# Supplementary material for: Exploration of novel αβ-protein folds through de novo design
Source: Nat Struct Mol Biol. 2023 Jul 3;30(8):1132–40. doi: 10.1038/s41594-023-01029-0 (PMC10442233; doi:10.1038/s41594-023-01029-0)
Supplement: Supplementary file 4 — Computational design models of the designed novel αβ-folds from NF1 to NF8. [file 41594_2023_1029_MOESM4_ESM.zip]

Archive with 9 entries (8 files):
- design_models/
- design_models/NF5-03.pdb
- design_models/NF7-04.pdb
- design_models/NF3-03.pdb
- design_models/NF1-14.pdb
- design_models/NF8-01.pdb
- design_models/NF6-02.pdb
- design_models/NF4-04.pdb
- design_models/NF2-02.pdb
