# Supplementary material for: Exploration of novel αβ-protein folds through de novo design
Source: Nat Struct Mol Biol. 2023 Jul 3;30(8):1132–40. doi: 10.1038/s41594-023-01029-0 (PMC10442233; doi:10.1038/s41594-023-01029-0)
Supplement: Supplementary file 4 — Computational design models of the designed novel αβ-folds from NF1 to NF8. [file 41594_2023_1029_MOESM4_ESM.zip › design_models/NF5-03.pdb]

ATOM      1  N   GLY A   1     -10.047  24.286  -3.647  1.00  0.00           N  
ATOM      2  CA  GLY A   1      -8.928  24.266  -4.581  1.00  0.00           C  
ATOM      3  C   GLY A   1      -8.001  23.090  -4.305  1.00  0.00           C  
ATOM      4  O   GLY A   1      -8.278  22.258  -3.441  1.00  0.00           O  
ATOM      5 1H   GLY A   1     -10.638  25.066  -3.851  1.00  0.00           H  
ATOM      6 2H   GLY A   1     -10.571  23.439  -3.736  1.00  0.00           H  
ATOM      7 3H   GLY A   1      -9.700  24.366  -2.712  1.00  0.00           H  
ATOM      8 1HA  GLY A   1      -9.307  24.204  -5.601  1.00  0.00           H  
ATOM      9 2HA  GLY A   1      -8.371  25.199  -4.501  1.00  0.00           H  
ATOM     10  N   GLU A   2      -6.898  23.026  -5.044  1.00  0.00           N  
ATOM     11  CA  GLU A   2      -5.928  21.950  -4.881  1.00  0.00           C  
ATOM     12  C   GLU A   2      -5.382  21.911  -3.460  1.00  0.00           C  
ATOM     13  O   GLU A   2      -5.310  20.849  -2.842  1.00  0.00           O  
ATOM     14  CB  GLU A   2      -4.776  22.115  -5.876  1.00  0.00           C  
ATOM     15  CG  GLU A   2      -3.720  21.021  -5.802  1.00  0.00           C  
ATOM     16  CD  GLU A   2      -2.630  21.192  -6.823  1.00  0.00           C  
ATOM     17  OE1 GLU A   2      -2.138  22.286  -6.963  1.00  0.00           O  
ATOM     18  OE2 GLU A   2      -2.287  20.226  -7.463  1.00  0.00           O  
ATOM     19  H   GLU A   2      -6.728  23.741  -5.737  1.00  0.00           H  
ATOM     20  HA  GLU A   2      -6.424  21.002  -5.092  1.00  0.00           H  
ATOM     21 1HB  GLU A   2      -5.171  22.131  -6.891  1.00  0.00           H  
ATOM     22 2HB  GLU A   2      -4.280  23.071  -5.702  1.00  0.00           H  
ATOM     23 1HG  GLU A   2      -3.275  21.026  -4.808  1.00  0.00           H  
ATOM     24 2HG  GLU A   2      -4.202  20.056  -5.950  1.00  0.00           H  
ATOM     25  N   ASP A   3      -4.998  23.074  -2.947  1.00  0.00           N  
ATOM     26  CA  ASP A   3      -4.459  23.176  -1.596  1.00  0.00           C  
ATOM     27  C   ASP A   3      -5.433  22.610  -0.571  1.00  0.00           C  
ATOM     28  O   ASP A   3      -5.030  21.925   0.370  1.00  0.00           O  
ATOM     29  CB  ASP A   3      -4.139  24.633  -1.254  1.00  0.00           C  
ATOM     30  CG  ASP A   3      -2.960  25.182  -2.047  1.00  0.00           C  
ATOM     31  OD1 ASP A   3      -2.259  24.403  -2.648  1.00  0.00           O  
ATOM     32  OD2 ASP A   3      -2.772  26.376  -2.043  1.00  0.00           O  
ATOM     33  H   ASP A   3      -5.083  23.911  -3.507  1.00  0.00           H  
ATOM     34  HA  ASP A   3      -3.531  22.604  -1.550  1.00  0.00           H  
ATOM     35 1HB  ASP A   3      -5.013  25.254  -1.454  1.00  0.00           H  
ATOM     36 2HB  ASP A   3      -3.914  24.717  -0.191  1.00  0.00           H  
ATOM     37  N   ASP A   4      -6.716  22.901  -0.757  1.00  0.00           N  
ATOM     38  CA  ASP A   4      -7.751  22.413   0.146  1.00  0.00           C  
ATOM     39  C   ASP A   4      -7.810  20.891   0.146  1.00  0.00           C  
ATOM     40  O   ASP A   4      -7.896  20.264   1.202  1.00  0.00           O  
ATOM     41  CB  ASP A   4      -9.116  22.983  -0.245  1.00  0.00           C  
ATOM     42  CG  ASP A   4      -9.221  24.484  -0.013  1.00  0.00           C  
ATOM     43  OD1 ASP A   4      -8.539  24.981   0.852  1.00  0.00           O  
ATOM     44  OD2 ASP A   4      -9.980  25.120  -0.704  1.00  0.00           O  
ATOM     45  H   ASP A   4      -6.981  23.474  -1.545  1.00  0.00           H  
ATOM     46  HA  ASP A   4      -7.518  22.754   1.156  1.00  0.00           H  
ATOM     47 1HB  ASP A   4      -9.307  22.779  -1.299  1.00  0.00           H  
ATOM     48 2HB  ASP A   4      -9.897  22.486   0.331  1.00  0.00           H  
ATOM     49  N   GLU A   5      -7.761  20.302  -1.044  1.00  0.00           N  
ATOM     50  CA  GLU A   5      -7.796  18.851  -1.182  1.00  0.00           C  
ATOM     51  C   GLU A   5      -6.620  18.201  -0.464  1.00  0.00           C  
ATOM     52  O   GLU A   5      -6.787  17.220   0.260  1.00  0.00           O  
ATOM     53  CB  GLU A   5      -7.785  18.455  -2.660  1.00  0.00           C  
ATOM     54  CG  GLU A   5      -7.824  16.954  -2.909  1.00  0.00           C  
ATOM     55  CD  GLU A   5      -7.851  16.605  -4.371  1.00  0.00           C  
ATOM     56  OE1 GLU A   5      -8.006  17.495  -5.173  1.00  0.00           O  
ATOM     57  OE2 GLU A   5      -7.716  15.446  -4.687  1.00  0.00           O  
ATOM     58  H   GLU A   5      -7.701  20.874  -1.874  1.00  0.00           H  
ATOM     59  HA  GLU A   5      -8.722  18.482  -0.739  1.00  0.00           H  
ATOM     60 1HB  GLU A   5      -8.645  18.900  -3.162  1.00  0.00           H  
ATOM     61 2HB  GLU A   5      -6.888  18.850  -3.136  1.00  0.00           H  
ATOM     62 1HG  GLU A   5      -6.945  16.498  -2.455  1.00  0.00           H  
ATOM     63 2HG  GLU A   5      -8.706  16.539  -2.425  1.00  0.00           H  
ATOM     64  N   ILE A   6      -5.429  18.755  -0.669  1.00  0.00           N  
ATOM     65  CA  ILE A   6      -4.223  18.232  -0.038  1.00  0.00           C  
ATOM     66  C   ILE A   6      -4.348  18.239   1.480  1.00  0.00           C  
ATOM     67  O   ILE A   6      -3.972  17.276   2.148  1.00  0.00           O  
ATOM     68  CB  ILE A   6      -2.987  19.049  -0.455  1.00  0.00           C  
ATOM     69  CG1 ILE A   6      -2.717  18.882  -1.953  1.00  0.00           C  
ATOM     70  CG2 ILE A   6      -1.772  18.629   0.358  1.00  0.00           C  
ATOM     71  CD1 ILE A   6      -2.426  17.457  -2.365  1.00  0.00           C  
ATOM     72  H   ILE A   6      -5.358  19.557  -1.278  1.00  0.00           H  
ATOM     73  HA  ILE A   6      -4.074  17.206  -0.372  1.00  0.00           H  
ATOM     74  HB  ILE A   6      -3.177  20.109  -0.286  1.00  0.00           H  
ATOM     75 1HG1 ILE A   6      -3.579  19.232  -2.519  1.00  0.00           H  
ATOM     76 2HG1 ILE A   6      -1.865  19.499  -2.240  1.00  0.00           H  
ATOM     77 1HG2 ILE A   6      -0.907  19.216   0.050  1.00  0.00           H  
ATOM     78 2HG2 ILE A   6      -1.967  18.799   1.416  1.00  0.00           H  
ATOM     79 3HG2 ILE A   6      -1.571  17.571   0.191  1.00  0.00           H  
ATOM     80 1HD1 ILE A   6      -2.245  17.418  -3.440  1.00  0.00           H  
ATOM     81 2HD1 ILE A   6      -1.543  17.097  -1.835  1.00  0.00           H  
ATOM     82 3HD1 ILE A   6      -3.279  16.826  -2.119  1.00  0.00           H  
ATOM     83  N   LEU A   7      -4.879  19.331   2.021  1.00  0.00           N  
ATOM     84  CA  LEU A   7      -5.061  19.462   3.461  1.00  0.00           C  
ATOM     85  C   LEU A   7      -6.080  18.458   3.982  1.00  0.00           C  
ATOM     86  O   LEU A   7      -5.894  17.863   5.043  1.00  0.00           O  
ATOM     87  CB  LEU A   7      -5.511  20.886   3.810  1.00  0.00           C  
ATOM     88  CG  LEU A   7      -4.464  21.987   3.597  1.00  0.00           C  
ATOM     89  CD1 LEU A   7      -5.112  23.350   3.795  1.00  0.00           C  
ATOM     90  CD2 LEU A   7      -3.310  21.784   4.567  1.00  0.00           C  
ATOM     91  H   LEU A   7      -5.164  20.089   1.418  1.00  0.00           H  
ATOM     92  HA  LEU A   7      -4.103  19.274   3.948  1.00  0.00           H  
ATOM     93 1HB  LEU A   7      -6.381  21.134   3.203  1.00  0.00           H  
ATOM     94 2HB  LEU A   7      -5.808  20.910   4.859  1.00  0.00           H  
ATOM     95  HG  LEU A   7      -4.091  21.940   2.574  1.00  0.00           H  
ATOM     96 1HD1 LEU A   7      -4.368  24.132   3.643  1.00  0.00           H  
ATOM     97 2HD1 LEU A   7      -5.922  23.476   3.076  1.00  0.00           H  
ATOM     98 3HD1 LEU A   7      -5.510  23.420   4.806  1.00  0.00           H  
ATOM     99 1HD2 LEU A   7      -2.565  22.566   4.415  1.00  0.00           H  
ATOM    100 2HD2 LEU A   7      -3.682  21.832   5.590  1.00  0.00           H  
ATOM    101 3HD2 LEU A   7      -2.854  20.810   4.391  1.00  0.00           H  
ATOM    102  N   GLN A   8      -7.160  18.275   3.229  1.00  0.00           N  
ATOM    103  CA  GLN A   8      -8.215  17.346   3.616  1.00  0.00           C  
ATOM    104  C   GLN A   8      -7.706  15.910   3.634  1.00  0.00           C  
ATOM    105  O   GLN A   8      -7.969  15.160   4.573  1.00  0.00           O  
ATOM    106  CB  GLN A   8      -9.409  17.466   2.666  1.00  0.00           C  
ATOM    107  CG  GLN A   8     -10.607  16.621   3.063  1.00  0.00           C  
ATOM    108  CD  GLN A   8     -11.246  17.093   4.355  1.00  0.00           C  
ATOM    109  OE1 GLN A   8     -11.609  18.265   4.493  1.00  0.00           O  
ATOM    110  NE2 GLN A   8     -11.387  16.183   5.312  1.00  0.00           N  
ATOM    111  H   GLN A   8      -7.251  18.791   2.366  1.00  0.00           H  
ATOM    112  HA  GLN A   8      -8.555  17.608   4.618  1.00  0.00           H  
ATOM    113 1HB  GLN A   8      -9.732  18.506   2.617  1.00  0.00           H  
ATOM    114 2HB  GLN A   8      -9.106  17.169   1.662  1.00  0.00           H  
ATOM    115 1HG  GLN A   8     -11.356  16.676   2.272  1.00  0.00           H  
ATOM    116 2HG  GLN A   8     -10.283  15.589   3.199  1.00  0.00           H  
ATOM    117 1HE2 GLN A   8     -11.802  16.436   6.187  1.00  0.00           H  
ATOM    118 2HE2 GLN A   8     -11.079  15.244   5.158  1.00  0.00           H  
ATOM    119  N   ARG A   9      -6.976  15.534   2.588  1.00  0.00           N  
ATOM    120  CA  ARG A   9      -6.428  14.188   2.483  1.00  0.00           C  
ATOM    121  C   ARG A   9      -5.462  13.895   3.622  1.00  0.00           C  
ATOM    122  O   ARG A   9      -5.487  12.813   4.209  1.00  0.00           O  
ATOM    123  CB  ARG A   9      -5.709  14.005   1.154  1.00  0.00           C  
ATOM    124  CG  ARG A   9      -6.622  13.906  -0.058  1.00  0.00           C  
ATOM    125  CD  ARG A   9      -5.853  13.669  -1.307  1.00  0.00           C  
ATOM    126  NE  ARG A   9      -6.716  13.631  -2.476  1.00  0.00           N  
ATOM    127  CZ  ARG A   9      -7.404  12.546  -2.884  1.00  0.00           C  
ATOM    128  NH1 ARG A   9      -7.320  11.422  -2.208  1.00  0.00           N  
ATOM    129  NH2 ARG A   9      -8.164  12.613  -3.963  1.00  0.00           N  
ATOM    130  H   ARG A   9      -6.797  16.198   1.849  1.00  0.00           H  
ATOM    131  HA  ARG A   9      -7.251  13.473   2.530  1.00  0.00           H  
ATOM    132 1HB  ARG A   9      -5.032  14.841   0.989  1.00  0.00           H  
ATOM    133 2HB  ARG A   9      -5.107  13.097   1.188  1.00  0.00           H  
ATOM    134 1HG  ARG A   9      -7.319  13.078   0.078  1.00  0.00           H  
ATOM    135 2HG  ARG A   9      -7.180  14.836  -0.170  1.00  0.00           H  
ATOM    136 1HD  ARG A   9      -5.128  14.470  -1.445  1.00  0.00           H  
ATOM    137 2HD  ARG A   9      -5.331  12.715  -1.237  1.00  0.00           H  
ATOM    138  HE  ARG A   9      -6.807  14.477  -3.022  1.00  0.00           H  
ATOM    139 1HH1 ARG A   9      -6.739  11.371  -1.383  1.00  0.00           H  
ATOM    140 2HH1 ARG A   9      -7.836  10.609  -2.514  1.00  0.00           H  
ATOM    141 1HH2 ARG A   9      -8.229  13.478  -4.483  1.00  0.00           H  
ATOM    142 2HH2 ARG A   9      -8.679  11.801  -4.269  1.00  0.00           H  
ATOM    143  N   ALA A  10      -4.609  14.866   3.933  1.00  0.00           N  
ATOM    144  CA  ALA A  10      -3.641  14.719   5.013  1.00  0.00           C  
ATOM    145  C   ALA A  10      -4.337  14.532   6.355  1.00  0.00           C  
ATOM    146  O   ALA A  10      -3.937  13.690   7.160  1.00  0.00           O  
ATOM    147  CB  ALA A  10      -2.715  15.926   5.062  1.00  0.00           C  
ATOM    148  H   ALA A  10      -4.633  15.728   3.408  1.00  0.00           H  
ATOM    149  HA  ALA A  10      -3.028  13.840   4.811  1.00  0.00           H  
ATOM    150 1HB  ALA A  10      -1.998  15.801   5.874  1.00  0.00           H  
ATOM    151 2HB  ALA A  10      -2.180  16.012   4.116  1.00  0.00           H  
ATOM    152 3HB  ALA A  10      -3.301  16.827   5.232  1.00  0.00           H  
ATOM    153  N   LYS A  11      -5.380  15.320   6.591  1.00  0.00           N  
ATOM    154  CA  LYS A  11      -6.141  15.234   7.831  1.00  0.00           C  
ATOM    155  C   LYS A  11      -6.884  13.907   7.930  1.00  0.00           C  
ATOM    156  O   LYS A  11      -6.975  13.315   9.005  1.00  0.00           O  
ATOM    157  CB  LYS A  11      -7.126  16.399   7.936  1.00  0.00           C  
ATOM    158  CG  LYS A  11      -6.477  17.750   8.203  1.00  0.00           C  
ATOM    159  CD  LYS A  11      -7.515  18.860   8.264  1.00  0.00           C  
ATOM    160  CE  LYS A  11      -6.868  20.211   8.528  1.00  0.00           C  
ATOM    161  NZ  LYS A  11      -7.873  21.307   8.596  1.00  0.00           N  
ATOM    162  H   LYS A  11      -5.652  15.997   5.892  1.00  0.00           H  
ATOM    163  HA  LYS A  11      -5.447  15.309   8.669  1.00  0.00           H  
ATOM    164 1HB  LYS A  11      -7.696  16.478   7.010  1.00  0.00           H  
ATOM    165 2HB  LYS A  11      -7.835  16.204   8.741  1.00  0.00           H  
ATOM    166 1HG  LYS A  11      -5.939  17.715   9.151  1.00  0.00           H  
ATOM    167 2HG  LYS A  11      -5.764  17.974   7.409  1.00  0.00           H  
ATOM    168 1HD  LYS A  11      -8.057  18.905   7.317  1.00  0.00           H  
ATOM    169 2HD  LYS A  11      -8.228  18.648   9.060  1.00  0.00           H  
ATOM    170 1HE  LYS A  11      -6.323  20.175   9.470  1.00  0.00           H  
ATOM    171 2HE  LYS A  11      -6.158  20.437   7.732  1.00  0.00           H  
ATOM    172 1HZ  LYS A  11      -7.404  22.184   8.772  1.00  0.00           H  
ATOM    173 2HZ  LYS A  11      -8.372  21.362   7.720  1.00  0.00           H  
ATOM    174 3HZ  LYS A  11      -8.526  21.119   9.344  1.00  0.00           H  
ATOM    175  N   ASP A  12      -7.414  13.446   6.802  1.00  0.00           N  
ATOM    176  CA  ASP A  12      -8.135  12.180   6.756  1.00  0.00           C  
ATOM    177  C   ASP A  12      -7.239  11.021   7.175  1.00  0.00           C  
ATOM    178  O   ASP A  12      -7.662  10.135   7.918  1.00  0.00           O  
ATOM    179  CB  ASP A  12      -8.685  11.926   5.350  1.00  0.00           C  
ATOM    180  CG  ASP A  12      -9.855  12.835   4.999  1.00  0.00           C  
ATOM    181  OD1 ASP A  12     -10.391  13.452   5.889  1.00  0.00           O  
ATOM    182  OD2 ASP A  12     -10.201  12.904   3.844  1.00  0.00           O  
ATOM    183  H   ASP A  12      -7.315  13.987   5.955  1.00  0.00           H  
ATOM    184  HA  ASP A  12      -8.978  12.237   7.445  1.00  0.00           H  
ATOM    185 1HB  ASP A  12      -7.892  12.078   4.617  1.00  0.00           H  
ATOM    186 2HB  ASP A  12      -9.012  10.889   5.269  1.00  0.00           H  
ATOM    187  N   ILE A  13      -6.001  11.033   6.695  1.00  0.00           N  
ATOM    188  CA  ILE A  13      -5.037   9.993   7.035  1.00  0.00           C  
ATOM    189  C   ILE A  13      -4.732   9.992   8.527  1.00  0.00           C  
ATOM    190  O   ILE A  13      -4.737   8.943   9.172  1.00  0.00           O  
ATOM    191  CB  ILE A  13      -3.730  10.176   6.243  1.00  0.00           C  
ATOM    192  CG1 ILE A  13      -3.965   9.908   4.754  1.00  0.00           C  
ATOM    193  CG2 ILE A  13      -2.645   9.259   6.787  1.00  0.00           C  
ATOM    194  CD1 ILE A  13      -2.823  10.348   3.866  1.00  0.00           C  
ATOM    195  H   ILE A  13      -5.720  11.781   6.077  1.00  0.00           H  
ATOM    196  HA  ILE A  13      -5.462   9.026   6.765  1.00  0.00           H  
ATOM    197  HB  ILE A  13      -3.394  11.209   6.328  1.00  0.00           H  
ATOM    198 1HG1 ILE A  13      -4.129   8.843   4.598  1.00  0.00           H  
ATOM    199 2HG1 ILE A  13      -4.867  10.428   4.429  1.00  0.00           H  
ATOM    200 1HG2 ILE A  13      -1.728   9.400   6.215  1.00  0.00           H  
ATOM    201 2HG2 ILE A  13      -2.460   9.495   7.834  1.00  0.00           H  
ATOM    202 3HG2 ILE A  13      -2.970   8.221   6.701  1.00  0.00           H  
ATOM    203 1HD1 ILE A  13      -3.064  10.125   2.826  1.00  0.00           H  
ATOM    204 2HD1 ILE A  13      -2.665  11.421   3.981  1.00  0.00           H  
ATOM    205 3HD1 ILE A  13      -1.917   9.815   4.150  1.00  0.00           H  
ATOM    206  N   LEU A  14      -4.465  11.175   9.072  1.00  0.00           N  
ATOM    207  CA  LEU A  14      -4.168  11.315  10.492  1.00  0.00           C  
ATOM    208  C   LEU A  14      -5.367  10.923  11.346  1.00  0.00           C  
ATOM    209  O   LEU A  14      -5.214  10.334  12.416  1.00  0.00           O  
ATOM    210  CB  LEU A  14      -3.757  12.758  10.809  1.00  0.00           C  
ATOM    211  CG  LEU A  14      -2.408  13.207  10.233  1.00  0.00           C  
ATOM    212  CD1 LEU A  14      -2.221  14.698  10.479  1.00  0.00           C  
ATOM    213  CD2 LEU A  14      -1.289  12.402  10.876  1.00  0.00           C  
ATOM    214  H   LEU A  14      -4.468  11.998   8.486  1.00  0.00           H  
ATOM    215  HA  LEU A  14      -3.334  10.658  10.738  1.00  0.00           H  
ATOM    216 1HB  LEU A  14      -4.522  13.430  10.422  1.00  0.00           H  
ATOM    217 2HB  LEU A  14      -3.712  12.878  11.891  1.00  0.00           H  
ATOM    218  HG  LEU A  14      -2.400  13.044   9.155  1.00  0.00           H  
ATOM    219 1HD1 LEU A  14      -1.263  15.017  10.070  1.00  0.00           H  
ATOM    220 2HD1 LEU A  14      -3.025  15.251   9.992  1.00  0.00           H  
ATOM    221 3HD1 LEU A  14      -2.242  14.895  11.550  1.00  0.00           H  
ATOM    222 1HD2 LEU A  14      -0.330  12.721  10.466  1.00  0.00           H  
ATOM    223 2HD2 LEU A  14      -1.295  12.566  11.953  1.00  0.00           H  
ATOM    224 3HD2 LEU A  14      -1.438  11.342  10.669  1.00  0.00           H  
ATOM    225  N   LYS A  15      -6.562  11.252  10.867  1.00  0.00           N  
ATOM    226  CA  LYS A  15      -7.791  10.921  11.578  1.00  0.00           C  
ATOM    227  C   LYS A  15      -7.936   9.415  11.754  1.00  0.00           C  
ATOM    228  O   LYS A  15      -8.216   8.932  12.851  1.00  0.00           O  
ATOM    229  CB  LYS A  15      -9.006  11.483  10.839  1.00  0.00           C  
ATOM    230  CG  LYS A  15     -10.340  11.206  11.520  1.00  0.00           C  
ATOM    231  CD  LYS A  15     -11.493  11.838  10.754  1.00  0.00           C  
ATOM    232  CE  LYS A  15     -12.830  11.531  11.412  1.00  0.00           C  
ATOM    233  NZ  LYS A  15     -13.968  12.143  10.674  1.00  0.00           N  
ATOM    234  H   LYS A  15      -6.621  11.746   9.988  1.00  0.00           H  
ATOM    235  HA  LYS A  15      -7.757  11.386  12.564  1.00  0.00           H  
ATOM    236 1HB  LYS A  15      -8.902  12.564  10.736  1.00  0.00           H  
ATOM    237 2HB  LYS A  15      -9.049  11.061   9.835  1.00  0.00           H  
ATOM    238 1HG  LYS A  15     -10.502  10.129  11.579  1.00  0.00           H  
ATOM    239 2HG  LYS A  15     -10.323  11.609  12.532  1.00  0.00           H  
ATOM    240 1HD  LYS A  15     -11.356  12.920  10.717  1.00  0.00           H  
ATOM    241 2HD  LYS A  15     -11.505  11.456   9.734  1.00  0.00           H  
ATOM    242 1HE  LYS A  15     -12.977  10.453  11.451  1.00  0.00           H  
ATOM    243 2HE  LYS A  15     -12.829  11.912  12.433  1.00  0.00           H  
ATOM    244 1HZ  LYS A  15     -14.834  11.917  11.142  1.00  0.00           H  
ATOM    245 2HZ  LYS A  15     -13.852  13.147  10.648  1.00  0.00           H  
ATOM    246 3HZ  LYS A  15     -13.991  11.783   9.731  1.00  0.00           H  
ATOM    247  N   GLU A  16      -7.745   8.676  10.666  1.00  0.00           N  
ATOM    248  CA  GLU A  16      -7.840   7.222  10.701  1.00  0.00           C  
ATOM    249  C   GLU A  16      -6.739   6.619  11.564  1.00  0.00           C  
ATOM    250  O   GLU A  16      -7.001   5.776  12.422  1.00  0.00           O  
ATOM    251  CB  GLU A  16      -7.763   6.648   9.285  1.00  0.00           C  
ATOM    252  CG  GLU A  16      -7.879   5.132   9.213  1.00  0.00           C  
ATOM    253  CD  GLU A  16      -7.922   4.615   7.802  1.00  0.00           C  
ATOM    254  OE1 GLU A  16      -8.133   5.398   6.908  1.00  0.00           O  
ATOM    255  OE2 GLU A  16      -7.743   3.434   7.618  1.00  0.00           O  
ATOM    256  H   GLU A  16      -7.529   9.134   9.792  1.00  0.00           H  
ATOM    257  HA  GLU A  16      -8.807   6.948  11.126  1.00  0.00           H  
ATOM    258 1HB  GLU A  16      -8.561   7.074   8.676  1.00  0.00           H  
ATOM    259 2HB  GLU A  16      -6.815   6.933   8.828  1.00  0.00           H  
ATOM    260 1HG  GLU A  16      -7.025   4.688   9.725  1.00  0.00           H  
ATOM    261 2HG  GLU A  16      -8.783   4.822   9.736  1.00  0.00           H  
ATOM    262  N   ASP A  17      -5.506   7.055  11.332  1.00  0.00           N  
ATOM    263  CA  ASP A  17      -4.363   6.563  12.091  1.00  0.00           C  
ATOM    264  C   ASP A  17      -3.236   7.588  12.117  1.00  0.00           C  
ATOM    265  O   ASP A  17      -2.509   7.751  11.138  1.00  0.00           O  
ATOM    266  CB  ASP A  17      -3.851   5.248  11.497  1.00  0.00           C  
ATOM    267  CG  ASP A  17      -2.777   4.590  12.353  1.00  0.00           C  
ATOM    268  OD1 ASP A  17      -2.452   5.130  13.384  1.00  0.00           O  
ATOM    269  OD2 ASP A  17      -2.293   3.552  11.969  1.00  0.00           O  
ATOM    270  H   ASP A  17      -5.357   7.747  10.611  1.00  0.00           H  
ATOM    271  HA  ASP A  17      -4.685   6.370  13.115  1.00  0.00           H  
ATOM    272 1HB  ASP A  17      -4.682   4.552  11.383  1.00  0.00           H  
ATOM    273 2HB  ASP A  17      -3.440   5.433  10.504  1.00  0.00           H  
ATOM    274  N   PRO A  18      -3.097   8.277  13.245  1.00  0.00           N  
ATOM    275  CA  PRO A  18      -2.072   9.304  13.394  1.00  0.00           C  
ATOM    276  C   PRO A  18      -0.680   8.728  13.172  1.00  0.00           C  
ATOM    277  O   PRO A  18       0.257   9.454  12.839  1.00  0.00           O  
ATOM    278  CB  PRO A  18      -2.265   9.776  14.839  1.00  0.00           C  
ATOM    279  CG  PRO A  18      -3.699   9.491  15.129  1.00  0.00           C  
ATOM    280  CD  PRO A  18      -3.973   8.191  14.420  1.00  0.00           C  
ATOM    281  HA  PRO A  18      -2.252  10.082  12.651  1.00  0.00           H  
ATOM    282 1HB  PRO A  18      -1.579   9.234  15.506  1.00  0.00           H  
ATOM    283 2HB  PRO A  18      -2.017  10.844  14.922  1.00  0.00           H  
ATOM    284 1HG  PRO A  18      -3.861   9.424  16.215  1.00  0.00           H  
ATOM    285 2HG  PRO A  18      -4.331  10.314  14.764  1.00  0.00           H  
ATOM    286 1HD  PRO A  18      -3.700   7.351  15.076  1.00  0.00           H  
ATOM    287 2HD  PRO A  18      -5.037   8.140  14.146  1.00  0.00           H  
ATOM    288  N   ASN A  19      -0.550   7.419  13.361  1.00  0.00           N  
ATOM    289  CA  ASN A  19       0.735   6.747  13.206  1.00  0.00           C  
ATOM    290  C   ASN A  19       1.198   6.773  11.755  1.00  0.00           C  
ATOM    291  O   ASN A  19       2.395   6.702  11.473  1.00  0.00           O  
ATOM    292  CB  ASN A  19       0.657   5.320  13.716  1.00  0.00           C  
ATOM    293  CG  ASN A  19       0.532   5.248  15.213  1.00  0.00           C  
ATOM    294  OD1 ASN A  19       0.976   6.153  15.930  1.00  0.00           O  
ATOM    295  ND2 ASN A  19      -0.064   4.189  15.699  1.00  0.00           N  
ATOM    296  H   ASN A  19      -1.361   6.876  13.618  1.00  0.00           H  
ATOM    297  HA  ASN A  19       1.474   7.266  13.818  1.00  0.00           H  
ATOM    298 1HB  ASN A  19      -0.202   4.820  13.267  1.00  0.00           H  
ATOM    299 2HB  ASN A  19       1.550   4.775  13.411  1.00  0.00           H  
ATOM    300 1HD2 ASN A  19      -0.175   4.087  16.688  1.00  0.00           H  
ATOM    301 2HD2 ASN A  19      -0.407   3.482  15.082  1.00  0.00           H  
ATOM    302  N   ARG A  20       0.244   6.874  10.837  1.00  0.00           N  
ATOM    303  CA  ARG A  20       0.552   6.907   9.411  1.00  0.00           C  
ATOM    304  C   ARG A  20       1.109   8.264   9.000  1.00  0.00           C  
ATOM    305  O   ARG A  20       0.694   9.299   9.521  1.00  0.00           O  
ATOM    306  CB  ARG A  20      -0.691   6.602   8.588  1.00  0.00           C  
ATOM    307  CG  ARG A  20      -1.233   5.190   8.748  1.00  0.00           C  
ATOM    308  CD  ARG A  20      -2.450   4.973   7.924  1.00  0.00           C  
ATOM    309  NE  ARG A  20      -3.104   3.714   8.245  1.00  0.00           N  
ATOM    310  CZ  ARG A  20      -4.243   3.277   7.674  1.00  0.00           C  
ATOM    311  NH1 ARG A  20      -4.841   4.006   6.758  1.00  0.00           N  
ATOM    312  NH2 ARG A  20      -4.760   2.115   8.035  1.00  0.00           N  
ATOM    313  H   ARG A  20      -0.720   6.928  11.132  1.00  0.00           H  
ATOM    314  HA  ARG A  20       1.303   6.144   9.202  1.00  0.00           H  
ATOM    315 1HB  ARG A  20      -1.486   7.293   8.860  1.00  0.00           H  
ATOM    316 2HB  ARG A  20      -0.473   6.753   7.530  1.00  0.00           H  
ATOM    317 1HG  ARG A  20      -0.475   4.471   8.436  1.00  0.00           H  
ATOM    318 2HG  ARG A  20      -1.491   5.016   9.793  1.00  0.00           H  
ATOM    319 1HD  ARG A  20      -3.159   5.780   8.102  1.00  0.00           H  
ATOM    320 2HD  ARG A  20      -2.177   4.956   6.870  1.00  0.00           H  
ATOM    321  HE  ARG A  20      -2.673   3.126   8.946  1.00  0.00           H  
ATOM    322 1HH1 ARG A  20      -4.446   4.894   6.482  1.00  0.00           H  
ATOM    323 2HH1 ARG A  20      -5.695   3.678   6.330  1.00  0.00           H  
ATOM    324 1HH2 ARG A  20      -4.300   1.555   8.740  1.00  0.00           H  
ATOM    325 2HH2 ARG A  20      -5.613   1.788   7.608  1.00  0.00           H  
ATOM    326  N   LYS A  21       2.050   8.252   8.062  1.00  0.00           N  
ATOM    327  CA  LYS A  21       2.675   9.481   7.589  1.00  0.00           C  
ATOM    328  C   LYS A  21       2.090   9.918   6.252  1.00  0.00           C  
ATOM    329  O   LYS A  21       1.528   9.107   5.515  1.00  0.00           O  
ATOM    330  CB  LYS A  21       4.189   9.299   7.467  1.00  0.00           C  
ATOM    331  CG  LYS A  21       4.971   9.674   8.719  1.00  0.00           C  
ATOM    332  CD  LYS A  21       4.487   8.888   9.928  1.00  0.00           C  
ATOM    333  CE  LYS A  21       5.368   9.142  11.143  1.00  0.00           C  
ATOM    334  NZ  LYS A  21       4.771   8.591  12.389  1.00  0.00           N  
ATOM    335  H   LYS A  21       2.339   7.369   7.666  1.00  0.00           H  
ATOM    336  HA  LYS A  21       2.493  10.267   8.324  1.00  0.00           H  
ATOM    337 1HB  LYS A  21       4.412   8.258   7.232  1.00  0.00           H  
ATOM    338 2HB  LYS A  21       4.563   9.907   6.644  1.00  0.00           H  
ATOM    339 1HG  LYS A  21       6.030   9.467   8.562  1.00  0.00           H  
ATOM    340 2HG  LYS A  21       4.853  10.738   8.916  1.00  0.00           H  
ATOM    341 1HD  LYS A  21       3.463   9.179  10.166  1.00  0.00           H  
ATOM    342 2HD  LYS A  21       4.500   7.823   9.699  1.00  0.00           H  
ATOM    343 1HE  LYS A  21       6.343   8.683  10.987  1.00  0.00           H  
ATOM    344 2HE  LYS A  21       5.513  10.215  11.269  1.00  0.00           H  
ATOM    345 1HZ  LYS A  21       5.384   8.780  13.169  1.00  0.00           H  
ATOM    346 2HZ  LYS A  21       3.873   9.025  12.554  1.00  0.00           H  
ATOM    347 3HZ  LYS A  21       4.649   7.593  12.292  1.00  0.00           H  
ATOM    348  N   ILE A  22       2.225  11.203   5.944  1.00  0.00           N  
ATOM    349  CA  ILE A  22       1.698  11.753   4.701  1.00  0.00           C  
ATOM    350  C   ILE A  22       2.792  12.439   3.893  1.00  0.00           C  
ATOM    351  O   ILE A  22       3.419  13.389   4.362  1.00  0.00           O  
ATOM    352  CB  ILE A  22       0.562  12.754   4.982  1.00  0.00           C  
ATOM    353  CG1 ILE A  22      -0.516  12.107   5.856  1.00  0.00           C  
ATOM    354  CG2 ILE A  22      -0.038  13.258   3.678  1.00  0.00           C  
ATOM    355  CD1 ILE A  22      -0.339  12.366   7.335  1.00  0.00           C  
ATOM    356  H   ILE A  22       2.706  11.815   6.588  1.00  0.00           H  
ATOM    357  HA  ILE A  22       1.287  10.935   4.108  1.00  0.00           H  
ATOM    358  HB  ILE A  22       0.955  13.602   5.541  1.00  0.00           H  
ATOM    359 1HG1 ILE A  22      -1.496  12.478   5.559  1.00  0.00           H  
ATOM    360 2HG1 ILE A  22      -0.514  11.028   5.697  1.00  0.00           H  
ATOM    361 1HG2 ILE A  22      -0.839  13.963   3.895  1.00  0.00           H  
ATOM    362 2HG2 ILE A  22       0.734  13.754   3.091  1.00  0.00           H  
ATOM    363 3HG2 ILE A  22      -0.438  12.416   3.112  1.00  0.00           H  
ATOM    364 1HD1 ILE A  22      -1.140  11.876   7.888  1.00  0.00           H  
ATOM    365 2HD1 ILE A  22       0.623  11.970   7.661  1.00  0.00           H  
ATOM    366 3HD1 ILE A  22      -0.372  13.438   7.523  1.00  0.00           H  
ATOM    367  N   LEU A  23       3.017  11.952   2.678  1.00  0.00           N  
ATOM    368  CA  LEU A  23       4.021  12.531   1.794  1.00  0.00           C  
ATOM    369  C   LEU A  23       3.374  13.386   0.711  1.00  0.00           C  
ATOM    370  O   LEU A  23       2.470  12.935   0.009  1.00  0.00           O  
ATOM    371  CB  LEU A  23       4.860  11.423   1.147  1.00  0.00           C  
ATOM    372  CG  LEU A  23       6.187  11.099   1.846  1.00  0.00           C  
ATOM    373  CD1 LEU A  23       5.943  10.905   3.336  1.00  0.00           C  
ATOM    374  CD2 LEU A  23       6.797   9.851   1.225  1.00  0.00           C  
ATOM    375  H   LEU A  23       2.479  11.159   2.358  1.00  0.00           H  
ATOM    376  HA  LEU A  23       4.683  13.162   2.388  1.00  0.00           H  
ATOM    377 1HB  LEU A  23       4.268  10.509   1.121  1.00  0.00           H  
ATOM    378 2HB  LEU A  23       5.088  11.713   0.121  1.00  0.00           H  
ATOM    379  HG  LEU A  23       6.875  11.937   1.727  1.00  0.00           H  
ATOM    380 1HD1 LEU A  23       6.886  10.675   3.833  1.00  0.00           H  
ATOM    381 2HD1 LEU A  23       5.525  11.819   3.758  1.00  0.00           H  
ATOM    382 3HD1 LEU A  23       5.244  10.083   3.486  1.00  0.00           H  
ATOM    383 1HD2 LEU A  23       7.741   9.622   1.721  1.00  0.00           H  
ATOM    384 2HD2 LEU A  23       6.111   9.013   1.344  1.00  0.00           H  
ATOM    385 3HD2 LEU A  23       6.978  10.024   0.164  1.00  0.00           H  
ATOM    386  N   ILE A  24       3.844  14.622   0.581  1.00  0.00           N  
ATOM    387  CA  ILE A  24       3.306  15.546  -0.410  1.00  0.00           C  
ATOM    388  C   ILE A  24       4.387  16.010  -1.377  1.00  0.00           C  
ATOM    389  O   ILE A  24       5.379  16.615  -0.970  1.00  0.00           O  
ATOM    390  CB  ILE A  24       2.666  16.770   0.271  1.00  0.00           C  
ATOM    391  CG1 ILE A  24       1.585  16.327   1.260  1.00  0.00           C  
ATOM    392  CG2 ILE A  24       2.086  17.715  -0.769  1.00  0.00           C  
ATOM    393  CD1 ILE A  24       2.093  16.118   2.668  1.00  0.00           C  
ATOM    394  H   ILE A  24       4.595  14.929   1.183  1.00  0.00           H  
ATOM    395  HA  ILE A  24       2.528  15.031  -0.976  1.00  0.00           H  
ATOM    396  HB  ILE A  24       3.423  17.301   0.849  1.00  0.00           H  
ATOM    397 1HG1 ILE A  24       0.792  17.073   1.290  1.00  0.00           H  
ATOM    398 2HG1 ILE A  24       1.139  15.392   0.917  1.00  0.00           H  
ATOM    399 1HG2 ILE A  24       1.638  18.574  -0.271  1.00  0.00           H  
ATOM    400 2HG2 ILE A  24       2.879  18.055  -1.434  1.00  0.00           H  
ATOM    401 3HG2 ILE A  24       1.324  17.194  -1.350  1.00  0.00           H  
ATOM    402 1HD1 ILE A  24       1.268  15.804   3.309  1.00  0.00           H  
ATOM    403 2HD1 ILE A  24       2.864  15.347   2.666  1.00  0.00           H  
ATOM    404 3HD1 ILE A  24       2.511  17.049   3.045  1.00  0.00           H  
ATOM    405  N   ILE A  25       4.190  15.722  -2.659  1.00  0.00           N  
ATOM    406  CA  ILE A  25       5.155  16.099  -3.686  1.00  0.00           C  
ATOM    407  C   ILE A  25       4.649  17.274  -4.512  1.00  0.00           C  
ATOM    408  O   ILE A  25       3.580  17.204  -5.119  1.00  0.00           O  
ATOM    409  CB  ILE A  25       5.461  14.911  -4.617  1.00  0.00           C  
ATOM    410  CG1 ILE A  25       6.090  13.762  -3.826  1.00  0.00           C  
ATOM    411  CG2 ILE A  25       6.377  15.346  -5.750  1.00  0.00           C  
ATOM    412  CD1 ILE A  25       5.081  12.822  -3.207  1.00  0.00           C  
ATOM    413  H   ILE A  25       3.351  15.231  -2.929  1.00  0.00           H  
ATOM    414  HA  ILE A  25       6.085  16.391  -3.196  1.00  0.00           H  
ATOM    415  HB  ILE A  25       4.531  14.531  -5.039  1.00  0.00           H  
ATOM    416 1HG1 ILE A  25       6.740  13.182  -4.481  1.00  0.00           H  
ATOM    417 2HG1 ILE A  25       6.711  14.167  -3.026  1.00  0.00           H  
ATOM    418 1HG2 ILE A  25       6.583  14.494  -6.398  1.00  0.00           H  
ATOM    419 2HG2 ILE A  25       5.892  16.132  -6.328  1.00  0.00           H  
ATOM    420 3HG2 ILE A  25       7.313  15.723  -5.338  1.00  0.00           H  
ATOM    421 1HD1 ILE A  25       5.603  12.034  -2.663  1.00  0.00           H  
ATOM    422 2HD1 ILE A  25       4.441  13.375  -2.519  1.00  0.00           H  
ATOM    423 3HD1 ILE A  25       4.471  12.376  -3.991  1.00  0.00           H  
ATOM    424  N   LEU A  26       5.422  18.355  -4.532  1.00  0.00           N  
ATOM    425  CA  LEU A  26       5.049  19.552  -5.275  1.00  0.00           C  
ATOM    426  C   LEU A  26       5.881  19.694  -6.543  1.00  0.00           C  
ATOM    427  O   LEU A  26       7.092  19.906  -6.483  1.00  0.00           O  
ATOM    428  CB  LEU A  26       5.224  20.797  -4.398  1.00  0.00           C  
ATOM    429  CG  LEU A  26       4.276  20.905  -3.197  1.00  0.00           C  
ATOM    430  CD1 LEU A  26       4.793  20.032  -2.062  1.00  0.00           C  
ATOM    431  CD2 LEU A  26       4.168  22.359  -2.763  1.00  0.00           C  
ATOM    432  H   LEU A  26       6.291  18.347  -4.017  1.00  0.00           H  
ATOM    433  HA  LEU A  26       3.997  19.471  -5.554  1.00  0.00           H  
ATOM    434 1HB  LEU A  26       6.244  20.812  -4.017  1.00  0.00           H  
ATOM    435 2HB  LEU A  26       5.077  21.682  -5.017  1.00  0.00           H  
ATOM    436  HG  LEU A  26       3.289  20.536  -3.479  1.00  0.00           H  
ATOM    437 1HD1 LEU A  26       4.118  20.108  -1.208  1.00  0.00           H  
ATOM    438 2HD1 LEU A  26       4.841  18.994  -2.393  1.00  0.00           H  
ATOM    439 3HD1 LEU A  26       5.787  20.367  -1.769  1.00  0.00           H  
ATOM    440 1HD2 LEU A  26       3.493  22.435  -1.910  1.00  0.00           H  
ATOM    441 2HD2 LEU A  26       5.154  22.728  -2.480  1.00  0.00           H  
ATOM    442 3HD2 LEU A  26       3.780  22.957  -3.588  1.00  0.00           H  
ATOM    443  N   ASN A  27       5.224  19.575  -7.692  1.00  0.00           N  
ATOM    444  CA  ASN A  27       5.904  19.679  -8.978  1.00  0.00           C  
ATOM    445  C   ASN A  27       5.992  21.127  -9.442  1.00  0.00           C  
ATOM    446  O   ASN A  27       5.117  21.939  -9.138  1.00  0.00           O  
ATOM    447  CB  ASN A  27       5.204  18.826 -10.021  1.00  0.00           C  
ATOM    448  CG  ASN A  27       5.325  17.354  -9.740  1.00  0.00           C  
ATOM    449  OD1 ASN A  27       6.416  16.853  -9.446  1.00  0.00           O  
ATOM    450  ND2 ASN A  27       4.224  16.651  -9.825  1.00  0.00           N  
ATOM    451  H   ASN A  27       4.228  19.410  -7.675  1.00  0.00           H  
ATOM    452  HA  ASN A  27       6.915  19.285  -8.867  1.00  0.00           H  
ATOM    453 1HB  ASN A  27       4.147  19.092 -10.059  1.00  0.00           H  
ATOM    454 2HB  ASN A  27       5.629  19.033 -11.004  1.00  0.00           H  
ATOM    455 1HD2 ASN A  27       4.245  15.667  -9.648  1.00  0.00           H  
ATOM    456 2HD2 ASN A  27       3.363  17.098 -10.066  1.00  0.00           H  
ATOM    457  N   PRO A  28       7.051  21.445 -10.176  1.00  0.00           N  
ATOM    458  CA  PRO A  28       7.253  22.795 -10.687  1.00  0.00           C  
ATOM    459  C   PRO A  28       6.062  23.252 -11.519  1.00  0.00           C  
ATOM    460  O   PRO A  28       5.777  24.446 -11.610  1.00  0.00           O  
ATOM    461  CB  PRO A  28       8.518  22.656 -11.540  1.00  0.00           C  
ATOM    462  CG  PRO A  28       9.256  21.521 -10.917  1.00  0.00           C  
ATOM    463  CD  PRO A  28       8.179  20.551 -10.511  1.00  0.00           C  
ATOM    464  HA  PRO A  28       7.368  23.472  -9.840  1.00  0.00           H  
ATOM    465 1HB  PRO A  28       8.246  22.464 -12.588  1.00  0.00           H  
ATOM    466 2HB  PRO A  28       9.088  23.597 -11.523  1.00  0.00           H  
ATOM    467 1HG  PRO A  28       9.966  21.089 -11.637  1.00  0.00           H  
ATOM    468 2HG  PRO A  28       9.849  21.878 -10.061  1.00  0.00           H  
ATOM    469 1HD  PRO A  28       7.941  19.891 -11.359  1.00  0.00           H  
ATOM    470 2HD  PRO A  28       8.520  19.964  -9.646  1.00  0.00           H  
ATOM    471  N   ASP A  29       5.367  22.295 -12.125  1.00  0.00           N  
ATOM    472  CA  ASP A  29       4.211  22.598 -12.960  1.00  0.00           C  
ATOM    473  C   ASP A  29       3.061  23.150 -12.127  1.00  0.00           C  
ATOM    474  O   ASP A  29       2.147  23.783 -12.657  1.00  0.00           O  
ATOM    475  CB  ASP A  29       3.749  21.348 -13.713  1.00  0.00           C  
ATOM    476  CG  ASP A  29       4.721  20.922 -14.806  1.00  0.00           C  
ATOM    477  OD1 ASP A  29       5.557  21.713 -15.171  1.00  0.00           O  
ATOM    478  OD2 ASP A  29       4.617  19.809 -15.264  1.00  0.00           O  
ATOM    479  H   ASP A  29       5.649  21.332 -12.006  1.00  0.00           H  
ATOM    480  HA  ASP A  29       4.502  23.349 -13.695  1.00  0.00           H  
ATOM    481 1HB  ASP A  29       3.631  20.523 -13.010  1.00  0.00           H  
ATOM    482 2HB  ASP A  29       2.775  21.534 -14.166  1.00  0.00           H  
ATOM    483  N   GLY A  30       3.112  22.906 -10.822  1.00  0.00           N  
ATOM    484  CA  GLY A  30       2.072  23.376  -9.913  1.00  0.00           C  
ATOM    485  C   GLY A  30       1.252  22.215  -9.368  1.00  0.00           C  
ATOM    486  O   GLY A  30       0.544  22.356  -8.370  1.00  0.00           O  
ATOM    487  H   GLY A  30       3.891  22.382 -10.450  1.00  0.00           H  
ATOM    488 1HA  GLY A  30       2.530  23.922  -9.088  1.00  0.00           H  
ATOM    489 2HA  GLY A  30       1.419  24.073 -10.437  1.00  0.00           H  
ATOM    490  N   LYS A  31       1.351  21.065 -10.027  1.00  0.00           N  
ATOM    491  CA  LYS A  31       0.621  19.875  -9.607  1.00  0.00           C  
ATOM    492  C   LYS A  31       1.185  19.313  -8.308  1.00  0.00           C  
ATOM    493  O   LYS A  31       2.387  19.072  -8.195  1.00  0.00           O  
ATOM    494  CB  LYS A  31       0.659  18.809 -10.703  1.00  0.00           C  
ATOM    495  CG  LYS A  31      -0.109  17.537 -10.370  1.00  0.00           C  
ATOM    496  CD  LYS A  31      -0.006  16.519 -11.496  1.00  0.00           C  
ATOM    497  CE  LYS A  31      -0.758  15.239 -11.157  1.00  0.00           C  
ATOM    498  NZ  LYS A  31      -0.602  14.205 -12.215  1.00  0.00           N  
ATOM    499  H   LYS A  31       1.946  21.015 -10.841  1.00  0.00           H  
ATOM    500  HA  LYS A  31      -0.423  20.149  -9.445  1.00  0.00           H  
ATOM    501 1HB  LYS A  31       0.245  19.218 -11.624  1.00  0.00           H  
ATOM    502 2HB  LYS A  31       1.694  18.532 -10.905  1.00  0.00           H  
ATOM    503 1HG  LYS A  31       0.293  17.097  -9.456  1.00  0.00           H  
ATOM    504 2HG  LYS A  31      -1.158  17.778 -10.204  1.00  0.00           H  
ATOM    505 1HD  LYS A  31      -0.423  16.943 -12.410  1.00  0.00           H  
ATOM    506 2HD  LYS A  31       1.041  16.277 -11.673  1.00  0.00           H  
ATOM    507 1HE  LYS A  31      -0.385  14.838 -10.215  1.00  0.00           H  
ATOM    508 2HE  LYS A  31      -1.818  15.461 -11.037  1.00  0.00           H  
ATOM    509 1HZ  LYS A  31      -1.114  13.375 -11.953  1.00  0.00           H  
ATOM    510 2HZ  LYS A  31      -0.962  14.561 -13.090  1.00  0.00           H  
ATOM    511 3HZ  LYS A  31       0.376  13.977 -12.322  1.00  0.00           H  
ATOM    512  N   ILE A  32       0.310  19.106  -7.329  1.00  0.00           N  
ATOM    513  CA  ILE A  32       0.717  18.556  -6.042  1.00  0.00           C  
ATOM    514  C   ILE A  32       0.073  17.199  -5.795  1.00  0.00           C  
ATOM    515  O   ILE A  32      -1.149  17.058  -5.864  1.00  0.00           O  
ATOM    516  CB  ILE A  32       0.350  19.515  -4.894  1.00  0.00           C  
ATOM    517  CG1 ILE A  32       1.045  20.866  -5.084  1.00  0.00           C  
ATOM    518  CG2 ILE A  32       0.724  18.904  -3.552  1.00  0.00           C  
ATOM    519  CD1 ILE A  32       0.699  21.885  -4.022  1.00  0.00           C  
ATOM    520  H   ILE A  32      -0.662  19.336  -7.482  1.00  0.00           H  
ATOM    521  HA  ILE A  32       1.800  18.434  -6.044  1.00  0.00           H  
ATOM    522  HB  ILE A  32      -0.722  19.707  -4.909  1.00  0.00           H  
ATOM    523 1HG1 ILE A  32       2.125  20.723  -5.081  1.00  0.00           H  
ATOM    524 2HG1 ILE A  32       0.773  21.281  -6.055  1.00  0.00           H  
ATOM    525 1HG2 ILE A  32       0.459  19.595  -2.751  1.00  0.00           H  
ATOM    526 2HG2 ILE A  32       0.186  17.968  -3.415  1.00  0.00           H  
ATOM    527 3HG2 ILE A  32       1.797  18.713  -3.525  1.00  0.00           H  
ATOM    528 1HD1 ILE A  32       1.229  22.816  -4.225  1.00  0.00           H  
ATOM    529 2HD1 ILE A  32      -0.376  22.069  -4.031  1.00  0.00           H  
ATOM    530 3HD1 ILE A  32       0.995  21.506  -3.045  1.00  0.00           H  
ATOM    531  N   GLU A  33       0.902  16.201  -5.507  1.00  0.00           N  
ATOM    532  CA  GLU A  33       0.414  14.850  -5.252  1.00  0.00           C  
ATOM    533  C   GLU A  33       0.585  14.470  -3.787  1.00  0.00           C  
ATOM    534  O   GLU A  33       1.532  14.904  -3.129  1.00  0.00           O  
ATOM    535  CB  GLU A  33       1.148  13.841  -6.138  1.00  0.00           C  
ATOM    536  CG  GLU A  33       0.916  14.030  -7.631  1.00  0.00           C  
ATOM    537  CD  GLU A  33       1.623  13.000  -8.467  1.00  0.00           C  
ATOM    538  OE1 GLU A  33       2.311  12.180  -7.910  1.00  0.00           O  
ATOM    539  OE2 GLU A  33       1.474  13.035  -9.666  1.00  0.00           O  
ATOM    540  H   GLU A  33       1.894  16.381  -5.464  1.00  0.00           H  
ATOM    541  HA  GLU A  33      -0.647  14.812  -5.501  1.00  0.00           H  
ATOM    542 1HB  GLU A  33       2.221  13.909  -5.955  1.00  0.00           H  
ATOM    543 2HB  GLU A  33       0.835  12.830  -5.876  1.00  0.00           H  
ATOM    544 1HG  GLU A  33      -0.154  13.972  -7.831  1.00  0.00           H  
ATOM    545 2HG  GLU A  33       1.258  15.023  -7.918  1.00  0.00           H  
ATOM    546  N   LEU A  34      -0.336  13.658  -3.280  1.00  0.00           N  
ATOM    547  CA  LEU A  34      -0.296  13.228  -1.887  1.00  0.00           C  
ATOM    548  C   LEU A  34      -0.437  11.715  -1.773  1.00  0.00           C  
ATOM    549  O   LEU A  34      -1.329  11.118  -2.373  1.00  0.00           O  
ATOM    550  CB  LEU A  34      -1.413  13.913  -1.088  1.00  0.00           C  
ATOM    551  CG  LEU A  34      -1.441  13.605   0.414  1.00  0.00           C  
ATOM    552  CD1 LEU A  34      -1.992  14.808   1.169  1.00  0.00           C  
ATOM    553  CD2 LEU A  34      -2.290  12.367   0.664  1.00  0.00           C  
ATOM    554  H   LEU A  34      -1.082  13.328  -3.876  1.00  0.00           H  
ATOM    555  HA  LEU A  34       0.664  13.523  -1.461  1.00  0.00           H  
ATOM    556 1HB  LEU A  34      -1.311  14.991  -1.204  1.00  0.00           H  
ATOM    557 2HB  LEU A  34      -2.373  13.612  -1.506  1.00  0.00           H  
ATOM    558  HG  LEU A  34      -0.425  13.426   0.768  1.00  0.00           H  
ATOM    559 1HD1 LEU A  34      -2.012  14.589   2.237  1.00  0.00           H  
ATOM    560 2HD1 LEU A  34      -1.355  15.674   0.988  1.00  0.00           H  
ATOM    561 3HD1 LEU A  34      -3.003  15.022   0.824  1.00  0.00           H  
ATOM    562 1HD2 LEU A  34      -2.309  12.148   1.732  1.00  0.00           H  
ATOM    563 2HD2 LEU A  34      -3.306  12.546   0.311  1.00  0.00           H  
ATOM    564 3HD2 LEU A  34      -1.863  11.520   0.127  1.00  0.00           H  
ATOM    565  N   TYR A  35       0.451  11.102  -0.998  1.00  0.00           N  
ATOM    566  CA  TYR A  35       0.438   9.654  -0.817  1.00  0.00           C  
ATOM    567  C   TYR A  35       0.429   9.285   0.662  1.00  0.00           C  
ATOM    568  O   TYR A  35       1.014   9.983   1.489  1.00  0.00           O  
ATOM    569  CB  TYR A  35       1.640   9.016  -1.516  1.00  0.00           C  
ATOM    570  CG  TYR A  35       1.650   9.214  -3.015  1.00  0.00           C  
ATOM    571  CD1 TYR A  35       2.269  10.329  -3.563  1.00  0.00           C  
ATOM    572  CD2 TYR A  35       1.041   8.283  -3.842  1.00  0.00           C  
ATOM    573  CE1 TYR A  35       2.279  10.510  -4.933  1.00  0.00           C  
ATOM    574  CE2 TYR A  35       1.051   8.464  -5.212  1.00  0.00           C  
ATOM    575  CZ  TYR A  35       1.666   9.572  -5.757  1.00  0.00           C  
ATOM    576  OH  TYR A  35       1.676   9.753  -7.121  1.00  0.00           O  
ATOM    577  H   TYR A  35       1.153  11.650  -0.522  1.00  0.00           H  
ATOM    578  HA  TYR A  35      -0.464   9.256  -1.282  1.00  0.00           H  
ATOM    579 1HB  TYR A  35       2.562   9.435  -1.110  1.00  0.00           H  
ATOM    580 2HB  TYR A  35       1.651   7.945  -1.314  1.00  0.00           H  
ATOM    581  HD1 TYR A  35       2.748  11.061  -2.913  1.00  0.00           H  
ATOM    582  HD2 TYR A  35       0.554   7.408  -3.412  1.00  0.00           H  
ATOM    583  HE1 TYR A  35       2.765  11.385  -5.363  1.00  0.00           H  
ATOM    584  HE2 TYR A  35       0.571   7.732  -5.862  1.00  0.00           H  
ATOM    585  HH  TYR A  35       1.989  10.638  -7.323  1.00  0.00           H  
ATOM    586  N   GLU A  36      -0.238   8.183   0.986  1.00  0.00           N  
ATOM    587  CA  GLU A  36      -0.306   7.704   2.362  1.00  0.00           C  
ATOM    588  C   GLU A  36       0.816   6.717   2.658  1.00  0.00           C  
ATOM    589  O   GLU A  36       1.099   5.827   1.855  1.00  0.00           O  
ATOM    590  CB  GLU A  36      -1.661   7.048   2.633  1.00  0.00           C  
ATOM    591  CG  GLU A  36      -1.861   6.588   4.071  1.00  0.00           C  
ATOM    592  CD  GLU A  36      -3.215   5.981   4.308  1.00  0.00           C  
ATOM    593  OE1 GLU A  36      -3.721   5.338   3.419  1.00  0.00           O  
ATOM    594  OE2 GLU A  36      -3.745   6.159   5.379  1.00  0.00           O  
ATOM    595  H   GLU A  36      -0.711   7.662   0.261  1.00  0.00           H  
ATOM    596  HA  GLU A  36      -0.204   8.560   3.031  1.00  0.00           H  
ATOM    597 1HB  GLU A  36      -2.460   7.749   2.392  1.00  0.00           H  
ATOM    598 2HB  GLU A  36      -1.781   6.180   1.985  1.00  0.00           H  
ATOM    599 1HG  GLU A  36      -1.097   5.850   4.315  1.00  0.00           H  
ATOM    600 2HG  GLU A  36      -1.729   7.441   4.735  1.00  0.00           H  
ATOM    601  N   VAL A  37       1.450   6.879   3.814  1.00  0.00           N  
ATOM    602  CA  VAL A  37       2.558   6.015   4.207  1.00  0.00           C  
ATOM    603  C   VAL A  37       2.210   5.206   5.449  1.00  0.00           C  
ATOM    604  O   VAL A  37       1.820   5.761   6.475  1.00  0.00           O  
ATOM    605  CB  VAL A  37       3.819   6.856   4.482  1.00  0.00           C  
ATOM    606  CG1 VAL A  37       4.927   5.982   5.052  1.00  0.00           C  
ATOM    607  CG2 VAL A  37       4.276   7.539   3.202  1.00  0.00           C  
ATOM    608  H   VAL A  37       1.159   7.619   4.435  1.00  0.00           H  
ATOM    609  HA  VAL A  37       2.768   5.327   3.388  1.00  0.00           H  
ATOM    610  HB  VAL A  37       3.585   7.610   5.234  1.00  0.00           H  
ATOM    611 1HG1 VAL A  37       5.811   6.592   5.241  1.00  0.00           H  
ATOM    612 2HG1 VAL A  37       4.591   5.532   5.986  1.00  0.00           H  
ATOM    613 3HG1 VAL A  37       5.175   5.197   4.339  1.00  0.00           H  
ATOM    614 1HG2 VAL A  37       5.167   8.131   3.404  1.00  0.00           H  
ATOM    615 2HG2 VAL A  37       4.504   6.785   2.449  1.00  0.00           H  
ATOM    616 3HG2 VAL A  37       3.483   8.190   2.834  1.00  0.00           H  
ATOM    617  N   THR A  38       2.352   3.888   5.349  1.00  0.00           N  
ATOM    618  CA  THR A  38       2.107   3.003   6.480  1.00  0.00           C  
ATOM    619  C   THR A  38       3.393   2.330   6.942  1.00  0.00           C  
ATOM    620  O   THR A  38       3.446   1.747   8.026  1.00  0.00           O  
ATOM    621  CB  THR A  38       1.060   1.930   6.128  1.00  0.00           C  
ATOM    622  OG1 THR A  38       1.565   1.091   5.081  1.00  0.00           O  
ATOM    623  CG2 THR A  38      -0.237   2.580   5.671  1.00  0.00           C  
ATOM    624  H   THR A  38       2.638   3.490   4.466  1.00  0.00           H  
ATOM    625  HA  THR A  38       1.707   3.596   7.304  1.00  0.00           H  
ATOM    626  HB  THR A  38       0.861   1.314   7.005  1.00  0.00           H  
ATOM    627  HG1 THR A  38       1.905   1.638   4.369  1.00  0.00           H  
ATOM    628 1HG2 THR A  38      -0.965   1.807   5.426  1.00  0.00           H  
ATOM    629 2HG2 THR A  38      -0.629   3.210   6.469  1.00  0.00           H  
ATOM    630 3HG2 THR A  38      -0.046   3.190   4.789  1.00  0.00           H  
ATOM    631  N   SER A  39       4.429   2.414   6.116  1.00  0.00           N  
ATOM    632  CA  SER A  39       5.720   1.822   6.441  1.00  0.00           C  
ATOM    633  C   SER A  39       6.838   2.447   5.617  1.00  0.00           C  
ATOM    634  O   SER A  39       6.587   3.261   4.729  1.00  0.00           O  
ATOM    635  CB  SER A  39       5.682   0.324   6.204  1.00  0.00           C  
ATOM    636  OG  SER A  39       5.625   0.034   4.835  1.00  0.00           O  
ATOM    637  H   SER A  39       4.320   2.903   5.239  1.00  0.00           H  
ATOM    638  HA  SER A  39       5.926   1.997   7.498  1.00  0.00           H  
ATOM    639 1HB  SER A  39       6.568  -0.136   6.640  1.00  0.00           H  
ATOM    640 2HB  SER A  39       4.813  -0.101   6.705  1.00  0.00           H  
ATOM    641  HG  SER A  39       4.694  -0.069   4.624  1.00  0.00           H  
ATOM    642  N   GLU A  40       8.074   2.062   5.916  1.00  0.00           N  
ATOM    643  CA  GLU A  40       9.234   2.585   5.203  1.00  0.00           C  
ATOM    644  C   GLU A  40       9.201   2.189   3.733  1.00  0.00           C  
ATOM    645  O   GLU A  40       9.648   2.942   2.867  1.00  0.00           O  
ATOM    646  CB  GLU A  40      10.528   2.082   5.847  1.00  0.00           C  
ATOM    647  CG  GLU A  40      10.797   2.641   7.237  1.00  0.00           C  
ATOM    648  CD  GLU A  40      12.055   2.096   7.853  1.00  0.00           C  
ATOM    649  OE1 GLU A  40      12.782   1.415   7.170  1.00  0.00           O  
ATOM    650  OE2 GLU A  40      12.290   2.360   9.009  1.00  0.00           O  
ATOM    651  H   GLU A  40       8.214   1.389   6.657  1.00  0.00           H  
ATOM    652  HA  GLU A  40       9.221   3.673   5.274  1.00  0.00           H  
ATOM    653 1HB  GLU A  40      10.497   0.995   5.925  1.00  0.00           H  
ATOM    654 2HB  GLU A  40      11.375   2.341   5.212  1.00  0.00           H  
ATOM    655 1HG  GLU A  40      10.880   3.726   7.171  1.00  0.00           H  
ATOM    656 2HG  GLU A  40       9.951   2.408   7.882  1.00  0.00           H  
ATOM    657  N   GLU A  41       8.667   1.003   3.456  1.00  0.00           N  
ATOM    658  CA  GLU A  41       8.554   0.516   2.087  1.00  0.00           C  
ATOM    659  C   GLU A  41       7.724   1.465   1.231  1.00  0.00           C  
ATOM    660  O   GLU A  41       8.083   1.765   0.093  1.00  0.00           O  
ATOM    661  CB  GLU A  41       7.931  -0.882   2.069  1.00  0.00           C  
ATOM    662  CG  GLU A  41       7.774  -1.482   0.679  1.00  0.00           C  
ATOM    663  CD  GLU A  41       7.183  -2.864   0.702  1.00  0.00           C  
ATOM    664  OE1 GLU A  41       7.157  -3.461   1.752  1.00  0.00           O  
ATOM    665  OE2 GLU A  41       6.757  -3.324  -0.331  1.00  0.00           O  
ATOM    666  H   GLU A  41       8.333   0.426   4.213  1.00  0.00           H  
ATOM    667  HA  GLU A  41       9.555   0.447   1.660  1.00  0.00           H  
ATOM    668 1HB  GLU A  41       8.545  -1.562   2.660  1.00  0.00           H  
ATOM    669 2HB  GLU A  41       6.945  -0.846   2.532  1.00  0.00           H  
ATOM    670 1HG  GLU A  41       7.130  -0.834   0.086  1.00  0.00           H  
ATOM    671 2HG  GLU A  41       8.750  -1.517   0.198  1.00  0.00           H  
ATOM    672  N   ASP A  42       6.612   1.934   1.786  1.00  0.00           N  
ATOM    673  CA  ASP A  42       5.734   2.859   1.080  1.00  0.00           C  
ATOM    674  C   ASP A  42       6.486   4.110   0.648  1.00  0.00           C  
ATOM    675  O   ASP A  42       6.338   4.576  -0.482  1.00  0.00           O  
ATOM    676  CB  ASP A  42       4.545   3.250   1.962  1.00  0.00           C  
ATOM    677  CG  ASP A  42       3.546   2.116   2.146  1.00  0.00           C  
ATOM    678  OD1 ASP A  42       3.584   1.186   1.376  1.00  0.00           O  
ATOM    679  OD2 ASP A  42       2.753   2.191   3.054  1.00  0.00           O  
ATOM    680  H   ASP A  42       6.368   1.642   2.723  1.00  0.00           H  
ATOM    681  HA  ASP A  42       5.347   2.359   0.191  1.00  0.00           H  
ATOM    682 1HB  ASP A  42       4.906   3.559   2.943  1.00  0.00           H  
ATOM    683 2HB  ASP A  42       4.029   4.102   1.520  1.00  0.00           H  
ATOM    684  N   ILE A  43       7.293   4.652   1.554  1.00  0.00           N  
ATOM    685  CA  ILE A  43       8.073   5.850   1.266  1.00  0.00           C  
ATOM    686  C   ILE A  43       8.985   5.639   0.065  1.00  0.00           C  
ATOM    687  O   ILE A  43       9.069   6.491  -0.820  1.00  0.00           O  
ATOM    688  CB  ILE A  43       8.917   6.261   2.486  1.00  0.00           C  
ATOM    689  CG1 ILE A  43       8.012   6.729   3.629  1.00  0.00           C  
ATOM    690  CG2 ILE A  43       9.906   7.352   2.105  1.00  0.00           C  
ATOM    691  CD1 ILE A  43       8.719   6.844   4.960  1.00  0.00           C  
ATOM    692  H   ILE A  43       7.369   4.223   2.465  1.00  0.00           H  
ATOM    693  HA  ILE A  43       7.384   6.666   1.044  1.00  0.00           H  
ATOM    694  HB  ILE A  43       9.469   5.397   2.855  1.00  0.00           H  
ATOM    695 1HG1 ILE A  43       7.588   7.701   3.382  1.00  0.00           H  
ATOM    696 2HG1 ILE A  43       7.182   6.031   3.745  1.00  0.00           H  
ATOM    697 1HG2 ILE A  43      10.494   7.632   2.979  1.00  0.00           H  
ATOM    698 2HG2 ILE A  43      10.570   6.985   1.324  1.00  0.00           H  
ATOM    699 3HG2 ILE A  43       9.363   8.224   1.740  1.00  0.00           H  
ATOM    700 1HD1 ILE A  43       8.013   7.180   5.720  1.00  0.00           H  
ATOM    701 2HD1 ILE A  43       9.122   5.871   5.244  1.00  0.00           H  
ATOM    702 3HD1 ILE A  43       9.532   7.564   4.878  1.00  0.00           H  
ATOM    703  N   LYS A  44       9.666   4.498   0.038  1.00  0.00           N  
ATOM    704  CA  LYS A  44      10.571   4.171  -1.056  1.00  0.00           C  
ATOM    705  C   LYS A  44       9.823   4.070  -2.380  1.00  0.00           C  
ATOM    706  O   LYS A  44      10.283   4.573  -3.405  1.00  0.00           O  
ATOM    707  CB  LYS A  44      11.310   2.864  -0.768  1.00  0.00           C  
ATOM    708  CG  LYS A  44      12.322   2.950   0.367  1.00  0.00           C  
ATOM    709  CD  LYS A  44      12.981   1.603   0.624  1.00  0.00           C  
ATOM    710  CE  LYS A  44      13.961   1.678   1.785  1.00  0.00           C  
ATOM    711  NZ  LYS A  44      14.591   0.359   2.068  1.00  0.00           N  
ATOM    712  H   LYS A  44       9.553   3.840   0.796  1.00  0.00           H  
ATOM    713  HA  LYS A  44      11.317   4.964  -1.137  1.00  0.00           H  
ATOM    714 1HB  LYS A  44      10.588   2.086  -0.514  1.00  0.00           H  
ATOM    715 2HB  LYS A  44      11.839   2.539  -1.664  1.00  0.00           H  
ATOM    716 1HG  LYS A  44      13.092   3.679   0.114  1.00  0.00           H  
ATOM    717 2HG  LYS A  44      11.820   3.279   1.277  1.00  0.00           H  
ATOM    718 1HD  LYS A  44      12.215   0.861   0.852  1.00  0.00           H  
ATOM    719 2HD  LYS A  44      13.516   1.284  -0.270  1.00  0.00           H  
ATOM    720 1HE  LYS A  44      14.744   2.398   1.555  1.00  0.00           H  
ATOM    721 2HE  LYS A  44      13.439   2.015   2.681  1.00  0.00           H  
ATOM    722 1HZ  LYS A  44      15.232   0.451   2.843  1.00  0.00           H  
ATOM    723 2HZ  LYS A  44      13.874  -0.314   2.301  1.00  0.00           H  
ATOM    724 3HZ  LYS A  44      15.094   0.044   1.251  1.00  0.00           H  
ATOM    725  N   ARG A  45       8.667   3.416  -2.350  1.00  0.00           N  
ATOM    726  CA  ARG A  45       7.847   3.253  -3.546  1.00  0.00           C  
ATOM    727  C   ARG A  45       7.338   4.597  -4.051  1.00  0.00           C  
ATOM    728  O   ARG A  45       7.321   4.851  -5.256  1.00  0.00           O  
ATOM    729  CB  ARG A  45       6.664   2.339  -3.264  1.00  0.00           C  
ATOM    730  CG  ARG A  45       7.021   0.875  -3.061  1.00  0.00           C  
ATOM    731  CD  ARG A  45       5.813   0.043  -2.823  1.00  0.00           C  
ATOM    732  NE  ARG A  45       6.155  -1.344  -2.554  1.00  0.00           N  
ATOM    733  CZ  ARG A  45       6.402  -2.269  -3.502  1.00  0.00           C  
ATOM    734  NH1 ARG A  45       6.341  -1.940  -4.773  1.00  0.00           N  
ATOM    735  NH2 ARG A  45       6.705  -3.508  -3.154  1.00  0.00           N  
ATOM    736  H   ARG A  45       8.346   3.021  -1.477  1.00  0.00           H  
ATOM    737  HA  ARG A  45       8.459   2.795  -4.324  1.00  0.00           H  
ATOM    738 1HB  ARG A  45       6.147   2.680  -2.369  1.00  0.00           H  
ATOM    739 2HB  ARG A  45       5.957   2.394  -4.092  1.00  0.00           H  
ATOM    740 1HG  ARG A  45       7.528   0.497  -3.949  1.00  0.00           H  
ATOM    741 2HG  ARG A  45       7.680   0.778  -2.197  1.00  0.00           H  
ATOM    742 1HD  ARG A  45       5.267   0.433  -1.965  1.00  0.00           H  
ATOM    743 2HD  ARG A  45       5.173   0.072  -3.704  1.00  0.00           H  
ATOM    744  HE  ARG A  45       6.211  -1.635  -1.587  1.00  0.00           H  
ATOM    745 1HH1 ARG A  45       6.109  -0.994  -5.039  1.00  0.00           H  
ATOM    746 2HH1 ARG A  45       6.525  -2.633  -5.484  1.00  0.00           H  
ATOM    747 1HH2 ARG A  45       6.751  -3.761  -2.176  1.00  0.00           H  
ATOM    748 2HH2 ARG A  45       6.889  -4.201  -3.864  1.00  0.00           H  
ATOM    749  N   ILE A  46       6.926   5.454  -3.125  1.00  0.00           N  
ATOM    750  CA  ILE A  46       6.434   6.782  -3.473  1.00  0.00           C  
ATOM    751  C   ILE A  46       7.516   7.606  -4.159  1.00  0.00           C  
ATOM    752  O   ILE A  46       7.256   8.286  -5.152  1.00  0.00           O  
ATOM    753  CB  ILE A  46       5.934   7.529  -2.223  1.00  0.00           C  
ATOM    754  CG1 ILE A  46       4.660   6.875  -1.684  1.00  0.00           C  
ATOM    755  CG2 ILE A  46       5.689   8.996  -2.542  1.00  0.00           C  
ATOM    756  CD1 ILE A  46       4.300   7.303  -0.279  1.00  0.00           C  
ATOM    757  H   ILE A  46       6.952   5.179  -2.153  1.00  0.00           H  
ATOM    758  HA  ILE A  46       5.592   6.672  -4.158  1.00  0.00           H  
ATOM    759  HB  ILE A  46       6.683   7.459  -1.434  1.00  0.00           H  
ATOM    760 1HG1 ILE A  46       3.823   7.114  -2.338  1.00  0.00           H  
ATOM    761 2HG1 ILE A  46       4.778   5.791  -1.688  1.00  0.00           H  
ATOM    762 1HG2 ILE A  46       5.336   9.509  -1.648  1.00  0.00           H  
ATOM    763 2HG2 ILE A  46       6.617   9.455  -2.881  1.00  0.00           H  
ATOM    764 3HG2 ILE A  46       4.937   9.077  -3.328  1.00  0.00           H  
ATOM    765 1HD1 ILE A  46       3.387   6.797   0.033  1.00  0.00           H  
ATOM    766 2HD1 ILE A  46       5.112   7.041   0.401  1.00  0.00           H  
ATOM    767 3HD1 ILE A  46       4.143   8.381  -0.257  1.00  0.00           H  
ATOM    768  N   ALA A  47       8.731   7.543  -3.624  1.00  0.00           N  
ATOM    769  CA  ALA A  47       9.856   8.277  -4.187  1.00  0.00           C  
ATOM    770  C   ALA A  47      10.141   7.838  -5.618  1.00  0.00           C  
ATOM    771  O   ALA A  47      10.446   8.660  -6.482  1.00  0.00           O  
ATOM    772  CB  ALA A  47      11.094   8.094  -3.321  1.00  0.00           C  
ATOM    773  H   ALA A  47       8.878   6.970  -2.804  1.00  0.00           H  
ATOM    774  HA  ALA A  47       9.609   9.339  -4.190  1.00  0.00           H  
ATOM    775 1HB  ALA A  47      11.926   8.649  -3.754  1.00  0.00           H  
ATOM    776 2HB  ALA A  47      10.894   8.466  -2.316  1.00  0.00           H  
ATOM    777 3HB  ALA A  47      11.350   7.037  -3.272  1.00  0.00           H  
ATOM    778  N   LYS A  48      10.038   6.535  -5.863  1.00  0.00           N  
ATOM    779  CA  LYS A  48      10.290   5.983  -7.188  1.00  0.00           C  
ATOM    780  C   LYS A  48       9.215   6.414  -8.177  1.00  0.00           C  
ATOM    781  O   LYS A  48       9.507   6.710  -9.337  1.00  0.00           O  
ATOM    782  CB  LYS A  48      10.366   4.457  -7.127  1.00  0.00           C  
ATOM    783  CG  LYS A  48      11.606   3.917  -6.427  1.00  0.00           C  
ATOM    784  CD  LYS A  48      11.593   2.396  -6.373  1.00  0.00           C  
ATOM    785  CE  LYS A  48      12.827   1.855  -5.667  1.00  0.00           C  
ATOM    786  NZ  LYS A  48      12.822   0.369  -5.597  1.00  0.00           N  
ATOM    787  H   LYS A  48       9.780   5.912  -5.111  1.00  0.00           H  
ATOM    788  HA  LYS A  48      11.255   6.350  -7.538  1.00  0.00           H  
ATOM    789 1HB  LYS A  48       9.491   4.069  -6.604  1.00  0.00           H  
ATOM    790 2HB  LYS A  48      10.350   4.051  -8.138  1.00  0.00           H  
ATOM    791 1HG  LYS A  48      12.498   4.245  -6.961  1.00  0.00           H  
ATOM    792 2HG  LYS A  48      11.649   4.307  -5.410  1.00  0.00           H  
ATOM    793 1HD  LYS A  48      10.702   2.059  -5.841  1.00  0.00           H  
ATOM    794 2HD  LYS A  48      11.562   1.997  -7.387  1.00  0.00           H  
ATOM    795 1HE  LYS A  48      13.721   2.179  -6.198  1.00  0.00           H  
ATOM    796 2HE  LYS A  48      12.869   2.253  -4.653  1.00  0.00           H  
ATOM    797 1HZ  LYS A  48      13.655   0.051  -5.123  1.00  0.00           H  
ATOM    798 2HZ  LYS A  48      12.006   0.058  -5.090  1.00  0.00           H  
ATOM    799 3HZ  LYS A  48      12.802  -0.012  -6.533  1.00  0.00           H  
ATOM    800  N   LYS A  49       7.970   6.448  -7.714  1.00  0.00           N  
ATOM    801  CA  LYS A  49       6.847   6.826  -8.563  1.00  0.00           C  
ATOM    802  C   LYS A  49       6.813   8.331  -8.795  1.00  0.00           C  
ATOM    803  O   LYS A  49       6.567   8.792  -9.910  1.00  0.00           O  
ATOM    804  CB  LYS A  49       5.528   6.360  -7.944  1.00  0.00           C  
ATOM    805  CG  LYS A  49       5.323   4.851  -7.963  1.00  0.00           C  
ATOM    806  CD  LYS A  49       3.996   4.466  -7.327  1.00  0.00           C  
ATOM    807  CE  LYS A  49       3.783   2.959  -7.358  1.00  0.00           C  
ATOM    808  NZ  LYS A  49       2.485   2.568  -6.745  1.00  0.00           N  
ATOM    809  H   LYS A  49       7.798   6.206  -6.749  1.00  0.00           H  
ATOM    810  HA  LYS A  49       6.957   6.327  -9.526  1.00  0.00           H  
ATOM    811 1HB  LYS A  49       5.475   6.692  -6.907  1.00  0.00           H  
ATOM    812 2HB  LYS A  49       4.694   6.818  -8.478  1.00  0.00           H  
ATOM    813 1HG  LYS A  49       5.340   4.494  -8.993  1.00  0.00           H  
ATOM    814 2HG  LYS A  49       6.132   4.368  -7.417  1.00  0.00           H  
ATOM    815 1HD  LYS A  49       3.977   4.806  -6.290  1.00  0.00           H  
ATOM    816 2HD  LYS A  49       3.181   4.949  -7.865  1.00  0.00           H  
ATOM    817 1HE  LYS A  49       3.804   2.611  -8.389  1.00  0.00           H  
ATOM    818 2HE  LYS A  49       4.590   2.467  -6.815  1.00  0.00           H  
ATOM    819 1HZ  LYS A  49       2.382   1.564  -6.785  1.00  0.00           H  
ATOM    820 2HZ  LYS A  49       2.462   2.870  -5.781  1.00  0.00           H  
ATOM    821 3HZ  LYS A  49       1.728   3.004  -7.252  1.00  0.00           H  
ATOM    822  N   ALA A  50       7.060   9.094  -7.735  1.00  0.00           N  
ATOM    823  CA  ALA A  50       7.035  10.550  -7.815  1.00  0.00           C  
ATOM    824  C   ALA A  50       8.301  11.087  -8.469  1.00  0.00           C  
ATOM    825  O   ALA A  50       8.238  11.822  -9.454  1.00  0.00           O  
ATOM    826  CB  ALA A  50       6.858  11.154  -6.430  1.00  0.00           C  
ATOM    827  H   ALA A  50       7.271   8.653  -6.850  1.00  0.00           H  
ATOM    828  HA  ALA A  50       6.176  10.847  -8.418  1.00  0.00           H  
ATOM    829 1HB  ALA A  50       6.841  12.242  -6.507  1.00  0.00           H  
ATOM    830 2HB  ALA A  50       5.919  10.807  -5.999  1.00  0.00           H  
ATOM    831 3HB  ALA A  50       7.685  10.849  -5.792  1.00  0.00           H  
ATOM    832  N   GLY A  51       9.450  10.715  -7.916  1.00  0.00           N  
ATOM    833  CA  GLY A  51      10.733  11.177  -8.431  1.00  0.00           C  
ATOM    834  C   GLY A  51      11.512  11.942  -7.368  1.00  0.00           C  
ATOM    835  O   GLY A  51      12.196  12.920  -7.670  1.00  0.00           O  
ATOM    836  H   GLY A  51       9.435  10.098  -7.117  1.00  0.00           H  
ATOM    837 1HA  GLY A  51      11.318  10.323  -8.772  1.00  0.00           H  
ATOM    838 2HA  GLY A  51      10.568  11.818  -9.297  1.00  0.00           H  
ATOM    839  N   ILE A  52      11.402  11.490  -6.123  1.00  0.00           N  
ATOM    840  CA  ILE A  52      12.085  12.141  -5.010  1.00  0.00           C  
ATOM    841  C   ILE A  52      13.564  11.780  -4.985  1.00  0.00           C  
ATOM    842  O   ILE A  52      13.929  10.608  -5.068  1.00  0.00           O  
ATOM    843  CB  ILE A  52      11.438  11.754  -3.668  1.00  0.00           C  
ATOM    844  CG1 ILE A  52       9.976  12.205  -3.630  1.00  0.00           C  
ATOM    845  CG2 ILE A  52      12.216  12.359  -2.509  1.00  0.00           C  
ATOM    846  CD1 ILE A  52       9.197  11.653  -2.458  1.00  0.00           C  
ATOM    847  H   ILE A  52      10.833  10.676  -5.944  1.00  0.00           H  
ATOM    848  HA  ILE A  52      11.989  13.221  -5.130  1.00  0.00           H  
ATOM    849  HB  ILE A  52      11.436  10.669  -3.565  1.00  0.00           H  
ATOM    850 1HG1 ILE A  52       9.932  13.293  -3.586  1.00  0.00           H  
ATOM    851 2HG1 ILE A  52       9.475  11.895  -4.547  1.00  0.00           H  
ATOM    852 1HG2 ILE A  52      11.745  12.076  -1.568  1.00  0.00           H  
ATOM    853 2HG2 ILE A  52      13.241  11.990  -2.527  1.00  0.00           H  
ATOM    854 3HG2 ILE A  52      12.219  13.445  -2.601  1.00  0.00           H  
ATOM    855 1HD1 ILE A  52       8.170  12.016  -2.500  1.00  0.00           H  
ATOM    856 2HD1 ILE A  52       9.198  10.563  -2.501  1.00  0.00           H  
ATOM    857 3HD1 ILE A  52       9.659  11.979  -1.527  1.00  0.00           H  
ATOM    858  N   SER A  53      14.414  12.796  -4.871  1.00  0.00           N  
ATOM    859  CA  SER A  53      15.857  12.589  -4.845  1.00  0.00           C  
ATOM    860  C   SER A  53      16.254  11.622  -3.738  1.00  0.00           C  
ATOM    861  O   SER A  53      15.680  11.641  -2.648  1.00  0.00           O  
ATOM    862  CB  SER A  53      16.571  13.912  -4.654  1.00  0.00           C  
ATOM    863  OG  SER A  53      17.954  13.723  -4.527  1.00  0.00           O  
ATOM    864  H   SER A  53      14.050  13.735  -4.801  1.00  0.00           H  
ATOM    865  HA  SER A  53      16.162  12.168  -5.804  1.00  0.00           H  
ATOM    866 1HB  SER A  53      16.367  14.562  -5.505  1.00  0.00           H  
ATOM    867 2HB  SER A  53      16.186  14.408  -3.764  1.00  0.00           H  
ATOM    868  HG  SER A  53      18.355  14.578  -4.701  1.00  0.00           H  
ATOM    869  N   GLU A  54      17.241  10.779  -4.021  1.00  0.00           N  
ATOM    870  CA  GLU A  54      17.715   9.801  -3.050  1.00  0.00           C  
ATOM    871  C   GLU A  54      18.051  10.462  -1.720  1.00  0.00           C  
ATOM    872  O   GLU A  54      17.721   9.940  -0.655  1.00  0.00           O  
ATOM    873  CB  GLU A  54      18.944   9.066  -3.590  1.00  0.00           C  
ATOM    874  CG  GLU A  54      19.532   8.038  -2.634  1.00  0.00           C  
ATOM    875  CD  GLU A  54      20.758   7.363  -3.183  1.00  0.00           C  
ATOM    876  OE1 GLU A  54      21.003   7.484  -4.359  1.00  0.00           O  
ATOM    877  OE2 GLU A  54      21.450   6.725  -2.425  1.00  0.00           O  
ATOM    878  H   GLU A  54      17.673  10.817  -4.933  1.00  0.00           H  
ATOM    879  HA  GLU A  54      16.927   9.065  -2.886  1.00  0.00           H  
ATOM    880 1HB  GLU A  54      18.684   8.553  -4.515  1.00  0.00           H  
ATOM    881 2HB  GLU A  54      19.726   9.789  -3.825  1.00  0.00           H  
ATOM    882 1HG  GLU A  54      19.792   8.533  -1.699  1.00  0.00           H  
ATOM    883 2HG  GLU A  54      18.775   7.285  -2.417  1.00  0.00           H  
ATOM    884  N   GLU A  55      18.707  11.615  -1.787  1.00  0.00           N  
ATOM    885  CA  GLU A  55      19.082  12.354  -0.587  1.00  0.00           C  
ATOM    886  C   GLU A  55      17.869  12.638   0.288  1.00  0.00           C  
ATOM    887  O   GLU A  55      17.878  12.358   1.487  1.00  0.00           O  
ATOM    888  CB  GLU A  55      19.770  13.668  -0.964  1.00  0.00           C  
ATOM    889  CG  GLU A  55      20.201  14.516   0.225  1.00  0.00           C  
ATOM    890  CD  GLU A  55      20.873  15.797  -0.183  1.00  0.00           C  
ATOM    891  OE1 GLU A  55      21.070  15.994  -1.358  1.00  0.00           O  
ATOM    892  OE2 GLU A  55      21.189  16.580   0.682  1.00  0.00           O  
ATOM    893  H   GLU A  55      18.951  11.990  -2.692  1.00  0.00           H  
ATOM    894  HA  GLU A  55      19.791  11.752  -0.018  1.00  0.00           H  
ATOM    895 1HB  GLU A  55      20.657  13.457  -1.562  1.00  0.00           H  
ATOM    896 2HB  GLU A  55      19.097  14.269  -1.576  1.00  0.00           H  
ATOM    897 1HG  GLU A  55      19.322  14.755   0.824  1.00  0.00           H  
ATOM    898 2HG  GLU A  55      20.882  13.935   0.844  1.00  0.00           H  
ATOM    899  N   LEU A  56      16.826  13.195  -0.318  1.00  0.00           N  
ATOM    900  CA  LEU A  56      15.602  13.518   0.406  1.00  0.00           C  
ATOM    901  C   LEU A  56      14.887  12.257   0.871  1.00  0.00           C  
ATOM    902  O   LEU A  56      14.278  12.235   1.940  1.00  0.00           O  
ATOM    903  CB  LEU A  56      14.665  14.347  -0.481  1.00  0.00           C  
ATOM    904  CG  LEU A  56      15.193  15.724  -0.903  1.00  0.00           C  
ATOM    905  CD1 LEU A  56      14.125  16.454  -1.706  1.00  0.00           C  
ATOM    906  CD2 LEU A  56      15.585  16.518   0.335  1.00  0.00           C  
ATOM    907  H   LEU A  56      16.881  13.400  -1.305  1.00  0.00           H  
ATOM    908  HA  LEU A  56      15.866  14.114   1.282  1.00  0.00           H  
ATOM    909 1HB  LEU A  56      14.455  13.782  -1.388  1.00  0.00           H  
ATOM    910 2HB  LEU A  56      13.727  14.501   0.052  1.00  0.00           H  
ATOM    911  HG  LEU A  56      16.065  15.599  -1.545  1.00  0.00           H  
ATOM    912 1HD1 LEU A  56      14.500  17.433  -2.005  1.00  0.00           H  
ATOM    913 2HD1 LEU A  56      13.878  15.874  -2.595  1.00  0.00           H  
ATOM    914 3HD1 LEU A  56      13.232  16.580  -1.094  1.00  0.00           H  
ATOM    915 1HD2 LEU A  56      15.961  17.497   0.035  1.00  0.00           H  
ATOM    916 2HD2 LEU A  56      14.713  16.645   0.977  1.00  0.00           H  
ATOM    917 3HD2 LEU A  56      16.362  15.982   0.880  1.00  0.00           H  
ATOM    918  N   LEU A  57      14.963  11.207   0.060  1.00  0.00           N  
ATOM    919  CA  LEU A  57      14.356   9.927   0.404  1.00  0.00           C  
ATOM    920  C   LEU A  57      14.919   9.385   1.711  1.00  0.00           C  
ATOM    921  O   LEU A  57      14.169   8.986   2.604  1.00  0.00           O  
ATOM    922  CB  LEU A  57      14.590   8.910  -0.720  1.00  0.00           C  
ATOM    923  CG  LEU A  57      14.211   7.459  -0.395  1.00  0.00           C  
ATOM    924  CD1 LEU A  57      12.734   7.390  -0.029  1.00  0.00           C  
ATOM    925  CD2 LEU A  57      14.519   6.573  -1.592  1.00  0.00           C  
ATOM    926  H   LEU A  57      15.455  11.298  -0.818  1.00  0.00           H  
ATOM    927  HA  LEU A  57      13.281  10.074   0.520  1.00  0.00           H  
ATOM    928 1HB  LEU A  57      14.012   9.216  -1.591  1.00  0.00           H  
ATOM    929 2HB  LEU A  57      15.646   8.924  -0.988  1.00  0.00           H  
ATOM    930  HG  LEU A  57      14.784   7.118   0.467  1.00  0.00           H  
ATOM    931 1HD1 LEU A  57      12.465   6.360   0.203  1.00  0.00           H  
ATOM    932 2HD1 LEU A  57      12.545   8.018   0.842  1.00  0.00           H  
ATOM    933 3HD1 LEU A  57      12.135   7.742  -0.867  1.00  0.00           H  
ATOM    934 1HD2 LEU A  57      14.250   5.542  -1.361  1.00  0.00           H  
ATOM    935 2HD2 LEU A  57      13.945   6.913  -2.454  1.00  0.00           H  
ATOM    936 3HD2 LEU A  57      15.584   6.628  -1.821  1.00  0.00           H  
ATOM    937  N   ARG A  58      16.242   9.371   1.819  1.00  0.00           N  
ATOM    938  CA  ARG A  58      16.908   8.889   3.024  1.00  0.00           C  
ATOM    939  C   ARG A  58      16.523   9.725   4.238  1.00  0.00           C  
ATOM    940  O   ARG A  58      16.346   9.198   5.336  1.00  0.00           O  
ATOM    941  CB  ARG A  58      18.420   8.922   2.850  1.00  0.00           C  
ATOM    942  CG  ARG A  58      18.971   7.909   1.859  1.00  0.00           C  
ATOM    943  CD  ARG A  58      20.441   8.044   1.696  1.00  0.00           C  
ATOM    944  NE  ARG A  58      20.957   7.152   0.670  1.00  0.00           N  
ATOM    945  CZ  ARG A  58      21.309   5.868   0.879  1.00  0.00           C  
ATOM    946  NH1 ARG A  58      21.194   5.341   2.078  1.00  0.00           N  
ATOM    947  NH2 ARG A  58      21.769   5.138  -0.122  1.00  0.00           N  
ATOM    948  H   ARG A  58      16.803   9.703   1.048  1.00  0.00           H  
ATOM    949  HA  ARG A  58      16.603   7.857   3.199  1.00  0.00           H  
ATOM    950 1HB  ARG A  58      18.726   9.911   2.514  1.00  0.00           H  
ATOM    951 2HB  ARG A  58      18.901   8.739   3.811  1.00  0.00           H  
ATOM    952 1HG  ARG A  58      18.756   6.900   2.213  1.00  0.00           H  
ATOM    953 2HG  ARG A  58      18.503   8.059   0.886  1.00  0.00           H  
ATOM    954 1HD  ARG A  58      20.683   9.067   1.412  1.00  0.00           H  
ATOM    955 2HD  ARG A  58      20.935   7.803   2.637  1.00  0.00           H  
ATOM    956  HE  ARG A  58      21.060   7.521  -0.265  1.00  0.00           H  
ATOM    957 1HH1 ARG A  58      20.842   5.899   2.843  1.00  0.00           H  
ATOM    958 2HH1 ARG A  58      21.457   4.379   2.234  1.00  0.00           H  
ATOM    959 1HH2 ARG A  58      21.857   5.543  -1.044  1.00  0.00           H  
ATOM    960 2HH2 ARG A  58      22.032   4.176   0.034  1.00  0.00           H  
ATOM    961  N   ARG A  59      16.394  11.032   4.034  1.00  0.00           N  
ATOM    962  CA  ARG A  59      16.003  11.940   5.105  1.00  0.00           C  
ATOM    963  C   ARG A  59      14.607  11.616   5.621  1.00  0.00           C  
ATOM    964  O   ARG A  59      14.368  11.598   6.829  1.00  0.00           O  
ATOM    965  CB  ARG A  59      16.041  13.383   4.624  1.00  0.00           C  
ATOM    966  CG  ARG A  59      17.433  13.931   4.351  1.00  0.00           C  
ATOM    967  CD  ARG A  59      17.386  15.335   3.870  1.00  0.00           C  
ATOM    968  NE  ARG A  59      18.683  15.789   3.395  1.00  0.00           N  
ATOM    969  CZ  ARG A  59      19.669  16.253   4.187  1.00  0.00           C  
ATOM    970  NH1 ARG A  59      19.491  16.319   5.488  1.00  0.00           N  
ATOM    971  NH2 ARG A  59      20.815  16.643   3.657  1.00  0.00           N  
ATOM    972  H   ARG A  59      16.571  11.406   3.112  1.00  0.00           H  
ATOM    973  HA  ARG A  59      16.712  11.831   5.926  1.00  0.00           H  
ATOM    974 1HB  ARG A  59      15.464  13.475   3.705  1.00  0.00           H  
ATOM    975 2HB  ARG A  59      15.573  14.027   5.369  1.00  0.00           H  
ATOM    976 1HG  ARG A  59      18.021  13.902   5.269  1.00  0.00           H  
ATOM    977 2HG  ARG A  59      17.920  13.323   3.588  1.00  0.00           H  
ATOM    978 1HD  ARG A  59      16.675  15.415   3.049  1.00  0.00           H  
ATOM    979 2HD  ARG A  59      17.074  15.988   4.685  1.00  0.00           H  
ATOM    980  HE  ARG A  59      18.857  15.753   2.399  1.00  0.00           H  
ATOM    981 1HH1 ARG A  59      18.614  16.021   5.894  1.00  0.00           H  
ATOM    982 2HH1 ARG A  59      20.229  16.667   6.082  1.00  0.00           H  
ATOM    983 1HH2 ARG A  59      20.952  16.592   2.656  1.00  0.00           H  
ATOM    984 2HH2 ARG A  59      21.553  16.991   4.250  1.00  0.00           H  
ATOM    985  N   ILE A  60      13.686  11.359   4.698  1.00  0.00           N  
ATOM    986  CA  ILE A  60      12.314  11.022   5.057  1.00  0.00           C  
ATOM    987  C   ILE A  60      12.248   9.685   5.785  1.00  0.00           C  
ATOM    988  O   ILE A  60      11.548   9.547   6.789  1.00  0.00           O  
ATOM    989  CB  ILE A  60      11.415  10.972   3.808  1.00  0.00           C  
ATOM    990  CG1 ILE A  60      11.271  12.368   3.198  1.00  0.00           C  
ATOM    991  CG2 ILE A  60      10.051  10.397   4.157  1.00  0.00           C  
ATOM    992  CD1 ILE A  60      10.644  12.372   1.822  1.00  0.00           C  
ATOM    993  H   ILE A  60      13.943  11.398   3.721  1.00  0.00           H  
ATOM    994  HA  ILE A  60      11.928  11.798   5.719  1.00  0.00           H  
ATOM    995  HB  ILE A  60      11.881  10.343   3.050  1.00  0.00           H  
ATOM    996 1HG1 ILE A  60      10.661  12.990   3.853  1.00  0.00           H  
ATOM    997 2HG1 ILE A  60      12.253  12.837   3.125  1.00  0.00           H  
ATOM    998 1HG2 ILE A  60       9.428  10.369   3.263  1.00  0.00           H  
ATOM    999 2HG2 ILE A  60      10.171   9.387   4.546  1.00  0.00           H  
ATOM   1000 3HG2 ILE A  60       9.574  11.022   4.912  1.00  0.00           H  
ATOM   1001 1HD1 ILE A  60      10.576  13.397   1.456  1.00  0.00           H  
ATOM   1002 2HD1 ILE A  60      11.259  11.783   1.141  1.00  0.00           H  
ATOM   1003 3HD1 ILE A  60       9.646  11.940   1.877  1.00  0.00           H  
ATOM   1004  N   LEU A  61      12.981   8.701   5.274  1.00  0.00           N  
ATOM   1005  CA  LEU A  61      13.008   7.373   5.874  1.00  0.00           C  
ATOM   1006  C   LEU A  61      13.546   7.424   7.298  1.00  0.00           C  
ATOM   1007  O   LEU A  61      13.025   6.760   8.194  1.00  0.00           O  
ATOM   1008  CB  LEU A  61      13.869   6.426   5.029  1.00  0.00           C  
ATOM   1009  CG  LEU A  61      13.280   6.027   3.670  1.00  0.00           C  
ATOM   1010  CD1 LEU A  61      14.348   5.328   2.838  1.00  0.00           C  
ATOM   1011  CD2 LEU A  61      12.076   5.122   3.885  1.00  0.00           C  
ATOM   1012  H   LEU A  61      13.533   8.879   4.446  1.00  0.00           H  
ATOM   1013  HA  LEU A  61      11.989   6.984   5.900  1.00  0.00           H  
ATOM   1014 1HB  LEU A  61      14.831   6.903   4.845  1.00  0.00           H  
ATOM   1015 2HB  LEU A  61      14.042   5.513   5.597  1.00  0.00           H  
ATOM   1016  HG  LEU A  61      12.969   6.922   3.130  1.00  0.00           H  
ATOM   1017 1HD1 LEU A  61      13.929   5.044   1.873  1.00  0.00           H  
ATOM   1018 2HD1 LEU A  61      15.188   6.005   2.684  1.00  0.00           H  
ATOM   1019 3HD1 LEU A  61      14.690   4.436   3.362  1.00  0.00           H  
ATOM   1020 1HD2 LEU A  61      11.657   4.838   2.919  1.00  0.00           H  
ATOM   1021 2HD2 LEU A  61      12.386   4.226   4.423  1.00  0.00           H  
ATOM   1022 3HD2 LEU A  61      11.321   5.652   4.466  1.00  0.00           H  
ATOM   1023  N   GLN A  62      14.594   8.216   7.500  1.00  0.00           N  
ATOM   1024  CA  GLN A  62      15.204   8.357   8.817  1.00  0.00           C  
ATOM   1025  C   GLN A  62      14.238   8.997   9.806  1.00  0.00           C  
ATOM   1026  O   GLN A  62      14.089   8.527  10.935  1.00  0.00           O  
ATOM   1027  CB  GLN A  62      16.486   9.189   8.727  1.00  0.00           C  
ATOM   1028  CG  GLN A  62      17.238   9.317  10.041  1.00  0.00           C  
ATOM   1029  CD  GLN A  62      17.790   7.989  10.524  1.00  0.00           C  
ATOM   1030  OE1 GLN A  62      18.407   7.242   9.760  1.00  0.00           O  
ATOM   1031  NE2 GLN A  62      17.570   7.687  11.799  1.00  0.00           N  
ATOM   1032  H   GLN A  62      14.978   8.733   6.722  1.00  0.00           H  
ATOM   1033  HA  GLN A  62      15.473   7.366   9.182  1.00  0.00           H  
ATOM   1034 1HB  GLN A  62      17.160   8.741   7.996  1.00  0.00           H  
ATOM   1035 2HB  GLN A  62      16.245  10.193   8.378  1.00  0.00           H  
ATOM   1036 1HG  GLN A  62      18.073  10.004   9.904  1.00  0.00           H  
ATOM   1037 2HG  GLN A  62      16.558   9.702  10.801  1.00  0.00           H  
ATOM   1038 1HE2 GLN A  62      17.910   6.824  12.174  1.00  0.00           H  
ATOM   1039 2HE2 GLN A  62      17.064   8.321  12.383  1.00  0.00           H  
ATOM   1040  N   SER A  63      13.583  10.069   9.377  1.00  0.00           N  
ATOM   1041  CA  SER A  63      12.621  10.769  10.221  1.00  0.00           C  
ATOM   1042  C   SER A  63      11.408   9.895  10.513  1.00  0.00           C  
ATOM   1043  O   SER A  63      10.853   9.934  11.611  1.00  0.00           O  
ATOM   1044  CB  SER A  63      12.179  12.057   9.553  1.00  0.00           C  
ATOM   1045  OG  SER A  63      13.234  12.978   9.492  1.00  0.00           O  
ATOM   1046  H   SER A  63      13.756  10.410   8.442  1.00  0.00           H  
ATOM   1047  HA  SER A  63      13.107  11.020  11.164  1.00  0.00           H  
ATOM   1048 1HB  SER A  63      11.823  11.841   8.547  1.00  0.00           H  
ATOM   1049 2HB  SER A  63      11.348  12.488  10.109  1.00  0.00           H  
ATOM   1050  HG  SER A  63      13.519  13.114  10.399  1.00  0.00           H  
ATOM   1051  N   PHE A  64      10.999   9.109   9.523  1.00  0.00           N  
ATOM   1052  CA  PHE A  64       9.864   8.206   9.680  1.00  0.00           C  
ATOM   1053  C   PHE A  64      10.122   7.184  10.778  1.00  0.00           C  
ATOM   1054  O   PHE A  64       9.304   7.009  11.682  1.00  0.00           O  
ATOM   1055  CB  PHE A  64       9.569   7.485   8.364  1.00  0.00           C  
ATOM   1056  CG  PHE A  64       8.490   6.445   8.471  1.00  0.00           C  
ATOM   1057  CD1 PHE A  64       7.159   6.783   8.273  1.00  0.00           C  
ATOM   1058  CD2 PHE A  64       8.802   5.128   8.772  1.00  0.00           C  
ATOM   1059  CE1 PHE A  64       6.166   5.827   8.372  1.00  0.00           C  
ATOM   1060  CE2 PHE A  64       7.812   4.171   8.870  1.00  0.00           C  
ATOM   1061  CZ  PHE A  64       6.491   4.521   8.670  1.00  0.00           C  
ATOM   1062  H   PHE A  64      11.486   9.137   8.638  1.00  0.00           H  
ATOM   1063  HA  PHE A  64       8.988   8.796   9.950  1.00  0.00           H  
ATOM   1064 1HB  PHE A  64       9.267   8.211   7.610  1.00  0.00           H  
ATOM   1065 2HB  PHE A  64      10.475   6.998   8.005  1.00  0.00           H  
ATOM   1066  HD1 PHE A  64       6.902   7.816   8.036  1.00  0.00           H  
ATOM   1067  HD2 PHE A  64       9.845   4.851   8.930  1.00  0.00           H  
ATOM   1068  HE1 PHE A  64       5.124   6.107   8.214  1.00  0.00           H  
ATOM   1069  HE2 PHE A  64       8.071   3.139   9.106  1.00  0.00           H  
ATOM   1070  HZ  PHE A  64       5.709   3.768   8.749  1.00  0.00           H  
ATOM   1071  N   ARG A  65      11.264   6.510  10.696  1.00  0.00           N  
ATOM   1072  CA  ARG A  65      11.630   5.497  11.681  1.00  0.00           C  
ATOM   1073  C   ARG A  65      11.741   6.101  13.075  1.00  0.00           C  
ATOM   1074  O   ARG A  65      11.256   5.529  14.050  1.00  0.00           O  
ATOM   1075  CB  ARG A  65      12.951   4.841  11.309  1.00  0.00           C  
ATOM   1076  CG  ARG A  65      13.370   3.691  12.211  1.00  0.00           C  
ATOM   1077  CD  ARG A  65      14.675   3.116  11.796  1.00  0.00           C  
ATOM   1078  NE  ARG A  65      14.604   2.501  10.480  1.00  0.00           N  
ATOM   1079  CZ  ARG A  65      15.671   2.074   9.777  1.00  0.00           C  
ATOM   1080  NH1 ARG A  65      16.881   2.201  10.276  1.00  0.00           N  
ATOM   1081  NH2 ARG A  65      15.501   1.527   8.586  1.00  0.00           N  
ATOM   1082  H   ARG A  65      11.896   6.703   9.932  1.00  0.00           H  
ATOM   1083  HA  ARG A  65      10.854   4.731  11.693  1.00  0.00           H  
ATOM   1084 1HB  ARG A  65      12.893   4.458  10.291  1.00  0.00           H  
ATOM   1085 2HB  ARG A  65      13.747   5.586  11.333  1.00  0.00           H  
ATOM   1086 1HG  ARG A  65      13.463   4.048  13.237  1.00  0.00           H  
ATOM   1087 2HG  ARG A  65      12.618   2.902  12.167  1.00  0.00           H  
ATOM   1088 1HD  ARG A  65      15.427   3.904  11.764  1.00  0.00           H  
ATOM   1089 2HD  ARG A  65      14.981   2.353  12.512  1.00  0.00           H  
ATOM   1090  HE  ARG A  65      13.690   2.387  10.064  1.00  0.00           H  
ATOM   1091 1HH1 ARG A  65      17.011   2.618  11.186  1.00  0.00           H  
ATOM   1092 2HH1 ARG A  65      17.680   1.880   9.749  1.00  0.00           H  
ATOM   1093 1HH2 ARG A  65      14.571   1.430   8.202  1.00  0.00           H  
ATOM   1094 2HH2 ARG A  65      16.300   1.207   8.059  1.00  0.00           H  
ATOM   1095  N   ASP A  66      12.384   7.260  13.162  1.00  0.00           N  
ATOM   1096  CA  ASP A  66      12.566   7.942  14.438  1.00  0.00           C  
ATOM   1097  C   ASP A  66      11.263   8.573  14.915  1.00  0.00           C  
ATOM   1098  O   ASP A  66      11.044   8.735  16.116  1.00  0.00           O  
ATOM   1099  CB  ASP A  66      13.649   9.018  14.323  1.00  0.00           C  
ATOM   1100  CG  ASP A  66      15.044   8.436  14.141  1.00  0.00           C  
ATOM   1101  OD1 ASP A  66      15.221   7.272  14.412  1.00  0.00           O  
ATOM   1102  OD2 ASP A  66      15.920   9.162  13.733  1.00  0.00           O  
ATOM   1103  H   ASP A  66      12.758   7.681  12.323  1.00  0.00           H  
ATOM   1104  HA  ASP A  66      12.890   7.210  15.178  1.00  0.00           H  
ATOM   1105 1HB  ASP A  66      13.428   9.667  13.475  1.00  0.00           H  
ATOM   1106 2HB  ASP A  66      13.643   9.638  15.220  1.00  0.00           H  
ATOM   1107  N   GLY A  67      10.403   8.928  13.968  1.00  0.00           N  
ATOM   1108  CA  GLY A  67       9.126   9.557  14.288  1.00  0.00           C  
ATOM   1109  C   GLY A  67       9.299  11.045  14.562  1.00  0.00           C  
ATOM   1110  O   GLY A  67       8.671  11.598  15.465  1.00  0.00           O  
ATOM   1111  H   GLY A  67      10.637   8.758  13.001  1.00  0.00           H  
ATOM   1112 1HA  GLY A  67       8.432   9.413  13.460  1.00  0.00           H  
ATOM   1113 2HA  GLY A  67       8.690   9.071  15.161  1.00  0.00           H  
ATOM   1114  N   GLN A  68      10.155  11.690  13.777  1.00  0.00           N  
ATOM   1115  CA  GLN A  68      10.431  13.112  13.948  1.00  0.00           C  
ATOM   1116  C   GLN A  68       9.299  13.964  13.390  1.00  0.00           C  
ATOM   1117  O   GLN A  68       8.869  14.932  14.019  1.00  0.00           O  
ATOM   1118  CB  GLN A  68      11.750  13.488  13.269  1.00  0.00           C  
ATOM   1119  CG  GLN A  68      12.981  12.881  13.921  1.00  0.00           C  
ATOM   1120  CD  GLN A  68      14.255  13.201  13.163  1.00  0.00           C  
ATOM   1121  OE1 GLN A  68      14.230  13.446  11.954  1.00  0.00           O  
ATOM   1122  NE2 GLN A  68      15.379  13.202  13.870  1.00  0.00           N  
ATOM   1123  H   GLN A  68      10.627  11.183  13.041  1.00  0.00           H  
ATOM   1124  HA  GLN A  68      10.531  13.319  15.014  1.00  0.00           H  
ATOM   1125 1HB  GLN A  68      11.728  13.166  12.228  1.00  0.00           H  
ATOM   1126 2HB  GLN A  68      11.867  14.571  13.274  1.00  0.00           H  
ATOM   1127 1HG  GLN A  68      13.076  13.276  14.932  1.00  0.00           H  
ATOM   1128 2HG  GLN A  68      12.865  11.797  13.953  1.00  0.00           H  
ATOM   1129 1HE2 GLN A  68      16.252  13.406  13.424  1.00  0.00           H  
ATOM   1130 2HE2 GLN A  68      15.355  12.998  14.849  1.00  0.00           H  
ATOM   1131  N   TYR A  69       8.817  13.599  12.207  1.00  0.00           N  
ATOM   1132  CA  TYR A  69       7.747  14.343  11.552  1.00  0.00           C  
ATOM   1133  C   TYR A  69       6.651  13.409  11.058  1.00  0.00           C  
ATOM   1134  O   TYR A  69       6.899  12.236  10.781  1.00  0.00           O  
ATOM   1135  CB  TYR A  69       8.302  15.170  10.391  1.00  0.00           C  
ATOM   1136  CG  TYR A  69       9.397  16.133  10.795  1.00  0.00           C  
ATOM   1137  CD1 TYR A  69      10.726  15.741  10.726  1.00  0.00           C  
ATOM   1138  CD2 TYR A  69       9.071  17.407  11.235  1.00  0.00           C  
ATOM   1139  CE1 TYR A  69      11.725  16.621  11.096  1.00  0.00           C  
ATOM   1140  CE2 TYR A  69      10.070  18.287  11.605  1.00  0.00           C  
ATOM   1141  CZ  TYR A  69      11.392  17.897  11.536  1.00  0.00           C  
ATOM   1142  OH  TYR A  69      12.388  18.773  11.904  1.00  0.00           O  
ATOM   1143  H   TYR A  69       9.202  12.785  11.749  1.00  0.00           H  
ATOM   1144  HA  TYR A  69       7.317  15.037  12.274  1.00  0.00           H  
ATOM   1145 1HB  TYR A  69       8.702  14.502   9.626  1.00  0.00           H  
ATOM   1146 2HB  TYR A  69       7.496  15.744   9.935  1.00  0.00           H  
ATOM   1147  HD1 TYR A  69      10.981  14.739  10.380  1.00  0.00           H  
ATOM   1148  HD2 TYR A  69       8.027  17.715  11.290  1.00  0.00           H  
ATOM   1149  HE1 TYR A  69      12.769  16.313  11.042  1.00  0.00           H  
ATOM   1150  HE2 TYR A  69       9.814  19.288  11.951  1.00  0.00           H  
ATOM   1151  HH  TYR A  69      13.243  18.388  11.699  1.00  0.00           H  
ATOM   1152  N   ASP A  70       5.436  13.936  10.950  1.00  0.00           N  
ATOM   1153  CA  ASP A  70       4.298  13.150  10.489  1.00  0.00           C  
ATOM   1154  C   ASP A  70       4.016  13.401   9.013  1.00  0.00           C  
ATOM   1155  O   ASP A  70       3.482  12.537   8.317  1.00  0.00           O  
ATOM   1156  CB  ASP A  70       3.051  13.476  11.316  1.00  0.00           C  
ATOM   1157  CG  ASP A  70       3.185  13.066  12.776  1.00  0.00           C  
ATOM   1158  OD1 ASP A  70       3.601  11.960  13.027  1.00  0.00           O  
ATOM   1159  OD2 ASP A  70       2.869  13.863  13.627  1.00  0.00           O  
ATOM   1160  H   ASP A  70       5.298  14.907  11.192  1.00  0.00           H  
ATOM   1161  HA  ASP A  70       4.528  12.093  10.626  1.00  0.00           H  
ATOM   1162 1HB  ASP A  70       2.855  14.548  11.271  1.00  0.00           H  
ATOM   1163 2HB  ASP A  70       2.187  12.967  10.888  1.00  0.00           H  
ATOM   1164  N   LEU A  71       4.377  14.589   8.541  1.00  0.00           N  
ATOM   1165  CA  LEU A  71       4.177  14.951   7.142  1.00  0.00           C  
ATOM   1166  C   LEU A  71       5.478  15.411   6.499  1.00  0.00           C  
ATOM   1167  O   LEU A  71       6.307  16.052   7.144  1.00  0.00           O  
ATOM   1168  CB  LEU A  71       3.123  16.060   7.028  1.00  0.00           C  
ATOM   1169  CG  LEU A  71       1.704  15.677   7.465  1.00  0.00           C  
ATOM   1170  CD1 LEU A  71       1.494  16.077   8.919  1.00  0.00           C  
ATOM   1171  CD2 LEU A  71       0.691  16.361   6.559  1.00  0.00           C  
ATOM   1172  H   LEU A  71       4.802  15.258   9.165  1.00  0.00           H  
ATOM   1173  HA  LEU A  71       3.813  14.073   6.606  1.00  0.00           H  
ATOM   1174 1HB  LEU A  71       3.441  16.905   7.637  1.00  0.00           H  
ATOM   1175 2HB  LEU A  71       3.074  16.386   5.989  1.00  0.00           H  
ATOM   1176  HG  LEU A  71       1.581  14.596   7.395  1.00  0.00           H  
ATOM   1177 1HD1 LEU A  71       0.486  15.805   9.230  1.00  0.00           H  
ATOM   1178 2HD1 LEU A  71       2.219  15.558   9.547  1.00  0.00           H  
ATOM   1179 3HD1 LEU A  71       1.628  17.153   9.023  1.00  0.00           H  
ATOM   1180 1HD2 LEU A  71      -0.318  16.088   6.869  1.00  0.00           H  
ATOM   1181 2HD2 LEU A  71       0.812  17.442   6.628  1.00  0.00           H  
ATOM   1182 3HD2 LEU A  71       0.852  16.044   5.528  1.00  0.00           H  
ATOM   1183  N   PHE A  72       5.652  15.079   5.224  1.00  0.00           N  
ATOM   1184  CA  PHE A  72       6.854  15.457   4.491  1.00  0.00           C  
ATOM   1185  C   PHE A  72       6.506  16.103   3.157  1.00  0.00           C  
ATOM   1186  O   PHE A  72       5.730  15.556   2.375  1.00  0.00           O  
ATOM   1187  CB  PHE A  72       7.742  14.233   4.255  1.00  0.00           C  
ATOM   1188  CG  PHE A  72       8.213  13.572   5.519  1.00  0.00           C  
ATOM   1189  CD1 PHE A  72       7.443  12.599   6.138  1.00  0.00           C  
ATOM   1190  CD2 PHE A  72       9.426  13.923   6.092  1.00  0.00           C  
ATOM   1191  CE1 PHE A  72       7.875  11.990   7.301  1.00  0.00           C  
ATOM   1192  CE2 PHE A  72       9.861  13.315   7.254  1.00  0.00           C  
ATOM   1193  CZ  PHE A  72       9.083  12.348   7.859  1.00  0.00           C  
ATOM   1194  H   PHE A  72       4.932  14.552   4.751  1.00  0.00           H  
ATOM   1195  HA  PHE A  72       7.415  16.175   5.092  1.00  0.00           H  
ATOM   1196 1HB  PHE A  72       7.195  13.496   3.668  1.00  0.00           H  
ATOM   1197 2HB  PHE A  72       8.618  14.526   3.677  1.00  0.00           H  
ATOM   1198  HD1 PHE A  72       6.487  12.315   5.696  1.00  0.00           H  
ATOM   1199  HD2 PHE A  72      10.039  14.687   5.614  1.00  0.00           H  
ATOM   1200  HE1 PHE A  72       7.259  11.227   7.777  1.00  0.00           H  
ATOM   1201  HE2 PHE A  72      10.816  13.599   7.694  1.00  0.00           H  
ATOM   1202  HZ  PHE A  72       9.424  11.869   8.776  1.00  0.00           H  
ATOM   1203  N   PHE A  73       7.086  17.272   2.904  1.00  0.00           N  
ATOM   1204  CA  PHE A  73       6.841  17.994   1.660  1.00  0.00           C  
ATOM   1205  C   PHE A  73       8.085  18.014   0.782  1.00  0.00           C  
ATOM   1206  O   PHE A  73       9.176  18.350   1.241  1.00  0.00           O  
ATOM   1207  CB  PHE A  73       6.394  19.428   1.954  1.00  0.00           C  
ATOM   1208  CG  PHE A  73       5.002  19.527   2.511  1.00  0.00           C  
ATOM   1209  CD1 PHE A  73       4.717  19.063   3.787  1.00  0.00           C  
ATOM   1210  CD2 PHE A  73       3.977  20.083   1.762  1.00  0.00           C  
ATOM   1211  CE1 PHE A  73       3.437  19.153   4.301  1.00  0.00           C  
ATOM   1212  CE2 PHE A  73       2.697  20.175   2.273  1.00  0.00           C  
ATOM   1213  CZ  PHE A  73       2.427  19.710   3.545  1.00  0.00           C  
ATOM   1214  H   PHE A  73       7.710  17.671   3.589  1.00  0.00           H  
ATOM   1215  HA  PHE A  73       6.039  17.491   1.120  1.00  0.00           H  
ATOM   1216 1HB  PHE A  73       7.079  19.883   2.667  1.00  0.00           H  
ATOM   1217 2HB  PHE A  73       6.436  20.016   1.038  1.00  0.00           H  
ATOM   1218  HD1 PHE A  73       5.515  18.624   4.385  1.00  0.00           H  
ATOM   1219  HD2 PHE A  73       4.190  20.450   0.757  1.00  0.00           H  
ATOM   1220  HE1 PHE A  73       3.226  18.785   5.304  1.00  0.00           H  
ATOM   1221  HE2 PHE A  73       1.900  20.615   1.674  1.00  0.00           H  
ATOM   1222  HZ  PHE A  73       1.418  19.781   3.948  1.00  0.00           H  
ATOM   1223  N   ILE A  74       7.914  17.651  -0.485  1.00  0.00           N  
ATOM   1224  CA  ILE A  74       9.020  17.640  -1.435  1.00  0.00           C  
ATOM   1225  C   ILE A  74       8.824  18.690  -2.521  1.00  0.00           C  
ATOM   1226  O   ILE A  74       7.981  18.535  -3.403  1.00  0.00           O  
ATOM   1227  CB  ILE A  74       9.172  16.253  -2.084  1.00  0.00           C  
ATOM   1228  CG1 ILE A  74       9.452  15.191  -1.017  1.00  0.00           C  
ATOM   1229  CG2 ILE A  74      10.282  16.271  -3.124  1.00  0.00           C  
ATOM   1230  CD1 ILE A  74       8.205  14.556  -0.446  1.00  0.00           C  
ATOM   1231  H   ILE A  74       6.993  17.377  -0.799  1.00  0.00           H  
ATOM   1232  HA  ILE A  74       9.941  17.862  -0.895  1.00  0.00           H  
ATOM   1233  HB  ILE A  74       8.238  15.973  -2.569  1.00  0.00           H  
ATOM   1234 1HG1 ILE A  74      10.073  14.403  -1.441  1.00  0.00           H  
ATOM   1235 2HG1 ILE A  74      10.011  15.640  -0.195  1.00  0.00           H  
ATOM   1236 1HG2 ILE A  74      10.377  15.282  -3.573  1.00  0.00           H  
ATOM   1237 2HG2 ILE A  74      10.043  16.999  -3.899  1.00  0.00           H  
ATOM   1238 3HG2 ILE A  74      11.223  16.545  -2.648  1.00  0.00           H  
ATOM   1239 1HD1 ILE A  74       8.484  13.816   0.304  1.00  0.00           H  
ATOM   1240 2HD1 ILE A  74       7.584  15.325   0.017  1.00  0.00           H  
ATOM   1241 3HD1 ILE A  74       7.646  14.070  -1.244  1.00  0.00           H  
ATOM   1242  N   ALA A  75       9.610  19.760  -2.450  1.00  0.00           N  
ATOM   1243  CA  ALA A  75       9.507  20.852  -3.411  1.00  0.00           C  
ATOM   1244  C   ALA A  75      10.739  20.918  -4.304  1.00  0.00           C  
ATOM   1245  O   ALA A  75      11.702  20.177  -4.104  1.00  0.00           O  
ATOM   1246  CB  ALA A  75       9.306  22.176  -2.689  1.00  0.00           C  
ATOM   1247  H   ALA A  75      10.297  19.819  -1.711  1.00  0.00           H  
ATOM   1248  HA  ALA A  75       8.630  20.679  -4.037  1.00  0.00           H  
ATOM   1249 1HB  ALA A  75       9.231  22.982  -3.420  1.00  0.00           H  
ATOM   1250 2HB  ALA A  75       8.390  22.134  -2.100  1.00  0.00           H  
ATOM   1251 3HB  ALA A  75      10.152  22.363  -2.029  1.00  0.00           H  
ATOM   1252  N   LYS A  76      10.704  21.810  -5.287  1.00  0.00           N  
ATOM   1253  CA  LYS A  76      11.822  21.980  -6.208  1.00  0.00           C  
ATOM   1254  C   LYS A  76      12.058  23.452  -6.521  1.00  0.00           C  
ATOM   1255  O   LYS A  76      13.201  23.905  -6.589  1.00  0.00           O  
ATOM   1256  CB  LYS A  76      11.574  21.200  -7.501  1.00  0.00           C  
ATOM   1257  CG  LYS A  76      11.636  19.687  -7.344  1.00  0.00           C  
ATOM   1258  CD  LYS A  76      11.506  18.987  -8.689  1.00  0.00           C  
ATOM   1259  CE  LYS A  76      11.751  17.490  -8.561  1.00  0.00           C  
ATOM   1260  NZ  LYS A  76      13.189  17.180  -8.336  1.00  0.00           N  
ATOM   1261  H   LYS A  76       9.881  22.385  -5.401  1.00  0.00           H  
ATOM   1262  HA  LYS A  76      12.719  21.572  -5.742  1.00  0.00           H  
ATOM   1263 1HB  LYS A  76      10.591  21.456  -7.897  1.00  0.00           H  
ATOM   1264 2HB  LYS A  76      12.313  21.490  -8.248  1.00  0.00           H  
ATOM   1265 1HG  LYS A  76      12.587  19.407  -6.889  1.00  0.00           H  
ATOM   1266 2HG  LYS A  76      10.829  19.355  -6.692  1.00  0.00           H  
ATOM   1267 1HD  LYS A  76      10.504  19.149  -9.088  1.00  0.00           H  
ATOM   1268 2HD  LYS A  76      12.229  19.405  -9.389  1.00  0.00           H  
ATOM   1269 1HE  LYS A  76      11.173  17.097  -7.726  1.00  0.00           H  
ATOM   1270 2HE  LYS A  76      11.422  16.989  -9.470  1.00  0.00           H  
ATOM   1271 1HZ  LYS A  76      13.310  16.180  -8.258  1.00  0.00           H  
ATOM   1272 2HZ  LYS A  76      13.734  17.524  -9.115  1.00  0.00           H  
ATOM   1273 3HZ  LYS A  76      13.501  17.624  -7.485  1.00  0.00           H  
ATOM   1274  N   THR A  77      10.973  24.193  -6.710  1.00  0.00           N  
ATOM   1275  CA  THR A  77      11.061  25.612  -7.037  1.00  0.00           C  
ATOM   1276  C   THR A  77      10.678  26.477  -5.844  1.00  0.00           C  
ATOM   1277  O   THR A  77      10.174  25.977  -4.838  1.00  0.00           O  
ATOM   1278  CB  THR A  77      10.163  25.961  -8.238  1.00  0.00           C  
ATOM   1279  OG1 THR A  77       8.786  25.816  -7.867  1.00  0.00           O  
ATOM   1280  CG2 THR A  77      10.465  25.045  -9.414  1.00  0.00           C  
ATOM   1281  H   THR A  77      10.062  23.764  -6.627  1.00  0.00           H  
ATOM   1282  HA  THR A  77      12.091  25.839  -7.318  1.00  0.00           H  
ATOM   1283  HB  THR A  77      10.338  26.994  -8.536  1.00  0.00           H  
ATOM   1284  HG1 THR A  77       8.550  24.885  -7.873  1.00  0.00           H  
ATOM   1285 1HG2 THR A  77       9.822  25.306 -10.254  1.00  0.00           H  
ATOM   1286 2HG2 THR A  77      11.509  25.161  -9.707  1.00  0.00           H  
ATOM   1287 3HG2 THR A  77      10.283  24.010  -9.126  1.00  0.00           H  
ATOM   1288  N   GLU A  78      10.920  27.779  -5.961  1.00  0.00           N  
ATOM   1289  CA  GLU A  78      10.584  28.719  -4.900  1.00  0.00           C  
ATOM   1290  C   GLU A  78       9.086  28.726  -4.624  1.00  0.00           C  
ATOM   1291  O   GLU A  78       8.657  28.665  -3.472  1.00  0.00           O  
ATOM   1292  CB  GLU A  78      11.050  30.129  -5.269  1.00  0.00           C  
ATOM   1293  CG  GLU A  78      10.718  31.193  -4.233  1.00  0.00           C  
ATOM   1294  CD  GLU A  78      11.186  32.565  -4.631  1.00  0.00           C  
ATOM   1295  OE1 GLU A  78      12.022  32.658  -5.498  1.00  0.00           O  
ATOM   1296  OE2 GLU A  78      10.708  33.521  -4.068  1.00  0.00           O  
ATOM   1297  H   GLU A  78      11.348  28.125  -6.809  1.00  0.00           H  
ATOM   1298  HA  GLU A  78      11.105  28.416  -3.991  1.00  0.00           H  
ATOM   1299 1HB  GLU A  78      12.130  30.129  -5.414  1.00  0.00           H  
ATOM   1300 2HB  GLU A  78      10.593  30.428  -6.213  1.00  0.00           H  
ATOM   1301 1HG  GLU A  78       9.638  31.219  -4.087  1.00  0.00           H  
ATOM   1302 2HG  GLU A  78      11.178  30.918  -3.285  1.00  0.00           H  
ATOM   1303  N   ASP A  79       8.293  28.801  -5.688  1.00  0.00           N  
ATOM   1304  CA  ASP A  79       6.842  28.796  -5.564  1.00  0.00           C  
ATOM   1305  C   ASP A  79       6.357  27.565  -4.810  1.00  0.00           C  
ATOM   1306  O   ASP A  79       5.462  27.654  -3.968  1.00  0.00           O  
ATOM   1307  CB  ASP A  79       6.185  28.847  -6.946  1.00  0.00           C  
ATOM   1308  CG  ASP A  79       6.333  30.203  -7.623  1.00  0.00           C  
ATOM   1309  OD1 ASP A  79       6.681  31.145  -6.952  1.00  0.00           O  
ATOM   1310  OD2 ASP A  79       6.097  30.283  -8.805  1.00  0.00           O  
ATOM   1311  H   ASP A  79       8.709  28.864  -6.608  1.00  0.00           H  
ATOM   1312  HA  ASP A  79       6.538  29.687  -5.013  1.00  0.00           H  
ATOM   1313 1HB  ASP A  79       6.630  28.086  -7.588  1.00  0.00           H  
ATOM   1314 2HB  ASP A  79       5.123  28.617  -6.853  1.00  0.00           H  
ATOM   1315  N   ASP A  80       6.953  26.418  -5.115  1.00  0.00           N  
ATOM   1316  CA  ASP A  80       6.605  25.171  -4.443  1.00  0.00           C  
ATOM   1317  C   ASP A  80       6.868  25.260  -2.945  1.00  0.00           C  
ATOM   1318  O   ASP A  80       6.017  24.896  -2.134  1.00  0.00           O  
ATOM   1319  CB  ASP A  80       7.395  24.003  -5.037  1.00  0.00           C  
ATOM   1320  CG  ASP A  80       6.977  23.669  -6.463  1.00  0.00           C  
ATOM   1321  OD1 ASP A  80       5.808  23.756  -6.755  1.00  0.00           O  
ATOM   1322  OD2 ASP A  80       7.831  23.331  -7.247  1.00  0.00           O  
ATOM   1323  H   ASP A  80       7.665  26.409  -5.830  1.00  0.00           H  
ATOM   1324  HA  ASP A  80       5.543  24.978  -4.601  1.00  0.00           H  
ATOM   1325 1HB  ASP A  80       8.458  24.243  -5.033  1.00  0.00           H  
ATOM   1326 2HB  ASP A  80       7.256  23.117  -4.417  1.00  0.00           H  
ATOM   1327  N   GLU A  81       8.051  25.747  -2.585  1.00  0.00           N  
ATOM   1328  CA  GLU A  81       8.425  25.894  -1.184  1.00  0.00           C  
ATOM   1329  C   GLU A  81       7.446  26.797  -0.445  1.00  0.00           C  
ATOM   1330  O   GLU A  81       7.011  26.483   0.664  1.00  0.00           O  
ATOM   1331  CB  GLU A  81       9.842  26.458  -1.066  1.00  0.00           C  
ATOM   1332  CG  GLU A  81      10.337  26.622   0.364  1.00  0.00           C  
ATOM   1333  CD  GLU A  81      11.741  27.154   0.440  1.00  0.00           C  
ATOM   1334  OE1 GLU A  81      12.453  27.040  -0.528  1.00  0.00           O  
ATOM   1335  OE2 GLU A  81      12.102  27.676   1.469  1.00  0.00           O  
ATOM   1336  H   GLU A  81       8.708  26.021  -3.301  1.00  0.00           H  
ATOM   1337  HA  GLU A  81       8.411  24.908  -0.717  1.00  0.00           H  
ATOM   1338 1HB  GLU A  81      10.539  25.802  -1.588  1.00  0.00           H  
ATOM   1339 2HB  GLU A  81       9.887  27.434  -1.549  1.00  0.00           H  
ATOM   1340 1HG  GLU A  81       9.672  27.307   0.891  1.00  0.00           H  
ATOM   1341 2HG  GLU A  81      10.291  25.657   0.866  1.00  0.00           H  
ATOM   1342  N   ARG A  82       7.102  27.921  -1.064  1.00  0.00           N  
ATOM   1343  CA  ARG A  82       6.173  28.872  -0.467  1.00  0.00           C  
ATOM   1344  C   ARG A  82       4.820  28.224  -0.197  1.00  0.00           C  
ATOM   1345  O   ARG A  82       4.227  28.422   0.864  1.00  0.00           O  
ATOM   1346  CB  ARG A  82       5.983  30.077  -1.375  1.00  0.00           C  
ATOM   1347  CG  ARG A  82       7.182  31.008  -1.462  1.00  0.00           C  
ATOM   1348  CD  ARG A  82       6.921  32.157  -2.366  1.00  0.00           C  
ATOM   1349  NE  ARG A  82       8.085  33.019  -2.498  1.00  0.00           N  
ATOM   1350  CZ  ARG A  82       8.405  34.008  -1.641  1.00  0.00           C  
ATOM   1351  NH1 ARG A  82       7.642  34.247  -0.598  1.00  0.00           N  
ATOM   1352  NH2 ARG A  82       9.487  34.737  -1.849  1.00  0.00           N  
ATOM   1353  H   ARG A  82       7.495  28.121  -1.973  1.00  0.00           H  
ATOM   1354  HA  ARG A  82       6.591  29.216   0.479  1.00  0.00           H  
ATOM   1355 1HB  ARG A  82       5.755  29.739  -2.385  1.00  0.00           H  
ATOM   1356 2HB  ARG A  82       5.134  30.665  -1.027  1.00  0.00           H  
ATOM   1357 1HG  ARG A  82       7.413  31.397  -0.470  1.00  0.00           H  
ATOM   1358 2HG  ARG A  82       8.042  30.458  -1.846  1.00  0.00           H  
ATOM   1359 1HD  ARG A  82       6.656  31.788  -3.357  1.00  0.00           H  
ATOM   1360 2HD  ARG A  82       6.099  32.752  -1.970  1.00  0.00           H  
ATOM   1361  HE  ARG A  82       8.696  32.865  -3.289  1.00  0.00           H  
ATOM   1362 1HH1 ARG A  82       6.814  33.689  -0.439  1.00  0.00           H  
ATOM   1363 2HH1 ARG A  82       7.882  34.988   0.045  1.00  0.00           H  
ATOM   1364 1HH2 ARG A  82      10.075  34.554  -2.651  1.00  0.00           H  
ATOM   1365 2HH2 ARG A  82       9.728  35.478  -1.207  1.00  0.00           H  
ATOM   1366  N   ARG A  83       4.338  27.450  -1.161  1.00  0.00           N  
ATOM   1367  CA  ARG A  83       3.059  26.762  -1.024  1.00  0.00           C  
ATOM   1368  C   ARG A  83       3.127  25.683   0.049  1.00  0.00           C  
ATOM   1369  O   ARG A  83       2.177  25.487   0.806  1.00  0.00           O  
ATOM   1370  CB  ARG A  83       2.644  26.133  -2.346  1.00  0.00           C  
ATOM   1371  CG  ARG A  83       2.253  27.123  -3.431  1.00  0.00           C  
ATOM   1372  CD  ARG A  83       1.842  26.434  -4.681  1.00  0.00           C  
ATOM   1373  NE  ARG A  83       0.551  25.780  -4.540  1.00  0.00           N  
ATOM   1374  CZ  ARG A  83       0.015  24.942  -5.449  1.00  0.00           C  
ATOM   1375  NH1 ARG A  83       0.669  24.668  -6.556  1.00  0.00           N  
ATOM   1376  NH2 ARG A  83      -1.168  24.397  -5.228  1.00  0.00           N  
ATOM   1377  H   ARG A  83       4.869  27.335  -2.012  1.00  0.00           H  
ATOM   1378  HA  ARG A  83       2.302  27.492  -0.739  1.00  0.00           H  
ATOM   1379 1HB  ARG A  83       3.462  25.526  -2.732  1.00  0.00           H  
ATOM   1380 2HB  ARG A  83       1.794  25.470  -2.183  1.00  0.00           H  
ATOM   1381 1HG  ARG A  83       1.418  27.732  -3.084  1.00  0.00           H  
ATOM   1382 2HG  ARG A  83       3.103  27.768  -3.658  1.00  0.00           H  
ATOM   1383 1HD  ARG A  83       1.770  27.161  -5.490  1.00  0.00           H  
ATOM   1384 2HD  ARG A  83       2.581  25.677  -4.939  1.00  0.00           H  
ATOM   1385  HE  ARG A  83       0.018  25.967  -3.701  1.00  0.00           H  
ATOM   1386 1HH1 ARG A  83       1.573  25.085  -6.725  1.00  0.00           H  
ATOM   1387 2HH1 ARG A  83       0.267  24.040  -7.237  1.00  0.00           H  
ATOM   1388 1HH2 ARG A  83      -1.671  24.608  -4.377  1.00  0.00           H  
ATOM   1389 2HH2 ARG A  83      -1.570  23.769  -5.909  1.00  0.00           H  
ATOM   1390  N   ALA A  84       4.256  24.984   0.108  1.00  0.00           N  
ATOM   1391  CA  ALA A  84       4.460  23.941   1.105  1.00  0.00           C  
ATOM   1392  C   ALA A  84       4.461  24.517   2.515  1.00  0.00           C  
ATOM   1393  O   ALA A  84       3.887  23.934   3.435  1.00  0.00           O  
ATOM   1394  CB  ALA A  84       5.760  23.198   0.836  1.00  0.00           C  
ATOM   1395  H   ALA A  84       4.992  25.182  -0.555  1.00  0.00           H  
ATOM   1396  HA  ALA A  84       3.645  23.220   1.023  1.00  0.00           H  
ATOM   1397 1HB  ALA A  84       5.898  22.421   1.588  1.00  0.00           H  
ATOM   1398 2HB  ALA A  84       5.721  22.742  -0.154  1.00  0.00           H  
ATOM   1399 3HB  ALA A  84       6.594  23.897   0.880  1.00  0.00           H  
ATOM   1400  N   ARG A  85       5.108  25.666   2.678  1.00  0.00           N  
ATOM   1401  CA  ARG A  85       5.165  26.336   3.972  1.00  0.00           C  
ATOM   1402  C   ARG A  85       3.778  26.767   4.431  1.00  0.00           C  
ATOM   1403  O   ARG A  85       3.453  26.687   5.616  1.00  0.00           O  
ATOM   1404  CB  ARG A  85       6.075  27.553   3.904  1.00  0.00           C  
ATOM   1405  CG  ARG A  85       7.560  27.238   3.816  1.00  0.00           C  
ATOM   1406  CD  ARG A  85       8.379  28.473   3.725  1.00  0.00           C  
ATOM   1407  NE  ARG A  85       9.796  28.176   3.586  1.00  0.00           N  
ATOM   1408  CZ  ARG A  85      10.632  27.941   4.616  1.00  0.00           C  
ATOM   1409  NH1 ARG A  85      10.181  27.972   5.850  1.00  0.00           N  
ATOM   1410  NH2 ARG A  85      11.907  27.678   4.384  1.00  0.00           N  
ATOM   1411  H   ARG A  85       5.572  26.086   1.886  1.00  0.00           H  
ATOM   1412  HA  ARG A  85       5.576  25.640   4.704  1.00  0.00           H  
ATOM   1413 1HB  ARG A  85       5.813  28.155   3.035  1.00  0.00           H  
ATOM   1414 2HB  ARG A  85       5.921  28.172   4.789  1.00  0.00           H  
ATOM   1415 1HG  ARG A  85       7.868  26.686   4.704  1.00  0.00           H  
ATOM   1416 2HG  ARG A  85       7.751  26.633   2.928  1.00  0.00           H  
ATOM   1417 1HD  ARG A  85       8.066  29.054   2.858  1.00  0.00           H  
ATOM   1418 2HD  ARG A  85       8.243  29.067   4.628  1.00  0.00           H  
ATOM   1419  HE  ARG A  85      10.180  28.143   2.651  1.00  0.00           H  
ATOM   1420 1HH1 ARG A  85       9.207  28.172   6.027  1.00  0.00           H  
ATOM   1421 2HH1 ARG A  85      10.808  27.796   6.621  1.00  0.00           H  
ATOM   1422 1HH2 ARG A  85      12.254  27.654   3.435  1.00  0.00           H  
ATOM   1423 2HH2 ARG A  85      12.534  27.502   5.155  1.00  0.00           H  
ATOM   1424  N   GLU A  86       2.963  27.222   3.487  1.00  0.00           N  
ATOM   1425  CA  GLU A  86       1.594  27.626   3.786  1.00  0.00           C  
ATOM   1426  C   GLU A  86       0.767  26.447   4.280  1.00  0.00           C  
ATOM   1427  O   GLU A  86       0.075  26.542   5.294  1.00  0.00           O  
ATOM   1428  CB  GLU A  86       0.936  28.241   2.549  1.00  0.00           C  
ATOM   1429  CG  GLU A  86      -0.533  28.595   2.728  1.00  0.00           C  
ATOM   1430  CD  GLU A  86      -0.747  29.738   3.682  1.00  0.00           C  
ATOM   1431  OE1 GLU A  86       0.177  30.482   3.904  1.00  0.00           O  
ATOM   1432  OE2 GLU A  86      -1.837  29.867   4.188  1.00  0.00           O  
ATOM   1433  H   GLU A  86       3.299  27.291   2.537  1.00  0.00           H  
ATOM   1434  HA  GLU A  86       1.621  28.386   4.568  1.00  0.00           H  
ATOM   1435 1HB  GLU A  86       1.468  29.151   2.268  1.00  0.00           H  
ATOM   1436 2HB  GLU A  86       1.013  27.546   1.713  1.00  0.00           H  
ATOM   1437 1HG  GLU A  86      -0.953  28.863   1.759  1.00  0.00           H  
ATOM   1438 2HG  GLU A  86      -1.065  27.718   3.094  1.00  0.00           H  
ATOM   1439  N   LEU A  87       0.840  25.334   3.557  1.00  0.00           N  
ATOM   1440  CA  LEU A  87       0.112  24.128   3.929  1.00  0.00           C  
ATOM   1441  C   LEU A  87       0.560  23.613   5.292  1.00  0.00           C  
ATOM   1442  O   LEU A  87      -0.247  23.099   6.067  1.00  0.00           O  
ATOM   1443  CB  LEU A  87       0.316  23.037   2.871  1.00  0.00           C  
ATOM   1444  CG  LEU A  87      -0.296  23.324   1.494  1.00  0.00           C  
ATOM   1445  CD1 LEU A  87       0.165  22.265   0.502  1.00  0.00           C  
ATOM   1446  CD2 LEU A  87      -1.814  23.344   1.606  1.00  0.00           C  
ATOM   1447  H   LEU A  87       1.417  25.325   2.727  1.00  0.00           H  
ATOM   1448  HA  LEU A  87      -0.951  24.367   3.977  1.00  0.00           H  
ATOM   1449 1HB  LEU A  87       1.385  22.883   2.732  1.00  0.00           H  
ATOM   1450 2HB  LEU A  87      -0.119  22.109   3.240  1.00  0.00           H  
ATOM   1451  HG  LEU A  87       0.053  24.292   1.134  1.00  0.00           H  
ATOM   1452 1HD1 LEU A  87      -0.270  22.469  -0.477  1.00  0.00           H  
ATOM   1453 2HD1 LEU A  87       1.252  22.286   0.426  1.00  0.00           H  
ATOM   1454 3HD1 LEU A  87      -0.157  21.282   0.844  1.00  0.00           H  
ATOM   1455 1HD2 LEU A  87      -2.249  23.548   0.628  1.00  0.00           H  
ATOM   1456 2HD2 LEU A  87      -2.164  22.376   1.964  1.00  0.00           H  
ATOM   1457 3HD2 LEU A  87      -2.116  24.121   2.308  1.00  0.00           H  
ATOM   1458  N   LYS A  88       1.849  23.755   5.577  1.00  0.00           N  
ATOM   1459  CA  LYS A  88       2.400  23.334   6.861  1.00  0.00           C  
ATOM   1460  C   LYS A  88       1.667  23.999   8.018  1.00  0.00           C  
ATOM   1461  O   LYS A  88       1.255  23.334   8.969  1.00  0.00           O  
ATOM   1462  CB  LYS A  88       3.894  23.652   6.933  1.00  0.00           C  
ATOM   1463  CG  LYS A  88       4.480  23.604   8.337  1.00  0.00           C  
ATOM   1464  CD  LYS A  88       5.998  23.704   8.306  1.00  0.00           C  
ATOM   1465  CE  LYS A  88       6.454  25.132   8.045  1.00  0.00           C  
ATOM   1466  NZ  LYS A  88       6.273  26.002   9.239  1.00  0.00           N  
ATOM   1467  H   LYS A  88       2.464  24.163   4.888  1.00  0.00           H  
ATOM   1468  HA  LYS A  88       2.285  22.253   6.949  1.00  0.00           H  
ATOM   1469 1HB  LYS A  88       4.447  22.943   6.315  1.00  0.00           H  
ATOM   1470 2HB  LYS A  88       4.075  24.648   6.528  1.00  0.00           H  
ATOM   1471 1HG  LYS A  88       4.082  24.431   8.926  1.00  0.00           H  
ATOM   1472 2HG  LYS A  88       4.196  22.669   8.819  1.00  0.00           H  
ATOM   1473 1HD  LYS A  88       6.405  23.371   9.262  1.00  0.00           H  
ATOM   1474 2HD  LYS A  88       6.390  23.059   7.520  1.00  0.00           H  
ATOM   1475 1HE  LYS A  88       7.507  25.132   7.768  1.00  0.00           H  
ATOM   1476 2HE  LYS A  88       5.883  25.551   7.217  1.00  0.00           H  
ATOM   1477 1HZ  LYS A  88       6.586  26.938   9.025  1.00  0.00           H  
ATOM   1478 2HZ  LYS A  88       5.295  26.024   9.494  1.00  0.00           H  
ATOM   1479 3HZ  LYS A  88       6.813  25.635  10.009  1.00  0.00           H  
ATOM   1480  N   GLU A  89       1.509  25.316   7.934  1.00  0.00           N  
ATOM   1481  CA  GLU A  89       0.840  26.076   8.984  1.00  0.00           C  
ATOM   1482  C   GLU A  89      -0.641  25.730   9.056  1.00  0.00           C  
ATOM   1483  O   GLU A  89      -1.241  25.752  10.130  1.00  0.00           O  
ATOM   1484  CB  GLU A  89       1.012  27.578   8.746  1.00  0.00           C  
ATOM   1485  CG  GLU A  89       2.445  28.075   8.870  1.00  0.00           C  
ATOM   1486  CD  GLU A  89       3.042  27.808  10.224  1.00  0.00           C  
ATOM   1487  OE1 GLU A  89       2.450  28.202  11.201  1.00  0.00           O  
ATOM   1488  OE2 GLU A  89       4.091  27.211  10.282  1.00  0.00           O  
ATOM   1489  H   GLU A  89       1.861  25.802   7.122  1.00  0.00           H  
ATOM   1490  HA  GLU A  89       1.305  25.830   9.938  1.00  0.00           H  
ATOM   1491 1HB  GLU A  89       0.655  27.832   7.748  1.00  0.00           H  
ATOM   1492 2HB  GLU A  89       0.403  28.131   9.462  1.00  0.00           H  
ATOM   1493 1HG  GLU A  89       3.056  27.582   8.114  1.00  0.00           H  
ATOM   1494 2HG  GLU A  89       2.466  29.145   8.673  1.00  0.00           H  
ATOM   1495  N   ARG A  90      -1.226  25.407   7.907  1.00  0.00           N  
ATOM   1496  CA  ARG A  90      -2.637  25.047   7.839  1.00  0.00           C  
ATOM   1497  C   ARG A  90      -2.904  23.731   8.557  1.00  0.00           C  
ATOM   1498  O   ARG A  90      -3.992  23.514   9.091  1.00  0.00           O  
ATOM   1499  CB  ARG A  90      -3.092  24.934   6.392  1.00  0.00           C  
ATOM   1500  CG  ARG A  90      -3.063  26.237   5.609  1.00  0.00           C  
ATOM   1501  CD  ARG A  90      -4.135  27.166   6.049  1.00  0.00           C  
ATOM   1502  NE  ARG A  90      -4.003  28.477   5.434  1.00  0.00           N  
ATOM   1503  CZ  ARG A  90      -4.884  29.485   5.585  1.00  0.00           C  
ATOM   1504  NH1 ARG A  90      -5.953  29.317   6.332  1.00  0.00           N  
ATOM   1505  NH2 ARG A  90      -4.674  30.642   4.983  1.00  0.00           N  
ATOM   1506  H   ARG A  90      -0.678  25.412   7.058  1.00  0.00           H  
ATOM   1507  HA  ARG A  90      -3.217  25.834   8.324  1.00  0.00           H  
ATOM   1508 1HB  ARG A  90      -2.459  24.220   5.867  1.00  0.00           H  
ATOM   1509 2HB  ARG A  90      -4.112  24.552   6.360  1.00  0.00           H  
ATOM   1510 1HG  ARG A  90      -2.102  26.729   5.755  1.00  0.00           H  
ATOM   1511 2HG  ARG A  90      -3.206  26.027   4.548  1.00  0.00           H  
ATOM   1512 1HD  ARG A  90      -5.107  26.756   5.774  1.00  0.00           H  
ATOM   1513 2HD  ARG A  90      -4.087  27.290   7.130  1.00  0.00           H  
ATOM   1514  HE  ARG A  90      -3.193  28.643   4.852  1.00  0.00           H  
ATOM   1515 1HH1 ARG A  90      -6.114  28.433   6.793  1.00  0.00           H  
ATOM   1516 2HH1 ARG A  90      -6.613  30.073   6.446  1.00  0.00           H  
ATOM   1517 1HH2 ARG A  90      -3.852  30.771   4.409  1.00  0.00           H  
ATOM   1518 2HH2 ARG A  90      -5.333  31.397   5.096  1.00  0.00           H  
ATOM   1519  N   MET A  91      -1.906  22.854   8.566  1.00  0.00           N  
ATOM   1520  CA  MET A  91      -2.028  21.562   9.229  1.00  0.00           C  
ATOM   1521  C   MET A  91      -1.808  21.690  10.731  1.00  0.00           C  
ATOM   1522  O   MET A  91      -2.570  21.144  11.529  1.00  0.00           O  
ATOM   1523  CB  MET A  91      -1.037  20.566   8.629  1.00  0.00           C  
ATOM   1524  CG  MET A  91      -1.388  20.100   7.223  1.00  0.00           C  
ATOM   1525  SD  MET A  91      -2.998  19.291   7.140  1.00  0.00           S  
ATOM   1526  CE  MET A  91      -2.708  17.853   8.166  1.00  0.00           C  
ATOM   1527  H   MET A  91      -1.040  23.089   8.102  1.00  0.00           H  
ATOM   1528  HA  MET A  91      -3.033  21.176   9.056  1.00  0.00           H  
ATOM   1529 1HB  MET A  91      -0.046  21.015   8.593  1.00  0.00           H  
ATOM   1530 2HB  MET A  91      -0.975  19.684   9.268  1.00  0.00           H  
ATOM   1531 1HG  MET A  91      -1.397  20.954   6.547  1.00  0.00           H  
ATOM   1532 2HG  MET A  91      -0.632  19.397   6.873  1.00  0.00           H  
ATOM   1533 1HE  MET A  91      -3.615  17.250   8.213  1.00  0.00           H  
ATOM   1534 2HE  MET A  91      -1.899  17.259   7.740  1.00  0.00           H  
ATOM   1535 3HE  MET A  91      -2.432  18.173   9.172  1.00  0.00           H  
ATOM   1536  N   GLY A  92      -0.760  22.415  11.111  1.00  0.00           N  
ATOM   1537  CA  GLY A  92      -0.433  22.609  12.519  1.00  0.00           C  
ATOM   1538  C   GLY A  92       0.223  21.367  13.108  1.00  0.00           C  
ATOM   1539  O   GLY A  92       0.234  21.177  14.324  1.00  0.00           O  
ATOM   1540  H   GLY A  92      -0.177  22.841  10.407  1.00  0.00           H  
ATOM   1541 1HA  GLY A  92       0.237  23.463  12.623  1.00  0.00           H  
ATOM   1542 2HA  GLY A  92      -1.340  22.844  13.074  1.00  0.00           H  
ATOM   1543  N   LYS A  93       0.769  20.523  12.239  1.00  0.00           N  
ATOM   1544  CA  LYS A  93       1.420  19.293  12.672  1.00  0.00           C  
ATOM   1545  C   LYS A  93       2.893  19.283  12.283  1.00  0.00           C  
ATOM   1546  O   LYS A  93       3.338  20.103  11.480  1.00  0.00           O  
ATOM   1547  CB  LYS A  93       0.710  18.074  12.079  1.00  0.00           C  
ATOM   1548  CG  LYS A  93      -0.768  17.974  12.431  1.00  0.00           C  
ATOM   1549  CD  LYS A  93      -0.967  17.732  13.920  1.00  0.00           C  
ATOM   1550  CE  LYS A  93      -2.438  17.539  14.259  1.00  0.00           C  
ATOM   1551  NZ  LYS A  93      -2.652  17.351  15.719  1.00  0.00           N  
ATOM   1552  H   LYS A  93       0.731  20.740  11.253  1.00  0.00           H  
ATOM   1553  HA  LYS A  93       1.344  19.224  13.758  1.00  0.00           H  
ATOM   1554 1HB  LYS A  93       0.794  18.097  10.992  1.00  0.00           H  
ATOM   1555 2HB  LYS A  93       1.199  17.164  12.426  1.00  0.00           H  
ATOM   1556 1HG  LYS A  93      -1.273  18.900  12.152  1.00  0.00           H  
ATOM   1557 2HG  LYS A  93      -1.220  17.153  11.874  1.00  0.00           H  
ATOM   1558 1HD  LYS A  93      -0.413  16.841  14.220  1.00  0.00           H  
ATOM   1559 2HD  LYS A  93      -0.583  18.584  14.481  1.00  0.00           H  
ATOM   1560 1HE  LYS A  93      -3.004  18.409  13.930  1.00  0.00           H  
ATOM   1561 2HE  LYS A  93      -2.821  16.665  13.733  1.00  0.00           H  
ATOM   1562 1HZ  LYS A  93      -3.638  17.226  15.902  1.00  0.00           H  
ATOM   1563 2HZ  LYS A  93      -2.146  16.534  16.032  1.00  0.00           H  
ATOM   1564 3HZ  LYS A  93      -2.318  18.164  16.216  1.00  0.00           H  
ATOM   1565  N   PRO A  94       3.644  18.348  12.855  1.00  0.00           N  
ATOM   1566  CA  PRO A  94       5.062  18.208  12.544  1.00  0.00           C  
ATOM   1567  C   PRO A  94       5.282  18.011  11.050  1.00  0.00           C  
ATOM   1568  O   PRO A  94       5.018  16.936  10.511  1.00  0.00           O  
ATOM   1569  CB  PRO A  94       5.469  16.967  13.344  1.00  0.00           C  
ATOM   1570  CG  PRO A  94       4.513  16.939  14.487  1.00  0.00           C  
ATOM   1571  CD  PRO A  94       3.205  17.389  13.894  1.00  0.00           C  
ATOM   1572  HA  PRO A  94       5.575  19.119  12.856  1.00  0.00           H  
ATOM   1573 1HB  PRO A  94       5.401  16.071  12.709  1.00  0.00           H  
ATOM   1574 2HB  PRO A  94       6.517  17.054  13.666  1.00  0.00           H  
ATOM   1575 1HG  PRO A  94       4.459  15.926  14.912  1.00  0.00           H  
ATOM   1576 2HG  PRO A  94       4.864  17.602  15.292  1.00  0.00           H  
ATOM   1577 1HD  PRO A  94       2.681  16.524  13.462  1.00  0.00           H  
ATOM   1578 2HD  PRO A  94       2.593  17.865  14.673  1.00  0.00           H  
ATOM   1579  N   VAL A  95       5.764  19.055  10.385  1.00  0.00           N  
ATOM   1580  CA  VAL A  95       5.985  19.010   8.945  1.00  0.00           C  
ATOM   1581  C   VAL A  95       7.450  19.253   8.604  1.00  0.00           C  
ATOM   1582  O   VAL A  95       8.095  20.128   9.182  1.00  0.00           O  
ATOM   1583  CB  VAL A  95       5.115  20.066   8.238  1.00  0.00           C  
ATOM   1584  CG1 VAL A  95       5.532  20.212   6.782  1.00  0.00           C  
ATOM   1585  CG2 VAL A  95       3.647  19.681   8.342  1.00  0.00           C  
ATOM   1586  H   VAL A  95       5.985  19.901  10.891  1.00  0.00           H  
ATOM   1587  HA  VAL A  95       5.701  18.021   8.581  1.00  0.00           H  
ATOM   1588  HB  VAL A  95       5.272  21.033   8.716  1.00  0.00           H  
ATOM   1589 1HG1 VAL A  95       4.907  20.963   6.298  1.00  0.00           H  
ATOM   1590 2HG1 VAL A  95       6.576  20.523   6.733  1.00  0.00           H  
ATOM   1591 3HG1 VAL A  95       5.412  19.257   6.272  1.00  0.00           H  
ATOM   1592 1HG2 VAL A  95       3.037  20.432   7.841  1.00  0.00           H  
ATOM   1593 2HG2 VAL A  95       3.491  18.711   7.869  1.00  0.00           H  
ATOM   1594 3HG2 VAL A  95       3.360  19.622   9.392  1.00  0.00           H  
ATOM   1595  N   GLU A  96       7.970  18.473   7.663  1.00  0.00           N  
ATOM   1596  CA  GLU A  96       9.343  18.642   7.200  1.00  0.00           C  
ATOM   1597  C   GLU A  96       9.382  19.156   5.766  1.00  0.00           C  
ATOM   1598  O   GLU A  96       9.107  18.413   4.823  1.00  0.00           O  
ATOM   1599  CB  GLU A  96      10.106  17.319   7.299  1.00  0.00           C  
ATOM   1600  CG  GLU A  96      11.505  17.354   6.700  1.00  0.00           C  
ATOM   1601  CD  GLU A  96      12.430  18.288   7.428  1.00  0.00           C  
ATOM   1602  OE1 GLU A  96      12.741  18.020   8.564  1.00  0.00           O  
ATOM   1603  OE2 GLU A  96      12.827  19.271   6.848  1.00  0.00           O  
ATOM   1604  H   GLU A  96       7.401  17.745   7.257  1.00  0.00           H  
ATOM   1605  HA  GLU A  96       9.838  19.369   7.845  1.00  0.00           H  
ATOM   1606 1HB  GLU A  96      10.197  17.029   8.345  1.00  0.00           H  
ATOM   1607 2HB  GLU A  96       9.544  16.536   6.790  1.00  0.00           H  
ATOM   1608 1HG  GLU A  96      11.926  16.349   6.728  1.00  0.00           H  
ATOM   1609 2HG  GLU A  96      11.435  17.660   5.657  1.00  0.00           H  
ATOM   1610  N   ILE A  97       9.726  20.429   5.607  1.00  0.00           N  
ATOM   1611  CA  ILE A  97       9.787  21.048   4.289  1.00  0.00           C  
ATOM   1612  C   ILE A  97      11.107  20.737   3.595  1.00  0.00           C  
ATOM   1613  O   ILE A  97      12.169  21.178   4.035  1.00  0.00           O  
ATOM   1614  CB  ILE A  97       9.607  22.574   4.390  1.00  0.00           C  
ATOM   1615  CG1 ILE A  97       8.299  22.910   5.111  1.00  0.00           C  
ATOM   1616  CG2 ILE A  97       9.632  23.205   3.006  1.00  0.00           C  
ATOM   1617  CD1 ILE A  97       7.065  22.373   4.422  1.00  0.00           C  
ATOM   1618  H   ILE A  97       9.950  20.983   6.422  1.00  0.00           H  
ATOM   1619  HA  ILE A  97       8.972  20.652   3.682  1.00  0.00           H  
ATOM   1620  HB  ILE A  97      10.414  22.997   4.986  1.00  0.00           H  
ATOM   1621 1HG1 ILE A  97       8.328  22.506   6.123  1.00  0.00           H  
ATOM   1622 2HG1 ILE A  97       8.198  23.992   5.195  1.00  0.00           H  
ATOM   1623 1HG2 ILE A  97       9.502  24.283   3.095  1.00  0.00           H  
ATOM   1624 2HG2 ILE A  97      10.587  22.993   2.527  1.00  0.00           H  
ATOM   1625 3HG2 ILE A  97       8.824  22.791   2.402  1.00  0.00           H  
ATOM   1626 1HD1 ILE A  97       6.179  22.652   4.992  1.00  0.00           H  
ATOM   1627 2HD1 ILE A  97       6.998  22.793   3.418  1.00  0.00           H  
ATOM   1628 3HD1 ILE A  97       7.128  21.288   4.358  1.00  0.00           H  
ATOM   1629  N   LEU A  98      11.034  19.974   2.510  1.00  0.00           N  
ATOM   1630  CA  LEU A  98      12.223  19.606   1.750  1.00  0.00           C  
ATOM   1631  C   LEU A  98      12.208  20.235   0.363  1.00  0.00           C  
ATOM   1632  O   LEU A  98      11.149  20.583  -0.159  1.00  0.00           O  
ATOM   1633  CB  LEU A  98      12.320  18.080   1.625  1.00  0.00           C  
ATOM   1634  CG  LEU A  98      12.392  17.308   2.948  1.00  0.00           C  
ATOM   1635  CD1 LEU A  98      12.336  15.812   2.667  1.00  0.00           C  
ATOM   1636  CD2 LEU A  98      13.671  17.678   3.684  1.00  0.00           C  
ATOM   1637  H   LEU A  98      10.131  19.641   2.203  1.00  0.00           H  
ATOM   1638  HA  LEU A  98      13.101  19.966   2.288  1.00  0.00           H  
ATOM   1639 1HB  LEU A  98      11.450  17.721   1.078  1.00  0.00           H  
ATOM   1640 2HB  LEU A  98      13.213  17.835   1.049  1.00  0.00           H  
ATOM   1641  HG  LEU A  98      11.530  17.563   3.566  1.00  0.00           H  
ATOM   1642 1HD1 LEU A  98      12.386  15.263   3.608  1.00  0.00           H  
ATOM   1643 2HD1 LEU A  98      11.402  15.573   2.158  1.00  0.00           H  
ATOM   1644 3HD1 LEU A  98      13.177  15.529   2.036  1.00  0.00           H  
ATOM   1645 1HD2 LEU A  98      13.721  17.129   4.625  1.00  0.00           H  
ATOM   1646 2HD2 LEU A  98      14.533  17.422   3.068  1.00  0.00           H  
ATOM   1647 3HD2 LEU A  98      13.676  18.749   3.888  1.00  0.00           H  
ATOM   1648  N   ARG A  99      13.389  20.379  -0.229  1.00  0.00           N  
ATOM   1649  CA  ARG A  99      13.511  20.953  -1.564  1.00  0.00           C  
ATOM   1650  C   ARG A  99      14.704  20.367  -2.308  1.00  0.00           C  
ATOM   1651  O   ARG A  99      15.803  20.270  -1.761  1.00  0.00           O  
ATOM   1652  CB  ARG A  99      13.660  22.465  -1.484  1.00  0.00           C  
ATOM   1653  CG  ARG A  99      13.709  23.174  -2.828  1.00  0.00           C  
ATOM   1654  CD  ARG A  99      13.654  24.650  -2.673  1.00  0.00           C  
ATOM   1655  NE  ARG A  99      13.874  25.337  -3.936  1.00  0.00           N  
ATOM   1656  CZ  ARG A  99      13.930  26.675  -4.079  1.00  0.00           C  
ATOM   1657  NH1 ARG A  99      13.782  27.455  -3.031  1.00  0.00           N  
ATOM   1658  NH2 ARG A  99      14.135  27.204  -5.272  1.00  0.00           N  
ATOM   1659  H   ARG A  99      14.222  20.082   0.258  1.00  0.00           H  
ATOM   1660  HA  ARG A  99      12.603  20.725  -2.124  1.00  0.00           H  
ATOM   1661 1HB  ARG A  99      12.827  22.883  -0.921  1.00  0.00           H  
ATOM   1662 2HB  ARG A  99      14.576  22.713  -0.947  1.00  0.00           H  
ATOM   1663 1HG  ARG A  99      14.636  22.917  -3.342  1.00  0.00           H  
ATOM   1664 2HG  ARG A  99      12.859  22.861  -3.436  1.00  0.00           H  
ATOM   1665 1HD  ARG A  99      12.675  24.940  -2.293  1.00  0.00           H  
ATOM   1666 2HD  ARG A  99      14.424  24.971  -1.972  1.00  0.00           H  
ATOM   1667  HE  ARG A  99      13.992  24.770  -4.765  1.00  0.00           H  
ATOM   1668 1HH1 ARG A  99      13.626  27.051  -2.118  1.00  0.00           H  
ATOM   1669 2HH1 ARG A  99      13.824  28.458  -3.138  1.00  0.00           H  
ATOM   1670 1HH2 ARG A  99      14.248  26.605  -6.078  1.00  0.00           H  
ATOM   1671 2HH2 ARG A  99      14.177  28.207  -5.380  1.00  0.00           H  
ATOM   1672  N   GLY A 100      14.481  19.975  -3.558  1.00  0.00           N  
ATOM   1673  CA  GLY A 100      15.537  19.392  -4.378  1.00  0.00           C  
ATOM   1674  C   GLY A 100      15.058  19.150  -5.803  1.00  0.00           C  
ATOM   1675  O   GLY A 100      15.020  20.058  -6.586  1.00  0.00           O  
ATOM   1676  OXT GLY A 100      14.719  18.050  -6.143  1.00  0.00           O  
ATOM   1677  H   GLY A 100      13.558  20.084  -3.950  1.00  0.00           H  
ATOM   1678 1HA  GLY A 100      16.399  20.060  -4.389  1.00  0.00           H  
ATOM   1679 2HA  GLY A 100      15.865  18.452  -3.935  1.00  0.00           H  
TER                                                                             

complete: res ss phi psi omega frag rama seq
   1 L     0.000    0.000    0.000 ----      0.00 G
   2 L     0.000    0.000    0.000 ----      0.00 E
   3 L     0.000    0.000    0.000 ----      0.00 D
   4 L     0.000    0.000    0.000 ----      0.00 D
   5 L     0.000    0.000    0.000 ----      0.00 E
   6 L     0.000    0.000    0.000 ----      0.00 I
   7 L     0.000    0.000    0.000 ----      0.00 L
   8 L     0.000    0.000    0.000 ----      0.00 Q
   9 L     0.000    0.000    0.000 ----      0.00 R
  10 L     0.000    0.000    0.000 ----      0.00 A
  11 L     0.000    0.000    0.000 ----      0.00 K
  12 L     0.000    0.000    0.000 ----      0.00 D
  13 L     0.000    0.000    0.000 ----      0.00 I
  14 L     0.000    0.000    0.000 ----      0.00 L
  15 L     0.000    0.000    0.000 ----      0.00 K
  16 L     0.000    0.000    0.000 ----      0.00 E
  17 L     0.000    0.000    0.000 ----      0.00 D
  18 L     0.000    0.000    0.000 ----      0.00 P
  19 L     0.000    0.000    0.000 ----      0.00 N
  20 L     0.000    0.000    0.000 ----      0.00 R
  21 L     0.000    0.000    0.000 ----      0.00 K
  22 L     0.000    0.000    0.000 ----      0.00 I
  23 L     0.000    0.000    0.000 ----      0.00 L
  24 L     0.000    0.000    0.000 ----      0.00 I
  25 L     0.000    0.000    0.000 ----      0.00 I
  26 L     0.000    0.000    0.000 ----      0.00 L
  27 L     0.000    0.000    0.000 ----      0.00 N
  28 L     0.000    0.000    0.000 ----      0.00 P
  29 L     0.000    0.000    0.000 ----      0.00 D
  30 L     0.000    0.000    0.000 ----      0.00 G
  31 L     0.000    0.000    0.000 ----      0.00 K
  32 L     0.000    0.000    0.000 ----      0.00 I
  33 L     0.000    0.000    0.000 ----      0.00 E
  34 L     0.000    0.000    0.000 ----      0.00 L
  35 L     0.000    0.000    0.000 ----      0.00 Y
  36 L     0.000    0.000    0.000 ----      0.00 E
  37 L     0.000    0.000    0.000 ----      0.00 V
  38 L     0.000    0.000    0.000 ----      0.00 T
  39 L     0.000    0.000    0.000 ----      0.00 S
  40 L     0.000    0.000    0.000 ----      0.00 E
  41 L     0.000    0.000    0.000 ----      0.00 E
  42 L     0.000    0.000    0.000 ----      0.00 D
  43 L     0.000    0.000    0.000 ----      0.00 I
  44 L     0.000    0.000    0.000 ----      0.00 K
  45 L     0.000    0.000    0.000 ----      0.00 R
  46 L     0.000    0.000    0.000 ----      0.00 I
  47 L     0.000    0.000    0.000 ----      0.00 A
  48 L     0.000    0.000    0.000 ----      0.00 K
  49 L     0.000    0.000    0.000 ----      0.00 K
  50 L     0.000    0.000    0.000 ----      0.00 A
  51 L     0.000    0.000    0.000 ----      0.00 G
  52 L     0.000    0.000    0.000 ----      0.00 I
  53 L     0.000    0.000    0.000 ----      0.00 S
  54 L     0.000    0.000    0.000 ----      0.00 E
  55 L     0.000    0.000    0.000 ----      0.00 E
  56 L     0.000    0.000    0.000 ----      0.00 L
  57 L     0.000    0.000    0.000 ----      0.00 L
  58 L     0.000    0.000    0.000 ----      0.00 R
  59 L     0.000    0.000    0.000 ----      0.00 R
  60 L     0.000    0.000    0.000 ----      0.00 I
  61 L     0.000    0.000    0.000 ----      0.00 L
  62 L     0.000    0.000    0.000 ----      0.00 Q
  63 L     0.000    0.000    0.000 ----      0.00 S
  64 L     0.000    0.000    0.000 ----      0.00 F
  65 L     0.000    0.000    0.000 ----      0.00 R
  66 L     0.000    0.000    0.000 ----      0.00 D
  67 L     0.000    0.000    0.000 ----      0.00 G
  68 L     0.000    0.000    0.000 ----      0.00 Q
  69 L     0.000    0.000    0.000 ----      0.00 Y
  70 L     0.000    0.000    0.000 ----      0.00 D
  71 L     0.000    0.000    0.000 ----      0.00 L
  72 L     0.000    0.000    0.000 ----      0.00 F
  73 L     0.000    0.000    0.000 ----      0.00 F
  74 L     0.000    0.000    0.000 ----      0.00 I
  75 L     0.000    0.000    0.000 ----      0.00 A
  76 L     0.000    0.000    0.000 ----      0.00 K
  77 L     0.000    0.000    0.000 ----      0.00 T
  78 L     0.000    0.000    0.000 ----      0.00 E
  79 L     0.000    0.000    0.000 ----      0.00 D
  80 L     0.000    0.000    0.000 ----      0.00 D
  81 L     0.000    0.000    0.000 ----      0.00 E
  82 L     0.000    0.000    0.000 ----      0.00 R
  83 L     0.000    0.000    0.000 ----      0.00 R
  84 L     0.000    0.000    0.000 ----      0.00 A
  85 L     0.000    0.000    0.000 ----      0.00 R
  86 L     0.000    0.000    0.000 ----      0.00 E
  87 L     0.000    0.000    0.000 ----      0.00 L
  88 L     0.000    0.000    0.000 ----      0.00 K
  89 L     0.000    0.000    0.000 ----      0.00 E
  90 L     0.000    0.000    0.000 ----      0.00 R
  91 L     0.000    0.000    0.000 ----      0.00 M
  92 L     0.000    0.000    0.000 ----      0.00 G
  93 L     0.000    0.000    0.000 ----      0.00 K
  94 L     0.000    0.000    0.000 ----      0.00 P
  95 L     0.000    0.000    0.000 ----      0.00 V
  96 L     0.000    0.000    0.000 ----      0.00 E
  97 L     0.000    0.000    0.000 ----      0.00 I
  98 L     0.000    0.000    0.000 ----      0.00 L
  99 L     0.000    0.000    0.000 ----      0.00 R
 100 L     0.000    0.000    0.000 ----      0.00 G
