# Supplementary material for: Exploration of novel αβ-protein folds through de novo design
Source: Nat Struct Mol Biol. 2023 Jul 3;30(8):1132–40. doi: 10.1038/s41594-023-01029-0 (PMC10442233; doi:10.1038/s41594-023-01029-0)
Supplement: Supplementary file 4 — Computational design models of the designed novel αβ-folds from NF1 to NF8. [file 41594_2023_1029_MOESM4_ESM.zip › design_models/NF7-04.pdb]

ATOM      1  N   GLY A   1      26.018  -0.085  -9.381  1.00  0.00           N  
ATOM      2  CA  GLY A   1      25.154   0.300  -8.272  1.00  0.00           C  
ATOM      3  C   GLY A   1      24.203  -0.829  -7.896  1.00  0.00           C  
ATOM      4  O   GLY A   1      24.347  -1.957  -8.368  1.00  0.00           O  
ATOM      5 1H   GLY A   1      26.631   0.673  -9.606  1.00  0.00           H  
ATOM      6 2H   GLY A   1      26.559  -0.885  -9.121  1.00  0.00           H  
ATOM      7 3H   GLY A   1      25.457  -0.308 -10.179  1.00  0.00           H  
ATOM      8 1HA  GLY A   1      25.766   0.567  -7.410  1.00  0.00           H  
ATOM      9 2HA  GLY A   1      24.582   1.185  -8.547  1.00  0.00           H  
ATOM     10  N   GLN A   2      23.232  -0.519  -7.044  1.00  0.00           N  
ATOM     11  CA  GLN A   2      22.256  -1.509  -6.603  1.00  0.00           C  
ATOM     12  C   GLN A   2      20.868  -1.195  -7.147  1.00  0.00           C  
ATOM     13  O   GLN A   2      20.066  -0.537  -6.485  1.00  0.00           O  
ATOM     14  CB  GLN A   2      22.215  -1.575  -5.074  1.00  0.00           C  
ATOM     15  CG  GLN A   2      23.523  -2.008  -4.434  1.00  0.00           C  
ATOM     16  CD  GLN A   2      23.856  -3.460  -4.723  1.00  0.00           C  
ATOM     17  OE1 GLN A   2      23.028  -4.353  -4.520  1.00  0.00           O  
ATOM     18  NE2 GLN A   2      25.071  -3.704  -5.198  1.00  0.00           N  
ATOM     19  H   GLN A   2      23.168   0.425  -6.694  1.00  0.00           H  
ATOM     20  HA  GLN A   2      22.563  -2.487  -6.972  1.00  0.00           H  
ATOM     21 1HB  GLN A   2      21.953  -0.596  -4.674  1.00  0.00           H  
ATOM     22 2HB  GLN A   2      21.439  -2.274  -4.761  1.00  0.00           H  
ATOM     23 1HG  GLN A   2      24.329  -1.388  -4.825  1.00  0.00           H  
ATOM     24 2HG  GLN A   2      23.446  -1.883  -3.354  1.00  0.00           H  
ATOM     25 1HE2 GLN A   2      25.348  -4.643  -5.407  1.00  0.00           H  
ATOM     26 2HE2 GLN A   2      25.711  -2.950  -5.347  1.00  0.00           H  
ATOM     27  N   ILE A   3      20.591  -1.669  -8.357  1.00  0.00           N  
ATOM     28  CA  ILE A   3      19.299  -1.445  -8.991  1.00  0.00           C  
ATOM     29  C   ILE A   3      18.444  -2.704  -8.960  1.00  0.00           C  
ATOM     30  O   ILE A   3      18.812  -3.731  -9.531  1.00  0.00           O  
ATOM     31  CB  ILE A   3      19.475  -0.979 -10.448  1.00  0.00           C  
ATOM     32  CG1 ILE A   3      20.376   0.257 -10.507  1.00  0.00           C  
ATOM     33  CG2 ILE A   3      18.124  -0.688 -11.081  1.00  0.00           C  
ATOM     34  CD1 ILE A   3      21.845  -0.064 -10.664  1.00  0.00           C  
ATOM     35  H   ILE A   3      21.296  -2.200  -8.851  1.00  0.00           H  
ATOM     36  HA  ILE A   3      18.778  -0.656  -8.446  1.00  0.00           H  
ATOM     37  HB  ILE A   3      19.974  -1.760 -11.021  1.00  0.00           H  
ATOM     38 1HG1 ILE A   3      20.073   0.887 -11.343  1.00  0.00           H  
ATOM     39 2HG1 ILE A   3      20.252   0.843  -9.596  1.00  0.00           H  
ATOM     40 1HG2 ILE A   3      18.267  -0.360 -12.110  1.00  0.00           H  
ATOM     41 2HG2 ILE A   3      17.515  -1.592 -11.070  1.00  0.00           H  
ATOM     42 3HG2 ILE A   3      17.619   0.096 -10.517  1.00  0.00           H  
ATOM     43 1HD1 ILE A   3      22.418   0.863 -10.698  1.00  0.00           H  
ATOM     44 2HD1 ILE A   3      22.178  -0.666  -9.818  1.00  0.00           H  
ATOM     45 3HD1 ILE A   3      21.999  -0.619 -11.588  1.00  0.00           H  
ATOM     46  N   GLN A   4      17.299  -2.620  -8.290  1.00  0.00           N  
ATOM     47  CA  GLN A   4      16.399  -3.761  -8.166  1.00  0.00           C  
ATOM     48  C   GLN A   4      14.945  -3.310  -8.095  1.00  0.00           C  
ATOM     49  O   GLN A   4      14.614  -2.359  -7.388  1.00  0.00           O  
ATOM     50  CB  GLN A   4      16.750  -4.588  -6.926  1.00  0.00           C  
ATOM     51  CG  GLN A   4      15.803  -5.746  -6.661  1.00  0.00           C  
ATOM     52  CD  GLN A   4      15.914  -6.835  -7.710  1.00  0.00           C  
ATOM     53  OE1 GLN A   4      16.998  -7.368  -7.961  1.00  0.00           O  
ATOM     54  NE2 GLN A   4      14.789  -7.174  -8.331  1.00  0.00           N  
ATOM     55  H   GLN A   4      17.045  -1.744  -7.857  1.00  0.00           H  
ATOM     56  HA  GLN A   4      16.525  -4.399  -9.041  1.00  0.00           H  
ATOM     57 1HB  GLN A   4      17.756  -4.994  -7.033  1.00  0.00           H  
ATOM     58 2HB  GLN A   4      16.749  -3.944  -6.047  1.00  0.00           H  
ATOM     59 1HG  GLN A   4      16.040  -6.180  -5.690  1.00  0.00           H  
ATOM     60 2HG  GLN A   4      14.779  -5.372  -6.663  1.00  0.00           H  
ATOM     61 1HE2 GLN A   4      14.800  -7.887  -9.033  1.00  0.00           H  
ATOM     62 2HE2 GLN A   4      13.931  -6.716  -8.097  1.00  0.00           H  
ATOM     63  N   TYR A   5      14.081  -4.000  -8.831  1.00  0.00           N  
ATOM     64  CA  TYR A   5      12.657  -3.684  -8.840  1.00  0.00           C  
ATOM     65  C   TYR A   5      11.891  -4.570  -7.867  1.00  0.00           C  
ATOM     66  O   TYR A   5      12.314  -5.686  -7.564  1.00  0.00           O  
ATOM     67  CB  TYR A   5      12.085  -3.827 -10.252  1.00  0.00           C  
ATOM     68  CG  TYR A   5      11.936  -5.262 -10.707  1.00  0.00           C  
ATOM     69  CD1 TYR A   5      10.813  -5.991 -10.346  1.00  0.00           C  
ATOM     70  CD2 TYR A   5      12.923  -5.848 -11.486  1.00  0.00           C  
ATOM     71  CE1 TYR A   5      10.676  -7.301 -10.762  1.00  0.00           C  
ATOM     72  CE2 TYR A   5      12.786  -7.159 -11.902  1.00  0.00           C  
ATOM     73  CZ  TYR A   5      11.669  -7.884 -11.542  1.00  0.00           C  
ATOM     74  OH  TYR A   5      11.533  -9.189 -11.956  1.00  0.00           O  
ATOM     75  H   TYR A   5      14.419  -4.763  -9.401  1.00  0.00           H  
ATOM     76  HA  TYR A   5      12.533  -2.643  -8.536  1.00  0.00           H  
ATOM     77 1HB  TYR A   5      11.104  -3.352 -10.297  1.00  0.00           H  
ATOM     78 2HB  TYR A   5      12.732  -3.311 -10.961  1.00  0.00           H  
ATOM     79  HD1 TYR A   5      10.037  -5.530  -9.734  1.00  0.00           H  
ATOM     80  HD2 TYR A   5      13.806  -5.276 -11.769  1.00  0.00           H  
ATOM     81  HE1 TYR A   5       9.794  -7.874 -10.478  1.00  0.00           H  
ATOM     82  HE2 TYR A   5      13.562  -7.620 -12.513  1.00  0.00           H  
ATOM     83  HH  TYR A   5      10.606  -9.439 -11.926  1.00  0.00           H  
ATOM     84  N   PHE A   6      10.761  -4.069  -7.381  1.00  0.00           N  
ATOM     85  CA  PHE A   6       9.940  -4.809  -6.430  1.00  0.00           C  
ATOM     86  C   PHE A   6       8.469  -4.776  -6.827  1.00  0.00           C  
ATOM     87  O   PHE A   6       7.940  -3.727  -7.195  1.00  0.00           O  
ATOM     88  CB  PHE A   6      10.107  -4.235  -5.022  1.00  0.00           C  
ATOM     89  CG  PHE A   6      11.523  -4.256  -4.522  1.00  0.00           C  
ATOM     90  CD1 PHE A   6      12.391  -3.213  -4.812  1.00  0.00           C  
ATOM     91  CD2 PHE A   6      11.991  -5.318  -3.763  1.00  0.00           C  
ATOM     92  CE1 PHE A   6      13.695  -3.232  -4.353  1.00  0.00           C  
ATOM     93  CE2 PHE A   6      13.293  -5.338  -3.302  1.00  0.00           C  
ATOM     94  CZ  PHE A   6      14.146  -4.293  -3.598  1.00  0.00           C  
ATOM     95  H   PHE A   6      10.462  -3.151  -7.678  1.00  0.00           H  
ATOM     96  HA  PHE A   6      10.275  -5.846  -6.418  1.00  0.00           H  
ATOM     97 1HB  PHE A   6       9.755  -3.204  -5.005  1.00  0.00           H  
ATOM     98 2HB  PHE A   6       9.492  -4.801  -4.324  1.00  0.00           H  
ATOM     99  HD1 PHE A   6      12.034  -2.373  -5.408  1.00  0.00           H  
ATOM    100  HD2 PHE A   6      11.318  -6.143  -3.530  1.00  0.00           H  
ATOM    101  HE1 PHE A   6      14.366  -2.406  -4.588  1.00  0.00           H  
ATOM    102  HE2 PHE A   6      13.648  -6.178  -2.706  1.00  0.00           H  
ATOM    103  HZ  PHE A   6      15.173  -4.309  -3.237  1.00  0.00           H  
ATOM    104  N   ASN A   7       7.815  -5.929  -6.752  1.00  0.00           N  
ATOM    105  CA  ASN A   7       6.398  -6.029  -7.081  1.00  0.00           C  
ATOM    106  C   ASN A   7       5.530  -5.792  -5.853  1.00  0.00           C  
ATOM    107  O   ASN A   7       5.526  -6.592  -4.919  1.00  0.00           O  
ATOM    108  CB  ASN A   7       6.088  -7.379  -7.702  1.00  0.00           C  
ATOM    109  CG  ASN A   7       4.651  -7.503  -8.127  1.00  0.00           C  
ATOM    110  OD1 ASN A   7       3.757  -6.904  -7.519  1.00  0.00           O  
ATOM    111  ND2 ASN A   7       4.413  -8.269  -9.161  1.00  0.00           N  
ATOM    112  H   ASN A   7       8.312  -6.758  -6.458  1.00  0.00           H  
ATOM    113  HA  ASN A   7       6.163  -5.272  -7.829  1.00  0.00           H  
ATOM    114 1HB  ASN A   7       6.728  -7.536  -8.571  1.00  0.00           H  
ATOM    115 2HB  ASN A   7       6.312  -8.169  -6.984  1.00  0.00           H  
ATOM    116 1HD2 ASN A   7       3.475  -8.389  -9.489  1.00  0.00           H  
ATOM    117 2HD2 ASN A   7       5.167  -8.735  -9.623  1.00  0.00           H  
ATOM    118  N   VAL A   8       4.793  -4.685  -5.862  1.00  0.00           N  
ATOM    119  CA  VAL A   8       3.957  -4.313  -4.727  1.00  0.00           C  
ATOM    120  C   VAL A   8       2.866  -5.348  -4.483  1.00  0.00           C  
ATOM    121  O   VAL A   8       2.604  -5.731  -3.343  1.00  0.00           O  
ATOM    122  CB  VAL A   8       3.310  -2.936  -4.969  1.00  0.00           C  
ATOM    123  CG1 VAL A   8       2.318  -2.612  -3.862  1.00  0.00           C  
ATOM    124  CG2 VAL A   8       4.387  -1.866  -5.059  1.00  0.00           C  
ATOM    125  H   VAL A   8       4.813  -4.087  -6.675  1.00  0.00           H  
ATOM    126  HA  VAL A   8       4.586  -4.253  -3.838  1.00  0.00           H  
ATOM    127  HB  VAL A   8       2.749  -2.968  -5.904  1.00  0.00           H  
ATOM    128 1HG1 VAL A   8       1.870  -1.636  -4.050  1.00  0.00           H  
ATOM    129 2HG1 VAL A   8       1.536  -3.371  -3.840  1.00  0.00           H  
ATOM    130 3HG1 VAL A   8       2.836  -2.595  -2.904  1.00  0.00           H  
ATOM    131 1HG2 VAL A   8       3.922  -0.896  -5.231  1.00  0.00           H  
ATOM    132 2HG2 VAL A   8       4.951  -1.839  -4.127  1.00  0.00           H  
ATOM    133 3HG2 VAL A   8       5.061  -2.097  -5.884  1.00  0.00           H  
ATOM    134  N   ASP A   9       2.233  -5.797  -5.561  1.00  0.00           N  
ATOM    135  CA  ASP A   9       1.152  -6.771  -5.464  1.00  0.00           C  
ATOM    136  C   ASP A   9       1.655  -8.099  -4.912  1.00  0.00           C  
ATOM    137  O   ASP A   9       0.967  -8.760  -4.136  1.00  0.00           O  
ATOM    138  CB  ASP A   9       0.505  -6.993  -6.833  1.00  0.00           C  
ATOM    139  CG  ASP A   9      -0.350  -5.816  -7.282  1.00  0.00           C  
ATOM    140  OD1 ASP A   9      -0.639  -4.971  -6.468  1.00  0.00           O  
ATOM    141  OD2 ASP A   9      -0.705  -5.771  -8.436  1.00  0.00           O  
ATOM    142  H   ASP A   9       2.507  -5.456  -6.471  1.00  0.00           H  
ATOM    143  HA  ASP A   9       0.391  -6.378  -4.788  1.00  0.00           H  
ATOM    144 1HB  ASP A   9       1.281  -7.165  -7.579  1.00  0.00           H  
ATOM    145 2HB  ASP A   9      -0.121  -7.886  -6.800  1.00  0.00           H  
ATOM    146  N   GLU A  10       2.859  -8.485  -5.319  1.00  0.00           N  
ATOM    147  CA  GLU A  10       3.451  -9.743  -4.878  1.00  0.00           C  
ATOM    148  C   GLU A  10       3.845  -9.681  -3.408  1.00  0.00           C  
ATOM    149  O   GLU A  10       3.496 -10.563  -2.624  1.00  0.00           O  
ATOM    150  CB  GLU A  10       4.676 -10.084  -5.731  1.00  0.00           C  
ATOM    151  CG  GLU A  10       5.327 -11.417  -5.390  1.00  0.00           C  
ATOM    152  CD  GLU A  10       6.496 -11.740  -6.278  1.00  0.00           C  
ATOM    153  OE1 GLU A  10       6.793 -10.956  -7.146  1.00  0.00           O  
ATOM    154  OE2 GLU A  10       7.094 -12.773  -6.087  1.00  0.00           O  
ATOM    155  H   GLU A  10       3.379  -7.892  -5.951  1.00  0.00           H  
ATOM    156  HA  GLU A  10       2.714 -10.537  -5.010  1.00  0.00           H  
ATOM    157 1HB  GLU A  10       4.391 -10.110  -6.783  1.00  0.00           H  
ATOM    158 2HB  GLU A  10       5.429  -9.305  -5.614  1.00  0.00           H  
ATOM    159 1HG  GLU A  10       5.667 -11.390  -4.356  1.00  0.00           H  
ATOM    160 2HG  GLU A  10       4.581 -12.206  -5.478  1.00  0.00           H  
ATOM    161  N   ASN A  11       4.575  -8.633  -3.040  1.00  0.00           N  
ATOM    162  CA  ASN A  11       5.033  -8.463  -1.666  1.00  0.00           C  
ATOM    163  C   ASN A  11       4.822  -7.032  -1.189  1.00  0.00           C  
ATOM    164  O   ASN A  11       5.750  -6.223  -1.193  1.00  0.00           O  
ATOM    165  CB  ASN A  11       6.492  -8.859  -1.536  1.00  0.00           C  
ATOM    166  CG  ASN A  11       6.969  -8.849  -0.110  1.00  0.00           C  
ATOM    167  OD1 ASN A  11       6.298  -8.310   0.778  1.00  0.00           O  
ATOM    168  ND2 ASN A  11       8.115  -9.434   0.126  1.00  0.00           N  
ATOM    169  H   ASN A  11       4.819  -7.938  -3.730  1.00  0.00           H  
ATOM    170  HA  ASN A  11       4.459  -9.133  -1.025  1.00  0.00           H  
ATOM    171 1HB  ASN A  11       6.636  -9.858  -1.948  1.00  0.00           H  
ATOM    172 2HB  ASN A  11       7.109  -8.173  -2.118  1.00  0.00           H  
ATOM    173 1HD2 ASN A  11       8.482  -9.458   1.057  1.00  0.00           H  
ATOM    174 2HD2 ASN A  11       8.624  -9.857  -0.622  1.00  0.00           H  
ATOM    175  N   PRO A  12       3.597  -6.725  -0.779  1.00  0.00           N  
ATOM    176  CA  PRO A  12       3.259  -5.387  -0.306  1.00  0.00           C  
ATOM    177  C   PRO A  12       3.845  -5.127   1.076  1.00  0.00           C  
ATOM    178  O   PRO A  12       3.946  -3.982   1.513  1.00  0.00           O  
ATOM    179  CB  PRO A  12       1.727  -5.409  -0.275  1.00  0.00           C  
ATOM    180  CG  PRO A  12       1.387  -6.839  -0.031  1.00  0.00           C  
ATOM    181  CD  PRO A  12       2.416  -7.608  -0.816  1.00  0.00           C  
ATOM    182  HA  PRO A  12       3.674  -4.658  -1.004  1.00  0.00           H  
ATOM    183 1HB  PRO A  12       1.357  -4.741   0.516  1.00  0.00           H  
ATOM    184 2HB  PRO A  12       1.327  -5.031  -1.228  1.00  0.00           H  
ATOM    185 1HG  PRO A  12       1.423  -7.060   1.046  1.00  0.00           H  
ATOM    186 2HG  PRO A  12       0.359  -7.047  -0.363  1.00  0.00           H  
ATOM    187 1HD  PRO A  12       2.614  -8.569  -0.319  1.00  0.00           H  
ATOM    188 2HD  PRO A  12       2.051  -7.770  -1.841  1.00  0.00           H  
ATOM    189  N   GLU A  13       4.229  -6.200   1.760  1.00  0.00           N  
ATOM    190  CA  GLU A  13       4.809  -6.090   3.094  1.00  0.00           C  
ATOM    191  C   GLU A  13       6.182  -5.432   3.045  1.00  0.00           C  
ATOM    192  O   GLU A  13       6.445  -4.471   3.768  1.00  0.00           O  
ATOM    193  CB  GLU A  13       4.917  -7.471   3.744  1.00  0.00           C  
ATOM    194  CG  GLU A  13       5.545  -7.466   5.131  1.00  0.00           C  
ATOM    195  CD  GLU A  13       4.798  -6.601   6.107  1.00  0.00           C  
ATOM    196  OE1 GLU A  13       3.700  -6.202   5.800  1.00  0.00           O  
ATOM    197  OE2 GLU A  13       5.326  -6.338   7.162  1.00  0.00           O  
ATOM    198  H   GLU A  13       4.118  -7.114   1.346  1.00  0.00           H  
ATOM    199  HA  GLU A  13       4.149  -5.477   3.709  1.00  0.00           H  
ATOM    200 1HB  GLU A  13       3.924  -7.913   3.828  1.00  0.00           H  
ATOM    201 2HB  GLU A  13       5.515  -8.126   3.109  1.00  0.00           H  
ATOM    202 1HG  GLU A  13       5.568  -8.487   5.512  1.00  0.00           H  
ATOM    203 2HG  GLU A  13       6.572  -7.114   5.052  1.00  0.00           H  
ATOM    204  N   GLN A  14       7.053  -5.956   2.189  1.00  0.00           N  
ATOM    205  CA  GLN A  14       8.387  -5.394   2.015  1.00  0.00           C  
ATOM    206  C   GLN A  14       8.318  -3.947   1.547  1.00  0.00           C  
ATOM    207  O   GLN A  14       9.068  -3.093   2.023  1.00  0.00           O  
ATOM    208  CB  GLN A  14       9.195  -6.229   1.018  1.00  0.00           C  
ATOM    209  CG  GLN A  14      10.620  -5.746   0.812  1.00  0.00           C  
ATOM    210  CD  GLN A  14      11.396  -6.626  -0.150  1.00  0.00           C  
ATOM    211  OE1 GLN A  14      10.820  -7.252  -1.043  1.00  0.00           O  
ATOM    212  NE2 GLN A  14      12.711  -6.679   0.028  1.00  0.00           N  
ATOM    213  H   GLN A  14       6.784  -6.764   1.647  1.00  0.00           H  
ATOM    214  HA  GLN A  14       8.905  -5.427   2.974  1.00  0.00           H  
ATOM    215 1HB  GLN A  14       9.236  -7.264   1.358  1.00  0.00           H  
ATOM    216 2HB  GLN A  14       8.694  -6.223   0.049  1.00  0.00           H  
ATOM    217 1HG  GLN A  14      10.595  -4.735   0.406  1.00  0.00           H  
ATOM    218 2HG  GLN A  14      11.136  -5.750   1.772  1.00  0.00           H  
ATOM    219 1HE2 GLN A  14      13.276  -7.243  -0.575  1.00  0.00           H  
ATOM    220 2HE2 GLN A  14      13.138  -6.155   0.766  1.00  0.00           H  
ATOM    221  N   VAL A  15       7.416  -3.675   0.610  1.00  0.00           N  
ATOM    222  CA  VAL A  15       7.226  -2.324   0.098  1.00  0.00           C  
ATOM    223  C   VAL A  15       6.727  -1.386   1.190  1.00  0.00           C  
ATOM    224  O   VAL A  15       7.204  -0.258   1.318  1.00  0.00           O  
ATOM    225  CB  VAL A  15       6.219  -2.331  -1.068  1.00  0.00           C  
ATOM    226  CG1 VAL A  15       5.887  -0.909  -1.494  1.00  0.00           C  
ATOM    227  CG2 VAL A  15       6.785  -3.125  -2.235  1.00  0.00           C  
ATOM    228  H   VAL A  15       6.846  -4.425   0.244  1.00  0.00           H  
ATOM    229  HA  VAL A  15       8.184  -1.954  -0.270  1.00  0.00           H  
ATOM    230  HB  VAL A  15       5.290  -2.791  -0.731  1.00  0.00           H  
ATOM    231 1HG1 VAL A  15       5.175  -0.933  -2.319  1.00  0.00           H  
ATOM    232 2HG1 VAL A  15       5.450  -0.370  -0.654  1.00  0.00           H  
ATOM    233 3HG1 VAL A  15       6.797  -0.404  -1.817  1.00  0.00           H  
ATOM    234 1HG2 VAL A  15       6.068  -3.127  -3.056  1.00  0.00           H  
ATOM    235 2HG2 VAL A  15       7.718  -2.669  -2.569  1.00  0.00           H  
ATOM    236 3HG2 VAL A  15       6.977  -4.151  -1.919  1.00  0.00           H  
ATOM    237  N   ARG A  16       5.763  -1.857   1.973  1.00  0.00           N  
ATOM    238  CA  ARG A  16       5.216  -1.070   3.072  1.00  0.00           C  
ATOM    239  C   ARG A  16       6.320  -0.564   3.991  1.00  0.00           C  
ATOM    240  O   ARG A  16       6.329   0.603   4.382  1.00  0.00           O  
ATOM    241  CB  ARG A  16       4.227  -1.896   3.881  1.00  0.00           C  
ATOM    242  CG  ARG A  16       3.590  -1.166   5.052  1.00  0.00           C  
ATOM    243  CD  ARG A  16       2.694  -2.056   5.834  1.00  0.00           C  
ATOM    244  NE  ARG A  16       3.437  -3.080   6.551  1.00  0.00           N  
ATOM    245  CZ  ARG A  16       4.047  -2.893   7.738  1.00  0.00           C  
ATOM    246  NH1 ARG A  16       3.992  -1.719   8.327  1.00  0.00           N  
ATOM    247  NH2 ARG A  16       4.699  -3.889   8.310  1.00  0.00           N  
ATOM    248  H   ARG A  16       5.402  -2.785   1.804  1.00  0.00           H  
ATOM    249  HA  ARG A  16       4.688  -0.213   2.654  1.00  0.00           H  
ATOM    250 1HB  ARG A  16       3.423  -2.240   3.231  1.00  0.00           H  
ATOM    251 2HB  ARG A  16       4.728  -2.780   4.276  1.00  0.00           H  
ATOM    252 1HG  ARG A  16       4.371  -0.795   5.717  1.00  0.00           H  
ATOM    253 2HG  ARG A  16       3.001  -0.326   4.681  1.00  0.00           H  
ATOM    254 1HD  ARG A  16       2.139  -1.465   6.562  1.00  0.00           H  
ATOM    255 2HD  ARG A  16       1.996  -2.551   5.160  1.00  0.00           H  
ATOM    256  HE  ARG A  16       3.501  -3.996   6.129  1.00  0.00           H  
ATOM    257 1HH1 ARG A  16       3.494  -0.957   7.889  1.00  0.00           H  
ATOM    258 2HH1 ARG A  16       4.449  -1.578   9.216  1.00  0.00           H  
ATOM    259 1HH2 ARG A  16       4.741  -4.792   7.857  1.00  0.00           H  
ATOM    260 2HH2 ARG A  16       5.156  -3.749   9.199  1.00  0.00           H  
ATOM    261  N   LYS A  17       7.251  -1.448   4.332  1.00  0.00           N  
ATOM    262  CA  LYS A  17       8.370  -1.088   5.195  1.00  0.00           C  
ATOM    263  C   LYS A  17       9.222   0.006   4.563  1.00  0.00           C  
ATOM    264  O   LYS A  17       9.629   0.954   5.234  1.00  0.00           O  
ATOM    265  CB  LYS A  17       9.230  -2.316   5.497  1.00  0.00           C  
ATOM    266  CG  LYS A  17       8.561  -3.346   6.398  1.00  0.00           C  
ATOM    267  CD  LYS A  17       9.459  -4.554   6.619  1.00  0.00           C  
ATOM    268  CE  LYS A  17       8.782  -5.595   7.498  1.00  0.00           C  
ATOM    269  NZ  LYS A  17       9.643  -6.791   7.708  1.00  0.00           N  
ATOM    270  H   LYS A  17       7.181  -2.394   3.985  1.00  0.00           H  
ATOM    271  HA  LYS A  17       7.974  -0.719   6.141  1.00  0.00           H  
ATOM    272 1HB  LYS A  17       9.497  -2.812   4.564  1.00  0.00           H  
ATOM    273 2HB  LYS A  17      10.156  -2.003   5.978  1.00  0.00           H  
ATOM    274 1HG  LYS A  17       8.333  -2.892   7.363  1.00  0.00           H  
ATOM    275 2HG  LYS A  17       7.628  -3.676   5.943  1.00  0.00           H  
ATOM    276 1HD  LYS A  17       9.705  -5.006   5.657  1.00  0.00           H  
ATOM    277 2HD  LYS A  17      10.385  -4.235   7.098  1.00  0.00           H  
ATOM    278 1HE  LYS A  17       8.548  -5.157   8.467  1.00  0.00           H  
ATOM    279 2HE  LYS A  17       7.849  -5.913   7.032  1.00  0.00           H  
ATOM    280 1HZ  LYS A  17       9.158  -7.456   8.294  1.00  0.00           H  
ATOM    281 2HZ  LYS A  17       9.851  -7.217   6.816  1.00  0.00           H  
ATOM    282 3HZ  LYS A  17      10.503  -6.512   8.157  1.00  0.00           H  
ATOM    283  N   LEU A  18       9.489  -0.132   3.269  1.00  0.00           N  
ATOM    284  CA  LEU A  18      10.286   0.849   2.542  1.00  0.00           C  
ATOM    285  C   LEU A  18       9.596   2.207   2.515  1.00  0.00           C  
ATOM    286  O   LEU A  18      10.248   3.247   2.616  1.00  0.00           O  
ATOM    287  CB  LEU A  18      10.538   0.368   1.107  1.00  0.00           C  
ATOM    288  CG  LEU A  18      11.499  -0.820   0.963  1.00  0.00           C  
ATOM    289  CD1 LEU A  18      11.479  -1.318  -0.475  1.00  0.00           C  
ATOM    290  CD2 LEU A  18      12.900  -0.392   1.374  1.00  0.00           C  
ATOM    291  H   LEU A  18       9.130  -0.938   2.776  1.00  0.00           H  
ATOM    292  HA  LEU A  18      11.248   0.955   3.044  1.00  0.00           H  
ATOM    293 1HB  LEU A  18       9.586   0.078   0.665  1.00  0.00           H  
ATOM    294 2HB  LEU A  18      10.947   1.197   0.530  1.00  0.00           H  
ATOM    295  HG  LEU A  18      11.167  -1.637   1.604  1.00  0.00           H  
ATOM    296 1HD1 LEU A  18      12.162  -2.162  -0.577  1.00  0.00           H  
ATOM    297 2HD1 LEU A  18      10.470  -1.636  -0.736  1.00  0.00           H  
ATOM    298 3HD1 LEU A  18      11.792  -0.516  -1.143  1.00  0.00           H  
ATOM    299 1HD2 LEU A  18      13.583  -1.236   1.273  1.00  0.00           H  
ATOM    300 2HD2 LEU A  18      13.234   0.425   0.733  1.00  0.00           H  
ATOM    301 3HD2 LEU A  18      12.889  -0.057   2.412  1.00  0.00           H  
ATOM    302  N   ILE A  19       8.275   2.192   2.379  1.00  0.00           N  
ATOM    303  CA  ILE A  19       7.496   3.424   2.327  1.00  0.00           C  
ATOM    304  C   ILE A  19       7.474   4.119   3.682  1.00  0.00           C  
ATOM    305  O   ILE A  19       7.685   5.327   3.775  1.00  0.00           O  
ATOM    306  CB  ILE A  19       6.053   3.142   1.870  1.00  0.00           C  
ATOM    307  CG1 ILE A  19       6.040   2.634   0.426  1.00  0.00           C  
ATOM    308  CG2 ILE A  19       5.199   4.393   2.005  1.00  0.00           C  
ATOM    309  CD1 ILE A  19       6.601   3.619  -0.573  1.00  0.00           C  
ATOM    310  H   ILE A  19       7.797   1.305   2.308  1.00  0.00           H  
ATOM    311  HA  ILE A  19       7.954   4.093   1.598  1.00  0.00           H  
ATOM    312  HB  ILE A  19       5.624   2.353   2.486  1.00  0.00           H  
ATOM    313 1HG1 ILE A  19       6.618   1.713   0.360  1.00  0.00           H  
ATOM    314 2HG1 ILE A  19       5.017   2.398   0.133  1.00  0.00           H  
ATOM    315 1HG2 ILE A  19       4.182   4.177   1.677  1.00  0.00           H  
ATOM    316 2HG2 ILE A  19       5.184   4.713   3.046  1.00  0.00           H  
ATOM    317 3HG2 ILE A  19       5.618   5.188   1.388  1.00  0.00           H  
ATOM    318 1HD1 ILE A  19       6.558   3.187  -1.573  1.00  0.00           H  
ATOM    319 2HD1 ILE A  19       6.014   4.537  -0.548  1.00  0.00           H  
ATOM    320 3HD1 ILE A  19       7.636   3.843  -0.320  1.00  0.00           H  
ATOM    321  N   GLU A  20       7.218   3.347   4.733  1.00  0.00           N  
ATOM    322  CA  GLU A  20       7.155   3.890   6.085  1.00  0.00           C  
ATOM    323  C   GLU A  20       8.514   4.409   6.534  1.00  0.00           C  
ATOM    324  O   GLU A  20       8.611   5.469   7.153  1.00  0.00           O  
ATOM    325  CB  GLU A  20       6.656   2.825   7.065  1.00  0.00           C  
ATOM    326  CG  GLU A  20       5.190   2.452   6.895  1.00  0.00           C  
ATOM    327  CD  GLU A  20       4.751   1.365   7.836  1.00  0.00           C  
ATOM    328  OE1 GLU A  20       5.535   0.971   8.666  1.00  0.00           O  
ATOM    329  OE2 GLU A  20       3.630   0.927   7.724  1.00  0.00           O  
ATOM    330  H   GLU A  20       7.063   2.359   4.591  1.00  0.00           H  
ATOM    331  HA  GLU A  20       6.444   4.716   6.093  1.00  0.00           H  
ATOM    332 1HB  GLU A  20       7.248   1.917   6.947  1.00  0.00           H  
ATOM    333 2HB  GLU A  20       6.796   3.177   8.087  1.00  0.00           H  
ATOM    334 1HG  GLU A  20       4.579   3.337   7.071  1.00  0.00           H  
ATOM    335 2HG  GLU A  20       5.025   2.127   5.869  1.00  0.00           H  
ATOM    336  N   GLN A  21       9.564   3.658   6.217  1.00  0.00           N  
ATOM    337  CA  GLN A  21      10.921   4.047   6.579  1.00  0.00           C  
ATOM    338  C   GLN A  21      11.376   5.264   5.783  1.00  0.00           C  
ATOM    339  O   GLN A  21      12.091   6.123   6.299  1.00  0.00           O  
ATOM    340  CB  GLN A  21      11.891   2.884   6.353  1.00  0.00           C  
ATOM    341  CG  GLN A  21      11.738   1.745   7.347  1.00  0.00           C  
ATOM    342  CD  GLN A  21      12.619   0.558   7.007  1.00  0.00           C  
ATOM    343  OE1 GLN A  21      12.919   0.305   5.836  1.00  0.00           O  
ATOM    344  NE2 GLN A  21      13.038  -0.179   8.029  1.00  0.00           N  
ATOM    345  H   GLN A  21       9.417   2.794   5.714  1.00  0.00           H  
ATOM    346  HA  GLN A  21      10.939   4.296   7.640  1.00  0.00           H  
ATOM    347 1HB  GLN A  21      11.745   2.478   5.352  1.00  0.00           H  
ATOM    348 2HB  GLN A  21      12.916   3.248   6.413  1.00  0.00           H  
ATOM    349 1HG  GLN A  21      12.015   2.103   8.339  1.00  0.00           H  
ATOM    350 2HG  GLN A  21      10.700   1.413   7.347  1.00  0.00           H  
ATOM    351 1HE2 GLN A  21      13.622  -0.976   7.866  1.00  0.00           H  
ATOM    352 2HE2 GLN A  21      12.771   0.061   8.962  1.00  0.00           H  
ATOM    353  N   ALA A  22      10.955   5.334   4.525  1.00  0.00           N  
ATOM    354  CA  ALA A  22      11.297   6.458   3.664  1.00  0.00           C  
ATOM    355  C   ALA A  22      10.677   7.752   4.175  1.00  0.00           C  
ATOM    356  O   ALA A  22      11.279   8.822   4.076  1.00  0.00           O  
ATOM    357  CB  ALA A  22      10.851   6.186   2.235  1.00  0.00           C  
ATOM    358  H   ALA A  22      10.383   4.587   4.156  1.00  0.00           H  
ATOM    359  HA  ALA A  22      12.382   6.570   3.655  1.00  0.00           H  
ATOM    360 1HB  ALA A  22      11.114   7.035   1.603  1.00  0.00           H  
ATOM    361 2HB  ALA A  22      11.348   5.290   1.863  1.00  0.00           H  
ATOM    362 3HB  ALA A  22       9.772   6.038   2.213  1.00  0.00           H  
ATOM    363  N   GLY A  23       9.470   7.649   4.720  1.00  0.00           N  
ATOM    364  CA  GLY A  23       8.773   8.808   5.264  1.00  0.00           C  
ATOM    365  C   GLY A  23       7.670   9.279   4.323  1.00  0.00           C  
ATOM    366  O   GLY A  23       7.307  10.454   4.317  1.00  0.00           O  
ATOM    367  H   GLY A  23       9.024   6.743   4.760  1.00  0.00           H  
ATOM    368 1HA  GLY A  23       8.345   8.554   6.234  1.00  0.00           H  
ATOM    369 2HA  GLY A  23       9.485   9.616   5.429  1.00  0.00           H  
ATOM    370  N   LEU A  24       7.142   8.354   3.530  1.00  0.00           N  
ATOM    371  CA  LEU A  24       6.073   8.670   2.589  1.00  0.00           C  
ATOM    372  C   LEU A  24       4.724   8.184   3.105  1.00  0.00           C  
ATOM    373  O   LEU A  24       4.601   7.055   3.580  1.00  0.00           O  
ATOM    374  CB  LEU A  24       6.363   8.034   1.223  1.00  0.00           C  
ATOM    375  CG  LEU A  24       5.348   8.345   0.116  1.00  0.00           C  
ATOM    376  CD1 LEU A  24       5.414   9.826  -0.233  1.00  0.00           C  
ATOM    377  CD2 LEU A  24       5.646   7.483  -1.102  1.00  0.00           C  
ATOM    378  H   LEU A  24       7.489   7.407   3.578  1.00  0.00           H  
ATOM    379  HA  LEU A  24       6.030   9.753   2.465  1.00  0.00           H  
ATOM    380 1HB  LEU A  24       7.340   8.374   0.883  1.00  0.00           H  
ATOM    381 2HB  LEU A  24       6.400   6.952   1.345  1.00  0.00           H  
ATOM    382  HG  LEU A  24       4.341   8.132   0.475  1.00  0.00           H  
ATOM    383 1HD1 LEU A  24       4.693  10.047  -1.020  1.00  0.00           H  
ATOM    384 2HD1 LEU A  24       5.179  10.419   0.651  1.00  0.00           H  
ATOM    385 3HD1 LEU A  24       6.417  10.074  -0.580  1.00  0.00           H  
ATOM    386 1HD2 LEU A  24       4.924   7.704  -1.889  1.00  0.00           H  
ATOM    387 2HD2 LEU A  24       6.652   7.697  -1.462  1.00  0.00           H  
ATOM    388 3HD2 LEU A  24       5.574   6.430  -0.829  1.00  0.00           H  
ATOM    389  N   ASP A  25       3.716   9.044   3.010  1.00  0.00           N  
ATOM    390  CA  ASP A  25       2.379   8.711   3.487  1.00  0.00           C  
ATOM    391  C   ASP A  25       1.818   7.500   2.753  1.00  0.00           C  
ATOM    392  O   ASP A  25       1.933   7.393   1.533  1.00  0.00           O  
ATOM    393  CB  ASP A  25       1.434   9.903   3.312  1.00  0.00           C  
ATOM    394  CG  ASP A  25       1.728  11.039   4.283  1.00  0.00           C  
ATOM    395  OD1 ASP A  25       2.464  10.821   5.216  1.00  0.00           O  
ATOM    396  OD2 ASP A  25       1.213  12.113   4.082  1.00  0.00           O  
ATOM    397  H   ASP A  25       3.879   9.950   2.597  1.00  0.00           H  
ATOM    398  HA  ASP A  25       2.438   8.479   4.551  1.00  0.00           H  
ATOM    399 1HB  ASP A  25       1.515  10.285   2.294  1.00  0.00           H  
ATOM    400 2HB  ASP A  25       0.404   9.576   3.459  1.00  0.00           H  
ATOM    401  N   PRO A  26       1.210   6.588   3.505  1.00  0.00           N  
ATOM    402  CA  PRO A  26       0.613   5.391   2.925  1.00  0.00           C  
ATOM    403  C   PRO A  26      -0.374   5.748   1.821  1.00  0.00           C  
ATOM    404  O   PRO A  26      -0.536   5.002   0.855  1.00  0.00           O  
ATOM    405  CB  PRO A  26      -0.089   4.742   4.122  1.00  0.00           C  
ATOM    406  CG  PRO A  26       0.715   5.178   5.299  1.00  0.00           C  
ATOM    407  CD  PRO A  26       1.099   6.600   4.983  1.00  0.00           C  
ATOM    408  HA  PRO A  26       1.408   4.779   2.499  1.00  0.00           H  
ATOM    409 1HB  PRO A  26      -1.135   5.078   4.172  1.00  0.00           H  
ATOM    410 2HB  PRO A  26      -0.108   3.649   4.000  1.00  0.00           H  
ATOM    411 1HG  PRO A  26       0.119   5.095   6.219  1.00  0.00           H  
ATOM    412 2HG  PRO A  26       1.589   4.522   5.426  1.00  0.00           H  
ATOM    413 1HD  PRO A  26       0.306   7.279   5.328  1.00  0.00           H  
ATOM    414 2HD  PRO A  26       2.055   6.839   5.472  1.00  0.00           H  
ATOM    415  N   ASP A  27      -1.033   6.893   1.970  1.00  0.00           N  
ATOM    416  CA  ASP A  27      -1.992   7.359   0.975  1.00  0.00           C  
ATOM    417  C   ASP A  27      -1.336   7.517  -0.390  1.00  0.00           C  
ATOM    418  O   ASP A  27      -1.953   7.250  -1.421  1.00  0.00           O  
ATOM    419  CB  ASP A  27      -2.609   8.691   1.408  1.00  0.00           C  
ATOM    420  CG  ASP A  27      -3.573   8.544   2.578  1.00  0.00           C  
ATOM    421  OD1 ASP A  27      -3.975   7.439   2.857  1.00  0.00           O  
ATOM    422  OD2 ASP A  27      -3.899   9.539   3.182  1.00  0.00           O  
ATOM    423  H   ASP A  27      -0.865   7.452   2.793  1.00  0.00           H  
ATOM    424  HA  ASP A  27      -2.793   6.625   0.895  1.00  0.00           H  
ATOM    425 1HB  ASP A  27      -1.818   9.384   1.693  1.00  0.00           H  
ATOM    426 2HB  ASP A  27      -3.145   9.134   0.568  1.00  0.00           H  
ATOM    427  N   GLU A  28      -0.080   7.954  -0.392  1.00  0.00           N  
ATOM    428  CA  GLU A  28       0.667   8.136  -1.631  1.00  0.00           C  
ATOM    429  C   GLU A  28       1.011   6.796  -2.268  1.00  0.00           C  
ATOM    430  O   GLU A  28       1.053   6.672  -3.492  1.00  0.00           O  
ATOM    431  CB  GLU A  28       1.948   8.932  -1.369  1.00  0.00           C  
ATOM    432  CG  GLU A  28       1.715  10.362  -0.903  1.00  0.00           C  
ATOM    433  CD  GLU A  28       0.957  11.187  -1.904  1.00  0.00           C  
ATOM    434  OE1 GLU A  28       1.355  11.219  -3.044  1.00  0.00           O  
ATOM    435  OE2 GLU A  28      -0.023  11.788  -1.529  1.00  0.00           O  
ATOM    436  H   GLU A  28       0.368   8.164   0.489  1.00  0.00           H  
ATOM    437  HA  GLU A  28       0.049   8.705  -2.326  1.00  0.00           H  
ATOM    438 1HB  GLU A  28       2.542   8.424  -0.609  1.00  0.00           H  
ATOM    439 2HB  GLU A  28       2.545   8.970  -2.280  1.00  0.00           H  
ATOM    440 1HG  GLU A  28       1.156  10.342   0.032  1.00  0.00           H  
ATOM    441 2HG  GLU A  28       2.679  10.830  -0.708  1.00  0.00           H  
ATOM    442  N   LEU A  29       1.258   5.794  -1.431  1.00  0.00           N  
ATOM    443  CA  LEU A  29       1.555   4.449  -1.911  1.00  0.00           C  
ATOM    444  C   LEU A  29       0.388   3.878  -2.704  1.00  0.00           C  
ATOM    445  O   LEU A  29       0.580   3.248  -3.744  1.00  0.00           O  
ATOM    446  CB  LEU A  29       1.880   3.525  -0.731  1.00  0.00           C  
ATOM    447  CG  LEU A  29       2.091   2.047  -1.082  1.00  0.00           C  
ATOM    448  CD1 LEU A  29       3.236   1.919  -2.077  1.00  0.00           C  
ATOM    449  CD2 LEU A  29       2.378   1.259   0.187  1.00  0.00           C  
ATOM    450  H   LEU A  29       1.240   5.968  -0.436  1.00  0.00           H  
ATOM    451  HA  LEU A  29       2.429   4.499  -2.561  1.00  0.00           H  
ATOM    452 1HB  LEU A  29       2.789   3.884  -0.249  1.00  0.00           H  
ATOM    453 2HB  LEU A  29       1.065   3.582  -0.010  1.00  0.00           H  
ATOM    454  HG  LEU A  29       1.191   1.654  -1.557  1.00  0.00           H  
ATOM    455 1HD1 LEU A  29       3.385   0.868  -2.327  1.00  0.00           H  
ATOM    456 2HD1 LEU A  29       2.995   2.475  -2.983  1.00  0.00           H  
ATOM    457 3HD1 LEU A  29       4.148   2.319  -1.636  1.00  0.00           H  
ATOM    458 1HD2 LEU A  29       2.527   0.208  -0.062  1.00  0.00           H  
ATOM    459 2HD2 LEU A  29       3.279   1.650   0.662  1.00  0.00           H  
ATOM    460 3HD2 LEU A  29       1.536   1.354   0.873  1.00  0.00           H  
ATOM    461  N   ARG A  30      -0.825   4.102  -2.208  1.00  0.00           N  
ATOM    462  CA  ARG A  30      -2.026   3.604  -2.867  1.00  0.00           C  
ATOM    463  C   ARG A  30      -2.416   4.490  -4.045  1.00  0.00           C  
ATOM    464  O   ARG A  30      -3.021   4.024  -5.010  1.00  0.00           O  
ATOM    465  CB  ARG A  30      -3.185   3.533  -1.884  1.00  0.00           C  
ATOM    466  CG  ARG A  30      -3.016   2.515  -0.769  1.00  0.00           C  
ATOM    467  CD  ARG A  30      -4.189   2.499   0.143  1.00  0.00           C  
ATOM    468  NE  ARG A  30      -4.295   3.728   0.912  1.00  0.00           N  
ATOM    469  CZ  ARG A  30      -5.346   4.057   1.688  1.00  0.00           C  
ATOM    470  NH1 ARG A  30      -6.371   3.240   1.787  1.00  0.00           N  
ATOM    471  NH2 ARG A  30      -5.347   5.201   2.349  1.00  0.00           N  
ATOM    472  H   ARG A  30      -0.917   4.631  -1.353  1.00  0.00           H  
ATOM    473  HA  ARG A  30      -1.827   2.599  -3.238  1.00  0.00           H  
ATOM    474 1HB  ARG A  30      -3.330   4.509  -1.421  1.00  0.00           H  
ATOM    475 2HB  ARG A  30      -4.102   3.287  -2.420  1.00  0.00           H  
ATOM    476 1HG  ARG A  30      -2.903   1.519  -1.199  1.00  0.00           H  
ATOM    477 2HG  ARG A  30      -2.130   2.760  -0.183  1.00  0.00           H  
ATOM    478 1HD  ARG A  30      -5.102   2.382  -0.441  1.00  0.00           H  
ATOM    479 2HD  ARG A  30      -4.096   1.667   0.841  1.00  0.00           H  
ATOM    480  HE  ARG A  30      -3.525   4.382   0.861  1.00  0.00           H  
ATOM    481 1HH1 ARG A  30      -6.371   2.365   1.281  1.00  0.00           H  
ATOM    482 2HH1 ARG A  30      -7.159   3.486   2.368  1.00  0.00           H  
ATOM    483 1HH2 ARG A  30      -4.559   5.830   2.273  1.00  0.00           H  
ATOM    484 2HH2 ARG A  30      -6.134   5.448   2.930  1.00  0.00           H  
ATOM    485  N   GLU A  31      -2.065   5.768  -3.959  1.00  0.00           N  
ATOM    486  CA  GLU A  31      -2.384   6.723  -5.014  1.00  0.00           C  
ATOM    487  C   GLU A  31      -1.429   6.584  -6.191  1.00  0.00           C  
ATOM    488  O   GLU A  31      -1.853   6.340  -7.322  1.00  0.00           O  
ATOM    489  CB  GLU A  31      -2.335   8.153  -4.472  1.00  0.00           C  
ATOM    490  CG  GLU A  31      -2.660   9.227  -5.500  1.00  0.00           C  
ATOM    491  CD  GLU A  31      -4.081   9.160  -5.985  1.00  0.00           C  
ATOM    492  OE1 GLU A  31      -4.900   8.603  -5.294  1.00  0.00           O  
ATOM    493  OE2 GLU A  31      -4.349   9.668  -7.049  1.00  0.00           O  
ATOM    494  H   GLU A  31      -1.562   6.087  -3.142  1.00  0.00           H  
ATOM    495  HA  GLU A  31      -3.400   6.527  -5.361  1.00  0.00           H  
ATOM    496 1HB  GLU A  31      -3.041   8.254  -3.647  1.00  0.00           H  
ATOM    497 2HB  GLU A  31      -1.339   8.359  -4.077  1.00  0.00           H  
ATOM    498 1HG  GLU A  31      -2.486  10.206  -5.055  1.00  0.00           H  
ATOM    499 2HG  GLU A  31      -1.986   9.119  -6.348  1.00  0.00           H  
ATOM    500  N   ALA A  32      -0.138   6.740  -5.922  1.00  0.00           N  
ATOM    501  CA  ALA A  32       0.880   6.645  -6.961  1.00  0.00           C  
ATOM    502  C   ALA A  32       1.083   5.201  -7.402  1.00  0.00           C  
ATOM    503  O   ALA A  32       0.943   4.273  -6.606  1.00  0.00           O  
ATOM    504  CB  ALA A  32       2.193   7.239  -6.474  1.00  0.00           C  
ATOM    505  H   ALA A  32       0.146   6.930  -4.972  1.00  0.00           H  
ATOM    506  HA  ALA A  32       0.552   7.230  -7.822  1.00  0.00           H  
ATOM    507 1HB  ALA A  32       2.943   7.161  -7.261  1.00  0.00           H  
ATOM    508 2HB  ALA A  32       2.045   8.288  -6.218  1.00  0.00           H  
ATOM    509 3HB  ALA A  32       2.533   6.696  -5.594  1.00  0.00           H  
ATOM    510  N   GLU A  33       1.415   5.017  -8.675  1.00  0.00           N  
ATOM    511  CA  GLU A  33       1.643   3.686  -9.223  1.00  0.00           C  
ATOM    512  C   GLU A  33       3.131   3.367  -9.296  1.00  0.00           C  
ATOM    513  O   GLU A  33       3.554   2.255  -8.981  1.00  0.00           O  
ATOM    514  CB  GLU A  33       1.018   3.567 -10.615  1.00  0.00           C  
ATOM    515  CG  GLU A  33       1.174   2.198 -11.260  1.00  0.00           C  
ATOM    516  CD  GLU A  33       0.507   2.105 -12.604  1.00  0.00           C  
ATOM    517  OE1 GLU A  33      -0.124   3.055 -13.001  1.00  0.00           O  
ATOM    518  OE2 GLU A  33       0.628   1.082 -13.236  1.00  0.00           O  
ATOM    519  H   GLU A  33       1.512   5.821  -9.279  1.00  0.00           H  
ATOM    520  HA  GLU A  33       1.161   2.956  -8.571  1.00  0.00           H  
ATOM    521 1HB  GLU A  33      -0.048   3.789 -10.555  1.00  0.00           H  
ATOM    522 2HB  GLU A  33       1.468   4.304 -11.280  1.00  0.00           H  
ATOM    523 1HG  GLU A  33       2.236   1.983 -11.379  1.00  0.00           H  
ATOM    524 2HG  GLU A  33       0.751   1.445 -10.597  1.00  0.00           H  
ATOM    525  N   VAL A  34       3.921   4.350  -9.714  1.00  0.00           N  
ATOM    526  CA  VAL A  34       5.362   4.169  -9.849  1.00  0.00           C  
ATOM    527  C   VAL A  34       6.120   5.022  -8.840  1.00  0.00           C  
ATOM    528  O   VAL A  34       6.281   6.227  -9.027  1.00  0.00           O  
ATOM    529  CB  VAL A  34       5.817   4.539 -11.273  1.00  0.00           C  
ATOM    530  CG1 VAL A  34       7.323   4.376 -11.411  1.00  0.00           C  
ATOM    531  CG2 VAL A  34       5.086   3.676 -12.291  1.00  0.00           C  
ATOM    532  H   VAL A  34       3.514   5.245  -9.944  1.00  0.00           H  
ATOM    533  HA  VAL A  34       5.598   3.120  -9.669  1.00  0.00           H  
ATOM    534  HB  VAL A  34       5.589   5.589 -11.456  1.00  0.00           H  
ATOM    535 1HG1 VAL A  34       7.628   4.642 -12.423  1.00  0.00           H  
ATOM    536 2HG1 VAL A  34       7.826   5.029 -10.698  1.00  0.00           H  
ATOM    537 3HG1 VAL A  34       7.597   3.340 -11.211  1.00  0.00           H  
ATOM    538 1HG2 VAL A  34       5.412   3.944 -13.296  1.00  0.00           H  
ATOM    539 2HG2 VAL A  34       5.309   2.626 -12.104  1.00  0.00           H  
ATOM    540 3HG2 VAL A  34       4.012   3.840 -12.202  1.00  0.00           H  
ATOM    541  N   ILE A  35       6.585   4.388  -7.769  1.00  0.00           N  
ATOM    542  CA  ILE A  35       7.361   5.078  -6.746  1.00  0.00           C  
ATOM    543  C   ILE A  35       8.814   4.618  -6.754  1.00  0.00           C  
ATOM    544  O   ILE A  35       9.104   3.439  -6.546  1.00  0.00           O  
ATOM    545  CB  ILE A  35       6.757   4.849  -5.349  1.00  0.00           C  
ATOM    546  CG1 ILE A  35       5.311   5.352  -5.303  1.00  0.00           C  
ATOM    547  CG2 ILE A  35       7.597   5.539  -4.286  1.00  0.00           C  
ATOM    548  CD1 ILE A  35       4.576   4.984  -4.035  1.00  0.00           C  
ATOM    549  H   ILE A  35       6.394   3.401  -7.659  1.00  0.00           H  
ATOM    550  HA  ILE A  35       7.333   6.149  -6.954  1.00  0.00           H  
ATOM    551  HB  ILE A  35       6.726   3.781  -5.137  1.00  0.00           H  
ATOM    552 1HG1 ILE A  35       5.300   6.437  -5.402  1.00  0.00           H  
ATOM    553 2HG1 ILE A  35       4.757   4.942  -6.148  1.00  0.00           H  
ATOM    554 1HG2 ILE A  35       7.156   5.368  -3.304  1.00  0.00           H  
ATOM    555 2HG2 ILE A  35       8.609   5.136  -4.304  1.00  0.00           H  
ATOM    556 3HG2 ILE A  35       7.630   6.610  -4.487  1.00  0.00           H  
ATOM    557 1HD1 ILE A  35       3.559   5.374  -4.077  1.00  0.00           H  
ATOM    558 2HD1 ILE A  35       4.545   3.898  -3.934  1.00  0.00           H  
ATOM    559 3HD1 ILE A  35       5.094   5.413  -3.178  1.00  0.00           H  
ATOM    560  N   ILE A  36       9.724   5.556  -6.995  1.00  0.00           N  
ATOM    561  CA  ILE A  36      11.146   5.240  -7.074  1.00  0.00           C  
ATOM    562  C   ILE A  36      11.916   5.878  -5.925  1.00  0.00           C  
ATOM    563  O   ILE A  36      11.809   7.081  -5.686  1.00  0.00           O  
ATOM    564  CB  ILE A  36      11.740   5.711  -8.414  1.00  0.00           C  
ATOM    565  CG1 ILE A  36      11.044   5.009  -9.583  1.00  0.00           C  
ATOM    566  CG2 ILE A  36      13.239   5.454  -8.451  1.00  0.00           C  
ATOM    567  CD1 ILE A  36      11.471   5.514 -10.942  1.00  0.00           C  
ATOM    568  H   ILE A  36       9.425   6.511  -7.127  1.00  0.00           H  
ATOM    569  HA  ILE A  36      11.264   4.158  -7.016  1.00  0.00           H  
ATOM    570  HB  ILE A  36      11.561   6.778  -8.537  1.00  0.00           H  
ATOM    571 1HG1 ILE A  36      11.246   3.939  -9.537  1.00  0.00           H  
ATOM    572 2HG1 ILE A  36       9.965   5.140  -9.496  1.00  0.00           H  
ATOM    573 1HG2 ILE A  36      13.642   5.792  -9.406  1.00  0.00           H  
ATOM    574 2HG2 ILE A  36      13.721   5.998  -7.641  1.00  0.00           H  
ATOM    575 3HG2 ILE A  36      13.428   4.386  -8.335  1.00  0.00           H  
ATOM    576 1HD1 ILE A  36      10.935   4.969 -11.719  1.00  0.00           H  
ATOM    577 2HD1 ILE A  36      11.245   6.578 -11.022  1.00  0.00           H  
ATOM    578 3HD1 ILE A  36      12.542   5.361 -11.066  1.00  0.00           H  
ATOM    579  N   ILE A  37      12.692   5.065  -5.217  1.00  0.00           N  
ATOM    580  CA  ILE A  37      13.511   5.556  -4.114  1.00  0.00           C  
ATOM    581  C   ILE A  37      14.988   5.563  -4.487  1.00  0.00           C  
ATOM    582  O   ILE A  37      15.554   4.528  -4.841  1.00  0.00           O  
ATOM    583  CB  ILE A  37      13.303   4.700  -2.852  1.00  0.00           C  
ATOM    584  CG1 ILE A  37      11.845   4.773  -2.391  1.00  0.00           C  
ATOM    585  CG2 ILE A  37      14.239   5.153  -1.742  1.00  0.00           C  
ATOM    586  CD1 ILE A  37      11.508   3.812  -1.274  1.00  0.00           C  
ATOM    587  H   ILE A  37      12.714   4.083  -5.447  1.00  0.00           H  
ATOM    588  HA  ILE A  37      13.204   6.576  -3.883  1.00  0.00           H  
ATOM    589  HB  ILE A  37      13.508   3.655  -3.083  1.00  0.00           H  
ATOM    590 1HG1 ILE A  37      11.621   5.783  -2.051  1.00  0.00           H  
ATOM    591 2HG1 ILE A  37      11.186   4.559  -3.233  1.00  0.00           H  
ATOM    592 1HG2 ILE A  37      14.078   4.538  -0.857  1.00  0.00           H  
ATOM    593 2HG2 ILE A  37      15.271   5.051  -2.072  1.00  0.00           H  
ATOM    594 3HG2 ILE A  37      14.037   6.197  -1.500  1.00  0.00           H  
ATOM    595 1HD1 ILE A  37      10.458   3.922  -1.003  1.00  0.00           H  
ATOM    596 2HD1 ILE A  37      11.692   2.789  -1.606  1.00  0.00           H  
ATOM    597 3HD1 ILE A  37      12.131   4.029  -0.407  1.00  0.00           H  
ATOM    598  N   ILE A  38      15.608   6.735  -4.404  1.00  0.00           N  
ATOM    599  CA  ILE A  38      17.016   6.884  -4.756  1.00  0.00           C  
ATOM    600  C   ILE A  38      17.866   7.151  -3.520  1.00  0.00           C  
ATOM    601  O   ILE A  38      17.647   8.127  -2.803  1.00  0.00           O  
ATOM    602  CB  ILE A  38      17.212   8.024  -5.771  1.00  0.00           C  
ATOM    603  CG1 ILE A  38      16.362   7.779  -7.020  1.00  0.00           C  
ATOM    604  CG2 ILE A  38      18.681   8.160  -6.141  1.00  0.00           C  
ATOM    605  CD1 ILE A  38      16.715   6.509  -7.759  1.00  0.00           C  
ATOM    606  H   ILE A  38      15.092   7.544  -4.091  1.00  0.00           H  
ATOM    607  HA  ILE A  38      17.356   5.957  -5.221  1.00  0.00           H  
ATOM    608  HB  ILE A  38      16.868   8.962  -5.335  1.00  0.00           H  
ATOM    609 1HG1 ILE A  38      15.310   7.730  -6.740  1.00  0.00           H  
ATOM    610 2HG1 ILE A  38      16.477   8.616  -7.709  1.00  0.00           H  
ATOM    611 1HG2 ILE A  38      18.801   8.971  -6.860  1.00  0.00           H  
ATOM    612 2HG2 ILE A  38      19.262   8.380  -5.247  1.00  0.00           H  
ATOM    613 3HG2 ILE A  38      19.033   7.228  -6.583  1.00  0.00           H  
ATOM    614 1HD1 ILE A  38      16.070   6.404  -8.632  1.00  0.00           H  
ATOM    615 2HD1 ILE A  38      17.756   6.552  -8.081  1.00  0.00           H  
ATOM    616 3HD1 ILE A  38      16.574   5.653  -7.101  1.00  0.00           H  
ATOM    617  N   ILE A  39      18.838   6.279  -3.277  1.00  0.00           N  
ATOM    618  CA  ILE A  39      19.739   6.432  -2.141  1.00  0.00           C  
ATOM    619  C   ILE A  39      21.194   6.476  -2.594  1.00  0.00           C  
ATOM    620  O   ILE A  39      21.833   5.438  -2.759  1.00  0.00           O  
ATOM    621  CB  ILE A  39      19.550   5.286  -1.131  1.00  0.00           C  
ATOM    622  CG1 ILE A  39      18.086   5.200  -0.689  1.00  0.00           C  
ATOM    623  CG2 ILE A  39      20.461   5.479   0.071  1.00  0.00           C  
ATOM    624  CD1 ILE A  39      17.762   3.960   0.112  1.00  0.00           C  
ATOM    625  H   ILE A  39      18.956   5.489  -3.895  1.00  0.00           H  
ATOM    626  HA  ILE A  39      19.502   7.369  -1.635  1.00  0.00           H  
ATOM    627  HB  ILE A  39      19.790   4.336  -1.609  1.00  0.00           H  
ATOM    628 1HG1 ILE A  39      17.837   6.072  -0.086  1.00  0.00           H  
ATOM    629 2HG1 ILE A  39      17.440   5.216  -1.567  1.00  0.00           H  
ATOM    630 1HG2 ILE A  39      20.314   4.661   0.775  1.00  0.00           H  
ATOM    631 2HG2 ILE A  39      21.499   5.492  -0.259  1.00  0.00           H  
ATOM    632 3HG2 ILE A  39      20.224   6.425   0.559  1.00  0.00           H  
ATOM    633 1HD1 ILE A  39      16.707   3.971   0.389  1.00  0.00           H  
ATOM    634 2HD1 ILE A  39      17.971   3.074  -0.487  1.00  0.00           H  
ATOM    635 3HD1 ILE A  39      18.372   3.941   1.014  1.00  0.00           H  
ATOM    636  N   SER A  40      21.709   7.684  -2.791  1.00  0.00           N  
ATOM    637  CA  SER A  40      23.080   7.865  -3.255  1.00  0.00           C  
ATOM    638  C   SER A  40      23.960   8.450  -2.158  1.00  0.00           C  
ATOM    639  O   SER A  40      23.489   9.202  -1.306  1.00  0.00           O  
ATOM    640  CB  SER A  40      23.105   8.770  -4.471  1.00  0.00           C  
ATOM    641  OG  SER A  40      24.421   9.074  -4.845  1.00  0.00           O  
ATOM    642  H   SER A  40      21.139   8.499  -2.616  1.00  0.00           H  
ATOM    643  HA  SER A  40      23.480   6.891  -3.542  1.00  0.00           H  
ATOM    644 1HB  SER A  40      22.593   8.281  -5.300  1.00  0.00           H  
ATOM    645 2HB  SER A  40      22.566   9.690  -4.251  1.00  0.00           H  
ATOM    646  HG  SER A  40      24.445  10.023  -4.983  1.00  0.00           H  
ATOM    647  N   ARG A  41      25.242   8.101  -2.186  1.00  0.00           N  
ATOM    648  CA  ARG A  41      26.198   8.614  -1.211  1.00  0.00           C  
ATOM    649  C   ARG A  41      26.874   9.881  -1.718  1.00  0.00           C  
ATOM    650  O   ARG A  41      27.620  10.533  -0.988  1.00  0.00           O  
ATOM    651  CB  ARG A  41      27.257   7.568  -0.897  1.00  0.00           C  
ATOM    652  CG  ARG A  41      28.252   7.309  -2.017  1.00  0.00           C  
ATOM    653  CD  ARG A  41      29.200   6.220  -1.669  1.00  0.00           C  
ATOM    654  NE  ARG A  41      30.167   5.983  -2.729  1.00  0.00           N  
ATOM    655  CZ  ARG A  41      31.344   6.626  -2.848  1.00  0.00           C  
ATOM    656  NH1 ARG A  41      31.686   7.541  -1.968  1.00  0.00           N  
ATOM    657  NH2 ARG A  41      32.156   6.338  -3.851  1.00  0.00           N  
ATOM    658  H   ARG A  41      25.563   7.462  -2.899  1.00  0.00           H  
ATOM    659  HA  ARG A  41      25.660   8.850  -0.292  1.00  0.00           H  
ATOM    660 1HB  ARG A  41      27.822   7.875  -0.018  1.00  0.00           H  
ATOM    661 2HB  ARG A  41      26.773   6.620  -0.660  1.00  0.00           H  
ATOM    662 1HG  ARG A  41      27.716   7.021  -2.921  1.00  0.00           H  
ATOM    663 2HG  ARG A  41      28.827   8.216  -2.210  1.00  0.00           H  
ATOM    664 1HD  ARG A  41      29.745   6.488  -0.764  1.00  0.00           H  
ATOM    665 2HD  ARG A  41      28.647   5.297  -1.499  1.00  0.00           H  
ATOM    666  HE  ARG A  41      29.939   5.286  -3.425  1.00  0.00           H  
ATOM    667 1HH1 ARG A  41      31.065   7.762  -1.202  1.00  0.00           H  
ATOM    668 2HH1 ARG A  41      32.568   8.024  -2.058  1.00  0.00           H  
ATOM    669 1HH2 ARG A  41      31.894   5.634  -4.527  1.00  0.00           H  
ATOM    670 2HH2 ARG A  41      33.038   6.820  -3.940  1.00  0.00           H  
ATOM    671  N   THR A  42      26.610  10.224  -2.975  1.00  0.00           N  
ATOM    672  CA  THR A  42      27.196  11.414  -3.583  1.00  0.00           C  
ATOM    673  C   THR A  42      26.118  12.328  -4.151  1.00  0.00           C  
ATOM    674  O   THR A  42      25.308  11.909  -4.978  1.00  0.00           O  
ATOM    675  CB  THR A  42      28.192  11.035  -4.695  1.00  0.00           C  
ATOM    676  OG1 THR A  42      29.239  10.225  -4.146  1.00  0.00           O  
ATOM    677  CG2 THR A  42      28.796  12.285  -5.318  1.00  0.00           C  
ATOM    678  H   THR A  42      25.988   9.647  -3.522  1.00  0.00           H  
ATOM    679  HA  THR A  42      27.748  11.958  -2.817  1.00  0.00           H  
ATOM    680  HB  THR A  42      27.676  10.465  -5.467  1.00  0.00           H  
ATOM    681  HG1 THR A  42      29.457  10.538  -3.265  1.00  0.00           H  
ATOM    682 1HG2 THR A  42      29.497  11.998  -6.101  1.00  0.00           H  
ATOM    683 2HG2 THR A  42      28.003  12.898  -5.746  1.00  0.00           H  
ATOM    684 3HG2 THR A  42      29.322  12.855  -4.552  1.00  0.00           H  
ATOM    685  N   PRO A  43      26.114  13.578  -3.702  1.00  0.00           N  
ATOM    686  CA  PRO A  43      25.130  14.553  -4.158  1.00  0.00           C  
ATOM    687  C   PRO A  43      25.095  14.631  -5.680  1.00  0.00           C  
ATOM    688  O   PRO A  43      24.024  14.707  -6.282  1.00  0.00           O  
ATOM    689  CB  PRO A  43      25.629  15.862  -3.537  1.00  0.00           C  
ATOM    690  CG  PRO A  43      26.309  15.435  -2.281  1.00  0.00           C  
ATOM    691  CD  PRO A  43      27.007  14.153  -2.651  1.00  0.00           C  
ATOM    692  HA  PRO A  43      24.147  14.244  -3.802  1.00  0.00           H  
ATOM    693 1HB  PRO A  43      26.306  16.376  -4.236  1.00  0.00           H  
ATOM    694 2HB  PRO A  43      24.781  16.539  -3.355  1.00  0.00           H  
ATOM    695 1HG  PRO A  43      27.007  16.215  -1.943  1.00  0.00           H  
ATOM    696 2HG  PRO A  43      25.571  15.298  -1.477  1.00  0.00           H  
ATOM    697 1HD  PRO A  43      28.007  14.381  -3.049  1.00  0.00           H  
ATOM    698 2HD  PRO A  43      27.081  13.507  -1.764  1.00  0.00           H  
ATOM    699  N   GLU A  44      26.273  14.612  -6.295  1.00  0.00           N  
ATOM    700  CA  GLU A  44      26.379  14.670  -7.748  1.00  0.00           C  
ATOM    701  C   GLU A  44      25.618  13.525  -8.402  1.00  0.00           C  
ATOM    702  O   GLU A  44      24.814  13.739  -9.310  1.00  0.00           O  
ATOM    703  CB  GLU A  44      27.847  14.632  -8.178  1.00  0.00           C  
ATOM    704  CG  GLU A  44      28.062  14.666  -9.684  1.00  0.00           C  
ATOM    705  CD  GLU A  44      29.514  14.594 -10.069  1.00  0.00           C  
ATOM    706  OE1 GLU A  44      30.345  14.678  -9.197  1.00  0.00           O  
ATOM    707  OE2 GLU A  44      29.791  14.456 -11.237  1.00  0.00           O  
ATOM    708  H   GLU A  44      27.116  14.555  -5.741  1.00  0.00           H  
ATOM    709  HA  GLU A  44      25.950  15.614  -8.088  1.00  0.00           H  
ATOM    710 1HB  GLU A  44      28.376  15.481  -7.744  1.00  0.00           H  
ATOM    711 2HB  GLU A  44      28.315  13.725  -7.794  1.00  0.00           H  
ATOM    712 1HG  GLU A  44      27.536  13.825 -10.135  1.00  0.00           H  
ATOM    713 2HG  GLU A  44      27.631  15.584 -10.081  1.00  0.00           H  
ATOM    714  N   GLN A  45      25.876  12.308  -7.937  1.00  0.00           N  
ATOM    715  CA  GLN A  45      25.211  11.125  -8.472  1.00  0.00           C  
ATOM    716  C   GLN A  45      23.710  11.175  -8.218  1.00  0.00           C  
ATOM    717  O   GLN A  45      22.913  10.770  -9.065  1.00  0.00           O  
ATOM    718  CB  GLN A  45      25.803   9.853  -7.859  1.00  0.00           C  
ATOM    719  CG  GLN A  45      25.280   8.565  -8.471  1.00  0.00           C  
ATOM    720  CD  GLN A  45      25.695   8.404  -9.922  1.00  0.00           C  
ATOM    721  OE1 GLN A  45      26.850   8.647 -10.282  1.00  0.00           O  
ATOM    722  NE2 GLN A  45      24.754   7.993 -10.763  1.00  0.00           N  
ATOM    723  H   GLN A  45      26.551  12.198  -7.193  1.00  0.00           H  
ATOM    724  HA  GLN A  45      25.382  11.090  -9.549  1.00  0.00           H  
ATOM    725 1HB  GLN A  45      26.887   9.865  -7.973  1.00  0.00           H  
ATOM    726 2HB  GLN A  45      25.587   9.830  -6.791  1.00  0.00           H  
ATOM    727 1HG  GLN A  45      25.675   7.720  -7.907  1.00  0.00           H  
ATOM    728 2HG  GLN A  45      24.191   8.569  -8.426  1.00  0.00           H  
ATOM    729 1HE2 GLN A  45      24.968   7.868 -11.733  1.00  0.00           H  
ATOM    730 2HE2 GLN A  45      23.830   7.807 -10.429  1.00  0.00           H  
ATOM    731  N   LEU A  46      23.330  11.675  -7.047  1.00  0.00           N  
ATOM    732  CA  LEU A  46      21.923  11.793  -6.685  1.00  0.00           C  
ATOM    733  C   LEU A  46      21.166  12.654  -7.689  1.00  0.00           C  
ATOM    734  O   LEU A  46      20.096  12.274  -8.164  1.00  0.00           O  
ATOM    735  CB  LEU A  46      21.785  12.394  -5.280  1.00  0.00           C  
ATOM    736  CG  LEU A  46      20.349  12.575  -4.772  1.00  0.00           C  
ATOM    737  CD1 LEU A  46      19.660  11.219  -4.701  1.00  0.00           C  
ATOM    738  CD2 LEU A  46      20.375  13.247  -3.407  1.00  0.00           C  
ATOM    739  H   LEU A  46      24.034  11.980  -6.391  1.00  0.00           H  
ATOM    740  HA  LEU A  46      21.482  10.795  -6.678  1.00  0.00           H  
ATOM    741 1HB  LEU A  46      22.307  11.750  -4.575  1.00  0.00           H  
ATOM    742 2HB  LEU A  46      22.266  13.372  -5.272  1.00  0.00           H  
ATOM    743  HG  LEU A  46      19.791  13.197  -5.472  1.00  0.00           H  
ATOM    744 1HD1 LEU A  46      18.639  11.348  -4.340  1.00  0.00           H  
ATOM    745 2HD1 LEU A  46      19.638  10.770  -5.694  1.00  0.00           H  
ATOM    746 3HD1 LEU A  46      20.206  10.569  -4.020  1.00  0.00           H  
ATOM    747 1HD2 LEU A  46      19.354  13.377  -3.046  1.00  0.00           H  
ATOM    748 2HD2 LEU A  46      20.932  12.625  -2.706  1.00  0.00           H  
ATOM    749 3HD2 LEU A  46      20.857  14.221  -3.490  1.00  0.00           H  
ATOM    750  N   GLU A  47      21.728  13.815  -8.006  1.00  0.00           N  
ATOM    751  CA  GLU A  47      21.120  14.721  -8.974  1.00  0.00           C  
ATOM    752  C   GLU A  47      20.972  14.055 -10.335  1.00  0.00           C  
ATOM    753  O   GLU A  47      19.919  14.142 -10.968  1.00  0.00           O  
ATOM    754  CB  GLU A  47      21.955  15.997  -9.108  1.00  0.00           C  
ATOM    755  CG  GLU A  47      21.415  16.998 -10.119  1.00  0.00           C  
ATOM    756  CD  GLU A  47      22.256  18.241 -10.218  1.00  0.00           C  
ATOM    757  OE1 GLU A  47      23.114  18.422  -9.389  1.00  0.00           O  
ATOM    758  OE2 GLU A  47      22.039  19.010 -11.125  1.00  0.00           O  
ATOM    759  H   GLU A  47      22.599  14.076  -7.567  1.00  0.00           H  
ATOM    760  HA  GLU A  47      20.130  15.001  -8.611  1.00  0.00           H  
ATOM    761 1HB  GLU A  47      22.013  16.497  -8.141  1.00  0.00           H  
ATOM    762 2HB  GLU A  47      22.971  15.737  -9.404  1.00  0.00           H  
ATOM    763 1HG  GLU A  47      21.373  16.523 -11.099  1.00  0.00           H  
ATOM    764 2HG  GLU A  47      20.400  17.274  -9.836  1.00  0.00           H  
ATOM    765  N   LYS A  48      22.032  13.390 -10.782  1.00  0.00           N  
ATOM    766  CA  LYS A  48      22.019  12.702 -12.068  1.00  0.00           C  
ATOM    767  C   LYS A  48      20.928  11.641 -12.113  1.00  0.00           C  
ATOM    768  O   LYS A  48      20.211  11.515 -13.107  1.00  0.00           O  
ATOM    769  CB  LYS A  48      23.382  12.067 -12.349  1.00  0.00           C  
ATOM    770  CG  LYS A  48      24.493  13.067 -12.644  1.00  0.00           C  
ATOM    771  CD  LYS A  48      25.830  12.367 -12.832  1.00  0.00           C  
ATOM    772  CE  LYS A  48      26.943  13.365 -13.117  1.00  0.00           C  
ATOM    773  NZ  LYS A  48      28.272  12.703 -13.218  1.00  0.00           N  
ATOM    774  H   LYS A  48      22.869  13.361 -10.216  1.00  0.00           H  
ATOM    775  HA  LYS A  48      21.828  13.435 -12.851  1.00  0.00           H  
ATOM    776 1HB  LYS A  48      23.689  11.469 -11.491  1.00  0.00           H  
ATOM    777 2HB  LYS A  48      23.301  11.396 -13.204  1.00  0.00           H  
ATOM    778 1HG  LYS A  48      24.252  13.622 -13.551  1.00  0.00           H  
ATOM    779 2HG  LYS A  48      24.575  13.773 -11.818  1.00  0.00           H  
ATOM    780 1HD  LYS A  48      26.079  11.807 -11.930  1.00  0.00           H  
ATOM    781 2HD  LYS A  48      25.761  11.668 -13.665  1.00  0.00           H  
ATOM    782 1HE  LYS A  48      26.737  13.882 -14.053  1.00  0.00           H  
ATOM    783 2HE  LYS A  48      26.980  14.106 -12.319  1.00  0.00           H  
ATOM    784 1HZ  LYS A  48      28.981  13.398 -13.407  1.00  0.00           H  
ATOM    785 2HZ  LYS A  48      28.483  12.235 -12.347  1.00  0.00           H  
ATOM    786 3HZ  LYS A  48      28.256  12.027 -13.968  1.00  0.00           H  
ATOM    787  N   LEU A  49      20.805  10.878 -11.032  1.00  0.00           N  
ATOM    788  CA  LEU A  49      19.790   9.834 -10.943  1.00  0.00           C  
ATOM    789  C   LEU A  49      18.387  10.426 -10.966  1.00  0.00           C  
ATOM    790  O   LEU A  49      17.479   9.872 -11.586  1.00  0.00           O  
ATOM    791  CB  LEU A  49      19.985   9.015  -9.661  1.00  0.00           C  
ATOM    792  CG  LEU A  49      21.243   8.139  -9.616  1.00  0.00           C  
ATOM    793  CD1 LEU A  49      21.411   7.562  -8.217  1.00  0.00           C  
ATOM    794  CD2 LEU A  49      21.129   7.032 -10.654  1.00  0.00           C  
ATOM    795  H   LEU A  49      21.429  11.025 -10.252  1.00  0.00           H  
ATOM    796  HA  LEU A  49      19.904   9.168 -11.797  1.00  0.00           H  
ATOM    797 1HB  LEU A  49      20.027   9.699  -8.814  1.00  0.00           H  
ATOM    798 2HB  LEU A  49      19.122   8.362  -9.531  1.00  0.00           H  
ATOM    799  HG  LEU A  49      22.120   8.750  -9.832  1.00  0.00           H  
ATOM    800 1HD1 LEU A  49      22.305   6.939  -8.185  1.00  0.00           H  
ATOM    801 2HD1 LEU A  49      21.510   8.375  -7.497  1.00  0.00           H  
ATOM    802 3HD1 LEU A  49      20.540   6.958  -7.966  1.00  0.00           H  
ATOM    803 1HD2 LEU A  49      22.024   6.410 -10.622  1.00  0.00           H  
ATOM    804 2HD2 LEU A  49      20.253   6.420 -10.438  1.00  0.00           H  
ATOM    805 3HD2 LEU A  49      21.028   7.473 -11.646  1.00  0.00           H  
ATOM    806  N   SER A  50      18.214  11.556 -10.289  1.00  0.00           N  
ATOM    807  CA  SER A  50      16.930  12.246 -10.262  1.00  0.00           C  
ATOM    808  C   SER A  50      16.492  12.648 -11.664  1.00  0.00           C  
ATOM    809  O   SER A  50      15.331  12.475 -12.036  1.00  0.00           O  
ATOM    810  CB  SER A  50      17.016  13.475  -9.378  1.00  0.00           C  
ATOM    811  OG  SER A  50      15.796  14.163  -9.356  1.00  0.00           O  
ATOM    812  H   SER A  50      18.994  11.947  -9.779  1.00  0.00           H  
ATOM    813  HA  SER A  50      16.184  11.570  -9.843  1.00  0.00           H  
ATOM    814 1HB  SER A  50      17.287  13.176  -8.366  1.00  0.00           H  
ATOM    815 2HB  SER A  50      17.801  14.134  -9.746  1.00  0.00           H  
ATOM    816  HG  SER A  50      15.597  14.319  -8.429  1.00  0.00           H  
ATOM    817  N   ARG A  51      17.428  13.185 -12.440  1.00  0.00           N  
ATOM    818  CA  ARG A  51      17.146  13.592 -13.811  1.00  0.00           C  
ATOM    819  C   ARG A  51      16.717  12.404 -14.662  1.00  0.00           C  
ATOM    820  O   ARG A  51      15.820  12.517 -15.497  1.00  0.00           O  
ATOM    821  CB  ARG A  51      18.368  14.246 -14.438  1.00  0.00           C  
ATOM    822  CG  ARG A  51      18.743  15.597 -13.849  1.00  0.00           C  
ATOM    823  CD  ARG A  51      19.991  16.131 -14.452  1.00  0.00           C  
ATOM    824  NE  ARG A  51      20.446  17.337 -13.778  1.00  0.00           N  
ATOM    825  CZ  ARG A  51      20.015  18.581 -14.062  1.00  0.00           C  
ATOM    826  NH1 ARG A  51      19.121  18.767 -15.007  1.00  0.00           N  
ATOM    827  NH2 ARG A  51      20.492  19.615 -13.390  1.00  0.00           N  
ATOM    828  H   ARG A  51      18.359  13.315 -12.069  1.00  0.00           H  
ATOM    829  HA  ARG A  51      16.335  14.322 -13.796  1.00  0.00           H  
ATOM    830 1HB  ARG A  51      19.229  13.588 -14.328  1.00  0.00           H  
ATOM    831 2HB  ARG A  51      18.198  14.388 -15.505  1.00  0.00           H  
ATOM    832 1HG  ARG A  51      17.940  16.311 -14.034  1.00  0.00           H  
ATOM    833 2HG  ARG A  51      18.898  15.495 -12.774  1.00  0.00           H  
ATOM    834 1HD  ARG A  51      20.780  15.383 -14.380  1.00  0.00           H  
ATOM    835 2HD  ARG A  51      19.815  16.373 -15.499  1.00  0.00           H  
ATOM    836  HE  ARG A  51      21.135  17.234 -13.044  1.00  0.00           H  
ATOM    837 1HH1 ARG A  51      18.757  17.977 -15.520  1.00  0.00           H  
ATOM    838 2HH1 ARG A  51      18.798  19.700 -15.220  1.00  0.00           H  
ATOM    839 1HH2 ARG A  51      21.180  19.472 -12.663  1.00  0.00           H  
ATOM    840 2HH2 ARG A  51      20.169  20.547 -13.603  1.00  0.00           H  
ATOM    841  N   GLN A  52      17.365  11.264 -14.445  1.00  0.00           N  
ATOM    842  CA  GLN A  52      17.030  10.043 -15.168  1.00  0.00           C  
ATOM    843  C   GLN A  52      15.583   9.636 -14.921  1.00  0.00           C  
ATOM    844  O   GLN A  52      14.868   9.253 -15.847  1.00  0.00           O  
ATOM    845  CB  GLN A  52      17.969   8.904 -14.763  1.00  0.00           C  
ATOM    846  CG  GLN A  52      19.405   9.088 -15.224  1.00  0.00           C  
ATOM    847  CD  GLN A  52      20.338   8.042 -14.643  1.00  0.00           C  
ATOM    848  OE1 GLN A  52      19.897   6.994 -14.165  1.00  0.00           O  
ATOM    849  NE2 GLN A  52      21.636   8.322 -14.681  1.00  0.00           N  
ATOM    850  H   GLN A  52      18.108  11.243 -13.762  1.00  0.00           H  
ATOM    851  HA  GLN A  52      17.163  10.226 -16.236  1.00  0.00           H  
ATOM    852 1HB  GLN A  52      17.975   8.806 -13.677  1.00  0.00           H  
ATOM    853 2HB  GLN A  52      17.601   7.965 -15.174  1.00  0.00           H  
ATOM    854 1HG  GLN A  52      19.439   9.011 -16.311  1.00  0.00           H  
ATOM    855 2HG  GLN A  52      19.754  10.071 -14.908  1.00  0.00           H  
ATOM    856 1HE2 GLN A  52      22.299   7.670 -14.313  1.00  0.00           H  
ATOM    857 2HE2 GLN A  52      21.950   9.184 -15.078  1.00  0.00           H  
ATOM    858  N   VAL A  53      15.157   9.720 -13.664  1.00  0.00           N  
ATOM    859  CA  VAL A  53      13.784   9.391 -13.297  1.00  0.00           C  
ATOM    860  C   VAL A  53      12.795  10.353 -13.942  1.00  0.00           C  
ATOM    861  O   VAL A  53      11.738   9.943 -14.421  1.00  0.00           O  
ATOM    862  CB  VAL A  53      13.615   9.434 -11.767  1.00  0.00           C  
ATOM    863  CG1 VAL A  53      12.145   9.325 -11.391  1.00  0.00           C  
ATOM    864  CG2 VAL A  53      14.421   8.315 -11.125  1.00  0.00           C  
ATOM    865  H   VAL A  53      15.800  10.020 -12.946  1.00  0.00           H  
ATOM    866  HA  VAL A  53      13.566   8.381 -13.645  1.00  0.00           H  
ATOM    867  HB  VAL A  53      13.970  10.397 -11.399  1.00  0.00           H  
ATOM    868 1HG1 VAL A  53      12.044   9.358 -10.306  1.00  0.00           H  
ATOM    869 2HG1 VAL A  53      11.594  10.156 -11.831  1.00  0.00           H  
ATOM    870 3HG1 VAL A  53      11.743   8.383 -11.763  1.00  0.00           H  
ATOM    871 1HG2 VAL A  53      14.297   8.353 -10.043  1.00  0.00           H  
ATOM    872 2HG2 VAL A  53      14.069   7.353 -11.498  1.00  0.00           H  
ATOM    873 3HG2 VAL A  53      15.475   8.437 -11.374  1.00  0.00           H  
ATOM    874  N   LYS A  54      13.146  11.634 -13.952  1.00  0.00           N  
ATOM    875  CA  LYS A  54      12.299  12.655 -14.557  1.00  0.00           C  
ATOM    876  C   LYS A  54      12.054  12.364 -16.032  1.00  0.00           C  
ATOM    877  O   LYS A  54      10.959  12.594 -16.547  1.00  0.00           O  
ATOM    878  CB  LYS A  54      12.927  14.040 -14.392  1.00  0.00           C  
ATOM    879  CG  LYS A  54      12.910  14.573 -12.965  1.00  0.00           C  
ATOM    880  CD  LYS A  54      13.587  15.932 -12.875  1.00  0.00           C  
ATOM    881  CE  LYS A  54      13.591  16.455 -11.446  1.00  0.00           C  
ATOM    882  NZ  LYS A  54      14.250  17.785 -11.342  1.00  0.00           N  
ATOM    883  H   LYS A  54      14.021  11.909 -13.530  1.00  0.00           H  
ATOM    884  HA  LYS A  54      11.339  12.662 -14.039  1.00  0.00           H  
ATOM    885 1HB  LYS A  54      13.965  14.011 -14.726  1.00  0.00           H  
ATOM    886 2HB  LYS A  54      12.401  14.756 -15.023  1.00  0.00           H  
ATOM    887 1HG  LYS A  54      11.878  14.667 -12.625  1.00  0.00           H  
ATOM    888 2HG  LYS A  54      13.428  13.873 -12.310  1.00  0.00           H  
ATOM    889 1HD  LYS A  54      14.617  15.849 -13.225  1.00  0.00           H  
ATOM    890 2HD  LYS A  54      13.062  16.644 -13.510  1.00  0.00           H  
ATOM    891 1HE  LYS A  54      12.566  16.542 -11.088  1.00  0.00           H  
ATOM    892 2HE  LYS A  54      14.119  15.751 -10.802  1.00  0.00           H  
ATOM    893 1HZ  LYS A  54      14.232  18.096 -10.381  1.00  0.00           H  
ATOM    894 2HZ  LYS A  54      15.208  17.713 -11.654  1.00  0.00           H  
ATOM    895 3HZ  LYS A  54      13.757  18.451 -11.920  1.00  0.00           H  
ATOM    896  N   GLU A  55      13.079  11.858 -16.709  1.00  0.00           N  
ATOM    897  CA  GLU A  55      12.968  11.506 -18.119  1.00  0.00           C  
ATOM    898  C   GLU A  55      11.971  10.373 -18.328  1.00  0.00           C  
ATOM    899  O   GLU A  55      11.226  10.361 -19.307  1.00  0.00           O  
ATOM    900  CB  GLU A  55      14.335  11.104 -18.678  1.00  0.00           C  
ATOM    901  CG  GLU A  55      15.322  12.255 -18.812  1.00  0.00           C  
ATOM    902  CD  GLU A  55      16.673  11.813 -19.302  1.00  0.00           C  
ATOM    903  OE1 GLU A  55      16.880  10.631 -19.431  1.00  0.00           O  
ATOM    904  OE2 GLU A  55      17.500  12.660 -19.548  1.00  0.00           O  
ATOM    905  H   GLU A  55      13.958  11.713 -16.233  1.00  0.00           H  
ATOM    906  HA  GLU A  55      12.621  12.382 -18.669  1.00  0.00           H  
ATOM    907 1HB  GLU A  55      14.786  10.351 -18.031  1.00  0.00           H  
ATOM    908 2HB  GLU A  55      14.209  10.656 -19.663  1.00  0.00           H  
ATOM    909 1HG  GLU A  55      14.917  12.988 -19.509  1.00  0.00           H  
ATOM    910 2HG  GLU A  55      15.433  12.740 -17.843  1.00  0.00           H  
ATOM    911  N   LEU A  56      11.963   9.422 -17.400  1.00  0.00           N  
ATOM    912  CA  LEU A  56      11.048   8.288 -17.472  1.00  0.00           C  
ATOM    913  C   LEU A  56       9.626   8.705 -17.116  1.00  0.00           C  
ATOM    914  O   LEU A  56       8.657   8.123 -17.603  1.00  0.00           O  
ATOM    915  CB  LEU A  56      11.511   7.171 -16.529  1.00  0.00           C  
ATOM    916  CG  LEU A  56      12.847   6.509 -16.889  1.00  0.00           C  
ATOM    917  CD1 LEU A  56      13.210   5.483 -15.823  1.00  0.00           C  
ATOM    918  CD2 LEU A  56      12.738   5.857 -18.260  1.00  0.00           C  
ATOM    919  H   LEU A  56      12.608   9.484 -16.625  1.00  0.00           H  
ATOM    920  HA  LEU A  56      11.053   7.904 -18.494  1.00  0.00           H  
ATOM    921 1HB  LEU A  56      11.605   7.581 -15.525  1.00  0.00           H  
ATOM    922 2HB  LEU A  56      10.749   6.392 -16.512  1.00  0.00           H  
ATOM    923  HG  LEU A  56      13.635   7.263 -16.907  1.00  0.00           H  
ATOM    924 1HD1 LEU A  56      14.159   5.013 -16.079  1.00  0.00           H  
ATOM    925 2HD1 LEU A  56      13.300   5.980 -14.857  1.00  0.00           H  
ATOM    926 3HD1 LEU A  56      12.431   4.723 -15.770  1.00  0.00           H  
ATOM    927 1HD2 LEU A  56      13.688   5.387 -18.516  1.00  0.00           H  
ATOM    928 2HD2 LEU A  56      11.952   5.102 -18.242  1.00  0.00           H  
ATOM    929 3HD2 LEU A  56      12.496   6.616 -19.005  1.00  0.00           H  
ATOM    930  N   GLY A  57       9.509   9.716 -16.262  1.00  0.00           N  
ATOM    931  CA  GLY A  57       8.206  10.236 -15.864  1.00  0.00           C  
ATOM    932  C   GLY A  57       7.563   9.356 -14.799  1.00  0.00           C  
ATOM    933  O   GLY A  57       6.494   8.786 -15.014  1.00  0.00           O  
ATOM    934  H   GLY A  57      10.344  10.136 -15.878  1.00  0.00           H  
ATOM    935 1HA  GLY A  57       8.320  11.250 -15.481  1.00  0.00           H  
ATOM    936 2HA  GLY A  57       7.555  10.292 -16.735  1.00  0.00           H  
ATOM    937  N   ALA A  58       8.222   9.251 -13.650  1.00  0.00           N  
ATOM    938  CA  ALA A  58       7.698   8.470 -12.536  1.00  0.00           C  
ATOM    939  C   ALA A  58       6.651   9.256 -11.757  1.00  0.00           C  
ATOM    940  O   ALA A  58       6.591  10.482 -11.843  1.00  0.00           O  
ATOM    941  CB  ALA A  58       8.828   8.037 -11.614  1.00  0.00           C  
ATOM    942  H   ALA A  58       9.109   9.722 -13.546  1.00  0.00           H  
ATOM    943  HA  ALA A  58       7.233   7.567 -12.934  1.00  0.00           H  
ATOM    944 1HB  ALA A  58       8.420   7.455 -10.787  1.00  0.00           H  
ATOM    945 2HB  ALA A  58       9.539   7.426 -12.171  1.00  0.00           H  
ATOM    946 3HB  ALA A  58       9.335   8.917 -11.222  1.00  0.00           H  
ATOM    947  N   ASP A  59       5.827   8.542 -10.997  1.00  0.00           N  
ATOM    948  CA  ASP A  59       4.773   9.171 -10.210  1.00  0.00           C  
ATOM    949  C   ASP A  59       5.342   9.862  -8.978  1.00  0.00           C  
ATOM    950  O   ASP A  59       4.975  10.995  -8.665  1.00  0.00           O  
ATOM    951  CB  ASP A  59       3.731   8.134  -9.784  1.00  0.00           C  
ATOM    952  CG  ASP A  59       2.880   7.636 -10.945  1.00  0.00           C  
ATOM    953  OD1 ASP A  59       2.805   8.322 -11.937  1.00  0.00           O  
ATOM    954  OD2 ASP A  59       2.315   6.575 -10.830  1.00  0.00           O  
ATOM    955  H   ASP A  59       5.934   7.538 -10.963  1.00  0.00           H  
ATOM    956  HA  ASP A  59       4.275   9.916 -10.832  1.00  0.00           H  
ATOM    957 1HB  ASP A  59       4.232   7.280  -9.328  1.00  0.00           H  
ATOM    958 2HB  ASP A  59       3.072   8.567  -9.030  1.00  0.00           H  
ATOM    959  N   ARG A  60       6.241   9.175  -8.283  1.00  0.00           N  
ATOM    960  CA  ARG A  60       6.864   9.723  -7.083  1.00  0.00           C  
ATOM    961  C   ARG A  60       8.359   9.435  -7.059  1.00  0.00           C  
ATOM    962  O   ARG A  60       8.806   8.379  -7.507  1.00  0.00           O  
ATOM    963  CB  ARG A  60       6.219   9.144  -5.832  1.00  0.00           C  
ATOM    964  CG  ARG A  60       4.751   9.494  -5.649  1.00  0.00           C  
ATOM    965  CD  ARG A  60       4.566  10.931  -5.322  1.00  0.00           C  
ATOM    966  NE  ARG A  60       3.171  11.253  -5.064  1.00  0.00           N  
ATOM    967  CZ  ARG A  60       2.283  11.618  -6.009  1.00  0.00           C  
ATOM    968  NH1 ARG A  60       2.658  11.704  -7.266  1.00  0.00           N  
ATOM    969  NH2 ARG A  60       1.035  11.891  -5.672  1.00  0.00           N  
ATOM    970  H   ARG A  60       6.500   8.249  -8.592  1.00  0.00           H  
ATOM    971  HA  ARG A  60       6.716  10.803  -7.079  1.00  0.00           H  
ATOM    972 1HB  ARG A  60       6.300   8.058  -5.851  1.00  0.00           H  
ATOM    973 2HB  ARG A  60       6.755   9.496  -4.951  1.00  0.00           H  
ATOM    974 1HG  ARG A  60       4.208   9.279  -6.570  1.00  0.00           H  
ATOM    975 2HG  ARG A  60       4.334   8.900  -4.835  1.00  0.00           H  
ATOM    976 1HD  ARG A  60       5.143  11.179  -4.432  1.00  0.00           H  
ATOM    977 2HD  ARG A  60       4.907  11.541  -6.158  1.00  0.00           H  
ATOM    978  HE  ARG A  60       2.846  11.199  -4.108  1.00  0.00           H  
ATOM    979 1HH1 ARG A  60       3.612  11.495  -7.524  1.00  0.00           H  
ATOM    980 2HH1 ARG A  60       1.992  11.978  -7.974  1.00  0.00           H  
ATOM    981 1HH2 ARG A  60       0.746  11.826  -4.705  1.00  0.00           H  
ATOM    982 2HH2 ARG A  60       0.369  12.165  -6.379  1.00  0.00           H  
ATOM    983  N   LEU A  61       9.131  10.381  -6.534  1.00  0.00           N  
ATOM    984  CA  LEU A  61      10.577  10.224  -6.436  1.00  0.00           C  
ATOM    985  C   LEU A  61      11.091  10.679  -5.076  1.00  0.00           C  
ATOM    986  O   LEU A  61      10.974  11.851  -4.718  1.00  0.00           O  
ATOM    987  CB  LEU A  61      11.273  11.022  -7.546  1.00  0.00           C  
ATOM    988  CG  LEU A  61      12.805  11.056  -7.481  1.00  0.00           C  
ATOM    989  CD1 LEU A  61      13.349   9.639  -7.597  1.00  0.00           C  
ATOM    990  CD2 LEU A  61      13.341  11.941  -8.596  1.00  0.00           C  
ATOM    991  H   LEU A  61       8.703  11.229  -6.191  1.00  0.00           H  
ATOM    992  HA  LEU A  61      10.820   9.169  -6.568  1.00  0.00           H  
ATOM    993 1HB  LEU A  61      10.991  10.598  -8.508  1.00  0.00           H  
ATOM    994 2HB  LEU A  61      10.917  12.052  -7.508  1.00  0.00           H  
ATOM    995  HG  LEU A  61      13.120  11.456  -6.517  1.00  0.00           H  
ATOM    996 1HD1 LEU A  61      14.438   9.662  -7.551  1.00  0.00           H  
ATOM    997 2HD1 LEU A  61      12.965   9.033  -6.776  1.00  0.00           H  
ATOM    998 3HD1 LEU A  61      13.036   9.205  -8.546  1.00  0.00           H  
ATOM    999 1HD2 LEU A  61      14.431  11.965  -8.549  1.00  0.00           H  
ATOM   1000 2HD2 LEU A  61      13.028  11.541  -9.561  1.00  0.00           H  
ATOM   1001 3HD2 LEU A  61      12.950  12.952  -8.478  1.00  0.00           H  
ATOM   1002  N   LEU A  62      11.660   9.744  -4.322  1.00  0.00           N  
ATOM   1003  CA  LEU A  62      12.188  10.046  -2.997  1.00  0.00           C  
ATOM   1004  C   LEU A  62      13.711  10.041  -2.999  1.00  0.00           C  
ATOM   1005  O   LEU A  62      14.339   8.982  -3.017  1.00  0.00           O  
ATOM   1006  CB  LEU A  62      11.668   9.028  -1.974  1.00  0.00           C  
ATOM   1007  CG  LEU A  62      10.142   8.898  -1.881  1.00  0.00           C  
ATOM   1008  CD1 LEU A  62       9.784   7.832  -0.855  1.00  0.00           C  
ATOM   1009  CD2 LEU A  62       9.540  10.244  -1.505  1.00  0.00           C  
ATOM   1010  H   LEU A  62      11.727   8.800  -4.676  1.00  0.00           H  
ATOM   1011  HA  LEU A  62      11.841  11.038  -2.704  1.00  0.00           H  
ATOM   1012 1HB  LEU A  62      12.069   8.047  -2.226  1.00  0.00           H  
ATOM   1013 2HB  LEU A  62      12.038   9.307  -0.988  1.00  0.00           H  
ATOM   1014  HG  LEU A  62       9.745   8.580  -2.845  1.00  0.00           H  
ATOM   1015 1HD1 LEU A  62       8.700   7.740  -0.789  1.00  0.00           H  
ATOM   1016 2HD1 LEU A  62      10.211   6.876  -1.159  1.00  0.00           H  
ATOM   1017 3HD1 LEU A  62      10.184   8.116   0.118  1.00  0.00           H  
ATOM   1018 1HD2 LEU A  62       8.456  10.152  -1.440  1.00  0.00           H  
ATOM   1019 2HD2 LEU A  62       9.936  10.563  -0.541  1.00  0.00           H  
ATOM   1020 3HD2 LEU A  62       9.797  10.983  -2.265  1.00  0.00           H  
ATOM   1021  N   GLU A  63      14.302  11.232  -2.978  1.00  0.00           N  
ATOM   1022  CA  GLU A  63      15.753  11.369  -2.997  1.00  0.00           C  
ATOM   1023  C   GLU A  63      16.332  11.281  -1.591  1.00  0.00           C  
ATOM   1024  O   GLU A  63      15.871  11.964  -0.676  1.00  0.00           O  
ATOM   1025  CB  GLU A  63      16.157  12.695  -3.643  1.00  0.00           C  
ATOM   1026  CG  GLU A  63      15.746  12.835  -5.102  1.00  0.00           C  
ATOM   1027  CD  GLU A  63      16.054  14.192  -5.670  1.00  0.00           C  
ATOM   1028  OE1 GLU A  63      16.737  14.946  -5.019  1.00  0.00           O  
ATOM   1029  OE2 GLU A  63      15.606  14.475  -6.756  1.00  0.00           O  
ATOM   1030  H   GLU A  63      13.730  12.064  -2.951  1.00  0.00           H  
ATOM   1031  HA  GLU A  63      16.169  10.558  -3.596  1.00  0.00           H  
ATOM   1032 1HB  GLU A  63      15.710  13.521  -3.089  1.00  0.00           H  
ATOM   1033 2HB  GLU A  63      17.239  12.813  -3.588  1.00  0.00           H  
ATOM   1034 1HG  GLU A  63      16.269  12.081  -5.690  1.00  0.00           H  
ATOM   1035 2HG  GLU A  63      14.677  12.644  -5.187  1.00  0.00           H  
ATOM   1036  N   PHE A  64      17.345  10.438  -1.424  1.00  0.00           N  
ATOM   1037  CA  PHE A  64      18.003  10.277  -0.134  1.00  0.00           C  
ATOM   1038  C   PHE A  64      19.520  10.316  -0.280  1.00  0.00           C  
ATOM   1039  O   PHE A  64      20.057  10.034  -1.350  1.00  0.00           O  
ATOM   1040  CB  PHE A  64      17.583   8.958   0.519  1.00  0.00           C  
ATOM   1041  CG  PHE A  64      16.127   8.900   0.883  1.00  0.00           C  
ATOM   1042  CD1 PHE A  64      15.238   8.146   0.130  1.00  0.00           C  
ATOM   1043  CD2 PHE A  64      15.642   9.599   1.978  1.00  0.00           C  
ATOM   1044  CE1 PHE A  64      13.898   8.092   0.465  1.00  0.00           C  
ATOM   1045  CE2 PHE A  64      14.303   9.546   2.315  1.00  0.00           C  
ATOM   1046  CZ  PHE A  64      13.431   8.791   1.557  1.00  0.00           C  
ATOM   1047  H   PHE A  64      17.667   9.894  -2.212  1.00  0.00           H  
ATOM   1048  HA  PHE A  64      17.694  11.095   0.518  1.00  0.00           H  
ATOM   1049 1HB  PHE A  64      17.797   8.133  -0.159  1.00  0.00           H  
ATOM   1050 2HB  PHE A  64      18.167   8.798   1.424  1.00  0.00           H  
ATOM   1051  HD1 PHE A  64      15.608   7.592  -0.733  1.00  0.00           H  
ATOM   1052  HD2 PHE A  64      16.331  10.196   2.576  1.00  0.00           H  
ATOM   1053  HE1 PHE A  64      13.211   7.496  -0.136  1.00  0.00           H  
ATOM   1054  HE2 PHE A  64      13.935  10.100   3.178  1.00  0.00           H  
ATOM   1055  HZ  PHE A  64      12.375   8.750   1.820  1.00  0.00           H  
ATOM   1056  N   ASN A  65      20.204  10.668   0.804  1.00  0.00           N  
ATOM   1057  CA  ASN A  65      21.661  10.739   0.799  1.00  0.00           C  
ATOM   1058  C   ASN A  65      22.253   9.944   1.956  1.00  0.00           C  
ATOM   1059  O   ASN A  65      21.855  10.114   3.108  1.00  0.00           O  
ATOM   1060  CB  ASN A  65      22.126  12.183   0.851  1.00  0.00           C  
ATOM   1061  CG  ASN A  65      23.612  12.317   0.665  1.00  0.00           C  
ATOM   1062  OD1 ASN A  65      24.395  11.993   1.565  1.00  0.00           O  
ATOM   1063  ND2 ASN A  65      24.016  12.791  -0.487  1.00  0.00           N  
ATOM   1064  H   ASN A  65      19.703  10.894   1.651  1.00  0.00           H  
ATOM   1065  HA  ASN A  65      22.025  10.318  -0.138  1.00  0.00           H  
ATOM   1066 1HB  ASN A  65      21.621  12.756   0.072  1.00  0.00           H  
ATOM   1067 2HB  ASN A  65      21.851  12.620   1.810  1.00  0.00           H  
ATOM   1068 1HD2 ASN A  65      24.994  12.902  -0.667  1.00  0.00           H  
ATOM   1069 2HD2 ASN A  65      23.347  13.041  -1.187  1.00  0.00           H  
ATOM   1070  N   VAL A  66      23.206   9.074   1.641  1.00  0.00           N  
ATOM   1071  CA  VAL A  66      23.822   8.216   2.646  1.00  0.00           C  
ATOM   1072  C   VAL A  66      24.645   9.029   3.637  1.00  0.00           C  
ATOM   1073  O   VAL A  66      24.533   8.847   4.849  1.00  0.00           O  
ATOM   1074  CB  VAL A  66      24.727   7.167   1.971  1.00  0.00           C  
ATOM   1075  CG1 VAL A  66      25.495   6.374   3.017  1.00  0.00           C  
ATOM   1076  CG2 VAL A  66      23.889   6.243   1.101  1.00  0.00           C  
ATOM   1077  H   VAL A  66      23.513   9.005   0.681  1.00  0.00           H  
ATOM   1078  HA  VAL A  66      23.033   7.697   3.190  1.00  0.00           H  
ATOM   1079  HB  VAL A  66      25.463   7.681   1.352  1.00  0.00           H  
ATOM   1080 1HG1 VAL A  66      26.130   5.638   2.523  1.00  0.00           H  
ATOM   1081 2HG1 VAL A  66      26.116   7.051   3.604  1.00  0.00           H  
ATOM   1082 3HG1 VAL A  66      24.792   5.862   3.674  1.00  0.00           H  
ATOM   1083 1HG2 VAL A  66      24.535   5.505   0.626  1.00  0.00           H  
ATOM   1084 2HG2 VAL A  66      23.149   5.734   1.719  1.00  0.00           H  
ATOM   1085 3HG2 VAL A  66      23.381   6.827   0.333  1.00  0.00           H  
ATOM   1086  N   ASP A  67      25.472   9.929   3.113  1.00  0.00           N  
ATOM   1087  CA  ASP A  67      26.332  10.758   3.949  1.00  0.00           C  
ATOM   1088  C   ASP A  67      25.509  11.640   4.879  1.00  0.00           C  
ATOM   1089  O   ASP A  67      25.861  11.829   6.044  1.00  0.00           O  
ATOM   1090  CB  ASP A  67      27.244  11.630   3.083  1.00  0.00           C  
ATOM   1091  CG  ASP A  67      28.357  10.837   2.410  1.00  0.00           C  
ATOM   1092  OD1 ASP A  67      28.548   9.699   2.767  1.00  0.00           O  
ATOM   1093  OD2 ASP A  67      29.004  11.378   1.546  1.00  0.00           O  
ATOM   1094  H   ASP A  67      25.506  10.040   2.110  1.00  0.00           H  
ATOM   1095  HA  ASP A  67      26.960  10.104   4.555  1.00  0.00           H  
ATOM   1096 1HB  ASP A  67      26.652  12.123   2.313  1.00  0.00           H  
ATOM   1097 2HB  ASP A  67      27.695  12.409   3.699  1.00  0.00           H  
ATOM   1098  N   GLU A  68      24.412  12.180   4.358  1.00  0.00           N  
ATOM   1099  CA  GLU A  68      23.535  13.040   5.142  1.00  0.00           C  
ATOM   1100  C   GLU A  68      22.823  12.251   6.234  1.00  0.00           C  
ATOM   1101  O   GLU A  68      22.805  12.659   7.395  1.00  0.00           O  
ATOM   1102  CB  GLU A  68      22.506  13.721   4.237  1.00  0.00           C  
ATOM   1103  CG  GLU A  68      21.591  14.704   4.952  1.00  0.00           C  
ATOM   1104  CD  GLU A  68      20.643  15.405   4.021  1.00  0.00           C  
ATOM   1105  OE1 GLU A  68      20.724  15.176   2.838  1.00  0.00           O  
ATOM   1106  OE2 GLU A  68      19.836  16.171   4.492  1.00  0.00           O  
ATOM   1107  H   GLU A  68      24.180  11.989   3.394  1.00  0.00           H  
ATOM   1108  HA  GLU A  68      24.140  13.818   5.610  1.00  0.00           H  
ATOM   1109 1HB  GLU A  68      23.022  14.261   3.442  1.00  0.00           H  
ATOM   1110 2HB  GLU A  68      21.880  12.964   3.765  1.00  0.00           H  
ATOM   1111 1HG  GLU A  68      21.013  14.166   5.703  1.00  0.00           H  
ATOM   1112 2HG  GLU A  68      22.203  15.445   5.466  1.00  0.00           H  
ATOM   1113  N   ASN A  69      22.238  11.121   5.854  1.00  0.00           N  
ATOM   1114  CA  ASN A  69      21.522  10.274   6.800  1.00  0.00           C  
ATOM   1115  C   ASN A  69      21.778   8.798   6.522  1.00  0.00           C  
ATOM   1116  O   ASN A  69      21.002   8.145   5.824  1.00  0.00           O  
ATOM   1117  CB  ASN A  69      20.035  10.574   6.765  1.00  0.00           C  
ATOM   1118  CG  ASN A  69      19.270   9.829   7.823  1.00  0.00           C  
ATOM   1119  OD1 ASN A  69      19.773   8.860   8.404  1.00  0.00           O  
ATOM   1120  ND2 ASN A  69      18.063  10.261   8.085  1.00  0.00           N  
ATOM   1121  H   ASN A  69      22.292  10.841   4.885  1.00  0.00           H  
ATOM   1122  HA  ASN A  69      21.872  10.505   7.807  1.00  0.00           H  
ATOM   1123 1HB  ASN A  69      19.876  11.644   6.904  1.00  0.00           H  
ATOM   1124 2HB  ASN A  69      19.633  10.308   5.787  1.00  0.00           H  
ATOM   1125 1HD2 ASN A  69      17.507   9.804   8.780  1.00  0.00           H  
ATOM   1126 2HD2 ASN A  69      17.696  11.049   7.591  1.00  0.00           H  
ATOM   1127  N   PRO A  70      22.870   8.279   7.072  1.00  0.00           N  
ATOM   1128  CA  PRO A  70      23.243   6.884   6.865  1.00  0.00           C  
ATOM   1129  C   PRO A  70      22.291   5.945   7.594  1.00  0.00           C  
ATOM   1130  O   PRO A  70      22.136   4.785   7.216  1.00  0.00           O  
ATOM   1131  CB  PRO A  70      24.659   6.815   7.445  1.00  0.00           C  
ATOM   1132  CG  PRO A  70      24.690   7.905   8.463  1.00  0.00           C  
ATOM   1133  CD  PRO A  70      23.871   9.011   7.852  1.00  0.00           C  
ATOM   1134  HA  PRO A  70      23.196   6.668   5.796  1.00  0.00           H  
ATOM   1135 1HB  PRO A  70      24.840   5.821   7.879  1.00  0.00           H  
ATOM   1136 2HB  PRO A  70      25.401   6.957   6.646  1.00  0.00           H  
ATOM   1137 1HG  PRO A  70      24.274   7.546   9.416  1.00  0.00           H  
ATOM   1138 2HG  PRO A  70      25.728   8.208   8.663  1.00  0.00           H  
ATOM   1139 1HD  PRO A  70      23.407   9.608   8.651  1.00  0.00           H  
ATOM   1140 2HD  PRO A  70      24.516   9.640   7.221  1.00  0.00           H  
ATOM   1141  N   GLU A  71      21.654   6.455   8.643  1.00  0.00           N  
ATOM   1142  CA  GLU A  71      20.704   5.668   9.420  1.00  0.00           C  
ATOM   1143  C   GLU A  71      19.517   5.239   8.568  1.00  0.00           C  
ATOM   1144  O   GLU A  71      19.246   4.047   8.419  1.00  0.00           O  
ATOM   1145  CB  GLU A  71      20.213   6.465  10.630  1.00  0.00           C  
ATOM   1146  CG  GLU A  71      19.196   5.734  11.495  1.00  0.00           C  
ATOM   1147  CD  GLU A  71      18.726   6.553  12.664  1.00  0.00           C  
ATOM   1148  OE1 GLU A  71      19.299   7.587  12.910  1.00  0.00           O  
ATOM   1149  OE2 GLU A  71      17.792   6.144  13.313  1.00  0.00           O  
ATOM   1150  H   GLU A  71      21.831   7.413   8.909  1.00  0.00           H  
ATOM   1151  HA  GLU A  71      21.213   4.776   9.786  1.00  0.00           H  
ATOM   1152 1HB  GLU A  71      21.062   6.727  11.262  1.00  0.00           H  
ATOM   1153 2HB  GLU A  71      19.757   7.396  10.292  1.00  0.00           H  
ATOM   1154 1HG  GLU A  71      18.335   5.471  10.881  1.00  0.00           H  
ATOM   1155 2HG  GLU A  71      19.643   4.810  11.860  1.00  0.00           H  
ATOM   1156  N   GLN A  72      18.812   6.216   8.010  1.00  0.00           N  
ATOM   1157  CA  GLN A  72      17.661   5.940   7.157  1.00  0.00           C  
ATOM   1158  C   GLN A  72      18.068   5.152   5.920  1.00  0.00           C  
ATOM   1159  O   GLN A  72      17.346   4.260   5.474  1.00  0.00           O  
ATOM   1160  CB  GLN A  72      16.974   7.245   6.743  1.00  0.00           C  
ATOM   1161  CG  GLN A  72      15.702   7.050   5.937  1.00  0.00           C  
ATOM   1162  CD  GLN A  72      15.010   8.363   5.622  1.00  0.00           C  
ATOM   1163  OE1 GLN A  72      15.662   9.383   5.386  1.00  0.00           O  
ATOM   1164  NE2 GLN A  72      13.682   8.344   5.617  1.00  0.00           N  
ATOM   1165  H   GLN A  72      19.078   7.175   8.180  1.00  0.00           H  
ATOM   1166  HA  GLN A  72      16.941   5.351   7.727  1.00  0.00           H  
ATOM   1167 1HB  GLN A  72      16.724   7.823   7.633  1.00  0.00           H  
ATOM   1168 2HB  GLN A  72      17.662   7.844   6.146  1.00  0.00           H  
ATOM   1169 1HG  GLN A  72      15.951   6.561   4.996  1.00  0.00           H  
ATOM   1170 2HG  GLN A  72      15.013   6.429   6.510  1.00  0.00           H  
ATOM   1171 1HE2 GLN A  72      13.170   9.180   5.415  1.00  0.00           H  
ATOM   1172 2HE2 GLN A  72      13.192   7.494   5.814  1.00  0.00           H  
ATOM   1173  N   ALA A  73      19.230   5.485   5.368  1.00  0.00           N  
ATOM   1174  CA  ALA A  73      19.742   4.800   4.187  1.00  0.00           C  
ATOM   1175  C   ALA A  73      19.948   3.315   4.457  1.00  0.00           C  
ATOM   1176  O   ALA A  73      19.610   2.470   3.628  1.00  0.00           O  
ATOM   1177  CB  ALA A  73      21.043   5.439   3.725  1.00  0.00           C  
ATOM   1178  H   ALA A  73      19.773   6.232   5.777  1.00  0.00           H  
ATOM   1179  HA  ALA A  73      19.016   4.911   3.381  1.00  0.00           H  
ATOM   1180 1HB  ALA A  73      21.412   4.916   2.843  1.00  0.00           H  
ATOM   1181 2HB  ALA A  73      20.867   6.486   3.479  1.00  0.00           H  
ATOM   1182 3HB  ALA A  73      21.783   5.373   4.521  1.00  0.00           H  
ATOM   1183  N   SER A  74      20.504   3.003   5.623  1.00  0.00           N  
ATOM   1184  CA  SER A  74      20.757   1.619   6.004  1.00  0.00           C  
ATOM   1185  C   SER A  74      19.455   0.872   6.263  1.00  0.00           C  
ATOM   1186  O   SER A  74      19.351  -0.325   5.992  1.00  0.00           O  
ATOM   1187  CB  SER A  74      21.633   1.569   7.241  1.00  0.00           C  
ATOM   1188  OG  SER A  74      20.939   2.034   8.366  1.00  0.00           O  
ATOM   1189  H   SER A  74      20.757   3.743   6.261  1.00  0.00           H  
ATOM   1190  HA  SER A  74      21.287   1.127   5.188  1.00  0.00           H  
ATOM   1191 1HB  SER A  74      21.964   0.545   7.412  1.00  0.00           H  
ATOM   1192 2HB  SER A  74      22.522   2.178   7.082  1.00  0.00           H  
ATOM   1193  HG  SER A  74      20.475   2.826   8.083  1.00  0.00           H  
ATOM   1194  N   LYS A  75      18.465   1.583   6.789  1.00  0.00           N  
ATOM   1195  CA  LYS A  75      17.159   0.995   7.063  1.00  0.00           C  
ATOM   1196  C   LYS A  75      16.461   0.578   5.775  1.00  0.00           C  
ATOM   1197  O   LYS A  75      15.921  -0.524   5.680  1.00  0.00           O  
ATOM   1198  CB  LYS A  75      16.283   1.976   7.843  1.00  0.00           C  
ATOM   1199  CG  LYS A  75      16.696   2.172   9.295  1.00  0.00           C  
ATOM   1200  CD  LYS A  75      15.824   3.213   9.982  1.00  0.00           C  
ATOM   1201  CE  LYS A  75      16.219   3.391  11.441  1.00  0.00           C  
ATOM   1202  NZ  LYS A  75      15.436   4.471  12.101  1.00  0.00           N  
ATOM   1203  H   LYS A  75      18.620   2.558   7.003  1.00  0.00           H  
ATOM   1204  HA  LYS A  75      17.303   0.111   7.685  1.00  0.00           H  
ATOM   1205 1HB  LYS A  75      16.304   2.951   7.354  1.00  0.00           H  
ATOM   1206 2HB  LYS A  75      15.249   1.628   7.833  1.00  0.00           H  
ATOM   1207 1HG  LYS A  75      16.607   1.226   9.830  1.00  0.00           H  
ATOM   1208 2HG  LYS A  75      17.735   2.496   9.337  1.00  0.00           H  
ATOM   1209 1HD  LYS A  75      15.925   4.169   9.468  1.00  0.00           H  
ATOM   1210 2HD  LYS A  75      14.780   2.903   9.934  1.00  0.00           H  
ATOM   1211 1HE  LYS A  75      16.054   2.459  11.979  1.00  0.00           H  
ATOM   1212 2HE  LYS A  75      17.279   3.638  11.504  1.00  0.00           H  
ATOM   1213 1HZ  LYS A  75      15.728   4.557  13.065  1.00  0.00           H  
ATOM   1214 2HZ  LYS A  75      15.597   5.345  11.622  1.00  0.00           H  
ATOM   1215 3HZ  LYS A  75      14.453   4.244  12.067  1.00  0.00           H  
ATOM   1216  N   LEU A  76      16.478   1.465   4.786  1.00  0.00           N  
ATOM   1217  CA  LEU A  76      15.864   1.182   3.494  1.00  0.00           C  
ATOM   1218  C   LEU A  76      16.655   0.133   2.725  1.00  0.00           C  
ATOM   1219  O   LEU A  76      16.082  -0.710   2.036  1.00  0.00           O  
ATOM   1220  CB  LEU A  76      15.764   2.467   2.662  1.00  0.00           C  
ATOM   1221  CG  LEU A  76      14.764   3.513   3.170  1.00  0.00           C  
ATOM   1222  CD1 LEU A  76      14.927   4.801   2.375  1.00  0.00           C  
ATOM   1223  CD2 LEU A  76      13.349   2.967   3.042  1.00  0.00           C  
ATOM   1224  H   LEU A  76      16.926   2.357   4.933  1.00  0.00           H  
ATOM   1225  HA  LEU A  76      14.855   0.804   3.665  1.00  0.00           H  
ATOM   1226 1HB  LEU A  76      16.746   2.936   2.629  1.00  0.00           H  
ATOM   1227 2HB  LEU A  76      15.477   2.201   1.644  1.00  0.00           H  
ATOM   1228  HG  LEU A  76      14.972   3.738   4.217  1.00  0.00           H  
ATOM   1229 1HD1 LEU A  76      14.217   5.545   2.737  1.00  0.00           H  
ATOM   1230 2HD1 LEU A  76      15.942   5.180   2.501  1.00  0.00           H  
ATOM   1231 3HD1 LEU A  76      14.741   4.604   1.321  1.00  0.00           H  
ATOM   1232 1HD2 LEU A  76      12.638   3.710   3.404  1.00  0.00           H  
ATOM   1233 2HD2 LEU A  76      13.139   2.743   1.996  1.00  0.00           H  
ATOM   1234 3HD2 LEU A  76      13.255   2.057   3.634  1.00  0.00           H  
ATOM   1235  N   ALA A  77      17.977   0.188   2.848  1.00  0.00           N  
ATOM   1236  CA  ALA A  77      18.851  -0.762   2.170  1.00  0.00           C  
ATOM   1237  C   ALA A  77      18.628  -2.179   2.682  1.00  0.00           C  
ATOM   1238  O   ALA A  77      18.434  -3.109   1.900  1.00  0.00           O  
ATOM   1239  CB  ALA A  77      20.308  -0.360   2.344  1.00  0.00           C  
ATOM   1240  H   ALA A  77      18.388   0.908   3.427  1.00  0.00           H  
ATOM   1241  HA  ALA A  77      18.627  -0.737   1.103  1.00  0.00           H  
ATOM   1242 1HB  ALA A  77      20.947  -1.080   1.832  1.00  0.00           H  
ATOM   1243 2HB  ALA A  77      20.465   0.631   1.920  1.00  0.00           H  
ATOM   1244 3HB  ALA A  77      20.556  -0.345   3.404  1.00  0.00           H  
ATOM   1245  N   LYS A  78      18.656  -2.336   4.002  1.00  0.00           N  
ATOM   1246  CA  LYS A  78      18.464  -3.641   4.622  1.00  0.00           C  
ATOM   1247  C   LYS A  78      17.100  -4.222   4.272  1.00  0.00           C  
ATOM   1248  O   LYS A  78      16.974  -5.417   4.003  1.00  0.00           O  
ATOM   1249  CB  LYS A  78      18.619  -3.542   6.140  1.00  0.00           C  
ATOM   1250  CG  LYS A  78      20.052  -3.331   6.613  1.00  0.00           C  
ATOM   1251  CD  LYS A  78      20.121  -3.206   8.128  1.00  0.00           C  
ATOM   1252  CE  LYS A  78      21.551  -2.996   8.602  1.00  0.00           C  
ATOM   1253  NZ  LYS A  78      21.633  -2.862  10.082  1.00  0.00           N  
ATOM   1254  H   LYS A  78      18.814  -1.531   4.590  1.00  0.00           H  
ATOM   1255  HA  LYS A  78      19.237  -4.317   4.253  1.00  0.00           H  
ATOM   1256 1HB  LYS A  78      18.018  -2.712   6.514  1.00  0.00           H  
ATOM   1257 2HB  LYS A  78      18.244  -4.453   6.605  1.00  0.00           H  
ATOM   1258 1HG  LYS A  78      20.667  -4.175   6.298  1.00  0.00           H  
ATOM   1259 2HG  LYS A  78      20.453  -2.424   6.163  1.00  0.00           H  
ATOM   1260 1HD  LYS A  78      19.511  -2.361   8.451  1.00  0.00           H  
ATOM   1261 2HD  LYS A  78      19.726  -4.113   8.586  1.00  0.00           H  
ATOM   1262 1HE  LYS A  78      22.165  -3.841   8.292  1.00  0.00           H  
ATOM   1263 2HE  LYS A  78      21.957  -2.094   8.145  1.00  0.00           H  
ATOM   1264 1HZ  LYS A  78      22.595  -2.724  10.355  1.00  0.00           H  
ATOM   1265 2HZ  LYS A  78      21.082  -2.069  10.379  1.00  0.00           H  
ATOM   1266 3HZ  LYS A  78      21.277  -3.701  10.517  1.00  0.00           H  
ATOM   1267  N   THR A  79      16.080  -3.371   4.278  1.00  0.00           N  
ATOM   1268  CA  THR A  79      14.727  -3.794   3.941  1.00  0.00           C  
ATOM   1269  C   THR A  79      14.650  -4.302   2.507  1.00  0.00           C  
ATOM   1270  O   THR A  79      14.004  -5.313   2.230  1.00  0.00           O  
ATOM   1271  CB  THR A  79      13.721  -2.644   4.137  1.00  0.00           C  
ATOM   1272  OG1 THR A  79      13.714  -2.243   5.514  1.00  0.00           O  
ATOM   1273  CG2 THR A  79      12.323  -3.084   3.733  1.00  0.00           C  
ATOM   1274  H   THR A  79      16.248  -2.405   4.523  1.00  0.00           H  
ATOM   1275  HA  THR A  79      14.439  -4.602   4.614  1.00  0.00           H  
ATOM   1276  HB  THR A  79      14.019  -1.792   3.526  1.00  0.00           H  
ATOM   1277  HG1 THR A  79      13.574  -1.295   5.569  1.00  0.00           H  
ATOM   1278 1HG2 THR A  79      11.626  -2.259   3.879  1.00  0.00           H  
ATOM   1279 2HG2 THR A  79      12.323  -3.379   2.684  1.00  0.00           H  
ATOM   1280 3HG2 THR A  79      12.016  -3.930   4.347  1.00  0.00           H  
ATOM   1281  N   ALA A  80      15.310  -3.594   1.597  1.00  0.00           N  
ATOM   1282  CA  ALA A  80      15.336  -3.984   0.193  1.00  0.00           C  
ATOM   1283  C   ALA A  80      16.091  -5.294  -0.001  1.00  0.00           C  
ATOM   1284  O   ALA A  80      15.765  -6.084  -0.887  1.00  0.00           O  
ATOM   1285  CB  ALA A  80      15.962  -2.883  -0.651  1.00  0.00           C  
ATOM   1286  H   ALA A  80      15.808  -2.764   1.886  1.00  0.00           H  
ATOM   1287  HA  ALA A  80      14.310  -4.119  -0.148  1.00  0.00           H  
ATOM   1288 1HB  ALA A  80      15.974  -3.189  -1.697  1.00  0.00           H  
ATOM   1289 2HB  ALA A  80      15.378  -1.969  -0.547  1.00  0.00           H  
ATOM   1290 3HB  ALA A  80      16.981  -2.702  -0.314  1.00  0.00           H  
ATOM   1291  N   GLY A  81      17.100  -5.518   0.834  1.00  0.00           N  
ATOM   1292  CA  GLY A  81      17.903  -6.733   0.756  1.00  0.00           C  
ATOM   1293  C   GLY A  81      19.373  -6.407   0.528  1.00  0.00           C  
ATOM   1294  O   GLY A  81      20.083  -7.144  -0.157  1.00  0.00           O  
ATOM   1295  H   GLY A  81      17.317  -4.829   1.540  1.00  0.00           H  
ATOM   1296 1HA  GLY A  81      17.790  -7.303   1.678  1.00  0.00           H  
ATOM   1297 2HA  GLY A  81      17.535  -7.360  -0.056  1.00  0.00           H  
ATOM   1298  N   ILE A  82      19.826  -5.300   1.106  1.00  0.00           N  
ATOM   1299  CA  ILE A  82      21.212  -4.871   0.962  1.00  0.00           C  
ATOM   1300  C   ILE A  82      21.899  -4.759   2.316  1.00  0.00           C  
ATOM   1301  O   ILE A  82      21.455  -4.010   3.187  1.00  0.00           O  
ATOM   1302  CB  ILE A  82      21.295  -3.518   0.231  1.00  0.00           C  
ATOM   1303  CG1 ILE A  82      20.678  -3.627  -1.166  1.00  0.00           C  
ATOM   1304  CG2 ILE A  82      22.739  -3.049   0.143  1.00  0.00           C  
ATOM   1305  CD1 ILE A  82      20.499  -2.296  -1.860  1.00  0.00           C  
ATOM   1306  H   ILE A  82      19.194  -4.741   1.661  1.00  0.00           H  
ATOM   1307  HA  ILE A  82      21.742  -5.611   0.361  1.00  0.00           H  
ATOM   1308  HB  ILE A  82      20.714  -2.774   0.775  1.00  0.00           H  
ATOM   1309 1HG1 ILE A  82      21.307  -4.258  -1.793  1.00  0.00           H  
ATOM   1310 2HG1 ILE A  82      19.702  -4.108  -1.096  1.00  0.00           H  
ATOM   1311 1HG2 ILE A  82      22.780  -2.092  -0.377  1.00  0.00           H  
ATOM   1312 2HG2 ILE A  82      23.146  -2.933   1.147  1.00  0.00           H  
ATOM   1313 3HG2 ILE A  82      23.328  -3.784  -0.405  1.00  0.00           H  
ATOM   1314 1HD1 ILE A  82      20.057  -2.455  -2.844  1.00  0.00           H  
ATOM   1315 2HD1 ILE A  82      19.843  -1.660  -1.265  1.00  0.00           H  
ATOM   1316 3HD1 ILE A  82      21.468  -1.812  -1.974  1.00  0.00           H  
ATOM   1317  N   SER A  83      22.983  -5.506   2.488  1.00  0.00           N  
ATOM   1318  CA  SER A  83      23.721  -5.508   3.745  1.00  0.00           C  
ATOM   1319  C   SER A  83      24.545  -4.237   3.903  1.00  0.00           C  
ATOM   1320  O   SER A  83      24.743  -3.492   2.942  1.00  0.00           O  
ATOM   1321  CB  SER A  83      24.628  -6.721   3.816  1.00  0.00           C  
ATOM   1322  OG  SER A  83      25.688  -6.610   2.905  1.00  0.00           O  
ATOM   1323  H   SER A  83      23.305  -6.089   1.727  1.00  0.00           H  
ATOM   1324  HA  SER A  83      23.006  -5.565   4.566  1.00  0.00           H  
ATOM   1325 1HB  SER A  83      25.023  -6.822   4.826  1.00  0.00           H  
ATOM   1326 2HB  SER A  83      24.052  -7.620   3.598  1.00  0.00           H  
ATOM   1327  HG  SER A  83      25.773  -7.472   2.492  1.00  0.00           H  
ATOM   1328  N   GLU A  84      25.023  -3.994   5.118  1.00  0.00           N  
ATOM   1329  CA  GLU A  84      25.839  -2.819   5.400  1.00  0.00           C  
ATOM   1330  C   GLU A  84      27.065  -2.770   4.496  1.00  0.00           C  
ATOM   1331  O   GLU A  84      27.379  -1.730   3.918  1.00  0.00           O  
ATOM   1332  CB  GLU A  84      26.274  -2.812   6.867  1.00  0.00           C  
ATOM   1333  CG  GLU A  84      27.141  -1.623   7.260  1.00  0.00           C  
ATOM   1334  CD  GLU A  84      27.562  -1.657   8.703  1.00  0.00           C  
ATOM   1335  OE1 GLU A  84      27.057  -2.479   9.430  1.00  0.00           O  
ATOM   1336  OE2 GLU A  84      28.389  -0.860   9.079  1.00  0.00           O  
ATOM   1337  H   GLU A  84      24.817  -4.640   5.866  1.00  0.00           H  
ATOM   1338  HA  GLU A  84      25.237  -1.928   5.220  1.00  0.00           H  
ATOM   1339 1HB  GLU A  84      25.393  -2.809   7.508  1.00  0.00           H  
ATOM   1340 2HB  GLU A  84      26.835  -3.721   7.085  1.00  0.00           H  
ATOM   1341 1HG  GLU A  84      28.032  -1.614   6.634  1.00  0.00           H  
ATOM   1342 2HG  GLU A  84      26.587  -0.705   7.069  1.00  0.00           H  
ATOM   1343  N   LYS A  85      27.752  -3.900   4.377  1.00  0.00           N  
ATOM   1344  CA  LYS A  85      28.930  -3.995   3.523  1.00  0.00           C  
ATOM   1345  C   LYS A  85      28.605  -3.589   2.091  1.00  0.00           C  
ATOM   1346  O   LYS A  85      29.335  -2.811   1.476  1.00  0.00           O  
ATOM   1347  CB  LYS A  85      29.499  -5.414   3.551  1.00  0.00           C  
ATOM   1348  CG  LYS A  85      30.745  -5.609   2.697  1.00  0.00           C  
ATOM   1349  CD  LYS A  85      31.280  -7.028   2.817  1.00  0.00           C  
ATOM   1350  CE  LYS A  85      32.493  -7.241   1.923  1.00  0.00           C  
ATOM   1351  NZ  LYS A  85      33.034  -8.622   2.038  1.00  0.00           N  
ATOM   1352  H   LYS A  85      27.452  -4.715   4.893  1.00  0.00           H  
ATOM   1353  HA  LYS A  85      29.695  -3.322   3.913  1.00  0.00           H  
ATOM   1354 1HB  LYS A  85      29.750  -5.685   4.577  1.00  0.00           H  
ATOM   1355 2HB  LYS A  85      28.741  -6.117   3.203  1.00  0.00           H  
ATOM   1356 1HG  LYS A  85      30.506  -5.407   1.653  1.00  0.00           H  
ATOM   1357 2HG  LYS A  85      31.517  -4.910   3.016  1.00  0.00           H  
ATOM   1358 1HD  LYS A  85      31.564  -7.224   3.852  1.00  0.00           H  
ATOM   1359 2HD  LYS A  85      30.502  -7.736   2.532  1.00  0.00           H  
ATOM   1360 1HE  LYS A  85      32.216  -7.057   0.886  1.00  0.00           H  
ATOM   1361 2HE  LYS A  85      33.275  -6.534   2.197  1.00  0.00           H  
ATOM   1362 1HZ  LYS A  85      33.835  -8.722   1.431  1.00  0.00           H  
ATOM   1363 2HZ  LYS A  85      33.312  -8.797   2.994  1.00  0.00           H  
ATOM   1364 3HZ  LYS A  85      32.323  -9.286   1.768  1.00  0.00           H  
ATOM   1365  N   GLN A  86      27.506  -4.119   1.566  1.00  0.00           N  
ATOM   1366  CA  GLN A  86      27.072  -3.798   0.212  1.00  0.00           C  
ATOM   1367  C   GLN A  86      26.725  -2.319   0.081  1.00  0.00           C  
ATOM   1368  O   GLN A  86      27.033  -1.687  -0.931  1.00  0.00           O  
ATOM   1369  CB  GLN A  86      25.865  -4.654  -0.181  1.00  0.00           C  
ATOM   1370  CG  GLN A  86      26.187  -6.124  -0.391  1.00  0.00           C  
ATOM   1371  CD  GLN A  86      24.946  -6.958  -0.646  1.00  0.00           C  
ATOM   1372  OE1 GLN A  86      23.960  -6.871   0.091  1.00  0.00           O  
ATOM   1373  NE2 GLN A  86      24.987  -7.773  -1.694  1.00  0.00           N  
ATOM   1374  H   GLN A  86      26.957  -4.762   2.118  1.00  0.00           H  
ATOM   1375  HA  GLN A  86      27.887  -4.027  -0.476  1.00  0.00           H  
ATOM   1376 1HB  GLN A  86      25.101  -4.584   0.593  1.00  0.00           H  
ATOM   1377 2HB  GLN A  86      25.432  -4.270  -1.105  1.00  0.00           H  
ATOM   1378 1HG  GLN A  86      26.848  -6.222  -1.252  1.00  0.00           H  
ATOM   1379 2HG  GLN A  86      26.680  -6.508   0.503  1.00  0.00           H  
ATOM   1380 1HE2 GLN A  86      24.197  -8.348  -1.912  1.00  0.00           H  
ATOM   1381 2HE2 GLN A  86      25.807  -7.813  -2.265  1.00  0.00           H  
ATOM   1382  N   LEU A  87      26.084  -1.774   1.109  1.00  0.00           N  
ATOM   1383  CA  LEU A  87      25.717  -0.363   1.121  1.00  0.00           C  
ATOM   1384  C   LEU A  87      26.951   0.527   1.031  1.00  0.00           C  
ATOM   1385  O   LEU A  87      26.983   1.482   0.255  1.00  0.00           O  
ATOM   1386  CB  LEU A  87      24.931  -0.030   2.395  1.00  0.00           C  
ATOM   1387  CG  LEU A  87      24.605   1.454   2.607  1.00  0.00           C  
ATOM   1388  CD1 LEU A  87      23.737   1.952   1.460  1.00  0.00           C  
ATOM   1389  CD2 LEU A  87      23.901   1.633   3.944  1.00  0.00           C  
ATOM   1390  H   LEU A  87      25.844  -2.352   1.901  1.00  0.00           H  
ATOM   1391  HA  LEU A  87      25.079  -0.163   0.260  1.00  0.00           H  
ATOM   1392 1HB  LEU A  87      23.990  -0.577   2.375  1.00  0.00           H  
ATOM   1393 2HB  LEU A  87      25.506  -0.370   3.257  1.00  0.00           H  
ATOM   1394  HG  LEU A  87      25.529   2.033   2.603  1.00  0.00           H  
ATOM   1395 1HD1 LEU A  87      23.505   3.007   1.611  1.00  0.00           H  
ATOM   1396 2HD1 LEU A  87      24.273   1.830   0.519  1.00  0.00           H  
ATOM   1397 3HD1 LEU A  87      22.811   1.379   1.429  1.00  0.00           H  
ATOM   1398 1HD2 LEU A  87      23.670   2.688   4.095  1.00  0.00           H  
ATOM   1399 2HD2 LEU A  87      22.977   1.054   3.949  1.00  0.00           H  
ATOM   1400 3HD2 LEU A  87      24.551   1.285   4.747  1.00  0.00           H  
ATOM   1401  N   ARG A  88      27.964   0.208   1.828  1.00  0.00           N  
ATOM   1402  CA  ARG A  88      29.198   0.985   1.848  1.00  0.00           C  
ATOM   1403  C   ARG A  88      29.938   0.875   0.521  1.00  0.00           C  
ATOM   1404  O   ARG A  88      30.501   1.855   0.031  1.00  0.00           O  
ATOM   1405  CB  ARG A  88      30.108   0.518   2.974  1.00  0.00           C  
ATOM   1406  CG  ARG A  88      29.609   0.836   4.374  1.00  0.00           C  
ATOM   1407  CD  ARG A  88      30.544   0.341   5.417  1.00  0.00           C  
ATOM   1408  NE  ARG A  88      30.017   0.540   6.757  1.00  0.00           N  
ATOM   1409  CZ  ARG A  88      30.117   1.687   7.456  1.00  0.00           C  
ATOM   1410  NH1 ARG A  88      30.726   2.727   6.931  1.00  0.00           N  
ATOM   1411  NH2 ARG A  88      29.603   1.767   8.671  1.00  0.00           N  
ATOM   1412  H   ARG A  88      27.878  -0.593   2.437  1.00  0.00           H  
ATOM   1413  HA  ARG A  88      28.945   2.031   2.022  1.00  0.00           H  
ATOM   1414 1HB  ARG A  88      30.242  -0.561   2.909  1.00  0.00           H  
ATOM   1415 2HB  ARG A  88      31.091   0.977   2.862  1.00  0.00           H  
ATOM   1416 1HG  ARG A  88      29.508   1.915   4.488  1.00  0.00           H  
ATOM   1417 2HG  ARG A  88      28.639   0.362   4.531  1.00  0.00           H  
ATOM   1418 1HD  ARG A  88      30.718  -0.724   5.273  1.00  0.00           H  
ATOM   1419 2HD  ARG A  88      31.490   0.877   5.340  1.00  0.00           H  
ATOM   1420  HE  ARG A  88      29.542  -0.238   7.195  1.00  0.00           H  
ATOM   1421 1HH1 ARG A  88      31.119   2.665   6.002  1.00  0.00           H  
ATOM   1422 2HH1 ARG A  88      30.801   3.586   7.455  1.00  0.00           H  
ATOM   1423 1HH2 ARG A  88      29.135   0.967   9.076  1.00  0.00           H  
ATOM   1424 2HH2 ARG A  88      29.678   2.626   9.195  1.00  0.00           H  
ATOM   1425  N   GLU A  89      29.935  -0.321  -0.056  1.00  0.00           N  
ATOM   1426  CA  GLU A  89      30.613  -0.562  -1.324  1.00  0.00           C  
ATOM   1427  C   GLU A  89      29.856   0.072  -2.483  1.00  0.00           C  
ATOM   1428  O   GLU A  89      30.459   0.571  -3.433  1.00  0.00           O  
ATOM   1429  CB  GLU A  89      30.772  -2.065  -1.567  1.00  0.00           C  
ATOM   1430  CG  GLU A  89      31.771  -2.749  -0.645  1.00  0.00           C  
ATOM   1431  CD  GLU A  89      31.881  -4.227  -0.895  1.00  0.00           C  
ATOM   1432  OE1 GLU A  89      31.110  -4.738  -1.671  1.00  0.00           O  
ATOM   1433  OE2 GLU A  89      32.738  -4.846  -0.310  1.00  0.00           O  
ATOM   1434  H   GLU A  89      29.450  -1.083   0.395  1.00  0.00           H  
ATOM   1435  HA  GLU A  89      31.609  -0.120  -1.273  1.00  0.00           H  
ATOM   1436 1HB  GLU A  89      29.807  -2.557  -1.440  1.00  0.00           H  
ATOM   1437 2HB  GLU A  89      31.094  -2.235  -2.594  1.00  0.00           H  
ATOM   1438 1HG  GLU A  89      32.751  -2.294  -0.786  1.00  0.00           H  
ATOM   1439 2HG  GLU A  89      31.469  -2.582   0.388  1.00  0.00           H  
ATOM   1440  N   ALA A  90      28.529   0.050  -2.400  1.00  0.00           N  
ATOM   1441  CA  ALA A  90      27.687   0.615  -3.446  1.00  0.00           C  
ATOM   1442  C   ALA A  90      27.743   2.137  -3.438  1.00  0.00           C  
ATOM   1443  O   ALA A  90      27.929   2.755  -2.389  1.00  0.00           O  
ATOM   1444  CB  ALA A  90      26.251   0.138  -3.285  1.00  0.00           C  
ATOM   1445  H   ALA A  90      28.095  -0.370  -1.591  1.00  0.00           H  
ATOM   1446  HA  ALA A  90      28.047   0.257  -4.411  1.00  0.00           H  
ATOM   1447 1HB  ALA A  90      25.633   0.568  -4.073  1.00  0.00           H  
ATOM   1448 2HB  ALA A  90      26.219  -0.949  -3.351  1.00  0.00           H  
ATOM   1449 3HB  ALA A  90      25.870   0.453  -2.314  1.00  0.00           H  
ATOM   1450  N   ASP A  91      27.583   2.737  -4.613  1.00  0.00           N  
ATOM   1451  CA  ASP A  91      27.599   4.189  -4.740  1.00  0.00           C  
ATOM   1452  C   ASP A  91      26.191   4.764  -4.665  1.00  0.00           C  
ATOM   1453  O   ASP A  91      25.990   5.880  -4.184  1.00  0.00           O  
ATOM   1454  CB  ASP A  91      28.256   4.605  -6.058  1.00  0.00           C  
ATOM   1455  CG  ASP A  91      29.727   4.218  -6.134  1.00  0.00           C  
ATOM   1456  OD1 ASP A  91      30.446   4.504  -5.205  1.00  0.00           O  
ATOM   1457  OD2 ASP A  91      30.118   3.640  -7.120  1.00  0.00           O  
ATOM   1458  H   ASP A  91      27.447   2.173  -5.438  1.00  0.00           H  
ATOM   1459  HA  ASP A  91      28.189   4.601  -3.920  1.00  0.00           H  
ATOM   1460 1HB  ASP A  91      27.730   4.138  -6.890  1.00  0.00           H  
ATOM   1461 2HB  ASP A  91      28.173   5.685  -6.181  1.00  0.00           H  
ATOM   1462  N   TYR A  92      25.217   3.997  -5.142  1.00  0.00           N  
ATOM   1463  CA  TYR A  92      23.824   4.426  -5.125  1.00  0.00           C  
ATOM   1464  C   TYR A  92      22.879   3.233  -5.168  1.00  0.00           C  
ATOM   1465  O   TYR A  92      23.240   2.160  -5.653  1.00  0.00           O  
ATOM   1466  CB  TYR A  92      23.541   5.369  -6.297  1.00  0.00           C  
ATOM   1467  CG  TYR A  92      23.727   4.729  -7.654  1.00  0.00           C  
ATOM   1468  CD1 TYR A  92      22.662   4.091  -8.272  1.00  0.00           C  
ATOM   1469  CD2 TYR A  92      24.963   4.781  -8.282  1.00  0.00           C  
ATOM   1470  CE1 TYR A  92      22.832   3.507  -9.513  1.00  0.00           C  
ATOM   1471  CE2 TYR A  92      25.133   4.196  -9.522  1.00  0.00           C  
ATOM   1472  CZ  TYR A  92      24.073   3.561 -10.137  1.00  0.00           C  
ATOM   1473  OH  TYR A  92      24.242   2.979 -11.372  1.00  0.00           O  
ATOM   1474  H   TYR A  92      25.448   3.092  -5.527  1.00  0.00           H  
ATOM   1475  HA  TYR A  92      23.644   4.982  -4.204  1.00  0.00           H  
ATOM   1476 1HB  TYR A  92      22.515   5.735  -6.230  1.00  0.00           H  
ATOM   1477 2HB  TYR A  92      24.201   6.234  -6.235  1.00  0.00           H  
ATOM   1478  HD1 TYR A  92      21.690   4.051  -7.779  1.00  0.00           H  
ATOM   1479  HD2 TYR A  92      25.800   5.282  -7.796  1.00  0.00           H  
ATOM   1480  HE1 TYR A  92      21.995   3.005  -9.998  1.00  0.00           H  
ATOM   1481  HE2 TYR A  92      26.105   4.236 -10.015  1.00  0.00           H  
ATOM   1482  HH  TYR A  92      23.675   3.417 -12.011  1.00  0.00           H  
ATOM   1483  N   ILE A  93      21.667   3.425  -4.661  1.00  0.00           N  
ATOM   1484  CA  ILE A  93      20.663   2.368  -4.651  1.00  0.00           C  
ATOM   1485  C   ILE A  93      19.366   2.834  -5.303  1.00  0.00           C  
ATOM   1486  O   ILE A  93      18.856   3.910  -4.992  1.00  0.00           O  
ATOM   1487  CB  ILE A  93      20.375   1.897  -3.214  1.00  0.00           C  
ATOM   1488  CG1 ILE A  93      21.656   1.374  -2.557  1.00  0.00           C  
ATOM   1489  CG2 ILE A  93      19.296   0.826  -3.211  1.00  0.00           C  
ATOM   1490  CD1 ILE A  93      21.517   1.106  -1.076  1.00  0.00           C  
ATOM   1491  H   ILE A  93      21.435   4.328  -4.270  1.00  0.00           H  
ATOM   1492  HA  ILE A  93      21.050   1.517  -5.212  1.00  0.00           H  
ATOM   1493  HB  ILE A  93      20.037   2.742  -2.615  1.00  0.00           H  
ATOM   1494 1HG1 ILE A  93      21.963   0.449  -3.045  1.00  0.00           H  
ATOM   1495 2HG1 ILE A  93      22.459   2.099  -2.698  1.00  0.00           H  
ATOM   1496 1HG2 ILE A  93      19.106   0.503  -2.188  1.00  0.00           H  
ATOM   1497 2HG2 ILE A  93      18.381   1.231  -3.640  1.00  0.00           H  
ATOM   1498 3HG2 ILE A  93      19.628  -0.027  -3.804  1.00  0.00           H  
ATOM   1499 1HD1 ILE A  93      22.465   0.738  -0.682  1.00  0.00           H  
ATOM   1500 2HD1 ILE A  93      21.244   2.028  -0.563  1.00  0.00           H  
ATOM   1501 3HD1 ILE A  93      20.743   0.357  -0.914  1.00  0.00           H  
ATOM   1502  N   ILE A  94      18.839   2.017  -6.209  1.00  0.00           N  
ATOM   1503  CA  ILE A  94      17.595   2.337  -6.897  1.00  0.00           C  
ATOM   1504  C   ILE A  94      16.516   1.305  -6.591  1.00  0.00           C  
ATOM   1505  O   ILE A  94      16.627   0.143  -6.983  1.00  0.00           O  
ATOM   1506  CB  ILE A  94      17.814   2.418  -8.419  1.00  0.00           C  
ATOM   1507  CG1 ILE A  94      18.824   3.518  -8.755  1.00  0.00           C  
ATOM   1508  CG2 ILE A  94      16.494   2.666  -9.133  1.00  0.00           C  
ATOM   1509  CD1 ILE A  94      19.114   3.649 -10.233  1.00  0.00           C  
ATOM   1510  H   ILE A  94      19.315   1.153  -6.427  1.00  0.00           H  
ATOM   1511  HA  ILE A  94      17.251   3.314  -6.553  1.00  0.00           H  
ATOM   1512  HB  ILE A  94      18.238   1.480  -8.776  1.00  0.00           H  
ATOM   1513 1HG1 ILE A  94      18.453   4.476  -8.394  1.00  0.00           H  
ATOM   1514 2HG1 ILE A  94      19.764   3.318  -8.241  1.00  0.00           H  
ATOM   1515 1HG2 ILE A  94      16.667   2.721 -10.208  1.00  0.00           H  
ATOM   1516 2HG2 ILE A  94      15.805   1.851  -8.918  1.00  0.00           H  
ATOM   1517 3HG2 ILE A  94      16.064   3.606  -8.787  1.00  0.00           H  
ATOM   1518 1HD1 ILE A  94      19.839   4.448 -10.392  1.00  0.00           H  
ATOM   1519 2HD1 ILE A  94      19.521   2.710 -10.609  1.00  0.00           H  
ATOM   1520 3HD1 ILE A  94      18.193   3.884 -10.765  1.00  0.00           H  
ATOM   1521  N   LEU A  95      15.474   1.736  -5.890  1.00  0.00           N  
ATOM   1522  CA  LEU A  95      14.372   0.851  -5.533  1.00  0.00           C  
ATOM   1523  C   LEU A  95      13.111   1.198  -6.315  1.00  0.00           C  
ATOM   1524  O   LEU A  95      12.526   2.265  -6.126  1.00  0.00           O  
ATOM   1525  CB  LEU A  95      14.088   0.938  -4.028  1.00  0.00           C  
ATOM   1526  CG  LEU A  95      15.312   0.806  -3.112  1.00  0.00           C  
ATOM   1527  CD1 LEU A  95      14.889   1.020  -1.665  1.00  0.00           C  
ATOM   1528  CD2 LEU A  95      15.943  -0.565  -3.301  1.00  0.00           C  
ATOM   1529  H   LEU A  95      15.444   2.702  -5.596  1.00  0.00           H  
ATOM   1530  HA  LEU A  95      14.659  -0.174  -5.773  1.00  0.00           H  
ATOM   1531 1HB  LEU A  95      13.619   1.897  -3.818  1.00  0.00           H  
ATOM   1532 2HB  LEU A  95      13.387   0.147  -3.760  1.00  0.00           H  
ATOM   1533  HG  LEU A  95      16.040   1.578  -3.364  1.00  0.00           H  
ATOM   1534 1HD1 LEU A  95      15.759   0.927  -1.015  1.00  0.00           H  
ATOM   1535 2HD1 LEU A  95      14.459   2.016  -1.555  1.00  0.00           H  
ATOM   1536 3HD1 LEU A  95      14.147   0.271  -1.389  1.00  0.00           H  
ATOM   1537 1HD2 LEU A  95      16.813  -0.658  -2.650  1.00  0.00           H  
ATOM   1538 2HD2 LEU A  95      15.216  -1.338  -3.048  1.00  0.00           H  
ATOM   1539 3HD2 LEU A  95      16.252  -0.684  -4.340  1.00  0.00           H  
ATOM   1540  N   ILE A  96      12.697   0.292  -7.193  1.00  0.00           N  
ATOM   1541  CA  ILE A  96      11.505   0.503  -8.008  1.00  0.00           C  
ATOM   1542  C   ILE A  96      10.287  -0.167  -7.384  1.00  0.00           C  
ATOM   1543  O   ILE A  96      10.203  -1.393  -7.323  1.00  0.00           O  
ATOM   1544  CB  ILE A  96      11.712  -0.035  -9.435  1.00  0.00           C  
ATOM   1545  CG1 ILE A  96      13.003   0.528 -10.036  1.00  0.00           C  
ATOM   1546  CG2 ILE A  96      10.518   0.310 -10.312  1.00  0.00           C  
ATOM   1547  CD1 ILE A  96      13.033   2.038 -10.110  1.00  0.00           C  
ATOM   1548  H   ILE A  96      13.220  -0.564  -7.300  1.00  0.00           H  
ATOM   1549  HA  ILE A  96      11.318   1.575  -8.077  1.00  0.00           H  
ATOM   1550  HB  ILE A  96      11.826  -1.118  -9.403  1.00  0.00           H  
ATOM   1551 1HG1 ILE A  96      13.854   0.198  -9.442  1.00  0.00           H  
ATOM   1552 2HG1 ILE A  96      13.137   0.135 -11.044  1.00  0.00           H  
ATOM   1553 1HG2 ILE A  96      10.682  -0.077 -11.318  1.00  0.00           H  
ATOM   1554 2HG2 ILE A  96       9.618  -0.138  -9.893  1.00  0.00           H  
ATOM   1555 3HG2 ILE A  96      10.399   1.393 -10.355  1.00  0.00           H  
ATOM   1556 1HD1 ILE A  96      13.979   2.361 -10.547  1.00  0.00           H  
ATOM   1557 2HD1 ILE A  96      12.208   2.389 -10.731  1.00  0.00           H  
ATOM   1558 3HD1 ILE A  96      12.937   2.453  -9.108  1.00  0.00           H  
ATOM   1559  N   LEU A  97       9.343   0.647  -6.922  1.00  0.00           N  
ATOM   1560  CA  LEU A  97       8.135   0.136  -6.287  1.00  0.00           C  
ATOM   1561  C   LEU A  97       6.926   0.288  -7.202  1.00  0.00           C  
ATOM   1562  O   LEU A  97       6.300   1.347  -7.249  1.00  0.00           O  
ATOM   1563  CB  LEU A  97       7.879   0.870  -4.965  1.00  0.00           C  
ATOM   1564  CG  LEU A  97       9.061   0.912  -3.988  1.00  0.00           C  
ATOM   1565  CD1 LEU A  97       8.688   1.756  -2.776  1.00  0.00           C  
ATOM   1566  CD2 LEU A  97       9.430  -0.505  -3.576  1.00  0.00           C  
ATOM   1567  H   LEU A  97       9.467   1.645  -7.013  1.00  0.00           H  
ATOM   1568  HA  LEU A  97       8.279  -0.923  -6.072  1.00  0.00           H  
ATOM   1569 1HB  LEU A  97       7.596   1.898  -5.188  1.00  0.00           H  
ATOM   1570 2HB  LEU A  97       7.045   0.388  -4.456  1.00  0.00           H  
ATOM   1571  HG  LEU A  97       9.916   1.384  -4.472  1.00  0.00           H  
ATOM   1572 1HD1 LEU A  97       9.528   1.786  -2.082  1.00  0.00           H  
ATOM   1573 2HD1 LEU A  97       8.448   2.769  -3.098  1.00  0.00           H  
ATOM   1574 3HD1 LEU A  97       7.824   1.317  -2.280  1.00  0.00           H  
ATOM   1575 1HD2 LEU A  97      10.270  -0.475  -2.882  1.00  0.00           H  
ATOM   1576 2HD2 LEU A  97       8.575  -0.977  -3.090  1.00  0.00           H  
ATOM   1577 3HD2 LEU A  97       9.708  -1.080  -4.459  1.00  0.00           H  
ATOM   1578  N   VAL A  98       6.602  -0.778  -7.928  1.00  0.00           N  
ATOM   1579  CA  VAL A  98       5.471  -0.763  -8.848  1.00  0.00           C  
ATOM   1580  C   VAL A  98       4.641  -2.034  -8.719  1.00  0.00           C  
ATOM   1581  O   VAL A  98       5.183  -3.128  -8.568  1.00  0.00           O  
ATOM   1582  CB  VAL A  98       5.964  -0.620 -10.300  1.00  0.00           C  
ATOM   1583  CG1 VAL A  98       4.784  -0.507 -11.254  1.00  0.00           C  
ATOM   1584  CG2 VAL A  98       6.874   0.592 -10.421  1.00  0.00           C  
ATOM   1585  H   VAL A  98       7.155  -1.619  -7.841  1.00  0.00           H  
ATOM   1586  HA  VAL A  98       4.840   0.093  -8.606  1.00  0.00           H  
ATOM   1587  HB  VAL A  98       6.515  -1.519 -10.577  1.00  0.00           H  
ATOM   1588 1HG1 VAL A  98       5.151  -0.407 -12.276  1.00  0.00           H  
ATOM   1589 2HG1 VAL A  98       4.166  -1.401 -11.177  1.00  0.00           H  
ATOM   1590 3HG1 VAL A  98       4.190   0.369 -10.995  1.00  0.00           H  
ATOM   1591 1HG2 VAL A  98       7.219   0.687 -11.450  1.00  0.00           H  
ATOM   1592 2HG2 VAL A  98       6.324   1.490 -10.139  1.00  0.00           H  
ATOM   1593 3HG2 VAL A  98       7.732   0.470  -9.760  1.00  0.00           H  
ATOM   1594  N   ARG A  99       3.322  -1.881  -8.779  1.00  0.00           N  
ATOM   1595  CA  ARG A  99       2.414  -3.016  -8.665  1.00  0.00           C  
ATOM   1596  C   ARG A  99       2.599  -3.987  -9.825  1.00  0.00           C  
ATOM   1597  O   ARG A  99       2.640  -5.202  -9.629  1.00  0.00           O  
ATOM   1598  CB  ARG A  99       0.968  -2.544  -8.628  1.00  0.00           C  
ATOM   1599  CG  ARG A  99       0.570  -1.804  -7.361  1.00  0.00           C  
ATOM   1600  CD  ARG A  99      -0.855  -1.384  -7.395  1.00  0.00           C  
ATOM   1601  NE  ARG A  99      -1.757  -2.523  -7.357  1.00  0.00           N  
ATOM   1602  CZ  ARG A  99      -3.069  -2.471  -7.661  1.00  0.00           C  
ATOM   1603  NH1 ARG A  99      -3.614  -1.331  -8.023  1.00  0.00           N  
ATOM   1604  NH2 ARG A  99      -3.806  -3.566  -7.596  1.00  0.00           N  
ATOM   1605  H   ARG A  99       2.940  -0.956  -8.907  1.00  0.00           H  
ATOM   1606  HA  ARG A  99       2.629  -3.540  -7.734  1.00  0.00           H  
ATOM   1607 1HB  ARG A  99       0.781  -1.879  -9.470  1.00  0.00           H  
ATOM   1608 2HB  ARG A  99       0.303  -3.401  -8.733  1.00  0.00           H  
ATOM   1609 1HG  ARG A  99       0.715  -2.455  -6.498  1.00  0.00           H  
ATOM   1610 2HG  ARG A  99       1.188  -0.912  -7.250  1.00  0.00           H  
ATOM   1611 1HD  ARG A  99      -1.068  -0.751  -6.534  1.00  0.00           H  
ATOM   1612 2HD  ARG A  99      -1.047  -0.827  -8.311  1.00  0.00           H  
ATOM   1613  HE  ARG A  99      -1.373  -3.418  -7.083  1.00  0.00           H  
ATOM   1614 1HH1 ARG A  99      -3.050  -0.494  -8.073  1.00  0.00           H  
ATOM   1615 2HH1 ARG A  99      -4.597  -1.292  -8.251  1.00  0.00           H  
ATOM   1616 1HH2 ARG A  99      -3.387  -4.442  -7.318  1.00  0.00           H  
ATOM   1617 2HH2 ARG A  99      -4.789  -3.526  -7.824  1.00  0.00           H  
ATOM   1618  N   ASP A 100       2.708  -3.445 -11.033  1.00  0.00           N  
ATOM   1619  CA  ASP A 100       2.904  -4.261 -12.225  1.00  0.00           C  
ATOM   1620  C   ASP A 100       4.378  -4.573 -12.444  1.00  0.00           C  
ATOM   1621  O   ASP A 100       5.177  -3.679 -12.722  1.00  0.00           O  
ATOM   1622  CB  ASP A 100       2.337  -3.553 -13.458  1.00  0.00           C  
ATOM   1623  CG  ASP A 100       2.410  -4.407 -14.717  1.00  0.00           C  
ATOM   1624  OD1 ASP A 100       3.023  -5.447 -14.671  1.00  0.00           O  
ATOM   1625  OD2 ASP A 100       1.853  -4.010 -15.713  1.00  0.00           O  
ATOM   1626  H   ASP A 100       2.656  -2.440 -11.127  1.00  0.00           H  
ATOM   1627  HA  ASP A 100       2.362  -5.199 -12.094  1.00  0.00           H  
ATOM   1628 1HB  ASP A 100       1.296  -3.285 -13.278  1.00  0.00           H  
ATOM   1629 2HB  ASP A 100       2.888  -2.628 -13.632  1.00  0.00           H  
ATOM   1630  N   GLU A 101       4.733  -5.847 -12.317  1.00  0.00           N  
ATOM   1631  CA  GLU A 101       6.115  -6.278 -12.490  1.00  0.00           C  
ATOM   1632  C   GLU A 101       6.679  -5.799 -13.821  1.00  0.00           C  
ATOM   1633  O   GLU A 101       7.841  -5.401 -13.907  1.00  0.00           O  
ATOM   1634  CB  GLU A 101       6.214  -7.803 -12.403  1.00  0.00           C  
ATOM   1635  CG  GLU A 101       7.631  -8.348 -12.504  1.00  0.00           C  
ATOM   1636  CD  GLU A 101       7.705  -9.831 -12.267  1.00  0.00           C  
ATOM   1637  OE1 GLU A 101       6.676 -10.462 -12.244  1.00  0.00           O  
ATOM   1638  OE2 GLU A 101       8.793 -10.334 -12.110  1.00  0.00           O  
ATOM   1639  H   GLU A 101       4.027  -6.535 -12.096  1.00  0.00           H  
ATOM   1640  HA  GLU A 101       6.713  -5.854 -11.683  1.00  0.00           H  
ATOM   1641 1HB  GLU A 101       5.791  -8.141 -11.457  1.00  0.00           H  
ATOM   1642 2HB  GLU A 101       5.625  -8.252 -13.204  1.00  0.00           H  
ATOM   1643 1HG  GLU A 101       8.024  -8.130 -13.496  1.00  0.00           H  
ATOM   1644 2HG  GLU A 101       8.258  -7.837 -11.775  1.00  0.00           H  
ATOM   1645  N   LYS A 102       5.850  -5.839 -14.859  1.00  0.00           N  
ATOM   1646  CA  LYS A 102       6.262  -5.400 -16.186  1.00  0.00           C  
ATOM   1647  C   LYS A 102       6.863  -4.001 -16.142  1.00  0.00           C  
ATOM   1648  O   LYS A 102       7.963  -3.771 -16.646  1.00  0.00           O  
ATOM   1649  CB  LYS A 102       5.077  -5.433 -17.153  1.00  0.00           C  
ATOM   1650  CG  LYS A 102       5.417  -5.021 -18.579  1.00  0.00           C  
ATOM   1651  CD  LYS A 102       4.199  -5.108 -19.485  1.00  0.00           C  
ATOM   1652  CE  LYS A 102       4.526  -4.652 -20.900  1.00  0.00           C  
ATOM   1653  NZ  LYS A 102       3.342  -4.732 -21.798  1.00  0.00           N  
ATOM   1654  H   LYS A 102       4.909  -6.181 -14.723  1.00  0.00           H  
ATOM   1655  HA  LYS A 102       7.016  -6.092 -16.562  1.00  0.00           H  
ATOM   1656 1HB  LYS A 102       4.663  -6.441 -17.187  1.00  0.00           H  
ATOM   1657 2HB  LYS A 102       4.293  -4.768 -16.791  1.00  0.00           H  
ATOM   1658 1HG  LYS A 102       5.790  -3.996 -18.583  1.00  0.00           H  
ATOM   1659 2HG  LYS A 102       6.198  -5.673 -18.970  1.00  0.00           H  
ATOM   1660 1HD  LYS A 102       3.842  -6.138 -19.518  1.00  0.00           H  
ATOM   1661 2HD  LYS A 102       3.403  -4.478 -19.086  1.00  0.00           H  
ATOM   1662 1HE  LYS A 102       4.880  -3.623 -20.877  1.00  0.00           H  
ATOM   1663 2HE  LYS A 102       5.319  -5.277 -21.309  1.00  0.00           H  
ATOM   1664 1HZ  LYS A 102       3.600  -4.422 -22.724  1.00  0.00           H  
ATOM   1665 2HZ  LYS A 102       3.015  -5.687 -21.841  1.00  0.00           H  
ATOM   1666 3HZ  LYS A 102       2.606  -4.141 -21.439  1.00  0.00           H  
ATOM   1667  N   LYS A 103       6.136  -3.069 -15.536  1.00  0.00           N  
ATOM   1668  CA  LYS A 103       6.606  -1.694 -15.406  1.00  0.00           C  
ATOM   1669  C   LYS A 103       7.768  -1.600 -14.424  1.00  0.00           C  
ATOM   1670  O   LYS A 103       8.723  -0.857 -14.649  1.00  0.00           O  
ATOM   1671  CB  LYS A 103       5.466  -0.778 -14.960  1.00  0.00           C  
ATOM   1672  CG  LYS A 103       4.383  -0.565 -16.010  1.00  0.00           C  
ATOM   1673  CD  LYS A 103       3.294   0.367 -15.499  1.00  0.00           C  
ATOM   1674  CE  LYS A 103       2.136   0.458 -16.483  1.00  0.00           C  
ATOM   1675  NZ  LYS A 103       1.078   1.392 -16.012  1.00  0.00           N  
ATOM   1676  H   LYS A 103       5.234  -3.317 -15.155  1.00  0.00           H  
ATOM   1677  HA  LYS A 103       6.947  -1.351 -16.384  1.00  0.00           H  
ATOM   1678 1HB  LYS A 103       4.992  -1.193 -14.070  1.00  0.00           H  
ATOM   1679 2HB  LYS A 103       5.868   0.199 -14.691  1.00  0.00           H  
ATOM   1680 1HG  LYS A 103       4.827  -0.134 -16.908  1.00  0.00           H  
ATOM   1681 2HG  LYS A 103       3.936  -1.523 -16.271  1.00  0.00           H  
ATOM   1682 1HD  LYS A 103       2.920  -0.000 -14.543  1.00  0.00           H  
ATOM   1683 2HD  LYS A 103       3.709   1.363 -15.349  1.00  0.00           H  
ATOM   1684 1HE  LYS A 103       2.505   0.802 -17.448  1.00  0.00           H  
ATOM   1685 2HE  LYS A 103       1.696  -0.530 -16.619  1.00  0.00           H  
ATOM   1686 1HZ  LYS A 103       0.330   1.423 -16.690  1.00  0.00           H  
ATOM   1687 2HZ  LYS A 103       0.715   1.071 -15.125  1.00  0.00           H  
ATOM   1688 3HZ  LYS A 103       1.470   2.316 -15.900  1.00  0.00           H  
ATOM   1689  N   ALA A 104       7.679  -2.357 -13.336  1.00  0.00           N  
ATOM   1690  CA  ALA A 104       8.724  -2.364 -12.319  1.00  0.00           C  
ATOM   1691  C   ALA A 104      10.091  -2.632 -12.936  1.00  0.00           C  
ATOM   1692  O   ALA A 104      11.042  -1.883 -12.713  1.00  0.00           O  
ATOM   1693  CB  ALA A 104       8.415  -3.399 -11.248  1.00  0.00           C  
ATOM   1694  H   ALA A 104       6.866  -2.944 -13.210  1.00  0.00           H  
ATOM   1695  HA  ALA A 104       8.744  -1.386 -11.838  1.00  0.00           H  
ATOM   1696 1HB  ALA A 104       9.204  -3.392 -10.496  1.00  0.00           H  
ATOM   1697 2HB  ALA A 104       7.462  -3.160 -10.776  1.00  0.00           H  
ATOM   1698 3HB  ALA A 104       8.356  -4.387 -11.703  1.00  0.00           H  
ATOM   1699  N   LYS A 105      10.183  -3.706 -13.714  1.00  0.00           N  
ATOM   1700  CA  LYS A 105      11.432  -4.072 -14.370  1.00  0.00           C  
ATOM   1701  C   LYS A 105      11.813  -3.054 -15.436  1.00  0.00           C  
ATOM   1702  O   LYS A 105      12.990  -2.737 -15.614  1.00  0.00           O  
ATOM   1703  CB  LYS A 105      11.323  -5.466 -14.990  1.00  0.00           C  
ATOM   1704  CG  LYS A 105      12.625  -5.998 -15.575  1.00  0.00           C  
ATOM   1705  CD  LYS A 105      12.490  -7.456 -15.987  1.00  0.00           C  
ATOM   1706  CE  LYS A 105      13.834  -8.044 -16.390  1.00  0.00           C  
ATOM   1707  NZ  LYS A 105      14.363  -7.423 -17.634  1.00  0.00           N  
ATOM   1708  H   LYS A 105       9.366  -4.284 -13.853  1.00  0.00           H  
ATOM   1709  HA  LYS A 105      12.222  -4.104 -13.618  1.00  0.00           H  
ATOM   1710 1HB  LYS A 105      10.982  -6.175 -14.234  1.00  0.00           H  
ATOM   1711 2HB  LYS A 105      10.579  -5.453 -15.786  1.00  0.00           H  
ATOM   1712 1HG  LYS A 105      12.899  -5.406 -16.449  1.00  0.00           H  
ATOM   1713 2HG  LYS A 105      13.419  -5.910 -14.835  1.00  0.00           H  
ATOM   1714 1HD  LYS A 105      12.085  -8.034 -15.155  1.00  0.00           H  
ATOM   1715 2HD  LYS A 105      11.803  -7.535 -16.829  1.00  0.00           H  
ATOM   1716 1HE  LYS A 105      14.554  -7.890 -15.588  1.00  0.00           H  
ATOM   1717 2HE  LYS A 105      13.728  -9.117 -16.552  1.00  0.00           H  
ATOM   1718 1HZ  LYS A 105      15.253  -7.839 -17.868  1.00  0.00           H  
ATOM   1719 2HZ  LYS A 105      13.711  -7.576 -18.391  1.00  0.00           H  
ATOM   1720 3HZ  LYS A 105      14.484  -6.430 -17.490  1.00  0.00           H  
ATOM   1721  N   LYS A 106      10.811  -2.543 -16.144  1.00  0.00           N  
ATOM   1722  CA  LYS A 106      11.039  -1.556 -17.192  1.00  0.00           C  
ATOM   1723  C   LYS A 106      11.783  -0.340 -16.653  1.00  0.00           C  
ATOM   1724  O   LYS A 106      12.783   0.092 -17.226  1.00  0.00           O  
ATOM   1725  CB  LYS A 106       9.713  -1.126 -17.820  1.00  0.00           C  
ATOM   1726  CG  LYS A 106       9.849  -0.097 -18.935  1.00  0.00           C  
ATOM   1727  CD  LYS A 106       8.494   0.261 -19.525  1.00  0.00           C  
ATOM   1728  CE  LYS A 106       8.623   1.321 -20.609  1.00  0.00           C  
ATOM   1729  NZ  LYS A 106       7.305   1.679 -21.198  1.00  0.00           N  
ATOM   1730  H   LYS A 106       9.867  -2.847 -15.952  1.00  0.00           H  
ATOM   1731  HA  LYS A 106      11.643  -2.016 -17.976  1.00  0.00           H  
ATOM   1732 1HB  LYS A 106       9.205  -1.998 -18.231  1.00  0.00           H  
ATOM   1733 2HB  LYS A 106       9.067  -0.702 -17.051  1.00  0.00           H  
ATOM   1734 1HG  LYS A 106      10.315   0.807 -18.541  1.00  0.00           H  
ATOM   1735 2HG  LYS A 106      10.485  -0.497 -19.724  1.00  0.00           H  
ATOM   1736 1HD  LYS A 106       8.036  -0.631 -19.954  1.00  0.00           H  
ATOM   1737 2HD  LYS A 106       7.842   0.639 -18.737  1.00  0.00           H  
ATOM   1738 1HE  LYS A 106       9.075   2.218 -20.188  1.00  0.00           H  
ATOM   1739 2HE  LYS A 106       9.273   0.953 -21.403  1.00  0.00           H  
ATOM   1740 1HZ  LYS A 106       7.434   2.383 -21.911  1.00  0.00           H  
ATOM   1741 2HZ  LYS A 106       6.884   0.857 -21.609  1.00  0.00           H  
ATOM   1742 3HZ  LYS A 106       6.699   2.041 -20.475  1.00  0.00           H  
ATOM   1743  N   PHE A 107      11.288   0.206 -15.548  1.00  0.00           N  
ATOM   1744  CA  PHE A 107      11.899   1.381 -14.935  1.00  0.00           C  
ATOM   1745  C   PHE A 107      13.282   1.058 -14.386  1.00  0.00           C  
ATOM   1746  O   PHE A 107      14.205   1.866 -14.489  1.00  0.00           O  
ATOM   1747  CB  PHE A 107      11.012   1.919 -13.811  1.00  0.00           C  
ATOM   1748  CG  PHE A 107       9.948   2.871 -14.281  1.00  0.00           C  
ATOM   1749  CD1 PHE A 107       8.723   2.398 -14.727  1.00  0.00           C  
ATOM   1750  CD2 PHE A 107      10.171   4.239 -14.280  1.00  0.00           C  
ATOM   1751  CE1 PHE A 107       7.744   3.272 -15.160  1.00  0.00           C  
ATOM   1752  CE2 PHE A 107       9.194   5.115 -14.711  1.00  0.00           C  
ATOM   1753  CZ  PHE A 107       7.979   4.631 -15.152  1.00  0.00           C  
ATOM   1754  H   PHE A 107      10.468  -0.202 -15.121  1.00  0.00           H  
ATOM   1755  HA  PHE A 107      11.995   2.157 -15.695  1.00  0.00           H  
ATOM   1756 1HB  PHE A 107      10.524   1.088 -13.303  1.00  0.00           H  
ATOM   1757 2HB  PHE A 107      11.629   2.435 -13.076  1.00  0.00           H  
ATOM   1758  HD1 PHE A 107       8.536   1.324 -14.733  1.00  0.00           H  
ATOM   1759  HD2 PHE A 107      11.131   4.622 -13.931  1.00  0.00           H  
ATOM   1760  HE1 PHE A 107       6.786   2.888 -15.509  1.00  0.00           H  
ATOM   1761  HE2 PHE A 107       9.382   6.189 -14.704  1.00  0.00           H  
ATOM   1762  HZ  PHE A 107       7.209   5.320 -15.494  1.00  0.00           H  
ATOM   1763  N   ALA A 108      13.420  -0.128 -13.802  1.00  0.00           N  
ATOM   1764  CA  ALA A 108      14.693  -0.560 -13.239  1.00  0.00           C  
ATOM   1765  C   ALA A 108      15.758  -0.693 -14.319  1.00  0.00           C  
ATOM   1766  O   ALA A 108      16.879  -0.208 -14.163  1.00  0.00           O  
ATOM   1767  CB  ALA A 108      14.524  -1.878 -12.498  1.00  0.00           C  
ATOM   1768  H   ALA A 108      12.623  -0.745 -13.747  1.00  0.00           H  
ATOM   1769  HA  ALA A 108      15.022   0.186 -12.514  1.00  0.00           H  
ATOM   1770 1HB  ALA A 108      15.483  -2.188 -12.082  1.00  0.00           H  
ATOM   1771 2HB  ALA A 108      13.802  -1.752 -11.691  1.00  0.00           H  
ATOM   1772 3HB  ALA A 108      14.165  -2.640 -13.188  1.00  0.00           H  
ATOM   1773  N   ASP A 109      15.401  -1.352 -15.416  1.00  0.00           N  
ATOM   1774  CA  ASP A 109      16.329  -1.557 -16.523  1.00  0.00           C  
ATOM   1775  C   ASP A 109      16.681  -0.238 -17.198  1.00  0.00           C  
ATOM   1776  O   ASP A 109      17.832  -0.006 -17.566  1.00  0.00           O  
ATOM   1777  CB  ASP A 109      15.732  -2.520 -17.552  1.00  0.00           C  
ATOM   1778  CG  ASP A 109      15.640  -3.951 -17.041  1.00  0.00           C  
ATOM   1779  OD1 ASP A 109      16.224  -4.236 -16.022  1.00  0.00           O  
ATOM   1780  OD2 ASP A 109      14.986  -4.746 -17.673  1.00  0.00           O  
ATOM   1781  H   ASP A 109      14.464  -1.721 -15.485  1.00  0.00           H  
ATOM   1782  HA  ASP A 109      17.243  -2.004 -16.130  1.00  0.00           H  
ATOM   1783 1HB  ASP A 109      14.733  -2.183 -17.829  1.00  0.00           H  
ATOM   1784 2HB  ASP A 109      16.343  -2.511 -18.455  1.00  0.00           H  
ATOM   1785  N   SER A 110      15.682   0.624 -17.357  1.00  0.00           N  
ATOM   1786  CA  SER A 110      15.882   1.917 -18.000  1.00  0.00           C  
ATOM   1787  C   SER A 110      16.898   2.759 -17.240  1.00  0.00           C  
ATOM   1788  O   SER A 110      17.824   3.317 -17.830  1.00  0.00           O  
ATOM   1789  CB  SER A 110      14.565   2.662 -18.096  1.00  0.00           C  
ATOM   1790  OG  SER A 110      13.667   1.990 -18.936  1.00  0.00           O  
ATOM   1791  H   SER A 110      14.761   0.378 -17.025  1.00  0.00           H  
ATOM   1792  HA  SER A 110      16.255   1.748 -19.011  1.00  0.00           H  
ATOM   1793 1HB  SER A 110      14.131   2.763 -17.101  1.00  0.00           H  
ATOM   1794 2HB  SER A 110      14.742   3.667 -18.478  1.00  0.00           H  
ATOM   1795  HG  SER A 110      13.328   1.252 -18.424  1.00  0.00           H  
ATOM   1796  N   LEU A 111      16.722   2.848 -15.925  1.00  0.00           N  
ATOM   1797  CA  LEU A 111      17.615   3.634 -15.084  1.00  0.00           C  
ATOM   1798  C   LEU A 111      19.022   3.049 -15.076  1.00  0.00           C  
ATOM   1799  O   LEU A 111      20.009   3.782 -15.110  1.00  0.00           O  
ATOM   1800  CB  LEU A 111      17.073   3.696 -13.650  1.00  0.00           C  
ATOM   1801  CG  LEU A 111      15.812   4.548 -13.452  1.00  0.00           C  
ATOM   1802  CD1 LEU A 111      15.323   4.405 -12.018  1.00  0.00           C  
ATOM   1803  CD2 LEU A 111      16.124   6.000 -13.782  1.00  0.00           C  
ATOM   1804  H   LEU A 111      15.947   2.358 -15.500  1.00  0.00           H  
ATOM   1805  HA  LEU A 111      17.660   4.649 -15.480  1.00  0.00           H  
ATOM   1806 1HB  LEU A 111      16.844   2.684 -13.321  1.00  0.00           H  
ATOM   1807 2HB  LEU A 111      17.851   4.100 -13.002  1.00  0.00           H  
ATOM   1808  HG  LEU A 111      15.023   4.188 -14.112  1.00  0.00           H  
ATOM   1809 1HD1 LEU A 111      14.427   5.010 -11.877  1.00  0.00           H  
ATOM   1810 2HD1 LEU A 111      15.089   3.360 -11.815  1.00  0.00           H  
ATOM   1811 3HD1 LEU A 111      16.099   4.743 -11.333  1.00  0.00           H  
ATOM   1812 1HD2 LEU A 111      15.228   6.606 -13.642  1.00  0.00           H  
ATOM   1813 2HD2 LEU A 111      16.913   6.362 -13.122  1.00  0.00           H  
ATOM   1814 3HD2 LEU A 111      16.455   6.076 -14.818  1.00  0.00           H  
ATOM   1815  N   ARG A 112      19.105   1.723 -15.030  1.00  0.00           N  
ATOM   1816  CA  ARG A 112      20.391   1.036 -15.035  1.00  0.00           C  
ATOM   1817  C   ARG A 112      21.167   1.328 -16.313  1.00  0.00           C  
ATOM   1818  O   ARG A 112      22.380   1.538 -16.280  1.00  0.00           O  
ATOM   1819  CB  ARG A 112      20.196  -0.466 -14.895  1.00  0.00           C  
ATOM   1820  CG  ARG A 112      21.475  -1.261 -14.687  1.00  0.00           C  
ATOM   1821  CD  ARG A 112      21.210  -2.721 -14.619  1.00  0.00           C  
ATOM   1822  NE  ARG A 112      20.339  -3.063 -13.505  1.00  0.00           N  
ATOM   1823  CZ  ARG A 112      19.073  -3.504 -13.632  1.00  0.00           C  
ATOM   1824  NH1 ARG A 112      18.544  -3.652 -14.826  1.00  0.00           N  
ATOM   1825  NH2 ARG A 112      18.361  -3.789 -12.555  1.00  0.00           N  
ATOM   1826  H   ARG A 112      18.256   1.178 -14.992  1.00  0.00           H  
ATOM   1827  HA  ARG A 112      20.975   1.388 -14.184  1.00  0.00           H  
ATOM   1828 1HB  ARG A 112      19.539  -0.670 -14.050  1.00  0.00           H  
ATOM   1829 2HB  ARG A 112      19.708  -0.854 -15.789  1.00  0.00           H  
ATOM   1830 1HG  ARG A 112      22.158  -1.075 -15.515  1.00  0.00           H  
ATOM   1831 2HG  ARG A 112      21.946  -0.954 -13.752  1.00  0.00           H  
ATOM   1832 1HD  ARG A 112      20.728  -3.046 -15.540  1.00  0.00           H  
ATOM   1833 2HD  ARG A 112      22.150  -3.256 -14.493  1.00  0.00           H  
ATOM   1834  HE  ARG A 112      20.711  -2.962 -12.570  1.00  0.00           H  
ATOM   1835 1HH1 ARG A 112      19.088  -3.434 -15.650  1.00  0.00           H  
ATOM   1836 2HH1 ARG A 112      17.595  -3.983 -14.921  1.00  0.00           H  
ATOM   1837 1HH2 ARG A 112      18.768  -3.675 -11.636  1.00  0.00           H  
ATOM   1838 2HH2 ARG A 112      17.413  -4.120 -12.649  1.00  0.00           H  
ATOM   1839  N   LYS A 113      20.461   1.339 -17.438  1.00  0.00           N  
ATOM   1840  CA  LYS A 113      21.080   1.616 -18.729  1.00  0.00           C  
ATOM   1841  C   LYS A 113      21.517   3.072 -18.829  1.00  0.00           C  
ATOM   1842  O   LYS A 113      22.554   3.379 -19.417  1.00  0.00           O  
ATOM   1843  CB  LYS A 113      20.118   1.276 -19.869  1.00  0.00           C  
ATOM   1844  CG  LYS A 113      19.883  -0.215 -20.070  1.00  0.00           C  
ATOM   1845  CD  LYS A 113      18.887  -0.472 -21.191  1.00  0.00           C  
ATOM   1846  CE  LYS A 113      18.644  -1.961 -21.387  1.00  0.00           C  
ATOM   1847  NZ  LYS A 113      17.663  -2.227 -22.474  1.00  0.00           N  
ATOM   1848  H   LYS A 113      19.469   1.152 -17.399  1.00  0.00           H  
ATOM   1849  HA  LYS A 113      21.958   0.980 -18.835  1.00  0.00           H  
ATOM   1850 1HB  LYS A 113      19.151   1.744 -19.681  1.00  0.00           H  
ATOM   1851 2HB  LYS A 113      20.503   1.683 -20.804  1.00  0.00           H  
ATOM   1852 1HG  LYS A 113      20.828  -0.702 -20.316  1.00  0.00           H  
ATOM   1853 2HG  LYS A 113      19.500  -0.651 -19.148  1.00  0.00           H  
ATOM   1854 1HD  LYS A 113      17.940   0.014 -20.954  1.00  0.00           H  
ATOM   1855 2HD  LYS A 113      19.269  -0.050 -22.120  1.00  0.00           H  
ATOM   1856 1HE  LYS A 113      19.584  -2.453 -21.634  1.00  0.00           H  
ATOM   1857 2HE  LYS A 113      18.266  -2.393 -20.460  1.00  0.00           H  
ATOM   1858 1HZ  LYS A 113      17.530  -3.223 -22.571  1.00  0.00           H  
ATOM   1859 2HZ  LYS A 113      16.781  -1.790 -22.246  1.00  0.00           H  
ATOM   1860 3HZ  LYS A 113      18.012  -1.847 -23.342  1.00  0.00           H  
ATOM   1861  N   LYS A 114      20.720   3.965 -18.252  1.00  0.00           N  
ATOM   1862  CA  LYS A 114      21.027   5.391 -18.269  1.00  0.00           C  
ATOM   1863  C   LYS A 114      22.295   5.690 -17.481  1.00  0.00           C  
ATOM   1864  O   LYS A 114      23.120   6.503 -17.899  1.00  0.00           O  
ATOM   1865  CB  LYS A 114      19.856   6.198 -17.708  1.00  0.00           C  
ATOM   1866  CG  LYS A 114      18.654   6.294 -18.638  1.00  0.00           C  
ATOM   1867  CD  LYS A 114      17.516   7.071 -17.993  1.00  0.00           C  
ATOM   1868  CE  LYS A 114      16.306   7.147 -18.912  1.00  0.00           C  
ATOM   1869  NZ  LYS A 114      16.583   7.952 -20.132  1.00  0.00           N  
ATOM   1870  H   LYS A 114      19.880   3.649 -17.788  1.00  0.00           H  
ATOM   1871  HA  LYS A 114      21.178   5.699 -19.304  1.00  0.00           H  
ATOM   1872 1HB  LYS A 114      19.520   5.749 -16.772  1.00  0.00           H  
ATOM   1873 2HB  LYS A 114      20.187   7.212 -17.484  1.00  0.00           H  
ATOM   1874 1HG  LYS A 114      18.947   6.795 -19.561  1.00  0.00           H  
ATOM   1875 2HG  LYS A 114      18.304   5.292 -18.885  1.00  0.00           H  
ATOM   1876 1HD  LYS A 114      17.225   6.584 -17.062  1.00  0.00           H  
ATOM   1877 2HD  LYS A 114      17.850   8.083 -17.765  1.00  0.00           H  
ATOM   1878 1HE  LYS A 114      16.015   6.141 -19.214  1.00  0.00           H  
ATOM   1879 2HE  LYS A 114      15.470   7.598 -18.377  1.00  0.00           H  
ATOM   1880 1HZ  LYS A 114      15.757   7.978 -20.714  1.00  0.00           H  
ATOM   1881 2HZ  LYS A 114      16.836   8.893 -19.865  1.00  0.00           H  
ATOM   1882 3HZ  LYS A 114      17.344   7.533 -20.648  1.00  0.00           H  
ATOM   1883  N   GLY A 115      22.445   5.030 -16.338  1.00  0.00           N  
ATOM   1884  CA  GLY A 115      23.619   5.217 -15.493  1.00  0.00           C  
ATOM   1885  C   GLY A 115      23.259   5.113 -14.017  1.00  0.00           C  
ATOM   1886  O   GLY A 115      23.124   4.035 -13.507  1.00  0.00           O  
ATOM   1887  OXT GLY A 115      23.110   6.108 -13.365  1.00  0.00           O  
ATOM   1888  H   GLY A 115      21.728   4.380 -16.048  1.00  0.00           H  
ATOM   1889 1HA  GLY A 115      24.370   4.466 -15.742  1.00  0.00           H  
ATOM   1890 2HA  GLY A 115      24.061   6.192 -15.696  1.00  0.00           H  
TER                                                                             
