# Supplementary material for: Exploration of novel αβ-protein folds through de novo design
Source: Nat Struct Mol Biol. 2023 Jul 3;30(8):1132–40. doi: 10.1038/s41594-023-01029-0 (PMC10442233; doi:10.1038/s41594-023-01029-0)
Supplement: Supplementary file 4 — Computational design models of the designed novel αβ-folds from NF1 to NF8. [file 41594_2023_1029_MOESM4_ESM.zip › design_models/NF3-03.pdb]

ATOM      1  N   GLY A   1      18.132  10.573   9.994  1.00  0.00           N  
ATOM      2  CA  GLY A   1      17.583  10.853   8.672  1.00  0.00           C  
ATOM      3  C   GLY A   1      16.142  11.337   8.766  1.00  0.00           C  
ATOM      4  O   GLY A   1      15.238  10.567   9.088  1.00  0.00           O  
ATOM      5 1H   GLY A   1      19.076  10.257   9.903  1.00  0.00           H  
ATOM      6 2H   GLY A   1      18.110  11.405  10.548  1.00  0.00           H  
ATOM      7 3H   GLY A   1      17.585   9.863  10.439  1.00  0.00           H  
ATOM      8 1HA  GLY A   1      18.193  11.609   8.177  1.00  0.00           H  
ATOM      9 2HA  GLY A   1      17.629   9.952   8.061  1.00  0.00           H  
ATOM     10  N   SER A   2      15.934  12.618   8.481  1.00  0.00           N  
ATOM     11  CA  SER A   2      14.605  13.214   8.558  1.00  0.00           C  
ATOM     12  C   SER A   2      13.688  12.657   7.477  1.00  0.00           C  
ATOM     13  O   SER A   2      12.468  12.629   7.637  1.00  0.00           O  
ATOM     14  CB  SER A   2      14.700  14.721   8.425  1.00  0.00           C  
ATOM     15  OG  SER A   2      15.177  15.084   7.159  1.00  0.00           O  
ATOM     16  H   SER A   2      16.716  13.195   8.206  1.00  0.00           H  
ATOM     17  HA  SER A   2      14.177  12.980   9.534  1.00  0.00           H  
ATOM     18 1HB  SER A   2      13.718  15.163   8.587  1.00  0.00           H  
ATOM     19 2HB  SER A   2      15.366  15.112   9.193  1.00  0.00           H  
ATOM     20  HG  SER A   2      14.570  14.694   6.525  1.00  0.00           H  
ATOM     21  N   ASP A   3      14.283  12.213   6.375  1.00  0.00           N  
ATOM     22  CA  ASP A   3      13.523  11.642   5.270  1.00  0.00           C  
ATOM     23  C   ASP A   3      12.747  10.409   5.715  1.00  0.00           C  
ATOM     24  O   ASP A   3      11.600  10.207   5.315  1.00  0.00           O  
ATOM     25  CB  ASP A   3      14.453  11.276   4.111  1.00  0.00           C  
ATOM     26  CG  ASP A   3      15.011  12.497   3.391  1.00  0.00           C  
ATOM     27  OD1 ASP A   3      14.559  13.583   3.666  1.00  0.00           O  
ATOM     28  OD2 ASP A   3      15.883  12.331   2.572  1.00  0.00           O  
ATOM     29  H   ASP A   3      15.289  12.273   6.300  1.00  0.00           H  
ATOM     30  HA  ASP A   3      12.814  12.392   4.914  1.00  0.00           H  
ATOM     31 1HB  ASP A   3      15.286  10.682   4.486  1.00  0.00           H  
ATOM     32 2HB  ASP A   3      13.912  10.663   3.390  1.00  0.00           H  
ATOM     33  N   GLU A   4      13.379   9.587   6.545  1.00  0.00           N  
ATOM     34  CA  GLU A   4      12.742   8.380   7.061  1.00  0.00           C  
ATOM     35  C   GLU A   4      11.649   8.721   8.065  1.00  0.00           C  
ATOM     36  O   GLU A   4      10.564   8.139   8.037  1.00  0.00           O  
ATOM     37  CB  GLU A   4      13.781   7.466   7.714  1.00  0.00           C  
ATOM     38  CG  GLU A   4      13.203   6.204   8.340  1.00  0.00           C  
ATOM     39  CD  GLU A   4      12.483   5.335   7.347  1.00  0.00           C  
ATOM     40  OE1 GLU A   4      12.547   5.624   6.177  1.00  0.00           O  
ATOM     41  OE2 GLU A   4      11.869   4.380   7.760  1.00  0.00           O  
ATOM     42  H   GLU A   4      14.324   9.803   6.827  1.00  0.00           H  
ATOM     43  HA  GLU A   4      12.293   7.842   6.225  1.00  0.00           H  
ATOM     44 1HB  GLU A   4      14.517   7.162   6.970  1.00  0.00           H  
ATOM     45 2HB  GLU A   4      14.310   8.014   8.493  1.00  0.00           H  
ATOM     46 1HG  GLU A   4      14.013   5.630   8.789  1.00  0.00           H  
ATOM     47 2HG  GLU A   4      12.513   6.489   9.134  1.00  0.00           H  
ATOM     48  N   GLU A   5      11.941   9.665   8.952  1.00  0.00           N  
ATOM     49  CA  GLU A   5      10.971  10.108   9.947  1.00  0.00           C  
ATOM     50  C   GLU A   5       9.710  10.650   9.286  1.00  0.00           C  
ATOM     51  O   GLU A   5       8.596  10.292   9.667  1.00  0.00           O  
ATOM     52  CB  GLU A   5      11.585  11.180  10.851  1.00  0.00           C  
ATOM     53  CG  GLU A   5      10.638  11.729  11.909  1.00  0.00           C  
ATOM     54  CD  GLU A   5      11.290  12.741  12.809  1.00  0.00           C  
ATOM     55  OE1 GLU A   5      12.492  12.853  12.772  1.00  0.00           O  
ATOM     56  OE2 GLU A   5      10.586  13.403  13.534  1.00  0.00           O  
ATOM     57  H   GLU A   5      12.858  10.088   8.937  1.00  0.00           H  
ATOM     58  HA  GLU A   5      10.700   9.255  10.571  1.00  0.00           H  
ATOM     59 1HB  GLU A   5      12.456  10.770  11.362  1.00  0.00           H  
ATOM     60 2HB  GLU A   5      11.927  12.017  10.241  1.00  0.00           H  
ATOM     61 1HG  GLU A   5       9.787  12.195  11.413  1.00  0.00           H  
ATOM     62 2HG  GLU A   5      10.264  10.902  12.510  1.00  0.00           H  
ATOM     63  N   ILE A   6       9.894  11.513   8.293  1.00  0.00           N  
ATOM     64  CA  ILE A   6       8.771  12.093   7.565  1.00  0.00           C  
ATOM     65  C   ILE A   6       7.953  11.016   6.865  1.00  0.00           C  
ATOM     66  O   ILE A   6       6.723  11.034   6.903  1.00  0.00           O  
ATOM     67  CB  ILE A   6       9.261  13.121   6.528  1.00  0.00           C  
ATOM     68  CG1 ILE A   6       9.824  14.360   7.229  1.00  0.00           C  
ATOM     69  CG2 ILE A   6       8.130  13.507   5.587  1.00  0.00           C  
ATOM     70  CD1 ILE A   6      10.581  15.291   6.310  1.00  0.00           C  
ATOM     71  H   ILE A   6      10.835  11.774   8.035  1.00  0.00           H  
ATOM     72  HA  ILE A   6       8.129  12.612   8.277  1.00  0.00           H  
ATOM     73  HB  ILE A   6      10.075  12.691   5.946  1.00  0.00           H  
ATOM     74 1HG1 ILE A   6       9.010  14.920   7.688  1.00  0.00           H  
ATOM     75 2HG1 ILE A   6      10.498  14.050   8.029  1.00  0.00           H  
ATOM     76 1HG2 ILE A   6       8.493  14.235   4.861  1.00  0.00           H  
ATOM     77 2HG2 ILE A   6       7.773  12.620   5.064  1.00  0.00           H  
ATOM     78 3HG2 ILE A   6       7.312  13.944   6.160  1.00  0.00           H  
ATOM     79 1HD1 ILE A   6      10.950  16.144   6.879  1.00  0.00           H  
ATOM     80 2HD1 ILE A   6      11.423  14.759   5.866  1.00  0.00           H  
ATOM     81 3HD1 ILE A   6       9.917  15.642   5.521  1.00  0.00           H  
ATOM     82  N   ARG A   7       8.643  10.078   6.224  1.00  0.00           N  
ATOM     83  CA  ARG A   7       7.983   8.984   5.524  1.00  0.00           C  
ATOM     84  C   ARG A   7       7.007   8.254   6.440  1.00  0.00           C  
ATOM     85  O   ARG A   7       5.862   8.000   6.066  1.00  0.00           O  
ATOM     86  CB  ARG A   7       9.007   7.996   4.987  1.00  0.00           C  
ATOM     87  CG  ARG A   7       8.430   6.872   4.142  1.00  0.00           C  
ATOM     88  CD  ARG A   7       9.465   5.869   3.781  1.00  0.00           C  
ATOM     89  NE  ARG A   7       9.879   5.080   4.930  1.00  0.00           N  
ATOM     90  CZ  ARG A   7       9.165   4.068   5.460  1.00  0.00           C  
ATOM     91  NH1 ARG A   7       8.006   3.736   4.936  1.00  0.00           N  
ATOM     92  NH2 ARG A   7       9.629   3.410   6.508  1.00  0.00           N  
ATOM     93  H   ARG A   7       9.653  10.124   6.222  1.00  0.00           H  
ATOM     94  HA  ARG A   7       7.428   9.397   4.681  1.00  0.00           H  
ATOM     95 1HB  ARG A   7       9.738   8.525   4.378  1.00  0.00           H  
ATOM     96 2HB  ARG A   7       9.544   7.540   5.820  1.00  0.00           H  
ATOM     97 1HG  ARG A   7       7.642   6.366   4.699  1.00  0.00           H  
ATOM     98 2HG  ARG A   7       8.017   7.285   3.221  1.00  0.00           H  
ATOM     99 1HD  ARG A   7       9.067   5.191   3.027  1.00  0.00           H  
ATOM    100 2HD  ARG A   7      10.342   6.379   3.383  1.00  0.00           H  
ATOM    101  HE  ARG A   7      10.766   5.306   5.360  1.00  0.00           H  
ATOM    102 1HH1 ARG A   7       7.651   4.239   4.135  1.00  0.00           H  
ATOM    103 2HH1 ARG A   7       7.470   2.978   5.334  1.00  0.00           H  
ATOM    104 1HH2 ARG A   7      10.520   3.665   6.911  1.00  0.00           H  
ATOM    105 2HH2 ARG A   7       9.094   2.652   6.906  1.00  0.00           H  
ATOM    106  N   LYS A   8       7.468   7.918   7.640  1.00  0.00           N  
ATOM    107  CA  LYS A   8       6.634   7.226   8.615  1.00  0.00           C  
ATOM    108  C   LYS A   8       5.408   8.054   8.977  1.00  0.00           C  
ATOM    109  O   LYS A   8       4.302   7.525   9.091  1.00  0.00           O  
ATOM    110  CB  LYS A   8       7.439   6.901   9.873  1.00  0.00           C  
ATOM    111  CG  LYS A   8       8.500   5.825   9.681  1.00  0.00           C  
ATOM    112  CD  LYS A   8       9.265   5.567  10.970  1.00  0.00           C  
ATOM    113  CE  LYS A   8      10.333   4.500  10.777  1.00  0.00           C  
ATOM    114  NZ  LYS A   8      11.091   4.238  12.030  1.00  0.00           N  
ATOM    115  H   LYS A   8       8.421   8.149   7.883  1.00  0.00           H  
ATOM    116  HA  LYS A   8       6.303   6.282   8.179  1.00  0.00           H  
ATOM    117 1HB  LYS A   8       7.938   7.803  10.230  1.00  0.00           H  
ATOM    118 2HB  LYS A   8       6.764   6.567  10.661  1.00  0.00           H  
ATOM    119 1HG  LYS A   8       8.024   4.898   9.359  1.00  0.00           H  
ATOM    120 2HG  LYS A   8       9.202   6.140   8.909  1.00  0.00           H  
ATOM    121 1HD  LYS A   8       9.742   6.490  11.302  1.00  0.00           H  
ATOM    122 2HD  LYS A   8       8.573   5.237  11.745  1.00  0.00           H  
ATOM    123 1HE  LYS A   8       9.865   3.573  10.449  1.00  0.00           H  
ATOM    124 2HE  LYS A   8      11.032   4.821  10.005  1.00  0.00           H  
ATOM    125 1HZ  LYS A   8      11.788   3.527  11.860  1.00  0.00           H  
ATOM    126 2HZ  LYS A   8      11.545   5.088  12.334  1.00  0.00           H  
ATOM    127 3HZ  LYS A   8      10.456   3.921  12.749  1.00  0.00           H  
ATOM    128  N   LYS A   9       5.610   9.355   9.157  1.00  0.00           N  
ATOM    129  CA  LYS A   9       4.519  10.259   9.499  1.00  0.00           C  
ATOM    130  C   LYS A   9       3.518  10.374   8.357  1.00  0.00           C  
ATOM    131  O   LYS A   9       2.309  10.421   8.582  1.00  0.00           O  
ATOM    132  CB  LYS A   9       5.063  11.642   9.862  1.00  0.00           C  
ATOM    133  CG  LYS A   9       5.829  11.691  11.178  1.00  0.00           C  
ATOM    134  CD  LYS A   9       6.379  13.084  11.445  1.00  0.00           C  
ATOM    135  CE  LYS A   9       7.206  13.118  12.722  1.00  0.00           C  
ATOM    136  NZ  LYS A   9       7.805  14.458  12.962  1.00  0.00           N  
ATOM    137  H   LYS A   9       6.543   9.726   9.052  1.00  0.00           H  
ATOM    138  HA  LYS A   9       4.005   9.864  10.377  1.00  0.00           H  
ATOM    139 1HB  LYS A   9       5.731  11.989   9.073  1.00  0.00           H  
ATOM    140 2HB  LYS A   9       4.238  12.351   9.929  1.00  0.00           H  
ATOM    141 1HG  LYS A   9       5.166  11.407  11.996  1.00  0.00           H  
ATOM    142 2HG  LYS A   9       6.657  10.983  11.143  1.00  0.00           H  
ATOM    143 1HD  LYS A   9       7.005  13.395  10.608  1.00  0.00           H  
ATOM    144 2HD  LYS A   9       5.553  13.789  11.540  1.00  0.00           H  
ATOM    145 1HE  LYS A   9       6.575  12.858  13.571  1.00  0.00           H  
ATOM    146 2HE  LYS A   9       8.007  12.382  12.656  1.00  0.00           H  
ATOM    147 1HZ  LYS A   9       8.344  14.439  13.816  1.00  0.00           H  
ATOM    148 2HZ  LYS A   9       8.408  14.702  12.188  1.00  0.00           H  
ATOM    149 3HZ  LYS A   9       7.070  15.146  13.044  1.00  0.00           H  
ATOM    150  N   LEU A  10       4.029  10.418   7.132  1.00  0.00           N  
ATOM    151  CA  LEU A  10       3.180  10.512   5.951  1.00  0.00           C  
ATOM    152  C   LEU A  10       2.348   9.250   5.769  1.00  0.00           C  
ATOM    153  O   LEU A  10       1.196   9.311   5.339  1.00  0.00           O  
ATOM    154  CB  LEU A  10       4.036  10.752   4.701  1.00  0.00           C  
ATOM    155  CG  LEU A  10       4.722  12.122   4.617  1.00  0.00           C  
ATOM    156  CD1 LEU A  10       5.570  12.189   3.354  1.00  0.00           C  
ATOM    157  CD2 LEU A  10       3.668  13.219   4.627  1.00  0.00           C  
ATOM    158  H   LEU A  10       5.033  10.387   7.015  1.00  0.00           H  
ATOM    159  HA  LEU A  10       2.506  11.360   6.076  1.00  0.00           H  
ATOM    160 1HB  LEU A  10       4.813   9.990   4.660  1.00  0.00           H  
ATOM    161 2HB  LEU A  10       3.404  10.643   3.820  1.00  0.00           H  
ATOM    162  HG  LEU A  10       5.386  12.249   5.471  1.00  0.00           H  
ATOM    163 1HD1 LEU A  10       6.057  13.162   3.294  1.00  0.00           H  
ATOM    164 2HD1 LEU A  10       6.328  11.406   3.382  1.00  0.00           H  
ATOM    165 3HD1 LEU A  10       4.934  12.048   2.481  1.00  0.00           H  
ATOM    166 1HD2 LEU A  10       4.155  14.192   4.568  1.00  0.00           H  
ATOM    167 2HD2 LEU A  10       3.003  13.093   3.771  1.00  0.00           H  
ATOM    168 3HD2 LEU A  10       3.088  13.158   5.548  1.00  0.00           H  
ATOM    169  N   GLU A  11       2.938   8.106   6.097  1.00  0.00           N  
ATOM    170  CA  GLU A  11       2.240   6.829   6.007  1.00  0.00           C  
ATOM    171  C   GLU A  11       0.986   6.824   6.872  1.00  0.00           C  
ATOM    172  O   GLU A  11      -0.104   6.498   6.401  1.00  0.00           O  
ATOM    173  CB  GLU A  11       3.165   5.684   6.427  1.00  0.00           C  
ATOM    174  CG  GLU A  11       2.522   4.306   6.377  1.00  0.00           C  
ATOM    175  CD  GLU A  11       3.467   3.205   6.770  1.00  0.00           C  
ATOM    176  OE1 GLU A  11       4.649   3.449   6.811  1.00  0.00           O  
ATOM    177  OE2 GLU A  11       3.007   2.118   7.030  1.00  0.00           O  
ATOM    178  H   GLU A  11       3.896   8.121   6.420  1.00  0.00           H  
ATOM    179  HA  GLU A  11       1.949   6.667   4.968  1.00  0.00           H  
ATOM    180 1HB  GLU A  11       4.041   5.668   5.780  1.00  0.00           H  
ATOM    181 2HB  GLU A  11       3.514   5.854   7.446  1.00  0.00           H  
ATOM    182 1HG  GLU A  11       1.665   4.291   7.051  1.00  0.00           H  
ATOM    183 2HG  GLU A  11       2.158   4.122   5.367  1.00  0.00           H  
ATOM    184  N   GLU A  12       1.147   7.188   8.140  1.00  0.00           N  
ATOM    185  CA  GLU A  12       0.022   7.259   9.065  1.00  0.00           C  
ATOM    186  C   GLU A  12      -1.031   8.246   8.576  1.00  0.00           C  
ATOM    187  O   GLU A  12      -2.227   7.956   8.605  1.00  0.00           O  
ATOM    188  CB  GLU A  12       0.503   7.662  10.460  1.00  0.00           C  
ATOM    189  CG  GLU A  12      -0.600   7.751  11.505  1.00  0.00           C  
ATOM    190  CD  GLU A  12      -0.084   8.100  12.873  1.00  0.00           C  
ATOM    191  OE1 GLU A  12       1.109   8.086  13.059  1.00  0.00           O  
ATOM    192  OE2 GLU A  12      -0.885   8.382  13.734  1.00  0.00           O  
ATOM    193  H   GLU A  12       2.072   7.419   8.472  1.00  0.00           H  
ATOM    194  HA  GLU A  12      -0.432   6.270   9.137  1.00  0.00           H  
ATOM    195 1HB  GLU A  12       1.240   6.941  10.813  1.00  0.00           H  
ATOM    196 2HB  GLU A  12       0.994   8.634  10.409  1.00  0.00           H  
ATOM    197 1HG  GLU A  12      -1.319   8.510  11.196  1.00  0.00           H  
ATOM    198 2HG  GLU A  12      -1.121   6.796  11.551  1.00  0.00           H  
ATOM    199  N   LEU A  13      -0.580   9.411   8.126  1.00  0.00           N  
ATOM    200  CA  LEU A  13      -1.480  10.433   7.606  1.00  0.00           C  
ATOM    201  C   LEU A  13      -2.346   9.882   6.480  1.00  0.00           C  
ATOM    202  O   LEU A  13      -3.566  10.043   6.487  1.00  0.00           O  
ATOM    203  CB  LEU A  13      -0.677  11.638   7.099  1.00  0.00           C  
ATOM    204  CG  LEU A  13      -1.492  12.734   6.400  1.00  0.00           C  
ATOM    205  CD1 LEU A  13      -2.467  13.353   7.393  1.00  0.00           C  
ATOM    206  CD2 LEU A  13      -0.549  13.783   5.832  1.00  0.00           C  
ATOM    207  H   LEU A  13       0.414   9.594   8.146  1.00  0.00           H  
ATOM    208  HA  LEU A  13      -2.130  10.767   8.416  1.00  0.00           H  
ATOM    209 1HB  LEU A  13      -0.165  12.094   7.944  1.00  0.00           H  
ATOM    210 2HB  LEU A  13       0.074  11.283   6.394  1.00  0.00           H  
ATOM    211  HG  LEU A  13      -2.076  12.293   5.591  1.00  0.00           H  
ATOM    212 1HD1 LEU A  13      -3.046  14.132   6.896  1.00  0.00           H  
ATOM    213 2HD1 LEU A  13      -3.141  12.584   7.769  1.00  0.00           H  
ATOM    214 3HD1 LEU A  13      -1.912  13.788   8.224  1.00  0.00           H  
ATOM    215 1HD2 LEU A  13      -1.129  14.562   5.334  1.00  0.00           H  
ATOM    216 2HD2 LEU A  13       0.033  14.225   6.640  1.00  0.00           H  
ATOM    217 3HD2 LEU A  13       0.124  13.317   5.112  1.00  0.00           H  
ATOM    218  N   ALA A  14      -1.707   9.232   5.514  1.00  0.00           N  
ATOM    219  CA  ALA A  14      -2.417   8.659   4.376  1.00  0.00           C  
ATOM    220  C   ALA A  14      -3.452   7.637   4.831  1.00  0.00           C  
ATOM    221  O   ALA A  14      -4.544   7.554   4.271  1.00  0.00           O  
ATOM    222  CB  ALA A  14      -1.434   8.022   3.405  1.00  0.00           C  
ATOM    223  H   ALA A  14      -0.704   9.131   5.568  1.00  0.00           H  
ATOM    224  HA  ALA A  14      -2.930   9.463   3.848  1.00  0.00           H  
ATOM    225 1HB  ALA A  14      -1.979   7.599   2.561  1.00  0.00           H  
ATOM    226 2HB  ALA A  14      -0.737   8.778   3.044  1.00  0.00           H  
ATOM    227 3HB  ALA A  14      -0.882   7.232   3.913  1.00  0.00           H  
ATOM    228  N   LYS A  15      -3.100   6.860   5.850  1.00  0.00           N  
ATOM    229  CA  LYS A  15      -3.999   5.845   6.386  1.00  0.00           C  
ATOM    230  C   LYS A  15      -5.202   6.481   7.071  1.00  0.00           C  
ATOM    231  O   LYS A  15      -6.324   5.987   6.959  1.00  0.00           O  
ATOM    232  CB  LYS A  15      -3.257   4.934   7.365  1.00  0.00           C  
ATOM    233  CG  LYS A  15      -2.258   3.989   6.711  1.00  0.00           C  
ATOM    234  CD  LYS A  15      -1.511   3.169   7.752  1.00  0.00           C  
ATOM    235  CE  LYS A  15      -0.535   2.201   7.099  1.00  0.00           C  
ATOM    236  NZ  LYS A  15       0.271   1.459   8.106  1.00  0.00           N  
ATOM    237  H   LYS A  15      -2.187   6.976   6.265  1.00  0.00           H  
ATOM    238  HA  LYS A  15      -4.353   5.227   5.560  1.00  0.00           H  
ATOM    239 1HB  LYS A  15      -2.717   5.543   8.091  1.00  0.00           H  
ATOM    240 2HB  LYS A  15      -3.977   4.330   7.917  1.00  0.00           H  
ATOM    241 1HG  LYS A  15      -2.784   3.313   6.037  1.00  0.00           H  
ATOM    242 2HG  LYS A  15      -1.539   4.566   6.131  1.00  0.00           H  
ATOM    243 1HD  LYS A  15      -0.958   3.837   8.414  1.00  0.00           H  
ATOM    244 2HD  LYS A  15      -2.224   2.602   8.350  1.00  0.00           H  
ATOM    245 1HE  LYS A  15      -1.086   1.483   6.493  1.00  0.00           H  
ATOM    246 2HE  LYS A  15       0.141   2.751   6.445  1.00  0.00           H  
ATOM    247 1HZ  LYS A  15       0.904   0.829   7.634  1.00  0.00           H  
ATOM    248 2HZ  LYS A  15       0.801   2.114   8.663  1.00  0.00           H  
ATOM    249 3HZ  LYS A  15      -0.345   0.929   8.706  1.00  0.00           H  
ATOM    250  N   ARG A  16      -4.961   7.578   7.780  1.00  0.00           N  
ATOM    251  CA  ARG A  16      -6.025   8.287   8.481  1.00  0.00           C  
ATOM    252  C   ARG A  16      -6.935   9.019   7.503  1.00  0.00           C  
ATOM    253  O   ARG A  16      -8.143   9.117   7.717  1.00  0.00           O  
ATOM    254  CB  ARG A  16      -5.442   9.284   9.471  1.00  0.00           C  
ATOM    255  CG  ARG A  16      -4.790   8.662  10.697  1.00  0.00           C  
ATOM    256  CD  ARG A  16      -4.305   9.697  11.645  1.00  0.00           C  
ATOM    257  NE  ARG A  16      -3.628   9.109  12.790  1.00  0.00           N  
ATOM    258  CZ  ARG A  16      -4.251   8.636  13.887  1.00  0.00           C  
ATOM    259  NH1 ARG A  16      -5.561   8.689  13.974  1.00  0.00           N  
ATOM    260  NH2 ARG A  16      -3.544   8.119  14.877  1.00  0.00           N  
ATOM    261  H   ARG A  16      -4.016   7.930   7.836  1.00  0.00           H  
ATOM    262  HA  ARG A  16      -6.620   7.558   9.033  1.00  0.00           H  
ATOM    263 1HB  ARG A  16      -4.691   9.895   8.973  1.00  0.00           H  
ATOM    264 2HB  ARG A  16      -6.229   9.953   9.820  1.00  0.00           H  
ATOM    265 1HG  ARG A  16      -5.515   8.035  11.215  1.00  0.00           H  
ATOM    266 2HG  ARG A  16      -3.939   8.055  10.387  1.00  0.00           H  
ATOM    267 1HD  ARG A  16      -3.604  10.357  11.136  1.00  0.00           H  
ATOM    268 2HD  ARG A  16      -5.150  10.279  12.012  1.00  0.00           H  
ATOM    269  HE  ARG A  16      -2.619   9.051  12.760  1.00  0.00           H  
ATOM    270 1HH1 ARG A  16      -6.102   9.085  13.217  1.00  0.00           H  
ATOM    271 2HH1 ARG A  16      -6.028   8.335  14.796  1.00  0.00           H  
ATOM    272 1HH2 ARG A  16      -2.536   8.078  14.810  1.00  0.00           H  
ATOM    273 2HH2 ARG A  16      -4.010   7.765  15.699  1.00  0.00           H  
ATOM    274  N   LYS A  17      -6.346   9.535   6.429  1.00  0.00           N  
ATOM    275  CA  LYS A  17      -7.103  10.263   5.417  1.00  0.00           C  
ATOM    276  C   LYS A  17      -7.732   9.310   4.408  1.00  0.00           C  
ATOM    277  O   LYS A  17      -8.765   9.615   3.812  1.00  0.00           O  
ATOM    278  CB  LYS A  17      -6.205  11.272   4.699  1.00  0.00           C  
ATOM    279  CG  LYS A  17      -5.665  12.380   5.592  1.00  0.00           C  
ATOM    280  CD  LYS A  17      -6.775  13.319   6.040  1.00  0.00           C  
ATOM    281  CE  LYS A  17      -6.235  14.434   6.923  1.00  0.00           C  
ATOM    282  NZ  LYS A  17      -7.302  15.388   7.331  1.00  0.00           N  
ATOM    283  H   LYS A  17      -5.350   9.420   6.311  1.00  0.00           H  
ATOM    284  HA  LYS A  17      -7.897  10.821   5.913  1.00  0.00           H  
ATOM    285 1HB  LYS A  17      -5.354  10.752   4.258  1.00  0.00           H  
ATOM    286 2HB  LYS A  17      -6.761  11.738   3.885  1.00  0.00           H  
ATOM    287 1HG  LYS A  17      -5.194  11.942   6.472  1.00  0.00           H  
ATOM    288 2HG  LYS A  17      -4.914  12.953   5.047  1.00  0.00           H  
ATOM    289 1HD  LYS A  17      -7.255  13.760   5.165  1.00  0.00           H  
ATOM    290 2HD  LYS A  17      -7.523  12.757   6.599  1.00  0.00           H  
ATOM    291 1HE  LYS A  17      -5.787  14.005   7.818  1.00  0.00           H  
ATOM    292 2HE  LYS A  17      -5.462  14.983   6.385  1.00  0.00           H  
ATOM    293 1HZ  LYS A  17      -6.904  16.111   7.913  1.00  0.00           H  
ATOM    294 2HZ  LYS A  17      -7.712  15.807   6.508  1.00  0.00           H  
ATOM    295 3HZ  LYS A  17      -8.016  14.895   7.848  1.00  0.00           H  
ATOM    296  N   GLY A  18      -7.105   8.154   4.223  1.00  0.00           N  
ATOM    297  CA  GLY A  18      -7.597   7.157   3.279  1.00  0.00           C  
ATOM    298  C   GLY A  18      -7.255   7.540   1.845  1.00  0.00           C  
ATOM    299  O   GLY A  18      -8.056   7.344   0.932  1.00  0.00           O  
ATOM    300  H   GLY A  18      -6.265   7.960   4.750  1.00  0.00           H  
ATOM    301 1HA  GLY A  18      -7.162   6.186   3.514  1.00  0.00           H  
ATOM    302 2HA  GLY A  18      -8.677   7.059   3.385  1.00  0.00           H  
ATOM    303  N   LYS A  19      -6.059   8.088   1.654  1.00  0.00           N  
ATOM    304  CA  LYS A  19      -5.616   8.519   0.333  1.00  0.00           C  
ATOM    305  C   LYS A  19      -4.333   7.808  -0.078  1.00  0.00           C  
ATOM    306  O   LYS A  19      -3.598   7.298   0.767  1.00  0.00           O  
ATOM    307  CB  LYS A  19      -5.409  10.035   0.306  1.00  0.00           C  
ATOM    308  CG  LYS A  19      -6.642  10.845   0.684  1.00  0.00           C  
ATOM    309  CD  LYS A  19      -7.741  10.698  -0.358  1.00  0.00           C  
ATOM    310  CE  LYS A  19      -8.939  11.576  -0.028  1.00  0.00           C  
ATOM    311  NZ  LYS A  19     -10.041  11.407  -1.014  1.00  0.00           N  
ATOM    312  H   LYS A  19      -5.441   8.208   2.444  1.00  0.00           H  
ATOM    313  HA  LYS A  19      -6.397   8.278  -0.389  1.00  0.00           H  
ATOM    314 1HB  LYS A  19      -4.607  10.305   0.994  1.00  0.00           H  
ATOM    315 2HB  LYS A  19      -5.100  10.342  -0.693  1.00  0.00           H  
ATOM    316 1HG  LYS A  19      -7.020  10.504   1.649  1.00  0.00           H  
ATOM    317 2HG  LYS A  19      -6.373  11.897   0.770  1.00  0.00           H  
ATOM    318 1HD  LYS A  19      -7.353  10.979  -1.338  1.00  0.00           H  
ATOM    319 2HD  LYS A  19      -8.065   9.658  -0.400  1.00  0.00           H  
ATOM    320 1HE  LYS A  19      -9.312  11.324   0.963  1.00  0.00           H  
ATOM    321 2HE  LYS A  19      -8.632  12.622  -0.021  1.00  0.00           H  
ATOM    322 1HZ  LYS A  19     -10.814  12.005  -0.760  1.00  0.00           H  
ATOM    323 2HZ  LYS A  19      -9.710  11.656  -1.935  1.00  0.00           H  
ATOM    324 3HZ  LYS A  19     -10.347  10.444  -1.015  1.00  0.00           H  
ATOM    325  N   ASP A  20      -4.072   7.776  -1.380  1.00  0.00           N  
ATOM    326  CA  ASP A  20      -2.866   7.147  -1.903  1.00  0.00           C  
ATOM    327  C   ASP A  20      -1.686   8.111  -1.879  1.00  0.00           C  
ATOM    328  O   ASP A  20      -1.559   8.973  -2.747  1.00  0.00           O  
ATOM    329  CB  ASP A  20      -3.097   6.650  -3.333  1.00  0.00           C  
ATOM    330  CG  ASP A  20      -1.887   5.930  -3.913  1.00  0.00           C  
ATOM    331  OD1 ASP A  20      -0.889   5.846  -3.236  1.00  0.00           O  
ATOM    332  OD2 ASP A  20      -1.971   5.472  -5.027  1.00  0.00           O  
ATOM    333  H   ASP A  20      -4.726   8.199  -2.024  1.00  0.00           H  
ATOM    334  HA  ASP A  20      -2.626   6.285  -1.280  1.00  0.00           H  
ATOM    335 1HB  ASP A  20      -3.948   5.969  -3.348  1.00  0.00           H  
ATOM    336 2HB  ASP A  20      -3.342   7.495  -3.977  1.00  0.00           H  
ATOM    337  N   LEU A  21      -0.825   7.958  -0.879  1.00  0.00           N  
ATOM    338  CA  LEU A  21       0.329   8.836  -0.721  1.00  0.00           C  
ATOM    339  C   LEU A  21       1.631   8.081  -0.954  1.00  0.00           C  
ATOM    340  O   LEU A  21       1.950   7.136  -0.233  1.00  0.00           O  
ATOM    341  CB  LEU A  21       0.334   9.455   0.682  1.00  0.00           C  
ATOM    342  CG  LEU A  21       1.396  10.535   0.929  1.00  0.00           C  
ATOM    343  CD1 LEU A  21       0.942  11.445   2.062  1.00  0.00           C  
ATOM    344  CD2 LEU A  21       2.726   9.873   1.258  1.00  0.00           C  
ATOM    345  H   LEU A  21      -0.973   7.215  -0.211  1.00  0.00           H  
ATOM    346  HA  LEU A  21       0.254   9.640  -1.454  1.00  0.00           H  
ATOM    347 1HB  LEU A  21      -0.641   9.902   0.868  1.00  0.00           H  
ATOM    348 2HB  LEU A  21       0.492   8.662   1.412  1.00  0.00           H  
ATOM    349  HG  LEU A  21       1.507  11.147   0.033  1.00  0.00           H  
ATOM    350 1HD1 LEU A  21       1.697  12.212   2.237  1.00  0.00           H  
ATOM    351 2HD1 LEU A  21      -0.001  11.920   1.792  1.00  0.00           H  
ATOM    352 3HD1 LEU A  21       0.806  10.857   2.969  1.00  0.00           H  
ATOM    353 1HD2 LEU A  21       3.481  10.640   1.432  1.00  0.00           H  
ATOM    354 2HD2 LEU A  21       2.616   9.261   2.154  1.00  0.00           H  
ATOM    355 3HD2 LEU A  21       3.035   9.242   0.424  1.00  0.00           H  
ATOM    356  N   GLN A  22       2.382   8.505  -1.965  1.00  0.00           N  
ATOM    357  CA  GLN A  22       3.666   7.889  -2.277  1.00  0.00           C  
ATOM    358  C   GLN A  22       4.819   8.842  -1.988  1.00  0.00           C  
ATOM    359  O   GLN A  22       4.619  10.048  -1.844  1.00  0.00           O  
ATOM    360  CB  GLN A  22       3.708   7.448  -3.743  1.00  0.00           C  
ATOM    361  CG  GLN A  22       2.623   6.456  -4.126  1.00  0.00           C  
ATOM    362  CD  GLN A  22       2.765   5.134  -3.396  1.00  0.00           C  
ATOM    363  OE1 GLN A  22       3.868   4.598  -3.262  1.00  0.00           O  
ATOM    364  NE2 GLN A  22       1.646   4.599  -2.919  1.00  0.00           N  
ATOM    365  H   GLN A  22       2.055   9.274  -2.532  1.00  0.00           H  
ATOM    366  HA  GLN A  22       3.783   6.999  -1.657  1.00  0.00           H  
ATOM    367 1HB  GLN A  22       3.608   8.321  -4.388  1.00  0.00           H  
ATOM    368 2HB  GLN A  22       4.673   6.991  -3.958  1.00  0.00           H  
ATOM    369 1HG  GLN A  22       1.651   6.882  -3.876  1.00  0.00           H  
ATOM    370 2HG  GLN A  22       2.683   6.263  -5.197  1.00  0.00           H  
ATOM    371 1HE2 GLN A  22       1.677   3.728  -2.428  1.00  0.00           H  
ATOM    372 2HE2 GLN A  22       0.772   5.068  -3.050  1.00  0.00           H  
ATOM    373  N   LEU A  23       6.026   8.292  -1.904  1.00  0.00           N  
ATOM    374  CA  LEU A  23       7.213   9.091  -1.620  1.00  0.00           C  
ATOM    375  C   LEU A  23       8.391   8.649  -2.479  1.00  0.00           C  
ATOM    376  O   LEU A  23       8.721   7.464  -2.536  1.00  0.00           O  
ATOM    377  CB  LEU A  23       7.584   8.981  -0.136  1.00  0.00           C  
ATOM    378  CG  LEU A  23       8.782   9.826   0.314  1.00  0.00           C  
ATOM    379  CD1 LEU A  23       8.425  11.304   0.222  1.00  0.00           C  
ATOM    380  CD2 LEU A  23       9.168   9.444   1.735  1.00  0.00           C  
ATOM    381  H   LEU A  23       6.124   7.296  -2.037  1.00  0.00           H  
ATOM    382  HA  LEU A  23       6.989  10.135  -1.844  1.00  0.00           H  
ATOM    383 1HB  LEU A  23       6.724   9.282   0.460  1.00  0.00           H  
ATOM    384 2HB  LEU A  23       7.810   7.939   0.089  1.00  0.00           H  
ATOM    385  HG  LEU A  23       9.626   9.645  -0.352  1.00  0.00           H  
ATOM    386 1HD1 LEU A  23       9.277  11.905   0.542  1.00  0.00           H  
ATOM    387 2HD1 LEU A  23       8.173  11.554  -0.808  1.00  0.00           H  
ATOM    388 3HD1 LEU A  23       7.572  11.512   0.867  1.00  0.00           H  
ATOM    389 1HD2 LEU A  23      10.020  10.045   2.055  1.00  0.00           H  
ATOM    390 2HD2 LEU A  23       8.325   9.626   2.402  1.00  0.00           H  
ATOM    391 3HD2 LEU A  23       9.436   8.388   1.768  1.00  0.00           H  
ATOM    392  N   ARG A  24       9.022   9.609  -3.147  1.00  0.00           N  
ATOM    393  CA  ARG A  24      10.171   9.323  -3.997  1.00  0.00           C  
ATOM    394  C   ARG A  24      11.301  10.314  -3.750  1.00  0.00           C  
ATOM    395  O   ARG A  24      11.078  11.407  -3.230  1.00  0.00           O  
ATOM    396  CB  ARG A  24       9.775   9.366  -5.465  1.00  0.00           C  
ATOM    397  CG  ARG A  24       8.868   8.232  -5.917  1.00  0.00           C  
ATOM    398  CD  ARG A  24       8.523   8.345  -7.357  1.00  0.00           C  
ATOM    399  NE  ARG A  24       7.566   7.330  -7.767  1.00  0.00           N  
ATOM    400  CZ  ARG A  24       7.025   7.240  -8.997  1.00  0.00           C  
ATOM    401  NH1 ARG A  24       7.356   8.110  -9.926  1.00  0.00           N  
ATOM    402  NH2 ARG A  24       6.162   6.278  -9.271  1.00  0.00           N  
ATOM    403  H   ARG A  24       8.698  10.562  -3.064  1.00  0.00           H  
ATOM    404  HA  ARG A  24      10.530   8.318  -3.767  1.00  0.00           H  
ATOM    405 1HB  ARG A  24       9.261  10.303  -5.676  1.00  0.00           H  
ATOM    406 2HB  ARG A  24      10.671   9.338  -6.085  1.00  0.00           H  
ATOM    407 1HG  ARG A  24       9.372   7.278  -5.759  1.00  0.00           H  
ATOM    408 2HG  ARG A  24       7.943   8.254  -5.340  1.00  0.00           H  
ATOM    409 1HD  ARG A  24       8.085   9.324  -7.550  1.00  0.00           H  
ATOM    410 2HD  ARG A  24       9.424   8.226  -7.957  1.00  0.00           H  
ATOM    411  HE  ARG A  24       7.286   6.642  -7.079  1.00  0.00           H  
ATOM    412 1HH1 ARG A  24       8.016   8.846  -9.716  1.00  0.00           H  
ATOM    413 2HH1 ARG A  24       6.951   8.043 -10.848  1.00  0.00           H  
ATOM    414 1HH2 ARG A  24       5.907   5.609  -8.558  1.00  0.00           H  
ATOM    415 2HH2 ARG A  24       5.757   6.211 -10.193  1.00  0.00           H  
ATOM    416  N   ARG A  25      12.515   9.925  -4.124  1.00  0.00           N  
ATOM    417  CA  ARG A  25      13.680  10.785  -3.957  1.00  0.00           C  
ATOM    418  C   ARG A  25      14.629  10.665  -5.142  1.00  0.00           C  
ATOM    419  O   ARG A  25      15.106   9.574  -5.459  1.00  0.00           O  
ATOM    420  CB  ARG A  25      14.425  10.434  -2.678  1.00  0.00           C  
ATOM    421  CG  ARG A  25      15.582  11.358  -2.337  1.00  0.00           C  
ATOM    422  CD  ARG A  25      16.109  11.099  -0.973  1.00  0.00           C  
ATOM    423  NE  ARG A  25      16.747   9.796  -0.876  1.00  0.00           N  
ATOM    424  CZ  ARG A  25      17.159   9.230   0.275  1.00  0.00           C  
ATOM    425  NH1 ARG A  25      16.994   9.862   1.415  1.00  0.00           N  
ATOM    426  NH2 ARG A  25      17.730   8.037   0.257  1.00  0.00           N  
ATOM    427  H   ARG A  25      12.634   9.011  -4.536  1.00  0.00           H  
ATOM    428  HA  ARG A  25      13.340  11.819  -3.885  1.00  0.00           H  
ATOM    429 1HB  ARG A  25      13.732  10.450  -1.838  1.00  0.00           H  
ATOM    430 2HB  ARG A  25      14.822   9.421  -2.754  1.00  0.00           H  
ATOM    431 1HG  ARG A  25      16.392  11.207  -3.052  1.00  0.00           H  
ATOM    432 2HG  ARG A  25      15.246  12.395  -2.384  1.00  0.00           H  
ATOM    433 1HD  ARG A  25      16.847  11.859  -0.717  1.00  0.00           H  
ATOM    434 2HD  ARG A  25      15.291  11.132  -0.254  1.00  0.00           H  
ATOM    435  HE  ARG A  25      16.891   9.278  -1.733  1.00  0.00           H  
ATOM    436 1HH1 ARG A  25      16.558  10.774   1.429  1.00  0.00           H  
ATOM    437 2HH1 ARG A  25      17.303   9.438   2.278  1.00  0.00           H  
ATOM    438 1HH2 ARG A  25      17.857   7.551  -0.620  1.00  0.00           H  
ATOM    439 2HH2 ARG A  25      18.039   7.613   1.119  1.00  0.00           H  
ATOM    440  N   TYR A  26      14.901  11.790  -5.793  1.00  0.00           N  
ATOM    441  CA  TYR A  26      15.775  11.808  -6.960  1.00  0.00           C  
ATOM    442  C   TYR A  26      16.823  12.908  -6.847  1.00  0.00           C  
ATOM    443  O   TYR A  26      16.632  13.889  -6.127  1.00  0.00           O  
ATOM    444  CB  TYR A  26      14.955  11.986  -8.240  1.00  0.00           C  
ATOM    445  CG  TYR A  26      13.971  10.866  -8.495  1.00  0.00           C  
ATOM    446  CD1 TYR A  26      12.629  11.038  -8.185  1.00  0.00           C  
ATOM    447  CD2 TYR A  26      14.409   9.668  -9.038  1.00  0.00           C  
ATOM    448  CE1 TYR A  26      11.730  10.015  -8.418  1.00  0.00           C  
ATOM    449  CE2 TYR A  26      13.510   8.645  -9.271  1.00  0.00           C  
ATOM    450  CZ  TYR A  26      12.175   8.816  -8.963  1.00  0.00           C  
ATOM    451  OH  TYR A  26      11.280   7.798  -9.194  1.00  0.00           O  
ATOM    452  H   TYR A  26      14.492  12.656  -5.472  1.00  0.00           H  
ATOM    453  HA  TYR A  26      16.283  10.846  -7.026  1.00  0.00           H  
ATOM    454 1HB  TYR A  26      14.399  12.923  -8.189  1.00  0.00           H  
ATOM    455 2HB  TYR A  26      15.626  12.050  -9.096  1.00  0.00           H  
ATOM    456  HD1 TYR A  26      12.285  11.980  -7.758  1.00  0.00           H  
ATOM    457  HD2 TYR A  26      15.463   9.532  -9.280  1.00  0.00           H  
ATOM    458  HE1 TYR A  26      10.677  10.150  -8.175  1.00  0.00           H  
ATOM    459  HE2 TYR A  26      13.854   7.703  -9.697  1.00  0.00           H  
ATOM    460  HH  TYR A  26      11.743   7.045  -9.570  1.00  0.00           H  
ATOM    461  N   ASN A  27      17.931  12.739  -7.559  1.00  0.00           N  
ATOM    462  CA  ASN A  27      18.996  13.734  -7.568  1.00  0.00           C  
ATOM    463  C   ASN A  27      19.107  14.411  -8.928  1.00  0.00           C  
ATOM    464  O   ASN A  27      20.167  14.915  -9.298  1.00  0.00           O  
ATOM    465  CB  ASN A  27      20.320  13.103  -7.177  1.00  0.00           C  
ATOM    466  CG  ASN A  27      20.338  12.638  -5.747  1.00  0.00           C  
ATOM    467  OD1 ASN A  27      19.957  13.381  -4.835  1.00  0.00           O  
ATOM    468  ND2 ASN A  27      20.773  11.422  -5.534  1.00  0.00           N  
ATOM    469  H   ASN A  27      18.038  11.899  -8.110  1.00  0.00           H  
ATOM    470  HA  ASN A  27      18.768  14.491  -6.818  1.00  0.00           H  
ATOM    471 1HB  ASN A  27      20.523  12.251  -7.827  1.00  0.00           H  
ATOM    472 2HB  ASN A  27      21.124  13.825  -7.322  1.00  0.00           H  
ATOM    473 1HD2 ASN A  27      20.807  11.059  -4.603  1.00  0.00           H  
ATOM    474 2HD2 ASN A  27      21.071  10.856  -6.302  1.00  0.00           H  
ATOM    475  N   ASP A  28      18.005  14.418  -9.671  1.00  0.00           N  
ATOM    476  CA  ASP A  28      17.980  15.018 -11.000  1.00  0.00           C  
ATOM    477  C   ASP A  28      16.620  15.636 -11.300  1.00  0.00           C  
ATOM    478  O   ASP A  28      15.603  14.943 -11.321  1.00  0.00           O  
ATOM    479  CB  ASP A  28      18.319  13.973 -12.067  1.00  0.00           C  
ATOM    480  CG  ASP A  28      18.468  14.574 -13.458  1.00  0.00           C  
ATOM    481  OD1 ASP A  28      18.043  15.688 -13.652  1.00  0.00           O  
ATOM    482  OD2 ASP A  28      19.006  13.913 -14.314  1.00  0.00           O  
ATOM    483  H   ASP A  28      17.162  13.998  -9.305  1.00  0.00           H  
ATOM    484  HA  ASP A  28      18.737  15.802 -11.040  1.00  0.00           H  
ATOM    485 1HB  ASP A  28      19.250  13.471 -11.802  1.00  0.00           H  
ATOM    486 2HB  ASP A  28      17.535  13.216 -12.096  1.00  0.00           H  
ATOM    487  N   PRO A  29      16.610  16.945 -11.532  1.00  0.00           N  
ATOM    488  CA  PRO A  29      15.374  17.660 -11.827  1.00  0.00           C  
ATOM    489  C   PRO A  29      14.593  16.974 -12.940  1.00  0.00           C  
ATOM    490  O   PRO A  29      13.362  16.996 -12.952  1.00  0.00           O  
ATOM    491  CB  PRO A  29      15.871  19.044 -12.255  1.00  0.00           C  
ATOM    492  CG  PRO A  29      17.127  19.239 -11.476  1.00  0.00           C  
ATOM    493  CD  PRO A  29      17.774  17.879 -11.463  1.00  0.00           C  
ATOM    494  HA  PRO A  29      14.759  17.675 -10.926  1.00  0.00           H  
ATOM    495 1HB  PRO A  29      16.035  19.065 -13.342  1.00  0.00           H  
ATOM    496 2HB  PRO A  29      15.108  19.804 -12.030  1.00  0.00           H  
ATOM    497 1HG  PRO A  29      17.757  20.002 -11.956  1.00  0.00           H  
ATOM    498 2HG  PRO A  29      16.895  19.607 -10.466  1.00  0.00           H  
ATOM    499 1HD  PRO A  29      18.425  17.774 -12.343  1.00  0.00           H  
ATOM    500 2HD  PRO A  29      18.352  17.756 -10.535  1.00  0.00           H  
ATOM    501  N   ASN A  30      15.315  16.365 -13.875  1.00  0.00           N  
ATOM    502  CA  ASN A  30      14.690  15.663 -14.989  1.00  0.00           C  
ATOM    503  C   ASN A  30      13.788  14.539 -14.497  1.00  0.00           C  
ATOM    504  O   ASN A  30      12.691  14.336 -15.017  1.00  0.00           O  
ATOM    505  CB  ASN A  30      15.744  15.125 -15.939  1.00  0.00           C  
ATOM    506  CG  ASN A  30      16.419  16.211 -16.729  1.00  0.00           C  
ATOM    507  OD1 ASN A  30      15.855  17.293 -16.928  1.00  0.00           O  
ATOM    508  ND2 ASN A  30      17.617  15.944 -17.184  1.00  0.00           N  
ATOM    509  H   ASN A  30      16.322  16.389 -13.811  1.00  0.00           H  
ATOM    510  HA  ASN A  30      14.085  16.375 -15.552  1.00  0.00           H  
ATOM    511 1HB  ASN A  30      16.501  14.580 -15.372  1.00  0.00           H  
ATOM    512 2HB  ASN A  30      15.284  14.420 -16.632  1.00  0.00           H  
ATOM    513 1HD2 ASN A  30      18.114  16.630 -17.717  1.00  0.00           H  
ATOM    514 2HD2 ASN A  30      18.035  15.056 -17.000  1.00  0.00           H  
ATOM    515  N   GLU A  31      14.257  13.809 -13.489  1.00  0.00           N  
ATOM    516  CA  GLU A  31      13.485  12.717 -12.910  1.00  0.00           C  
ATOM    517  C   GLU A  31      12.330  13.246 -12.068  1.00  0.00           C  
ATOM    518  O   GLU A  31      11.270  12.624 -11.992  1.00  0.00           O  
ATOM    519  CB  GLU A  31      14.385  11.822 -12.054  1.00  0.00           C  
ATOM    520  CG  GLU A  31      15.424  11.038 -12.843  1.00  0.00           C  
ATOM    521  CD  GLU A  31      14.811  10.052 -13.798  1.00  0.00           C  
ATOM    522  OE1 GLU A  31      13.917   9.344 -13.399  1.00  0.00           O  
ATOM    523  OE2 GLU A  31      15.238  10.005 -14.927  1.00  0.00           O  
ATOM    524  H   GLU A  31      15.173  14.017 -13.117  1.00  0.00           H  
ATOM    525  HA  GLU A  31      13.078  12.111 -13.721  1.00  0.00           H  
ATOM    526 1HB  GLU A  31      14.912  12.432 -11.320  1.00  0.00           H  
ATOM    527 2HB  GLU A  31      13.771  11.107 -11.506  1.00  0.00           H  
ATOM    528 1HG  GLU A  31      16.040  11.737 -13.407  1.00  0.00           H  
ATOM    529 2HG  GLU A  31      16.070  10.508 -12.145  1.00  0.00           H  
ATOM    530  N   VAL A  32      12.542  14.395 -11.438  1.00  0.00           N  
ATOM    531  CA  VAL A  32      11.515  15.015 -10.609  1.00  0.00           C  
ATOM    532  C   VAL A  32      10.296  15.399 -11.437  1.00  0.00           C  
ATOM    533  O   VAL A  32       9.162  15.088 -11.071  1.00  0.00           O  
ATOM    534  CB  VAL A  32      12.075  16.271  -9.914  1.00  0.00           C  
ATOM    535  CG1 VAL A  32      10.963  17.027  -9.203  1.00  0.00           C  
ATOM    536  CG2 VAL A  32      13.170  15.875  -8.935  1.00  0.00           C  
ATOM    537  H   VAL A  32      13.437  14.852 -11.535  1.00  0.00           H  
ATOM    538  HA  VAL A  32      11.208  14.299  -9.845  1.00  0.00           H  
ATOM    539  HB  VAL A  32      12.487  16.940 -10.670  1.00  0.00           H  
ATOM    540 1HG1 VAL A  32      11.377  17.912  -8.718  1.00  0.00           H  
ATOM    541 2HG1 VAL A  32      10.209  17.331  -9.928  1.00  0.00           H  
ATOM    542 3HG1 VAL A  32      10.507  16.382  -8.452  1.00  0.00           H  
ATOM    543 1HG2 VAL A  32      13.562  16.768  -8.448  1.00  0.00           H  
ATOM    544 2HG2 VAL A  32      12.760  15.202  -8.183  1.00  0.00           H  
ATOM    545 3HG2 VAL A  32      13.975  15.373  -9.472  1.00  0.00           H  
ATOM    546  N   GLU A  33      10.536  16.076 -12.555  1.00  0.00           N  
ATOM    547  CA  GLU A  33       9.457  16.501 -13.438  1.00  0.00           C  
ATOM    548  C   GLU A  33       8.608  15.317 -13.883  1.00  0.00           C  
ATOM    549  O   GLU A  33       7.379  15.368 -13.833  1.00  0.00           O  
ATOM    550  CB  GLU A  33      10.024  17.223 -14.663  1.00  0.00           C  
ATOM    551  CG  GLU A  33       8.977  17.653 -15.681  1.00  0.00           C  
ATOM    552  CD  GLU A  33       9.569  18.372 -16.861  1.00  0.00           C  
ATOM    553  OE1 GLU A  33      10.752  18.617 -16.851  1.00  0.00           O  
ATOM    554  OE2 GLU A  33       8.837  18.677 -17.773  1.00  0.00           O  
ATOM    555  H   GLU A  33      11.489  16.300 -12.799  1.00  0.00           H  
ATOM    556  HA  GLU A  33       8.822  17.203 -12.896  1.00  0.00           H  
ATOM    557 1HB  GLU A  33      10.565  18.113 -14.343  1.00  0.00           H  
ATOM    558 2HB  GLU A  33      10.737  16.572 -15.171  1.00  0.00           H  
ATOM    559 1HG  GLU A  33       8.447  16.770 -16.036  1.00  0.00           H  
ATOM    560 2HG  GLU A  33       8.255  18.303 -15.190  1.00  0.00           H  
ATOM    561  N   LYS A  34       9.272  14.252 -14.319  1.00  0.00           N  
ATOM    562  CA  LYS A  34       8.579  13.052 -14.774  1.00  0.00           C  
ATOM    563  C   LYS A  34       7.683  12.485 -13.681  1.00  0.00           C  
ATOM    564  O   LYS A  34       6.546  12.089 -13.940  1.00  0.00           O  
ATOM    565  CB  LYS A  34       9.585  11.994 -15.231  1.00  0.00           C  
ATOM    566  CG  LYS A  34      10.275  12.311 -16.551  1.00  0.00           C  
ATOM    567  CD  LYS A  34      11.061  11.114 -17.064  1.00  0.00           C  
ATOM    568  CE  LYS A  34      12.327  10.892 -16.250  1.00  0.00           C  
ATOM    569  NZ  LYS A  34      13.178   9.816 -16.826  1.00  0.00           N  
ATOM    570  H   LYS A  34      10.281  14.273 -14.335  1.00  0.00           H  
ATOM    571  HA  LYS A  34       7.960  13.315 -15.633  1.00  0.00           H  
ATOM    572 1HB  LYS A  34      10.357  11.874 -14.470  1.00  0.00           H  
ATOM    573 2HB  LYS A  34       9.079  11.035 -15.339  1.00  0.00           H  
ATOM    574 1HG  LYS A  34       9.527  12.590 -17.295  1.00  0.00           H  
ATOM    575 2HG  LYS A  34      10.955  13.150 -16.414  1.00  0.00           H  
ATOM    576 1HD  LYS A  34      10.440  10.219 -17.008  1.00  0.00           H  
ATOM    577 2HD  LYS A  34      11.336  11.279 -18.106  1.00  0.00           H  
ATOM    578 1HE  LYS A  34      12.904  11.815 -16.215  1.00  0.00           H  
ATOM    579 2HE  LYS A  34      12.059  10.618 -15.229  1.00  0.00           H  
ATOM    580 1HZ  LYS A  34      14.005   9.699 -16.258  1.00  0.00           H  
ATOM    581 2HZ  LYS A  34      12.659   8.949 -16.846  1.00  0.00           H  
ATOM    582 3HZ  LYS A  34      13.449  10.067 -17.766  1.00  0.00           H  
ATOM    583  N   SER A  35       8.200  12.449 -12.458  1.00  0.00           N  
ATOM    584  CA  SER A  35       7.442  11.943 -11.320  1.00  0.00           C  
ATOM    585  C   SER A  35       6.240  12.829 -11.021  1.00  0.00           C  
ATOM    586  O   SER A  35       5.156  12.336 -10.707  1.00  0.00           O  
ATOM    587  CB  SER A  35       8.334  11.856 -10.097  1.00  0.00           C  
ATOM    588  OG  SER A  35       9.288  10.840 -10.242  1.00  0.00           O  
ATOM    589  H   SER A  35       9.143  12.780 -12.313  1.00  0.00           H  
ATOM    590  HA  SER A  35       7.087  10.941 -11.559  1.00  0.00           H  
ATOM    591 1HB  SER A  35       8.836  12.811  -9.944  1.00  0.00           H  
ATOM    592 2HB  SER A  35       7.724  11.662  -9.215  1.00  0.00           H  
ATOM    593  HG  SER A  35       9.979  11.204 -10.801  1.00  0.00           H  
ATOM    594  N   ILE A  36       6.436  14.139 -11.122  1.00  0.00           N  
ATOM    595  CA  ILE A  36       5.364  15.096 -10.879  1.00  0.00           C  
ATOM    596  C   ILE A  36       4.221  14.905 -11.868  1.00  0.00           C  
ATOM    597  O   ILE A  36       3.058  14.807 -11.476  1.00  0.00           O  
ATOM    598  CB  ILE A  36       5.886  16.542 -10.970  1.00  0.00           C  
ATOM    599  CG1 ILE A  36       6.848  16.835  -9.815  1.00  0.00           C  
ATOM    600  CG2 ILE A  36       4.727  17.527 -10.965  1.00  0.00           C  
ATOM    601  CD1 ILE A  36       7.619  18.125  -9.976  1.00  0.00           C  
ATOM    602  H   ILE A  36       7.353  14.481 -11.374  1.00  0.00           H  
ATOM    603  HA  ILE A  36       4.983  14.939  -9.870  1.00  0.00           H  
ATOM    604  HB  ILE A  36       6.453  16.666 -11.892  1.00  0.00           H  
ATOM    605 1HG1 ILE A  36       6.290  16.884  -8.881  1.00  0.00           H  
ATOM    606 2HG1 ILE A  36       7.566  16.020  -9.724  1.00  0.00           H  
ATOM    607 1HG2 ILE A  36       5.114  18.544 -11.029  1.00  0.00           H  
ATOM    608 2HG2 ILE A  36       4.080  17.331 -11.819  1.00  0.00           H  
ATOM    609 3HG2 ILE A  36       4.157  17.413 -10.043  1.00  0.00           H  
ATOM    610 1HD1 ILE A  36       8.279  18.264  -9.119  1.00  0.00           H  
ATOM    611 2HD1 ILE A  36       8.213  18.083 -10.889  1.00  0.00           H  
ATOM    612 3HD1 ILE A  36       6.922  18.960 -10.034  1.00  0.00           H  
ATOM    613  N   ARG A  37       4.558  14.856 -13.153  1.00  0.00           N  
ATOM    614  CA  ARG A  37       3.561  14.683 -14.201  1.00  0.00           C  
ATOM    615  C   ARG A  37       2.847  13.343 -14.068  1.00  0.00           C  
ATOM    616  O   ARG A  37       1.647  13.240 -14.318  1.00  0.00           O  
ATOM    617  CB  ARG A  37       4.208  14.775 -15.575  1.00  0.00           C  
ATOM    618  CG  ARG A  37       4.756  16.147 -15.933  1.00  0.00           C  
ATOM    619  CD  ARG A  37       5.285  16.182 -17.321  1.00  0.00           C  
ATOM    620  NE  ARG A  37       5.930  17.450 -17.623  1.00  0.00           N  
ATOM    621  CZ  ARG A  37       5.277  18.606 -17.849  1.00  0.00           C  
ATOM    622  NH1 ARG A  37       3.963  18.638 -17.804  1.00  0.00           N  
ATOM    623  NH2 ARG A  37       5.956  19.707 -18.117  1.00  0.00           N  
ATOM    624  H   ARG A  37       5.532  14.940 -13.408  1.00  0.00           H  
ATOM    625  HA  ARG A  37       2.823  15.482 -14.113  1.00  0.00           H  
ATOM    626 1HB  ARG A  37       5.031  14.065 -15.638  1.00  0.00           H  
ATOM    627 2HB  ARG A  37       3.480  14.501 -16.339  1.00  0.00           H  
ATOM    628 1HG  ARG A  37       3.961  16.889 -15.851  1.00  0.00           H  
ATOM    629 2HG  ARG A  37       5.566  16.405 -15.250  1.00  0.00           H  
ATOM    630 1HD  ARG A  37       6.019  15.387 -17.450  1.00  0.00           H  
ATOM    631 2HD  ARG A  37       4.468  16.039 -18.026  1.00  0.00           H  
ATOM    632  HE  ARG A  37       6.941  17.465 -17.666  1.00  0.00           H  
ATOM    633 1HH1 ARG A  37       3.444  17.796 -17.600  1.00  0.00           H  
ATOM    634 2HH1 ARG A  37       3.473  19.504 -17.974  1.00  0.00           H  
ATOM    635 1HH2 ARG A  37       6.966  19.683 -18.152  1.00  0.00           H  
ATOM    636 2HH2 ARG A  37       5.466  20.573 -18.287  1.00  0.00           H  
ATOM    637  N   GLU A  38       3.595  12.318 -13.671  1.00  0.00           N  
ATOM    638  CA  GLU A  38       3.029  10.988 -13.476  1.00  0.00           C  
ATOM    639  C   GLU A  38       1.892  11.016 -12.463  1.00  0.00           C  
ATOM    640  O   GLU A  38       0.803  10.505 -12.724  1.00  0.00           O  
ATOM    641  CB  GLU A  38       4.112  10.010 -13.015  1.00  0.00           C  
ATOM    642  CG  GLU A  38       3.606   8.603 -12.726  1.00  0.00           C  
ATOM    643  CD  GLU A  38       4.674   7.700 -12.173  1.00  0.00           C  
ATOM    644  OE1 GLU A  38       5.828   8.035 -12.292  1.00  0.00           O  
ATOM    645  OE2 GLU A  38       4.334   6.675 -11.631  1.00  0.00           O  
ATOM    646  H   GLU A  38       4.579  12.464 -13.500  1.00  0.00           H  
ATOM    647  HA  GLU A  38       2.638  10.635 -14.431  1.00  0.00           H  
ATOM    648 1HB  GLU A  38       4.885   9.936 -13.780  1.00  0.00           H  
ATOM    649 2HB  GLU A  38       4.583  10.389 -12.108  1.00  0.00           H  
ATOM    650 1HG  GLU A  38       2.789   8.663 -12.007  1.00  0.00           H  
ATOM    651 2HG  GLU A  38       3.214   8.173 -13.646  1.00  0.00           H  
ATOM    652  N   ALA A  39       2.152  11.614 -11.306  1.00  0.00           N  
ATOM    653  CA  ALA A  39       1.151  11.708 -10.251  1.00  0.00           C  
ATOM    654  C   ALA A  39      -0.043  12.544 -10.696  1.00  0.00           C  
ATOM    655  O   ALA A  39      -1.188  12.229 -10.373  1.00  0.00           O  
ATOM    656  CB  ALA A  39       1.765  12.296  -8.988  1.00  0.00           C  
ATOM    657  H   ALA A  39       3.067  12.015 -11.153  1.00  0.00           H  
ATOM    658  HA  ALA A  39       0.804  10.703 -10.011  1.00  0.00           H  
ATOM    659 1HB  ALA A  39       1.006  12.359  -8.209  1.00  0.00           H  
ATOM    660 2HB  ALA A  39       2.580  11.656  -8.649  1.00  0.00           H  
ATOM    661 3HB  ALA A  39       2.151  13.291  -9.201  1.00  0.00           H  
ATOM    662  N   LEU A  40       0.232  13.610 -11.440  1.00  0.00           N  
ATOM    663  CA  LEU A  40      -0.819  14.491 -11.933  1.00  0.00           C  
ATOM    664  C   LEU A  40      -1.742  13.760 -12.900  1.00  0.00           C  
ATOM    665  O   LEU A  40      -2.956  13.959 -12.884  1.00  0.00           O  
ATOM    666  CB  LEU A  40      -0.204  15.713 -12.628  1.00  0.00           C  
ATOM    667  CG  LEU A  40       0.494  16.721 -11.706  1.00  0.00           C  
ATOM    668  CD1 LEU A  40       1.215  17.764 -12.549  1.00  0.00           C  
ATOM    669  CD2 LEU A  40      -0.534  17.371 -10.793  1.00  0.00           C  
ATOM    670  H   LEU A  40       1.194  13.815 -11.669  1.00  0.00           H  
ATOM    671  HA  LEU A  40      -1.407  14.838 -11.083  1.00  0.00           H  
ATOM    672 1HB  LEU A  40       0.528  15.366 -13.355  1.00  0.00           H  
ATOM    673 2HB  LEU A  40      -0.993  16.242 -13.162  1.00  0.00           H  
ATOM    674  HG  LEU A  40       1.241  16.205 -11.103  1.00  0.00           H  
ATOM    675 1HD1 LEU A  40       1.712  18.481 -11.894  1.00  0.00           H  
ATOM    676 2HD1 LEU A  40       1.958  17.274 -13.178  1.00  0.00           H  
ATOM    677 3HD1 LEU A  40       0.494  18.286 -13.177  1.00  0.00           H  
ATOM    678 1HD2 LEU A  40      -0.038  18.087 -10.137  1.00  0.00           H  
ATOM    679 2HD2 LEU A  40      -1.281  17.888 -11.395  1.00  0.00           H  
ATOM    680 3HD2 LEU A  40      -1.022  16.604 -10.190  1.00  0.00           H  
ATOM    681  N   LYS A  41      -1.158  12.914 -13.742  1.00  0.00           N  
ATOM    682  CA  LYS A  41      -1.927  12.149 -14.716  1.00  0.00           C  
ATOM    683  C   LYS A  41      -2.715  11.034 -14.042  1.00  0.00           C  
ATOM    684  O   LYS A  41      -3.848  10.741 -14.427  1.00  0.00           O  
ATOM    685  CB  LYS A  41      -1.005  11.567 -15.789  1.00  0.00           C  
ATOM    686  CG  LYS A  41      -0.426  12.599 -16.748  1.00  0.00           C  
ATOM    687  CD  LYS A  41       0.493  11.948 -17.771  1.00  0.00           C  
ATOM    688  CE  LYS A  41       1.071  12.977 -18.731  1.00  0.00           C  
ATOM    689  NZ  LYS A  41       1.969  12.353 -19.741  1.00  0.00           N  
ATOM    690  H   LYS A  41      -0.155  12.797 -13.706  1.00  0.00           H  
ATOM    691  HA  LYS A  41      -2.627  12.824 -15.210  1.00  0.00           H  
ATOM    692 1HB  LYS A  41      -0.173  11.049 -15.312  1.00  0.00           H  
ATOM    693 2HB  LYS A  41      -1.552  10.832 -16.379  1.00  0.00           H  
ATOM    694 1HG  LYS A  41      -1.237  13.105 -17.272  1.00  0.00           H  
ATOM    695 2HG  LYS A  41       0.139  13.341 -16.185  1.00  0.00           H  
ATOM    696 1HD  LYS A  41       1.312  11.444 -17.256  1.00  0.00           H  
ATOM    697 2HD  LYS A  41      -0.065  11.205 -18.341  1.00  0.00           H  
ATOM    698 1HE  LYS A  41       0.259  13.485 -19.250  1.00  0.00           H  
ATOM    699 2HE  LYS A  41       1.636  13.721 -18.171  1.00  0.00           H  
ATOM    700 1HZ  LYS A  41       2.331  13.067 -20.357  1.00  0.00           H  
ATOM    701 2HZ  LYS A  41       2.737  11.894 -19.271  1.00  0.00           H  
ATOM    702 3HZ  LYS A  41       1.451  11.675 -20.280  1.00  0.00           H  
ATOM    703  N   LYS A  42      -2.112  10.414 -13.035  1.00  0.00           N  
ATOM    704  CA  LYS A  42      -2.756   9.328 -12.306  1.00  0.00           C  
ATOM    705  C   LYS A  42      -3.780   9.863 -11.314  1.00  0.00           C  
ATOM    706  O   LYS A  42      -4.742   9.176 -10.969  1.00  0.00           O  
ATOM    707  CB  LYS A  42      -1.712   8.478 -11.580  1.00  0.00           C  
ATOM    708  CG  LYS A  42      -0.845   7.626 -12.498  1.00  0.00           C  
ATOM    709  CD  LYS A  42       0.190   6.841 -11.707  1.00  0.00           C  
ATOM    710  CE  LYS A  42       0.960   5.881 -12.603  1.00  0.00           C  
ATOM    711  NZ  LYS A  42       2.035   5.168 -11.860  1.00  0.00           N  
ATOM    712  H   LYS A  42      -1.181  10.702 -12.767  1.00  0.00           H  
ATOM    713  HA  LYS A  42      -3.267   8.686 -13.024  1.00  0.00           H  
ATOM    714 1HB  LYS A  42      -1.053   9.126 -11.003  1.00  0.00           H  
ATOM    715 2HB  LYS A  42      -2.212   7.810 -10.878  1.00  0.00           H  
ATOM    716 1HG  LYS A  42      -1.475   6.928 -13.050  1.00  0.00           H  
ATOM    717 2HG  LYS A  42      -0.333   8.269 -13.213  1.00  0.00           H  
ATOM    718 1HD  LYS A  42       0.893   7.532 -11.240  1.00  0.00           H  
ATOM    719 2HD  LYS A  42      -0.307   6.270 -10.923  1.00  0.00           H  
ATOM    720 1HE  LYS A  42       0.275   5.146 -13.022  1.00  0.00           H  
ATOM    721 2HE  LYS A  42       1.412   6.435 -13.426  1.00  0.00           H  
ATOM    722 1HZ  LYS A  42       2.521   4.543 -12.488  1.00  0.00           H  
ATOM    723 2HZ  LYS A  42       2.687   5.840 -11.482  1.00  0.00           H  
ATOM    724 3HZ  LYS A  42       1.626   4.635 -11.106  1.00  0.00           H  
ATOM    725  N   GLY A  43      -3.568  11.092 -10.856  1.00  0.00           N  
ATOM    726  CA  GLY A  43      -4.472  11.722  -9.902  1.00  0.00           C  
ATOM    727  C   GLY A  43      -4.215  11.222  -8.486  1.00  0.00           C  
ATOM    728  O   GLY A  43      -5.137  11.116  -7.678  1.00  0.00           O  
ATOM    729  H   GLY A  43      -2.758  11.604 -11.178  1.00  0.00           H  
ATOM    730 1HA  GLY A  43      -4.344  12.804  -9.939  1.00  0.00           H  
ATOM    731 2HA  GLY A  43      -5.503  11.512 -10.185  1.00  0.00           H  
ATOM    732  N   ARG A  44      -2.955  10.916  -8.192  1.00  0.00           N  
ATOM    733  CA  ARG A  44      -2.575  10.419  -6.875  1.00  0.00           C  
ATOM    734  C   ARG A  44      -1.639  11.392  -6.169  1.00  0.00           C  
ATOM    735  O   ARG A  44      -1.155  12.350  -6.771  1.00  0.00           O  
ATOM    736  CB  ARG A  44      -1.899   9.061  -6.990  1.00  0.00           C  
ATOM    737  CG  ARG A  44      -2.695   8.012  -7.750  1.00  0.00           C  
ATOM    738  CD  ARG A  44      -3.952   7.657  -7.042  1.00  0.00           C  
ATOM    739  NE  ARG A  44      -4.774   6.745  -7.820  1.00  0.00           N  
ATOM    740  CZ  ARG A  44      -4.704   5.401  -7.747  1.00  0.00           C  
ATOM    741  NH1 ARG A  44      -3.848   4.831  -6.929  1.00  0.00           N  
ATOM    742  NH2 ARG A  44      -5.497   4.657  -8.499  1.00  0.00           N  
ATOM    743  H   ARG A  44      -2.243  11.030  -8.899  1.00  0.00           H  
ATOM    744  HA  ARG A  44      -3.478  10.304  -6.274  1.00  0.00           H  
ATOM    745 1HB  ARG A  44      -0.939   9.174  -7.493  1.00  0.00           H  
ATOM    746 2HB  ARG A  44      -1.701   8.667  -5.993  1.00  0.00           H  
ATOM    747 1HG  ARG A  44      -2.954   8.396  -8.737  1.00  0.00           H  
ATOM    748 2HG  ARG A  44      -2.095   7.107  -7.858  1.00  0.00           H  
ATOM    749 1HD  ARG A  44      -3.712   7.176  -6.094  1.00  0.00           H  
ATOM    750 2HD  ARG A  44      -4.530   8.561  -6.854  1.00  0.00           H  
ATOM    751  HE  ARG A  44      -5.445   7.147  -8.461  1.00  0.00           H  
ATOM    752 1HH1 ARG A  44      -3.242   5.400  -6.355  1.00  0.00           H  
ATOM    753 2HH1 ARG A  44      -3.796   3.824  -6.875  1.00  0.00           H  
ATOM    754 1HH2 ARG A  44      -6.155   5.096  -9.128  1.00  0.00           H  
ATOM    755 2HH2 ARG A  44      -5.445   3.651  -8.444  1.00  0.00           H  
ATOM    756  N   THR A  45      -1.389  11.140  -4.889  1.00  0.00           N  
ATOM    757  CA  THR A  45      -0.502  11.987  -4.100  1.00  0.00           C  
ATOM    758  C   THR A  45       0.918  11.437  -4.087  1.00  0.00           C  
ATOM    759  O   THR A  45       1.148  10.295  -3.688  1.00  0.00           O  
ATOM    760  CB  THR A  45      -1.013  12.131  -2.654  1.00  0.00           C  
ATOM    761  OG1 THR A  45      -2.313  12.735  -2.662  1.00  0.00           O  
ATOM    762  CG2 THR A  45      -0.063  12.991  -1.835  1.00  0.00           C  
ATOM    763  H   THR A  45      -1.824  10.340  -4.450  1.00  0.00           H  
ATOM    764  HA  THR A  45      -0.487  12.982  -4.546  1.00  0.00           H  
ATOM    765  HB  THR A  45      -1.088  11.145  -2.195  1.00  0.00           H  
ATOM    766  HG1 THR A  45      -2.949  12.128  -2.276  1.00  0.00           H  
ATOM    767 1HG2 THR A  45      -0.439  13.081  -0.817  1.00  0.00           H  
ATOM    768 2HG2 THR A  45       0.924  12.528  -1.818  1.00  0.00           H  
ATOM    769 3HG2 THR A  45       0.009  13.981  -2.284  1.00  0.00           H  
ATOM    770  N   LEU A  46       1.868  12.255  -4.526  1.00  0.00           N  
ATOM    771  CA  LEU A  46       3.266  11.844  -4.585  1.00  0.00           C  
ATOM    772  C   LEU A  46       4.191  12.972  -4.146  1.00  0.00           C  
ATOM    773  O   LEU A  46       4.107  14.091  -4.653  1.00  0.00           O  
ATOM    774  CB  LEU A  46       3.628  11.403  -6.009  1.00  0.00           C  
ATOM    775  CG  LEU A  46       5.119  11.151  -6.269  1.00  0.00           C  
ATOM    776  CD1 LEU A  46       5.593   9.981  -5.417  1.00  0.00           C  
ATOM    777  CD2 LEU A  46       5.337  10.873  -7.749  1.00  0.00           C  
ATOM    778  H   LEU A  46       1.616  13.185  -4.827  1.00  0.00           H  
ATOM    779  HA  LEU A  46       3.406  10.996  -3.915  1.00  0.00           H  
ATOM    780 1HB  LEU A  46       3.092  10.482  -6.234  1.00  0.00           H  
ATOM    781 2HB  LEU A  46       3.295  12.171  -6.707  1.00  0.00           H  
ATOM    782  HG  LEU A  46       5.693  12.031  -5.976  1.00  0.00           H  
ATOM    783 1HD1 LEU A  46       6.652   9.803  -5.601  1.00  0.00           H  
ATOM    784 2HD1 LEU A  46       5.443  10.215  -4.362  1.00  0.00           H  
ATOM    785 3HD1 LEU A  46       5.024   9.089  -5.676  1.00  0.00           H  
ATOM    786 1HD2 LEU A  46       6.396  10.695  -7.933  1.00  0.00           H  
ATOM    787 2HD2 LEU A  46       4.764   9.993  -8.042  1.00  0.00           H  
ATOM    788 3HD2 LEU A  46       5.006  11.732  -8.333  1.00  0.00           H  
ATOM    789  N   ILE A  47       5.074  12.671  -3.200  1.00  0.00           N  
ATOM    790  CA  ILE A  47       6.047  13.646  -2.723  1.00  0.00           C  
ATOM    791  C   ILE A  47       7.449  13.313  -3.216  1.00  0.00           C  
ATOM    792  O   ILE A  47       7.956  12.215  -2.982  1.00  0.00           O  
ATOM    793  CB  ILE A  47       6.047  13.715  -1.185  1.00  0.00           C  
ATOM    794  CG1 ILE A  47       4.666  14.126  -0.669  1.00  0.00           C  
ATOM    795  CG2 ILE A  47       7.112  14.684  -0.695  1.00  0.00           C  
ATOM    796  CD1 ILE A  47       3.736  12.960  -0.416  1.00  0.00           C  
ATOM    797  H   ILE A  47       5.071  11.743  -2.801  1.00  0.00           H  
ATOM    798  HA  ILE A  47       5.767  14.629  -3.103  1.00  0.00           H  
ATOM    799  HB  ILE A  47       6.254  12.726  -0.776  1.00  0.00           H  
ATOM    800 1HG1 ILE A  47       4.776  14.682   0.261  1.00  0.00           H  
ATOM    801 2HG1 ILE A  47       4.190  14.789  -1.391  1.00  0.00           H  
ATOM    802 1HG2 ILE A  47       7.097  14.721   0.394  1.00  0.00           H  
ATOM    803 2HG2 ILE A  47       8.091  14.350  -1.034  1.00  0.00           H  
ATOM    804 3HG2 ILE A  47       6.910  15.678  -1.095  1.00  0.00           H  
ATOM    805 1HD1 ILE A  47       2.778  13.331  -0.053  1.00  0.00           H  
ATOM    806 2HD1 ILE A  47       3.584  12.409  -1.344  1.00  0.00           H  
ATOM    807 3HD1 ILE A  47       4.175  12.300   0.331  1.00  0.00           H  
ATOM    808  N   ILE A  48       8.072  14.265  -3.902  1.00  0.00           N  
ATOM    809  CA  ILE A  48       9.408  14.065  -4.452  1.00  0.00           C  
ATOM    810  C   ILE A  48      10.451  14.841  -3.658  1.00  0.00           C  
ATOM    811  O   ILE A  48      10.290  16.034  -3.403  1.00  0.00           O  
ATOM    812  CB  ILE A  48       9.463  14.494  -5.930  1.00  0.00           C  
ATOM    813  CG1 ILE A  48       8.425  13.721  -6.749  1.00  0.00           C  
ATOM    814  CG2 ILE A  48      10.859  14.278  -6.494  1.00  0.00           C  
ATOM    815  CD1 ILE A  48       7.081  14.407  -6.832  1.00  0.00           C  
ATOM    816  H   ILE A  48       7.607  15.151  -4.047  1.00  0.00           H  
ATOM    817  HA  ILE A  48       9.647  13.003  -4.400  1.00  0.00           H  
ATOM    818  HB  ILE A  48       9.207  15.549  -6.012  1.00  0.00           H  
ATOM    819 1HG1 ILE A  48       8.798  13.575  -7.762  1.00  0.00           H  
ATOM    820 2HG1 ILE A  48       8.277  12.734  -6.310  1.00  0.00           H  
ATOM    821 1HG2 ILE A  48      10.880  14.585  -7.539  1.00  0.00           H  
ATOM    822 2HG2 ILE A  48      11.576  14.870  -5.927  1.00  0.00           H  
ATOM    823 3HG2 ILE A  48      11.122  13.222  -6.420  1.00  0.00           H  
ATOM    824 1HD1 ILE A  48       6.399  13.799  -7.428  1.00  0.00           H  
ATOM    825 2HD1 ILE A  48       6.673  14.532  -5.829  1.00  0.00           H  
ATOM    826 3HD1 ILE A  48       7.199  15.383  -7.301  1.00  0.00           H  
ATOM    827  N   ILE A  49      11.521  14.156  -3.271  1.00  0.00           N  
ATOM    828  CA  ILE A  49      12.592  14.778  -2.502  1.00  0.00           C  
ATOM    829  C   ILE A  49      13.832  14.996  -3.360  1.00  0.00           C  
ATOM    830  O   ILE A  49      14.343  14.062  -3.978  1.00  0.00           O  
ATOM    831  CB  ILE A  49      12.959  13.921  -1.277  1.00  0.00           C  
ATOM    832  CG1 ILE A  49      11.734  13.718  -0.382  1.00  0.00           C  
ATOM    833  CG2 ILE A  49      14.092  14.567  -0.496  1.00  0.00           C  
ATOM    834  CD1 ILE A  49      11.939  12.694   0.712  1.00  0.00           C  
ATOM    835  H   ILE A  49      11.595  13.179  -3.516  1.00  0.00           H  
ATOM    836  HA  ILE A  49      12.241  15.746  -2.142  1.00  0.00           H  
ATOM    837  HB  ILE A  49      13.275  12.932  -1.607  1.00  0.00           H  
ATOM    838 1HG1 ILE A  49      11.463  14.665   0.084  1.00  0.00           H  
ATOM    839 2HG1 ILE A  49      10.887  13.400  -0.990  1.00  0.00           H  
ATOM    840 1HG2 ILE A  49      14.338  13.948   0.367  1.00  0.00           H  
ATOM    841 2HG2 ILE A  49      14.968  14.660  -1.136  1.00  0.00           H  
ATOM    842 3HG2 ILE A  49      13.783  15.555  -0.156  1.00  0.00           H  
ATOM    843 1HD1 ILE A  49      11.028  12.606   1.304  1.00  0.00           H  
ATOM    844 2HD1 ILE A  49      12.177  11.728   0.266  1.00  0.00           H  
ATOM    845 3HD1 ILE A  49      12.760  13.010   1.355  1.00  0.00           H  
ATOM    846  N   ILE A  50      14.312  16.235  -3.394  1.00  0.00           N  
ATOM    847  CA  ILE A  50      15.516  16.570  -4.146  1.00  0.00           C  
ATOM    848  C   ILE A  50      16.203  17.798  -3.564  1.00  0.00           C  
ATOM    849  O   ILE A  50      15.578  18.843  -3.380  1.00  0.00           O  
ATOM    850  CB  ILE A  50      15.186  16.819  -5.629  1.00  0.00           C  
ATOM    851  CG1 ILE A  50      16.467  17.093  -6.421  1.00  0.00           C  
ATOM    852  CG2 ILE A  50      14.211  17.977  -5.770  1.00  0.00           C  
ATOM    853  CD1 ILE A  50      16.293  16.990  -7.919  1.00  0.00           C  
ATOM    854  H   ILE A  50      13.829  16.963  -2.888  1.00  0.00           H  
ATOM    855  HA  ILE A  50      16.203  15.725  -4.092  1.00  0.00           H  
ATOM    856  HB  ILE A  50      14.737  15.923  -6.057  1.00  0.00           H  
ATOM    857 1HG1 ILE A  50      16.832  18.093  -6.188  1.00  0.00           H  
ATOM    858 2HG1 ILE A  50      17.240  16.385  -6.120  1.00  0.00           H  
ATOM    859 1HG2 ILE A  50      13.990  18.140  -6.825  1.00  0.00           H  
ATOM    860 2HG2 ILE A  50      13.290  17.744  -5.238  1.00  0.00           H  
ATOM    861 3HG2 ILE A  50      14.655  18.880  -5.349  1.00  0.00           H  
ATOM    862 1HD1 ILE A  50      17.243  17.197  -8.412  1.00  0.00           H  
ATOM    863 2HD1 ILE A  50      15.961  15.984  -8.179  1.00  0.00           H  
ATOM    864 3HD1 ILE A  50      15.549  17.714  -8.249  1.00  0.00           H  
ATOM    865  N   ASN A  51      17.494  17.667  -3.276  1.00  0.00           N  
ATOM    866  CA  ASN A  51      18.271  18.768  -2.720  1.00  0.00           C  
ATOM    867  C   ASN A  51      17.627  19.311  -1.451  1.00  0.00           C  
ATOM    868  O   ASN A  51      17.713  20.504  -1.161  1.00  0.00           O  
ATOM    869  CB  ASN A  51      18.443  19.873  -3.747  1.00  0.00           C  
ATOM    870  CG  ASN A  51      19.217  19.424  -4.955  1.00  0.00           C  
ATOM    871  OD1 ASN A  51      19.751  18.309  -4.986  1.00  0.00           O  
ATOM    872  ND2 ASN A  51      19.287  20.270  -5.951  1.00  0.00           N  
ATOM    873  H   ASN A  51      17.948  16.781  -3.448  1.00  0.00           H  
ATOM    874  HA  ASN A  51      19.268  18.399  -2.477  1.00  0.00           H  
ATOM    875 1HB  ASN A  51      17.462  20.226  -4.068  1.00  0.00           H  
ATOM    876 2HB  ASN A  51      18.961  20.716  -3.291  1.00  0.00           H  
ATOM    877 1HD2 ASN A  51      19.789  20.025  -6.781  1.00  0.00           H  
ATOM    878 2HD2 ASN A  51      18.839  21.161  -5.882  1.00  0.00           H  
ATOM    879  N   GLY A  52      16.980  18.428  -0.698  1.00  0.00           N  
ATOM    880  CA  GLY A  52      16.332  18.814   0.550  1.00  0.00           C  
ATOM    881  C   GLY A  52      15.024  19.552   0.286  1.00  0.00           C  
ATOM    882  O   GLY A  52      14.500  20.240   1.162  1.00  0.00           O  
ATOM    883  H   GLY A  52      16.938  17.465  -0.995  1.00  0.00           H  
ATOM    884 1HA  GLY A  52      16.138  17.925   1.150  1.00  0.00           H  
ATOM    885 2HA  GLY A  52      17.002  19.451   1.126  1.00  0.00           H  
ATOM    886  N   VAL A  53      14.502  19.403  -0.927  1.00  0.00           N  
ATOM    887  CA  VAL A  53      13.252  20.049  -1.307  1.00  0.00           C  
ATOM    888  C   VAL A  53      12.140  19.027  -1.498  1.00  0.00           C  
ATOM    889  O   VAL A  53      12.256  18.114  -2.316  1.00  0.00           O  
ATOM    890  CB  VAL A  53      13.439  20.849  -2.610  1.00  0.00           C  
ATOM    891  CG1 VAL A  53      12.126  21.493  -3.032  1.00  0.00           C  
ATOM    892  CG2 VAL A  53      14.519  21.903  -2.420  1.00  0.00           C  
ATOM    893  H   VAL A  53      14.984  18.827  -1.603  1.00  0.00           H  
ATOM    894  HA  VAL A  53      12.962  20.737  -0.512  1.00  0.00           H  
ATOM    895  HB  VAL A  53      13.733  20.166  -3.406  1.00  0.00           H  
ATOM    896 1HG1 VAL A  53      12.276  22.054  -3.955  1.00  0.00           H  
ATOM    897 2HG1 VAL A  53      11.378  20.718  -3.198  1.00  0.00           H  
ATOM    898 3HG1 VAL A  53      11.783  22.168  -2.249  1.00  0.00           H  
ATOM    899 1HG2 VAL A  53      14.646  22.465  -3.345  1.00  0.00           H  
ATOM    900 2HG2 VAL A  53      14.227  22.583  -1.619  1.00  0.00           H  
ATOM    901 3HG2 VAL A  53      15.459  21.417  -2.158  1.00  0.00           H  
ATOM    902  N   PHE A  54      11.061  19.185  -0.739  1.00  0.00           N  
ATOM    903  CA  PHE A  54       9.918  18.284  -0.834  1.00  0.00           C  
ATOM    904  C   PHE A  54       8.842  18.855  -1.749  1.00  0.00           C  
ATOM    905  O   PHE A  54       8.324  19.945  -1.508  1.00  0.00           O  
ATOM    906  CB  PHE A  54       9.328  18.020   0.553  1.00  0.00           C  
ATOM    907  CG  PHE A  54      10.200  17.169   1.430  1.00  0.00           C  
ATOM    908  CD1 PHE A  54      11.454  17.611   1.825  1.00  0.00           C  
ATOM    909  CD2 PHE A  54       9.770  15.923   1.863  1.00  0.00           C  
ATOM    910  CE1 PHE A  54      12.258  16.828   2.632  1.00  0.00           C  
ATOM    911  CE2 PHE A  54      10.570  15.139   2.671  1.00  0.00           C  
ATOM    912  CZ  PHE A  54      11.816  15.593   3.055  1.00  0.00           C  
ATOM    913  H   PHE A  54      11.031  19.949  -0.079  1.00  0.00           H  
ATOM    914  HA  PHE A  54      10.260  17.334  -1.246  1.00  0.00           H  
ATOM    915 1HB  PHE A  54       9.156  18.968   1.061  1.00  0.00           H  
ATOM    916 2HB  PHE A  54       8.363  17.525   0.449  1.00  0.00           H  
ATOM    917  HD1 PHE A  54      11.803  18.589   1.491  1.00  0.00           H  
ATOM    918  HD2 PHE A  54       8.785  15.565   1.558  1.00  0.00           H  
ATOM    919  HE1 PHE A  54      13.241  17.188   2.934  1.00  0.00           H  
ATOM    920  HE2 PHE A  54      10.219  14.163   3.004  1.00  0.00           H  
ATOM    921  HZ  PHE A  54      12.449  14.975   3.691  1.00  0.00           H  
ATOM    922  N   VAL A  55       8.508  18.110  -2.798  1.00  0.00           N  
ATOM    923  CA  VAL A  55       7.487  18.538  -3.746  1.00  0.00           C  
ATOM    924  C   VAL A  55       6.226  17.692  -3.616  1.00  0.00           C  
ATOM    925  O   VAL A  55       6.189  16.543  -4.059  1.00  0.00           O  
ATOM    926  CB  VAL A  55       8.021  18.440  -5.187  1.00  0.00           C  
ATOM    927  CG1 VAL A  55       6.962  18.896  -6.180  1.00  0.00           C  
ATOM    928  CG2 VAL A  55       9.286  19.273  -5.327  1.00  0.00           C  
ATOM    929  H   VAL A  55       8.974  17.226  -2.942  1.00  0.00           H  
ATOM    930  HA  VAL A  55       7.233  19.577  -3.537  1.00  0.00           H  
ATOM    931  HB  VAL A  55       8.245  17.397  -5.412  1.00  0.00           H  
ATOM    932 1HG1 VAL A  55       7.357  18.820  -7.193  1.00  0.00           H  
ATOM    933 2HG1 VAL A  55       6.080  18.263  -6.086  1.00  0.00           H  
ATOM    934 3HG1 VAL A  55       6.691  19.931  -5.973  1.00  0.00           H  
ATOM    935 1HG2 VAL A  55       9.659  19.199  -6.349  1.00  0.00           H  
ATOM    936 2HG2 VAL A  55       9.064  20.315  -5.097  1.00  0.00           H  
ATOM    937 3HG2 VAL A  55      10.044  18.903  -4.637  1.00  0.00           H  
ATOM    938  N   VAL A  56       5.194  18.266  -3.008  1.00  0.00           N  
ATOM    939  CA  VAL A  56       3.937  17.557  -2.799  1.00  0.00           C  
ATOM    940  C   VAL A  56       3.018  17.701  -4.005  1.00  0.00           C  
ATOM    941  O   VAL A  56       2.430  18.759  -4.227  1.00  0.00           O  
ATOM    942  CB  VAL A  56       3.222  18.094  -1.545  1.00  0.00           C  
ATOM    943  CG1 VAL A  56       1.928  17.332  -1.302  1.00  0.00           C  
ATOM    944  CG2 VAL A  56       4.144  17.991  -0.339  1.00  0.00           C  
ATOM    945  H   VAL A  56       5.283  19.216  -2.679  1.00  0.00           H  
ATOM    946  HA  VAL A  56       4.156  16.500  -2.649  1.00  0.00           H  
ATOM    947  HB  VAL A  56       2.954  19.138  -1.710  1.00  0.00           H  
ATOM    948 1HG1 VAL A  56       1.436  17.725  -0.412  1.00  0.00           H  
ATOM    949 2HG1 VAL A  56       1.269  17.449  -2.162  1.00  0.00           H  
ATOM    950 3HG1 VAL A  56       2.151  16.275  -1.155  1.00  0.00           H  
ATOM    951 1HG2 VAL A  56       3.632  18.374   0.544  1.00  0.00           H  
ATOM    952 2HG2 VAL A  56       4.417  16.948  -0.178  1.00  0.00           H  
ATOM    953 3HG2 VAL A  56       5.045  18.578  -0.519  1.00  0.00           H  
ATOM    954  N   VAL A  57       2.898  16.629  -4.782  1.00  0.00           N  
ATOM    955  CA  VAL A  57       2.052  16.635  -5.969  1.00  0.00           C  
ATOM    956  C   VAL A  57       0.713  15.962  -5.693  1.00  0.00           C  
ATOM    957  O   VAL A  57       0.657  14.769  -5.396  1.00  0.00           O  
ATOM    958  CB  VAL A  57       2.758  15.912  -7.131  1.00  0.00           C  
ATOM    959  CG1 VAL A  57       1.904  15.965  -8.389  1.00  0.00           C  
ATOM    960  CG2 VAL A  57       4.122  16.538  -7.379  1.00  0.00           C  
ATOM    961  H   VAL A  57       3.408  15.790  -4.544  1.00  0.00           H  
ATOM    962  HA  VAL A  57       1.870  17.669  -6.260  1.00  0.00           H  
ATOM    963  HB  VAL A  57       2.882  14.860  -6.871  1.00  0.00           H  
ATOM    964 1HG1 VAL A  57       2.418  15.449  -9.200  1.00  0.00           H  
ATOM    965 2HG1 VAL A  57       0.947  15.480  -8.199  1.00  0.00           H  
ATOM    966 3HG1 VAL A  57       1.736  17.004  -8.670  1.00  0.00           H  
ATOM    967 1HG2 VAL A  57       4.616  16.021  -8.201  1.00  0.00           H  
ATOM    968 2HG2 VAL A  57       3.999  17.590  -7.633  1.00  0.00           H  
ATOM    969 3HG2 VAL A  57       4.731  16.451  -6.478  1.00  0.00           H  
ATOM    970  N   SER A  58      -0.363  16.734  -5.796  1.00  0.00           N  
ATOM    971  CA  SER A  58      -1.703  16.217  -5.547  1.00  0.00           C  
ATOM    972  C   SER A  58      -2.762  17.282  -5.805  1.00  0.00           C  
ATOM    973  O   SER A  58      -2.447  18.391  -6.237  1.00  0.00           O  
ATOM    974  CB  SER A  58      -1.813  15.718  -4.119  1.00  0.00           C  
ATOM    975  OG  SER A  58      -3.073  15.155  -3.879  1.00  0.00           O  
ATOM    976  H   SER A  58      -0.250  17.704  -6.053  1.00  0.00           H  
ATOM    977  HA  SER A  58      -1.881  15.377  -6.220  1.00  0.00           H  
ATOM    978 1HB  SER A  58      -1.038  14.974  -3.934  1.00  0.00           H  
ATOM    979 2HB  SER A  58      -1.644  16.545  -3.431  1.00  0.00           H  
ATOM    980  HG  SER A  58      -2.909  14.300  -3.475  1.00  0.00           H  
ATOM    981  N   THR A  59      -4.017  16.938  -5.537  1.00  0.00           N  
ATOM    982  CA  THR A  59      -5.123  17.871  -5.723  1.00  0.00           C  
ATOM    983  C   THR A  59      -5.901  18.067  -4.428  1.00  0.00           C  
ATOM    984  O   THR A  59      -6.757  18.946  -4.334  1.00  0.00           O  
ATOM    985  CB  THR A  59      -6.076  17.387  -6.831  1.00  0.00           C  
ATOM    986  OG1 THR A  59      -6.641  16.122  -6.461  1.00  0.00           O  
ATOM    987  CG2 THR A  59      -5.331  17.239  -8.149  1.00  0.00           C  
ATOM    988  H   THR A  59      -4.211  16.007  -5.198  1.00  0.00           H  
ATOM    989  HA  THR A  59      -4.715  18.833  -6.035  1.00  0.00           H  
ATOM    990  HB  THR A  59      -6.885  18.107  -6.956  1.00  0.00           H  
ATOM    991  HG1 THR A  59      -6.878  16.138  -5.531  1.00  0.00           H  
ATOM    992 1HG2 THR A  59      -6.021  16.897  -8.920  1.00  0.00           H  
ATOM    993 2HG2 THR A  59      -4.911  18.202  -8.439  1.00  0.00           H  
ATOM    994 3HG2 THR A  59      -4.528  16.513  -8.033  1.00  0.00           H  
ATOM    995  N   ASP A  60      -5.597  17.242  -3.431  1.00  0.00           N  
ATOM    996  CA  ASP A  60      -6.268  17.323  -2.139  1.00  0.00           C  
ATOM    997  C   ASP A  60      -5.597  18.346  -1.232  1.00  0.00           C  
ATOM    998  O   ASP A  60      -4.602  18.047  -0.572  1.00  0.00           O  
ATOM    999  CB  ASP A  60      -6.278  15.954  -1.454  1.00  0.00           C  
ATOM   1000  CG  ASP A  60      -7.042  15.956  -0.137  1.00  0.00           C  
ATOM   1001  OD1 ASP A  60      -7.185  17.007   0.443  1.00  0.00           O  
ATOM   1002  OD2 ASP A  60      -7.477  14.908   0.276  1.00  0.00           O  
ATOM   1003  H   ASP A  60      -4.884  16.541  -3.571  1.00  0.00           H  
ATOM   1004  HA  ASP A  60      -7.302  17.627  -2.304  1.00  0.00           H  
ATOM   1005 1HB  ASP A  60      -6.731  15.218  -2.119  1.00  0.00           H  
ATOM   1006 2HB  ASP A  60      -5.253  15.636  -1.262  1.00  0.00           H  
ATOM   1007  N   GLU A  61      -6.147  19.556  -1.205  1.00  0.00           N  
ATOM   1008  CA  GLU A  61      -5.582  20.636  -0.405  1.00  0.00           C  
ATOM   1009  C   GLU A  61      -5.422  20.217   1.051  1.00  0.00           C  
ATOM   1010  O   GLU A  61      -4.366  20.417   1.652  1.00  0.00           O  
ATOM   1011  CB  GLU A  61      -6.465  21.883  -0.492  1.00  0.00           C  
ATOM   1012  CG  GLU A  61      -5.965  23.066   0.325  1.00  0.00           C  
ATOM   1013  CD  GLU A  61      -6.866  24.265   0.230  1.00  0.00           C  
ATOM   1014  OE1 GLU A  61      -7.733  24.268  -0.611  1.00  0.00           O  
ATOM   1015  OE2 GLU A  61      -6.688  25.180   1.000  1.00  0.00           O  
ATOM   1016  H   GLU A  61      -6.977  19.732  -1.753  1.00  0.00           H  
ATOM   1017  HA  GLU A  61      -4.599  20.888  -0.807  1.00  0.00           H  
ATOM   1018 1HB  GLU A  61      -6.541  22.203  -1.531  1.00  0.00           H  
ATOM   1019 2HB  GLU A  61      -7.471  21.641  -0.149  1.00  0.00           H  
ATOM   1020 1HG  GLU A  61      -5.887  22.766   1.370  1.00  0.00           H  
ATOM   1021 2HG  GLU A  61      -4.969  23.338  -0.021  1.00  0.00           H  
ATOM   1022  N   ASP A  62      -6.475  19.634   1.612  1.00  0.00           N  
ATOM   1023  CA  ASP A  62      -6.460  19.205   3.006  1.00  0.00           C  
ATOM   1024  C   ASP A  62      -5.263  18.307   3.293  1.00  0.00           C  
ATOM   1025  O   ASP A  62      -4.532  18.521   4.259  1.00  0.00           O  
ATOM   1026  CB  ASP A  62      -7.755  18.466   3.353  1.00  0.00           C  
ATOM   1027  CG  ASP A  62      -7.841  18.081   4.824  1.00  0.00           C  
ATOM   1028  OD1 ASP A  62      -7.856  18.964   5.649  1.00  0.00           O  
ATOM   1029  OD2 ASP A  62      -7.890  16.908   5.109  1.00  0.00           O  
ATOM   1030  H   ASP A  62      -7.308  19.486   1.061  1.00  0.00           H  
ATOM   1031  HA  ASP A  62      -6.394  20.089   3.641  1.00  0.00           H  
ATOM   1032 1HB  ASP A  62      -8.610  19.095   3.107  1.00  0.00           H  
ATOM   1033 2HB  ASP A  62      -7.830  17.560   2.751  1.00  0.00           H  
ATOM   1034  N   LEU A  63      -5.069  17.301   2.447  1.00  0.00           N  
ATOM   1035  CA  LEU A  63      -3.958  16.371   2.606  1.00  0.00           C  
ATOM   1036  C   LEU A  63      -2.619  17.072   2.417  1.00  0.00           C  
ATOM   1037  O   LEU A  63      -1.689  16.875   3.198  1.00  0.00           O  
ATOM   1038  CB  LEU A  63      -4.085  15.218   1.602  1.00  0.00           C  
ATOM   1039  CG  LEU A  63      -2.976  14.160   1.661  1.00  0.00           C  
ATOM   1040  CD1 LEU A  63      -2.965  13.510   3.038  1.00  0.00           C  
ATOM   1041  CD2 LEU A  63      -3.203  13.124   0.569  1.00  0.00           C  
ATOM   1042  H   LEU A  63      -5.706  17.178   1.674  1.00  0.00           H  
ATOM   1043  HA  LEU A  63      -3.996  15.955   3.614  1.00  0.00           H  
ATOM   1044 1HB  LEU A  63      -5.034  14.712   1.772  1.00  0.00           H  
ATOM   1045 2HB  LEU A  63      -4.093  15.633   0.595  1.00  0.00           H  
ATOM   1046  HG  LEU A  63      -2.008  14.638   1.511  1.00  0.00           H  
ATOM   1047 1HD1 LEU A  63      -2.177  12.758   3.080  1.00  0.00           H  
ATOM   1048 2HD1 LEU A  63      -2.781  14.270   3.798  1.00  0.00           H  
ATOM   1049 3HD1 LEU A  63      -3.928  13.036   3.224  1.00  0.00           H  
ATOM   1050 1HD2 LEU A  63      -2.414  12.373   0.611  1.00  0.00           H  
ATOM   1051 2HD2 LEU A  63      -4.170  12.644   0.719  1.00  0.00           H  
ATOM   1052 3HD2 LEU A  63      -3.188  13.613  -0.405  1.00  0.00           H  
ATOM   1053  N   ILE A  64      -2.529  17.893   1.376  1.00  0.00           N  
ATOM   1054  CA  ILE A  64      -1.299  18.616   1.075  1.00  0.00           C  
ATOM   1055  C   ILE A  64      -0.849  19.455   2.265  1.00  0.00           C  
ATOM   1056  O   ILE A  64       0.332  19.476   2.609  1.00  0.00           O  
ATOM   1057  CB  ILE A  64      -1.483  19.524  -0.155  1.00  0.00           C  
ATOM   1058  CG1 ILE A  64      -1.648  18.681  -1.422  1.00  0.00           C  
ATOM   1059  CG2 ILE A  64      -0.304  20.475  -0.294  1.00  0.00           C  
ATOM   1060  CD1 ILE A  64      -2.130  19.467  -2.620  1.00  0.00           C  
ATOM   1061  H   ILE A  64      -3.332  18.017   0.777  1.00  0.00           H  
ATOM   1062  HA  ILE A  64      -0.518  17.891   0.842  1.00  0.00           H  
ATOM   1063  HB  ILE A  64      -2.396  20.107  -0.043  1.00  0.00           H  
ATOM   1064 1HG1 ILE A  64      -0.695  18.219  -1.678  1.00  0.00           H  
ATOM   1065 2HG1 ILE A  64      -2.360  17.877  -1.234  1.00  0.00           H  
ATOM   1066 1HG2 ILE A  64      -0.450  21.109  -1.169  1.00  0.00           H  
ATOM   1067 2HG2 ILE A  64      -0.231  21.097   0.597  1.00  0.00           H  
ATOM   1068 3HG2 ILE A  64       0.615  19.901  -0.412  1.00  0.00           H  
ATOM   1069 1HD1 ILE A  64      -2.223  18.801  -3.478  1.00  0.00           H  
ATOM   1070 2HD1 ILE A  64      -3.101  19.910  -2.397  1.00  0.00           H  
ATOM   1071 3HD1 ILE A  64      -1.415  20.255  -2.849  1.00  0.00           H  
ATOM   1072  N   ARG A  65      -1.798  20.145   2.888  1.00  0.00           N  
ATOM   1073  CA  ARG A  65      -1.501  20.985   4.042  1.00  0.00           C  
ATOM   1074  C   ARG A  65      -0.905  20.167   5.181  1.00  0.00           C  
ATOM   1075  O   ARG A  65       0.053  20.590   5.828  1.00  0.00           O  
ATOM   1076  CB  ARG A  65      -2.759  21.688   4.530  1.00  0.00           C  
ATOM   1077  CG  ARG A  65      -3.240  22.826   3.645  1.00  0.00           C  
ATOM   1078  CD  ARG A  65      -4.448  23.485   4.205  1.00  0.00           C  
ATOM   1079  NE  ARG A  65      -4.917  24.569   3.357  1.00  0.00           N  
ATOM   1080  CZ  ARG A  65      -4.444  25.830   3.394  1.00  0.00           C  
ATOM   1081  NH1 ARG A  65      -3.491  26.149   4.241  1.00  0.00           N  
ATOM   1082  NH2 ARG A  65      -4.939  26.745   2.579  1.00  0.00           N  
ATOM   1083  H   ARG A  65      -2.749  20.085   2.555  1.00  0.00           H  
ATOM   1084  HA  ARG A  65      -0.777  21.743   3.741  1.00  0.00           H  
ATOM   1085 1HB  ARG A  65      -3.571  20.966   4.610  1.00  0.00           H  
ATOM   1086 2HB  ARG A  65      -2.585  22.096   5.526  1.00  0.00           H  
ATOM   1087 1HG  ARG A  65      -2.453  23.574   3.553  1.00  0.00           H  
ATOM   1088 2HG  ARG A  65      -3.489  22.438   2.656  1.00  0.00           H  
ATOM   1089 1HD  ARG A  65      -5.250  22.754   4.300  1.00  0.00           H  
ATOM   1090 2HD  ARG A  65      -4.215  23.897   5.186  1.00  0.00           H  
ATOM   1091  HE  ARG A  65      -5.651  24.361   2.692  1.00  0.00           H  
ATOM   1092 1HH1 ARG A  65      -3.113  25.449   4.864  1.00  0.00           H  
ATOM   1093 2HH1 ARG A  65      -3.136  27.094   4.269  1.00  0.00           H  
ATOM   1094 1HH2 ARG A  65      -5.672  26.500   1.928  1.00  0.00           H  
ATOM   1095 2HH2 ARG A  65      -4.584  27.690   2.607  1.00  0.00           H  
ATOM   1096  N   GLU A  66      -1.479  18.993   5.422  1.00  0.00           N  
ATOM   1097  CA  GLU A  66      -1.000  18.107   6.477  1.00  0.00           C  
ATOM   1098  C   GLU A  66       0.380  17.554   6.146  1.00  0.00           C  
ATOM   1099  O   GLU A  66       1.221  17.386   7.030  1.00  0.00           O  
ATOM   1100  CB  GLU A  66      -1.983  16.955   6.694  1.00  0.00           C  
ATOM   1101  CG  GLU A  66      -3.287  17.359   7.366  1.00  0.00           C  
ATOM   1102  CD  GLU A  66      -3.082  17.955   8.732  1.00  0.00           C  
ATOM   1103  OE1 GLU A  66      -2.209  17.501   9.431  1.00  0.00           O  
ATOM   1104  OE2 GLU A  66      -3.799  18.864   9.075  1.00  0.00           O  
ATOM   1105  H   GLU A  66      -2.268  18.706   4.860  1.00  0.00           H  
ATOM   1106  HA  GLU A  66      -0.935  18.678   7.404  1.00  0.00           H  
ATOM   1107 1HB  GLU A  66      -2.228  16.500   5.735  1.00  0.00           H  
ATOM   1108 2HB  GLU A  66      -1.513  16.187   7.310  1.00  0.00           H  
ATOM   1109 1HG  GLU A  66      -3.797  18.089   6.738  1.00  0.00           H  
ATOM   1110 2HG  GLU A  66      -3.928  16.483   7.450  1.00  0.00           H  
ATOM   1111  N   ILE A  67       0.608  17.271   4.868  1.00  0.00           N  
ATOM   1112  CA  ILE A  67       1.896  16.759   4.414  1.00  0.00           C  
ATOM   1113  C   ILE A  67       3.010  17.767   4.670  1.00  0.00           C  
ATOM   1114  O   ILE A  67       4.055  17.424   5.224  1.00  0.00           O  
ATOM   1115  CB  ILE A  67       1.852  16.412   2.915  1.00  0.00           C  
ATOM   1116  CG1 ILE A  67       0.950  15.199   2.674  1.00  0.00           C  
ATOM   1117  CG2 ILE A  67       3.255  16.149   2.388  1.00  0.00           C  
ATOM   1118  CD1 ILE A  67       0.615  14.967   1.218  1.00  0.00           C  
ATOM   1119  H   ILE A  67      -0.130  17.414   4.194  1.00  0.00           H  
ATOM   1120  HA  ILE A  67       2.118  15.844   4.964  1.00  0.00           H  
ATOM   1121  HB  ILE A  67       1.417  17.243   2.361  1.00  0.00           H  
ATOM   1122 1HG1 ILE A  67       1.435  14.303   3.059  1.00  0.00           H  
ATOM   1123 2HG1 ILE A  67       0.016  15.325   3.222  1.00  0.00           H  
ATOM   1124 1HG2 ILE A  67       3.205  15.905   1.327  1.00  0.00           H  
ATOM   1125 2HG2 ILE A  67       3.868  17.039   2.527  1.00  0.00           H  
ATOM   1126 3HG2 ILE A  67       3.697  15.315   2.932  1.00  0.00           H  
ATOM   1127 1HD1 ILE A  67      -0.028  14.091   1.128  1.00  0.00           H  
ATOM   1128 2HD1 ILE A  67       0.096  15.840   0.820  1.00  0.00           H  
ATOM   1129 3HD1 ILE A  67       1.532  14.802   0.655  1.00  0.00           H  
ATOM   1130  N   LYS A  68       2.781  19.010   4.265  1.00  0.00           N  
ATOM   1131  CA  LYS A  68       3.762  20.072   4.456  1.00  0.00           C  
ATOM   1132  C   LYS A  68       4.037  20.308   5.936  1.00  0.00           C  
ATOM   1133  O   LYS A  68       5.178  20.540   6.336  1.00  0.00           O  
ATOM   1134  CB  LYS A  68       3.285  21.367   3.797  1.00  0.00           C  
ATOM   1135  CG  LYS A  68       3.298  21.339   2.274  1.00  0.00           C  
ATOM   1136  CD  LYS A  68       2.842  22.670   1.693  1.00  0.00           C  
ATOM   1137  CE  LYS A  68       2.836  22.637   0.172  1.00  0.00           C  
ATOM   1138  NZ  LYS A  68       2.331  23.910  -0.409  1.00  0.00           N  
ATOM   1139  H   LYS A  68       1.904  19.227   3.813  1.00  0.00           H  
ATOM   1140  HA  LYS A  68       4.692  19.775   3.971  1.00  0.00           H  
ATOM   1141 1HB  LYS A  68       2.267  21.586   4.119  1.00  0.00           H  
ATOM   1142 2HB  LYS A  68       3.916  22.195   4.121  1.00  0.00           H  
ATOM   1143 1HG  LYS A  68       4.307  21.125   1.921  1.00  0.00           H  
ATOM   1144 2HG  LYS A  68       2.633  20.551   1.919  1.00  0.00           H  
ATOM   1145 1HD  LYS A  68       1.836  22.897   2.048  1.00  0.00           H  
ATOM   1146 2HD  LYS A  68       3.514  23.461   2.027  1.00  0.00           H  
ATOM   1147 1HE  LYS A  68       3.847  22.462  -0.192  1.00  0.00           H  
ATOM   1148 2HE  LYS A  68       2.203  21.820  -0.172  1.00  0.00           H  
ATOM   1149 1HZ  LYS A  68       2.342  23.849  -1.418  1.00  0.00           H  
ATOM   1150 2HZ  LYS A  68       1.385  24.075  -0.093  1.00  0.00           H  
ATOM   1151 3HZ  LYS A  68       2.921  24.674  -0.114  1.00  0.00           H  
ATOM   1152  N   ARG A  69       2.986  20.247   6.745  1.00  0.00           N  
ATOM   1153  CA  ARG A  69       3.113  20.443   8.184  1.00  0.00           C  
ATOM   1154  C   ARG A  69       4.045  19.408   8.801  1.00  0.00           C  
ATOM   1155  O   ARG A  69       4.939  19.747   9.576  1.00  0.00           O  
ATOM   1156  CB  ARG A  69       1.751  20.361   8.858  1.00  0.00           C  
ATOM   1157  CG  ARG A  69       1.766  20.597  10.360  1.00  0.00           C  
ATOM   1158  CD  ARG A  69       0.398  20.545  10.938  1.00  0.00           C  
ATOM   1159  NE  ARG A  69      -0.169  19.208  10.868  1.00  0.00           N  
ATOM   1160  CZ  ARG A  69       0.157  18.195  11.694  1.00  0.00           C  
ATOM   1161  NH1 ARG A  69       1.046  18.382  12.644  1.00  0.00           N  
ATOM   1162  NH2 ARG A  69      -0.417  17.014  11.549  1.00  0.00           N  
ATOM   1163  H   ARG A  69       2.073  20.061   6.353  1.00  0.00           H  
ATOM   1164  HA  ARG A  69       3.527  21.436   8.363  1.00  0.00           H  
ATOM   1165 1HB  ARG A  69       1.081  21.096   8.416  1.00  0.00           H  
ATOM   1166 2HB  ARG A  69       1.318  19.376   8.684  1.00  0.00           H  
ATOM   1167 1HG  ARG A  69       2.371  19.830  10.844  1.00  0.00           H  
ATOM   1168 2HG  ARG A  69       2.190  21.580  10.570  1.00  0.00           H  
ATOM   1169 1HD  ARG A  69       0.434  20.847  11.984  1.00  0.00           H  
ATOM   1170 2HD  ARG A  69      -0.255  21.222  10.387  1.00  0.00           H  
ATOM   1171  HE  ARG A  69      -0.858  19.027  10.150  1.00  0.00           H  
ATOM   1172 1HH1 ARG A  69       1.485  19.285  12.755  1.00  0.00           H  
ATOM   1173 2HH1 ARG A  69       1.290  17.622  13.263  1.00  0.00           H  
ATOM   1174 1HH2 ARG A  69      -1.101  16.870  10.818  1.00  0.00           H  
ATOM   1175 2HH2 ARG A  69      -0.173  16.254  12.167  1.00  0.00           H  
ATOM   1176  N   LEU A  70       3.832  18.144   8.449  1.00  0.00           N  
ATOM   1177  CA  LEU A  70       4.655  17.056   8.965  1.00  0.00           C  
ATOM   1178  C   LEU A  70       6.109  17.215   8.538  1.00  0.00           C  
ATOM   1179  O   LEU A  70       7.027  16.936   9.308  1.00  0.00           O  
ATOM   1180  CB  LEU A  70       4.117  15.705   8.476  1.00  0.00           C  
ATOM   1181  CG  LEU A  70       2.760  15.282   9.052  1.00  0.00           C  
ATOM   1182  CD1 LEU A  70       2.273  14.029   8.336  1.00  0.00           C  
ATOM   1183  CD2 LEU A  70       2.896  15.039  10.547  1.00  0.00           C  
ATOM   1184  H   LEU A  70       3.081  17.931   7.809  1.00  0.00           H  
ATOM   1185  HA  LEU A  70       4.608  17.072  10.055  1.00  0.00           H  
ATOM   1186 1HB  LEU A  70       4.020  15.742   7.392  1.00  0.00           H  
ATOM   1187 2HB  LEU A  70       4.841  14.931   8.729  1.00  0.00           H  
ATOM   1188  HG  LEU A  70       2.028  16.072   8.877  1.00  0.00           H  
ATOM   1189 1HD1 LEU A  70       1.308  13.729   8.745  1.00  0.00           H  
ATOM   1190 2HD1 LEU A  70       2.166  14.237   7.271  1.00  0.00           H  
ATOM   1191 3HD1 LEU A  70       2.994  13.225   8.479  1.00  0.00           H  
ATOM   1192 1HD2 LEU A  70       1.931  14.739  10.957  1.00  0.00           H  
ATOM   1193 2HD2 LEU A  70       3.626  14.249  10.723  1.00  0.00           H  
ATOM   1194 3HD2 LEU A  70       3.228  15.956  11.036  1.00  0.00           H  
ATOM   1195  N   ILE A  71       6.311  17.667   7.304  1.00  0.00           N  
ATOM   1196  CA  ILE A  71       7.654  17.868   6.773  1.00  0.00           C  
ATOM   1197  C   ILE A  71       8.372  18.995   7.505  1.00  0.00           C  
ATOM   1198  O   ILE A  71       9.515  18.839   7.936  1.00  0.00           O  
ATOM   1199  CB  ILE A  71       7.608  18.181   5.266  1.00  0.00           C  
ATOM   1200  CG1 ILE A  71       7.117  16.961   4.482  1.00  0.00           C  
ATOM   1201  CG2 ILE A  71       8.977  18.620   4.772  1.00  0.00           C  
ATOM   1202  CD1 ILE A  71       6.708  17.273   3.061  1.00  0.00           C  
ATOM   1203  H   ILE A  71       5.515  17.875   6.719  1.00  0.00           H  
ATOM   1204  HA  ILE A  71       8.222  16.946   6.908  1.00  0.00           H  
ATOM   1205  HB  ILE A  71       6.892  18.982   5.083  1.00  0.00           H  
ATOM   1206 1HG1 ILE A  71       7.904  16.208   4.453  1.00  0.00           H  
ATOM   1207 2HG1 ILE A  71       6.262  16.520   4.994  1.00  0.00           H  
ATOM   1208 1HG2 ILE A  71       8.927  18.837   3.705  1.00  0.00           H  
ATOM   1209 2HG2 ILE A  71       9.288  19.515   5.309  1.00  0.00           H  
ATOM   1210 3HG2 ILE A  71       9.700  17.823   4.946  1.00  0.00           H  
ATOM   1211 1HD1 ILE A  71       6.372  16.359   2.570  1.00  0.00           H  
ATOM   1212 2HD1 ILE A  71       5.896  18.001   3.067  1.00  0.00           H  
ATOM   1213 3HD1 ILE A  71       7.559  17.683   2.519  1.00  0.00           H  
ATOM   1214  N   LYS A  72       7.696  20.130   7.641  1.00  0.00           N  
ATOM   1215  CA  LYS A  72       8.275  21.291   8.308  1.00  0.00           C  
ATOM   1216  C   LYS A  72       8.595  20.987   9.766  1.00  0.00           C  
ATOM   1217  O   LYS A  72       9.677  21.314  10.255  1.00  0.00           O  
ATOM   1218  CB  LYS A  72       7.329  22.489   8.216  1.00  0.00           C  
ATOM   1219  CG  LYS A  72       7.867  23.766   8.847  1.00  0.00           C  
ATOM   1220  CD  LYS A  72       6.903  24.927   8.654  1.00  0.00           C  
ATOM   1221  CE  LYS A  72       7.426  26.197   9.310  1.00  0.00           C  
ATOM   1222  NZ  LYS A  72       6.491  27.341   9.132  1.00  0.00           N  
ATOM   1223  H   LYS A  72       6.757  20.191   7.274  1.00  0.00           H  
ATOM   1224  HA  LYS A  72       9.199  21.559   7.795  1.00  0.00           H  
ATOM   1225 1HB  LYS A  72       7.110  22.700   7.169  1.00  0.00           H  
ATOM   1226 2HB  LYS A  72       6.386  22.246   8.705  1.00  0.00           H  
ATOM   1227 1HG  LYS A  72       8.023  23.607   9.915  1.00  0.00           H  
ATOM   1228 2HG  LYS A  72       8.824  24.021   8.393  1.00  0.00           H  
ATOM   1229 1HD  LYS A  72       6.761  25.110   7.588  1.00  0.00           H  
ATOM   1230 2HD  LYS A  72       5.938  24.674   9.093  1.00  0.00           H  
ATOM   1231 1HE  LYS A  72       7.569  26.023  10.375  1.00  0.00           H  
ATOM   1232 2HE  LYS A  72       8.389  26.461   8.874  1.00  0.00           H  
ATOM   1233 1HZ  LYS A  72       6.873  28.162   9.579  1.00  0.00           H  
ATOM   1234 2HZ  LYS A  72       6.365  27.523   8.146  1.00  0.00           H  
ATOM   1235 3HZ  LYS A  72       5.599  27.115   9.548  1.00  0.00           H  
ATOM   1236  N   GLU A  73       7.649  20.359  10.456  1.00  0.00           N  
ATOM   1237  CA  GLU A  73       7.826  20.015  11.862  1.00  0.00           C  
ATOM   1238  C   GLU A  73       8.992  19.053  12.050  1.00  0.00           C  
ATOM   1239  O   GLU A  73       9.758  19.171  13.007  1.00  0.00           O  
ATOM   1240  CB  GLU A  73       6.545  19.395  12.425  1.00  0.00           C  
ATOM   1241  CG  GLU A  73       5.403  20.381  12.619  1.00  0.00           C  
ATOM   1242  CD  GLU A  73       4.148  19.730  13.132  1.00  0.00           C  
ATOM   1243  OE1 GLU A  73       4.186  18.559  13.424  1.00  0.00           O  
ATOM   1244  OE2 GLU A  73       3.150  20.405  13.231  1.00  0.00           O  
ATOM   1245  H   GLU A  73       6.785  20.113   9.994  1.00  0.00           H  
ATOM   1246  HA  GLU A  73       8.034  20.930  12.418  1.00  0.00           H  
ATOM   1247 1HB  GLU A  73       6.197  18.608  11.755  1.00  0.00           H  
ATOM   1248 2HB  GLU A  73       6.757  18.934  13.389  1.00  0.00           H  
ATOM   1249 1HG  GLU A  73       5.715  21.148  13.327  1.00  0.00           H  
ATOM   1250 2HG  GLU A  73       5.191  20.868  11.668  1.00  0.00           H  
ATOM   1251  N   SER A  74       9.121  18.100  11.133  1.00  0.00           N  
ATOM   1252  CA  SER A  74      10.197  17.118  11.195  1.00  0.00           C  
ATOM   1253  C   SER A  74      11.552  17.767  10.946  1.00  0.00           C  
ATOM   1254  O   SER A  74      12.531  17.462  11.625  1.00  0.00           O  
ATOM   1255  CB  SER A  74       9.958  16.019  10.178  1.00  0.00           C  
ATOM   1256  OG  SER A  74       8.794  15.299  10.481  1.00  0.00           O  
ATOM   1257  H   SER A  74       8.458  18.057  10.373  1.00  0.00           H  
ATOM   1258  HA  SER A  74      10.200  16.672  12.191  1.00  0.00           H  
ATOM   1259 1HB  SER A  74       9.870  16.456   9.184  1.00  0.00           H  
ATOM   1260 2HB  SER A  74      10.812  15.344  10.164  1.00  0.00           H  
ATOM   1261  HG  SER A  74       8.080  15.745  10.019  1.00  0.00           H  
ATOM   1262  N   ASN A  75      11.601  18.665   9.968  1.00  0.00           N  
ATOM   1263  CA  ASN A  75      12.836  19.365   9.632  1.00  0.00           C  
ATOM   1264  C   ASN A  75      12.547  20.679   8.918  1.00  0.00           C  
ATOM   1265  O   ASN A  75      12.325  20.703   7.707  1.00  0.00           O  
ATOM   1266  CB  ASN A  75      13.735  18.483   8.785  1.00  0.00           C  
ATOM   1267  CG  ASN A  75      15.132  19.027   8.667  1.00  0.00           C  
ATOM   1268  OD1 ASN A  75      15.415  20.146   9.110  1.00  0.00           O  
ATOM   1269  ND2 ASN A  75      16.011  18.257   8.078  1.00  0.00           N  
ATOM   1270  H   ASN A  75      10.763  18.868   9.444  1.00  0.00           H  
ATOM   1271  HA  ASN A  75      13.374  19.579  10.556  1.00  0.00           H  
ATOM   1272 1HB  ASN A  75      13.783  17.485   9.222  1.00  0.00           H  
ATOM   1273 2HB  ASN A  75      13.311  18.384   7.786  1.00  0.00           H  
ATOM   1274 1HD2 ASN A  75      16.956  18.567   7.972  1.00  0.00           H  
ATOM   1275 2HD2 ASN A  75      15.738  17.359   7.735  1.00  0.00           H  
ATOM   1276  N   PRO A  76      12.552  21.771   9.676  1.00  0.00           N  
ATOM   1277  CA  PRO A  76      12.252  23.088   9.124  1.00  0.00           C  
ATOM   1278  C   PRO A  76      13.270  23.483   8.062  1.00  0.00           C  
ATOM   1279  O   PRO A  76      13.020  24.372   7.248  1.00  0.00           O  
ATOM   1280  CB  PRO A  76      12.331  24.002  10.351  1.00  0.00           C  
ATOM   1281  CG  PRO A  76      12.057  23.095  11.501  1.00  0.00           C  
ATOM   1282  CD  PRO A  76      12.726  21.800  11.124  1.00  0.00           C  
ATOM   1283  HA  PRO A  76      11.264  23.054   8.665  1.00  0.00           H  
ATOM   1284 1HB  PRO A  76      13.324  24.473  10.406  1.00  0.00           H  
ATOM   1285 2HB  PRO A  76      11.595  24.814  10.263  1.00  0.00           H  
ATOM   1286 1HG  PRO A  76      12.462  23.525  12.429  1.00  0.00           H  
ATOM   1287 2HG  PRO A  76      10.973  22.985  11.648  1.00  0.00           H  
ATOM   1288 1HD  PRO A  76      13.786  21.836  11.413  1.00  0.00           H  
ATOM   1289 2HD  PRO A  76      12.215  20.964  11.625  1.00  0.00           H  
ATOM   1290  N   ASN A  77      14.421  22.818   8.075  1.00  0.00           N  
ATOM   1291  CA  ASN A  77      15.489  23.118   7.129  1.00  0.00           C  
ATOM   1292  C   ASN A  77      15.118  22.673   5.721  1.00  0.00           C  
ATOM   1293  O   ASN A  77      15.730  23.102   4.742  1.00  0.00           O  
ATOM   1294  CB  ASN A  77      16.789  22.470   7.569  1.00  0.00           C  
ATOM   1295  CG  ASN A  77      17.363  23.105   8.805  1.00  0.00           C  
ATOM   1296  OD1 ASN A  77      17.094  24.276   9.098  1.00  0.00           O  
ATOM   1297  ND2 ASN A  77      18.148  22.356   9.536  1.00  0.00           N  
ATOM   1298  H   ASN A  77      14.558  22.087   8.758  1.00  0.00           H  
ATOM   1299  HA  ASN A  77      15.655  24.195   7.124  1.00  0.00           H  
ATOM   1300 1HB  ASN A  77      16.620  21.410   7.764  1.00  0.00           H  
ATOM   1301 2HB  ASN A  77      17.522  22.541   6.764  1.00  0.00           H  
ATOM   1302 1HD2 ASN A  77      18.558  22.726  10.370  1.00  0.00           H  
ATOM   1303 2HD2 ASN A  77      18.338  21.414   9.261  1.00  0.00           H  
ATOM   1304  N   LYS A  78      14.113  21.811   5.623  1.00  0.00           N  
ATOM   1305  CA  LYS A  78      13.654  21.310   4.333  1.00  0.00           C  
ATOM   1306  C   LYS A  78      12.573  22.208   3.746  1.00  0.00           C  
ATOM   1307  O   LYS A  78      11.846  22.880   4.477  1.00  0.00           O  
ATOM   1308  CB  LYS A  78      13.132  19.879   4.468  1.00  0.00           C  
ATOM   1309  CG  LYS A  78      14.149  18.888   5.021  1.00  0.00           C  
ATOM   1310  CD  LYS A  78      15.344  18.746   4.090  1.00  0.00           C  
ATOM   1311  CE  LYS A  78      16.295  17.660   4.572  1.00  0.00           C  
ATOM   1312  NZ  LYS A  78      17.507  17.561   3.714  1.00  0.00           N  
ATOM   1313  H   LYS A  78      13.653  21.494   6.465  1.00  0.00           H  
ATOM   1314  HA  LYS A  78      14.503  21.292   3.648  1.00  0.00           H  
ATOM   1315 1HB  LYS A  78      12.264  19.869   5.127  1.00  0.00           H  
ATOM   1316 2HB  LYS A  78      12.808  19.516   3.493  1.00  0.00           H  
ATOM   1317 1HG  LYS A  78      14.497  19.230   5.996  1.00  0.00           H  
ATOM   1318 2HG  LYS A  78      13.677  17.914   5.144  1.00  0.00           H  
ATOM   1319 1HD  LYS A  78      14.997  18.495   3.087  1.00  0.00           H  
ATOM   1320 2HD  LYS A  78      15.883  19.692   4.043  1.00  0.00           H  
ATOM   1321 1HE  LYS A  78      16.605  17.875   5.594  1.00  0.00           H  
ATOM   1322 2HE  LYS A  78      15.782  16.698   4.566  1.00  0.00           H  
ATOM   1323 1HZ  LYS A  78      18.110  16.831   4.065  1.00  0.00           H  
ATOM   1324 2HZ  LYS A  78      17.232  17.344   2.766  1.00  0.00           H  
ATOM   1325 3HZ  LYS A  78      18.002  18.442   3.727  1.00  0.00           H  
ATOM   1326  N   LYS A  79      12.473  22.216   2.421  1.00  0.00           N  
ATOM   1327  CA  LYS A  79      11.482  23.036   1.733  1.00  0.00           C  
ATOM   1328  C   LYS A  79      10.157  22.298   1.593  1.00  0.00           C  
ATOM   1329  O   LYS A  79      10.122  21.069   1.544  1.00  0.00           O  
ATOM   1330  CB  LYS A  79      11.998  23.456   0.355  1.00  0.00           C  
ATOM   1331  CG  LYS A  79      13.304  24.238   0.384  1.00  0.00           C  
ATOM   1332  CD  LYS A  79      13.147  25.549   1.141  1.00  0.00           C  
ATOM   1333  CE  LYS A  79      14.421  26.378   1.084  1.00  0.00           C  
ATOM   1334  NZ  LYS A  79      14.305  27.633   1.876  1.00  0.00           N  
ATOM   1335  H   LYS A  79      13.098  21.639   1.877  1.00  0.00           H  
ATOM   1336  HA  LYS A  79      11.318  23.942   2.316  1.00  0.00           H  
ATOM   1337 1HB  LYS A  79      12.152  22.570  -0.261  1.00  0.00           H  
ATOM   1338 2HB  LYS A  79      11.249  24.074  -0.141  1.00  0.00           H  
ATOM   1339 1HG  LYS A  79      14.077  23.639   0.868  1.00  0.00           H  
ATOM   1340 2HG  LYS A  79      13.622  24.453  -0.636  1.00  0.00           H  
ATOM   1341 1HD  LYS A  79      12.329  26.124   0.706  1.00  0.00           H  
ATOM   1342 2HD  LYS A  79      12.907  25.340   2.183  1.00  0.00           H  
ATOM   1343 1HE  LYS A  79      15.253  25.793   1.473  1.00  0.00           H  
ATOM   1344 2HE  LYS A  79      14.641  26.637   0.048  1.00  0.00           H  
ATOM   1345 1HZ  LYS A  79      15.168  28.153   1.812  1.00  0.00           H  
ATOM   1346 2HZ  LYS A  79      13.547  28.193   1.511  1.00  0.00           H  
ATOM   1347 3HZ  LYS A  79      14.120  27.406   2.842  1.00  0.00           H  
ATOM   1348  N   THR A  80       9.068  23.056   1.530  1.00  0.00           N  
ATOM   1349  CA  THR A  80       7.735  22.475   1.420  1.00  0.00           C  
ATOM   1350  C   THR A  80       6.991  23.030   0.211  1.00  0.00           C  
ATOM   1351  O   THR A  80       6.157  23.925   0.341  1.00  0.00           O  
ATOM   1352  CB  THR A  80       6.912  22.730   2.696  1.00  0.00           C  
ATOM   1353  OG1 THR A  80       6.862  24.138   2.963  1.00  0.00           O  
ATOM   1354  CG2 THR A  80       7.535  22.015   3.885  1.00  0.00           C  
ATOM   1355  H   THR A  80       9.165  24.062   1.560  1.00  0.00           H  
ATOM   1356  HA  THR A  80       7.836  21.396   1.302  1.00  0.00           H  
ATOM   1357  HB  THR A  80       5.895  22.366   2.552  1.00  0.00           H  
ATOM   1358  HG1 THR A  80       6.610  24.281   3.878  1.00  0.00           H  
ATOM   1359 1HG2 THR A  80       6.940  22.206   4.778  1.00  0.00           H  
ATOM   1360 2HG2 THR A  80       7.564  20.943   3.690  1.00  0.00           H  
ATOM   1361 3HG2 THR A  80       8.549  22.382   4.040  1.00  0.00           H  
ATOM   1362  N   LEU A  81       7.298  22.492  -0.964  1.00  0.00           N  
ATOM   1363  CA  LEU A  81       6.644  22.916  -2.196  1.00  0.00           C  
ATOM   1364  C   LEU A  81       5.546  21.940  -2.600  1.00  0.00           C  
ATOM   1365  O   LEU A  81       5.413  20.864  -2.017  1.00  0.00           O  
ATOM   1366  CB  LEU A  81       7.672  23.037  -3.328  1.00  0.00           C  
ATOM   1367  CG  LEU A  81       8.836  24.000  -3.068  1.00  0.00           C  
ATOM   1368  CD1 LEU A  81       9.784  23.986  -4.261  1.00  0.00           C  
ATOM   1369  CD2 LEU A  81       8.293  25.399  -2.820  1.00  0.00           C  
ATOM   1370  H   LEU A  81       8.004  21.770  -1.006  1.00  0.00           H  
ATOM   1371  HA  LEU A  81       6.195  23.896  -2.029  1.00  0.00           H  
ATOM   1372 1HB  LEU A  81       8.093  22.052  -3.520  1.00  0.00           H  
ATOM   1373 2HB  LEU A  81       7.158  23.372  -4.229  1.00  0.00           H  
ATOM   1374  HG  LEU A  81       9.396  23.668  -2.194  1.00  0.00           H  
ATOM   1375 1HD1 LEU A  81      10.612  24.670  -4.076  1.00  0.00           H  
ATOM   1376 2HD1 LEU A  81      10.173  22.977  -4.404  1.00  0.00           H  
ATOM   1377 3HD1 LEU A  81       9.247  24.299  -5.155  1.00  0.00           H  
ATOM   1378 1HD2 LEU A  81       9.121  26.084  -2.634  1.00  0.00           H  
ATOM   1379 2HD2 LEU A  81       7.734  25.734  -3.694  1.00  0.00           H  
ATOM   1380 3HD2 LEU A  81       7.633  25.384  -1.952  1.00  0.00           H  
ATOM   1381  N   ASP A  82       4.761  22.321  -3.602  1.00  0.00           N  
ATOM   1382  CA  ASP A  82       3.669  21.482  -4.081  1.00  0.00           C  
ATOM   1383  C   ASP A  82       3.299  21.825  -5.518  1.00  0.00           C  
ATOM   1384  O   ASP A  82       3.558  22.933  -5.989  1.00  0.00           O  
ATOM   1385  CB  ASP A  82       2.440  21.636  -3.181  1.00  0.00           C  
ATOM   1386  CG  ASP A  82       1.746  22.980  -3.351  1.00  0.00           C  
ATOM   1387  OD1 ASP A  82       2.378  23.985  -3.128  1.00  0.00           O  
ATOM   1388  OD2 ASP A  82       0.590  22.989  -3.702  1.00  0.00           O  
ATOM   1389  H   ASP A  82       4.926  23.213  -4.044  1.00  0.00           H  
ATOM   1390  HA  ASP A  82       3.989  20.441  -4.041  1.00  0.00           H  
ATOM   1391 1HB  ASP A  82       1.725  20.843  -3.403  1.00  0.00           H  
ATOM   1392 2HB  ASP A  82       2.737  21.526  -2.138  1.00  0.00           H  
ATOM   1393  N   VAL A  83       2.693  20.869  -6.213  1.00  0.00           N  
ATOM   1394  CA  VAL A  83       2.276  21.071  -7.595  1.00  0.00           C  
ATOM   1395  C   VAL A  83       0.840  20.609  -7.810  1.00  0.00           C  
ATOM   1396  O   VAL A  83       0.492  19.470  -7.497  1.00  0.00           O  
ATOM   1397  CB  VAL A  83       3.208  20.305  -8.552  1.00  0.00           C  
ATOM   1398  CG1 VAL A  83       2.737  20.459  -9.991  1.00  0.00           C  
ATOM   1399  CG2 VAL A  83       4.636  20.806  -8.395  1.00  0.00           C  
ATOM   1400  H   VAL A  83       2.516  19.977  -5.771  1.00  0.00           H  
ATOM   1401  HA  VAL A  83       2.337  22.137  -7.822  1.00  0.00           H  
ATOM   1402  HB  VAL A  83       3.166  19.243  -8.312  1.00  0.00           H  
ATOM   1403 1HG1 VAL A  83       3.407  19.911 -10.654  1.00  0.00           H  
ATOM   1404 2HG1 VAL A  83       1.727  20.061 -10.087  1.00  0.00           H  
ATOM   1405 3HG1 VAL A  83       2.741  21.514 -10.264  1.00  0.00           H  
ATOM   1406 1HG2 VAL A  83       5.289  20.260  -9.075  1.00  0.00           H  
ATOM   1407 2HG2 VAL A  83       4.676  21.870  -8.630  1.00  0.00           H  
ATOM   1408 3HG2 VAL A  83       4.966  20.648  -7.369  1.00  0.00           H  
ATOM   1409  N   THR A  84       0.012  21.496  -8.348  1.00  0.00           N  
ATOM   1410  CA  THR A  84      -1.384  21.176  -8.620  1.00  0.00           C  
ATOM   1411  C   THR A  84      -1.695  21.291 -10.107  1.00  0.00           C  
ATOM   1412  O   THR A  84      -2.716  20.789 -10.579  1.00  0.00           O  
ATOM   1413  CB  THR A  84      -2.330  22.092  -7.822  1.00  0.00           C  
ATOM   1414  OG1 THR A  84      -2.156  23.450  -8.247  1.00  0.00           O  
ATOM   1415  CG2 THR A  84      -2.039  21.990  -6.332  1.00  0.00           C  
ATOM   1416  H   THR A  84       0.358  22.419  -8.573  1.00  0.00           H  
ATOM   1417  HA  THR A  84      -1.572  20.149  -8.302  1.00  0.00           H  
ATOM   1418  HB  THR A  84      -3.363  21.797  -8.005  1.00  0.00           H  
ATOM   1419  HG1 THR A  84      -1.225  23.680  -8.207  1.00  0.00           H  
ATOM   1420 1HG2 THR A  84      -2.717  22.643  -5.784  1.00  0.00           H  
ATOM   1421 2HG2 THR A  84      -2.182  20.960  -6.003  1.00  0.00           H  
ATOM   1422 3HG2 THR A  84      -1.011  22.292  -6.141  1.00  0.00           H  
ATOM   1423  N   THR A  85      -0.810  21.954 -10.843  1.00  0.00           N  
ATOM   1424  CA  THR A  85      -0.992  22.143 -12.277  1.00  0.00           C  
ATOM   1425  C   THR A  85       0.345  22.331 -12.982  1.00  0.00           C  
ATOM   1426  O   THR A  85       1.405  22.136 -12.387  1.00  0.00           O  
ATOM   1427  CB  THR A  85      -1.904  23.350 -12.565  1.00  0.00           C  
ATOM   1428  OG1 THR A  85      -2.219  23.390 -13.963  1.00  0.00           O  
ATOM   1429  CG2 THR A  85      -1.215  24.646 -12.167  1.00  0.00           C  
ATOM   1430  H   THR A  85       0.011  22.338 -10.397  1.00  0.00           H  
ATOM   1431  HA  THR A  85      -1.480  21.256 -12.684  1.00  0.00           H  
ATOM   1432  HB  THR A  85      -2.830  23.249 -12.000  1.00  0.00           H  
ATOM   1433  HG1 THR A  85      -3.171  23.326 -14.078  1.00  0.00           H  
ATOM   1434 1HG2 THR A  85      -1.874  25.488 -12.378  1.00  0.00           H  
ATOM   1435 2HG2 THR A  85      -0.984  24.623 -11.103  1.00  0.00           H  
ATOM   1436 3HG2 THR A  85      -0.293  24.757 -12.736  1.00  0.00           H  
ATOM   1437  N   GLU A  86       0.289  22.713 -14.253  1.00  0.00           N  
ATOM   1438  CA  GLU A  86       1.496  22.907 -15.049  1.00  0.00           C  
ATOM   1439  C   GLU A  86       2.304  24.095 -14.543  1.00  0.00           C  
ATOM   1440  O   GLU A  86       3.519  24.003 -14.372  1.00  0.00           O  
ATOM   1441  CB  GLU A  86       1.136  23.113 -16.523  1.00  0.00           C  
ATOM   1442  CG  GLU A  86       2.333  23.321 -17.439  1.00  0.00           C  
ATOM   1443  CD  GLU A  86       3.140  22.069 -17.641  1.00  0.00           C  
ATOM   1444  OE1 GLU A  86       2.598  21.003 -17.477  1.00  0.00           O  
ATOM   1445  OE2 GLU A  86       4.301  22.179 -17.960  1.00  0.00           O  
ATOM   1446  H   GLU A  86      -0.613  22.873 -14.680  1.00  0.00           H  
ATOM   1447  HA  GLU A  86       2.108  22.008 -14.972  1.00  0.00           H  
ATOM   1448 1HB  GLU A  86       0.583  22.246 -16.887  1.00  0.00           H  
ATOM   1449 2HB  GLU A  86       0.485  23.981 -16.620  1.00  0.00           H  
ATOM   1450 1HG  GLU A  86       1.979  23.672 -18.408  1.00  0.00           H  
ATOM   1451 2HG  GLU A  86       2.972  24.095 -17.014  1.00  0.00           H  
ATOM   1452  N   GLU A  87       1.622  25.211 -14.307  1.00  0.00           N  
ATOM   1453  CA  GLU A  87       2.275  26.419 -13.818  1.00  0.00           C  
ATOM   1454  C   GLU A  87       3.091  26.135 -12.563  1.00  0.00           C  
ATOM   1455  O   GLU A  87       4.236  26.571 -12.444  1.00  0.00           O  
ATOM   1456  CB  GLU A  87       1.238  27.506 -13.528  1.00  0.00           C  
ATOM   1457  CG  GLU A  87       1.827  28.827 -13.054  1.00  0.00           C  
ATOM   1458  CD  GLU A  87       0.783  29.884 -12.825  1.00  0.00           C  
ATOM   1459  OE1 GLU A  87      -0.371  29.613 -13.055  1.00  0.00           O  
ATOM   1460  OE2 GLU A  87       1.141  30.965 -12.419  1.00  0.00           O  
ATOM   1461  H   GLU A  87       0.625  25.223 -14.471  1.00  0.00           H  
ATOM   1462  HA  GLU A  87       2.945  26.789 -14.594  1.00  0.00           H  
ATOM   1463 1HB  GLU A  87       0.656  27.703 -14.429  1.00  0.00           H  
ATOM   1464 2HB  GLU A  87       0.546  27.154 -12.762  1.00  0.00           H  
ATOM   1465 1HG  GLU A  87       2.368  28.658 -12.124  1.00  0.00           H  
ATOM   1466 2HG  GLU A  87       2.540  29.182 -13.797  1.00  0.00           H  
ATOM   1467  N   ASP A  88       2.494  25.401 -11.629  1.00  0.00           N  
ATOM   1468  CA  ASP A  88       3.169  25.048 -10.386  1.00  0.00           C  
ATOM   1469  C   ASP A  88       4.419  24.219 -10.654  1.00  0.00           C  
ATOM   1470  O   ASP A  88       5.479  24.476 -10.083  1.00  0.00           O  
ATOM   1471  CB  ASP A  88       2.224  24.274  -9.463  1.00  0.00           C  
ATOM   1472  CG  ASP A  88       1.101  25.138  -8.906  1.00  0.00           C  
ATOM   1473  OD1 ASP A  88       1.202  26.339  -8.994  1.00  0.00           O  
ATOM   1474  OD2 ASP A  88       0.153  24.589  -8.396  1.00  0.00           O  
ATOM   1475  H   ASP A  88       1.549  25.080 -11.785  1.00  0.00           H  
ATOM   1476  HA  ASP A  88       3.461  25.967  -9.878  1.00  0.00           H  
ATOM   1477 1HB  ASP A  88       1.784  23.440 -10.010  1.00  0.00           H  
ATOM   1478 2HB  ASP A  88       2.790  23.856  -8.630  1.00  0.00           H  
ATOM   1479  N   LEU A  89       4.288  23.224 -11.524  1.00  0.00           N  
ATOM   1480  CA  LEU A  89       5.407  22.358 -11.873  1.00  0.00           C  
ATOM   1481  C   LEU A  89       6.605  23.172 -12.349  1.00  0.00           C  
ATOM   1482  O   LEU A  89       7.726  22.976 -11.881  1.00  0.00           O  
ATOM   1483  CB  LEU A  89       4.989  21.365 -12.965  1.00  0.00           C  
ATOM   1484  CG  LEU A  89       6.023  20.287 -13.315  1.00  0.00           C  
ATOM   1485  CD1 LEU A  89       5.337  19.145 -14.052  1.00  0.00           C  
ATOM   1486  CD2 LEU A  89       7.128  20.900 -14.163  1.00  0.00           C  
ATOM   1487  H   LEU A  89       3.388  23.062 -11.954  1.00  0.00           H  
ATOM   1488  HA  LEU A  89       5.698  21.793 -10.986  1.00  0.00           H  
ATOM   1489 1HB  LEU A  89       4.080  20.860 -12.645  1.00  0.00           H  
ATOM   1490 2HB  LEU A  89       4.770  21.922 -13.876  1.00  0.00           H  
ATOM   1491  HG  LEU A  89       6.451  19.882 -12.398  1.00  0.00           H  
ATOM   1492 1HD1 LEU A  89       6.071  18.379 -14.301  1.00  0.00           H  
ATOM   1493 2HD1 LEU A  89       4.565  18.713 -13.416  1.00  0.00           H  
ATOM   1494 3HD1 LEU A  89       4.884  19.524 -14.968  1.00  0.00           H  
ATOM   1495 1HD2 LEU A  89       7.864  20.133 -14.411  1.00  0.00           H  
ATOM   1496 2HD2 LEU A  89       6.701  21.304 -15.081  1.00  0.00           H  
ATOM   1497 3HD2 LEU A  89       7.613  21.701 -13.605  1.00  0.00           H  
ATOM   1498  N   GLU A  90       6.359  24.087 -13.281  1.00  0.00           N  
ATOM   1499  CA  GLU A  90       7.418  24.927 -13.827  1.00  0.00           C  
ATOM   1500  C   GLU A  90       8.123  25.711 -12.728  1.00  0.00           C  
ATOM   1501  O   GLU A  90       9.348  25.684 -12.621  1.00  0.00           O  
ATOM   1502  CB  GLU A  90       6.850  25.891 -14.871  1.00  0.00           C  
ATOM   1503  CG  GLU A  90       7.883  26.811 -15.505  1.00  0.00           C  
ATOM   1504  CD  GLU A  90       7.289  27.743 -16.525  1.00  0.00           C  
ATOM   1505  OE1 GLU A  90       6.127  27.605 -16.822  1.00  0.00           O  
ATOM   1506  OE2 GLU A  90       7.999  28.593 -17.008  1.00  0.00           O  
ATOM   1507  H   GLU A  90       5.415  24.204 -13.619  1.00  0.00           H  
ATOM   1508  HA  GLU A  90       8.148  24.284 -14.322  1.00  0.00           H  
ATOM   1509 1HB  GLU A  90       6.373  25.323 -15.669  1.00  0.00           H  
ATOM   1510 2HB  GLU A  90       6.084  26.516 -14.410  1.00  0.00           H  
ATOM   1511 1HG  GLU A  90       8.357  27.403 -14.722  1.00  0.00           H  
ATOM   1512 2HG  GLU A  90       8.653  26.204 -15.979  1.00  0.00           H  
ATOM   1513  N   GLU A  91       7.341  26.410 -11.912  1.00  0.00           N  
ATOM   1514  CA  GLU A  91       7.889  27.211 -10.825  1.00  0.00           C  
ATOM   1515  C   GLU A  91       8.746  26.363  -9.894  1.00  0.00           C  
ATOM   1516  O   GLU A  91       9.891  26.710  -9.602  1.00  0.00           O  
ATOM   1517  CB  GLU A  91       6.761  27.876 -10.032  1.00  0.00           C  
ATOM   1518  CG  GLU A  91       7.234  28.746  -8.876  1.00  0.00           C  
ATOM   1519  CD  GLU A  91       6.103  29.425  -8.154  1.00  0.00           C  
ATOM   1520  OE1 GLU A  91       4.983  29.293  -8.587  1.00  0.00           O  
ATOM   1521  OE2 GLU A  91       6.360  30.076  -7.169  1.00  0.00           O  
ATOM   1522  H   GLU A  91       6.340  26.384 -12.048  1.00  0.00           H  
ATOM   1523  HA  GLU A  91       8.511  27.998 -11.255  1.00  0.00           H  
ATOM   1524 1HB  GLU A  91       6.166  28.499 -10.699  1.00  0.00           H  
ATOM   1525 2HB  GLU A  91       6.101  27.109  -9.625  1.00  0.00           H  
ATOM   1526 1HG  GLU A  91       7.781  28.126  -8.168  1.00  0.00           H  
ATOM   1527 2HG  GLU A  91       7.918  29.501  -9.261  1.00  0.00           H  
ATOM   1528  N   VAL A  92       8.186  25.251  -9.430  1.00  0.00           N  
ATOM   1529  CA  VAL A  92       8.899  24.351  -8.533  1.00  0.00           C  
ATOM   1530  C   VAL A  92      10.166  23.814  -9.185  1.00  0.00           C  
ATOM   1531  O   VAL A  92      11.230  23.783  -8.566  1.00  0.00           O  
ATOM   1532  CB  VAL A  92       7.994  23.172  -8.128  1.00  0.00           C  
ATOM   1533  CG1 VAL A  92       8.803  22.098  -7.418  1.00  0.00           C  
ATOM   1534  CG2 VAL A  92       6.862  23.669  -7.242  1.00  0.00           C  
ATOM   1535  H   VAL A  92       7.241  25.025  -9.706  1.00  0.00           H  
ATOM   1536  HA  VAL A  92       9.176  24.904  -7.635  1.00  0.00           H  
ATOM   1537  HB  VAL A  92       7.579  22.719  -9.029  1.00  0.00           H  
ATOM   1538 1HG1 VAL A  92       8.148  21.272  -7.139  1.00  0.00           H  
ATOM   1539 2HG1 VAL A  92       9.585  21.732  -8.083  1.00  0.00           H  
ATOM   1540 3HG1 VAL A  92       9.257  22.518  -6.521  1.00  0.00           H  
ATOM   1541 1HG2 VAL A  92       6.225  22.831  -6.960  1.00  0.00           H  
ATOM   1542 2HG2 VAL A  92       7.277  24.128  -6.344  1.00  0.00           H  
ATOM   1543 3HG2 VAL A  92       6.271  24.406  -7.786  1.00  0.00           H  
ATOM   1544  N   LEU A  93      10.047  23.390 -10.439  1.00  0.00           N  
ATOM   1545  CA  LEU A  93      11.183  22.854 -11.178  1.00  0.00           C  
ATOM   1546  C   LEU A  93      12.315  23.870 -11.261  1.00  0.00           C  
ATOM   1547  O   LEU A  93      13.480  23.535 -11.045  1.00  0.00           O  
ATOM   1548  CB  LEU A  93      10.751  22.444 -12.591  1.00  0.00           C  
ATOM   1549  CG  LEU A  93      11.845  21.822 -13.468  1.00  0.00           C  
ATOM   1550  CD1 LEU A  93      12.360  20.548 -12.812  1.00  0.00           C  
ATOM   1551  CD2 LEU A  93      11.285  21.536 -14.853  1.00  0.00           C  
ATOM   1552  H   LEU A  93       9.145  23.439 -10.891  1.00  0.00           H  
ATOM   1553  HA  LEU A  93      11.547  21.966 -10.659  1.00  0.00           H  
ATOM   1554 1HB  LEU A  93       9.941  21.721 -12.511  1.00  0.00           H  
ATOM   1555 2HB  LEU A  93      10.373  23.325 -13.109  1.00  0.00           H  
ATOM   1556  HG  LEU A  93      12.682  22.516 -13.551  1.00  0.00           H  
ATOM   1557 1HD1 LEU A  93      13.138  20.107 -13.434  1.00  0.00           H  
ATOM   1558 2HD1 LEU A  93      12.773  20.786 -11.831  1.00  0.00           H  
ATOM   1559 3HD1 LEU A  93      11.540  19.840 -12.699  1.00  0.00           H  
ATOM   1560 1HD2 LEU A  93      12.063  21.095 -15.477  1.00  0.00           H  
ATOM   1561 2HD2 LEU A  93      10.449  20.841 -14.771  1.00  0.00           H  
ATOM   1562 3HD2 LEU A  93      10.941  22.466 -15.306  1.00  0.00           H  
ATOM   1563  N   ARG A  94      11.966  25.113 -11.575  1.00  0.00           N  
ATOM   1564  CA  ARG A  94      12.950  26.184 -11.671  1.00  0.00           C  
ATOM   1565  C   ARG A  94      13.670  26.391 -10.345  1.00  0.00           C  
ATOM   1566  O   ARG A  94      14.887  26.568 -10.308  1.00  0.00           O  
ATOM   1567  CB  ARG A  94      12.285  27.486 -12.092  1.00  0.00           C  
ATOM   1568  CG  ARG A  94      11.844  27.538 -13.546  1.00  0.00           C  
ATOM   1569  CD  ARG A  94      11.247  28.853 -13.892  1.00  0.00           C  
ATOM   1570  NE  ARG A  94      10.720  28.870 -15.248  1.00  0.00           N  
ATOM   1571  CZ  ARG A  94      11.462  29.070 -16.354  1.00  0.00           C  
ATOM   1572  NH1 ARG A  94      12.757  29.268 -16.250  1.00  0.00           N  
ATOM   1573  NH2 ARG A  94      10.887  29.066 -17.545  1.00  0.00           N  
ATOM   1574  H   ARG A  94      10.993  25.321 -11.753  1.00  0.00           H  
ATOM   1575  HA  ARG A  94      13.686  25.911 -12.429  1.00  0.00           H  
ATOM   1576 1HB  ARG A  94      11.405  27.661 -11.474  1.00  0.00           H  
ATOM   1577 2HB  ARG A  94      12.972  28.316 -11.926  1.00  0.00           H  
ATOM   1578 1HG  ARG A  94      12.705  27.371 -14.194  1.00  0.00           H  
ATOM   1579 2HG  ARG A  94      11.098  26.764 -13.728  1.00  0.00           H  
ATOM   1580 1HD  ARG A  94      10.429  29.073 -13.207  1.00  0.00           H  
ATOM   1581 2HD  ARG A  94      12.006  29.630 -13.813  1.00  0.00           H  
ATOM   1582  HE  ARG A  94       9.727  28.720 -15.368  1.00  0.00           H  
ATOM   1583 1HH1 ARG A  94      13.196  29.271 -15.341  1.00  0.00           H  
ATOM   1584 2HH1 ARG A  94      13.313  29.418 -17.080  1.00  0.00           H  
ATOM   1585 1HH2 ARG A  94       9.891  28.914 -17.625  1.00  0.00           H  
ATOM   1586 2HH2 ARG A  94      11.443  29.216 -18.374  1.00  0.00           H  
ATOM   1587  N   ARG A  95      12.909  26.369  -9.255  1.00  0.00           N  
ATOM   1588  CA  ARG A  95      13.477  26.531  -7.922  1.00  0.00           C  
ATOM   1589  C   ARG A  95      14.459  25.410  -7.601  1.00  0.00           C  
ATOM   1590  O   ARG A  95      15.504  25.644  -6.995  1.00  0.00           O  
ATOM   1591  CB  ARG A  95      12.376  26.553  -6.871  1.00  0.00           C  
ATOM   1592  CG  ARG A  95      11.491  27.789  -6.899  1.00  0.00           C  
ATOM   1593  CD  ARG A  95      10.442  27.737  -5.848  1.00  0.00           C  
ATOM   1594  NE  ARG A  95       9.471  28.809  -5.998  1.00  0.00           N  
ATOM   1595  CZ  ARG A  95       9.643  30.066  -5.543  1.00  0.00           C  
ATOM   1596  NH1 ARG A  95      10.750  30.391  -4.914  1.00  0.00           N  
ATOM   1597  NH2 ARG A  95       8.698  30.971  -5.730  1.00  0.00           N  
ATOM   1598  H   ARG A  95      11.914  26.236  -9.353  1.00  0.00           H  
ATOM   1599  HA  ARG A  95      14.008  27.482  -7.885  1.00  0.00           H  
ATOM   1600 1HB  ARG A  95      11.733  25.684  -7.000  1.00  0.00           H  
ATOM   1601 2HB  ARG A  95      12.820  26.487  -5.878  1.00  0.00           H  
ATOM   1602 1HG  ARG A  95      12.101  28.677  -6.730  1.00  0.00           H  
ATOM   1603 2HG  ARG A  95      11.001  27.865  -7.870  1.00  0.00           H  
ATOM   1604 1HD  ARG A  95       9.913  26.787  -5.910  1.00  0.00           H  
ATOM   1605 2HD  ARG A  95      10.905  27.831  -4.867  1.00  0.00           H  
ATOM   1606  HE  ARG A  95       8.606  28.596  -6.477  1.00  0.00           H  
ATOM   1607 1HH1 ARG A  95      11.473  29.700  -4.772  1.00  0.00           H  
ATOM   1608 2HH1 ARG A  95      10.879  31.333  -4.574  1.00  0.00           H  
ATOM   1609 1HH2 ARG A  95       7.846  30.720  -6.213  1.00  0.00           H  
ATOM   1610 2HH2 ARG A  95       8.827  31.912  -5.389  1.00  0.00           H  
ATOM   1611  N   ILE A  96      14.115  24.194  -8.011  1.00  0.00           N  
ATOM   1612  CA  ILE A  96      14.976  23.039  -7.785  1.00  0.00           C  
ATOM   1613  C   ILE A  96      16.283  23.167  -8.556  1.00  0.00           C  
ATOM   1614  O   ILE A  96      17.358  22.891  -8.024  1.00  0.00           O  
ATOM   1615  CB  ILE A  96      14.265  21.735  -8.193  1.00  0.00           C  
ATOM   1616  CG1 ILE A  96      13.094  21.449  -7.249  1.00  0.00           C  
ATOM   1617  CG2 ILE A  96      15.246  20.573  -8.197  1.00  0.00           C  
ATOM   1618  CD1 ILE A  96      12.152  20.379  -7.752  1.00  0.00           C  
ATOM   1619  H   ILE A  96      13.236  24.067  -8.491  1.00  0.00           H  
ATOM   1620  HA  ILE A  96      15.202  22.979  -6.720  1.00  0.00           H  
ATOM   1621  HB  ILE A  96      13.844  21.847  -9.191  1.00  0.00           H  
ATOM   1622 1HG1 ILE A  96      13.477  21.137  -6.278  1.00  0.00           H  
ATOM   1623 2HG1 ILE A  96      12.519  22.362  -7.094  1.00  0.00           H  
ATOM   1624 1HG2 ILE A  96      14.726  19.660  -8.487  1.00  0.00           H  
ATOM   1625 2HG2 ILE A  96      16.046  20.776  -8.908  1.00  0.00           H  
ATOM   1626 3HG2 ILE A  96      15.668  20.450  -7.200  1.00  0.00           H  
ATOM   1627 1HD1 ILE A  96      11.348  20.233  -7.030  1.00  0.00           H  
ATOM   1628 2HD1 ILE A  96      11.728  20.687  -8.708  1.00  0.00           H  
ATOM   1629 3HD1 ILE A  96      12.697  19.445  -7.881  1.00  0.00           H  
ATOM   1630  N   LYS A  97      16.185  23.587  -9.813  1.00  0.00           N  
ATOM   1631  CA  LYS A  97      17.361  23.760 -10.657  1.00  0.00           C  
ATOM   1632  C   LYS A  97      18.277  24.847 -10.112  1.00  0.00           C  
ATOM   1633  O   LYS A  97      19.501  24.732 -10.177  1.00  0.00           O  
ATOM   1634  CB  LYS A  97      16.946  24.092 -12.091  1.00  0.00           C  
ATOM   1635  CG  LYS A  97      16.323  22.928 -12.851  1.00  0.00           C  
ATOM   1636  CD  LYS A  97      15.934  23.336 -14.265  1.00  0.00           C  
ATOM   1637  CE  LYS A  97      15.382  22.156 -15.050  1.00  0.00           C  
ATOM   1638  NZ  LYS A  97      14.987  22.543 -16.432  1.00  0.00           N  
ATOM   1639  H   LYS A  97      15.272  23.793 -10.193  1.00  0.00           H  
ATOM   1640  HA  LYS A  97      17.911  22.818 -10.681  1.00  0.00           H  
ATOM   1641 1HB  LYS A  97      16.226  24.910 -12.082  1.00  0.00           H  
ATOM   1642 2HB  LYS A  97      17.818  24.429 -12.653  1.00  0.00           H  
ATOM   1643 1HG  LYS A  97      17.035  22.104 -12.903  1.00  0.00           H  
ATOM   1644 2HG  LYS A  97      15.433  22.585 -12.324  1.00  0.00           H  
ATOM   1645 1HD  LYS A  97      15.177  24.120 -14.222  1.00  0.00           H  
ATOM   1646 2HD  LYS A  97      16.809  23.728 -14.783  1.00  0.00           H  
ATOM   1647 1HE  LYS A  97      16.137  21.373 -15.108  1.00  0.00           H  
ATOM   1648 2HE  LYS A  97      14.510  21.753 -14.536  1.00  0.00           H  
ATOM   1649 1HZ  LYS A  97      14.626  21.735 -16.918  1.00  0.00           H  
ATOM   1650 2HZ  LYS A  97      14.273  23.257 -16.390  1.00  0.00           H  
ATOM   1651 3HZ  LYS A  97      15.792  22.901 -16.925  1.00  0.00           H  
ATOM   1652  N   LYS A  98      17.677  25.903  -9.572  1.00  0.00           N  
ATOM   1653  CA  LYS A  98      18.438  27.008  -9.000  1.00  0.00           C  
ATOM   1654  C   LYS A  98      19.118  26.594  -7.702  1.00  0.00           C  
ATOM   1655  O   LYS A  98      20.253  26.986  -7.432  1.00  0.00           O  
ATOM   1656  CB  LYS A  98      17.531  28.215  -8.757  1.00  0.00           C  
ATOM   1657  CG  LYS A  98      17.079  28.927 -10.025  1.00  0.00           C  
ATOM   1658  CD  LYS A  98      16.163  30.099  -9.703  1.00  0.00           C  
ATOM   1659  CE  LYS A  98      15.720  30.819 -10.968  1.00  0.00           C  
ATOM   1660  NZ  LYS A  98      14.830  31.974 -10.669  1.00  0.00           N  
ATOM   1661  H   LYS A  98      16.668  25.942  -9.558  1.00  0.00           H  
ATOM   1662  HA  LYS A  98      19.205  27.306  -9.717  1.00  0.00           H  
ATOM   1663 1HB  LYS A  98      16.639  27.896  -8.216  1.00  0.00           H  
ATOM   1664 2HB  LYS A  98      18.051  28.941  -8.132  1.00  0.00           H  
ATOM   1665 1HG  LYS A  98      17.951  29.297 -10.565  1.00  0.00           H  
ATOM   1666 2HG  LYS A  98      16.546  28.226 -10.666  1.00  0.00           H  
ATOM   1667 1HD  LYS A  98      15.281  29.737  -9.173  1.00  0.00           H  
ATOM   1668 2HD  LYS A  98      16.688  30.805  -9.060  1.00  0.00           H  
ATOM   1669 1HE  LYS A  98      16.595  31.181 -11.506  1.00  0.00           H  
ATOM   1670 2HE  LYS A  98      15.185  30.124 -11.615  1.00  0.00           H  
ATOM   1671 1HZ  LYS A  98      14.559  32.423 -11.532  1.00  0.00           H  
ATOM   1672 2HZ  LYS A  98      14.005  31.647 -10.186  1.00  0.00           H  
ATOM   1673 3HZ  LYS A  98      15.321  32.636 -10.085  1.00  0.00           H  
ATOM   1674  N   GLY A  99      18.416  25.800  -6.900  1.00  0.00           N  
ATOM   1675  CA  GLY A  99      18.953  25.329  -5.628  1.00  0.00           C  
ATOM   1676  C   GLY A  99      19.388  23.872  -5.719  1.00  0.00           C  
ATOM   1677  O   GLY A  99      20.444  23.591  -6.212  1.00  0.00           O  
ATOM   1678  OXT GLY A  99      18.673  23.006  -5.297  1.00  0.00           O  
ATOM   1679  H   GLY A  99      17.489  25.515  -7.179  1.00  0.00           H  
ATOM   1680 1HA  GLY A  99      19.802  25.949  -5.340  1.00  0.00           H  
ATOM   1681 2HA  GLY A  99      18.197  25.439  -4.851  1.00  0.00           H  
TER                                                                             

complete: res ss phi psi omega frag rama seq
   1 L     0.000    0.000    0.000 ----      0.00 G
   2 L     0.000    0.000    0.000 ----      0.00 S
   3 L     0.000    0.000    0.000 ----      0.00 D
   4 L     0.000    0.000    0.000 ----      0.00 E
   5 L     0.000    0.000    0.000 ----      0.00 E
   6 L     0.000    0.000    0.000 ----      0.00 I
   7 L     0.000    0.000    0.000 ----      0.00 R
   8 L     0.000    0.000    0.000 ----      0.00 K
   9 L     0.000    0.000    0.000 ----      0.00 K
  10 L     0.000    0.000    0.000 ----      0.00 L
  11 L     0.000    0.000    0.000 ----      0.00 E
  12 L     0.000    0.000    0.000 ----      0.00 E
  13 L     0.000    0.000    0.000 ----      0.00 L
  14 L     0.000    0.000    0.000 ----      0.00 A
  15 L     0.000    0.000    0.000 ----      0.00 K
  16 L     0.000    0.000    0.000 ----      0.00 R
  17 L     0.000    0.000    0.000 ----      0.00 K
  18 L     0.000    0.000    0.000 ----      0.00 G
  19 L     0.000    0.000    0.000 ----      0.00 K
  20 L     0.000    0.000    0.000 ----      0.00 D
  21 L     0.000    0.000    0.000 ----      0.00 L
  22 L     0.000    0.000    0.000 ----      0.00 Q
  23 L     0.000    0.000    0.000 ----      0.00 L
  24 L     0.000    0.000    0.000 ----      0.00 R
  25 L     0.000    0.000    0.000 ----      0.00 R
  26 L     0.000    0.000    0.000 ----      0.00 Y
  27 L     0.000    0.000    0.000 ----      0.00 N
  28 L     0.000    0.000    0.000 ----      0.00 D
  29 L     0.000    0.000    0.000 ----      0.00 P
  30 L     0.000    0.000    0.000 ----      0.00 N
  31 L     0.000    0.000    0.000 ----      0.00 E
  32 L     0.000    0.000    0.000 ----      0.00 V
  33 L     0.000    0.000    0.000 ----      0.00 E
  34 L     0.000    0.000    0.000 ----      0.00 K
  35 L     0.000    0.000    0.000 ----      0.00 S
  36 L     0.000    0.000    0.000 ----      0.00 I
  37 L     0.000    0.000    0.000 ----      0.00 R
  38 L     0.000    0.000    0.000 ----      0.00 E
  39 L     0.000    0.000    0.000 ----      0.00 A
  40 L     0.000    0.000    0.000 ----      0.00 L
  41 L     0.000    0.000    0.000 ----      0.00 K
  42 L     0.000    0.000    0.000 ----      0.00 K
  43 L     0.000    0.000    0.000 ----      0.00 G
  44 L     0.000    0.000    0.000 ----      0.00 R
  45 L     0.000    0.000    0.000 ----      0.00 T
  46 L     0.000    0.000    0.000 ----      0.00 L
  47 L     0.000    0.000    0.000 ----      0.00 I
  48 L     0.000    0.000    0.000 ----      0.00 I
  49 L     0.000    0.000    0.000 ----      0.00 I
  50 L     0.000    0.000    0.000 ----      0.00 I
  51 L     0.000    0.000    0.000 ----      0.00 N
  52 L     0.000    0.000    0.000 ----      0.00 G
  53 L     0.000    0.000    0.000 ----      0.00 V
  54 L     0.000    0.000    0.000 ----      0.00 F
  55 L     0.000    0.000    0.000 ----      0.00 V
  56 L     0.000    0.000    0.000 ----      0.00 V
  57 L     0.000    0.000    0.000 ----      0.00 V
  58 L     0.000    0.000    0.000 ----      0.00 S
  59 L     0.000    0.000    0.000 ----      0.00 T
  60 L     0.000    0.000    0.000 ----      0.00 D
  61 L     0.000    0.000    0.000 ----      0.00 E
  62 L     0.000    0.000    0.000 ----      0.00 D
  63 L     0.000    0.000    0.000 ----      0.00 L
  64 L     0.000    0.000    0.000 ----      0.00 I
  65 L     0.000    0.000    0.000 ----      0.00 R
  66 L     0.000    0.000    0.000 ----      0.00 E
  67 L     0.000    0.000    0.000 ----      0.00 I
  68 L     0.000    0.000    0.000 ----      0.00 K
  69 L     0.000    0.000    0.000 ----      0.00 R
  70 L     0.000    0.000    0.000 ----      0.00 L
  71 L     0.000    0.000    0.000 ----      0.00 I
  72 L     0.000    0.000    0.000 ----      0.00 K
  73 L     0.000    0.000    0.000 ----      0.00 E
  74 L     0.000    0.000    0.000 ----      0.00 S
  75 L     0.000    0.000    0.000 ----      0.00 N
  76 L     0.000    0.000    0.000 ----      0.00 P
  77 L     0.000    0.000    0.000 ----      0.00 N
  78 L     0.000    0.000    0.000 ----      0.00 K
  79 L     0.000    0.000    0.000 ----      0.00 K
  80 L     0.000    0.000    0.000 ----      0.00 T
  81 L     0.000    0.000    0.000 ----      0.00 L
  82 L     0.000    0.000    0.000 ----      0.00 D
  83 L     0.000    0.000    0.000 ----      0.00 V
  84 L     0.000    0.000    0.000 ----      0.00 T
  85 L     0.000    0.000    0.000 ----      0.00 T
  86 L     0.000    0.000    0.000 ----      0.00 E
  87 L     0.000    0.000    0.000 ----      0.00 E
  88 L     0.000    0.000    0.000 ----      0.00 D
  89 L     0.000    0.000    0.000 ----      0.00 L
  90 L     0.000    0.000    0.000 ----      0.00 E
  91 L     0.000    0.000    0.000 ----      0.00 E
  92 L     0.000    0.000    0.000 ----      0.00 V
  93 L     0.000    0.000    0.000 ----      0.00 L
  94 L     0.000    0.000    0.000 ----      0.00 R
  95 L     0.000    0.000    0.000 ----      0.00 R
  96 L     0.000    0.000    0.000 ----      0.00 I
  97 L     0.000    0.000    0.000 ----      0.00 K
  98 L     0.000    0.000    0.000 ----      0.00 K
  99 L     0.000    0.000    0.000 ----      0.00 G
