# Supplementary material for: Exploration of novel αβ-protein folds through de novo design
Source: Nat Struct Mol Biol. 2023 Jul 3;30(8):1132–40. doi: 10.1038/s41594-023-01029-0 (PMC10442233; doi:10.1038/s41594-023-01029-0)
Supplement: Supplementary file 4 — Computational design models of the designed novel αβ-folds from NF1 to NF8. [file 41594_2023_1029_MOESM4_ESM.zip › design_models/NF1-14.pdb]

ATOM      1  N   GLY A   1       0.539   8.989 -15.073  1.00  0.00           N  
ATOM      2  CA  GLY A   1       1.965   8.685 -15.118  1.00  0.00           C  
ATOM      3  C   GLY A   1       2.205   7.185 -15.220  1.00  0.00           C  
ATOM      4  O   GLY A   1       1.261   6.397 -15.282  1.00  0.00           O  
ATOM      5 1H   GLY A   1       0.410   9.978 -15.006  1.00  0.00           H  
ATOM      6 2H   GLY A   1       0.100   8.651 -15.905  1.00  0.00           H  
ATOM      7 3H   GLY A   1       0.128   8.545 -14.276  1.00  0.00           H  
ATOM      8 1HA  GLY A   1       2.418   9.189 -15.972  1.00  0.00           H  
ATOM      9 2HA  GLY A   1       2.448   9.074 -14.223  1.00  0.00           H  
ATOM     10  N   ASP A   2       3.475   6.794 -15.236  1.00  0.00           N  
ATOM     11  CA  ASP A   2       3.842   5.386 -15.338  1.00  0.00           C  
ATOM     12  C   ASP A   2       3.224   4.572 -14.211  1.00  0.00           C  
ATOM     13  O   ASP A   2       2.798   3.435 -14.414  1.00  0.00           O  
ATOM     14  CB  ASP A   2       5.364   5.226 -15.316  1.00  0.00           C  
ATOM     15  CG  ASP A   2       6.024   5.642 -16.623  1.00  0.00           C  
ATOM     16  OD1 ASP A   2       5.339   5.712 -17.616  1.00  0.00           O  
ATOM     17  OD2 ASP A   2       7.207   5.887 -16.617  1.00  0.00           O  
ATOM     18  H   ASP A   2       4.205   7.490 -15.176  1.00  0.00           H  
ATOM     19  HA  ASP A   2       3.474   5.001 -16.291  1.00  0.00           H  
ATOM     20 1HB  ASP A   2       5.782   5.826 -14.507  1.00  0.00           H  
ATOM     21 2HB  ASP A   2       5.617   4.184 -15.114  1.00  0.00           H  
ATOM     22  N   ALA A   3       3.176   5.160 -13.020  1.00  0.00           N  
ATOM     23  CA  ALA A   3       2.600   4.493 -11.858  1.00  0.00           C  
ATOM     24  C   ALA A   3       1.177   4.030 -12.140  1.00  0.00           C  
ATOM     25  O   ALA A   3       0.842   2.863 -11.935  1.00  0.00           O  
ATOM     26  CB  ALA A   3       2.626   5.417 -10.649  1.00  0.00           C  
ATOM     27  H   ALA A   3       3.550   6.093 -12.916  1.00  0.00           H  
ATOM     28  HA  ALA A   3       3.211   3.622 -11.620  1.00  0.00           H  
ATOM     29 1HB  ALA A   3       2.192   4.904  -9.790  1.00  0.00           H  
ATOM     30 2HB  ALA A   3       3.656   5.693 -10.424  1.00  0.00           H  
ATOM     31 3HB  ALA A   3       2.049   6.314 -10.865  1.00  0.00           H  
ATOM     32  N   ASP A   4       0.341   4.950 -12.610  1.00  0.00           N  
ATOM     33  CA  ASP A   4      -1.046   4.635 -12.928  1.00  0.00           C  
ATOM     34  C   ASP A   4      -1.135   3.572 -14.015  1.00  0.00           C  
ATOM     35  O   ASP A   4      -1.964   2.665 -13.943  1.00  0.00           O  
ATOM     36  CB  ASP A   4      -1.793   5.894 -13.376  1.00  0.00           C  
ATOM     37  CG  ASP A   4      -2.042   6.872 -12.235  1.00  0.00           C  
ATOM     38  OD1 ASP A   4      -1.939   6.470 -11.100  1.00  0.00           O  
ATOM     39  OD2 ASP A   4      -2.333   8.012 -12.510  1.00  0.00           O  
ATOM     40  H   ASP A   4       0.677   5.893 -12.751  1.00  0.00           H  
ATOM     41  HA  ASP A   4      -1.530   4.256 -12.026  1.00  0.00           H  
ATOM     42 1HB  ASP A   4      -1.219   6.402 -14.151  1.00  0.00           H  
ATOM     43 2HB  ASP A   4      -2.753   5.613 -13.810  1.00  0.00           H  
ATOM     44  N   LYS A   5      -0.276   3.690 -15.022  1.00  0.00           N  
ATOM     45  CA  LYS A   5      -0.238   2.723 -16.113  1.00  0.00           C  
ATOM     46  C   LYS A   5       0.043   1.318 -15.595  1.00  0.00           C  
ATOM     47  O   LYS A   5      -0.600   0.354 -16.008  1.00  0.00           O  
ATOM     48  CB  LYS A   5       0.816   3.123 -17.146  1.00  0.00           C  
ATOM     49  CG  LYS A   5       0.463   4.362 -17.958  1.00  0.00           C  
ATOM     50  CD  LYS A   5       1.587   4.737 -18.912  1.00  0.00           C  
ATOM     51  CE  LYS A   5       1.247   5.990 -19.705  1.00  0.00           C  
ATOM     52  NZ  LYS A   5       2.357   6.395 -20.609  1.00  0.00           N  
ATOM     53  H   LYS A   5       0.367   4.469 -15.031  1.00  0.00           H  
ATOM     54  HA  LYS A   5      -1.208   2.725 -16.610  1.00  0.00           H  
ATOM     55 1HB  LYS A   5       1.765   3.311 -16.644  1.00  0.00           H  
ATOM     56 2HB  LYS A   5       0.973   2.300 -17.844  1.00  0.00           H  
ATOM     57 1HG  LYS A   5      -0.444   4.174 -18.534  1.00  0.00           H  
ATOM     58 2HG  LYS A   5       0.277   5.198 -17.284  1.00  0.00           H  
ATOM     59 1HD  LYS A   5       2.502   4.912 -18.346  1.00  0.00           H  
ATOM     60 2HD  LYS A   5       1.762   3.916 -19.608  1.00  0.00           H  
ATOM     61 1HE  LYS A   5       0.354   5.811 -20.303  1.00  0.00           H  
ATOM     62 2HE  LYS A   5       1.038   6.810 -19.017  1.00  0.00           H  
ATOM     63 1HZ  LYS A   5       2.092   7.229 -21.115  1.00  0.00           H  
ATOM     64 2HZ  LYS A   5       3.186   6.582 -20.063  1.00  0.00           H  
ATOM     65 3HZ  LYS A   5       2.547   5.651 -21.264  1.00  0.00           H  
ATOM     66  N   ILE A   6       1.007   1.210 -14.686  1.00  0.00           N  
ATOM     67  CA  ILE A   6       1.351  -0.072 -14.084  1.00  0.00           C  
ATOM     68  C   ILE A   6       0.160  -0.671 -13.347  1.00  0.00           C  
ATOM     69  O   ILE A   6      -0.125  -1.863 -13.472  1.00  0.00           O  
ATOM     70  CB  ILE A   6       2.535   0.078 -13.111  1.00  0.00           C  
ATOM     71  CG1 ILE A   6       3.823   0.381 -13.880  1.00  0.00           C  
ATOM     72  CG2 ILE A   6       2.696  -1.179 -12.271  1.00  0.00           C  
ATOM     73  CD1 ILE A   6       4.972   0.817 -13.000  1.00  0.00           C  
ATOM     74  H   ILE A   6       1.515   2.037 -14.407  1.00  0.00           H  
ATOM     75  HA  ILE A   6       1.652  -0.758 -14.877  1.00  0.00           H  
ATOM     76  HB  ILE A   6       2.356   0.925 -12.449  1.00  0.00           H  
ATOM     77 1HG1 ILE A   6       4.133  -0.505 -14.433  1.00  0.00           H  
ATOM     78 2HG1 ILE A   6       3.635   1.170 -14.609  1.00  0.00           H  
ATOM     79 1HG2 ILE A   6       3.537  -1.056 -11.589  1.00  0.00           H  
ATOM     80 2HG2 ILE A   6       1.786  -1.352 -11.697  1.00  0.00           H  
ATOM     81 3HG2 ILE A   6       2.880  -2.032 -12.924  1.00  0.00           H  
ATOM     82 1HD1 ILE A   6       5.849   1.013 -13.617  1.00  0.00           H  
ATOM     83 2HD1 ILE A   6       4.695   1.724 -12.463  1.00  0.00           H  
ATOM     84 3HD1 ILE A   6       5.202   0.028 -12.285  1.00  0.00           H  
ATOM     85  N   MET A   7      -0.535   0.161 -12.579  1.00  0.00           N  
ATOM     86  CA  MET A   7      -1.720  -0.275 -11.851  1.00  0.00           C  
ATOM     87  C   MET A   7      -2.733  -0.923 -12.786  1.00  0.00           C  
ATOM     88  O   MET A   7      -3.231  -2.016 -12.518  1.00  0.00           O  
ATOM     89  CB  MET A   7      -2.352   0.905 -11.117  1.00  0.00           C  
ATOM     90  CG  MET A   7      -1.510   1.463  -9.978  1.00  0.00           C  
ATOM     91  SD  MET A   7      -2.198   2.977  -9.281  1.00  0.00           S  
ATOM     92  CE  MET A   7      -3.701   2.354  -8.535  1.00  0.00           C  
ATOM     93  H   MET A   7      -0.233   1.122 -12.497  1.00  0.00           H  
ATOM     94  HA  MET A   7      -1.416  -1.009 -11.104  1.00  0.00           H  
ATOM     95 1HB  MET A   7      -2.539   1.714 -11.821  1.00  0.00           H  
ATOM     96 2HB  MET A   7      -3.315   0.603 -10.703  1.00  0.00           H  
ATOM     97 1HG  MET A   7      -1.434   0.721  -9.184  1.00  0.00           H  
ATOM     98 2HG  MET A   7      -0.504   1.677 -10.341  1.00  0.00           H  
ATOM     99 1HE  MET A   7      -4.240   3.174  -8.061  1.00  0.00           H  
ATOM    100 2HE  MET A   7      -4.329   1.902  -9.304  1.00  0.00           H  
ATOM    101 3HE  MET A   7      -3.450   1.603  -7.784  1.00  0.00           H  
ATOM    102  N   GLU A   8      -3.035  -0.242 -13.887  1.00  0.00           N  
ATOM    103  CA  GLU A   8      -3.972  -0.760 -14.876  1.00  0.00           C  
ATOM    104  C   GLU A   8      -3.511  -2.105 -15.421  1.00  0.00           C  
ATOM    105  O   GLU A   8      -4.289  -3.056 -15.495  1.00  0.00           O  
ATOM    106  CB  GLU A   8      -4.139   0.236 -16.026  1.00  0.00           C  
ATOM    107  CG  GLU A   8      -5.094  -0.221 -17.120  1.00  0.00           C  
ATOM    108  CD  GLU A   8      -5.234   0.782 -18.231  1.00  0.00           C  
ATOM    109  OE1 GLU A   8      -4.960   1.936 -18.002  1.00  0.00           O  
ATOM    110  OE2 GLU A   8      -5.615   0.394 -19.310  1.00  0.00           O  
ATOM    111  H   GLU A   8      -2.603   0.658 -14.042  1.00  0.00           H  
ATOM    112  HA  GLU A   8      -4.943  -0.890 -14.397  1.00  0.00           H  
ATOM    113 1HB  GLU A   8      -4.508   1.185 -15.635  1.00  0.00           H  
ATOM    114 2HB  GLU A   8      -3.170   0.426 -16.487  1.00  0.00           H  
ATOM    115 1HG  GLU A   8      -4.730  -1.160 -17.537  1.00  0.00           H  
ATOM    116 2HG  GLU A   8      -6.073  -0.406 -16.679  1.00  0.00           H  
ATOM    117  N   GLN A   9      -2.240  -2.180 -15.802  1.00  0.00           N  
ATOM    118  CA  GLN A   9      -1.672  -3.410 -16.339  1.00  0.00           C  
ATOM    119  C   GLN A   9      -1.891  -4.579 -15.386  1.00  0.00           C  
ATOM    120  O   GLN A   9      -2.304  -5.662 -15.801  1.00  0.00           O  
ATOM    121  CB  GLN A   9      -0.176  -3.235 -16.615  1.00  0.00           C  
ATOM    122  CG  GLN A   9       0.137  -2.317 -17.784  1.00  0.00           C  
ATOM    123  CD  GLN A   9       1.620  -2.023 -17.908  1.00  0.00           C  
ATOM    124  OE1 GLN A   9       2.391  -2.238 -16.968  1.00  0.00           O  
ATOM    125  NE2 GLN A   9       2.030  -1.530 -19.071  1.00  0.00           N  
ATOM    126  H   GLN A   9      -1.653  -1.362 -15.718  1.00  0.00           H  
ATOM    127  HA  GLN A   9      -2.163  -3.634 -17.286  1.00  0.00           H  
ATOM    128 1HB  GLN A   9       0.313  -2.829 -15.729  1.00  0.00           H  
ATOM    129 2HB  GLN A   9       0.273  -4.206 -16.820  1.00  0.00           H  
ATOM    130 1HG  GLN A   9      -0.195  -2.794 -18.706  1.00  0.00           H  
ATOM    131 2HG  GLN A   9      -0.388  -1.372 -17.642  1.00  0.00           H  
ATOM    132 1HE2 GLN A   9       2.997  -1.316 -19.212  1.00  0.00           H  
ATOM    133 2HE2 GLN A   9       1.371  -1.371 -19.807  1.00  0.00           H  
ATOM    134  N   ALA A  10      -1.612  -4.353 -14.106  1.00  0.00           N  
ATOM    135  CA  ALA A  10      -1.791  -5.383 -13.090  1.00  0.00           C  
ATOM    136  C   ALA A  10      -3.227  -5.892 -13.069  1.00  0.00           C  
ATOM    137  O   ALA A  10      -3.466  -7.100 -13.035  1.00  0.00           O  
ATOM    138  CB  ALA A  10      -1.398  -4.849 -11.720  1.00  0.00           C  
ATOM    139  H   ALA A  10      -1.267  -3.444 -13.831  1.00  0.00           H  
ATOM    140  HA  ALA A  10      -1.127  -6.216 -13.322  1.00  0.00           H  
ATOM    141 1HB  ALA A  10      -1.537  -5.630 -10.972  1.00  0.00           H  
ATOM    142 2HB  ALA A  10      -0.352  -4.543 -11.735  1.00  0.00           H  
ATOM    143 3HB  ALA A  10      -2.023  -3.993 -11.471  1.00  0.00           H  
ATOM    144  N   LYS A  11      -4.179  -4.966 -13.090  1.00  0.00           N  
ATOM    145  CA  LYS A  11      -5.593  -5.320 -13.073  1.00  0.00           C  
ATOM    146  C   LYS A  11      -5.971  -6.138 -14.301  1.00  0.00           C  
ATOM    147  O   LYS A  11      -6.746  -7.091 -14.208  1.00  0.00           O  
ATOM    148  CB  LYS A  11      -6.460  -4.063 -12.992  1.00  0.00           C  
ATOM    149  CG  LYS A  11      -6.385  -3.332 -11.658  1.00  0.00           C  
ATOM    150  CD  LYS A  11      -7.253  -2.082 -11.663  1.00  0.00           C  
ATOM    151  CE  LYS A  11      -7.168  -1.343 -10.335  1.00  0.00           C  
ATOM    152  NZ  LYS A  11      -8.018  -0.122 -10.323  1.00  0.00           N  
ATOM    153  H   LYS A  11      -3.916  -3.991 -13.120  1.00  0.00           H  
ATOM    154  HA  LYS A  11      -5.789  -5.916 -12.180  1.00  0.00           H  
ATOM    155 1HB  LYS A  11      -6.161  -3.363 -13.773  1.00  0.00           H  
ATOM    156 2HB  LYS A  11      -7.502  -4.327 -13.171  1.00  0.00           H  
ATOM    157 1HG  LYS A  11      -6.722  -3.995 -10.860  1.00  0.00           H  
ATOM    158 2HG  LYS A  11      -5.353  -3.046 -11.457  1.00  0.00           H  
ATOM    159 1HD  LYS A  11      -6.927  -1.416 -12.462  1.00  0.00           H  
ATOM    160 2HD  LYS A  11      -8.291  -2.361 -11.846  1.00  0.00           H  
ATOM    161 1HE  LYS A  11      -7.490  -2.003  -9.531  1.00  0.00           H  
ATOM    162 2HE  LYS A  11      -6.135  -1.053 -10.146  1.00  0.00           H  
ATOM    163 1HZ  LYS A  11      -7.934   0.339  -9.428  1.00  0.00           H  
ATOM    164 2HZ  LYS A  11      -7.716   0.507 -11.055  1.00  0.00           H  
ATOM    165 3HZ  LYS A  11      -8.982  -0.380 -10.479  1.00  0.00           H  
ATOM    166  N   ARG A  12      -5.420  -5.762 -15.450  1.00  0.00           N  
ATOM    167  CA  ARG A  12      -5.697  -6.463 -16.697  1.00  0.00           C  
ATOM    168  C   ARG A  12      -5.196  -7.900 -16.646  1.00  0.00           C  
ATOM    169  O   ARG A  12      -5.882  -8.823 -17.084  1.00  0.00           O  
ATOM    170  CB  ARG A  12      -5.047  -5.744 -17.871  1.00  0.00           C  
ATOM    171  CG  ARG A  12      -5.711  -4.436 -18.267  1.00  0.00           C  
ATOM    172  CD  ARG A  12      -5.045  -3.814 -19.440  1.00  0.00           C  
ATOM    173  NE  ARG A  12      -5.669  -2.556 -19.815  1.00  0.00           N  
ATOM    174  CZ  ARG A  12      -6.752  -2.446 -20.609  1.00  0.00           C  
ATOM    175  NH1 ARG A  12      -7.318  -3.525 -21.102  1.00  0.00           N  
ATOM    176  NH2 ARG A  12      -7.246  -1.253 -20.891  1.00  0.00           N  
ATOM    177  H   ARG A  12      -4.792  -4.971 -15.458  1.00  0.00           H  
ATOM    178  HA  ARG A  12      -6.776  -6.474 -16.856  1.00  0.00           H  
ATOM    179 1HB  ARG A  12      -4.007  -5.527 -17.632  1.00  0.00           H  
ATOM    180 2HB  ARG A  12      -5.053  -6.396 -18.745  1.00  0.00           H  
ATOM    181 1HG  ARG A  12      -6.755  -4.621 -18.524  1.00  0.00           H  
ATOM    182 2HG  ARG A  12      -5.662  -3.735 -17.433  1.00  0.00           H  
ATOM    183 1HD  ARG A  12      -3.999  -3.619 -19.203  1.00  0.00           H  
ATOM    184 2HD  ARG A  12      -5.103  -4.491 -20.292  1.00  0.00           H  
ATOM    185  HE  ARG A  12      -5.262  -1.703 -19.455  1.00  0.00           H  
ATOM    186 1HH1 ARG A  12      -6.941  -4.437 -20.885  1.00  0.00           H  
ATOM    187 2HH1 ARG A  12      -8.130  -3.443 -21.696  1.00  0.00           H  
ATOM    188 1HH2 ARG A  12      -6.810  -0.423 -20.512  1.00  0.00           H  
ATOM    189 2HH2 ARG A  12      -8.057  -1.171 -21.486  1.00  0.00           H  
ATOM    190  N   GLN A  13      -3.994  -8.083 -16.108  1.00  0.00           N  
ATOM    191  CA  GLN A  13      -3.400  -9.409 -15.994  1.00  0.00           C  
ATOM    192  C   GLN A  13      -4.187 -10.284 -15.026  1.00  0.00           C  
ATOM    193  O   GLN A  13      -4.417 -11.465 -15.288  1.00  0.00           O  
ATOM    194  CB  GLN A  13      -1.942  -9.307 -15.539  1.00  0.00           C  
ATOM    195  CG  GLN A  13      -1.228 -10.643 -15.430  1.00  0.00           C  
ATOM    196  CD  GLN A  13      -1.160 -11.373 -16.758  1.00  0.00           C  
ATOM    197  OE1 GLN A  13      -0.717 -10.816 -17.766  1.00  0.00           O  
ATOM    198  NE2 GLN A  13      -1.599 -12.626 -16.767  1.00  0.00           N  
ATOM    199  H   GLN A  13      -3.479  -7.282 -15.769  1.00  0.00           H  
ATOM    200  HA  GLN A  13      -3.411  -9.879 -16.978  1.00  0.00           H  
ATOM    201 1HB  GLN A  13      -1.385  -8.684 -16.239  1.00  0.00           H  
ATOM    202 2HB  GLN A  13      -1.899  -8.822 -14.564  1.00  0.00           H  
ATOM    203 1HG  GLN A  13      -0.210 -10.472 -15.081  1.00  0.00           H  
ATOM    204 2HG  GLN A  13      -1.765 -11.273 -14.721  1.00  0.00           H  
ATOM    205 1HE2 GLN A  13      -1.579 -13.158 -17.615  1.00  0.00           H  
ATOM    206 2HE2 GLN A  13      -1.951 -13.039 -15.926  1.00  0.00           H  
ATOM    207  N   ASP A  14      -4.597  -9.698 -13.906  1.00  0.00           N  
ATOM    208  CA  ASP A  14      -5.368 -10.421 -12.902  1.00  0.00           C  
ATOM    209  C   ASP A  14      -6.350  -9.497 -12.192  1.00  0.00           C  
ATOM    210  O   ASP A  14      -5.985  -8.791 -11.253  1.00  0.00           O  
ATOM    211  CB  ASP A  14      -4.436 -11.070 -11.876  1.00  0.00           C  
ATOM    212  CG  ASP A  14      -5.175 -11.958 -10.883  1.00  0.00           C  
ATOM    213  OD1 ASP A  14      -6.381 -12.006 -10.942  1.00  0.00           O  
ATOM    214  OD2 ASP A  14      -4.526 -12.580 -10.076  1.00  0.00           O  
ATOM    215  H   ASP A  14      -4.369  -8.727 -13.747  1.00  0.00           H  
ATOM    216  HA  ASP A  14      -5.930 -11.212 -13.400  1.00  0.00           H  
ATOM    217 1HB  ASP A  14      -3.689 -11.672 -12.393  1.00  0.00           H  
ATOM    218 2HB  ASP A  14      -3.907 -10.294 -11.323  1.00  0.00           H  
ATOM    219  N   PRO A  15      -7.599  -9.509 -12.646  1.00  0.00           N  
ATOM    220  CA  PRO A  15      -8.630  -8.654 -12.071  1.00  0.00           C  
ATOM    221  C   PRO A  15      -8.839  -8.960 -10.594  1.00  0.00           C  
ATOM    222  O   PRO A  15      -9.336  -8.123  -9.841  1.00  0.00           O  
ATOM    223  CB  PRO A  15      -9.869  -9.003 -12.902  1.00  0.00           C  
ATOM    224  CG  PRO A  15      -9.316  -9.495 -14.196  1.00  0.00           C  
ATOM    225  CD  PRO A  15      -8.078 -10.259 -13.807  1.00  0.00           C  
ATOM    226  HA  PRO A  15      -8.316  -7.615 -12.173  1.00  0.00           H  
ATOM    227 1HB  PRO A  15     -10.471  -9.762 -12.379  1.00  0.00           H  
ATOM    228 2HB  PRO A  15     -10.506  -8.114 -13.020  1.00  0.00           H  
ATOM    229 1HG  PRO A  15     -10.057 -10.123 -14.712  1.00  0.00           H  
ATOM    230 2HG  PRO A  15      -9.098  -8.647 -14.862  1.00  0.00           H  
ATOM    231 1HD  PRO A  15      -8.351 -11.292 -13.548  1.00  0.00           H  
ATOM    232 2HD  PRO A  15      -7.360 -10.244 -14.641  1.00  0.00           H  
ATOM    233  N   ASN A  16      -8.455 -10.165 -10.184  1.00  0.00           N  
ATOM    234  CA  ASN A  16      -8.629 -10.596  -8.802  1.00  0.00           C  
ATOM    235  C   ASN A  16      -7.546 -10.012  -7.904  1.00  0.00           C  
ATOM    236  O   ASN A  16      -7.652 -10.058  -6.678  1.00  0.00           O  
ATOM    237  CB  ASN A  16      -8.638 -12.110  -8.712  1.00  0.00           C  
ATOM    238  CG  ASN A  16      -9.864 -12.719  -9.333  1.00  0.00           C  
ATOM    239  OD1 ASN A  16     -10.946 -12.121  -9.315  1.00  0.00           O  
ATOM    240  ND2 ASN A  16      -9.717 -13.898  -9.882  1.00  0.00           N  
ATOM    241  H   ASN A  16      -8.033 -10.798 -10.848  1.00  0.00           H  
ATOM    242  HA  ASN A  16      -9.601 -10.247  -8.450  1.00  0.00           H  
ATOM    243 1HB  ASN A  16      -7.755 -12.510  -9.212  1.00  0.00           H  
ATOM    244 2HB  ASN A  16      -8.586 -12.413  -7.666  1.00  0.00           H  
ATOM    245 1HD2 ASN A  16     -10.499 -14.351 -10.311  1.00  0.00           H  
ATOM    246 2HD2 ASN A  16      -8.823 -14.345  -9.874  1.00  0.00           H  
ATOM    247  N   ALA A  17      -6.506  -9.463  -8.519  1.00  0.00           N  
ATOM    248  CA  ALA A  17      -5.401  -8.870  -7.775  1.00  0.00           C  
ATOM    249  C   ALA A  17      -5.806  -7.538  -7.156  1.00  0.00           C  
ATOM    250  O   ALA A  17      -6.588  -6.785  -7.736  1.00  0.00           O  
ATOM    251  CB  ALA A  17      -4.190  -8.687  -8.679  1.00  0.00           C  
ATOM    252  H   ALA A  17      -6.478  -9.456  -9.529  1.00  0.00           H  
ATOM    253  HA  ALA A  17      -5.114  -9.554  -6.977  1.00  0.00           H  
ATOM    254 1HB  ALA A  17      -3.374  -8.243  -8.109  1.00  0.00           H  
ATOM    255 2HB  ALA A  17      -3.877  -9.655  -9.068  1.00  0.00           H  
ATOM    256 3HB  ALA A  17      -4.452  -8.031  -9.508  1.00  0.00           H  
ATOM    257  N   GLN A  18      -5.269  -7.253  -5.975  1.00  0.00           N  
ATOM    258  CA  GLN A  18      -5.578  -6.013  -5.272  1.00  0.00           C  
ATOM    259  C   GLN A  18      -4.464  -4.989  -5.446  1.00  0.00           C  
ATOM    260  O   GLN A  18      -3.349  -5.182  -4.961  1.00  0.00           O  
ATOM    261  CB  GLN A  18      -5.810  -6.285  -3.783  1.00  0.00           C  
ATOM    262  CG  GLN A  18      -6.834  -7.371  -3.501  1.00  0.00           C  
ATOM    263  CD  GLN A  18      -8.222  -6.998  -3.986  1.00  0.00           C  
ATOM    264  OE1 GLN A  18      -8.817  -6.022  -3.519  1.00  0.00           O  
ATOM    265  NE2 GLN A  18      -8.747  -7.773  -4.927  1.00  0.00           N  
ATOM    266  H   GLN A  18      -4.630  -7.913  -5.552  1.00  0.00           H  
ATOM    267  HA  GLN A  18      -6.499  -5.602  -5.685  1.00  0.00           H  
ATOM    268 1HB  GLN A  18      -4.870  -6.579  -3.316  1.00  0.00           H  
ATOM    269 2HB  GLN A  18      -6.146  -5.371  -3.295  1.00  0.00           H  
ATOM    270 1HG  GLN A  18      -6.529  -8.285  -4.009  1.00  0.00           H  
ATOM    271 2HG  GLN A  18      -6.882  -7.540  -2.425  1.00  0.00           H  
ATOM    272 1HE2 GLN A  18      -9.661  -7.576  -5.287  1.00  0.00           H  
ATOM    273 2HE2 GLN A  18      -8.231  -8.555  -5.278  1.00  0.00           H  
ATOM    274  N   VAL A  19      -4.773  -3.900  -6.141  1.00  0.00           N  
ATOM    275  CA  VAL A  19      -3.794  -2.848  -6.392  1.00  0.00           C  
ATOM    276  C   VAL A  19      -4.069  -1.623  -5.529  1.00  0.00           C  
ATOM    277  O   VAL A  19      -5.118  -0.991  -5.649  1.00  0.00           O  
ATOM    278  CB  VAL A  19      -3.815  -2.441  -7.877  1.00  0.00           C  
ATOM    279  CG1 VAL A  19      -2.795  -1.344  -8.142  1.00  0.00           C  
ATOM    280  CG2 VAL A  19      -3.541  -3.655  -8.751  1.00  0.00           C  
ATOM    281  H   VAL A  19      -5.709  -3.797  -6.506  1.00  0.00           H  
ATOM    282  HA  VAL A  19      -2.803  -3.232  -6.149  1.00  0.00           H  
ATOM    283  HB  VAL A  19      -4.796  -2.032  -8.119  1.00  0.00           H  
ATOM    284 1HG1 VAL A  19      -2.823  -1.068  -9.197  1.00  0.00           H  
ATOM    285 2HG1 VAL A  19      -3.032  -0.472  -7.533  1.00  0.00           H  
ATOM    286 3HG1 VAL A  19      -1.798  -1.705  -7.889  1.00  0.00           H  
ATOM    287 1HG2 VAL A  19      -3.558  -3.360  -9.799  1.00  0.00           H  
ATOM    288 2HG2 VAL A  19      -2.562  -4.067  -8.505  1.00  0.00           H  
ATOM    289 3HG2 VAL A  19      -4.307  -4.411  -8.574  1.00  0.00           H  
ATOM    290  N   TYR A  20      -3.121  -1.294  -4.658  1.00  0.00           N  
ATOM    291  CA  TYR A  20      -3.268  -0.157  -3.758  1.00  0.00           C  
ATOM    292  C   TYR A  20      -2.285   0.953  -4.107  1.00  0.00           C  
ATOM    293  O   TYR A  20      -1.126   0.690  -4.426  1.00  0.00           O  
ATOM    294  CB  TYR A  20      -3.077  -0.597  -2.305  1.00  0.00           C  
ATOM    295  CG  TYR A  20      -4.029  -1.688  -1.867  1.00  0.00           C  
ATOM    296  CD1 TYR A  20      -3.621  -3.013  -1.885  1.00  0.00           C  
ATOM    297  CD2 TYR A  20      -5.311  -1.363  -1.449  1.00  0.00           C  
ATOM    298  CE1 TYR A  20      -4.490  -4.010  -1.486  1.00  0.00           C  
ATOM    299  CE2 TYR A  20      -6.181  -2.359  -1.050  1.00  0.00           C  
ATOM    300  CZ  TYR A  20      -5.774  -3.678  -1.067  1.00  0.00           C  
ATOM    301  OH  TYR A  20      -6.640  -4.670  -0.669  1.00  0.00           O  
ATOM    302  H   TYR A  20      -2.276  -1.846  -4.620  1.00  0.00           H  
ATOM    303  HA  TYR A  20      -4.282   0.231  -3.854  1.00  0.00           H  
ATOM    304 1HB  TYR A  20      -2.058  -0.958  -2.164  1.00  0.00           H  
ATOM    305 2HB  TYR A  20      -3.215   0.259  -1.645  1.00  0.00           H  
ATOM    306  HD1 TYR A  20      -2.613  -3.268  -2.214  1.00  0.00           H  
ATOM    307  HD2 TYR A  20      -5.633  -0.321  -1.436  1.00  0.00           H  
ATOM    308  HE1 TYR A  20      -4.169  -5.051  -1.500  1.00  0.00           H  
ATOM    309  HE2 TYR A  20      -7.188  -2.104  -0.721  1.00  0.00           H  
ATOM    310  HH  TYR A  20      -6.205  -5.523  -0.747  1.00  0.00           H  
ATOM    311  N   LYS A  21      -2.755   2.194  -4.045  1.00  0.00           N  
ATOM    312  CA  LYS A  21      -1.911   3.349  -4.331  1.00  0.00           C  
ATOM    313  C   LYS A  21      -1.743   4.227  -3.099  1.00  0.00           C  
ATOM    314  O   LYS A  21      -2.676   4.913  -2.680  1.00  0.00           O  
ATOM    315  CB  LYS A  21      -2.495   4.167  -5.484  1.00  0.00           C  
ATOM    316  CG  LYS A  21      -1.651   5.365  -5.896  1.00  0.00           C  
ATOM    317  CD  LYS A  21      -2.273   6.102  -7.072  1.00  0.00           C  
ATOM    318  CE  LYS A  21      -1.449   7.320  -7.463  1.00  0.00           C  
ATOM    319  NZ  LYS A  21      -2.029   8.032  -8.634  1.00  0.00           N  
ATOM    320  H   LYS A  21      -3.722   2.342  -3.793  1.00  0.00           H  
ATOM    321  HA  LYS A  21      -0.930   2.990  -4.643  1.00  0.00           H  
ATOM    322 1HB  LYS A  21      -2.618   3.528  -6.358  1.00  0.00           H  
ATOM    323 2HB  LYS A  21      -3.483   4.534  -5.205  1.00  0.00           H  
ATOM    324 1HG  LYS A  21      -1.559   6.053  -5.054  1.00  0.00           H  
ATOM    325 2HG  LYS A  21      -0.653   5.028  -6.176  1.00  0.00           H  
ATOM    326 1HD  LYS A  21      -2.341   5.430  -7.928  1.00  0.00           H  
ATOM    327 2HD  LYS A  21      -3.280   6.427  -6.807  1.00  0.00           H  
ATOM    328 1HE  LYS A  21      -1.399   8.010  -6.622  1.00  0.00           H  
ATOM    329 2HE  LYS A  21      -0.434   7.008  -7.709  1.00  0.00           H  
ATOM    330 1HZ  LYS A  21      -1.454   8.831  -8.861  1.00  0.00           H  
ATOM    331 2HZ  LYS A  21      -2.063   7.406  -9.426  1.00  0.00           H  
ATOM    332 3HZ  LYS A  21      -2.964   8.343  -8.411  1.00  0.00           H  
ATOM    333  N   VAL A  22      -0.547   4.200  -2.519  1.00  0.00           N  
ATOM    334  CA  VAL A  22      -0.271   4.950  -1.299  1.00  0.00           C  
ATOM    335  C   VAL A  22       0.891   5.913  -1.496  1.00  0.00           C  
ATOM    336  O   VAL A  22       1.767   5.683  -2.330  1.00  0.00           O  
ATOM    337  CB  VAL A  22       0.055   3.986  -0.142  1.00  0.00           C  
ATOM    338  CG1 VAL A  22      -1.104   3.031   0.098  1.00  0.00           C  
ATOM    339  CG2 VAL A  22       1.332   3.219  -0.451  1.00  0.00           C  
ATOM    340  H   VAL A  22       0.189   3.647  -2.934  1.00  0.00           H  
ATOM    341  HA  VAL A  22      -1.161   5.524  -1.036  1.00  0.00           H  
ATOM    342  HB  VAL A  22       0.190   4.564   0.772  1.00  0.00           H  
ATOM    343 1HG1 VAL A  22      -0.857   2.357   0.919  1.00  0.00           H  
ATOM    344 2HG1 VAL A  22      -1.998   3.599   0.353  1.00  0.00           H  
ATOM    345 3HG1 VAL A  22      -1.288   2.448  -0.805  1.00  0.00           H  
ATOM    346 1HG2 VAL A  22       1.556   2.541   0.371  1.00  0.00           H  
ATOM    347 2HG2 VAL A  22       1.199   2.646  -1.369  1.00  0.00           H  
ATOM    348 3HG2 VAL A  22       2.156   3.921  -0.578  1.00  0.00           H  
ATOM    349  N   THR A  23       0.894   6.995  -0.723  1.00  0.00           N  
ATOM    350  CA  THR A  23       1.946   8.001  -0.818  1.00  0.00           C  
ATOM    351  C   THR A  23       2.478   8.372   0.560  1.00  0.00           C  
ATOM    352  O   THR A  23       3.611   8.838   0.694  1.00  0.00           O  
ATOM    353  CB  THR A  23       1.441   9.266  -1.535  1.00  0.00           C  
ATOM    354  OG1 THR A  23       0.354   9.836  -0.794  1.00  0.00           O  
ATOM    355  CG2 THR A  23       0.970   8.930  -2.942  1.00  0.00           C  
ATOM    356  H   THR A  23       0.150   7.123  -0.053  1.00  0.00           H  
ATOM    357  HA  THR A  23       2.764   7.591  -1.410  1.00  0.00           H  
ATOM    358  HB  THR A  23       2.247   9.998  -1.593  1.00  0.00           H  
ATOM    359  HG1 THR A  23      -0.148   9.135  -0.373  1.00  0.00           H  
ATOM    360 1HG2 THR A  23       0.617   9.836  -3.433  1.00  0.00           H  
ATOM    361 2HG2 THR A  23       1.797   8.507  -3.511  1.00  0.00           H  
ATOM    362 3HG2 THR A  23       0.158   8.206  -2.890  1.00  0.00           H  
ATOM    363  N   THR A  24       1.657   8.162   1.583  1.00  0.00           N  
ATOM    364  CA  THR A  24       2.041   8.483   2.953  1.00  0.00           C  
ATOM    365  C   THR A  24       2.130   7.227   3.809  1.00  0.00           C  
ATOM    366  O   THR A  24       1.514   6.207   3.497  1.00  0.00           O  
ATOM    367  CB  THR A  24       1.048   9.473   3.589  1.00  0.00           C  
ATOM    368  OG1 THR A  24      -0.233   8.844   3.730  1.00  0.00           O  
ATOM    369  CG2 THR A  24       0.906  10.716   2.724  1.00  0.00           C  
ATOM    370  H   THR A  24       0.743   7.770   1.408  1.00  0.00           H  
ATOM    371  HA  THR A  24       3.020   8.963   2.933  1.00  0.00           H  
ATOM    372  HB  THR A  24       1.405   9.763   4.576  1.00  0.00           H  
ATOM    373  HG1 THR A  24      -0.804   9.117   3.008  1.00  0.00           H  
ATOM    374 1HG2 THR A  24       0.200  11.404   3.189  1.00  0.00           H  
ATOM    375 2HG2 THR A  24       1.876  11.202   2.624  1.00  0.00           H  
ATOM    376 3HG2 THR A  24       0.539  10.433   1.738  1.00  0.00           H  
ATOM    377  N   PRO A  25       2.899   7.306   4.889  1.00  0.00           N  
ATOM    378  CA  PRO A  25       3.064   6.176   5.796  1.00  0.00           C  
ATOM    379  C   PRO A  25       1.716   5.657   6.281  1.00  0.00           C  
ATOM    380  O   PRO A  25       1.503   4.448   6.373  1.00  0.00           O  
ATOM    381  CB  PRO A  25       3.885   6.773   6.944  1.00  0.00           C  
ATOM    382  CG  PRO A  25       4.680   7.857   6.299  1.00  0.00           C  
ATOM    383  CD  PRO A  25       3.737   8.467   5.296  1.00  0.00           C  
ATOM    384  HA  PRO A  25       3.576   5.375   5.262  1.00  0.00           H  
ATOM    385 1HB  PRO A  25       3.214   7.146   7.732  1.00  0.00           H  
ATOM    386 2HB  PRO A  25       4.515   5.995   7.399  1.00  0.00           H  
ATOM    387 1HG  PRO A  25       5.019   8.580   7.056  1.00  0.00           H  
ATOM    388 2HG  PRO A  25       5.583   7.439   5.832  1.00  0.00           H  
ATOM    389 1HD  PRO A  25       3.139   9.251   5.784  1.00  0.00           H  
ATOM    390 2HD  PRO A  25       4.313   8.884   4.457  1.00  0.00           H  
ATOM    391  N   ASP A  26       0.809   6.578   6.588  1.00  0.00           N  
ATOM    392  CA  ASP A  26      -0.526   6.214   7.048  1.00  0.00           C  
ATOM    393  C   ASP A  26      -1.255   5.371   6.009  1.00  0.00           C  
ATOM    394  O   ASP A  26      -1.850   4.344   6.336  1.00  0.00           O  
ATOM    395  CB  ASP A  26      -1.345   7.468   7.362  1.00  0.00           C  
ATOM    396  CG  ASP A  26      -0.867   8.189   8.616  1.00  0.00           C  
ATOM    397  OD1 ASP A  26      -0.112   7.609   9.360  1.00  0.00           O  
ATOM    398  OD2 ASP A  26      -1.262   9.312   8.818  1.00  0.00           O  
ATOM    399  H   ASP A  26       1.051   7.555   6.503  1.00  0.00           H  
ATOM    400  HA  ASP A  26      -0.430   5.633   7.965  1.00  0.00           H  
ATOM    401 1HB  ASP A  26      -1.290   8.159   6.521  1.00  0.00           H  
ATOM    402 2HB  ASP A  26      -2.392   7.195   7.494  1.00  0.00           H  
ATOM    403  N   GLU A  27      -1.203   5.810   4.756  1.00  0.00           N  
ATOM    404  CA  GLU A  27      -1.834   5.080   3.662  1.00  0.00           C  
ATOM    405  C   GLU A  27      -1.215   3.699   3.493  1.00  0.00           C  
ATOM    406  O   GLU A  27      -1.915   2.721   3.230  1.00  0.00           O  
ATOM    407  CB  GLU A  27      -1.712   5.867   2.356  1.00  0.00           C  
ATOM    408  CG  GLU A  27      -2.571   7.123   2.297  1.00  0.00           C  
ATOM    409  CD  GLU A  27      -2.258   7.990   1.109  1.00  0.00           C  
ATOM    410  OE1 GLU A  27      -1.116   8.043   0.720  1.00  0.00           O  
ATOM    411  OE2 GLU A  27      -3.163   8.600   0.590  1.00  0.00           O  
ATOM    412  H   GLU A  27      -0.716   6.671   4.556  1.00  0.00           H  
ATOM    413  HA  GLU A  27      -2.894   4.963   3.891  1.00  0.00           H  
ATOM    414 1HB  GLU A  27      -0.675   6.164   2.205  1.00  0.00           H  
ATOM    415 2HB  GLU A  27      -1.995   5.229   1.519  1.00  0.00           H  
ATOM    416 1HG  GLU A  27      -3.620   6.831   2.253  1.00  0.00           H  
ATOM    417 2HG  GLU A  27      -2.420   7.697   3.210  1.00  0.00           H  
ATOM    418  N   ILE A  28       0.103   3.624   3.645  1.00  0.00           N  
ATOM    419  CA  ILE A  28       0.816   2.356   3.543  1.00  0.00           C  
ATOM    420  C   ILE A  28       0.265   1.333   4.526  1.00  0.00           C  
ATOM    421  O   ILE A  28      -0.066   0.209   4.150  1.00  0.00           O  
ATOM    422  CB  ILE A  28       2.323   2.552   3.795  1.00  0.00           C  
ATOM    423  CG1 ILE A  28       2.967   3.301   2.626  1.00  0.00           C  
ATOM    424  CG2 ILE A  28       3.004   1.209   4.012  1.00  0.00           C  
ATOM    425  CD1 ILE A  28       4.374   3.778   2.908  1.00  0.00           C  
ATOM    426  H   ILE A  28       0.625   4.467   3.836  1.00  0.00           H  
ATOM    427  HA  ILE A  28       0.691   1.971   2.530  1.00  0.00           H  
ATOM    428  HB  ILE A  28       2.466   3.168   4.682  1.00  0.00           H  
ATOM    429 1HG1 ILE A  28       2.995   2.654   1.750  1.00  0.00           H  
ATOM    430 2HG1 ILE A  28       2.359   4.169   2.371  1.00  0.00           H  
ATOM    431 1HG2 ILE A  28       4.068   1.366   4.188  1.00  0.00           H  
ATOM    432 2HG2 ILE A  28       2.562   0.712   4.875  1.00  0.00           H  
ATOM    433 3HG2 ILE A  28       2.871   0.587   3.127  1.00  0.00           H  
ATOM    434 1HD1 ILE A  28       4.763   4.300   2.033  1.00  0.00           H  
ATOM    435 2HD1 ILE A  28       4.364   4.457   3.761  1.00  0.00           H  
ATOM    436 3HD1 ILE A  28       5.010   2.922   3.132  1.00  0.00           H  
ATOM    437  N   GLU A  29       0.167   1.730   5.792  1.00  0.00           N  
ATOM    438  CA  GLU A  29      -0.352   0.851   6.832  1.00  0.00           C  
ATOM    439  C   GLU A  29      -1.726   0.308   6.460  1.00  0.00           C  
ATOM    440  O   GLU A  29      -1.967  -0.897   6.529  1.00  0.00           O  
ATOM    441  CB  GLU A  29      -0.431   1.594   8.168  1.00  0.00           C  
ATOM    442  CG  GLU A  29      -0.980   0.762   9.318  1.00  0.00           C  
ATOM    443  CD  GLU A  29      -1.080   1.535  10.603  1.00  0.00           C  
ATOM    444  OE1 GLU A  29      -0.428   2.545  10.719  1.00  0.00           O  
ATOM    445  OE2 GLU A  29      -1.810   1.116  11.471  1.00  0.00           O  
ATOM    446  H   GLU A  29       0.460   2.664   6.038  1.00  0.00           H  
ATOM    447  HA  GLU A  29       0.335   0.012   6.951  1.00  0.00           H  
ATOM    448 1HB  GLU A  29       0.563   1.941   8.451  1.00  0.00           H  
ATOM    449 2HB  GLU A  29      -1.065   2.473   8.058  1.00  0.00           H  
ATOM    450 1HG  GLU A  29      -1.971   0.398   9.049  1.00  0.00           H  
ATOM    451 2HG  GLU A  29      -0.334  -0.102   9.469  1.00  0.00           H  
ATOM    452  N   GLU A  30      -2.624   1.204   6.066  1.00  0.00           N  
ATOM    453  CA  GLU A  30      -3.976   0.817   5.681  1.00  0.00           C  
ATOM    454  C   GLU A  30      -3.955  -0.238   4.582  1.00  0.00           C  
ATOM    455  O   GLU A  30      -4.613  -1.273   4.690  1.00  0.00           O  
ATOM    456  CB  GLU A  30      -4.768   2.039   5.212  1.00  0.00           C  
ATOM    457  CG  GLU A  30      -6.189   1.732   4.760  1.00  0.00           C  
ATOM    458  CD  GLU A  30      -6.920   2.948   4.262  1.00  0.00           C  
ATOM    459  OE1 GLU A  30      -6.463   4.037   4.513  1.00  0.00           O  
ATOM    460  OE2 GLU A  30      -7.937   2.787   3.630  1.00  0.00           O  
ATOM    461  H   GLU A  30      -2.363   2.180   6.030  1.00  0.00           H  
ATOM    462  HA  GLU A  30      -4.478   0.401   6.555  1.00  0.00           H  
ATOM    463 1HB  GLU A  30      -4.825   2.768   6.021  1.00  0.00           H  
ATOM    464 2HB  GLU A  30      -4.248   2.513   4.380  1.00  0.00           H  
ATOM    465 1HG  GLU A  30      -6.153   0.992   3.962  1.00  0.00           H  
ATOM    466 2HG  GLU A  30      -6.739   1.300   5.595  1.00  0.00           H  
ATOM    467  N   ALA A  31      -3.196   0.031   3.525  1.00  0.00           N  
ATOM    468  CA  ALA A  31      -3.098  -0.890   2.398  1.00  0.00           C  
ATOM    469  C   ALA A  31      -2.644  -2.271   2.854  1.00  0.00           C  
ATOM    470  O   ALA A  31      -3.214  -3.286   2.453  1.00  0.00           O  
ATOM    471  CB  ALA A  31      -2.145  -0.341   1.346  1.00  0.00           C  
ATOM    472  H   ALA A  31      -2.674   0.895   3.501  1.00  0.00           H  
ATOM    473  HA  ALA A  31      -4.083  -0.980   1.939  1.00  0.00           H  
ATOM    474 1HB  ALA A  31      -2.082  -1.040   0.512  1.00  0.00           H  
ATOM    475 2HB  ALA A  31      -2.514   0.620   0.987  1.00  0.00           H  
ATOM    476 3HB  ALA A  31      -1.157  -0.209   1.784  1.00  0.00           H  
ATOM    477  N   VAL A  32      -1.614  -2.303   3.691  1.00  0.00           N  
ATOM    478  CA  VAL A  32      -1.086  -3.560   4.208  1.00  0.00           C  
ATOM    479  C   VAL A  32      -2.165  -4.356   4.930  1.00  0.00           C  
ATOM    480  O   VAL A  32      -2.314  -5.558   4.712  1.00  0.00           O  
ATOM    481  CB  VAL A  32       0.082  -3.290   5.176  1.00  0.00           C  
ATOM    482  CG1 VAL A  32       0.469  -4.565   5.912  1.00  0.00           C  
ATOM    483  CG2 VAL A  32       1.270  -2.728   4.409  1.00  0.00           C  
ATOM    484  H   VAL A  32      -1.185  -1.434   3.978  1.00  0.00           H  
ATOM    485  HA  VAL A  32      -0.716  -4.152   3.370  1.00  0.00           H  
ATOM    486  HB  VAL A  32      -0.239  -2.570   5.928  1.00  0.00           H  
ATOM    487 1HG1 VAL A  32       1.296  -4.356   6.591  1.00  0.00           H  
ATOM    488 2HG1 VAL A  32      -0.385  -4.929   6.482  1.00  0.00           H  
ATOM    489 3HG1 VAL A  32       0.775  -5.322   5.191  1.00  0.00           H  
ATOM    490 1HG2 VAL A  32       2.092  -2.540   5.100  1.00  0.00           H  
ATOM    491 2HG2 VAL A  32       1.588  -3.447   3.653  1.00  0.00           H  
ATOM    492 3HG2 VAL A  32       0.982  -1.795   3.925  1.00  0.00           H  
ATOM    493  N   ARG A  33      -2.917  -3.678   5.790  1.00  0.00           N  
ATOM    494  CA  ARG A  33      -4.001  -4.316   6.529  1.00  0.00           C  
ATOM    495  C   ARG A  33      -5.020  -4.938   5.583  1.00  0.00           C  
ATOM    496  O   ARG A  33      -5.476  -6.062   5.798  1.00  0.00           O  
ATOM    497  CB  ARG A  33      -4.700  -3.309   7.430  1.00  0.00           C  
ATOM    498  CG  ARG A  33      -3.875  -2.829   8.614  1.00  0.00           C  
ATOM    499  CD  ARG A  33      -4.619  -1.842   9.438  1.00  0.00           C  
ATOM    500  NE  ARG A  33      -3.799  -1.306  10.513  1.00  0.00           N  
ATOM    501  CZ  ARG A  33      -3.608  -1.908  11.702  1.00  0.00           C  
ATOM    502  NH1 ARG A  33      -4.183  -3.063  11.954  1.00  0.00           N  
ATOM    503  NH2 ARG A  33      -2.843  -1.338  12.617  1.00  0.00           N  
ATOM    504  H   ARG A  33      -2.733  -2.696   5.938  1.00  0.00           H  
ATOM    505  HA  ARG A  33      -3.578  -5.103   7.155  1.00  0.00           H  
ATOM    506 1HB  ARG A  33      -4.981  -2.432   6.847  1.00  0.00           H  
ATOM    507 2HB  ARG A  33      -5.617  -3.747   7.824  1.00  0.00           H  
ATOM    508 1HG  ARG A  33      -3.617  -3.679   9.246  1.00  0.00           H  
ATOM    509 2HG  ARG A  33      -2.962  -2.355   8.252  1.00  0.00           H  
ATOM    510 1HD  ARG A  33      -4.941  -1.012   8.809  1.00  0.00           H  
ATOM    511 2HD  ARG A  33      -5.491  -2.321   9.881  1.00  0.00           H  
ATOM    512  HE  ARG A  33      -3.341  -0.418  10.356  1.00  0.00           H  
ATOM    513 1HH1 ARG A  33      -4.768  -3.499  11.255  1.00  0.00           H  
ATOM    514 2HH1 ARG A  33      -4.040  -3.515  12.846  1.00  0.00           H  
ATOM    515 1HH2 ARG A  33      -2.401  -0.450  12.423  1.00  0.00           H  
ATOM    516 2HH2 ARG A  33      -2.700  -1.789  13.508  1.00  0.00           H  
ATOM    517  N   ARG A  34      -5.373  -4.202   4.533  1.00  0.00           N  
ATOM    518  CA  ARG A  34      -6.316  -4.694   3.536  1.00  0.00           C  
ATOM    519  C   ARG A  34      -5.781  -5.935   2.836  1.00  0.00           C  
ATOM    520  O   ARG A  34      -6.518  -6.893   2.600  1.00  0.00           O  
ATOM    521  CB  ARG A  34      -6.609  -3.618   2.501  1.00  0.00           C  
ATOM    522  CG  ARG A  34      -7.406  -2.432   3.018  1.00  0.00           C  
ATOM    523  CD  ARG A  34      -7.630  -1.416   1.958  1.00  0.00           C  
ATOM    524  NE  ARG A  34      -8.311  -0.238   2.471  1.00  0.00           N  
ATOM    525  CZ  ARG A  34      -9.646  -0.128   2.616  1.00  0.00           C  
ATOM    526  NH1 ARG A  34     -10.428  -1.132   2.285  1.00  0.00           N  
ATOM    527  NH2 ARG A  34     -10.169   0.988   3.093  1.00  0.00           N  
ATOM    528  H   ARG A  34      -4.978  -3.280   4.425  1.00  0.00           H  
ATOM    529  HA  ARG A  34      -7.249  -4.950   4.040  1.00  0.00           H  
ATOM    530 1HB  ARG A  34      -5.671  -3.236   2.099  1.00  0.00           H  
ATOM    531 2HB  ARG A  34      -7.167  -4.054   1.671  1.00  0.00           H  
ATOM    532 1HG  ARG A  34      -8.377  -2.774   3.376  1.00  0.00           H  
ATOM    533 2HG  ARG A  34      -6.863  -1.958   3.837  1.00  0.00           H  
ATOM    534 1HD  ARG A  34      -6.672  -1.103   1.545  1.00  0.00           H  
ATOM    535 2HD  ARG A  34      -8.243  -1.846   1.166  1.00  0.00           H  
ATOM    536  HE  ARG A  34      -7.742   0.555   2.737  1.00  0.00           H  
ATOM    537 1HH1 ARG A  34     -10.028  -1.985   1.920  1.00  0.00           H  
ATOM    538 2HH1 ARG A  34     -11.428  -1.050   2.394  1.00  0.00           H  
ATOM    539 1HH2 ARG A  34      -9.568   1.759   3.348  1.00  0.00           H  
ATOM    540 2HH2 ARG A  34     -11.169   1.070   3.202  1.00  0.00           H  
ATOM    541  N   ILE A  35      -4.494  -5.915   2.506  1.00  0.00           N  
ATOM    542  CA  ILE A  35      -3.847  -7.056   1.873  1.00  0.00           C  
ATOM    543  C   ILE A  35      -3.950  -8.302   2.743  1.00  0.00           C  
ATOM    544  O   ILE A  35      -4.246  -9.391   2.252  1.00  0.00           O  
ATOM    545  CB  ILE A  35      -2.365  -6.754   1.581  1.00  0.00           C  
ATOM    546  CG1 ILE A  35      -2.243  -5.689   0.488  1.00  0.00           C  
ATOM    547  CG2 ILE A  35      -1.634  -8.025   1.174  1.00  0.00           C  
ATOM    548  CD1 ILE A  35      -0.847  -5.129   0.335  1.00  0.00           C  
ATOM    549  H   ILE A  35      -3.950  -5.085   2.699  1.00  0.00           H  
ATOM    550  HA  ILE A  35      -4.344  -7.252   0.921  1.00  0.00           H  
ATOM    551  HB  ILE A  35      -1.895  -6.345   2.474  1.00  0.00           H  
ATOM    552 1HG1 ILE A  35      -2.548  -6.112  -0.469  1.00  0.00           H  
ATOM    553 2HG1 ILE A  35      -2.918  -4.862   0.709  1.00  0.00           H  
ATOM    554 1HG2 ILE A  35      -0.589  -7.793   0.971  1.00  0.00           H  
ATOM    555 2HG2 ILE A  35      -1.694  -8.753   1.982  1.00  0.00           H  
ATOM    556 3HG2 ILE A  35      -2.095  -8.439   0.278  1.00  0.00           H  
ATOM    557 1HD1 ILE A  35      -0.840  -4.380  -0.458  1.00  0.00           H  
ATOM    558 2HD1 ILE A  35      -0.535  -4.668   1.273  1.00  0.00           H  
ATOM    559 3HD1 ILE A  35      -0.159  -5.934   0.079  1.00  0.00           H  
ATOM    560  N   GLU A  36      -3.704  -8.134   4.037  1.00  0.00           N  
ATOM    561  CA  GLU A  36      -3.826  -9.233   4.990  1.00  0.00           C  
ATOM    562  C   GLU A  36      -5.214  -9.857   4.936  1.00  0.00           C  
ATOM    563  O   GLU A  36      -5.354 -11.078   4.878  1.00  0.00           O  
ATOM    564  CB  GLU A  36      -3.532  -8.743   6.410  1.00  0.00           C  
ATOM    565  CG  GLU A  36      -3.676  -9.810   7.485  1.00  0.00           C  
ATOM    566  CD  GLU A  36      -3.466  -9.274   8.874  1.00  0.00           C  
ATOM    567  OE1 GLU A  36      -3.248  -8.093   9.008  1.00  0.00           O  
ATOM    568  OE2 GLU A  36      -3.523 -10.045   9.802  1.00  0.00           O  
ATOM    569  H   GLU A  36      -3.426  -7.223   4.371  1.00  0.00           H  
ATOM    570  HA  GLU A  36      -3.089  -9.994   4.734  1.00  0.00           H  
ATOM    571 1HB  GLU A  36      -2.514  -8.356   6.457  1.00  0.00           H  
ATOM    572 2HB  GLU A  36      -4.206  -7.923   6.659  1.00  0.00           H  
ATOM    573 1HG  GLU A  36      -4.675 -10.242   7.422  1.00  0.00           H  
ATOM    574 2HG  GLU A  36      -2.954 -10.603   7.294  1.00  0.00           H  
ATOM    575  N   LYS A  37      -6.239  -9.011   4.952  1.00  0.00           N  
ATOM    576  CA  LYS A  37      -7.618  -9.478   4.876  1.00  0.00           C  
ATOM    577  C   LYS A  37      -7.856 -10.290   3.610  1.00  0.00           C  
ATOM    578  O   LYS A  37      -8.528 -11.321   3.639  1.00  0.00           O  
ATOM    579  CB  LYS A  37      -8.587  -8.296   4.933  1.00  0.00           C  
ATOM    580  CG  LYS A  37      -8.652  -7.599   6.285  1.00  0.00           C  
ATOM    581  CD  LYS A  37      -9.602  -6.411   6.251  1.00  0.00           C  
ATOM    582  CE  LYS A  37      -9.651  -5.701   7.595  1.00  0.00           C  
ATOM    583  NZ  LYS A  37     -10.560  -4.523   7.570  1.00  0.00           N  
ATOM    584  H   LYS A  37      -6.058  -8.020   5.020  1.00  0.00           H  
ATOM    585  HA  LYS A  37      -7.818 -10.111   5.740  1.00  0.00           H  
ATOM    586 1HB  LYS A  37      -8.300  -7.553   4.188  1.00  0.00           H  
ATOM    587 2HB  LYS A  37      -9.592  -8.637   4.684  1.00  0.00           H  
ATOM    588 1HG  LYS A  37      -8.994  -8.305   7.043  1.00  0.00           H  
ATOM    589 2HG  LYS A  37      -7.657  -7.250   6.563  1.00  0.00           H  
ATOM    590 1HD  LYS A  37      -9.273  -5.704   5.487  1.00  0.00           H  
ATOM    591 2HD  LYS A  37     -10.604  -6.754   5.995  1.00  0.00           H  
ATOM    592 1HE  LYS A  37      -9.997  -6.395   8.360  1.00  0.00           H  
ATOM    593 2HE  LYS A  37      -8.650  -5.366   7.867  1.00  0.00           H  
ATOM    594 1HZ  LYS A  37     -10.564  -4.080   8.478  1.00  0.00           H  
ATOM    595 2HZ  LYS A  37     -10.237  -3.863   6.876  1.00  0.00           H  
ATOM    596 3HZ  LYS A  37     -11.495  -4.824   7.338  1.00  0.00           H  
ATOM    597  N   TYR A  38      -7.300  -9.820   2.498  1.00  0.00           N  
ATOM    598  CA  TYR A  38      -7.428 -10.516   1.223  1.00  0.00           C  
ATOM    599  C   TYR A  38      -6.835 -11.917   1.300  1.00  0.00           C  
ATOM    600  O   TYR A  38      -7.461 -12.890   0.879  1.00  0.00           O  
ATOM    601  CB  TYR A  38      -6.756  -9.716   0.106  1.00  0.00           C  
ATOM    602  CG  TYR A  38      -6.864 -10.362  -1.258  1.00  0.00           C  
ATOM    603  CD1 TYR A  38      -8.104 -10.496  -1.865  1.00  0.00           C  
ATOM    604  CD2 TYR A  38      -5.724 -10.819  -1.901  1.00  0.00           C  
ATOM    605  CE1 TYR A  38      -8.203 -11.086  -3.110  1.00  0.00           C  
ATOM    606  CE2 TYR A  38      -5.823 -11.409  -3.147  1.00  0.00           C  
ATOM    607  CZ  TYR A  38      -7.057 -11.543  -3.750  1.00  0.00           C  
ATOM    608  OH  TYR A  38      -7.156 -12.130  -4.991  1.00  0.00           O  
ATOM    609  H   TYR A  38      -6.776  -8.957   2.537  1.00  0.00           H  
ATOM    610  HA  TYR A  38      -8.487 -10.597   0.978  1.00  0.00           H  
ATOM    611 1HB  TYR A  38      -7.203  -8.723   0.049  1.00  0.00           H  
ATOM    612 2HB  TYR A  38      -5.699  -9.585   0.337  1.00  0.00           H  
ATOM    613  HD1 TYR A  38      -9.001 -10.136  -1.359  1.00  0.00           H  
ATOM    614  HD2 TYR A  38      -4.750 -10.714  -1.424  1.00  0.00           H  
ATOM    615  HE1 TYR A  38      -9.178 -11.192  -3.587  1.00  0.00           H  
ATOM    616  HE2 TYR A  38      -4.927 -11.769  -3.652  1.00  0.00           H  
ATOM    617  HH  TYR A  38      -8.056 -12.044  -5.313  1.00  0.00           H  
ATOM    618  N   GLY A  39      -5.625 -12.014   1.840  1.00  0.00           N  
ATOM    619  CA  GLY A  39      -4.963 -13.301   2.009  1.00  0.00           C  
ATOM    620  C   GLY A  39      -4.133 -13.659   0.782  1.00  0.00           C  
ATOM    621  O   GLY A  39      -4.273 -14.746   0.221  1.00  0.00           O  
ATOM    622  H   GLY A  39      -5.153 -11.174   2.142  1.00  0.00           H  
ATOM    623 1HA  GLY A  39      -4.321 -13.268   2.890  1.00  0.00           H  
ATOM    624 2HA  GLY A  39      -5.710 -14.075   2.185  1.00  0.00           H  
ATOM    625  N   ALA A  40      -3.269 -12.738   0.370  1.00  0.00           N  
ATOM    626  CA  ALA A  40      -2.406 -12.959  -0.784  1.00  0.00           C  
ATOM    627  C   ALA A  40      -1.154 -13.735  -0.397  1.00  0.00           C  
ATOM    628  O   ALA A  40      -0.823 -13.848   0.783  1.00  0.00           O  
ATOM    629  CB  ALA A  40      -2.029 -11.632  -1.425  1.00  0.00           C  
ATOM    630  H   ALA A  40      -3.207 -11.862   0.870  1.00  0.00           H  
ATOM    631  HA  ALA A  40      -2.961 -13.537  -1.525  1.00  0.00           H  
ATOM    632 1HB  ALA A  40      -1.385 -11.813  -2.286  1.00  0.00           H  
ATOM    633 2HB  ALA A  40      -2.932 -11.115  -1.750  1.00  0.00           H  
ATOM    634 3HB  ALA A  40      -1.500 -11.015  -0.700  1.00  0.00           H  
ATOM    635  N   GLN A  41      -0.461 -14.268  -1.397  1.00  0.00           N  
ATOM    636  CA  GLN A  41       0.771 -15.012  -1.165  1.00  0.00           C  
ATOM    637  C   GLN A  41       1.989 -14.210  -1.603  1.00  0.00           C  
ATOM    638  O   GLN A  41       3.045 -14.272  -0.972  1.00  0.00           O  
ATOM    639  CB  GLN A  41       0.735 -16.353  -1.903  1.00  0.00           C  
ATOM    640  CG  GLN A  41      -0.388 -17.276  -1.461  1.00  0.00           C  
ATOM    641  CD  GLN A  41      -0.277 -17.664   0.001  1.00  0.00           C  
ATOM    642  OE1 GLN A  41       0.772 -18.127   0.457  1.00  0.00           O  
ATOM    643  NE2 GLN A  41      -1.361 -17.477   0.746  1.00  0.00           N  
ATOM    644  H   GLN A  41      -0.797 -14.155  -2.344  1.00  0.00           H  
ATOM    645  HA  GLN A  41       0.853 -15.219  -0.098  1.00  0.00           H  
ATOM    646 1HB  GLN A  41       0.624 -16.176  -2.973  1.00  0.00           H  
ATOM    647 2HB  GLN A  41       1.679 -16.876  -1.753  1.00  0.00           H  
ATOM    648 1HG  GLN A  41      -1.341 -16.769  -1.609  1.00  0.00           H  
ATOM    649 2HG  GLN A  41      -0.352 -18.186  -2.060  1.00  0.00           H  
ATOM    650 1HE2 GLN A  41      -1.347 -17.714   1.718  1.00  0.00           H  
ATOM    651 2HE2 GLN A  41      -2.191 -17.099   0.335  1.00  0.00           H  
ATOM    652  N   VAL A  42       1.838 -13.458  -2.687  1.00  0.00           N  
ATOM    653  CA  VAL A  42       2.924 -12.635  -3.206  1.00  0.00           C  
ATOM    654  C   VAL A  42       2.503 -11.175  -3.319  1.00  0.00           C  
ATOM    655  O   VAL A  42       1.404 -10.869  -3.783  1.00  0.00           O  
ATOM    656  CB  VAL A  42       3.368 -13.146  -4.589  1.00  0.00           C  
ATOM    657  CG1 VAL A  42       4.473 -12.266  -5.153  1.00  0.00           C  
ATOM    658  CG2 VAL A  42       3.830 -14.592  -4.483  1.00  0.00           C  
ATOM    659  H   VAL A  42       0.948 -13.456  -3.164  1.00  0.00           H  
ATOM    660  HA  VAL A  42       3.768 -12.703  -2.520  1.00  0.00           H  
ATOM    661  HB  VAL A  42       2.524 -13.084  -5.277  1.00  0.00           H  
ATOM    662 1HG1 VAL A  42       4.775 -12.642  -6.131  1.00  0.00           H  
ATOM    663 2HG1 VAL A  42       4.108 -11.244  -5.254  1.00  0.00           H  
ATOM    664 3HG1 VAL A  42       5.330 -12.282  -4.479  1.00  0.00           H  
ATOM    665 1HG2 VAL A  42       4.142 -14.947  -5.464  1.00  0.00           H  
ATOM    666 2HG2 VAL A  42       4.669 -14.655  -3.790  1.00  0.00           H  
ATOM    667 3HG2 VAL A  42       3.010 -15.210  -4.117  1.00  0.00           H  
ATOM    668  N   VAL A  43       3.383 -10.276  -2.891  1.00  0.00           N  
ATOM    669  CA  VAL A  43       3.103  -8.846  -2.939  1.00  0.00           C  
ATOM    670  C   VAL A  43       4.171  -8.101  -3.728  1.00  0.00           C  
ATOM    671  O   VAL A  43       5.366  -8.245  -3.464  1.00  0.00           O  
ATOM    672  CB  VAL A  43       3.026  -8.268  -1.513  1.00  0.00           C  
ATOM    673  CG1 VAL A  43       2.742  -6.774  -1.559  1.00  0.00           C  
ATOM    674  CG2 VAL A  43       1.955  -8.997  -0.716  1.00  0.00           C  
ATOM    675  H   VAL A  43       4.269 -10.591  -2.523  1.00  0.00           H  
ATOM    676  HA  VAL A  43       2.139  -8.699  -3.428  1.00  0.00           H  
ATOM    677  HB  VAL A  43       3.993  -8.397  -1.027  1.00  0.00           H  
ATOM    678 1HG1 VAL A  43       2.692  -6.382  -0.543  1.00  0.00           H  
ATOM    679 2HG1 VAL A  43       3.540  -6.269  -2.103  1.00  0.00           H  
ATOM    680 3HG1 VAL A  43       1.791  -6.600  -2.062  1.00  0.00           H  
ATOM    681 1HG2 VAL A  43       1.907  -8.584   0.291  1.00  0.00           H  
ATOM    682 2HG2 VAL A  43       0.989  -8.873  -1.206  1.00  0.00           H  
ATOM    683 3HG2 VAL A  43       2.201 -10.058  -0.661  1.00  0.00           H  
ATOM    684  N   LEU A  44       3.735  -7.305  -4.699  1.00  0.00           N  
ATOM    685  CA  LEU A  44       4.653  -6.526  -5.521  1.00  0.00           C  
ATOM    686  C   LEU A  44       4.703  -5.073  -5.066  1.00  0.00           C  
ATOM    687  O   LEU A  44       3.667  -4.423  -4.918  1.00  0.00           O  
ATOM    688  CB  LEU A  44       4.232  -6.592  -6.994  1.00  0.00           C  
ATOM    689  CG  LEU A  44       3.924  -7.994  -7.535  1.00  0.00           C  
ATOM    690  CD1 LEU A  44       3.448  -7.889  -8.978  1.00  0.00           C  
ATOM    691  CD2 LEU A  44       5.168  -8.863  -7.432  1.00  0.00           C  
ATOM    692  H   LEU A  44       2.743  -7.238  -4.871  1.00  0.00           H  
ATOM    693  HA  LEU A  44       5.652  -6.955  -5.427  1.00  0.00           H  
ATOM    694 1HB  LEU A  44       3.340  -5.982  -7.128  1.00  0.00           H  
ATOM    695 2HB  LEU A  44       5.031  -6.170  -7.604  1.00  0.00           H  
ATOM    696  HG  LEU A  44       3.119  -8.441  -6.951  1.00  0.00           H  
ATOM    697 1HD1 LEU A  44       3.229  -8.885  -9.362  1.00  0.00           H  
ATOM    698 2HD1 LEU A  44       2.546  -7.278  -9.020  1.00  0.00           H  
ATOM    699 3HD1 LEU A  44       4.227  -7.429  -9.585  1.00  0.00           H  
ATOM    700 1HD2 LEU A  44       4.949  -9.860  -7.816  1.00  0.00           H  
ATOM    701 2HD2 LEU A  44       5.973  -8.418  -8.017  1.00  0.00           H  
ATOM    702 3HD2 LEU A  44       5.476  -8.936  -6.388  1.00  0.00           H  
ATOM    703  N   ILE A  45       5.911  -4.568  -4.845  1.00  0.00           N  
ATOM    704  CA  ILE A  45       6.097  -3.187  -4.416  1.00  0.00           C  
ATOM    705  C   ILE A  45       6.788  -2.363  -5.494  1.00  0.00           C  
ATOM    706  O   ILE A  45       7.943  -2.616  -5.837  1.00  0.00           O  
ATOM    707  CB  ILE A  45       6.918  -3.122  -3.115  1.00  0.00           C  
ATOM    708  CG1 ILE A  45       6.259  -3.972  -2.025  1.00  0.00           C  
ATOM    709  CG2 ILE A  45       7.068  -1.681  -2.652  1.00  0.00           C  
ATOM    710  CD1 ILE A  45       7.144  -4.219  -0.825  1.00  0.00           C  
ATOM    711  H   ILE A  45       6.722  -5.155  -4.978  1.00  0.00           H  
ATOM    712  HA  ILE A  45       5.117  -2.751  -4.216  1.00  0.00           H  
ATOM    713  HB  ILE A  45       7.908  -3.543  -3.287  1.00  0.00           H  
ATOM    714 1HG1 ILE A  45       5.348  -3.482  -1.682  1.00  0.00           H  
ATOM    715 2HG1 ILE A  45       5.973  -4.938  -2.440  1.00  0.00           H  
ATOM    716 1HG2 ILE A  45       7.650  -1.653  -1.731  1.00  0.00           H  
ATOM    717 2HG2 ILE A  45       7.579  -1.103  -3.421  1.00  0.00           H  
ATOM    718 3HG2 ILE A  45       6.083  -1.252  -2.471  1.00  0.00           H  
ATOM    719 1HD1 ILE A  45       6.609  -4.828  -0.096  1.00  0.00           H  
ATOM    720 2HD1 ILE A  45       8.048  -4.741  -1.140  1.00  0.00           H  
ATOM    721 3HD1 ILE A  45       7.415  -3.267  -0.371  1.00  0.00           H  
ATOM    722  N   ILE A  46       6.075  -1.376  -6.025  1.00  0.00           N  
ATOM    723  CA  ILE A  46       6.626  -0.498  -7.050  1.00  0.00           C  
ATOM    724  C   ILE A  46       6.733   0.936  -6.549  1.00  0.00           C  
ATOM    725  O   ILE A  46       5.727   1.571  -6.231  1.00  0.00           O  
ATOM    726  CB  ILE A  46       5.762  -0.533  -8.325  1.00  0.00           C  
ATOM    727  CG1 ILE A  46       5.620  -1.970  -8.834  1.00  0.00           C  
ATOM    728  CG2 ILE A  46       6.363   0.359  -9.399  1.00  0.00           C  
ATOM    729  CD1 ILE A  46       4.386  -2.679  -8.326  1.00  0.00           C  
ATOM    730  H   ILE A  46       5.127  -1.229  -5.710  1.00  0.00           H  
ATOM    731  HA  ILE A  46       7.624  -0.853  -7.310  1.00  0.00           H  
ATOM    732  HB  ILE A  46       4.757  -0.181  -8.093  1.00  0.00           H  
ATOM    733 1HG1 ILE A  46       5.589  -1.968  -9.923  1.00  0.00           H  
ATOM    734 2HG1 ILE A  46       6.493  -2.550  -8.535  1.00  0.00           H  
ATOM    735 1HG2 ILE A  46       5.741   0.322 -10.293  1.00  0.00           H  
ATOM    736 2HG2 ILE A  46       6.414   1.384  -9.035  1.00  0.00           H  
ATOM    737 3HG2 ILE A  46       7.368   0.011  -9.642  1.00  0.00           H  
ATOM    738 1HD1 ILE A  46       4.356  -3.692  -8.729  1.00  0.00           H  
ATOM    739 2HD1 ILE A  46       4.415  -2.724  -7.236  1.00  0.00           H  
ATOM    740 3HD1 ILE A  46       3.497  -2.136  -8.644  1.00  0.00           H  
ATOM    741  N   TYR A  47       7.960   1.442  -6.478  1.00  0.00           N  
ATOM    742  CA  TYR A  47       8.203   2.800  -6.003  1.00  0.00           C  
ATOM    743  C   TYR A  47       8.757   3.682  -7.114  1.00  0.00           C  
ATOM    744  O   TYR A  47       9.836   3.421  -7.646  1.00  0.00           O  
ATOM    745  CB  TYR A  47       9.161   2.787  -4.810  1.00  0.00           C  
ATOM    746  CG  TYR A  47       9.407   4.153  -4.209  1.00  0.00           C  
ATOM    747  CD1 TYR A  47       8.335   4.962  -3.862  1.00  0.00           C  
ATOM    748  CD2 TYR A  47      10.705   4.597  -4.006  1.00  0.00           C  
ATOM    749  CE1 TYR A  47       8.560   6.210  -3.314  1.00  0.00           C  
ATOM    750  CE2 TYR A  47      10.930   5.845  -3.458  1.00  0.00           C  
ATOM    751  CZ  TYR A  47       9.863   6.650  -3.112  1.00  0.00           C  
ATOM    752  OH  TYR A  47      10.088   7.893  -2.566  1.00  0.00           O  
ATOM    753  H   TYR A  47       8.744   0.873  -6.761  1.00  0.00           H  
ATOM    754  HA  TYR A  47       7.257   3.221  -5.661  1.00  0.00           H  
ATOM    755 1HB  TYR A  47       8.761   2.139  -4.029  1.00  0.00           H  
ATOM    756 2HB  TYR A  47      10.121   2.373  -5.118  1.00  0.00           H  
ATOM    757  HD1 TYR A  47       7.315   4.612  -4.022  1.00  0.00           H  
ATOM    758  HD2 TYR A  47      11.548   3.963  -4.280  1.00  0.00           H  
ATOM    759  HE1 TYR A  47       7.718   6.845  -3.041  1.00  0.00           H  
ATOM    760  HE2 TYR A  47      11.951   6.195  -3.299  1.00  0.00           H  
ATOM    761  HH  TYR A  47      11.033   8.043  -2.494  1.00  0.00           H  
ATOM    762  N   THR A  48       8.012   4.726  -7.461  1.00  0.00           N  
ATOM    763  CA  THR A  48       8.431   5.653  -8.506  1.00  0.00           C  
ATOM    764  C   THR A  48       9.039   6.916  -7.910  1.00  0.00           C  
ATOM    765  O   THR A  48       8.883   7.189  -6.720  1.00  0.00           O  
ATOM    766  CB  THR A  48       7.250   6.029  -9.420  1.00  0.00           C  
ATOM    767  OG1 THR A  48       6.267   6.747  -8.663  1.00  0.00           O  
ATOM    768  CG2 THR A  48       6.616   4.780 -10.013  1.00  0.00           C  
ATOM    769  H   THR A  48       7.133   4.881  -6.989  1.00  0.00           H  
ATOM    770  HA  THR A  48       9.184   5.160  -9.124  1.00  0.00           H  
ATOM    771  HB  THR A  48       7.605   6.668 -10.228  1.00  0.00           H  
ATOM    772  HG1 THR A  48       5.737   6.125  -8.158  1.00  0.00           H  
ATOM    773 1HG2 THR A  48       5.784   5.065 -10.656  1.00  0.00           H  
ATOM    774 2HG2 THR A  48       7.358   4.238 -10.598  1.00  0.00           H  
ATOM    775 3HG2 THR A  48       6.251   4.141  -9.209  1.00  0.00           H  
ATOM    776  N   SER A  49       9.731   7.684  -8.744  1.00  0.00           N  
ATOM    777  CA  SER A  49      10.378   8.912  -8.296  1.00  0.00           C  
ATOM    778  C   SER A  49       9.350   9.960  -7.891  1.00  0.00           C  
ATOM    779  O   SER A  49       9.682  10.949  -7.237  1.00  0.00           O  
ATOM    780  CB  SER A  49      11.268   9.462  -9.393  1.00  0.00           C  
ATOM    781  OG  SER A  49      10.507   9.903 -10.484  1.00  0.00           O  
ATOM    782  H   SER A  49       9.811   7.411  -9.712  1.00  0.00           H  
ATOM    783  HA  SER A  49      11.002   8.679  -7.432  1.00  0.00           H  
ATOM    784 1HB  SER A  49      11.860  10.289  -9.001  1.00  0.00           H  
ATOM    785 2HB  SER A  49      11.963   8.690  -9.720  1.00  0.00           H  
ATOM    786  HG  SER A  49      10.920  10.717 -10.783  1.00  0.00           H  
ATOM    787  N   SER A  50       8.099   9.737  -8.280  1.00  0.00           N  
ATOM    788  CA  SER A  50       7.019  10.661  -7.956  1.00  0.00           C  
ATOM    789  C   SER A  50       6.605  10.531  -6.495  1.00  0.00           C  
ATOM    790  O   SER A  50       5.846  11.353  -5.980  1.00  0.00           O  
ATOM    791  CB  SER A  50       5.826  10.405  -8.855  1.00  0.00           C  
ATOM    792  OG  SER A  50       5.234   9.169  -8.564  1.00  0.00           O  
ATOM    793  H   SER A  50       7.892   8.906  -8.815  1.00  0.00           H  
ATOM    794  HA  SER A  50       7.370  11.679  -8.130  1.00  0.00           H  
ATOM    795 1HB  SER A  50       5.094  11.202  -8.723  1.00  0.00           H  
ATOM    796 2HB  SER A  50       6.145  10.423  -9.896  1.00  0.00           H  
ATOM    797  HG  SER A  50       5.899   8.505  -8.760  1.00  0.00           H  
ATOM    798  N   GLY A  51       7.106   9.495  -5.833  1.00  0.00           N  
ATOM    799  CA  GLY A  51       6.788   9.257  -4.429  1.00  0.00           C  
ATOM    800  C   GLY A  51       5.524   8.421  -4.285  1.00  0.00           C  
ATOM    801  O   GLY A  51       4.808   8.527  -3.289  1.00  0.00           O  
ATOM    802  H   GLY A  51       7.723   8.856  -6.312  1.00  0.00           H  
ATOM    803 1HA  GLY A  51       7.623   8.746  -3.948  1.00  0.00           H  
ATOM    804 2HA  GLY A  51       6.659  10.210  -3.919  1.00  0.00           H  
ATOM    805  N   ILE A  52       5.252   7.589  -5.286  1.00  0.00           N  
ATOM    806  CA  ILE A  52       4.067   6.740  -5.276  1.00  0.00           C  
ATOM    807  C   ILE A  52       4.444   5.272  -5.127  1.00  0.00           C  
ATOM    808  O   ILE A  52       5.343   4.778  -5.809  1.00  0.00           O  
ATOM    809  CB  ILE A  52       3.244   6.930  -6.563  1.00  0.00           C  
ATOM    810  CG1 ILE A  52       2.720   8.366  -6.654  1.00  0.00           C  
ATOM    811  CG2 ILE A  52       2.093   5.937  -6.610  1.00  0.00           C  
ATOM    812  CD1 ILE A  52       2.112   8.711  -7.995  1.00  0.00           C  
ATOM    813  H   ILE A  52       5.883   7.545  -6.073  1.00  0.00           H  
ATOM    814  HA  ILE A  52       3.441   7.028  -4.431  1.00  0.00           H  
ATOM    815  HB  ILE A  52       3.883   6.773  -7.431  1.00  0.00           H  
ATOM    816 1HG1 ILE A  52       1.965   8.528  -5.885  1.00  0.00           H  
ATOM    817 2HG1 ILE A  52       3.536   9.064  -6.462  1.00  0.00           H  
ATOM    818 1HG2 ILE A  52       1.521   6.086  -7.526  1.00  0.00           H  
ATOM    819 2HG2 ILE A  52       2.488   4.922  -6.591  1.00  0.00           H  
ATOM    820 3HG2 ILE A  52       1.444   6.091  -5.748  1.00  0.00           H  
ATOM    821 1HD1 ILE A  52       1.765   9.744  -7.982  1.00  0.00           H  
ATOM    822 2HD1 ILE A  52       2.863   8.590  -8.777  1.00  0.00           H  
ATOM    823 3HD1 ILE A  52       1.271   8.048  -8.193  1.00  0.00           H  
ATOM    824  N   VAL A  53       3.751   4.576  -4.232  1.00  0.00           N  
ATOM    825  CA  VAL A  53       4.005   3.159  -3.997  1.00  0.00           C  
ATOM    826  C   VAL A  53       2.810   2.311  -4.408  1.00  0.00           C  
ATOM    827  O   VAL A  53       1.694   2.519  -3.932  1.00  0.00           O  
ATOM    828  CB  VAL A  53       4.320   2.911  -2.510  1.00  0.00           C  
ATOM    829  CG1 VAL A  53       4.507   1.425  -2.246  1.00  0.00           C  
ATOM    830  CG2 VAL A  53       5.561   3.692  -2.106  1.00  0.00           C  
ATOM    831  H   VAL A  53       3.030   5.041  -3.698  1.00  0.00           H  
ATOM    832  HA  VAL A  53       4.868   2.860  -4.593  1.00  0.00           H  
ATOM    833  HB  VAL A  53       3.471   3.240  -1.909  1.00  0.00           H  
ATOM    834 1HG1 VAL A  53       4.728   1.268  -1.189  1.00  0.00           H  
ATOM    835 2HG1 VAL A  53       3.595   0.890  -2.508  1.00  0.00           H  
ATOM    836 3HG1 VAL A  53       5.335   1.050  -2.848  1.00  0.00           H  
ATOM    837 1HG2 VAL A  53       5.777   3.513  -1.053  1.00  0.00           H  
ATOM    838 2HG2 VAL A  53       6.408   3.368  -2.710  1.00  0.00           H  
ATOM    839 3HG2 VAL A  53       5.389   4.757  -2.264  1.00  0.00           H  
ATOM    840  N   ILE A  54       3.049   1.352  -5.298  1.00  0.00           N  
ATOM    841  CA  ILE A  54       1.998   0.451  -5.755  1.00  0.00           C  
ATOM    842  C   ILE A  54       2.126  -0.921  -5.104  1.00  0.00           C  
ATOM    843  O   ILE A  54       3.176  -1.559  -5.180  1.00  0.00           O  
ATOM    844  CB  ILE A  54       2.034   0.298  -7.287  1.00  0.00           C  
ATOM    845  CG1 ILE A  54       1.895   1.664  -7.963  1.00  0.00           C  
ATOM    846  CG2 ILE A  54       0.935  -0.645  -7.753  1.00  0.00           C  
ATOM    847  CD1 ILE A  54       2.248   1.657  -9.433  1.00  0.00           C  
ATOM    848  H   ILE A  54       3.983   1.245  -5.666  1.00  0.00           H  
ATOM    849  HA  ILE A  54       1.032   0.879  -5.482  1.00  0.00           H  
ATOM    850  HB  ILE A  54       2.999  -0.107  -7.589  1.00  0.00           H  
ATOM    851 1HG1 ILE A  54       0.870   2.018  -7.860  1.00  0.00           H  
ATOM    852 2HG1 ILE A  54       2.541   2.386  -7.462  1.00  0.00           H  
ATOM    853 1HG2 ILE A  54       0.974  -0.741  -8.837  1.00  0.00           H  
ATOM    854 2HG2 ILE A  54       1.077  -1.623  -7.296  1.00  0.00           H  
ATOM    855 3HG2 ILE A  54      -0.036  -0.245  -7.459  1.00  0.00           H  
ATOM    856 1HD1 ILE A  54       2.125   2.660  -9.842  1.00  0.00           H  
ATOM    857 2HD1 ILE A  54       3.283   1.338  -9.557  1.00  0.00           H  
ATOM    858 3HD1 ILE A  54       1.590   0.968  -9.961  1.00  0.00           H  
ATOM    859  N   LEU A  55       1.050  -1.368  -4.465  1.00  0.00           N  
ATOM    860  CA  LEU A  55       1.037  -2.670  -3.808  1.00  0.00           C  
ATOM    861  C   LEU A  55       0.084  -3.630  -4.508  1.00  0.00           C  
ATOM    862  O   LEU A  55      -1.129  -3.421  -4.515  1.00  0.00           O  
ATOM    863  CB  LEU A  55       0.631  -2.518  -2.337  1.00  0.00           C  
ATOM    864  CG  LEU A  55       1.525  -1.602  -1.491  1.00  0.00           C  
ATOM    865  CD1 LEU A  55       0.986  -1.538  -0.069  1.00  0.00           C  
ATOM    866  CD2 LEU A  55       2.953  -2.127  -1.512  1.00  0.00           C  
ATOM    867  H   LEU A  55       0.222  -0.793  -4.433  1.00  0.00           H  
ATOM    868  HA  LEU A  55       2.044  -3.088  -3.846  1.00  0.00           H  
ATOM    869 1HB  LEU A  55      -0.382  -2.122  -2.296  1.00  0.00           H  
ATOM    870 2HB  LEU A  55       0.633  -3.504  -1.872  1.00  0.00           H  
ATOM    871  HG  LEU A  55       1.504  -0.592  -1.902  1.00  0.00           H  
ATOM    872 1HD1 LEU A  55       1.621  -0.887   0.532  1.00  0.00           H  
ATOM    873 2HD1 LEU A  55      -0.029  -1.141  -0.082  1.00  0.00           H  
ATOM    874 3HD1 LEU A  55       0.980  -2.538   0.363  1.00  0.00           H  
ATOM    875 1HD2 LEU A  55       3.589  -1.475  -0.911  1.00  0.00           H  
ATOM    876 2HD2 LEU A  55       2.976  -3.136  -1.100  1.00  0.00           H  
ATOM    877 3HD2 LEU A  55       3.319  -2.145  -2.538  1.00  0.00           H  
ATOM    878  N   VAL A  56       0.641  -4.685  -5.095  1.00  0.00           N  
ATOM    879  CA  VAL A  56      -0.159  -5.677  -5.803  1.00  0.00           C  
ATOM    880  C   VAL A  56      -0.240  -6.980  -5.020  1.00  0.00           C  
ATOM    881  O   VAL A  56       0.754  -7.689  -4.870  1.00  0.00           O  
ATOM    882  CB  VAL A  56       0.442  -5.954  -7.194  1.00  0.00           C  
ATOM    883  CG1 VAL A  56      -0.409  -6.964  -7.950  1.00  0.00           C  
ATOM    884  CG2 VAL A  56       0.558  -4.654  -7.976  1.00  0.00           C  
ATOM    885  H   VAL A  56       1.643  -4.802  -5.050  1.00  0.00           H  
ATOM    886  HA  VAL A  56      -1.168  -5.282  -5.932  1.00  0.00           H  
ATOM    887  HB  VAL A  56       1.431  -6.395  -7.071  1.00  0.00           H  
ATOM    888 1HG1 VAL A  56       0.031  -7.148  -8.931  1.00  0.00           H  
ATOM    889 2HG1 VAL A  56      -0.449  -7.898  -7.390  1.00  0.00           H  
ATOM    890 3HG1 VAL A  56      -1.417  -6.570  -8.074  1.00  0.00           H  
ATOM    891 1HG2 VAL A  56       0.985  -4.858  -8.958  1.00  0.00           H  
ATOM    892 2HG2 VAL A  56      -0.430  -4.210  -8.094  1.00  0.00           H  
ATOM    893 3HG2 VAL A  56       1.205  -3.962  -7.436  1.00  0.00           H  
ATOM    894  N   ALA A  57      -1.432  -7.292  -4.521  1.00  0.00           N  
ATOM    895  CA  ALA A  57      -1.647  -8.514  -3.756  1.00  0.00           C  
ATOM    896  C   ALA A  57      -2.229  -9.616  -4.631  1.00  0.00           C  
ATOM    897  O   ALA A  57      -3.343  -9.494  -5.141  1.00  0.00           O  
ATOM    898  CB  ALA A  57      -2.560  -8.242  -2.569  1.00  0.00           C  
ATOM    899  H   ALA A  57      -2.209  -6.665  -4.676  1.00  0.00           H  
ATOM    900  HA  ALA A  57      -0.686  -8.850  -3.364  1.00  0.00           H  
ATOM    901 1HB  ALA A  57      -2.711  -9.164  -2.008  1.00  0.00           H  
ATOM    902 2HB  ALA A  57      -2.103  -7.493  -1.922  1.00  0.00           H  
ATOM    903 3HB  ALA A  57      -3.521  -7.874  -2.927  1.00  0.00           H  
ATOM    904  N   VAL A  58      -1.470 -10.694  -4.800  1.00  0.00           N  
ATOM    905  CA  VAL A  58      -1.906 -11.818  -5.620  1.00  0.00           C  
ATOM    906  C   VAL A  58      -1.786 -13.132  -4.862  1.00  0.00           C  
ATOM    907  O   VAL A  58      -0.780 -13.391  -4.202  1.00  0.00           O  
ATOM    908  CB  VAL A  58      -1.067 -11.895  -6.910  1.00  0.00           C  
ATOM    909  CG1 VAL A  58      -1.561 -13.026  -7.800  1.00  0.00           C  
ATOM    910  CG2 VAL A  58      -1.126 -10.565  -7.646  1.00  0.00           C  
ATOM    911  H   VAL A  58      -0.568 -10.735  -4.348  1.00  0.00           H  
ATOM    912  HA  VAL A  58      -2.952 -11.663  -5.891  1.00  0.00           H  
ATOM    913  HB  VAL A  58      -0.034 -12.120  -6.648  1.00  0.00           H  
ATOM    914 1HG1 VAL A  58      -0.957 -13.066  -8.706  1.00  0.00           H  
ATOM    915 2HG1 VAL A  58      -1.476 -13.972  -7.265  1.00  0.00           H  
ATOM    916 3HG1 VAL A  58      -2.603 -12.851  -8.066  1.00  0.00           H  
ATOM    917 1HG2 VAL A  58      -0.531 -10.627  -8.557  1.00  0.00           H  
ATOM    918 2HG2 VAL A  58      -2.161 -10.337  -7.904  1.00  0.00           H  
ATOM    919 3HG2 VAL A  58      -0.729  -9.777  -7.006  1.00  0.00           H  
ATOM    920  N   ARG A  59      -2.821 -13.961  -4.959  1.00  0.00           N  
ATOM    921  CA  ARG A  59      -2.828 -15.257  -4.291  1.00  0.00           C  
ATOM    922  C   ARG A  59      -2.019 -16.284  -5.073  1.00  0.00           C  
ATOM    923  O   ARG A  59      -1.415 -17.187  -4.492  1.00  0.00           O  
ATOM    924  CB  ARG A  59      -4.253 -15.763  -4.119  1.00  0.00           C  
ATOM    925  CG  ARG A  59      -5.081 -15.005  -3.094  1.00  0.00           C  
ATOM    926  CD  ARG A  59      -6.473 -15.519  -3.023  1.00  0.00           C  
ATOM    927  NE  ARG A  59      -7.256 -14.828  -2.012  1.00  0.00           N  
ATOM    928  CZ  ARG A  59      -8.590 -14.945  -1.865  1.00  0.00           C  
ATOM    929  NH1 ARG A  59      -9.274 -15.729  -2.669  1.00  0.00           N  
ATOM    930  NH2 ARG A  59      -9.212 -14.273  -0.911  1.00  0.00           N  
ATOM    931  H   ARG A  59      -3.621 -13.687  -5.509  1.00  0.00           H  
ATOM    932  HA  ARG A  59      -2.383 -15.141  -3.303  1.00  0.00           H  
ATOM    933 1HB  ARG A  59      -4.776 -15.707  -5.072  1.00  0.00           H  
ATOM    934 2HB  ARG A  59      -4.233 -16.810  -3.817  1.00  0.00           H  
ATOM    935 1HG  ARG A  59      -4.627 -15.110  -2.108  1.00  0.00           H  
ATOM    936 2HG  ARG A  59      -5.119 -13.949  -3.365  1.00  0.00           H  
ATOM    937 1HD  ARG A  59      -6.962 -15.379  -3.987  1.00  0.00           H  
ATOM    938 2HD  ARG A  59      -6.457 -16.580  -2.776  1.00  0.00           H  
ATOM    939  HE  ARG A  59      -6.765 -14.216  -1.374  1.00  0.00           H  
ATOM    940 1HH1 ARG A  59      -8.799 -16.242  -3.398  1.00  0.00           H  
ATOM    941 2HH1 ARG A  59     -10.274 -15.817  -2.559  1.00  0.00           H  
ATOM    942 1HH2 ARG A  59      -8.686 -13.671  -0.293  1.00  0.00           H  
ATOM    943 2HH2 ARG A  59     -10.211 -14.361  -0.801  1.00  0.00           H  
ATOM    944  N   ASP A  60      -2.010 -16.141  -6.393  1.00  0.00           N  
ATOM    945  CA  ASP A  60      -1.254 -17.043  -7.256  1.00  0.00           C  
ATOM    946  C   ASP A  60       0.090 -16.440  -7.640  1.00  0.00           C  
ATOM    947  O   ASP A  60       0.152 -15.462  -8.386  1.00  0.00           O  
ATOM    948  CB  ASP A  60      -2.052 -17.371  -8.521  1.00  0.00           C  
ATOM    949  CG  ASP A  60      -1.359 -18.394  -9.410  1.00  0.00           C  
ATOM    950  OD1 ASP A  60      -0.233 -18.731  -9.129  1.00  0.00           O  
ATOM    951  OD2 ASP A  60      -1.962 -18.829 -10.362  1.00  0.00           O  
ATOM    952  H   ASP A  60      -2.539 -15.389  -6.811  1.00  0.00           H  
ATOM    953  HA  ASP A  60      -1.078 -17.973  -6.716  1.00  0.00           H  
ATOM    954 1HB  ASP A  60      -3.032 -17.759  -8.242  1.00  0.00           H  
ATOM    955 2HB  ASP A  60      -2.212 -16.459  -9.097  1.00  0.00           H  
ATOM    956  N   PRO A  61       1.165 -17.029  -7.128  1.00  0.00           N  
ATOM    957  CA  PRO A  61       2.510 -16.538  -7.401  1.00  0.00           C  
ATOM    958  C   PRO A  61       2.753 -16.398  -8.898  1.00  0.00           C  
ATOM    959  O   PRO A  61       3.459 -15.491  -9.340  1.00  0.00           O  
ATOM    960  CB  PRO A  61       3.403 -17.618  -6.782  1.00  0.00           C  
ATOM    961  CG  PRO A  61       2.597 -18.155  -5.649  1.00  0.00           C  
ATOM    962  CD  PRO A  61       1.184 -18.173  -6.171  1.00  0.00           C  
ATOM    963  HA  PRO A  61       2.623 -15.558  -6.935  1.00  0.00           H  
ATOM    964 1HB  PRO A  61       3.644 -18.383  -7.535  1.00  0.00           H  
ATOM    965 2HB  PRO A  61       4.357 -17.177  -6.456  1.00  0.00           H  
ATOM    966 1HG  PRO A  61       2.957 -19.156  -5.367  1.00  0.00           H  
ATOM    967 2HG  PRO A  61       2.713 -17.514  -4.763  1.00  0.00           H  
ATOM    968 1HD  PRO A  61       0.993 -19.129  -6.680  1.00  0.00           H  
ATOM    969 2HD  PRO A  61       0.483 -18.031  -5.336  1.00  0.00           H  
ATOM    970  N   SER A  62       2.164 -17.301  -9.675  1.00  0.00           N  
ATOM    971  CA  SER A  62       2.323 -17.285 -11.124  1.00  0.00           C  
ATOM    972  C   SER A  62       1.867 -15.957 -11.714  1.00  0.00           C  
ATOM    973  O   SER A  62       2.609 -15.305 -12.448  1.00  0.00           O  
ATOM    974  CB  SER A  62       1.537 -18.421 -11.748  1.00  0.00           C  
ATOM    975  OG  SER A  62       1.687 -18.430 -13.142  1.00  0.00           O  
ATOM    976  H   SER A  62       1.591 -18.016  -9.250  1.00  0.00           H  
ATOM    977  HA  SER A  62       3.379 -17.428 -11.358  1.00  0.00           H  
ATOM    978 1HB  SER A  62       1.880 -19.370 -11.337  1.00  0.00           H  
ATOM    979 2HB  SER A  62       0.483 -18.317 -11.494  1.00  0.00           H  
ATOM    980  HG  SER A  62       0.897 -18.014 -13.495  1.00  0.00           H  
ATOM    981  N   GLN A  63       0.641 -15.560 -11.389  1.00  0.00           N  
ATOM    982  CA  GLN A  63       0.087 -14.303 -11.878  1.00  0.00           C  
ATOM    983  C   GLN A  63       0.888 -13.113 -11.367  1.00  0.00           C  
ATOM    984  O   GLN A  63       1.092 -12.136 -12.087  1.00  0.00           O  
ATOM    985  CB  GLN A  63      -1.379 -14.165 -11.460  1.00  0.00           C  
ATOM    986  CG  GLN A  63      -2.322 -15.118 -12.174  1.00  0.00           C  
ATOM    987  CD  GLN A  63      -2.385 -14.860 -13.667  1.00  0.00           C  
ATOM    988  OE1 GLN A  63      -2.415 -13.709 -14.112  1.00  0.00           O  
ATOM    989  NE2 GLN A  63      -2.405 -15.932 -14.452  1.00  0.00           N  
ATOM    990  H   GLN A  63       0.079 -16.146 -10.787  1.00  0.00           H  
ATOM    991  HA  GLN A  63       0.125 -14.310 -12.968  1.00  0.00           H  
ATOM    992 1HB  GLN A  63      -1.470 -14.341 -10.388  1.00  0.00           H  
ATOM    993 2HB  GLN A  63      -1.718 -13.148 -11.654  1.00  0.00           H  
ATOM    994 1HG  GLN A  63      -1.977 -16.140 -12.017  1.00  0.00           H  
ATOM    995 2HG  GLN A  63      -3.325 -14.996 -11.764  1.00  0.00           H  
ATOM    996 1HE2 GLN A  63      -2.446 -15.824 -15.446  1.00  0.00           H  
ATOM    997 2HE2 GLN A  63      -2.379 -16.847 -14.049  1.00  0.00           H  
ATOM    998  N   ALA A  64       1.340 -13.201 -10.121  1.00  0.00           N  
ATOM    999  CA  ALA A  64       2.138 -12.139  -9.519  1.00  0.00           C  
ATOM   1000  C   ALA A  64       3.397 -11.868 -10.330  1.00  0.00           C  
ATOM   1001  O   ALA A  64       3.712 -10.719 -10.640  1.00  0.00           O  
ATOM   1002  CB  ALA A  64       2.500 -12.497  -8.085  1.00  0.00           C  
ATOM   1003  H   ALA A  64       1.126 -14.024  -9.577  1.00  0.00           H  
ATOM   1004  HA  ALA A  64       1.536 -11.229  -9.490  1.00  0.00           H  
ATOM   1005 1HB  ALA A  64       3.095 -11.694  -7.649  1.00  0.00           H  
ATOM   1006 2HB  ALA A  64       1.588 -12.630  -7.502  1.00  0.00           H  
ATOM   1007 3HB  ALA A  64       3.075 -13.421  -8.075  1.00  0.00           H  
ATOM   1008  N   ASP A  65       4.116 -12.933 -10.672  1.00  0.00           N  
ATOM   1009  CA  ASP A  65       5.339 -12.812 -11.456  1.00  0.00           C  
ATOM   1010  C   ASP A  65       5.074 -12.122 -12.788  1.00  0.00           C  
ATOM   1011  O   ASP A  65       5.814 -11.224 -13.192  1.00  0.00           O  
ATOM   1012  CB  ASP A  65       5.956 -14.191 -11.703  1.00  0.00           C  
ATOM   1013  CG  ASP A  65       6.532 -14.817 -10.440  1.00  0.00           C  
ATOM   1014  OD1 ASP A  65       6.638 -14.127  -9.454  1.00  0.00           O  
ATOM   1015  OD2 ASP A  65       6.859 -15.979 -10.473  1.00  0.00           O  
ATOM   1016  H   ASP A  65       3.806 -13.849 -10.382  1.00  0.00           H  
ATOM   1017  HA  ASP A  65       6.055 -12.216 -10.890  1.00  0.00           H  
ATOM   1018 1HB  ASP A  65       5.198 -14.861 -12.110  1.00  0.00           H  
ATOM   1019 2HB  ASP A  65       6.751 -14.106 -12.444  1.00  0.00           H  
ATOM   1020  N   GLN A  66       4.013 -12.546 -13.468  1.00  0.00           N  
ATOM   1021  CA  GLN A  66       3.640 -11.961 -14.750  1.00  0.00           C  
ATOM   1022  C   GLN A  66       3.410 -10.460 -14.623  1.00  0.00           C  
ATOM   1023  O   GLN A  66       3.921  -9.675 -15.422  1.00  0.00           O  
ATOM   1024  CB  GLN A  66       2.383 -12.638 -15.303  1.00  0.00           C  
ATOM   1025  CG  GLN A  66       2.600 -14.068 -15.769  1.00  0.00           C  
ATOM   1026  CD  GLN A  66       1.315 -14.724 -16.238  1.00  0.00           C  
ATOM   1027  OE1 GLN A  66       0.274 -14.621 -15.584  1.00  0.00           O  
ATOM   1028  NE2 GLN A  66       1.382 -15.406 -17.376  1.00  0.00           N  
ATOM   1029  H   GLN A  66       3.452 -13.294 -13.086  1.00  0.00           H  
ATOM   1030  HA  GLN A  66       4.452 -12.131 -15.458  1.00  0.00           H  
ATOM   1031 1HB  GLN A  66       1.608 -12.648 -14.536  1.00  0.00           H  
ATOM   1032 2HB  GLN A  66       2.002 -12.063 -16.147  1.00  0.00           H  
ATOM   1033 1HG  GLN A  66       3.306 -14.065 -16.600  1.00  0.00           H  
ATOM   1034 2HG  GLN A  66       3.000 -14.652 -14.940  1.00  0.00           H  
ATOM   1035 1HE2 GLN A  66       0.566 -15.861 -17.735  1.00  0.00           H  
ATOM   1036 2HE2 GLN A  66       2.247 -15.464 -17.875  1.00  0.00           H  
ATOM   1037  N   ILE A  67       2.637 -10.068 -13.616  1.00  0.00           N  
ATOM   1038  CA  ILE A  67       2.347  -8.660 -13.376  1.00  0.00           C  
ATOM   1039  C   ILE A  67       3.626  -7.866 -13.144  1.00  0.00           C  
ATOM   1040  O   ILE A  67       3.817  -6.795 -13.719  1.00  0.00           O  
ATOM   1041  CB  ILE A  67       1.410  -8.490 -12.167  1.00  0.00           C  
ATOM   1042  CG1 ILE A  67       0.015  -9.032 -12.492  1.00  0.00           C  
ATOM   1043  CG2 ILE A  67       1.333  -7.028 -11.754  1.00  0.00           C  
ATOM   1044  CD1 ILE A  67      -0.882  -9.172 -11.284  1.00  0.00           C  
ATOM   1045  H   ILE A  67       2.240 -10.764 -13.001  1.00  0.00           H  
ATOM   1046  HA  ILE A  67       1.841  -8.256 -14.254  1.00  0.00           H  
ATOM   1047  HB  ILE A  67       1.788  -9.075 -11.329  1.00  0.00           H  
ATOM   1048 1HG1 ILE A  67      -0.474  -8.371 -13.206  1.00  0.00           H  
ATOM   1049 2HG1 ILE A  67       0.106 -10.011 -12.963  1.00  0.00           H  
ATOM   1050 1HG2 ILE A  67       0.666  -6.926 -10.898  1.00  0.00           H  
ATOM   1051 2HG2 ILE A  67       2.327  -6.674 -11.483  1.00  0.00           H  
ATOM   1052 3HG2 ILE A  67       0.951  -6.435 -12.585  1.00  0.00           H  
ATOM   1053 1HD1 ILE A  67      -1.852  -9.562 -11.594  1.00  0.00           H  
ATOM   1054 2HD1 ILE A  67      -0.427  -9.859 -10.569  1.00  0.00           H  
ATOM   1055 3HD1 ILE A  67      -1.017  -8.198 -10.816  1.00  0.00           H  
ATOM   1056  N   LEU A  68       4.500  -8.398 -12.295  1.00  0.00           N  
ATOM   1057  CA  LEU A  68       5.763  -7.740 -11.984  1.00  0.00           C  
ATOM   1058  C   LEU A  68       6.569  -7.466 -13.248  1.00  0.00           C  
ATOM   1059  O   LEU A  68       7.091  -6.367 -13.436  1.00  0.00           O  
ATOM   1060  CB  LEU A  68       6.588  -8.604 -11.022  1.00  0.00           C  
ATOM   1061  CG  LEU A  68       7.929  -8.008 -10.575  1.00  0.00           C  
ATOM   1062  CD1 LEU A  68       7.683  -6.690  -9.852  1.00  0.00           C  
ATOM   1063  CD2 LEU A  68       8.650  -8.999  -9.674  1.00  0.00           C  
ATOM   1064  H   LEU A  68       4.284  -9.281 -11.855  1.00  0.00           H  
ATOM   1065  HA  LEU A  68       5.547  -6.790 -11.494  1.00  0.00           H  
ATOM   1066 1HB  LEU A  68       5.995  -8.793 -10.129  1.00  0.00           H  
ATOM   1067 2HB  LEU A  68       6.795  -9.560 -11.504  1.00  0.00           H  
ATOM   1068  HG  LEU A  68       8.544  -7.798 -11.450  1.00  0.00           H  
ATOM   1069 1HD1 LEU A  68       8.635  -6.266  -9.534  1.00  0.00           H  
ATOM   1070 2HD1 LEU A  68       7.183  -5.994 -10.526  1.00  0.00           H  
ATOM   1071 3HD1 LEU A  68       7.055  -6.866  -8.980  1.00  0.00           H  
ATOM   1072 1HD2 LEU A  68       9.603  -8.575  -9.356  1.00  0.00           H  
ATOM   1073 2HD2 LEU A  68       8.036  -9.208  -8.798  1.00  0.00           H  
ATOM   1074 3HD2 LEU A  68       8.829  -9.925 -10.221  1.00  0.00           H  
ATOM   1075  N   LYS A  69       6.665  -8.472 -14.111  1.00  0.00           N  
ATOM   1076  CA  LYS A  69       7.399  -8.337 -15.364  1.00  0.00           C  
ATOM   1077  C   LYS A  69       6.875  -7.167 -16.186  1.00  0.00           C  
ATOM   1078  O   LYS A  69       7.650  -6.347 -16.679  1.00  0.00           O  
ATOM   1079  CB  LYS A  69       7.314  -9.630 -16.177  1.00  0.00           C  
ATOM   1080  CG  LYS A  69       8.109 -10.792 -15.595  1.00  0.00           C  
ATOM   1081  CD  LYS A  69       7.936 -12.052 -16.429  1.00  0.00           C  
ATOM   1082  CE  LYS A  69       8.709 -13.220 -15.835  1.00  0.00           C  
ATOM   1083  NZ  LYS A  69       8.537 -14.465 -16.633  1.00  0.00           N  
ATOM   1084  H   LYS A  69       6.219  -9.351 -13.894  1.00  0.00           H  
ATOM   1085  HA  LYS A  69       8.449  -8.160 -15.132  1.00  0.00           H  
ATOM   1086 1HB  LYS A  69       6.273  -9.943 -16.255  1.00  0.00           H  
ATOM   1087 2HB  LYS A  69       7.678  -9.449 -17.188  1.00  0.00           H  
ATOM   1088 1HG  LYS A  69       9.167 -10.529 -15.564  1.00  0.00           H  
ATOM   1089 2HG  LYS A  69       7.772 -10.990 -14.578  1.00  0.00           H  
ATOM   1090 1HD  LYS A  69       6.878 -12.314 -16.479  1.00  0.00           H  
ATOM   1091 2HD  LYS A  69       8.295 -11.870 -17.442  1.00  0.00           H  
ATOM   1092 1HE  LYS A  69       9.768 -12.973 -15.795  1.00  0.00           H  
ATOM   1093 2HE  LYS A  69       8.363 -13.406 -14.818  1.00  0.00           H  
ATOM   1094 1HZ  LYS A  69       9.063 -15.214 -16.206  1.00  0.00           H  
ATOM   1095 2HZ  LYS A  69       7.558 -14.715 -16.661  1.00  0.00           H  
ATOM   1096 3HZ  LYS A  69       8.872 -14.311 -17.573  1.00  0.00           H  
ATOM   1097  N   GLU A  70       5.557  -7.096 -16.332  1.00  0.00           N  
ATOM   1098  CA  GLU A  70       4.927  -6.027 -17.099  1.00  0.00           C  
ATOM   1099  C   GLU A  70       5.211  -4.665 -16.479  1.00  0.00           C  
ATOM   1100  O   GLU A  70       5.482  -3.695 -17.187  1.00  0.00           O  
ATOM   1101  CB  GLU A  70       3.416  -6.253 -17.187  1.00  0.00           C  
ATOM   1102  CG  GLU A  70       3.008  -7.461 -18.018  1.00  0.00           C  
ATOM   1103  CD  GLU A  70       3.504  -7.390 -19.436  1.00  0.00           C  
ATOM   1104  OE1 GLU A  70       3.226  -6.416 -20.094  1.00  0.00           O  
ATOM   1105  OE2 GLU A  70       4.161  -8.311 -19.861  1.00  0.00           O  
ATOM   1106  H   GLU A  70       4.976  -7.801 -15.901  1.00  0.00           H  
ATOM   1107  HA  GLU A  70       5.332  -6.043 -18.111  1.00  0.00           H  
ATOM   1108 1HB  GLU A  70       3.008  -6.384 -16.184  1.00  0.00           H  
ATOM   1109 2HB  GLU A  70       2.941  -5.373 -17.621  1.00  0.00           H  
ATOM   1110 1HG  GLU A  70       3.406  -8.362 -17.551  1.00  0.00           H  
ATOM   1111 2HG  GLU A  70       1.922  -7.537 -18.021  1.00  0.00           H  
ATOM   1112  N   ALA A  71       5.147  -4.598 -15.154  1.00  0.00           N  
ATOM   1113  CA  ALA A  71       5.432  -3.362 -14.434  1.00  0.00           C  
ATOM   1114  C   ALA A  71       6.842  -2.866 -14.727  1.00  0.00           C  
ATOM   1115  O   ALA A  71       7.058  -1.673 -14.943  1.00  0.00           O  
ATOM   1116  CB  ALA A  71       5.243  -3.564 -12.938  1.00  0.00           C  
ATOM   1117  H   ALA A  71       4.896  -5.424 -14.632  1.00  0.00           H  
ATOM   1118  HA  ALA A  71       4.719  -2.602 -14.758  1.00  0.00           H  
ATOM   1119 1HB  ALA A  71       5.459  -2.633 -12.415  1.00  0.00           H  
ATOM   1120 2HB  ALA A  71       4.213  -3.862 -12.739  1.00  0.00           H  
ATOM   1121 3HB  ALA A  71       5.920  -4.342 -12.588  1.00  0.00           H  
ATOM   1122  N   LYS A  72       7.799  -3.787 -14.735  1.00  0.00           N  
ATOM   1123  CA  LYS A  72       9.183  -3.451 -15.043  1.00  0.00           C  
ATOM   1124  C   LYS A  72       9.316  -2.910 -16.460  1.00  0.00           C  
ATOM   1125  O   LYS A  72      10.061  -1.961 -16.705  1.00  0.00           O  
ATOM   1126  CB  LYS A  72      10.084  -4.674 -14.861  1.00  0.00           C  
ATOM   1127  CG  LYS A  72      10.292  -5.092 -13.411  1.00  0.00           C  
ATOM   1128  CD  LYS A  72      11.180  -6.323 -13.312  1.00  0.00           C  
ATOM   1129  CE  LYS A  72      11.445  -6.701 -11.863  1.00  0.00           C  
ATOM   1130  NZ  LYS A  72      12.305  -7.910 -11.751  1.00  0.00           N  
ATOM   1131  H   LYS A  72       7.560  -4.746 -14.520  1.00  0.00           H  
ATOM   1132  HA  LYS A  72       9.518  -2.685 -14.343  1.00  0.00           H  
ATOM   1133 1HB  LYS A  72       9.658  -5.523 -15.396  1.00  0.00           H  
ATOM   1134 2HB  LYS A  72      11.064  -4.472 -15.294  1.00  0.00           H  
ATOM   1135 1HG  LYS A  72      10.757  -4.274 -12.859  1.00  0.00           H  
ATOM   1136 2HG  LYS A  72       9.328  -5.312 -12.954  1.00  0.00           H  
ATOM   1137 1HD  LYS A  72      10.696  -7.162 -13.815  1.00  0.00           H  
ATOM   1138 2HD  LYS A  72      12.131  -6.126 -13.806  1.00  0.00           H  
ATOM   1139 1HE  LYS A  72      11.936  -5.872 -11.355  1.00  0.00           H  
ATOM   1140 2HE  LYS A  72      10.498  -6.897 -11.359  1.00  0.00           H  
ATOM   1141 1HZ  LYS A  72      12.457  -8.127 -10.776  1.00  0.00           H  
ATOM   1142 2HZ  LYS A  72      11.850  -8.691 -12.203  1.00  0.00           H  
ATOM   1143 3HZ  LYS A  72      13.194  -7.734 -12.198  1.00  0.00           H  
ATOM   1144  N   LYS A  73       8.589  -3.518 -17.392  1.00  0.00           N  
ATOM   1145  CA  LYS A  73       8.594  -3.072 -18.780  1.00  0.00           C  
ATOM   1146  C   LYS A  73       8.164  -1.616 -18.893  1.00  0.00           C  
ATOM   1147  O   LYS A  73       8.759  -0.839 -19.640  1.00  0.00           O  
ATOM   1148  CB  LYS A  73       7.681  -3.957 -19.630  1.00  0.00           C  
ATOM   1149  CG  LYS A  73       8.189  -5.379 -19.827  1.00  0.00           C  
ATOM   1150  CD  LYS A  73       7.187  -6.222 -20.602  1.00  0.00           C  
ATOM   1151  CE  LYS A  73       7.622  -7.679 -20.668  1.00  0.00           C  
ATOM   1152  NZ  LYS A  73       6.617  -8.528 -21.363  1.00  0.00           N  
ATOM   1153  H   LYS A  73       8.018  -4.309 -17.131  1.00  0.00           H  
ATOM   1154  HA  LYS A  73       9.607  -3.170 -19.171  1.00  0.00           H  
ATOM   1155 1HB  LYS A  73       6.696  -4.016 -19.166  1.00  0.00           H  
ATOM   1156 2HB  LYS A  73       7.553  -3.508 -20.615  1.00  0.00           H  
ATOM   1157 1HG  LYS A  73       9.132  -5.356 -20.375  1.00  0.00           H  
ATOM   1158 2HG  LYS A  73       8.365  -5.841 -18.856  1.00  0.00           H  
ATOM   1159 1HD  LYS A  73       6.211  -6.164 -20.118  1.00  0.00           H  
ATOM   1160 2HD  LYS A  73       7.094  -5.834 -21.617  1.00  0.00           H  
ATOM   1161 1HE  LYS A  73       8.570  -7.751 -21.199  1.00  0.00           H  
ATOM   1162 2HE  LYS A  73       7.765  -8.062 -19.658  1.00  0.00           H  
ATOM   1163 1HZ  LYS A  73       6.941  -9.484 -21.386  1.00  0.00           H  
ATOM   1164 2HZ  LYS A  73       5.737  -8.483 -20.868  1.00  0.00           H  
ATOM   1165 3HZ  LYS A  73       6.488  -8.194 -22.308  1.00  0.00           H  
ATOM   1166  N   GLN A  74       7.127  -1.251 -18.146  1.00  0.00           N  
ATOM   1167  CA  GLN A  74       6.616   0.115 -18.161  1.00  0.00           C  
ATOM   1168  C   GLN A  74       7.657   1.099 -17.646  1.00  0.00           C  
ATOM   1169  O   GLN A  74       7.979   2.082 -18.314  1.00  0.00           O  
ATOM   1170  CB  GLN A  74       5.339   0.219 -17.323  1.00  0.00           C  
ATOM   1171  CG  GLN A  74       4.687   1.591 -17.348  1.00  0.00           C  
ATOM   1172  CD  GLN A  74       4.223   1.985 -18.737  1.00  0.00           C  
ATOM   1173  OE1 GLN A  74       3.621   1.182 -19.457  1.00  0.00           O  
ATOM   1174  NE2 GLN A  74       4.499   3.225 -19.123  1.00  0.00           N  
ATOM   1175  H   GLN A  74       6.682  -1.937 -17.553  1.00  0.00           H  
ATOM   1176  HA  GLN A  74       6.363   0.378 -19.189  1.00  0.00           H  
ATOM   1177 1HB  GLN A  74       4.609  -0.507 -17.680  1.00  0.00           H  
ATOM   1178 2HB  GLN A  74       5.564  -0.027 -16.285  1.00  0.00           H  
ATOM   1179 1HG  GLN A  74       3.820   1.582 -16.687  1.00  0.00           H  
ATOM   1180 2HG  GLN A  74       5.410   2.331 -17.006  1.00  0.00           H  
ATOM   1181 1HE2 GLN A  74       4.217   3.543 -20.029  1.00  0.00           H  
ATOM   1182 2HE2 GLN A  74       4.988   3.843 -18.508  1.00  0.00           H  
ATOM   1183  N   ASN A  75       8.182   0.829 -16.456  1.00  0.00           N  
ATOM   1184  CA  ASN A  75       9.174   1.702 -15.841  1.00  0.00           C  
ATOM   1185  C   ASN A  75      10.198   0.900 -15.048  1.00  0.00           C  
ATOM   1186  O   ASN A  75      10.040   0.689 -13.845  1.00  0.00           O  
ATOM   1187  CB  ASN A  75       8.500   2.733 -14.953  1.00  0.00           C  
ATOM   1188  CG  ASN A  75       9.473   3.726 -14.380  1.00  0.00           C  
ATOM   1189  OD1 ASN A  75      10.456   3.348 -13.733  1.00  0.00           O  
ATOM   1190  ND2 ASN A  75       9.218   4.990 -14.605  1.00  0.00           N  
ATOM   1191  H   ASN A  75       7.887  -0.003 -15.966  1.00  0.00           H  
ATOM   1192  HA  ASN A  75       9.692   2.248 -16.629  1.00  0.00           H  
ATOM   1193 1HB  ASN A  75       7.746   3.272 -15.529  1.00  0.00           H  
ATOM   1194 2HB  ASN A  75       7.988   2.229 -14.133  1.00  0.00           H  
ATOM   1195 1HD2 ASN A  75       9.831   5.695 -14.248  1.00  0.00           H  
ATOM   1196 2HD2 ASN A  75       8.411   5.250 -15.134  1.00  0.00           H  
ATOM   1197  N   PRO A  76      11.248   0.455 -15.729  1.00  0.00           N  
ATOM   1198  CA  PRO A  76      12.278  -0.364 -15.102  1.00  0.00           C  
ATOM   1199  C   PRO A  76      13.153   0.468 -14.172  1.00  0.00           C  
ATOM   1200  O   PRO A  76      13.947  -0.072 -13.402  1.00  0.00           O  
ATOM   1201  CB  PRO A  76      13.073  -0.897 -16.299  1.00  0.00           C  
ATOM   1202  CG  PRO A  76      12.900   0.149 -17.346  1.00  0.00           C  
ATOM   1203  CD  PRO A  76      11.479   0.618 -17.177  1.00  0.00           C  
ATOM   1204  HA  PRO A  76      11.791  -1.145 -14.516  1.00  0.00           H  
ATOM   1205 1HB  PRO A  76      14.125  -1.047 -16.015  1.00  0.00           H  
ATOM   1206 2HB  PRO A  76      12.679  -1.877 -16.605  1.00  0.00           H  
ATOM   1207 1HG  PRO A  76      13.632   0.957 -17.201  1.00  0.00           H  
ATOM   1208 2HG  PRO A  76      13.090  -0.276 -18.343  1.00  0.00           H  
ATOM   1209 1HD  PRO A  76      11.401   1.671 -17.483  1.00  0.00           H  
ATOM   1210 2HD  PRO A  76      10.810  -0.013 -17.782  1.00  0.00           H  
ATOM   1211  N   SER A  77      13.002   1.787 -14.249  1.00  0.00           N  
ATOM   1212  CA  SER A  77      13.784   2.696 -13.420  1.00  0.00           C  
ATOM   1213  C   SER A  77      13.232   2.761 -12.002  1.00  0.00           C  
ATOM   1214  O   SER A  77      13.865   3.316 -11.103  1.00  0.00           O  
ATOM   1215  CB  SER A  77      13.793   4.084 -14.032  1.00  0.00           C  
ATOM   1216  OG  SER A  77      12.532   4.687 -13.927  1.00  0.00           O  
ATOM   1217  H   SER A  77      12.328   2.167 -14.898  1.00  0.00           H  
ATOM   1218  HA  SER A  77      14.810   2.332 -13.380  1.00  0.00           H  
ATOM   1219 1HB  SER A  77      14.537   4.699 -13.528  1.00  0.00           H  
ATOM   1220 2HB  SER A  77      14.080   4.016 -15.081  1.00  0.00           H  
ATOM   1221  HG  SER A  77      11.936   4.002 -13.614  1.00  0.00           H  
ATOM   1222  N   ALA A  78      12.047   2.190 -11.806  1.00  0.00           N  
ATOM   1223  CA  ALA A  78      11.409   2.179 -10.495  1.00  0.00           C  
ATOM   1224  C   ALA A  78      11.923   1.026  -9.643  1.00  0.00           C  
ATOM   1225  O   ALA A  78      12.549   0.096 -10.151  1.00  0.00           O  
ATOM   1226  CB  ALA A  78       9.897   2.095 -10.643  1.00  0.00           C  
ATOM   1227  H   ALA A  78      11.577   1.752 -12.586  1.00  0.00           H  
ATOM   1228  HA  ALA A  78      11.640   3.118  -9.990  1.00  0.00           H  
ATOM   1229 1HB  ALA A  78       9.435   2.087  -9.656  1.00  0.00           H  
ATOM   1230 2HB  ALA A  78       9.538   2.957 -11.206  1.00  0.00           H  
ATOM   1231 3HB  ALA A  78       9.634   1.181 -11.173  1.00  0.00           H  
ATOM   1232  N   THR A  79      11.654   1.093  -8.343  1.00  0.00           N  
ATOM   1233  CA  THR A  79      12.064   0.040  -7.421  1.00  0.00           C  
ATOM   1234  C   THR A  79      11.025  -1.072  -7.360  1.00  0.00           C  
ATOM   1235  O   THR A  79       9.840  -0.818  -7.148  1.00  0.00           O  
ATOM   1236  CB  THR A  79      12.303   0.602  -6.007  1.00  0.00           C  
ATOM   1237  OG1 THR A  79      13.353   1.577  -6.050  1.00  0.00           O  
ATOM   1238  CG2 THR A  79      12.691  -0.513  -5.048  1.00  0.00           C  
ATOM   1239  H   THR A  79      11.153   1.893  -7.985  1.00  0.00           H  
ATOM   1240  HA  THR A  79      13.006  -0.381  -7.773  1.00  0.00           H  
ATOM   1241  HB  THR A  79      11.393   1.082  -5.648  1.00  0.00           H  
ATOM   1242  HG1 THR A  79      13.490   1.937  -5.170  1.00  0.00           H  
ATOM   1243 1HG2 THR A  79      12.856  -0.098  -4.055  1.00  0.00           H  
ATOM   1244 2HG2 THR A  79      11.890  -1.251  -5.005  1.00  0.00           H  
ATOM   1245 3HG2 THR A  79      13.606  -0.991  -5.397  1.00  0.00           H  
ATOM   1246  N   PHE A  80      11.478  -2.308  -7.546  1.00  0.00           N  
ATOM   1247  CA  PHE A  80      10.581  -3.457  -7.569  1.00  0.00           C  
ATOM   1248  C   PHE A  80      10.984  -4.492  -6.526  1.00  0.00           C  
ATOM   1249  O   PHE A  80      12.067  -5.071  -6.599  1.00  0.00           O  
ATOM   1250  CB  PHE A  80      10.572  -4.100  -8.957  1.00  0.00           C  
ATOM   1251  CG  PHE A  80      10.040  -3.203 -10.038  1.00  0.00           C  
ATOM   1252  CD1 PHE A  80      10.901  -2.447 -10.819  1.00  0.00           C  
ATOM   1253  CD2 PHE A  80       8.676  -3.112 -10.275  1.00  0.00           C  
ATOM   1254  CE1 PHE A  80      10.412  -1.621 -11.813  1.00  0.00           C  
ATOM   1255  CE2 PHE A  80       8.185  -2.289 -11.269  1.00  0.00           C  
ATOM   1256  CZ  PHE A  80       9.054  -1.542 -12.039  1.00  0.00           C  
ATOM   1257  H   PHE A  80      12.468  -2.455  -7.675  1.00  0.00           H  
ATOM   1258  HA  PHE A  80       9.570  -3.112  -7.345  1.00  0.00           H  
ATOM   1259 1HB  PHE A  80      11.586  -4.394  -9.228  1.00  0.00           H  
ATOM   1260 2HB  PHE A  80       9.965  -5.004  -8.935  1.00  0.00           H  
ATOM   1261  HD1 PHE A  80      11.975  -2.511 -10.641  1.00  0.00           H  
ATOM   1262  HD2 PHE A  80       7.990  -3.702  -9.667  1.00  0.00           H  
ATOM   1263  HE1 PHE A  80      11.100  -1.033 -12.419  1.00  0.00           H  
ATOM   1264  HE2 PHE A  80       7.111  -2.227 -11.446  1.00  0.00           H  
ATOM   1265  HZ  PHE A  80       8.668  -0.891 -12.821  1.00  0.00           H  
ATOM   1266  N   VAL A  81      10.106  -4.719  -5.555  1.00  0.00           N  
ATOM   1267  CA  VAL A  81      10.346  -5.723  -4.524  1.00  0.00           C  
ATOM   1268  C   VAL A  81       9.308  -6.836  -4.588  1.00  0.00           C  
ATOM   1269  O   VAL A  81       8.112  -6.577  -4.713  1.00  0.00           O  
ATOM   1270  CB  VAL A  81      10.313  -5.074  -3.128  1.00  0.00           C  
ATOM   1271  CG1 VAL A  81      10.537  -6.123  -2.048  1.00  0.00           C  
ATOM   1272  CG2 VAL A  81      11.365  -3.978  -3.041  1.00  0.00           C  
ATOM   1273  H   VAL A  81       9.251  -4.183  -5.530  1.00  0.00           H  
ATOM   1274  HA  VAL A  81      11.334  -6.155  -4.686  1.00  0.00           H  
ATOM   1275  HB  VAL A  81       9.326  -4.645  -2.960  1.00  0.00           H  
ATOM   1276 1HG1 VAL A  81      10.510  -5.647  -1.067  1.00  0.00           H  
ATOM   1277 2HG1 VAL A  81       9.753  -6.877  -2.106  1.00  0.00           H  
ATOM   1278 3HG1 VAL A  81      11.508  -6.595  -2.195  1.00  0.00           H  
ATOM   1279 1HG2 VAL A  81      11.335  -3.524  -2.051  1.00  0.00           H  
ATOM   1280 2HG2 VAL A  81      12.352  -4.407  -3.215  1.00  0.00           H  
ATOM   1281 3HG2 VAL A  81      11.161  -3.218  -3.796  1.00  0.00           H  
ATOM   1282  N   ARG A  82       9.774  -8.077  -4.502  1.00  0.00           N  
ATOM   1283  CA  ARG A  82       8.889  -9.234  -4.565  1.00  0.00           C  
ATOM   1284  C   ARG A  82       8.901 -10.010  -3.254  1.00  0.00           C  
ATOM   1285  O   ARG A  82       9.894 -10.651  -2.912  1.00  0.00           O  
ATOM   1286  CB  ARG A  82       9.298 -10.159  -5.702  1.00  0.00           C  
ATOM   1287  CG  ARG A  82       8.386 -11.357  -5.912  1.00  0.00           C  
ATOM   1288  CD  ARG A  82       8.949 -12.310  -6.902  1.00  0.00           C  
ATOM   1289  NE  ARG A  82       8.046 -13.419  -7.163  1.00  0.00           N  
ATOM   1290  CZ  ARG A  82       7.872 -14.474  -6.343  1.00  0.00           C  
ATOM   1291  NH1 ARG A  82       8.545 -14.549  -5.216  1.00  0.00           N  
ATOM   1292  NH2 ARG A  82       7.024 -15.433  -6.671  1.00  0.00           N  
ATOM   1293  H   ARG A  82      10.767  -8.223  -4.391  1.00  0.00           H  
ATOM   1294  HA  ARG A  82       7.874  -8.882  -4.753  1.00  0.00           H  
ATOM   1295 1HB  ARG A  82       9.325  -9.598  -6.635  1.00  0.00           H  
ATOM   1296 2HB  ARG A  82      10.304 -10.538  -5.519  1.00  0.00           H  
ATOM   1297 1HG  ARG A  82       8.252 -11.883  -4.966  1.00  0.00           H  
ATOM   1298 2HG  ARG A  82       7.416 -11.016  -6.278  1.00  0.00           H  
ATOM   1299 1HD  ARG A  82       9.134 -11.792  -7.842  1.00  0.00           H  
ATOM   1300 2HD  ARG A  82       9.886 -12.717  -6.522  1.00  0.00           H  
ATOM   1301  HE  ARG A  82       7.510 -13.397  -8.020  1.00  0.00           H  
ATOM   1302 1HH1 ARG A  82       9.193 -13.815  -4.965  1.00  0.00           H  
ATOM   1303 2HH1 ARG A  82       8.415 -15.339  -4.602  1.00  0.00           H  
ATOM   1304 1HH2 ARG A  82       6.506 -15.375  -7.537  1.00  0.00           H  
ATOM   1305 2HH2 ARG A  82       6.893 -16.223  -6.057  1.00  0.00           H  
ATOM   1306  N   LEU A  83       7.793  -9.948  -2.525  1.00  0.00           N  
ATOM   1307  CA  LEU A  83       7.670 -10.656  -1.257  1.00  0.00           C  
ATOM   1308  C   LEU A  83       6.753 -11.865  -1.388  1.00  0.00           C  
ATOM   1309  O   LEU A  83       5.697 -11.791  -2.015  1.00  0.00           O  
ATOM   1310  CB  LEU A  83       7.131  -9.713  -0.173  1.00  0.00           C  
ATOM   1311  CG  LEU A  83       7.986  -8.473   0.116  1.00  0.00           C  
ATOM   1312  CD1 LEU A  83       7.288  -7.604   1.153  1.00  0.00           C  
ATOM   1313  CD2 LEU A  83       9.361  -8.907   0.602  1.00  0.00           C  
ATOM   1314  H   LEU A  83       7.016  -9.394  -2.857  1.00  0.00           H  
ATOM   1315  HA  LEU A  83       8.660 -10.998  -0.953  1.00  0.00           H  
ATOM   1316 1HB  LEU A  83       6.142  -9.371  -0.472  1.00  0.00           H  
ATOM   1317 2HB  LEU A  83       7.033 -10.273   0.757  1.00  0.00           H  
ATOM   1318  HG  LEU A  83       8.093  -7.884  -0.796  1.00  0.00           H  
ATOM   1319 1HD1 LEU A  83       7.896  -6.723   1.358  1.00  0.00           H  
ATOM   1320 2HD1 LEU A  83       6.316  -7.292   0.771  1.00  0.00           H  
ATOM   1321 3HD1 LEU A  83       7.153  -8.173   2.072  1.00  0.00           H  
ATOM   1322 1HD2 LEU A  83       9.970  -8.025   0.806  1.00  0.00           H  
ATOM   1323 2HD2 LEU A  83       9.256  -9.495   1.514  1.00  0.00           H  
ATOM   1324 3HD2 LEU A  83       9.845  -9.511  -0.166  1.00  0.00           H  
ATOM   1325  N   GLU A  84       7.165 -12.980  -0.793  1.00  0.00           N  
ATOM   1326  CA  GLU A  84       6.385 -14.211  -0.850  1.00  0.00           C  
ATOM   1327  C   GLU A  84       6.404 -14.937   0.488  1.00  0.00           C  
ATOM   1328  O   GLU A  84       7.468 -15.237   1.029  1.00  0.00           O  
ATOM   1329  CB  GLU A  84       6.920 -15.132  -1.949  1.00  0.00           C  
ATOM   1330  CG  GLU A  84       6.143 -16.430  -2.115  1.00  0.00           C  
ATOM   1331  CD  GLU A  84       6.603 -17.240  -3.295  1.00  0.00           C  
ATOM   1332  OE1 GLU A  84       7.445 -16.770  -4.022  1.00  0.00           O  
ATOM   1333  OE2 GLU A  84       6.112 -18.330  -3.470  1.00  0.00           O  
ATOM   1334  H   GLU A  84       8.039 -12.975  -0.289  1.00  0.00           H  
ATOM   1335  HA  GLU A  84       5.354 -13.957  -1.096  1.00  0.00           H  
ATOM   1336 1HB  GLU A  84       6.904 -14.607  -2.904  1.00  0.00           H  
ATOM   1337 2HB  GLU A  84       7.958 -15.388  -1.735  1.00  0.00           H  
ATOM   1338 1HG  GLU A  84       6.258 -17.028  -1.211  1.00  0.00           H  
ATOM   1339 2HG  GLU A  84       5.086 -16.196  -2.231  1.00  0.00           H  
ATOM   1340  N   GLY A  85       5.219 -15.217   1.021  1.00  0.00           N  
ATOM   1341  CA  GLY A  85       5.096 -15.916   2.295  1.00  0.00           C  
ATOM   1342  C   GLY A  85       5.603 -15.055   3.445  1.00  0.00           C  
ATOM   1343  O   GLY A  85       6.289 -15.543   4.343  1.00  0.00           O  
ATOM   1344  H   GLY A  85       4.381 -14.938   0.530  1.00  0.00           H  
ATOM   1345 1HA  GLY A  85       4.053 -16.181   2.466  1.00  0.00           H  
ATOM   1346 2HA  GLY A  85       5.662 -16.846   2.255  1.00  0.00           H  
ATOM   1347  N   VAL A  86       5.258 -13.772   3.414  1.00  0.00           N  
ATOM   1348  CA  VAL A  86       5.679 -12.840   4.454  1.00  0.00           C  
ATOM   1349  C   VAL A  86       4.500 -12.408   5.316  1.00  0.00           C  
ATOM   1350  O   VAL A  86       3.354 -12.426   4.870  1.00  0.00           O  
ATOM   1351  CB  VAL A  86       6.334 -11.596   3.825  1.00  0.00           C  
ATOM   1352  CG1 VAL A  86       7.561 -11.992   3.016  1.00  0.00           C  
ATOM   1353  CG2 VAL A  86       5.326 -10.865   2.953  1.00  0.00           C  
ATOM   1354  H   VAL A  86       4.691 -13.433   2.650  1.00  0.00           H  
ATOM   1355  HA  VAL A  86       6.412 -13.338   5.088  1.00  0.00           H  
ATOM   1356  HB  VAL A  86       6.675 -10.935   4.621  1.00  0.00           H  
ATOM   1357 1HG1 VAL A  86       8.012 -11.101   2.579  1.00  0.00           H  
ATOM   1358 2HG1 VAL A  86       8.284 -12.482   3.668  1.00  0.00           H  
ATOM   1359 3HG1 VAL A  86       7.266 -12.676   2.220  1.00  0.00           H  
ATOM   1360 1HG2 VAL A  86       5.796  -9.986   2.512  1.00  0.00           H  
ATOM   1361 2HG2 VAL A  86       4.981 -11.529   2.160  1.00  0.00           H  
ATOM   1362 3HG2 VAL A  86       4.476 -10.555   3.561  1.00  0.00           H  
ATOM   1363  N   SER A  87       4.791 -12.018   6.553  1.00  0.00           N  
ATOM   1364  CA  SER A  87       3.756 -11.574   7.479  1.00  0.00           C  
ATOM   1365  C   SER A  87       3.365 -10.125   7.214  1.00  0.00           C  
ATOM   1366  O   SER A  87       4.114  -9.375   6.590  1.00  0.00           O  
ATOM   1367  CB  SER A  87       4.235 -11.724   8.909  1.00  0.00           C  
ATOM   1368  OG  SER A  87       5.261 -10.814   9.193  1.00  0.00           O  
ATOM   1369  H   SER A  87       5.753 -12.030   6.860  1.00  0.00           H  
ATOM   1370  HA  SER A  87       2.876 -12.204   7.343  1.00  0.00           H  
ATOM   1371 1HB  SER A  87       3.401 -11.561   9.591  1.00  0.00           H  
ATOM   1372 2HB  SER A  87       4.593 -12.741   9.068  1.00  0.00           H  
ATOM   1373  HG  SER A  87       6.076 -11.237   8.911  1.00  0.00           H  
ATOM   1374  N   PRO A  88       2.187  -9.739   7.692  1.00  0.00           N  
ATOM   1375  CA  PRO A  88       1.699  -8.376   7.519  1.00  0.00           C  
ATOM   1376  C   PRO A  88       2.721  -7.358   8.010  1.00  0.00           C  
ATOM   1377  O   PRO A  88       2.935  -6.323   7.378  1.00  0.00           O  
ATOM   1378  CB  PRO A  88       0.426  -8.355   8.370  1.00  0.00           C  
ATOM   1379  CG  PRO A  88      -0.065  -9.762   8.329  1.00  0.00           C  
ATOM   1380  CD  PRO A  88       1.187 -10.597   8.388  1.00  0.00           C  
ATOM   1381  HA  PRO A  88       1.521  -8.206   6.456  1.00  0.00           H  
ATOM   1382 1HB  PRO A  88       0.661  -8.015   9.389  1.00  0.00           H  
ATOM   1383 2HB  PRO A  88      -0.296  -7.639   7.950  1.00  0.00           H  
ATOM   1384 1HG  PRO A  88      -0.742  -9.953   9.174  1.00  0.00           H  
ATOM   1385 2HG  PRO A  88      -0.646  -9.935   7.411  1.00  0.00           H  
ATOM   1386 1HD  PRO A  88       1.462 -10.773   9.438  1.00  0.00           H  
ATOM   1387 2HD  PRO A  88       1.017 -11.551   7.867  1.00  0.00           H  
ATOM   1388  N   ASP A  89       3.350  -7.659   9.142  1.00  0.00           N  
ATOM   1389  CA  ASP A  89       4.359  -6.777   9.714  1.00  0.00           C  
ATOM   1390  C   ASP A  89       5.568  -6.653   8.795  1.00  0.00           C  
ATOM   1391  O   ASP A  89       6.086  -5.558   8.580  1.00  0.00           O  
ATOM   1392  CB  ASP A  89       4.804  -7.290  11.086  1.00  0.00           C  
ATOM   1393  CG  ASP A  89       3.751  -7.082  12.166  1.00  0.00           C  
ATOM   1394  OD1 ASP A  89       2.903  -6.240  11.987  1.00  0.00           O  
ATOM   1395  OD2 ASP A  89       3.805  -7.767  13.159  1.00  0.00           O  
ATOM   1396  H   ASP A  89       3.122  -8.520   9.617  1.00  0.00           H  
ATOM   1397  HA  ASP A  89       3.919  -5.787   9.848  1.00  0.00           H  
ATOM   1398 1HB  ASP A  89       5.031  -8.354  11.020  1.00  0.00           H  
ATOM   1399 2HB  ASP A  89       5.718  -6.778  11.387  1.00  0.00           H  
ATOM   1400  N   ASP A  90       6.013  -7.783   8.256  1.00  0.00           N  
ATOM   1401  CA  ASP A  90       7.146  -7.800   7.339  1.00  0.00           C  
ATOM   1402  C   ASP A  90       6.874  -6.938   6.112  1.00  0.00           C  
ATOM   1403  O   ASP A  90       7.732  -6.165   5.683  1.00  0.00           O  
ATOM   1404  CB  ASP A  90       7.463  -9.233   6.904  1.00  0.00           C  
ATOM   1405  CG  ASP A  90       8.064 -10.073   8.023  1.00  0.00           C  
ATOM   1406  OD1 ASP A  90       8.858  -9.552   8.770  1.00  0.00           O  
ATOM   1407  OD2 ASP A  90       7.723 -11.227   8.120  1.00  0.00           O  
ATOM   1408  H   ASP A  90       5.554  -8.652   8.487  1.00  0.00           H  
ATOM   1409  HA  ASP A  90       8.018  -7.402   7.860  1.00  0.00           H  
ATOM   1410 1HB  ASP A  90       6.551  -9.717   6.555  1.00  0.00           H  
ATOM   1411 2HB  ASP A  90       8.163  -9.213   6.068  1.00  0.00           H  
ATOM   1412  N   LEU A  91       5.678  -7.077   5.552  1.00  0.00           N  
ATOM   1413  CA  LEU A  91       5.286  -6.300   4.381  1.00  0.00           C  
ATOM   1414  C   LEU A  91       5.322  -4.807   4.673  1.00  0.00           C  
ATOM   1415  O   LEU A  91       5.927  -4.033   3.931  1.00  0.00           O  
ATOM   1416  CB  LEU A  91       3.879  -6.704   3.924  1.00  0.00           C  
ATOM   1417  CG  LEU A  91       3.262  -5.833   2.822  1.00  0.00           C  
ATOM   1418  CD1 LEU A  91       4.162  -5.854   1.594  1.00  0.00           C  
ATOM   1419  CD2 LEU A  91       1.869  -6.347   2.488  1.00  0.00           C  
ATOM   1420  H   LEU A  91       5.023  -7.736   5.946  1.00  0.00           H  
ATOM   1421  HA  LEU A  91       5.987  -6.516   3.574  1.00  0.00           H  
ATOM   1422 1HB  LEU A  91       3.913  -7.728   3.555  1.00  0.00           H  
ATOM   1423 2HB  LEU A  91       3.211  -6.672   4.784  1.00  0.00           H  
ATOM   1424  HG  LEU A  91       3.194  -4.801   3.169  1.00  0.00           H  
ATOM   1425 1HD1 LEU A  91       3.723  -5.234   0.811  1.00  0.00           H  
ATOM   1426 2HD1 LEU A  91       5.145  -5.463   1.857  1.00  0.00           H  
ATOM   1427 3HD1 LEU A  91       4.262  -6.877   1.233  1.00  0.00           H  
ATOM   1428 1HD2 LEU A  91       1.430  -5.727   1.706  1.00  0.00           H  
ATOM   1429 2HD2 LEU A  91       1.936  -7.378   2.140  1.00  0.00           H  
ATOM   1430 3HD2 LEU A  91       1.242  -6.304   3.379  1.00  0.00           H  
ATOM   1431  N   ARG A  92       4.670  -4.406   5.759  1.00  0.00           N  
ATOM   1432  CA  ARG A  92       4.613  -2.999   6.143  1.00  0.00           C  
ATOM   1433  C   ARG A  92       6.010  -2.405   6.266  1.00  0.00           C  
ATOM   1434  O   ARG A  92       6.282  -1.323   5.748  1.00  0.00           O  
ATOM   1435  CB  ARG A  92       3.877  -2.834   7.465  1.00  0.00           C  
ATOM   1436  CG  ARG A  92       3.630  -1.393   7.884  1.00  0.00           C  
ATOM   1437  CD  ARG A  92       2.815  -1.314   9.123  1.00  0.00           C  
ATOM   1438  NE  ARG A  92       3.515  -1.870  10.269  1.00  0.00           N  
ATOM   1439  CZ  ARG A  92       3.240  -3.065  10.827  1.00  0.00           C  
ATOM   1440  NH1 ARG A  92       2.280  -3.816  10.334  1.00  0.00           N  
ATOM   1441  NH2 ARG A  92       3.936  -3.483  11.870  1.00  0.00           N  
ATOM   1442  H   ARG A  92       4.201  -5.092   6.333  1.00  0.00           H  
ATOM   1443  HA  ARG A  92       4.066  -2.452   5.373  1.00  0.00           H  
ATOM   1444 1HB  ARG A  92       2.910  -3.331   7.407  1.00  0.00           H  
ATOM   1445 2HB  ARG A  92       4.446  -3.316   8.260  1.00  0.00           H  
ATOM   1446 1HG  ARG A  92       4.585  -0.900   8.069  1.00  0.00           H  
ATOM   1447 2HG  ARG A  92       3.099  -0.869   7.089  1.00  0.00           H  
ATOM   1448 1HD  ARG A  92       2.583  -0.271   9.339  1.00  0.00           H  
ATOM   1449 2HD  ARG A  92       1.889  -1.871   8.985  1.00  0.00           H  
ATOM   1450  HE  ARG A  92       4.261  -1.322  10.676  1.00  0.00           H  
ATOM   1451 1HH1 ARG A  92       1.748  -3.496   9.537  1.00  0.00           H  
ATOM   1452 2HH1 ARG A  92       2.074  -4.711  10.752  1.00  0.00           H  
ATOM   1453 1HH2 ARG A  92       4.674  -2.906  12.249  1.00  0.00           H  
ATOM   1454 2HH2 ARG A  92       3.730  -4.378  12.288  1.00  0.00           H  
ATOM   1455  N   ARG A  93       6.892  -3.120   6.956  1.00  0.00           N  
ATOM   1456  CA  ARG A  93       8.262  -2.661   7.154  1.00  0.00           C  
ATOM   1457  C   ARG A  93       8.976  -2.469   5.822  1.00  0.00           C  
ATOM   1458  O   ARG A  93       9.580  -1.424   5.575  1.00  0.00           O  
ATOM   1459  CB  ARG A  93       9.041  -3.653   8.005  1.00  0.00           C  
ATOM   1460  CG  ARG A  93      10.466  -3.235   8.332  1.00  0.00           C  
ATOM   1461  CD  ARG A  93      11.168  -4.263   9.141  1.00  0.00           C  
ATOM   1462  NE  ARG A  93      11.394  -5.486   8.387  1.00  0.00           N  
ATOM   1463  CZ  ARG A  93      10.729  -6.641   8.585  1.00  0.00           C  
ATOM   1464  NH1 ARG A  93       9.802  -6.714   9.514  1.00  0.00           N  
ATOM   1465  NH2 ARG A  93      11.008  -7.700   7.845  1.00  0.00           N  
ATOM   1466  H   ARG A  93       6.607  -4.003   7.354  1.00  0.00           H  
ATOM   1467  HA  ARG A  93       8.235  -1.704   7.676  1.00  0.00           H  
ATOM   1468 1HB  ARG A  93       8.520  -3.812   8.948  1.00  0.00           H  
ATOM   1469 2HB  ARG A  93       9.089  -4.614   7.492  1.00  0.00           H  
ATOM   1470 1HG  ARG A  93      11.023  -3.087   7.407  1.00  0.00           H  
ATOM   1471 2HG  ARG A  93      10.451  -2.304   8.899  1.00  0.00           H  
ATOM   1472 1HD  ARG A  93      12.136  -3.877   9.461  1.00  0.00           H  
ATOM   1473 2HD  ARG A  93      10.569  -4.509  10.017  1.00  0.00           H  
ATOM   1474  HE  ARG A  93      12.100  -5.468   7.664  1.00  0.00           H  
ATOM   1475 1HH1 ARG A  93       9.588  -5.905  10.080  1.00  0.00           H  
ATOM   1476 2HH1 ARG A  93       9.303  -7.580   9.662  1.00  0.00           H  
ATOM   1477 1HH2 ARG A  93      11.721  -7.643   7.131  1.00  0.00           H  
ATOM   1478 2HH2 ARG A  93      10.510  -8.564   7.993  1.00  0.00           H  
ATOM   1479  N   GLN A  94       8.904  -3.483   4.966  1.00  0.00           N  
ATOM   1480  CA  GLN A  94       9.562  -3.436   3.665  1.00  0.00           C  
ATOM   1481  C   GLN A  94       9.078  -2.247   2.845  1.00  0.00           C  
ATOM   1482  O   GLN A  94       9.880  -1.478   2.316  1.00  0.00           O  
ATOM   1483  CB  GLN A  94       9.317  -4.737   2.894  1.00  0.00           C  
ATOM   1484  CG  GLN A  94      10.048  -4.819   1.565  1.00  0.00           C  
ATOM   1485  CD  GLN A  94      11.552  -4.922   1.737  1.00  0.00           C  
ATOM   1486  OE1 GLN A  94      12.045  -5.703   2.555  1.00  0.00           O  
ATOM   1487  NE2 GLN A  94      12.290  -4.133   0.964  1.00  0.00           N  
ATOM   1488  H   GLN A  94       8.380  -4.307   5.222  1.00  0.00           H  
ATOM   1489  HA  GLN A  94      10.636  -3.337   3.825  1.00  0.00           H  
ATOM   1490 1HB  GLN A  94       9.630  -5.585   3.503  1.00  0.00           H  
ATOM   1491 2HB  GLN A  94       8.251  -4.849   2.699  1.00  0.00           H  
ATOM   1492 1HG  GLN A  94       9.704  -5.702   1.027  1.00  0.00           H  
ATOM   1493 2HG  GLN A  94       9.831  -3.921   0.986  1.00  0.00           H  
ATOM   1494 1HE2 GLN A  94      13.288  -4.157   1.033  1.00  0.00           H  
ATOM   1495 2HE2 GLN A  94      11.849  -3.514   0.314  1.00  0.00           H  
ATOM   1496  N   VAL A  95       7.761  -2.102   2.745  1.00  0.00           N  
ATOM   1497  CA  VAL A  95       7.168  -1.017   1.972  1.00  0.00           C  
ATOM   1498  C   VAL A  95       7.629   0.342   2.483  1.00  0.00           C  
ATOM   1499  O   VAL A  95       8.018   1.210   1.703  1.00  0.00           O  
ATOM   1500  CB  VAL A  95       5.631  -1.092   2.039  1.00  0.00           C  
ATOM   1501  CG1 VAL A  95       5.009   0.148   1.414  1.00  0.00           C  
ATOM   1502  CG2 VAL A  95       5.143  -2.351   1.338  1.00  0.00           C  
ATOM   1503  H   VAL A  95       7.156  -2.759   3.216  1.00  0.00           H  
ATOM   1504  HA  VAL A  95       7.477  -1.123   0.932  1.00  0.00           H  
ATOM   1505  HB  VAL A  95       5.322  -1.114   3.084  1.00  0.00           H  
ATOM   1506 1HG1 VAL A  95       3.922   0.078   1.470  1.00  0.00           H  
ATOM   1507 2HG1 VAL A  95       5.344   1.034   1.953  1.00  0.00           H  
ATOM   1508 3HG1 VAL A  95       5.314   0.221   0.370  1.00  0.00           H  
ATOM   1509 1HG2 VAL A  95       4.055  -2.398   1.390  1.00  0.00           H  
ATOM   1510 2HG2 VAL A  95       5.456  -2.332   0.294  1.00  0.00           H  
ATOM   1511 3HG2 VAL A  95       5.567  -3.228   1.828  1.00  0.00           H  
ATOM   1512  N   GLU A  96       7.584   0.519   3.799  1.00  0.00           N  
ATOM   1513  CA  GLU A  96       8.002   1.772   4.419  1.00  0.00           C  
ATOM   1514  C   GLU A  96       9.437   2.119   4.044  1.00  0.00           C  
ATOM   1515  O   GLU A  96       9.725   3.240   3.627  1.00  0.00           O  
ATOM   1516  CB  GLU A  96       7.869   1.685   5.941  1.00  0.00           C  
ATOM   1517  CG  GLU A  96       8.281   2.949   6.681  1.00  0.00           C  
ATOM   1518  CD  GLU A  96       8.147   2.823   8.173  1.00  0.00           C  
ATOM   1519  OE1 GLU A  96       7.575   1.858   8.620  1.00  0.00           O  
ATOM   1520  OE2 GLU A  96       8.617   3.694   8.867  1.00  0.00           O  
ATOM   1521  H   GLU A  96       7.252  -0.233   4.387  1.00  0.00           H  
ATOM   1522  HA  GLU A  96       7.346   2.568   4.065  1.00  0.00           H  
ATOM   1523 1HB  GLU A  96       6.834   1.465   6.204  1.00  0.00           H  
ATOM   1524 2HB  GLU A  96       8.482   0.864   6.314  1.00  0.00           H  
ATOM   1525 1HG  GLU A  96       9.318   3.178   6.439  1.00  0.00           H  
ATOM   1526 2HG  GLU A  96       7.664   3.778   6.334  1.00  0.00           H  
ATOM   1527  N   ASP A  97      10.334   1.150   4.195  1.00  0.00           N  
ATOM   1528  CA  ASP A  97      11.743   1.353   3.876  1.00  0.00           C  
ATOM   1529  C   ASP A  97      11.918   1.819   2.437  1.00  0.00           C  
ATOM   1530  O   ASP A  97      12.650   2.772   2.167  1.00  0.00           O  
ATOM   1531  CB  ASP A  97      12.536   0.064   4.102  1.00  0.00           C  
ATOM   1532  CG  ASP A  97      12.729  -0.263   5.576  1.00  0.00           C  
ATOM   1533  OD1 ASP A  97      12.507   0.602   6.390  1.00  0.00           O  
ATOM   1534  OD2 ASP A  97      13.097  -1.374   5.875  1.00  0.00           O  
ATOM   1535  H   ASP A  97      10.033   0.251   4.541  1.00  0.00           H  
ATOM   1536  HA  ASP A  97      12.142   2.119   4.543  1.00  0.00           H  
ATOM   1537 1HB  ASP A  97      12.020  -0.770   3.625  1.00  0.00           H  
ATOM   1538 2HB  ASP A  97      13.516   0.153   3.633  1.00  0.00           H  
ATOM   1539  N   VAL A  98      11.244   1.142   1.514  1.00  0.00           N  
ATOM   1540  CA  VAL A  98      11.319   1.490   0.100  1.00  0.00           C  
ATOM   1541  C   VAL A  98      10.815   2.906  -0.145  1.00  0.00           C  
ATOM   1542  O   VAL A  98      11.429   3.674  -0.887  1.00  0.00           O  
ATOM   1543  CB  VAL A  98      10.489   0.501  -0.739  1.00  0.00           C  
ATOM   1544  CG1 VAL A  98      10.380   0.983  -2.178  1.00  0.00           C  
ATOM   1545  CG2 VAL A  98      11.118  -0.883  -0.680  1.00  0.00           C  
ATOM   1546  H   VAL A  98      10.665   0.364   1.798  1.00  0.00           H  
ATOM   1547  HA  VAL A  98      12.361   1.430  -0.217  1.00  0.00           H  
ATOM   1548  HB  VAL A  98       9.476   0.458  -0.337  1.00  0.00           H  
ATOM   1549 1HG1 VAL A  98       9.790   0.272  -2.756  1.00  0.00           H  
ATOM   1550 2HG1 VAL A  98       9.895   1.958  -2.199  1.00  0.00           H  
ATOM   1551 3HG1 VAL A  98      11.377   1.063  -2.611  1.00  0.00           H  
ATOM   1552 1HG2 VAL A  98      10.525  -1.578  -1.274  1.00  0.00           H  
ATOM   1553 2HG2 VAL A  98      12.132  -0.839  -1.076  1.00  0.00           H  
ATOM   1554 3HG2 VAL A  98      11.147  -1.225   0.355  1.00  0.00           H  
ATOM   1555  N   TRP A  99       9.694   3.247   0.481  1.00  0.00           N  
ATOM   1556  CA  TRP A  99       9.112   4.577   0.342  1.00  0.00           C  
ATOM   1557  C   TRP A  99      10.083   5.655   0.810  1.00  0.00           C  
ATOM   1558  O   TRP A  99      10.236   6.689   0.162  1.00  0.00           O  
ATOM   1559  CB  TRP A  99       7.811   4.677   1.141  1.00  0.00           C  
ATOM   1560  CG  TRP A  99       7.222   6.055   1.155  1.00  0.00           C  
ATOM   1561  CD1 TRP A  99       6.472   6.631   0.173  1.00  0.00           C  
ATOM   1562  CD2 TRP A  99       7.330   7.043   2.208  1.00  0.00           C  
ATOM   1563  NE1 TRP A  99       6.109   7.903   0.540  1.00  0.00           N  
ATOM   1564  CE2 TRP A  99       6.624   8.171   1.783  1.00  0.00           C  
ATOM   1565  CE3 TRP A  99       7.960   7.059   3.459  1.00  0.00           C  
ATOM   1566  CZ2 TRP A  99       6.528   9.313   2.563  1.00  0.00           C  
ATOM   1567  CZ3 TRP A  99       7.862   8.204   4.241  1.00  0.00           C  
ATOM   1568  CH2 TRP A  99       7.164   9.301   3.804  1.00  0.00           C  
ATOM   1569  H   TRP A  99       9.233   2.568   1.068  1.00  0.00           H  
ATOM   1570  HA  TRP A  99       8.884   4.747  -0.711  1.00  0.00           H  
ATOM   1571 1HB  TRP A  99       7.073   3.993   0.721  1.00  0.00           H  
ATOM   1572 2HB  TRP A  99       7.992   4.372   2.171  1.00  0.00           H  
ATOM   1573  HD1 TRP A  99       6.200   6.151  -0.765  1.00  0.00           H  
ATOM   1574  HE1 TRP A  99       5.554   8.539  -0.014  1.00  0.00           H  
ATOM   1575  HE3 TRP A  99       8.513   6.190   3.812  1.00  0.00           H  
ATOM   1576  HZ2 TRP A  99       5.978  10.195   2.233  1.00  0.00           H  
ATOM   1577  HZ3 TRP A  99       8.356   8.208   5.213  1.00  0.00           H  
ATOM   1578  HH2 TRP A  99       7.107  10.182   4.443  1.00  0.00           H  
ATOM   1579  N   ARG A 100      10.735   5.405   1.940  1.00  0.00           N  
ATOM   1580  CA  ARG A 100      11.695   6.352   2.496  1.00  0.00           C  
ATOM   1581  C   ARG A 100      12.891   6.532   1.570  1.00  0.00           C  
ATOM   1582  O   ARG A 100      13.348   7.652   1.343  1.00  0.00           O  
ATOM   1583  CB  ARG A 100      12.179   5.885   3.861  1.00  0.00           C  
ATOM   1584  CG  ARG A 100      11.143   5.969   4.970  1.00  0.00           C  
ATOM   1585  CD  ARG A 100      11.701   5.534   6.276  1.00  0.00           C  
ATOM   1586  NE  ARG A 100      10.690   5.524   7.322  1.00  0.00           N  
ATOM   1587  CZ  ARG A 100      10.308   6.606   8.027  1.00  0.00           C  
ATOM   1588  NH1 ARG A 100      10.861   7.775   7.788  1.00  0.00           N  
ATOM   1589  NH2 ARG A 100       9.378   6.493   8.959  1.00  0.00           N  
ATOM   1590  H   ARG A 100      10.563   4.537   2.426  1.00  0.00           H  
ATOM   1591  HA  ARG A 100      11.198   7.315   2.618  1.00  0.00           H  
ATOM   1592 1HB  ARG A 100      12.507   4.848   3.794  1.00  0.00           H  
ATOM   1593 2HB  ARG A 100      13.039   6.481   4.165  1.00  0.00           H  
ATOM   1594 1HG  ARG A 100      10.800   6.999   5.070  1.00  0.00           H  
ATOM   1595 2HG  ARG A 100      10.296   5.327   4.728  1.00  0.00           H  
ATOM   1596 1HD  ARG A 100      12.104   4.526   6.182  1.00  0.00           H  
ATOM   1597 2HD  ARG A 100      12.496   6.215   6.578  1.00  0.00           H  
ATOM   1598  HE  ARG A 100      10.242   4.642   7.534  1.00  0.00           H  
ATOM   1599 1HH1 ARG A 100      11.572   7.861   7.076  1.00  0.00           H  
ATOM   1600 2HH1 ARG A 100      10.574   8.586   8.317  1.00  0.00           H  
ATOM   1601 1HH2 ARG A 100       8.953   5.594   9.142  1.00  0.00           H  
ATOM   1602 2HH2 ARG A 100       9.092   7.303   9.487  1.00  0.00           H  
ATOM   1603  N   GLY A 101      13.392   5.424   1.037  1.00  0.00           N  
ATOM   1604  CA  GLY A 101      14.537   5.457   0.135  1.00  0.00           C  
ATOM   1605  C   GLY A 101      14.097   5.673  -1.306  1.00  0.00           C  
ATOM   1606  O   GLY A 101      13.823   6.776  -1.692  1.00  0.00           O  
ATOM   1607  OXT GLY A 101      14.023   4.740  -2.057  1.00  0.00           O  
ATOM   1608  H   GLY A 101      12.969   4.534   1.263  1.00  0.00           H  
ATOM   1609 1HA  GLY A 101      15.215   6.257   0.436  1.00  0.00           H  
ATOM   1610 2HA  GLY A 101      15.090   4.522   0.214  1.00  0.00           H  
TER                                                                             

complete: res ss phi psi omega frag rama seq
   1 L     0.000    0.000    0.000 ----      0.00 G
   2 L     0.000    0.000    0.000 ----      0.00 D
   3 L     0.000    0.000    0.000 ----      0.00 A
   4 L     0.000    0.000    0.000 ----      0.00 D
   5 L     0.000    0.000    0.000 ----      0.00 K
   6 L     0.000    0.000    0.000 ----      0.00 I
   7 L     0.000    0.000    0.000 ----      0.00 M
   8 L     0.000    0.000    0.000 ----      0.00 E
   9 L     0.000    0.000    0.000 ----      0.00 Q
  10 L     0.000    0.000    0.000 ----      0.00 A
  11 L     0.000    0.000    0.000 ----      0.00 K
  12 L     0.000    0.000    0.000 ----      0.00 R
  13 L     0.000    0.000    0.000 ----      0.00 Q
  14 L     0.000    0.000    0.000 ----      0.00 D
  15 L     0.000    0.000    0.000 ----      0.00 P
  16 L     0.000    0.000    0.000 ----      0.00 N
  17 L     0.000    0.000    0.000 ----      0.00 A
  18 L     0.000    0.000    0.000 ----      0.00 Q
  19 L     0.000    0.000    0.000 ----      0.00 V
  20 L     0.000    0.000    0.000 ----      0.00 Y
  21 L     0.000    0.000    0.000 ----      0.00 K
  22 L     0.000    0.000    0.000 ----      0.00 V
  23 L     0.000    0.000    0.000 ----      0.00 T
  24 L     0.000    0.000    0.000 ----      0.00 T
  25 L     0.000    0.000    0.000 ----      0.00 P
  26 L     0.000    0.000    0.000 ----      0.00 D
  27 L     0.000    0.000    0.000 ----      0.00 E
  28 L     0.000    0.000    0.000 ----      0.00 I
  29 L     0.000    0.000    0.000 ----      0.00 E
  30 L     0.000    0.000    0.000 ----      0.00 E
  31 L     0.000    0.000    0.000 ----      0.00 A
  32 L     0.000    0.000    0.000 ----      0.00 V
  33 L     0.000    0.000    0.000 ----      0.00 R
  34 L     0.000    0.000    0.000 ----      0.00 R
  35 L     0.000    0.000    0.000 ----      0.00 I
  36 L     0.000    0.000    0.000 ----      0.00 E
  37 L     0.000    0.000    0.000 ----      0.00 K
  38 L     0.000    0.000    0.000 ----      0.00 Y
  39 L     0.000    0.000    0.000 ----      0.00 G
  40 L     0.000    0.000    0.000 ----      0.00 A
  41 L     0.000    0.000    0.000 ----      0.00 Q
  42 L     0.000    0.000    0.000 ----      0.00 V
  43 L     0.000    0.000    0.000 ----      0.00 V
  44 L     0.000    0.000    0.000 ----      0.00 L
  45 L     0.000    0.000    0.000 ----      0.00 I
  46 L     0.000    0.000    0.000 ----      0.00 I
  47 L     0.000    0.000    0.000 ----      0.00 Y
  48 L     0.000    0.000    0.000 ----      0.00 T
  49 L     0.000    0.000    0.000 ----      0.00 S
  50 L     0.000    0.000    0.000 ----      0.00 S
  51 L     0.000    0.000    0.000 ----      0.00 G
  52 L     0.000    0.000    0.000 ----      0.00 I
  53 L     0.000    0.000    0.000 ----      0.00 V
  54 L     0.000    0.000    0.000 ----      0.00 I
  55 L     0.000    0.000    0.000 ----      0.00 L
  56 L     0.000    0.000    0.000 ----      0.00 V
  57 L     0.000    0.000    0.000 ----      0.00 A
  58 L     0.000    0.000    0.000 ----      0.00 V
  59 L     0.000    0.000    0.000 ----      0.00 R
  60 L     0.000    0.000    0.000 ----      0.00 D
  61 L     0.000    0.000    0.000 ----      0.00 P
  62 L     0.000    0.000    0.000 ----      0.00 S
  63 L     0.000    0.000    0.000 ----      0.00 Q
  64 L     0.000    0.000    0.000 ----      0.00 A
  65 L     0.000    0.000    0.000 ----      0.00 D
  66 L     0.000    0.000    0.000 ----      0.00 Q
  67 L     0.000    0.000    0.000 ----      0.00 I
  68 L     0.000    0.000    0.000 ----      0.00 L
  69 L     0.000    0.000    0.000 ----      0.00 K
  70 L     0.000    0.000    0.000 ----      0.00 E
  71 L     0.000    0.000    0.000 ----      0.00 A
  72 L     0.000    0.000    0.000 ----      0.00 K
  73 L     0.000    0.000    0.000 ----      0.00 K
  74 L     0.000    0.000    0.000 ----      0.00 Q
  75 L     0.000    0.000    0.000 ----      0.00 N
  76 L     0.000    0.000    0.000 ----      0.00 P
  77 L     0.000    0.000    0.000 ----      0.00 S
  78 L     0.000    0.000    0.000 ----      0.00 A
  79 L     0.000    0.000    0.000 ----      0.00 T
  80 L     0.000    0.000    0.000 ----      0.00 F
  81 L     0.000    0.000    0.000 ----      0.00 V
  82 L     0.000    0.000    0.000 ----      0.00 R
  83 L     0.000    0.000    0.000 ----      0.00 L
  84 L     0.000    0.000    0.000 ----      0.00 E
  85 L     0.000    0.000    0.000 ----      0.00 G
  86 L     0.000    0.000    0.000 ----      0.00 V
  87 L     0.000    0.000    0.000 ----      0.00 S
  88 L     0.000    0.000    0.000 ----      0.00 P
  89 L     0.000    0.000    0.000 ----      0.00 D
  90 L     0.000    0.000    0.000 ----      0.00 D
  91 L     0.000    0.000    0.000 ----      0.00 L
  92 L     0.000    0.000    0.000 ----      0.00 R
  93 L     0.000    0.000    0.000 ----      0.00 R
  94 L     0.000    0.000    0.000 ----      0.00 Q
  95 L     0.000    0.000    0.000 ----      0.00 V
  96 L     0.000    0.000    0.000 ----      0.00 E
  97 L     0.000    0.000    0.000 ----      0.00 D
  98 L     0.000    0.000    0.000 ----      0.00 V
  99 L     0.000    0.000    0.000 ----      0.00 W
 100 L     0.000    0.000    0.000 ----      0.00 R
 101 L     0.000    0.000    0.000 ----      0.00 G
