# Supplementary material for: Exploration of novel αβ-protein folds through de novo design
Source: Nat Struct Mol Biol. 2023 Jul 3;30(8):1132–40. doi: 10.1038/s41594-023-01029-0 (PMC10442233; doi:10.1038/s41594-023-01029-0)
Supplement: Supplementary file 4 — Computational design models of the designed novel αβ-folds from NF1 to NF8. [file 41594_2023_1029_MOESM4_ESM.zip › design_models/NF8-01.pdb]

ATOM      1  N   GLY A   1      -0.404   1.976   2.200  1.00  0.00           N  
ATOM      2  CA  GLY A   1       0.465   3.039   2.689  1.00  0.00           C  
ATOM      3  C   GLY A   1       1.494   3.437   1.638  1.00  0.00           C  
ATOM      4  O   GLY A   1       2.698   3.381   1.883  1.00  0.00           O  
ATOM      5 1H   GLY A   1      -1.068   1.735   2.908  1.00  0.00           H  
ATOM      6 2H   GLY A   1      -0.888   2.289   1.382  1.00  0.00           H  
ATOM      7 3H   GLY A   1       0.146   1.172   1.973  1.00  0.00           H  
ATOM      8 1HA  GLY A   1      -0.138   3.906   2.960  1.00  0.00           H  
ATOM      9 2HA  GLY A   1       0.973   2.706   3.593  1.00  0.00           H  
ATOM     10  N   THR A   2       1.011   3.837   0.467  1.00  0.00           N  
ATOM     11  CA  THR A   2       1.889   4.249  -0.623  1.00  0.00           C  
ATOM     12  C   THR A   2       1.781   5.746  -0.881  1.00  0.00           C  
ATOM     13  O   THR A   2       0.699   6.261  -1.162  1.00  0.00           O  
ATOM     14  CB  THR A   2       1.567   3.476  -1.916  1.00  0.00           C  
ATOM     15  OG1 THR A   2       1.766   2.073  -1.699  1.00  0.00           O  
ATOM     16  CG2 THR A   2       2.464   3.942  -3.052  1.00  0.00           C  
ATOM     17  H   THR A   2       0.011   3.858   0.327  1.00  0.00           H  
ATOM     18  HA  THR A   2       2.918   4.014  -0.346  1.00  0.00           H  
ATOM     19  HB  THR A   2       0.526   3.644  -2.190  1.00  0.00           H  
ATOM     20  HG1 THR A   2       1.511   1.589  -2.488  1.00  0.00           H  
ATOM     21 1HG2 THR A   2       2.223   3.386  -3.958  1.00  0.00           H  
ATOM     22 2HG2 THR A   2       2.307   5.006  -3.227  1.00  0.00           H  
ATOM     23 3HG2 THR A   2       3.506   3.768  -2.787  1.00  0.00           H  
ATOM     24  N   ILE A   3       2.910   6.440  -0.783  1.00  0.00           N  
ATOM     25  CA  ILE A   3       2.944   7.881  -1.008  1.00  0.00           C  
ATOM     26  C   ILE A   3       3.667   8.219  -2.306  1.00  0.00           C  
ATOM     27  O   ILE A   3       4.858   7.947  -2.454  1.00  0.00           O  
ATOM     28  CB  ILE A   3       3.630   8.604   0.165  1.00  0.00           C  
ATOM     29  CG1 ILE A   3       2.873   8.344   1.470  1.00  0.00           C  
ATOM     30  CG2 ILE A   3       3.723  10.097  -0.111  1.00  0.00           C  
ATOM     31  CD1 ILE A   3       3.358   7.127   2.225  1.00  0.00           C  
ATOM     32  H   ILE A   3       3.765   5.959  -0.546  1.00  0.00           H  
ATOM     33  HA  ILE A   3       1.919   8.246  -1.072  1.00  0.00           H  
ATOM     34  HB  ILE A   3       4.636   8.206   0.300  1.00  0.00           H  
ATOM     35 1HG1 ILE A   3       2.965   9.211   2.123  1.00  0.00           H  
ATOM     36 2HG1 ILE A   3       1.812   8.209   1.254  1.00  0.00           H  
ATOM     37 1HG2 ILE A   3       4.210  10.593   0.728  1.00  0.00           H  
ATOM     38 2HG2 ILE A   3       4.304  10.264  -1.017  1.00  0.00           H  
ATOM     39 3HG2 ILE A   3       2.721  10.506  -0.242  1.00  0.00           H  
ATOM     40 1HD1 ILE A   3       2.773   7.008   3.137  1.00  0.00           H  
ATOM     41 2HD1 ILE A   3       3.241   6.241   1.601  1.00  0.00           H  
ATOM     42 3HD1 ILE A   3       4.408   7.255   2.483  1.00  0.00           H  
ATOM     43  N   LEU A   4       2.938   8.811  -3.245  1.00  0.00           N  
ATOM     44  CA  LEU A   4       3.509   9.190  -4.532  1.00  0.00           C  
ATOM     45  C   LEU A   4       3.861  10.672  -4.565  1.00  0.00           C  
ATOM     46  O   LEU A   4       2.982  11.530  -4.489  1.00  0.00           O  
ATOM     47  CB  LEU A   4       2.525   8.867  -5.663  1.00  0.00           C  
ATOM     48  CG  LEU A   4       3.016   9.179  -7.082  1.00  0.00           C  
ATOM     49  CD1 LEU A   4       4.221   8.306  -7.407  1.00  0.00           C  
ATOM     50  CD2 LEU A   4       1.887   8.944  -8.075  1.00  0.00           C  
ATOM     51  H   LEU A   4       1.964   9.005  -3.063  1.00  0.00           H  
ATOM     52  HA  LEU A   4       4.419   8.611  -4.692  1.00  0.00           H  
ATOM     53 1HB  LEU A   4       2.285   7.805  -5.622  1.00  0.00           H  
ATOM     54 2HB  LEU A   4       1.607   9.432  -5.498  1.00  0.00           H  
ATOM     55  HG  LEU A   4       3.336  10.220  -7.136  1.00  0.00           H  
ATOM     56 1HD1 LEU A   4       4.570   8.528  -8.415  1.00  0.00           H  
ATOM     57 2HD1 LEU A   4       5.020   8.508  -6.694  1.00  0.00           H  
ATOM     58 3HD1 LEU A   4       3.936   7.256  -7.345  1.00  0.00           H  
ATOM     59 1HD2 LEU A   4       2.237   9.166  -9.083  1.00  0.00           H  
ATOM     60 2HD2 LEU A   4       1.568   7.902  -8.023  1.00  0.00           H  
ATOM     61 3HD2 LEU A   4       1.047   9.593  -7.830  1.00  0.00           H  
ATOM     62  N   ILE A   5       5.152  10.965  -4.679  1.00  0.00           N  
ATOM     63  CA  ILE A   5       5.624  12.344  -4.702  1.00  0.00           C  
ATOM     64  C   ILE A   5       5.863  12.821  -6.129  1.00  0.00           C  
ATOM     65  O   ILE A   5       6.742  12.312  -6.824  1.00  0.00           O  
ATOM     66  CB  ILE A   5       6.921  12.493  -3.886  1.00  0.00           C  
ATOM     67  CG1 ILE A   5       6.684  12.090  -2.428  1.00  0.00           C  
ATOM     68  CG2 ILE A   5       7.441  13.920  -3.969  1.00  0.00           C  
ATOM     69  CD1 ILE A   5       7.947  12.014  -1.602  1.00  0.00           C  
ATOM     70  H   ILE A   5       5.822  10.214  -4.751  1.00  0.00           H  
ATOM     71  HA  ILE A   5       4.864  12.978  -4.244  1.00  0.00           H  
ATOM     72  HB  ILE A   5       7.679  11.816  -4.280  1.00  0.00           H  
ATOM     73 1HG1 ILE A   5       6.011  12.807  -1.957  1.00  0.00           H  
ATOM     74 2HG1 ILE A   5       6.196  11.115  -2.394  1.00  0.00           H  
ATOM     75 1HG2 ILE A   5       8.357  14.008  -3.386  1.00  0.00           H  
ATOM     76 2HG2 ILE A   5       7.647  14.171  -5.009  1.00  0.00           H  
ATOM     77 3HG2 ILE A   5       6.691  14.604  -3.572  1.00  0.00           H  
ATOM     78 1HD1 ILE A   5       7.698  11.722  -0.581  1.00  0.00           H  
ATOM     79 2HD1 ILE A   5       8.622  11.275  -2.036  1.00  0.00           H  
ATOM     80 3HD1 ILE A   5       8.434  12.988  -1.592  1.00  0.00           H  
ATOM     81  N   PHE A   6       5.076  13.801  -6.560  1.00  0.00           N  
ATOM     82  CA  PHE A   6       5.209  14.357  -7.901  1.00  0.00           C  
ATOM     83  C   PHE A   6       5.831  15.746  -7.862  1.00  0.00           C  
ATOM     84  O   PHE A   6       5.452  16.584  -7.044  1.00  0.00           O  
ATOM     85  CB  PHE A   6       3.845  14.423  -8.590  1.00  0.00           C  
ATOM     86  CG  PHE A   6       3.875  15.105  -9.929  1.00  0.00           C  
ATOM     87  CD1 PHE A   6       4.311  14.428 -11.058  1.00  0.00           C  
ATOM     88  CD2 PHE A   6       3.468  16.424 -10.061  1.00  0.00           C  
ATOM     89  CE1 PHE A   6       4.339  15.054 -12.290  1.00  0.00           C  
ATOM     90  CE2 PHE A   6       3.493  17.052 -11.291  1.00  0.00           C  
ATOM     91  CZ  PHE A   6       3.930  16.366 -12.407  1.00  0.00           C  
ATOM     92  H   PHE A   6       4.367  14.170  -5.942  1.00  0.00           H  
ATOM     93  HA  PHE A   6       5.855  13.700  -8.485  1.00  0.00           H  
ATOM     94 1HB  PHE A   6       3.460  13.414  -8.731  1.00  0.00           H  
ATOM     95 2HB  PHE A   6       3.141  14.956  -7.953  1.00  0.00           H  
ATOM     96  HD1 PHE A   6       4.634  13.391 -10.966  1.00  0.00           H  
ATOM     97  HD2 PHE A   6       3.123  16.966  -9.180  1.00  0.00           H  
ATOM     98  HE1 PHE A   6       4.684  14.511 -13.169  1.00  0.00           H  
ATOM     99  HE2 PHE A   6       3.170  18.088 -11.382  1.00  0.00           H  
ATOM    100  HZ  PHE A   6       3.952  16.860 -13.377  1.00  0.00           H  
ATOM    101  N   LEU A   7       6.790  15.985  -8.751  1.00  0.00           N  
ATOM    102  CA  LEU A   7       7.491  17.263  -8.797  1.00  0.00           C  
ATOM    103  C   LEU A   7       7.187  18.011 -10.088  1.00  0.00           C  
ATOM    104  O   LEU A   7       7.011  17.403 -11.144  1.00  0.00           O  
ATOM    105  CB  LEU A   7       9.004  17.043  -8.671  1.00  0.00           C  
ATOM    106  CG  LEU A   7       9.482  16.458  -7.336  1.00  0.00           C  
ATOM    107  CD1 LEU A   7       9.322  14.944  -7.359  1.00  0.00           C  
ATOM    108  CD2 LEU A   7      10.932  16.851  -7.099  1.00  0.00           C  
ATOM    109  H   LEU A   7       7.039  15.263  -9.412  1.00  0.00           H  
ATOM    110  HA  LEU A   7       7.160  17.870  -7.954  1.00  0.00           H  
ATOM    111 1HB  LEU A   7       9.324  16.368  -9.462  1.00  0.00           H  
ATOM    112 2HB  LEU A   7       9.507  18.000  -8.812  1.00  0.00           H  
ATOM    113  HG  LEU A   7       8.863  16.846  -6.526  1.00  0.00           H  
ATOM    114 1HD1 LEU A   7       9.661  14.527  -6.410  1.00  0.00           H  
ATOM    115 2HD1 LEU A   7       8.273  14.690  -7.511  1.00  0.00           H  
ATOM    116 3HD1 LEU A   7       9.917  14.528  -8.171  1.00  0.00           H  
ATOM    117 1HD2 LEU A   7      11.271  16.435  -6.149  1.00  0.00           H  
ATOM    118 2HD2 LEU A   7      11.551  16.463  -7.907  1.00  0.00           H  
ATOM    119 3HD2 LEU A   7      11.014  17.938  -7.069  1.00  0.00           H  
ATOM    120  N   ASP A   8       7.127  19.335  -9.998  1.00  0.00           N  
ATOM    121  CA  ASP A   8       6.852  20.171 -11.161  1.00  0.00           C  
ATOM    122  C   ASP A   8       7.427  21.570 -10.983  1.00  0.00           C  
ATOM    123  O   ASP A   8       7.692  22.005  -9.862  1.00  0.00           O  
ATOM    124  CB  ASP A   8       5.344  20.261 -11.412  1.00  0.00           C  
ATOM    125  CG  ASP A   8       5.005  20.666 -12.840  1.00  0.00           C  
ATOM    126  OD1 ASP A   8       5.891  21.091 -13.543  1.00  0.00           O  
ATOM    127  OD2 ASP A   8       3.863  20.546 -13.214  1.00  0.00           O  
ATOM    128  H   ASP A   8       7.276  19.776  -9.101  1.00  0.00           H  
ATOM    129  HA  ASP A   8       7.314  19.712 -12.035  1.00  0.00           H  
ATOM    130 1HB  ASP A   8       4.883  19.295 -11.204  1.00  0.00           H  
ATOM    131 2HB  ASP A   8       4.904  20.988 -10.729  1.00  0.00           H  
ATOM    132  N   LYS A   9       7.620  22.272 -12.095  1.00  0.00           N  
ATOM    133  CA  LYS A   9       8.156  23.626 -12.063  1.00  0.00           C  
ATOM    134  C   LYS A   9       7.112  24.643 -12.507  1.00  0.00           C  
ATOM    135  O   LYS A   9       7.211  25.828 -12.189  1.00  0.00           O  
ATOM    136  CB  LYS A   9       9.400  23.730 -12.948  1.00  0.00           C  
ATOM    137  CG  LYS A   9      10.578  22.886 -12.478  1.00  0.00           C  
ATOM    138  CD  LYS A   9      11.770  23.033 -13.412  1.00  0.00           C  
ATOM    139  CE  LYS A   9      12.940  22.173 -12.957  1.00  0.00           C  
ATOM    140  NZ  LYS A   9      14.084  22.243 -13.905  1.00  0.00           N  
ATOM    141  H   LYS A   9       7.387  21.854 -12.985  1.00  0.00           H  
ATOM    142  HA  LYS A   9       8.454  23.857 -11.040  1.00  0.00           H  
ATOM    143 1HB  LYS A   9       9.152  23.421 -13.963  1.00  0.00           H  
ATOM    144 2HB  LYS A   9       9.729  24.768 -12.992  1.00  0.00           H  
ATOM    145 1HG  LYS A   9      10.872  23.198 -11.475  1.00  0.00           H  
ATOM    146 2HG  LYS A   9      10.283  21.838 -12.441  1.00  0.00           H  
ATOM    147 1HD  LYS A   9      11.481  22.735 -14.420  1.00  0.00           H  
ATOM    148 2HD  LYS A   9      12.087  24.076 -13.436  1.00  0.00           H  
ATOM    149 1HE  LYS A   9      13.276  22.506 -11.976  1.00  0.00           H  
ATOM    150 2HE  LYS A   9      12.617  21.135 -12.873  1.00  0.00           H  
ATOM    151 1HZ  LYS A   9      14.837  21.660 -13.568  1.00  0.00           H  
ATOM    152 2HZ  LYS A   9      13.788  21.918 -14.815  1.00  0.00           H  
ATOM    153 3HZ  LYS A   9      14.405  23.198 -13.977  1.00  0.00           H  
ATOM    154  N   ASN A  10       6.112  24.173 -13.244  1.00  0.00           N  
ATOM    155  CA  ASN A  10       5.043  25.039 -13.728  1.00  0.00           C  
ATOM    156  C   ASN A  10       3.872  25.066 -12.753  1.00  0.00           C  
ATOM    157  O   ASN A  10       3.075  24.130 -12.699  1.00  0.00           O  
ATOM    158  CB  ASN A  10       4.581  24.599 -15.105  1.00  0.00           C  
ATOM    159  CG  ASN A  10       3.571  25.538 -15.703  1.00  0.00           C  
ATOM    160  OD1 ASN A  10       2.777  26.157 -14.984  1.00  0.00           O  
ATOM    161  ND2 ASN A  10       3.584  25.658 -17.006  1.00  0.00           N  
ATOM    162  H   ASN A  10       6.091  23.190 -13.477  1.00  0.00           H  
ATOM    163  HA  ASN A  10       5.437  26.050 -13.830  1.00  0.00           H  
ATOM    164 1HB  ASN A  10       5.440  24.534 -15.774  1.00  0.00           H  
ATOM    165 2HB  ASN A  10       4.140  23.604 -15.040  1.00  0.00           H  
ATOM    166 1HD2 ASN A  10       2.934  26.269 -17.459  1.00  0.00           H  
ATOM    167 2HD2 ASN A  10       4.243  25.138 -17.549  1.00  0.00           H  
ATOM    168  N   LYS A  11       3.776  26.145 -11.983  1.00  0.00           N  
ATOM    169  CA  LYS A  11       2.724  26.280 -10.983  1.00  0.00           C  
ATOM    170  C   LYS A  11       1.343  26.146 -11.614  1.00  0.00           C  
ATOM    171  O   LYS A  11       0.497  25.398 -11.126  1.00  0.00           O  
ATOM    172  CB  LYS A  11       2.844  27.621 -10.258  1.00  0.00           C  
ATOM    173  CG  LYS A  11       1.781  27.857  -9.193  1.00  0.00           C  
ATOM    174  CD  LYS A  11       2.027  29.160  -8.447  1.00  0.00           C  
ATOM    175  CE  LYS A  11       0.855  29.511  -7.542  1.00  0.00           C  
ATOM    176  NZ  LYS A  11       0.649  28.491  -6.478  1.00  0.00           N  
ATOM    177  H   LYS A  11       4.448  26.890 -12.093  1.00  0.00           H  
ATOM    178  HA  LYS A  11       2.846  25.490 -10.242  1.00  0.00           H  
ATOM    179 1HB  LYS A  11       3.820  27.689  -9.778  1.00  0.00           H  
ATOM    180 2HB  LYS A  11       2.777  28.433 -10.983  1.00  0.00           H  
ATOM    181 1HG  LYS A  11       0.798  27.897  -9.662  1.00  0.00           H  
ATOM    182 2HG  LYS A  11       1.792  27.033  -8.480  1.00  0.00           H  
ATOM    183 1HD  LYS A  11       2.929  29.068  -7.840  1.00  0.00           H  
ATOM    184 2HD  LYS A  11       2.174  29.968  -9.164  1.00  0.00           H  
ATOM    185 1HE  LYS A  11       1.034  30.477  -7.073  1.00  0.00           H  
ATOM    186 2HE  LYS A  11      -0.055  29.584  -8.138  1.00  0.00           H  
ATOM    187 1HZ  LYS A  11      -0.136  28.759  -5.901  1.00  0.00           H  
ATOM    188 2HZ  LYS A  11       0.463  27.593  -6.903  1.00  0.00           H  
ATOM    189 3HZ  LYS A  11       1.480  28.427  -5.907  1.00  0.00           H  
ATOM    190  N   GLU A  12       1.122  26.877 -12.701  1.00  0.00           N  
ATOM    191  CA  GLU A  12      -0.163  26.859 -13.389  1.00  0.00           C  
ATOM    192  C   GLU A  12      -0.560  25.441 -13.779  1.00  0.00           C  
ATOM    193  O   GLU A  12      -1.650  24.978 -13.447  1.00  0.00           O  
ATOM    194  CB  GLU A  12      -0.115  27.747 -14.635  1.00  0.00           C  
ATOM    195  CG  GLU A  12      -1.412  27.786 -15.430  1.00  0.00           C  
ATOM    196  CD  GLU A  12      -1.325  28.664 -16.648  1.00  0.00           C  
ATOM    197  OE1 GLU A  12      -0.339  29.344 -16.797  1.00  0.00           O  
ATOM    198  OE2 GLU A  12      -2.247  28.653 -17.429  1.00  0.00           O  
ATOM    199  H   GLU A  12       1.865  27.460 -13.062  1.00  0.00           H  
ATOM    200  HA  GLU A  12      -0.921  27.260 -12.715  1.00  0.00           H  
ATOM    201 1HB  GLU A  12       0.131  28.768 -14.344  1.00  0.00           H  
ATOM    202 2HB  GLU A  12       0.675  27.397 -15.300  1.00  0.00           H  
ATOM    203 1HG  GLU A  12      -1.665  26.774 -15.743  1.00  0.00           H  
ATOM    204 2HG  GLU A  12      -2.211  28.147 -14.784  1.00  0.00           H  
ATOM    205  N   GLN A  13       0.333  24.756 -14.487  1.00  0.00           N  
ATOM    206  CA  GLN A  13       0.075  23.392 -14.931  1.00  0.00           C  
ATOM    207  C   GLN A  13      -0.044  22.440 -13.747  1.00  0.00           C  
ATOM    208  O   GLN A  13      -0.850  21.509 -13.764  1.00  0.00           O  
ATOM    209  CB  GLN A  13       1.184  22.917 -15.874  1.00  0.00           C  
ATOM    210  CG  GLN A  13       0.935  21.551 -16.489  1.00  0.00           C  
ATOM    211  CD  GLN A  13      -0.296  21.530 -17.374  1.00  0.00           C  
ATOM    212  OE1 GLN A  13      -0.458  22.376 -18.257  1.00  0.00           O  
ATOM    213  NE2 GLN A  13      -1.174  20.560 -17.143  1.00  0.00           N  
ATOM    214  H   GLN A  13       1.213  25.192 -14.723  1.00  0.00           H  
ATOM    215  HA  GLN A  13      -0.865  23.380 -15.484  1.00  0.00           H  
ATOM    216 1HB  GLN A  13       1.303  23.635 -16.686  1.00  0.00           H  
ATOM    217 2HB  GLN A  13       2.129  22.876 -15.333  1.00  0.00           H  
ATOM    218 1HG  GLN A  13       1.797  21.274 -17.096  1.00  0.00           H  
ATOM    219 2HG  GLN A  13       0.793  20.824 -15.689  1.00  0.00           H  
ATOM    220 1HE2 GLN A  13      -2.006  20.495 -17.695  1.00  0.00           H  
ATOM    221 2HE2 GLN A  13      -1.004  19.894 -16.416  1.00  0.00           H  
ATOM    222  N   ALA A  14       0.762  22.680 -12.719  1.00  0.00           N  
ATOM    223  CA  ALA A  14       0.744  21.849 -11.521  1.00  0.00           C  
ATOM    224  C   ALA A  14      -0.625  21.871 -10.854  1.00  0.00           C  
ATOM    225  O   ALA A  14      -1.146  20.833 -10.450  1.00  0.00           O  
ATOM    226  CB  ALA A  14       1.816  22.306 -10.542  1.00  0.00           C  
ATOM    227  H   ALA A  14       1.404  23.459 -12.767  1.00  0.00           H  
ATOM    228  HA  ALA A  14       0.976  20.822 -11.808  1.00  0.00           H  
ATOM    229 1HB  ALA A  14       1.790  21.676  -9.653  1.00  0.00           H  
ATOM    230 2HB  ALA A  14       2.796  22.228 -11.014  1.00  0.00           H  
ATOM    231 3HB  ALA A  14       1.631  23.341 -10.259  1.00  0.00           H  
ATOM    232  N   GLU A  15      -1.203  23.063 -10.744  1.00  0.00           N  
ATOM    233  CA  GLU A  15      -2.520  23.222 -10.137  1.00  0.00           C  
ATOM    234  C   GLU A  15      -3.597  22.548 -10.977  1.00  0.00           C  
ATOM    235  O   GLU A  15      -4.483  21.878 -10.446  1.00  0.00           O  
ATOM    236  CB  GLU A  15      -2.850  24.706  -9.961  1.00  0.00           C  
ATOM    237  CG  GLU A  15      -2.013  25.415  -8.906  1.00  0.00           C  
ATOM    238  CD  GLU A  15      -2.298  26.889  -8.827  1.00  0.00           C  
ATOM    239  OE1 GLU A  15      -3.049  27.374  -9.639  1.00  0.00           O  
ATOM    240  OE2 GLU A  15      -1.765  27.531  -7.953  1.00  0.00           O  
ATOM    241  H   GLU A  15      -0.718  23.879 -11.088  1.00  0.00           H  
ATOM    242  HA  GLU A  15      -2.504  22.758  -9.150  1.00  0.00           H  
ATOM    243 1HB  GLU A  15      -2.705  25.226 -10.908  1.00  0.00           H  
ATOM    244 2HB  GLU A  15      -3.899  24.815  -9.685  1.00  0.00           H  
ATOM    245 1HG  GLU A  15      -2.215  24.965  -7.934  1.00  0.00           H  
ATOM    246 2HG  GLU A  15      -0.959  25.265  -9.132  1.00  0.00           H  
ATOM    247  N   LYS A  16      -3.517  22.729 -12.290  1.00  0.00           N  
ATOM    248  CA  LYS A  16      -4.470  22.116 -13.208  1.00  0.00           C  
ATOM    249  C   LYS A  16      -4.372  20.597 -13.171  1.00  0.00           C  
ATOM    250  O   LYS A  16      -5.386  19.900 -13.179  1.00  0.00           O  
ATOM    251  CB  LYS A  16      -4.244  22.623 -14.633  1.00  0.00           C  
ATOM    252  CG  LYS A  16      -4.617  24.084 -14.848  1.00  0.00           C  
ATOM    253  CD  LYS A  16      -4.283  24.537 -16.261  1.00  0.00           C  
ATOM    254  CE  LYS A  16      -4.627  26.005 -16.469  1.00  0.00           C  
ATOM    255  NZ  LYS A  16      -4.235  26.483 -17.822  1.00  0.00           N  
ATOM    256  H   LYS A  16      -2.777  23.307 -12.663  1.00  0.00           H  
ATOM    257  HA  LYS A  16      -5.477  22.410 -12.908  1.00  0.00           H  
ATOM    258 1HB  LYS A  16      -3.193  22.503 -14.899  1.00  0.00           H  
ATOM    259 2HB  LYS A  16      -4.829  22.022 -15.330  1.00  0.00           H  
ATOM    260 1HG  LYS A  16      -5.686  24.216 -14.677  1.00  0.00           H  
ATOM    261 2HG  LYS A  16      -4.074  24.706 -14.138  1.00  0.00           H  
ATOM    262 1HD  LYS A  16      -3.218  24.392 -16.448  1.00  0.00           H  
ATOM    263 2HD  LYS A  16      -4.844  23.938 -16.978  1.00  0.00           H  
ATOM    264 1HE  LYS A  16      -5.699  26.148 -16.343  1.00  0.00           H  
ATOM    265 2HE  LYS A  16      -4.112  26.608 -15.721  1.00  0.00           H  
ATOM    266 1HZ  LYS A  16      -4.479  27.458 -17.920  1.00  0.00           H  
ATOM    267 2HZ  LYS A  16      -3.238  26.372 -17.944  1.00  0.00           H  
ATOM    268 3HZ  LYS A  16      -4.721  25.943 -18.524  1.00  0.00           H  
ATOM    269  N   LEU A  17      -3.144  20.089 -13.129  1.00  0.00           N  
ATOM    270  CA  LEU A  17      -2.913  18.651 -13.064  1.00  0.00           C  
ATOM    271  C   LEU A  17      -3.435  18.067 -11.758  1.00  0.00           C  
ATOM    272  O   LEU A  17      -4.012  16.980 -11.739  1.00  0.00           O  
ATOM    273  CB  LEU A  17      -1.416  18.348 -13.205  1.00  0.00           C  
ATOM    274  CG  LEU A  17      -1.035  16.862 -13.205  1.00  0.00           C  
ATOM    275  CD1 LEU A  17      -1.723  16.160 -14.368  1.00  0.00           C  
ATOM    276  CD2 LEU A  17       0.477  16.725 -13.301  1.00  0.00           C  
ATOM    277  H   LEU A  17      -2.353  20.715 -13.143  1.00  0.00           H  
ATOM    278  HA  LEU A  17      -3.439  18.177 -13.894  1.00  0.00           H  
ATOM    279 1HB  LEU A  17      -1.061  18.781 -14.139  1.00  0.00           H  
ATOM    280 2HB  LEU A  17      -0.886  18.826 -12.382  1.00  0.00           H  
ATOM    281  HG  LEU A  17      -1.384  16.397 -12.282  1.00  0.00           H  
ATOM    282 1HD1 LEU A  17      -1.453  15.104 -14.367  1.00  0.00           H  
ATOM    283 2HD1 LEU A  17      -2.804  16.257 -14.263  1.00  0.00           H  
ATOM    284 3HD1 LEU A  17      -1.407  16.615 -15.305  1.00  0.00           H  
ATOM    285 1HD2 LEU A  17       0.748  15.669 -13.300  1.00  0.00           H  
ATOM    286 2HD2 LEU A  17       0.826  17.189 -14.224  1.00  0.00           H  
ATOM    287 3HD2 LEU A  17       0.942  17.220 -12.448  1.00  0.00           H  
ATOM    288  N   ALA A  18      -3.229  18.795 -10.666  1.00  0.00           N  
ATOM    289  CA  ALA A  18      -3.687  18.355  -9.353  1.00  0.00           C  
ATOM    290  C   ALA A  18      -5.191  18.120  -9.345  1.00  0.00           C  
ATOM    291  O   ALA A  18      -5.679  17.185  -8.711  1.00  0.00           O  
ATOM    292  CB  ALA A  18      -3.305  19.374  -8.290  1.00  0.00           C  
ATOM    293  H   ALA A  18      -2.744  19.678 -10.748  1.00  0.00           H  
ATOM    294  HA  ALA A  18      -3.185  17.418  -9.109  1.00  0.00           H  
ATOM    295 1HB  ALA A  18      -3.654  19.031  -7.315  1.00  0.00           H  
ATOM    296 2HB  ALA A  18      -2.221  19.488  -8.267  1.00  0.00           H  
ATOM    297 3HB  ALA A  18      -3.765  20.333  -8.523  1.00  0.00           H  
ATOM    298  N   LYS A  19      -5.923  18.975 -10.052  1.00  0.00           N  
ATOM    299  CA  LYS A  19      -7.373  18.852 -10.140  1.00  0.00           C  
ATOM    300  C   LYS A  19      -7.773  17.656 -10.994  1.00  0.00           C  
ATOM    301  O   LYS A  19      -8.781  17.001 -10.729  1.00  0.00           O  
ATOM    302  CB  LYS A  19      -7.986  20.133 -10.709  1.00  0.00           C  
ATOM    303  CG  LYS A  19      -7.901  21.337  -9.780  1.00  0.00           C  
ATOM    304  CD  LYS A  19      -8.498  22.577 -10.427  1.00  0.00           C  
ATOM    305  CE  LYS A  19      -8.401  23.785  -9.506  1.00  0.00           C  
ATOM    306  NZ  LYS A  19      -8.954  25.013 -10.139  1.00  0.00           N  
ATOM    307  H   LYS A  19      -5.462  19.730 -10.541  1.00  0.00           H  
ATOM    308  HA  LYS A  19      -7.770  18.713  -9.135  1.00  0.00           H  
ATOM    309 1HB  LYS A  19      -7.485  20.393 -11.641  1.00  0.00           H  
ATOM    310 2HB  LYS A  19      -9.038  19.962 -10.939  1.00  0.00           H  
ATOM    311 1HG  LYS A  19      -8.441  21.123  -8.857  1.00  0.00           H  
ATOM    312 2HG  LYS A  19      -6.858  21.533  -9.533  1.00  0.00           H  
ATOM    313 1HD  LYS A  19      -7.968  22.795 -11.355  1.00  0.00           H  
ATOM    314 2HD  LYS A  19      -9.547  22.396 -10.663  1.00  0.00           H  
ATOM    315 1HE  LYS A  19      -8.950  23.586  -8.587  1.00  0.00           H  
ATOM    316 2HE  LYS A  19      -7.357  23.963  -9.249  1.00  0.00           H  
ATOM    317 1HZ  LYS A  19      -8.871  25.789  -9.497  1.00  0.00           H  
ATOM    318 2HZ  LYS A  19      -8.439  25.218 -10.984  1.00  0.00           H  
ATOM    319 3HZ  LYS A  19      -9.927  24.867 -10.365  1.00  0.00           H  
ATOM    320  N   GLU A  20      -6.977  17.375 -12.020  1.00  0.00           N  
ATOM    321  CA  GLU A  20      -7.249  16.258 -12.917  1.00  0.00           C  
ATOM    322  C   GLU A  20      -6.952  14.925 -12.242  1.00  0.00           C  
ATOM    323  O   GLU A  20      -7.703  13.962 -12.391  1.00  0.00           O  
ATOM    324  CB  GLU A  20      -6.420  16.388 -14.197  1.00  0.00           C  
ATOM    325  CG  GLU A  20      -6.628  15.261 -15.199  1.00  0.00           C  
ATOM    326  CD  GLU A  20      -8.030  15.211 -15.740  1.00  0.00           C  
ATOM    327  OE1 GLU A  20      -8.707  16.209 -15.677  1.00  0.00           O  
ATOM    328  OE2 GLU A  20      -8.424  14.174 -16.218  1.00  0.00           O  
ATOM    329  H   GLU A  20      -6.163  17.951 -12.184  1.00  0.00           H  
ATOM    330  HA  GLU A  20      -8.303  16.283 -13.192  1.00  0.00           H  
ATOM    331 1HB  GLU A  20      -6.664  17.327 -14.695  1.00  0.00           H  
ATOM    332 2HB  GLU A  20      -5.360  16.418 -13.943  1.00  0.00           H  
ATOM    333 1HG  GLU A  20      -5.935  15.393 -16.029  1.00  0.00           H  
ATOM    334 2HG  GLU A  20      -6.397  14.313 -14.715  1.00  0.00           H  
ATOM    335  N   VAL A  21      -5.851  14.875 -11.499  1.00  0.00           N  
ATOM    336  CA  VAL A  21      -5.439  13.653 -10.820  1.00  0.00           C  
ATOM    337  C   VAL A  21      -6.109  13.528  -9.458  1.00  0.00           C  
ATOM    338  O   VAL A  21      -6.829  12.565  -9.195  1.00  0.00           O  
ATOM    339  CB  VAL A  21      -3.909  13.631 -10.640  1.00  0.00           C  
ATOM    340  CG1 VAL A  21      -3.486  12.421  -9.821  1.00  0.00           C  
ATOM    341  CG2 VAL A  21      -3.228  13.627 -12.000  1.00  0.00           C  
ATOM    342  H   VAL A  21      -5.285  15.706 -11.404  1.00  0.00           H  
ATOM    343  HA  VAL A  21      -5.733  12.800 -11.434  1.00  0.00           H  
ATOM    344  HB  VAL A  21      -3.605  14.518 -10.083  1.00  0.00           H  
ATOM    345 1HG1 VAL A  21      -2.402  12.422  -9.703  1.00  0.00           H  
ATOM    346 2HG1 VAL A  21      -3.957  12.464  -8.839  1.00  0.00           H  
ATOM    347 3HG1 VAL A  21      -3.794  11.510 -10.333  1.00  0.00           H  
ATOM    348 1HG2 VAL A  21      -2.147  13.613 -11.865  1.00  0.00           H  
ATOM    349 2HG2 VAL A  21      -3.536  12.743 -12.559  1.00  0.00           H  
ATOM    350 3HG2 VAL A  21      -3.512  14.523 -12.552  1.00  0.00           H  
ATOM    351  N   GLY A  22      -5.869  14.508  -8.592  1.00  0.00           N  
ATOM    352  CA  GLY A  22      -6.438  14.502  -7.251  1.00  0.00           C  
ATOM    353  C   GLY A  22      -5.346  14.477  -6.189  1.00  0.00           C  
ATOM    354  O   GLY A  22      -5.250  13.531  -5.406  1.00  0.00           O  
ATOM    355  H   GLY A  22      -5.275  15.276  -8.873  1.00  0.00           H  
ATOM    356 1HA  GLY A  22      -7.061  15.387  -7.117  1.00  0.00           H  
ATOM    357 2HA  GLY A  22      -7.085  13.633  -7.135  1.00  0.00           H  
ATOM    358  N   VAL A  23      -4.526  15.520  -6.166  1.00  0.00           N  
ATOM    359  CA  VAL A  23      -3.445  15.625  -5.192  1.00  0.00           C  
ATOM    360  C   VAL A  23      -3.990  15.831  -3.785  1.00  0.00           C  
ATOM    361  O   VAL A  23      -4.949  16.576  -3.583  1.00  0.00           O  
ATOM    362  CB  VAL A  23      -2.511  16.795  -5.554  1.00  0.00           C  
ATOM    363  CG1 VAL A  23      -1.506  17.039  -4.438  1.00  0.00           C  
ATOM    364  CG2 VAL A  23      -1.800  16.503  -6.866  1.00  0.00           C  
ATOM    365  H   VAL A  23      -4.653  16.261  -6.841  1.00  0.00           H  
ATOM    366  HA  VAL A  23      -2.870  14.698  -5.214  1.00  0.00           H  
ATOM    367  HB  VAL A  23      -3.105  17.704  -5.656  1.00  0.00           H  
ATOM    368 1HG1 VAL A  23      -0.854  17.869  -4.710  1.00  0.00           H  
ATOM    369 2HG1 VAL A  23      -2.036  17.281  -3.517  1.00  0.00           H  
ATOM    370 3HG1 VAL A  23      -0.906  16.142  -4.287  1.00  0.00           H  
ATOM    371 1HG2 VAL A  23      -1.141  17.335  -7.116  1.00  0.00           H  
ATOM    372 2HG2 VAL A  23      -1.211  15.591  -6.766  1.00  0.00           H  
ATOM    373 3HG2 VAL A  23      -2.537  16.374  -7.659  1.00  0.00           H  
ATOM    374  N   THR A  24      -3.373  15.166  -2.814  1.00  0.00           N  
ATOM    375  CA  THR A  24      -3.815  15.250  -1.428  1.00  0.00           C  
ATOM    376  C   THR A  24      -3.063  16.341  -0.675  1.00  0.00           C  
ATOM    377  O   THR A  24      -3.623  17.010   0.192  1.00  0.00           O  
ATOM    378  CB  THR A  24      -3.633  13.903  -0.704  1.00  0.00           C  
ATOM    379  OG1 THR A  24      -2.251  13.524  -0.735  1.00  0.00           O  
ATOM    380  CG2 THR A  24      -4.467  12.821  -1.374  1.00  0.00           C  
ATOM    381  H   THR A  24      -2.577  14.587  -3.043  1.00  0.00           H  
ATOM    382  HA  THR A  24      -4.879  15.490  -1.418  1.00  0.00           H  
ATOM    383  HB  THR A  24      -3.946  14.003   0.335  1.00  0.00           H  
ATOM    384  HG1 THR A  24      -1.801  14.013  -1.428  1.00  0.00           H  
ATOM    385 1HG2 THR A  24      -4.326  11.876  -0.850  1.00  0.00           H  
ATOM    386 2HG2 THR A  24      -5.520  13.101  -1.342  1.00  0.00           H  
ATOM    387 3HG2 THR A  24      -4.153  12.710  -2.411  1.00  0.00           H  
ATOM    388  N   GLU A  25      -1.789  16.513  -1.012  1.00  0.00           N  
ATOM    389  CA  GLU A  25      -0.959  17.529  -0.375  1.00  0.00           C  
ATOM    390  C   GLU A  25      -0.182  18.334  -1.409  1.00  0.00           C  
ATOM    391  O   GLU A  25       0.512  17.770  -2.254  1.00  0.00           O  
ATOM    392  CB  GLU A  25       0.012  16.881   0.615  1.00  0.00           C  
ATOM    393  CG  GLU A  25      -0.660  16.139   1.761  1.00  0.00           C  
ATOM    394  CD  GLU A  25       0.321  15.597   2.763  1.00  0.00           C  
ATOM    395  OE1 GLU A  25       1.461  15.994   2.724  1.00  0.00           O  
ATOM    396  OE2 GLU A  25      -0.070  14.786   3.569  1.00  0.00           O  
ATOM    397  H   GLU A  25      -1.384  15.926  -1.728  1.00  0.00           H  
ATOM    398  HA  GLU A  25      -1.608  18.207   0.180  1.00  0.00           H  
ATOM    399 1HB  GLU A  25       0.651  16.172   0.087  1.00  0.00           H  
ATOM    400 2HB  GLU A  25       0.658  17.646   1.045  1.00  0.00           H  
ATOM    401 1HG  GLU A  25      -1.343  16.819   2.269  1.00  0.00           H  
ATOM    402 2HG  GLU A  25      -1.247  15.317   1.353  1.00  0.00           H  
ATOM    403  N   ILE A  26      -0.304  19.655  -1.337  1.00  0.00           N  
ATOM    404  CA  ILE A  26       0.376  20.539  -2.275  1.00  0.00           C  
ATOM    405  C   ILE A  26       1.387  21.428  -1.561  1.00  0.00           C  
ATOM    406  O   ILE A  26       1.060  22.089  -0.575  1.00  0.00           O  
ATOM    407  CB  ILE A  26      -0.636  21.418  -3.033  1.00  0.00           C  
ATOM    408  CG1 ILE A  26      -1.596  20.547  -3.847  1.00  0.00           C  
ATOM    409  CG2 ILE A  26       0.088  22.404  -3.937  1.00  0.00           C  
ATOM    410  CD1 ILE A  26      -2.747  21.312  -4.458  1.00  0.00           C  
ATOM    411  H   ILE A  26      -0.882  20.057  -0.612  1.00  0.00           H  
ATOM    412  HA  ILE A  26       0.904  19.928  -3.008  1.00  0.00           H  
ATOM    413  HB  ILE A  26      -1.243  21.973  -2.318  1.00  0.00           H  
ATOM    414 1HG1 ILE A  26      -1.049  20.054  -4.650  1.00  0.00           H  
ATOM    415 2HG1 ILE A  26      -2.009  19.766  -3.207  1.00  0.00           H  
ATOM    416 1HG2 ILE A  26      -0.642  23.017  -4.465  1.00  0.00           H  
ATOM    417 2HG2 ILE A  26       0.731  23.045  -3.335  1.00  0.00           H  
ATOM    418 3HG2 ILE A  26       0.694  21.858  -4.660  1.00  0.00           H  
ATOM    419 1HD1 ILE A  26      -3.384  20.627  -5.018  1.00  0.00           H  
ATOM    420 2HD1 ILE A  26      -3.331  21.785  -3.667  1.00  0.00           H  
ATOM    421 3HD1 ILE A  26      -2.359  22.077  -5.130  1.00  0.00           H  
ATOM    422  N   TYR A  27       2.617  21.439  -2.065  1.00  0.00           N  
ATOM    423  CA  TYR A  27       3.675  22.258  -1.486  1.00  0.00           C  
ATOM    424  C   TYR A  27       4.330  23.138  -2.542  1.00  0.00           C  
ATOM    425  O   TYR A  27       4.338  22.803  -3.727  1.00  0.00           O  
ATOM    426  CB  TYR A  27       4.724  21.376  -0.805  1.00  0.00           C  
ATOM    427  CG  TYR A  27       4.176  20.541   0.331  1.00  0.00           C  
ATOM    428  CD1 TYR A  27       3.714  19.256   0.087  1.00  0.00           C  
ATOM    429  CD2 TYR A  27       4.134  21.060   1.616  1.00  0.00           C  
ATOM    430  CE1 TYR A  27       3.213  18.493   1.124  1.00  0.00           C  
ATOM    431  CE2 TYR A  27       3.634  20.298   2.653  1.00  0.00           C  
ATOM    432  CZ  TYR A  27       3.174  19.019   2.411  1.00  0.00           C  
ATOM    433  OH  TYR A  27       2.676  18.260   3.444  1.00  0.00           O  
ATOM    434  H   TYR A  27       2.824  20.864  -2.870  1.00  0.00           H  
ATOM    435  HA  TYR A  27       3.236  22.899  -0.720  1.00  0.00           H  
ATOM    436 1HB  TYR A  27       5.166  20.702  -1.541  1.00  0.00           H  
ATOM    437 2HB  TYR A  27       5.525  22.001  -0.412  1.00  0.00           H  
ATOM    438  HD1 TYR A  27       3.747  18.848  -0.924  1.00  0.00           H  
ATOM    439  HD2 TYR A  27       4.496  22.071   1.807  1.00  0.00           H  
ATOM    440  HE1 TYR A  27       2.851  17.484   0.933  1.00  0.00           H  
ATOM    441  HE2 TYR A  27       3.600  20.707   3.663  1.00  0.00           H  
ATOM    442  HH  TYR A  27       2.299  17.450   3.091  1.00  0.00           H  
ATOM    443  N   GLU A  28       4.880  24.267  -2.107  1.00  0.00           N  
ATOM    444  CA  GLU A  28       5.540  25.198  -3.015  1.00  0.00           C  
ATOM    445  C   GLU A  28       6.745  25.852  -2.352  1.00  0.00           C  
ATOM    446  O   GLU A  28       6.665  26.312  -1.212  1.00  0.00           O  
ATOM    447  CB  GLU A  28       4.558  26.273  -3.484  1.00  0.00           C  
ATOM    448  CG  GLU A  28       5.134  27.251  -4.498  1.00  0.00           C  
ATOM    449  CD  GLU A  28       4.101  28.188  -5.060  1.00  0.00           C  
ATOM    450  OE1 GLU A  28       2.937  27.973  -4.816  1.00  0.00           O  
ATOM    451  OE2 GLU A  28       4.475  29.119  -5.733  1.00  0.00           O  
ATOM    452  H   GLU A  28       4.839  24.486  -1.121  1.00  0.00           H  
ATOM    453  HA  GLU A  28       5.881  24.644  -3.891  1.00  0.00           H  
ATOM    454 1HB  GLU A  28       3.687  25.797  -3.936  1.00  0.00           H  
ATOM    455 2HB  GLU A  28       4.209  26.847  -2.626  1.00  0.00           H  
ATOM    456 1HG  GLU A  28       5.916  27.838  -4.017  1.00  0.00           H  
ATOM    457 2HG  GLU A  28       5.589  26.689  -5.312  1.00  0.00           H  
ATOM    458  N   SER A  29       7.861  25.891  -3.071  1.00  0.00           N  
ATOM    459  CA  SER A  29       9.088  26.480  -2.550  1.00  0.00           C  
ATOM    460  C   SER A  29      10.041  26.856  -3.677  1.00  0.00           C  
ATOM    461  O   SER A  29      10.034  26.238  -4.742  1.00  0.00           O  
ATOM    462  CB  SER A  29       9.770  25.513  -1.601  1.00  0.00           C  
ATOM    463  OG  SER A  29      10.994  26.028  -1.153  1.00  0.00           O  
ATOM    464  H   SER A  29       7.860  25.502  -4.003  1.00  0.00           H  
ATOM    465  HA  SER A  29       8.830  27.383  -1.995  1.00  0.00           H  
ATOM    466 1HB  SER A  29       9.119  25.321  -0.748  1.00  0.00           H  
ATOM    467 2HB  SER A  29       9.935  24.563  -2.107  1.00  0.00           H  
ATOM    468  HG  SER A  29      11.211  25.538  -0.357  1.00  0.00           H  
ATOM    469  N   ASP A  30      10.862  27.874  -3.439  1.00  0.00           N  
ATOM    470  CA  ASP A  30      11.826  28.331  -4.431  1.00  0.00           C  
ATOM    471  C   ASP A  30      12.823  27.231  -4.776  1.00  0.00           C  
ATOM    472  O   ASP A  30      13.283  27.131  -5.913  1.00  0.00           O  
ATOM    473  CB  ASP A  30      12.574  29.567  -3.925  1.00  0.00           C  
ATOM    474  CG  ASP A  30      11.691  30.805  -3.854  1.00  0.00           C  
ATOM    475  OD1 ASP A  30      10.614  30.776  -4.402  1.00  0.00           O  
ATOM    476  OD2 ASP A  30      12.102  31.769  -3.253  1.00  0.00           O  
ATOM    477  H   ASP A  30      10.815  28.344  -2.546  1.00  0.00           H  
ATOM    478  HA  ASP A  30      11.286  28.609  -5.336  1.00  0.00           H  
ATOM    479 1HB  ASP A  30      12.975  29.367  -2.931  1.00  0.00           H  
ATOM    480 2HB  ASP A  30      13.417  29.777  -4.583  1.00  0.00           H  
ATOM    481  N   ASN A  31      13.154  26.409  -3.787  1.00  0.00           N  
ATOM    482  CA  ASN A  31      14.094  25.311  -3.985  1.00  0.00           C  
ATOM    483  C   ASN A  31      13.372  23.973  -4.063  1.00  0.00           C  
ATOM    484  O   ASN A  31      12.947  23.425  -3.045  1.00  0.00           O  
ATOM    485  CB  ASN A  31      15.133  25.293  -2.879  1.00  0.00           C  
ATOM    486  CG  ASN A  31      16.229  24.296  -3.132  1.00  0.00           C  
ATOM    487  OD1 ASN A  31      16.027  23.296  -3.832  1.00  0.00           O  
ATOM    488  ND2 ASN A  31      17.387  24.547  -2.577  1.00  0.00           N  
ATOM    489  H   ASN A  31      12.744  26.545  -2.875  1.00  0.00           H  
ATOM    490  HA  ASN A  31      14.627  25.477  -4.922  1.00  0.00           H  
ATOM    491 1HB  ASN A  31      15.576  26.285  -2.779  1.00  0.00           H  
ATOM    492 2HB  ASN A  31      14.651  25.053  -1.931  1.00  0.00           H  
ATOM    493 1HD2 ASN A  31      18.153  23.918  -2.711  1.00  0.00           H  
ATOM    494 2HD2 ASN A  31      17.506  25.368  -2.019  1.00  0.00           H  
ATOM    495  N   LEU A  32      13.235  23.451  -5.277  1.00  0.00           N  
ATOM    496  CA  LEU A  32      12.531  22.192  -5.494  1.00  0.00           C  
ATOM    497  C   LEU A  32      13.237  21.038  -4.795  1.00  0.00           C  
ATOM    498  O   LEU A  32      12.602  20.218  -4.133  1.00  0.00           O  
ATOM    499  CB  LEU A  32      12.422  21.898  -6.996  1.00  0.00           C  
ATOM    500  CG  LEU A  32      11.643  20.631  -7.371  1.00  0.00           C  
ATOM    501  CD1 LEU A  32      10.212  20.746  -6.864  1.00  0.00           C  
ATOM    502  CD2 LEU A  32      11.675  20.444  -8.881  1.00  0.00           C  
ATOM    503  H   LEU A  32      13.628  23.938  -6.069  1.00  0.00           H  
ATOM    504  HA  LEU A  32      11.523  22.284  -5.087  1.00  0.00           H  
ATOM    505 1HB  LEU A  32      11.934  22.743  -7.480  1.00  0.00           H  
ATOM    506 2HB  LEU A  32      13.428  21.803  -7.405  1.00  0.00           H  
ATOM    507  HG  LEU A  32      12.100  19.767  -6.888  1.00  0.00           H  
ATOM    508 1HD1 LEU A  32       9.658  19.845  -7.130  1.00  0.00           H  
ATOM    509 2HD1 LEU A  32      10.218  20.859  -5.780  1.00  0.00           H  
ATOM    510 3HD1 LEU A  32       9.734  21.613  -7.318  1.00  0.00           H  
ATOM    511 1HD2 LEU A  32      11.122  19.543  -9.147  1.00  0.00           H  
ATOM    512 2HD2 LEU A  32      11.217  21.307  -9.364  1.00  0.00           H  
ATOM    513 3HD2 LEU A  32      12.709  20.347  -9.213  1.00  0.00           H  
ATOM    514  N   GLU A  33      14.556  20.980  -4.945  1.00  0.00           N  
ATOM    515  CA  GLU A  33      15.350  19.918  -4.340  1.00  0.00           C  
ATOM    516  C   GLU A  33      15.162  19.883  -2.829  1.00  0.00           C  
ATOM    517  O   GLU A  33      14.863  18.835  -2.255  1.00  0.00           O  
ATOM    518  CB  GLU A  33      16.832  20.103  -4.675  1.00  0.00           C  
ATOM    519  CG  GLU A  33      17.748  19.040  -4.084  1.00  0.00           C  
ATOM    520  CD  GLU A  33      19.195  19.259  -4.426  1.00  0.00           C  
ATOM    521  OE1 GLU A  33      19.475  20.130  -5.215  1.00  0.00           O  
ATOM    522  OE2 GLU A  33      20.023  18.554  -3.898  1.00  0.00           O  
ATOM    523  H   GLU A  33      15.020  21.690  -5.494  1.00  0.00           H  
ATOM    524  HA  GLU A  33      15.026  18.963  -4.755  1.00  0.00           H  
ATOM    525 1HB  GLU A  33      16.965  20.094  -5.757  1.00  0.00           H  
ATOM    526 2HB  GLU A  33      17.169  21.074  -4.311  1.00  0.00           H  
ATOM    527 1HG  GLU A  33      17.638  19.043  -3.000  1.00  0.00           H  
ATOM    528 2HG  GLU A  33      17.437  18.063  -4.450  1.00  0.00           H  
ATOM    529  N   GLU A  34      15.338  21.033  -2.188  1.00  0.00           N  
ATOM    530  CA  GLU A  34      15.182  21.137  -0.743  1.00  0.00           C  
ATOM    531  C   GLU A  34      13.796  20.682  -0.305  1.00  0.00           C  
ATOM    532  O   GLU A  34      13.657  19.914   0.648  1.00  0.00           O  
ATOM    533  CB  GLU A  34      15.426  22.576  -0.282  1.00  0.00           C  
ATOM    534  CG  GLU A  34      15.335  22.778   1.224  1.00  0.00           C  
ATOM    535  CD  GLU A  34      15.637  24.189   1.645  1.00  0.00           C  
ATOM    536  OE1 GLU A  34      15.915  24.997   0.791  1.00  0.00           O  
ATOM    537  OE2 GLU A  34      15.589  24.460   2.821  1.00  0.00           O  
ATOM    538  H   GLU A  34      15.587  21.857  -2.717  1.00  0.00           H  
ATOM    539  HA  GLU A  34      15.926  20.498  -0.267  1.00  0.00           H  
ATOM    540 1HB  GLU A  34      16.417  22.898  -0.603  1.00  0.00           H  
ATOM    541 2HB  GLU A  34      14.698  23.237  -0.752  1.00  0.00           H  
ATOM    542 1HG  GLU A  34      14.330  22.519   1.555  1.00  0.00           H  
ATOM    543 2HG  GLU A  34      16.034  22.101   1.714  1.00  0.00           H  
ATOM    544  N   LEU A  35      12.772  21.159  -1.004  1.00  0.00           N  
ATOM    545  CA  LEU A  35      11.396  20.788  -0.699  1.00  0.00           C  
ATOM    546  C   LEU A  35      11.207  19.278  -0.754  1.00  0.00           C  
ATOM    547  O   LEU A  35      10.586  18.687   0.130  1.00  0.00           O  
ATOM    548  CB  LEU A  35      10.434  21.465  -1.684  1.00  0.00           C  
ATOM    549  CG  LEU A  35       8.944  21.171  -1.467  1.00  0.00           C  
ATOM    550  CD1 LEU A  35       8.528  21.649  -0.082  1.00  0.00           C  
ATOM    551  CD2 LEU A  35       8.128  21.859  -2.551  1.00  0.00           C  
ATOM    552  H   LEU A  35      12.953  21.795  -1.768  1.00  0.00           H  
ATOM    553  HA  LEU A  35      11.160  21.134   0.308  1.00  0.00           H  
ATOM    554 1HB  LEU A  35      10.572  22.543  -1.617  1.00  0.00           H  
ATOM    555 2HB  LEU A  35      10.690  21.148  -2.694  1.00  0.00           H  
ATOM    556  HG  LEU A  35       8.775  20.095  -1.512  1.00  0.00           H  
ATOM    557 1HD1 LEU A  35       7.469  21.440   0.072  1.00  0.00           H  
ATOM    558 2HD1 LEU A  35       9.114  21.128   0.675  1.00  0.00           H  
ATOM    559 3HD1 LEU A  35       8.701  22.722  -0.000  1.00  0.00           H  
ATOM    560 1HD2 LEU A  35       7.068  21.649  -2.397  1.00  0.00           H  
ATOM    561 2HD2 LEU A  35       8.295  22.935  -2.505  1.00  0.00           H  
ATOM    562 3HD2 LEU A  35       8.433  21.485  -3.528  1.00  0.00           H  
ATOM    563  N   TYR A  36      11.745  18.657  -1.798  1.00  0.00           N  
ATOM    564  CA  TYR A  36      11.653  17.211  -1.961  1.00  0.00           C  
ATOM    565  C   TYR A  36      12.305  16.483  -0.792  1.00  0.00           C  
ATOM    566  O   TYR A  36      11.715  15.573  -0.210  1.00  0.00           O  
ATOM    567  CB  TYR A  36      12.297  16.779  -3.281  1.00  0.00           C  
ATOM    568  CG  TYR A  36      12.358  15.280  -3.469  1.00  0.00           C  
ATOM    569  CD1 TYR A  36      11.242  14.592  -3.923  1.00  0.00           C  
ATOM    570  CD2 TYR A  36      13.529  14.592  -3.186  1.00  0.00           C  
ATOM    571  CE1 TYR A  36      11.298  13.222  -4.095  1.00  0.00           C  
ATOM    572  CE2 TYR A  36      13.584  13.223  -3.357  1.00  0.00           C  
ATOM    573  CZ  TYR A  36      12.475  12.538  -3.810  1.00  0.00           C  
ATOM    574  OH  TYR A  36      12.530  11.174  -3.980  1.00  0.00           O  
ATOM    575  H   TYR A  36      12.231  19.201  -2.497  1.00  0.00           H  
ATOM    576  HA  TYR A  36      10.599  16.934  -2.002  1.00  0.00           H  
ATOM    577 1HB  TYR A  36      11.737  17.204  -4.115  1.00  0.00           H  
ATOM    578 2HB  TYR A  36      13.312  17.170  -3.335  1.00  0.00           H  
ATOM    579  HD1 TYR A  36      10.322  15.132  -4.145  1.00  0.00           H  
ATOM    580  HD2 TYR A  36      14.405  15.133  -2.828  1.00  0.00           H  
ATOM    581  HE1 TYR A  36      10.422  12.681  -4.452  1.00  0.00           H  
ATOM    582  HE2 TYR A  36      14.505  12.682  -3.134  1.00  0.00           H  
ATOM    583  HH  TYR A  36      11.851  10.903  -4.603  1.00  0.00           H  
ATOM    584  N   ARG A  37      13.525  16.887  -0.456  1.00  0.00           N  
ATOM    585  CA  ARG A  37      14.260  16.272   0.643  1.00  0.00           C  
ATOM    586  C   ARG A  37      13.497  16.400   1.955  1.00  0.00           C  
ATOM    587  O   ARG A  37      13.417  15.447   2.733  1.00  0.00           O  
ATOM    588  CB  ARG A  37      15.632  16.911   0.793  1.00  0.00           C  
ATOM    589  CG  ARG A  37      16.605  16.609  -0.335  1.00  0.00           C  
ATOM    590  CD  ARG A  37      17.927  17.249  -0.107  1.00  0.00           C  
ATOM    591  NE  ARG A  37      18.815  17.079  -1.245  1.00  0.00           N  
ATOM    592  CZ  ARG A  37      19.557  15.978  -1.479  1.00  0.00           C  
ATOM    593  NH1 ARG A  37      19.506  14.962  -0.647  1.00  0.00           N  
ATOM    594  NH2 ARG A  37      20.336  15.921  -2.545  1.00  0.00           N  
ATOM    595  H   ARG A  37      13.954  17.640  -0.975  1.00  0.00           H  
ATOM    596  HA  ARG A  37      14.396  15.213   0.419  1.00  0.00           H  
ATOM    597 1HB  ARG A  37      15.524  17.993   0.854  1.00  0.00           H  
ATOM    598 2HB  ARG A  37      16.090  16.575   1.723  1.00  0.00           H  
ATOM    599 1HG  ARG A  37      16.754  15.532  -0.409  1.00  0.00           H  
ATOM    600 2HG  ARG A  37      16.201  16.985  -1.276  1.00  0.00           H  
ATOM    601 1HD  ARG A  37      17.790  18.316   0.062  1.00  0.00           H  
ATOM    602 2HD  ARG A  37      18.401  16.801   0.766  1.00  0.00           H  
ATOM    603  HE  ARG A  37      18.882  17.840  -1.908  1.00  0.00           H  
ATOM    604 1HH1 ARG A  37      18.910  15.006   0.168  1.00  0.00           H  
ATOM    605 2HH1 ARG A  37      20.062  14.137  -0.822  1.00  0.00           H  
ATOM    606 1HH2 ARG A  37      20.376  16.702  -3.185  1.00  0.00           H  
ATOM    607 2HH2 ARG A  37      20.892  15.097  -2.720  1.00  0.00           H  
ATOM    608  N   GLU A  38      12.937  17.579   2.196  1.00  0.00           N  
ATOM    609  CA  GLU A  38      12.174  17.832   3.413  1.00  0.00           C  
ATOM    610  C   GLU A  38      10.945  16.935   3.489  1.00  0.00           C  
ATOM    611  O   GLU A  38      10.715  16.265   4.495  1.00  0.00           O  
ATOM    612  CB  GLU A  38      11.751  19.301   3.482  1.00  0.00           C  
ATOM    613  CG  GLU A  38      10.944  19.665   4.720  1.00  0.00           C  
ATOM    614  CD  GLU A  38      10.545  21.114   4.753  1.00  0.00           C  
ATOM    615  OE1 GLU A  38      10.948  21.842   3.877  1.00  0.00           O  
ATOM    616  OE2 GLU A  38       9.835  21.494   5.654  1.00  0.00           O  
ATOM    617  H   GLU A  38      13.042  18.321   1.519  1.00  0.00           H  
ATOM    618  HA  GLU A  38      12.814  17.622   4.272  1.00  0.00           H  
ATOM    619 1HB  GLU A  38      12.637  19.936   3.462  1.00  0.00           H  
ATOM    620 2HB  GLU A  38      11.151  19.548   2.607  1.00  0.00           H  
ATOM    621 1HG  GLU A  38      10.044  19.051   4.747  1.00  0.00           H  
ATOM    622 2HG  GLU A  38      11.534  19.435   5.606  1.00  0.00           H  
ATOM    623  N   ILE A  39      10.158  16.928   2.418  1.00  0.00           N  
ATOM    624  CA  ILE A  39       8.946  16.119   2.365  1.00  0.00           C  
ATOM    625  C   ILE A  39       9.264  14.639   2.532  1.00  0.00           C  
ATOM    626  O   ILE A  39       8.622  13.941   3.318  1.00  0.00           O  
ATOM    627  CB  ILE A  39       8.198  16.336   1.036  1.00  0.00           C  
ATOM    628  CG1 ILE A  39       7.604  17.746   0.983  1.00  0.00           C  
ATOM    629  CG2 ILE A  39       7.109  15.289   0.862  1.00  0.00           C  
ATOM    630  CD1 ILE A  39       7.104  18.147  -0.387  1.00  0.00           C  
ATOM    631  H   ILE A  39      10.405  17.498   1.623  1.00  0.00           H  
ATOM    632  HA  ILE A  39       8.286  16.430   3.175  1.00  0.00           H  
ATOM    633  HB  ILE A  39       8.900  16.259   0.207  1.00  0.00           H  
ATOM    634 1HG1 ILE A  39       6.773  17.817   1.684  1.00  0.00           H  
ATOM    635 2HG1 ILE A  39       8.356  18.470   1.295  1.00  0.00           H  
ATOM    636 1HG2 ILE A  39       6.590  15.458  -0.082  1.00  0.00           H  
ATOM    637 2HG2 ILE A  39       7.557  14.296   0.857  1.00  0.00           H  
ATOM    638 3HG2 ILE A  39       6.398  15.363   1.685  1.00  0.00           H  
ATOM    639 1HD1 ILE A  39       6.698  19.158  -0.345  1.00  0.00           H  
ATOM    640 2HD1 ILE A  39       7.930  18.117  -1.098  1.00  0.00           H  
ATOM    641 3HD1 ILE A  39       6.325  17.457  -0.705  1.00  0.00           H  
ATOM    642  N   LYS A  40      10.258  14.165   1.790  1.00  0.00           N  
ATOM    643  CA  LYS A  40      10.672  12.768   1.864  1.00  0.00           C  
ATOM    644  C   LYS A  40      10.982  12.362   3.298  1.00  0.00           C  
ATOM    645  O   LYS A  40      10.532  11.317   3.769  1.00  0.00           O  
ATOM    646  CB  LYS A  40      11.890  12.522   0.972  1.00  0.00           C  
ATOM    647  CG  LYS A  40      12.359  11.074   0.934  1.00  0.00           C  
ATOM    648  CD  LYS A  40      13.462  10.877  -0.095  1.00  0.00           C  
ATOM    649  CE  LYS A  40      13.858   9.412  -0.210  1.00  0.00           C  
ATOM    650  NZ  LYS A  40      14.693   8.970   0.940  1.00  0.00           N  
ATOM    651  H   LYS A  40      10.740  14.788   1.158  1.00  0.00           H  
ATOM    652  HA  LYS A  40       9.856  12.147   1.493  1.00  0.00           H  
ATOM    653 1HB  LYS A  40      11.660  12.826  -0.049  1.00  0.00           H  
ATOM    654 2HB  LYS A  40      12.723  13.134   1.317  1.00  0.00           H  
ATOM    655 1HG  LYS A  40      12.735  10.787   1.917  1.00  0.00           H  
ATOM    656 2HG  LYS A  40      11.519  10.426   0.683  1.00  0.00           H  
ATOM    657 1HD  LYS A  40      13.118  11.229  -1.069  1.00  0.00           H  
ATOM    658 2HD  LYS A  40      14.337  11.458   0.194  1.00  0.00           H  
ATOM    659 1HE  LYS A  40      12.962   8.795  -0.251  1.00  0.00           H  
ATOM    660 2HE  LYS A  40      14.420   9.259  -1.131  1.00  0.00           H  
ATOM    661 1HZ  LYS A  40      14.934   7.995   0.826  1.00  0.00           H  
ATOM    662 2HZ  LYS A  40      15.537   9.524   0.976  1.00  0.00           H  
ATOM    663 3HZ  LYS A  40      14.175   9.089   1.798  1.00  0.00           H  
ATOM    664  N   GLU A  41      11.755  13.192   3.990  1.00  0.00           N  
ATOM    665  CA  GLU A  41      12.111  12.931   5.379  1.00  0.00           C  
ATOM    666  C   GLU A  41      10.869  12.846   6.259  1.00  0.00           C  
ATOM    667  O   GLU A  41      10.744  11.943   7.085  1.00  0.00           O  
ATOM    668  CB  GLU A  41      13.046  14.023   5.904  1.00  0.00           C  
ATOM    669  CG  GLU A  41      13.461  13.850   7.358  1.00  0.00           C  
ATOM    670  CD  GLU A  41      14.386  14.933   7.836  1.00  0.00           C  
ATOM    671  OE1 GLU A  41      14.905  15.651   7.014  1.00  0.00           O  
ATOM    672  OE2 GLU A  41      14.576  15.044   9.024  1.00  0.00           O  
ATOM    673  H   GLU A  41      12.105  14.027   3.541  1.00  0.00           H  
ATOM    674  HA  GLU A  41      12.639  11.978   5.427  1.00  0.00           H  
ATOM    675 1HB  GLU A  41      13.952  14.047   5.299  1.00  0.00           H  
ATOM    676 2HB  GLU A  41      12.562  14.995   5.808  1.00  0.00           H  
ATOM    677 1HG  GLU A  41      12.567  13.850   7.982  1.00  0.00           H  
ATOM    678 2HG  GLU A  41      13.950  12.883   7.473  1.00  0.00           H  
ATOM    679  N   ARG A  42       9.955  13.793   6.075  1.00  0.00           N  
ATOM    680  CA  ARG A  42       8.722  13.828   6.853  1.00  0.00           C  
ATOM    681  C   ARG A  42       7.940  12.530   6.705  1.00  0.00           C  
ATOM    682  O   ARG A  42       7.414  11.996   7.681  1.00  0.00           O  
ATOM    683  CB  ARG A  42       7.849  14.996   6.419  1.00  0.00           C  
ATOM    684  CG  ARG A  42       8.364  16.367   6.827  1.00  0.00           C  
ATOM    685  CD  ARG A  42       7.453  17.451   6.381  1.00  0.00           C  
ATOM    686  NE  ARG A  42       8.008  18.769   6.646  1.00  0.00           N  
ATOM    687  CZ  ARG A  42       7.926  19.410   7.828  1.00  0.00           C  
ATOM    688  NH1 ARG A  42       7.312  18.842   8.842  1.00  0.00           N  
ATOM    689  NH2 ARG A  42       8.465  20.609   7.968  1.00  0.00           N  
ATOM    690  H   ARG A  42      10.118  14.506   5.379  1.00  0.00           H  
ATOM    691  HA  ARG A  42       8.981  13.962   7.905  1.00  0.00           H  
ATOM    692 1HB  ARG A  42       7.748  14.991   5.335  1.00  0.00           H  
ATOM    693 2HB  ARG A  42       6.850  14.880   6.841  1.00  0.00           H  
ATOM    694 1HG  ARG A  42       8.449  16.415   7.913  1.00  0.00           H  
ATOM    695 2HG  ARG A  42       9.344  16.535   6.379  1.00  0.00           H  
ATOM    696 1HD  ARG A  42       7.281  17.363   5.308  1.00  0.00           H  
ATOM    697 2HD  ARG A  42       6.503  17.369   6.908  1.00  0.00           H  
ATOM    698  HE  ARG A  42       8.488  19.238   5.889  1.00  0.00           H  
ATOM    699 1HH1 ARG A  42       6.900  17.926   8.735  1.00  0.00           H  
ATOM    700 2HH1 ARG A  42       7.250  19.323   9.728  1.00  0.00           H  
ATOM    701 1HH2 ARG A  42       8.937  21.045   7.189  1.00  0.00           H  
ATOM    702 2HH2 ARG A  42       8.404  21.089   8.854  1.00  0.00           H  
ATOM    703  N   ILE A  43       7.865  12.027   5.477  1.00  0.00           N  
ATOM    704  CA  ILE A  43       7.158  10.782   5.200  1.00  0.00           C  
ATOM    705  C   ILE A  43       7.829   9.602   5.893  1.00  0.00           C  
ATOM    706  O   ILE A  43       7.157   8.724   6.434  1.00  0.00           O  
ATOM    707  CB  ILE A  43       7.086  10.516   3.686  1.00  0.00           C  
ATOM    708  CG1 ILE A  43       6.268  11.607   2.990  1.00  0.00           C  
ATOM    709  CG2 ILE A  43       6.488   9.144   3.414  1.00  0.00           C  
ATOM    710  CD1 ILE A  43       4.839  11.700   3.473  1.00  0.00           C  
ATOM    711  H   ILE A  43       8.311  12.519   4.716  1.00  0.00           H  
ATOM    712  HA  ILE A  43       6.138  10.873   5.574  1.00  0.00           H  
ATOM    713  HB  ILE A  43       8.089  10.555   3.261  1.00  0.00           H  
ATOM    714 1HG1 ILE A  43       6.745  12.574   3.146  1.00  0.00           H  
ATOM    715 2HG1 ILE A  43       6.252  11.421   1.916  1.00  0.00           H  
ATOM    716 1HG2 ILE A  43       6.444   8.972   2.339  1.00  0.00           H  
ATOM    717 2HG2 ILE A  43       7.109   8.378   3.879  1.00  0.00           H  
ATOM    718 3HG2 ILE A  43       5.482   9.096   3.831  1.00  0.00           H  
ATOM    719 1HD1 ILE A  43       4.323  12.495   2.934  1.00  0.00           H  
ATOM    720 2HD1 ILE A  43       4.331  10.751   3.294  1.00  0.00           H  
ATOM    721 3HD1 ILE A  43       4.829  11.921   4.540  1.00  0.00           H  
ATOM    722  N   GLU A  44       9.157   9.586   5.872  1.00  0.00           N  
ATOM    723  CA  GLU A  44       9.921   8.526   6.518  1.00  0.00           C  
ATOM    724  C   GLU A  44       9.700   8.526   8.025  1.00  0.00           C  
ATOM    725  O   GLU A  44       9.595   7.469   8.646  1.00  0.00           O  
ATOM    726  CB  GLU A  44      11.412   8.680   6.212  1.00  0.00           C  
ATOM    727  CG  GLU A  44      11.788   8.410   4.762  1.00  0.00           C  
ATOM    728  CD  GLU A  44      13.233   8.703   4.468  1.00  0.00           C  
ATOM    729  OE1 GLU A  44      13.923   9.145   5.355  1.00  0.00           O  
ATOM    730  OE2 GLU A  44      13.648   8.483   3.355  1.00  0.00           O  
ATOM    731  H   GLU A  44       9.651  10.330   5.397  1.00  0.00           H  
ATOM    732  HA  GLU A  44       9.591   7.567   6.116  1.00  0.00           H  
ATOM    733 1HB  GLU A  44      11.731   9.694   6.457  1.00  0.00           H  
ATOM    734 2HB  GLU A  44      11.985   7.997   6.840  1.00  0.00           H  
ATOM    735 1HG  GLU A  44      11.588   7.363   4.535  1.00  0.00           H  
ATOM    736 2HG  GLU A  44      11.160   9.020   4.115  1.00  0.00           H  
ATOM    737  N   ARG A  45       9.629   9.718   8.608  1.00  0.00           N  
ATOM    738  CA  ARG A  45       9.403   9.859  10.040  1.00  0.00           C  
ATOM    739  C   ARG A  45       7.999   9.404  10.422  1.00  0.00           C  
ATOM    740  O   ARG A  45       7.805   8.757  11.452  1.00  0.00           O  
ATOM    741  CB  ARG A  45       9.601  11.304  10.474  1.00  0.00           C  
ATOM    742  CG  ARG A  45      11.043  11.784  10.458  1.00  0.00           C  
ATOM    743  CD  ARG A  45      11.157  13.195  10.909  1.00  0.00           C  
ATOM    744  NE  ARG A  45      12.525  13.681  10.830  1.00  0.00           N  
ATOM    745  CZ  ARG A  45      13.461  13.493  11.781  1.00  0.00           C  
ATOM    746  NH1 ARG A  45      13.161  12.829  12.875  1.00  0.00           N  
ATOM    747  NH2 ARG A  45      14.679  13.975  11.614  1.00  0.00           N  
ATOM    748  H   ARG A  45       9.737  10.549   8.043  1.00  0.00           H  
ATOM    749  HA  ARG A  45      10.127   9.238  10.568  1.00  0.00           H  
ATOM    750 1HB  ARG A  45       9.027  11.961   9.822  1.00  0.00           H  
ATOM    751 2HB  ARG A  45       9.221  11.434  11.488  1.00  0.00           H  
ATOM    752 1HG  ARG A  45      11.642  11.162  11.123  1.00  0.00           H  
ATOM    753 2HG  ARG A  45      11.438  11.716   9.443  1.00  0.00           H  
ATOM    754 1HD  ARG A  45      10.533  13.829  10.281  1.00  0.00           H  
ATOM    755 2HD  ARG A  45      10.827  13.273  11.945  1.00  0.00           H  
ATOM    756  HE  ARG A  45      12.793  14.196  10.002  1.00  0.00           H  
ATOM    757 1HH1 ARG A  45      12.229  12.460  13.003  1.00  0.00           H  
ATOM    758 2HH1 ARG A  45      13.862  12.688  13.588  1.00  0.00           H  
ATOM    759 1HH2 ARG A  45      14.910  14.486  10.772  1.00  0.00           H  
ATOM    760 2HH2 ARG A  45      15.380  13.834  12.326  1.00  0.00           H  
ATOM    761  N   GLU A  46       7.024   9.745   9.588  1.00  0.00           N  
ATOM    762  CA  GLU A  46       5.640   9.353   9.824  1.00  0.00           C  
ATOM    763  C   GLU A  46       5.491   7.837   9.836  1.00  0.00           C  
ATOM    764  O   GLU A  46       4.889   7.269  10.747  1.00  0.00           O  
ATOM    765  CB  GLU A  46       4.725   9.957   8.757  1.00  0.00           C  
ATOM    766  CG  GLU A  46       3.251   9.617   8.927  1.00  0.00           C  
ATOM    767  CD  GLU A  46       2.386  10.208   7.849  1.00  0.00           C  
ATOM    768  OE1 GLU A  46       2.905  10.913   7.017  1.00  0.00           O  
ATOM    769  OE2 GLU A  46       1.204   9.954   7.857  1.00  0.00           O  
ATOM    770  H   GLU A  46       7.247  10.291   8.767  1.00  0.00           H  
ATOM    771  HA  GLU A  46       5.331   9.742  10.795  1.00  0.00           H  
ATOM    772 1HB  GLU A  46       4.821  11.043   8.768  1.00  0.00           H  
ATOM    773 2HB  GLU A  46       5.036   9.611   7.772  1.00  0.00           H  
ATOM    774 1HG  GLU A  46       3.135   8.534   8.917  1.00  0.00           H  
ATOM    775 2HG  GLU A  46       2.914   9.982   9.897  1.00  0.00           H  
ATOM    776  N   ASN A  47       6.044   7.186   8.817  1.00  0.00           N  
ATOM    777  CA  ASN A  47       5.980   5.733   8.712  1.00  0.00           C  
ATOM    778  C   ASN A  47       7.149   5.187   7.902  1.00  0.00           C  
ATOM    779  O   ASN A  47       7.117   5.187   6.672  1.00  0.00           O  
ATOM    780  CB  ASN A  47       4.659   5.299   8.103  1.00  0.00           C  
ATOM    781  CG  ASN A  47       4.481   3.806   8.111  1.00  0.00           C  
ATOM    782  OD1 ASN A  47       5.401   3.061   8.468  1.00  0.00           O  
ATOM    783  ND2 ASN A  47       3.315   3.355   7.725  1.00  0.00           N  
ATOM    784  H   ASN A  47       6.520   7.710   8.098  1.00  0.00           H  
ATOM    785  HA  ASN A  47       6.024   5.311   9.717  1.00  0.00           H  
ATOM    786 1HB  ASN A  47       3.836   5.755   8.656  1.00  0.00           H  
ATOM    787 2HB  ASN A  47       4.599   5.655   7.074  1.00  0.00           H  
ATOM    788 1HD2 ASN A  47       3.140   2.370   7.710  1.00  0.00           H  
ATOM    789 2HD2 ASN A  47       2.600   3.995   7.444  1.00  0.00           H  
ATOM    790  N   PRO A  48       8.181   4.723   8.599  1.00  0.00           N  
ATOM    791  CA  PRO A  48       9.370   4.191   7.946  1.00  0.00           C  
ATOM    792  C   PRO A  48       9.031   2.982   7.083  1.00  0.00           C  
ATOM    793  O   PRO A  48       9.777   2.631   6.169  1.00  0.00           O  
ATOM    794  CB  PRO A  48      10.269   3.809   9.126  1.00  0.00           C  
ATOM    795  CG  PRO A  48       9.806   4.686  10.238  1.00  0.00           C  
ATOM    796  CD  PRO A  48       8.314   4.771  10.051  1.00  0.00           C  
ATOM    797  HA  PRO A  48       9.792   4.969   7.308  1.00  0.00           H  
ATOM    798 1HB  PRO A  48      10.158   2.738   9.352  1.00  0.00           H  
ATOM    799 2HB  PRO A  48      11.325   3.974   8.863  1.00  0.00           H  
ATOM    800 1HG  PRO A  48      10.087   4.250  11.208  1.00  0.00           H  
ATOM    801 2HG  PRO A  48      10.297   5.669  10.177  1.00  0.00           H  
ATOM    802 1HD  PRO A  48       7.833   3.912  10.541  1.00  0.00           H  
ATOM    803 2HD  PRO A  48       7.945   5.717  10.475  1.00  0.00           H  
ATOM    804  N   ASN A  49       7.901   2.349   7.380  1.00  0.00           N  
ATOM    805  CA  ASN A  49       7.481   1.154   6.657  1.00  0.00           C  
ATOM    806  C   ASN A  49       6.592   1.512   5.472  1.00  0.00           C  
ATOM    807  O   ASN A  49       6.073   0.632   4.786  1.00  0.00           O  
ATOM    808  CB  ASN A  49       6.768   0.190   7.587  1.00  0.00           C  
ATOM    809  CG  ASN A  49       7.690  -0.418   8.607  1.00  0.00           C  
ATOM    810  OD1 ASN A  49       8.860  -0.696   8.317  1.00  0.00           O  
ATOM    811  ND2 ASN A  49       7.187  -0.629   9.797  1.00  0.00           N  
ATOM    812  H   ASN A  49       7.320   2.703   8.125  1.00  0.00           H  
ATOM    813  HA  ASN A  49       8.370   0.644   6.285  1.00  0.00           H  
ATOM    814 1HB  ASN A  49       5.964   0.713   8.107  1.00  0.00           H  
ATOM    815 2HB  ASN A  49       6.313  -0.611   7.003  1.00  0.00           H  
ATOM    816 1HD2 ASN A  49       7.755  -1.032  10.516  1.00  0.00           H  
ATOM    817 2HD2 ASN A  49       6.236  -0.389   9.987  1.00  0.00           H  
ATOM    818  N   ALA A  50       6.421   2.809   5.238  1.00  0.00           N  
ATOM    819  CA  ALA A  50       5.603   3.285   4.128  1.00  0.00           C  
ATOM    820  C   ALA A  50       6.398   3.309   2.829  1.00  0.00           C  
ATOM    821  O   ALA A  50       7.622   3.434   2.841  1.00  0.00           O  
ATOM    822  CB  ALA A  50       5.049   4.669   4.434  1.00  0.00           C  
ATOM    823  H   ALA A  50       6.867   3.482   5.844  1.00  0.00           H  
ATOM    824  HA  ALA A  50       4.756   2.610   4.008  1.00  0.00           H  
ATOM    825 1HB  ALA A  50       4.441   5.011   3.596  1.00  0.00           H  
ATOM    826 2HB  ALA A  50       4.434   4.624   5.334  1.00  0.00           H  
ATOM    827 3HB  ALA A  50       5.872   5.363   4.592  1.00  0.00           H  
ATOM    828  N   THR A  51       5.695   3.187   1.709  1.00  0.00           N  
ATOM    829  CA  THR A  51       6.332   3.193   0.399  1.00  0.00           C  
ATOM    830  C   THR A  51       6.428   4.606  -0.162  1.00  0.00           C  
ATOM    831  O   THR A  51       5.427   5.318  -0.250  1.00  0.00           O  
ATOM    832  CB  THR A  51       5.571   2.293  -0.592  1.00  0.00           C  
ATOM    833  OG1 THR A  51       5.592   0.938  -0.125  1.00  0.00           O  
ATOM    834  CG2 THR A  51       6.208   2.360  -1.972  1.00  0.00           C  
ATOM    835  H   THR A  51       4.691   3.088   1.766  1.00  0.00           H  
ATOM    836  HA  THR A  51       7.341   2.790   0.503  1.00  0.00           H  
ATOM    837  HB  THR A  51       4.534   2.624  -0.661  1.00  0.00           H  
ATOM    838  HG1 THR A  51       4.759   0.737   0.308  1.00  0.00           H  
ATOM    839 1HG2 THR A  51       5.657   1.718  -2.659  1.00  0.00           H  
ATOM    840 2HG2 THR A  51       6.184   3.387  -2.335  1.00  0.00           H  
ATOM    841 3HG2 THR A  51       7.242   2.022  -1.911  1.00  0.00           H  
ATOM    842  N   ILE A  52       7.636   5.008  -0.542  1.00  0.00           N  
ATOM    843  CA  ILE A  52       7.862   6.334  -1.103  1.00  0.00           C  
ATOM    844  C   ILE A  52       8.224   6.253  -2.580  1.00  0.00           C  
ATOM    845  O   ILE A  52       9.271   5.718  -2.944  1.00  0.00           O  
ATOM    846  CB  ILE A  52       8.979   7.070  -0.340  1.00  0.00           C  
ATOM    847  CG1 ILE A  52       8.603   7.227   1.136  1.00  0.00           C  
ATOM    848  CG2 ILE A  52       9.250   8.426  -0.971  1.00  0.00           C  
ATOM    849  CD1 ILE A  52       9.712   7.796   1.991  1.00  0.00           C  
ATOM    850  H   ILE A  52       8.418   4.377  -0.439  1.00  0.00           H  
ATOM    851  HA  ILE A  52       6.944   6.915  -0.998  1.00  0.00           H  
ATOM    852  HB  ILE A  52       9.892   6.476  -0.371  1.00  0.00           H  
ATOM    853 1HG1 ILE A  52       7.736   7.881   1.223  1.00  0.00           H  
ATOM    854 2HG1 ILE A  52       8.322   6.256   1.546  1.00  0.00           H  
ATOM    855 1HG2 ILE A  52      10.041   8.933  -0.419  1.00  0.00           H  
ATOM    856 2HG2 ILE A  52       9.559   8.290  -2.006  1.00  0.00           H  
ATOM    857 3HG2 ILE A  52       8.342   9.030  -0.940  1.00  0.00           H  
ATOM    858 1HD1 ILE A  52       9.371   7.877   3.023  1.00  0.00           H  
ATOM    859 2HD1 ILE A  52      10.580   7.137   1.947  1.00  0.00           H  
ATOM    860 3HD1 ILE A  52       9.986   8.783   1.622  1.00  0.00           H  
ATOM    861  N   LEU A  53       7.351   6.788  -3.428  1.00  0.00           N  
ATOM    862  CA  LEU A  53       7.577   6.775  -4.869  1.00  0.00           C  
ATOM    863  C   LEU A  53       7.816   8.182  -5.400  1.00  0.00           C  
ATOM    864  O   LEU A  53       7.305   9.159  -4.852  1.00  0.00           O  
ATOM    865  CB  LEU A  53       6.376   6.147  -5.588  1.00  0.00           C  
ATOM    866  CG  LEU A  53       6.021   4.716  -5.164  1.00  0.00           C  
ATOM    867  CD1 LEU A  53       4.764   4.266  -5.897  1.00  0.00           C  
ATOM    868  CD2 LEU A  53       7.190   3.791  -5.466  1.00  0.00           C  
ATOM    869  H   LEU A  53       6.510   7.214  -3.065  1.00  0.00           H  
ATOM    870  HA  LEU A  53       8.459   6.168  -5.075  1.00  0.00           H  
ATOM    871 1HB  LEU A  53       5.501   6.771  -5.413  1.00  0.00           H  
ATOM    872 2HB  LEU A  53       6.580   6.134  -6.658  1.00  0.00           H  
ATOM    873  HG  LEU A  53       5.808   4.696  -4.094  1.00  0.00           H  
ATOM    874 1HD1 LEU A  53       4.511   3.250  -5.595  1.00  0.00           H  
ATOM    875 2HD1 LEU A  53       3.939   4.933  -5.647  1.00  0.00           H  
ATOM    876 3HD1 LEU A  53       4.941   4.292  -6.971  1.00  0.00           H  
ATOM    877 1HD2 LEU A  53       6.938   2.774  -5.163  1.00  0.00           H  
ATOM    878 2HD2 LEU A  53       7.403   3.810  -6.535  1.00  0.00           H  
ATOM    879 3HD2 LEU A  53       8.070   4.126  -4.915  1.00  0.00           H  
ATOM    880  N   THR A  54       8.595   8.279  -6.472  1.00  0.00           N  
ATOM    881  CA  THR A  54       8.893   9.566  -7.088  1.00  0.00           C  
ATOM    882  C   THR A  54       8.507   9.576  -8.561  1.00  0.00           C  
ATOM    883  O   THR A  54       8.855   8.664  -9.310  1.00  0.00           O  
ATOM    884  CB  THR A  54      10.385   9.918  -6.942  1.00  0.00           C  
ATOM    885  OG1 THR A  54      10.732   9.973  -5.552  1.00  0.00           O  
ATOM    886  CG2 THR A  54      10.681  11.263  -7.587  1.00  0.00           C  
ATOM    887  H   THR A  54       8.991   7.440  -6.870  1.00  0.00           H  
ATOM    888  HA  THR A  54       8.321  10.338  -6.571  1.00  0.00           H  
ATOM    889  HB  THR A  54      10.989   9.149  -7.423  1.00  0.00           H  
ATOM    890  HG1 THR A  54       9.933  10.052  -5.026  1.00  0.00           H  
ATOM    891 1HG2 THR A  54      11.740  11.495  -7.475  1.00  0.00           H  
ATOM    892 2HG2 THR A  54      10.429  11.221  -8.647  1.00  0.00           H  
ATOM    893 3HG2 THR A  54      10.087  12.038  -7.104  1.00  0.00           H  
ATOM    894  N   VAL A  55       7.784  10.613  -8.971  1.00  0.00           N  
ATOM    895  CA  VAL A  55       7.329  10.732 -10.352  1.00  0.00           C  
ATOM    896  C   VAL A  55       7.436  12.170 -10.844  1.00  0.00           C  
ATOM    897  O   VAL A  55       7.140  13.112 -10.109  1.00  0.00           O  
ATOM    898  CB  VAL A  55       5.869  10.258 -10.477  1.00  0.00           C  
ATOM    899  CG1 VAL A  55       4.980  11.003  -9.493  1.00  0.00           C  
ATOM    900  CG2 VAL A  55       5.380  10.457 -11.904  1.00  0.00           C  
ATOM    901  H   VAL A  55       7.542  11.337  -8.310  1.00  0.00           H  
ATOM    902  HA  VAL A  55       7.960  10.100 -10.979  1.00  0.00           H  
ATOM    903  HB  VAL A  55       5.817   9.200 -10.219  1.00  0.00           H  
ATOM    904 1HG1 VAL A  55       3.952  10.655  -9.595  1.00  0.00           H  
ATOM    905 2HG1 VAL A  55       5.326  10.817  -8.477  1.00  0.00           H  
ATOM    906 3HG1 VAL A  55       5.023  12.072  -9.702  1.00  0.00           H  
ATOM    907 1HG2 VAL A  55       4.348  10.119 -11.985  1.00  0.00           H  
ATOM    908 2HG2 VAL A  55       5.438  11.515 -12.164  1.00  0.00           H  
ATOM    909 3HG2 VAL A  55       6.006   9.882 -12.587  1.00  0.00           H  
ATOM    910  N   THR A  56       7.861  12.332 -12.093  1.00  0.00           N  
ATOM    911  CA  THR A  56       7.992  13.655 -12.691  1.00  0.00           C  
ATOM    912  C   THR A  56       7.188  13.758 -13.981  1.00  0.00           C  
ATOM    913  O   THR A  56       7.133  14.816 -14.607  1.00  0.00           O  
ATOM    914  CB  THR A  56       9.468  13.993 -12.973  1.00  0.00           C  
ATOM    915  OG1 THR A  56      10.016  13.031 -13.883  1.00  0.00           O  
ATOM    916  CG2 THR A  56      10.273  13.981 -11.683  1.00  0.00           C  
ATOM    917  H   THR A  56       8.099  11.518 -12.640  1.00  0.00           H  
ATOM    918  HA  THR A  56       7.613  14.394 -11.984  1.00  0.00           H  
ATOM    919  HB  THR A  56       9.534  14.981 -13.427  1.00  0.00           H  
ATOM    920  HG1 THR A  56       9.748  13.250 -14.779  1.00  0.00           H  
ATOM    921 1HG2 THR A  56      11.313  14.223 -11.901  1.00  0.00           H  
ATOM    922 2HG2 THR A  56       9.866  14.720 -10.993  1.00  0.00           H  
ATOM    923 3HG2 THR A  56      10.218  12.993 -11.229  1.00  0.00           H  
ATOM    924  N   ASP A  57       6.566  12.652 -14.373  1.00  0.00           N  
ATOM    925  CA  ASP A  57       5.757  12.616 -15.588  1.00  0.00           C  
ATOM    926  C   ASP A  57       4.273  12.717 -15.263  1.00  0.00           C  
ATOM    927  O   ASP A  57       3.701  11.822 -14.641  1.00  0.00           O  
ATOM    928  CB  ASP A  57       6.027  11.332 -16.376  1.00  0.00           C  
ATOM    929  CG  ASP A  57       5.284  11.285 -17.704  1.00  0.00           C  
ATOM    930  OD1 ASP A  57       4.475  12.150 -17.941  1.00  0.00           O  
ATOM    931  OD2 ASP A  57       5.533  10.384 -18.469  1.00  0.00           O  
ATOM    932  H   ASP A  57       6.655  11.813 -13.818  1.00  0.00           H  
ATOM    933  HA  ASP A  57       6.037  13.464 -16.214  1.00  0.00           H  
ATOM    934 1HB  ASP A  57       7.096  11.242 -16.570  1.00  0.00           H  
ATOM    935 2HB  ASP A  57       5.729  10.470 -15.779  1.00  0.00           H  
ATOM    936  N   PRO A  58       3.652  13.810 -15.690  1.00  0.00           N  
ATOM    937  CA  PRO A  58       2.230  14.029 -15.448  1.00  0.00           C  
ATOM    938  C   PRO A  58       1.405  12.830 -15.896  1.00  0.00           C  
ATOM    939  O   PRO A  58       0.414  12.474 -15.259  1.00  0.00           O  
ATOM    940  CB  PRO A  58       1.924  15.272 -16.290  1.00  0.00           C  
ATOM    941  CG  PRO A  58       3.204  16.036 -16.293  1.00  0.00           C  
ATOM    942  CD  PRO A  58       4.271  14.978 -16.387  1.00  0.00           C  
ATOM    943  HA  PRO A  58       2.080  14.177 -14.377  1.00  0.00           H  
ATOM    944 1HB  PRO A  58       1.603  14.973 -17.298  1.00  0.00           H  
ATOM    945 2HB  PRO A  58       1.093  15.835 -15.841  1.00  0.00           H  
ATOM    946 1HG  PRO A  58       3.227  16.736 -17.140  1.00  0.00           H  
ATOM    947 2HG  PRO A  58       3.288  16.641 -15.378  1.00  0.00           H  
ATOM    948 1HD  PRO A  58       4.475  14.754 -17.445  1.00  0.00           H  
ATOM    949 2HD  PRO A  58       5.183  15.330 -15.882  1.00  0.00           H  
ATOM    950  N   ASN A  59       1.819  12.210 -16.995  1.00  0.00           N  
ATOM    951  CA  ASN A  59       1.115  11.053 -17.535  1.00  0.00           C  
ATOM    952  C   ASN A  59       1.168   9.877 -16.568  1.00  0.00           C  
ATOM    953  O   ASN A  59       0.176   9.173 -16.378  1.00  0.00           O  
ATOM    954  CB  ASN A  59       1.686  10.662 -18.885  1.00  0.00           C  
ATOM    955  CG  ASN A  59       1.327  11.639 -19.970  1.00  0.00           C  
ATOM    956  OD1 ASN A  59       0.327  12.360 -19.867  1.00  0.00           O  
ATOM    957  ND2 ASN A  59       2.123  11.678 -21.008  1.00  0.00           N  
ATOM    958  H   ASN A  59       2.644  12.549 -17.470  1.00  0.00           H  
ATOM    959  HA  ASN A  59       0.071  11.328 -17.694  1.00  0.00           H  
ATOM    960 1HB  ASN A  59       2.773  10.598 -18.816  1.00  0.00           H  
ATOM    961 2HB  ASN A  59       1.317   9.675 -19.164  1.00  0.00           H  
ATOM    962 1HD2 ASN A  59       1.933  12.310 -21.760  1.00  0.00           H  
ATOM    963 2HD2 ASN A  59       2.921  11.077 -21.049  1.00  0.00           H  
ATOM    964  N   GLU A  60       2.332   9.668 -15.961  1.00  0.00           N  
ATOM    965  CA  GLU A  60       2.512   8.583 -15.004  1.00  0.00           C  
ATOM    966  C   GLU A  60       1.747   8.852 -13.716  1.00  0.00           C  
ATOM    967  O   GLU A  60       1.175   7.939 -13.119  1.00  0.00           O  
ATOM    968  CB  GLU A  60       3.998   8.387 -14.694  1.00  0.00           C  
ATOM    969  CG  GLU A  60       4.296   7.230 -13.752  1.00  0.00           C  
ATOM    970  CD  GLU A  60       3.907   5.895 -14.323  1.00  0.00           C  
ATOM    971  OE1 GLU A  60       3.724   5.810 -15.513  1.00  0.00           O  
ATOM    972  OE2 GLU A  60       3.792   4.959 -13.567  1.00  0.00           O  
ATOM    973  H   GLU A  60       3.109  10.277 -16.168  1.00  0.00           H  
ATOM    974  HA  GLU A  60       2.134   7.662 -15.450  1.00  0.00           H  
ATOM    975 1HB  GLU A  60       4.543   8.212 -15.622  1.00  0.00           H  
ATOM    976 2HB  GLU A  60       4.399   9.296 -14.246  1.00  0.00           H  
ATOM    977 1HG  GLU A  60       5.363   7.221 -13.531  1.00  0.00           H  
ATOM    978 2HG  GLU A  60       3.761   7.390 -12.817  1.00  0.00           H  
ATOM    979  N   LEU A  61       1.739  10.111 -13.289  1.00  0.00           N  
ATOM    980  CA  LEU A  61       1.022  10.507 -12.083  1.00  0.00           C  
ATOM    981  C   LEU A  61      -0.443  10.094 -12.152  1.00  0.00           C  
ATOM    982  O   LEU A  61      -0.951   9.422 -11.255  1.00  0.00           O  
ATOM    983  CB  LEU A  61       1.124  12.024 -11.881  1.00  0.00           C  
ATOM    984  CG  LEU A  61       0.293  12.598 -10.727  1.00  0.00           C  
ATOM    985  CD1 LEU A  61       0.791  12.025  -9.407  1.00  0.00           C  
ATOM    986  CD2 LEU A  61       0.392  14.116 -10.736  1.00  0.00           C  
ATOM    987  H   LEU A  61       2.243  10.811 -13.815  1.00  0.00           H  
ATOM    988  HA  LEU A  61       1.485  10.013 -11.228  1.00  0.00           H  
ATOM    989 1HB  LEU A  61       2.166  12.280 -11.698  1.00  0.00           H  
ATOM    990 2HB  LEU A  61       0.805  12.519 -12.798  1.00  0.00           H  
ATOM    991  HG  LEU A  61      -0.750  12.302 -10.846  1.00  0.00           H  
ATOM    992 1HD1 LEU A  61       0.200  12.433  -8.587  1.00  0.00           H  
ATOM    993 2HD1 LEU A  61       0.691  10.940  -9.420  1.00  0.00           H  
ATOM    994 3HD1 LEU A  61       1.838  12.292  -9.267  1.00  0.00           H  
ATOM    995 1HD2 LEU A  61      -0.200  14.525  -9.916  1.00  0.00           H  
ATOM    996 2HD2 LEU A  61       1.434  14.414 -10.615  1.00  0.00           H  
ATOM    997 3HD2 LEU A  61       0.013  14.500 -11.683  1.00  0.00           H  
ATOM    998  N   LYS A  62      -1.116  10.500 -13.222  1.00  0.00           N  
ATOM    999  CA  LYS A  62      -2.523  10.165 -13.415  1.00  0.00           C  
ATOM   1000  C   LYS A  62      -2.714   8.663 -13.579  1.00  0.00           C  
ATOM   1001  O   LYS A  62      -3.640   8.081 -13.014  1.00  0.00           O  
ATOM   1002  CB  LYS A  62      -3.087  10.903 -14.631  1.00  0.00           C  
ATOM   1003  CG  LYS A  62      -4.571  10.666 -14.877  1.00  0.00           C  
ATOM   1004  CD  LYS A  62      -5.087  11.533 -16.016  1.00  0.00           C  
ATOM   1005  CE  LYS A  62      -6.583  11.345 -16.222  1.00  0.00           C  
ATOM   1006  NZ  LYS A  62      -6.909   9.985 -16.730  1.00  0.00           N  
ATOM   1007  H   LYS A  62      -0.643  11.055 -13.921  1.00  0.00           H  
ATOM   1008  HA  LYS A  62      -3.080  10.496 -12.538  1.00  0.00           H  
ATOM   1009 1HB  LYS A  62      -2.934  11.975 -14.509  1.00  0.00           H  
ATOM   1010 2HB  LYS A  62      -2.546  10.595 -15.526  1.00  0.00           H  
ATOM   1011 1HG  LYS A  62      -4.736   9.617 -15.126  1.00  0.00           H  
ATOM   1012 2HG  LYS A  62      -5.131  10.899 -13.972  1.00  0.00           H  
ATOM   1013 1HD  LYS A  62      -4.888  12.582 -15.795  1.00  0.00           H  
ATOM   1014 2HD  LYS A  62      -4.568  11.269 -16.938  1.00  0.00           H  
ATOM   1015 1HE  LYS A  62      -7.102  11.500 -15.277  1.00  0.00           H  
ATOM   1016 2HE  LYS A  62      -6.947  12.083 -16.937  1.00  0.00           H  
ATOM   1017 1HZ  LYS A  62      -7.908   9.901 -16.853  1.00  0.00           H  
ATOM   1018 2HZ  LYS A  62      -6.447   9.836 -17.616  1.00  0.00           H  
ATOM   1019 3HZ  LYS A  62      -6.592   9.292 -16.066  1.00  0.00           H  
ATOM   1020  N   LYS A  63      -1.833   8.041 -14.354  1.00  0.00           N  
ATOM   1021  CA  LYS A  63      -1.901   6.605 -14.591  1.00  0.00           C  
ATOM   1022  C   LYS A  63      -1.963   5.833 -13.279  1.00  0.00           C  
ATOM   1023  O   LYS A  63      -2.819   4.967 -13.096  1.00  0.00           O  
ATOM   1024  CB  LYS A  63      -0.702   6.140 -15.418  1.00  0.00           C  
ATOM   1025  CG  LYS A  63      -0.681   4.646 -15.713  1.00  0.00           C  
ATOM   1026  CD  LYS A  63       0.535   4.263 -16.543  1.00  0.00           C  
ATOM   1027  CE  LYS A  63       0.598   2.761 -16.773  1.00  0.00           C  
ATOM   1028  NZ  LYS A  63       1.790   2.370 -17.574  1.00  0.00           N  
ATOM   1029  H   LYS A  63      -1.098   8.577 -14.792  1.00  0.00           H  
ATOM   1030  HA  LYS A  63      -2.804   6.390 -15.165  1.00  0.00           H  
ATOM   1031 1HB  LYS A  63      -0.691   6.669 -16.372  1.00  0.00           H  
ATOM   1032 2HB  LYS A  63       0.221   6.391 -14.894  1.00  0.00           H  
ATOM   1033 1HG  LYS A  63      -0.660   4.091 -14.774  1.00  0.00           H  
ATOM   1034 2HG  LYS A  63      -1.584   4.370 -16.257  1.00  0.00           H  
ATOM   1035 1HD  LYS A  63       0.491   4.769 -17.508  1.00  0.00           H  
ATOM   1036 2HD  LYS A  63       1.442   4.581 -16.028  1.00  0.00           H  
ATOM   1037 1HE  LYS A  63       0.637   2.247 -15.813  1.00  0.00           H  
ATOM   1038 2HE  LYS A  63      -0.299   2.435 -17.298  1.00  0.00           H  
ATOM   1039 1HZ  LYS A  63       1.795   1.368 -17.704  1.00  0.00           H  
ATOM   1040 2HZ  LYS A  63       1.755   2.826 -18.475  1.00  0.00           H  
ATOM   1041 3HZ  LYS A  63       2.630   2.650 -17.087  1.00  0.00           H  
ATOM   1042  N   ILE A  64      -1.050   6.151 -12.368  1.00  0.00           N  
ATOM   1043  CA  ILE A  64      -0.994   5.483 -11.073  1.00  0.00           C  
ATOM   1044  C   ILE A  64      -2.295   5.666 -10.302  1.00  0.00           C  
ATOM   1045  O   ILE A  64      -2.812   4.723  -9.703  1.00  0.00           O  
ATOM   1046  CB  ILE A  64       0.181   6.013 -10.231  1.00  0.00           C  
ATOM   1047  CG1 ILE A  64       1.515   5.598 -10.856  1.00  0.00           C  
ATOM   1048  CG2 ILE A  64       0.080   5.510  -8.800  1.00  0.00           C  
ATOM   1049  CD1 ILE A  64       2.712   6.314 -10.273  1.00  0.00           C  
ATOM   1050  H   ILE A  64      -0.377   6.875 -12.578  1.00  0.00           H  
ATOM   1051  HA  ILE A  64      -0.835   4.417 -11.240  1.00  0.00           H  
ATOM   1052  HB  ILE A  64       0.162   7.103 -10.226  1.00  0.00           H  
ATOM   1053 1HG1 ILE A  64       1.661   4.526 -10.723  1.00  0.00           H  
ATOM   1054 2HG1 ILE A  64       1.492   5.793 -11.928  1.00  0.00           H  
ATOM   1055 1HG2 ILE A  64       0.918   5.894  -8.219  1.00  0.00           H  
ATOM   1056 2HG2 ILE A  64      -0.855   5.854  -8.359  1.00  0.00           H  
ATOM   1057 3HG2 ILE A  64       0.104   4.420  -8.795  1.00  0.00           H  
ATOM   1058 1HD1 ILE A  64       3.620   5.967 -10.766  1.00  0.00           H  
ATOM   1059 2HD1 ILE A  64       2.604   7.388 -10.426  1.00  0.00           H  
ATOM   1060 3HD1 ILE A  64       2.777   6.104  -9.206  1.00  0.00           H  
ATOM   1061  N   GLN A  65      -2.822   6.887 -10.322  1.00  0.00           N  
ATOM   1062  CA  GLN A  65      -4.074   7.192  -9.639  1.00  0.00           C  
ATOM   1063  C   GLN A  65      -5.240   6.439 -10.265  1.00  0.00           C  
ATOM   1064  O   GLN A  65      -6.134   5.964  -9.563  1.00  0.00           O  
ATOM   1065  CB  GLN A  65      -4.347   8.698  -9.668  1.00  0.00           C  
ATOM   1066  CG  GLN A  65      -5.683   9.100  -9.067  1.00  0.00           C  
ATOM   1067  CD  GLN A  65      -5.826   8.655  -7.624  1.00  0.00           C  
ATOM   1068  OE1 GLN A  65      -4.943   8.894  -6.795  1.00  0.00           O  
ATOM   1069  NE2 GLN A  65      -6.941   8.003  -7.314  1.00  0.00           N  
ATOM   1070  H   GLN A  65      -2.343   7.621 -10.823  1.00  0.00           H  
ATOM   1071  HA  GLN A  65      -3.982   6.889  -8.596  1.00  0.00           H  
ATOM   1072 1HB  GLN A  65      -3.562   9.221  -9.122  1.00  0.00           H  
ATOM   1073 2HB  GLN A  65      -4.322   9.052 -10.698  1.00  0.00           H  
ATOM   1074 1HG  GLN A  65      -5.773  10.185  -9.100  1.00  0.00           H  
ATOM   1075 2HG  GLN A  65      -6.484   8.640  -9.647  1.00  0.00           H  
ATOM   1076 1HE2 GLN A  65      -7.091   7.685  -6.377  1.00  0.00           H  
ATOM   1077 2HE2 GLN A  65      -7.632   7.830  -8.016  1.00  0.00           H  
ATOM   1078  N   ASP A  66      -5.227   6.333 -11.590  1.00  0.00           N  
ATOM   1079  CA  ASP A  66      -6.278   5.625 -12.312  1.00  0.00           C  
ATOM   1080  C   ASP A  66      -6.245   4.133 -12.009  1.00  0.00           C  
ATOM   1081  O   ASP A  66      -7.287   3.481 -11.935  1.00  0.00           O  
ATOM   1082  CB  ASP A  66      -6.137   5.849 -13.820  1.00  0.00           C  
ATOM   1083  CG  ASP A  66      -6.537   7.254 -14.250  1.00  0.00           C  
ATOM   1084  OD1 ASP A  66      -7.172   7.932 -13.478  1.00  0.00           O  
ATOM   1085  OD2 ASP A  66      -6.203   7.635 -15.347  1.00  0.00           O  
ATOM   1086  H   ASP A  66      -4.471   6.755 -12.110  1.00  0.00           H  
ATOM   1087  HA  ASP A  66      -7.244   6.024 -11.998  1.00  0.00           H  
ATOM   1088 1HB  ASP A  66      -5.103   5.673 -14.119  1.00  0.00           H  
ATOM   1089 2HB  ASP A  66      -6.759   5.130 -14.354  1.00  0.00           H  
ATOM   1090  N   GLU A  67      -5.041   3.597 -11.835  1.00  0.00           N  
ATOM   1091  CA  GLU A  67      -4.872   2.183 -11.521  1.00  0.00           C  
ATOM   1092  C   GLU A  67      -5.175   1.904 -10.054  1.00  0.00           C  
ATOM   1093  O   GLU A  67      -5.552   0.791  -9.689  1.00  0.00           O  
ATOM   1094  CB  GLU A  67      -3.449   1.730 -11.853  1.00  0.00           C  
ATOM   1095  CG  GLU A  67      -3.130   1.698 -13.340  1.00  0.00           C  
ATOM   1096  CD  GLU A  67      -1.730   1.232 -13.629  1.00  0.00           C  
ATOM   1097  OE1 GLU A  67      -0.969   1.089 -12.702  1.00  0.00           O  
ATOM   1098  OE2 GLU A  67      -1.421   1.019 -14.778  1.00  0.00           O  
ATOM   1099  H   GLU A  67      -4.224   4.183 -11.923  1.00  0.00           H  
ATOM   1100  HA  GLU A  67      -5.562   1.606 -12.137  1.00  0.00           H  
ATOM   1101 1HB  GLU A  67      -2.733   2.397 -11.371  1.00  0.00           H  
ATOM   1102 2HB  GLU A  67      -3.283   0.729 -11.454  1.00  0.00           H  
ATOM   1103 1HG  GLU A  67      -3.832   1.030 -13.838  1.00  0.00           H  
ATOM   1104 2HG  GLU A  67      -3.267   2.697 -13.752  1.00  0.00           H  
ATOM   1105  N   GLY A  68      -5.010   2.923  -9.217  1.00  0.00           N  
ATOM   1106  CA  GLY A  68      -5.284   2.794  -7.791  1.00  0.00           C  
ATOM   1107  C   GLY A  68      -4.098   2.183  -7.055  1.00  0.00           C  
ATOM   1108  O   GLY A  68      -4.268   1.333  -6.181  1.00  0.00           O  
ATOM   1109  H   GLY A  68      -4.686   3.809  -9.578  1.00  0.00           H  
ATOM   1110 1HA  GLY A  68      -5.509   3.775  -7.373  1.00  0.00           H  
ATOM   1111 2HA  GLY A  68      -6.166   2.172  -7.645  1.00  0.00           H  
ATOM   1112  N   LYS A  69      -2.896   2.621  -7.414  1.00  0.00           N  
ATOM   1113  CA  LYS A  69      -1.679   2.114  -6.791  1.00  0.00           C  
ATOM   1114  C   LYS A  69      -1.030   3.175  -5.910  1.00  0.00           C  
ATOM   1115  O   LYS A  69       0.186   3.177  -5.719  1.00  0.00           O  
ATOM   1116  CB  LYS A  69      -0.690   1.639  -7.857  1.00  0.00           C  
ATOM   1117  CG  LYS A  69      -1.171   0.447  -8.674  1.00  0.00           C  
ATOM   1118  CD  LYS A  69      -0.168   0.079  -9.758  1.00  0.00           C  
ATOM   1119  CE  LYS A  69      -0.647  -1.112 -10.575  1.00  0.00           C  
ATOM   1120  NZ  LYS A  69       0.174  -1.312 -11.800  1.00  0.00           N  
ATOM   1121  H   LYS A  69      -2.824   3.323  -8.137  1.00  0.00           H  
ATOM   1122  HA  LYS A  69      -1.939   1.256  -6.172  1.00  0.00           H  
ATOM   1123 1HB  LYS A  69      -0.479   2.455  -8.548  1.00  0.00           H  
ATOM   1124 2HB  LYS A  69       0.251   1.361  -7.382  1.00  0.00           H  
ATOM   1125 1HG  LYS A  69      -1.313  -0.412  -8.016  1.00  0.00           H  
ATOM   1126 2HG  LYS A  69      -2.126   0.687  -9.140  1.00  0.00           H  
ATOM   1127 1HD  LYS A  69      -0.023   0.931 -10.423  1.00  0.00           H  
ATOM   1128 2HD  LYS A  69       0.789  -0.168  -9.299  1.00  0.00           H  
ATOM   1129 1HE  LYS A  69      -0.596  -2.014  -9.966  1.00  0.00           H  
ATOM   1130 2HE  LYS A  69      -1.685  -0.957 -10.870  1.00  0.00           H  
ATOM   1131 1HZ  LYS A  69      -0.175  -2.110 -12.312  1.00  0.00           H  
ATOM   1132 2HZ  LYS A  69       0.119  -0.488 -12.381  1.00  0.00           H  
ATOM   1133 3HZ  LYS A  69       1.136  -1.476 -11.538  1.00  0.00           H  
ATOM   1134  N   VAL A  70      -1.849   4.073  -5.375  1.00  0.00           N  
ATOM   1135  CA  VAL A  70      -1.354   5.144  -4.516  1.00  0.00           C  
ATOM   1136  C   VAL A  70      -2.399   5.549  -3.484  1.00  0.00           C  
ATOM   1137  O   VAL A  70      -3.587   5.641  -3.792  1.00  0.00           O  
ATOM   1138  CB  VAL A  70      -0.969   6.373  -5.361  1.00  0.00           C  
ATOM   1139  CG1 VAL A  70      -2.178   6.895  -6.123  1.00  0.00           C  
ATOM   1140  CG2 VAL A  70      -0.387   7.456  -4.465  1.00  0.00           C  
ATOM   1141  H   VAL A  70      -2.838   4.014  -5.567  1.00  0.00           H  
ATOM   1142  HA  VAL A  70      -0.466   4.786  -3.993  1.00  0.00           H  
ATOM   1143  HB  VAL A  70      -0.226   6.075  -6.101  1.00  0.00           H  
ATOM   1144 1HG1 VAL A  70      -1.887   7.764  -6.715  1.00  0.00           H  
ATOM   1145 2HG1 VAL A  70      -2.555   6.116  -6.784  1.00  0.00           H  
ATOM   1146 3HG1 VAL A  70      -2.957   7.183  -5.417  1.00  0.00           H  
ATOM   1147 1HG2 VAL A  70      -0.117   8.321  -5.069  1.00  0.00           H  
ATOM   1148 2HG2 VAL A  70      -1.128   7.750  -3.721  1.00  0.00           H  
ATOM   1149 3HG2 VAL A  70       0.501   7.073  -3.961  1.00  0.00           H  
ATOM   1150  N   ASP A  71      -1.948   5.790  -2.258  1.00  0.00           N  
ATOM   1151  CA  ASP A  71      -2.842   6.199  -1.179  1.00  0.00           C  
ATOM   1152  C   ASP A  71      -2.755   7.700  -0.933  1.00  0.00           C  
ATOM   1153  O   ASP A  71      -3.755   8.345  -0.613  1.00  0.00           O  
ATOM   1154  CB  ASP A  71      -2.508   5.444   0.110  1.00  0.00           C  
ATOM   1155  CG  ASP A  71      -2.712   3.940  -0.014  1.00  0.00           C  
ATOM   1156  OD1 ASP A  71      -3.804   3.533  -0.334  1.00  0.00           O  
ATOM   1157  OD2 ASP A  71      -1.774   3.214   0.212  1.00  0.00           O  
ATOM   1158  H   ASP A  71      -0.962   5.687  -2.066  1.00  0.00           H  
ATOM   1159  HA  ASP A  71      -3.864   5.949  -1.464  1.00  0.00           H  
ATOM   1160 1HB  ASP A  71      -1.470   5.634   0.385  1.00  0.00           H  
ATOM   1161 2HB  ASP A  71      -3.135   5.815   0.921  1.00  0.00           H  
ATOM   1162  N   ARG A  72      -1.556   8.251  -1.084  1.00  0.00           N  
ATOM   1163  CA  ARG A  72      -1.340   9.679  -0.884  1.00  0.00           C  
ATOM   1164  C   ARG A  72      -0.537  10.280  -2.030  1.00  0.00           C  
ATOM   1165  O   ARG A  72       0.432   9.685  -2.502  1.00  0.00           O  
ATOM   1166  CB  ARG A  72      -0.612   9.931   0.428  1.00  0.00           C  
ATOM   1167  CG  ARG A  72      -0.417  11.398   0.780  1.00  0.00           C  
ATOM   1168  CD  ARG A  72       0.407  11.564   2.005  1.00  0.00           C  
ATOM   1169  NE  ARG A  72      -0.249  11.012   3.179  1.00  0.00           N  
ATOM   1170  CZ  ARG A  72       0.318  10.914   4.397  1.00  0.00           C  
ATOM   1171  NH1 ARG A  72       1.550  11.334   4.585  1.00  0.00           N  
ATOM   1172  NH2 ARG A  72      -0.364  10.395   5.404  1.00  0.00           N  
ATOM   1173  H   ARG A  72      -0.775   7.666  -1.344  1.00  0.00           H  
ATOM   1174  HA  ARG A  72      -2.310  10.174  -0.840  1.00  0.00           H  
ATOM   1175 1HB  ARG A  72      -1.162   9.467   1.245  1.00  0.00           H  
ATOM   1176 2HB  ARG A  72       0.374   9.467   0.392  1.00  0.00           H  
ATOM   1177 1HG  ARG A  72       0.085  11.906  -0.043  1.00  0.00           H  
ATOM   1178 2HG  ARG A  72      -1.389  11.862   0.955  1.00  0.00           H  
ATOM   1179 1HD  ARG A  72       1.360  11.052   1.874  1.00  0.00           H  
ATOM   1180 2HD  ARG A  72       0.586  12.624   2.181  1.00  0.00           H  
ATOM   1181  HE  ARG A  72      -1.198  10.678   3.074  1.00  0.00           H  
ATOM   1182 1HH1 ARG A  72       2.071  11.730   3.815  1.00  0.00           H  
ATOM   1183 2HH1 ARG A  72       1.975  11.261   5.498  1.00  0.00           H  
ATOM   1184 1HH2 ARG A  72      -1.311  10.072   5.260  1.00  0.00           H  
ATOM   1185 2HH2 ARG A  72       0.061  10.322   6.316  1.00  0.00           H  
ATOM   1186  N   ILE A  73      -0.944  11.464  -2.475  1.00  0.00           N  
ATOM   1187  CA  ILE A  73      -0.265  12.147  -3.570  1.00  0.00           C  
ATOM   1188  C   ILE A  73       0.227  13.523  -3.140  1.00  0.00           C  
ATOM   1189  O   ILE A  73      -0.541  14.333  -2.623  1.00  0.00           O  
ATOM   1190  CB  ILE A  73      -1.194  12.291  -4.789  1.00  0.00           C  
ATOM   1191  CG1 ILE A  73      -1.600  10.912  -5.316  1.00  0.00           C  
ATOM   1192  CG2 ILE A  73      -0.516  13.104  -5.881  1.00  0.00           C  
ATOM   1193  CD1 ILE A  73      -2.621  10.961  -6.430  1.00  0.00           C  
ATOM   1194  H   ILE A  73      -1.746  11.902  -2.044  1.00  0.00           H  
ATOM   1195  HA  ILE A  73       0.594  11.547  -3.872  1.00  0.00           H  
ATOM   1196  HB  ILE A  73      -2.111  12.796  -4.489  1.00  0.00           H  
ATOM   1197 1HG1 ILE A  73      -0.718  10.390  -5.685  1.00  0.00           H  
ATOM   1198 2HG1 ILE A  73      -2.013  10.318  -4.501  1.00  0.00           H  
ATOM   1199 1HG2 ILE A  73      -1.186  13.195  -6.735  1.00  0.00           H  
ATOM   1200 2HG2 ILE A  73      -0.276  14.096  -5.500  1.00  0.00           H  
ATOM   1201 3HG2 ILE A  73       0.401  12.603  -6.191  1.00  0.00           H  
ATOM   1202 1HD1 ILE A  73      -2.859   9.946  -6.750  1.00  0.00           H  
ATOM   1203 2HD1 ILE A  73      -3.528  11.449  -6.070  1.00  0.00           H  
ATOM   1204 3HD1 ILE A  73      -2.216  11.521  -7.271  1.00  0.00           H  
ATOM   1205  N   ILE A  74       1.513  13.780  -3.356  1.00  0.00           N  
ATOM   1206  CA  ILE A  74       2.113  15.055  -2.981  1.00  0.00           C  
ATOM   1207  C   ILE A  74       2.586  15.823  -4.209  1.00  0.00           C  
ATOM   1208  O   ILE A  74       3.253  15.268  -5.082  1.00  0.00           O  
ATOM   1209  CB  ILE A  74       3.296  14.844  -2.020  1.00  0.00           C  
ATOM   1210  CG1 ILE A  74       2.828  14.138  -0.744  1.00  0.00           C  
ATOM   1211  CG2 ILE A  74       3.954  16.173  -1.686  1.00  0.00           C  
ATOM   1212  CD1 ILE A  74       3.956  13.713   0.168  1.00  0.00           C  
ATOM   1213  H   ILE A  74       2.089  13.074  -3.793  1.00  0.00           H  
ATOM   1214  HA  ILE A  74       1.361  15.652  -2.464  1.00  0.00           H  
ATOM   1215  HB  ILE A  74       4.033  14.192  -2.488  1.00  0.00           H  
ATOM   1216 1HG1 ILE A  74       2.167  14.800  -0.184  1.00  0.00           H  
ATOM   1217 2HG1 ILE A  74       2.253  13.251  -1.009  1.00  0.00           H  
ATOM   1218 1HG2 ILE A  74       4.788  16.006  -1.004  1.00  0.00           H  
ATOM   1219 2HG2 ILE A  74       4.321  16.638  -2.600  1.00  0.00           H  
ATOM   1220 3HG2 ILE A  74       3.225  16.831  -1.212  1.00  0.00           H  
ATOM   1221 1HD1 ILE A  74       3.546  13.221   1.050  1.00  0.00           H  
ATOM   1222 2HD1 ILE A  74       4.612  13.022  -0.362  1.00  0.00           H  
ATOM   1223 3HD1 ILE A  74       4.525  14.590   0.475  1.00  0.00           H  
ATOM   1224  N   LEU A  75       2.236  17.104  -4.270  1.00  0.00           N  
ATOM   1225  CA  LEU A  75       2.614  17.947  -5.397  1.00  0.00           C  
ATOM   1226  C   LEU A  75       3.656  18.980  -4.987  1.00  0.00           C  
ATOM   1227  O   LEU A  75       3.456  19.733  -4.034  1.00  0.00           O  
ATOM   1228  CB  LEU A  75       1.378  18.656  -5.966  1.00  0.00           C  
ATOM   1229  CG  LEU A  75       1.660  19.778  -6.974  1.00  0.00           C  
ATOM   1230  CD1 LEU A  75       2.316  19.191  -8.217  1.00  0.00           C  
ATOM   1231  CD2 LEU A  75       0.359  20.484  -7.324  1.00  0.00           C  
ATOM   1232  H   LEU A  75       1.694  17.502  -3.517  1.00  0.00           H  
ATOM   1233  HA  LEU A  75       3.037  17.314  -6.178  1.00  0.00           H  
ATOM   1234 1HB  LEU A  75       0.750  17.917  -6.460  1.00  0.00           H  
ATOM   1235 2HB  LEU A  75       0.814  19.088  -5.139  1.00  0.00           H  
ATOM   1236  HG  LEU A  75       2.356  20.494  -6.537  1.00  0.00           H  
ATOM   1237 1HD1 LEU A  75       2.516  19.988  -8.933  1.00  0.00           H  
ATOM   1238 2HD1 LEU A  75       3.253  18.709  -7.940  1.00  0.00           H  
ATOM   1239 3HD1 LEU A  75       1.649  18.457  -8.668  1.00  0.00           H  
ATOM   1240 1HD2 LEU A  75       0.559  21.282  -8.040  1.00  0.00           H  
ATOM   1241 2HD2 LEU A  75      -0.337  19.769  -7.763  1.00  0.00           H  
ATOM   1242 3HD2 LEU A  75      -0.079  20.909  -6.421  1.00  0.00           H  
ATOM   1243  N   LEU A  76       4.770  19.010  -5.712  1.00  0.00           N  
ATOM   1244  CA  LEU A  76       5.827  19.979  -5.452  1.00  0.00           C  
ATOM   1245  C   LEU A  76       5.901  21.024  -6.558  1.00  0.00           C  
ATOM   1246  O   LEU A  76       6.020  20.687  -7.736  1.00  0.00           O  
ATOM   1247  CB  LEU A  76       7.179  19.266  -5.323  1.00  0.00           C  
ATOM   1248  CG  LEU A  76       7.435  18.562  -3.985  1.00  0.00           C  
ATOM   1249  CD1 LEU A  76       6.666  17.248  -3.947  1.00  0.00           C  
ATOM   1250  CD2 LEU A  76       8.928  18.327  -3.812  1.00  0.00           C  
ATOM   1251  H   LEU A  76       4.886  18.343  -6.461  1.00  0.00           H  
ATOM   1252  HA  LEU A  76       5.611  20.482  -4.509  1.00  0.00           H  
ATOM   1253 1HB  LEU A  76       7.254  18.518  -6.111  1.00  0.00           H  
ATOM   1254 2HB  LEU A  76       7.974  19.998  -5.469  1.00  0.00           H  
ATOM   1255  HG  LEU A  76       7.069  19.186  -3.169  1.00  0.00           H  
ATOM   1256 1HD1 LEU A  76       6.847  16.748  -2.996  1.00  0.00           H  
ATOM   1257 2HD1 LEU A  76       5.599  17.448  -4.053  1.00  0.00           H  
ATOM   1258 3HD1 LEU A  76       6.999  16.608  -4.763  1.00  0.00           H  
ATOM   1259 1HD2 LEU A  76       9.110  17.826  -2.860  1.00  0.00           H  
ATOM   1260 2HD2 LEU A  76       9.295  17.701  -4.626  1.00  0.00           H  
ATOM   1261 3HD2 LEU A  76       9.451  19.283  -3.825  1.00  0.00           H  
ATOM   1262  N   ILE A  77       5.827  22.293  -6.172  1.00  0.00           N  
ATOM   1263  CA  ILE A  77       5.887  23.390  -7.130  1.00  0.00           C  
ATOM   1264  C   ILE A  77       7.126  24.249  -6.907  1.00  0.00           C  
ATOM   1265  O   ILE A  77       7.281  24.870  -5.856  1.00  0.00           O  
ATOM   1266  CB  ILE A  77       4.627  24.270  -7.037  1.00  0.00           C  
ATOM   1267  CG1 ILE A  77       3.373  23.440  -7.322  1.00  0.00           C  
ATOM   1268  CG2 ILE A  77       4.725  25.442  -8.001  1.00  0.00           C  
ATOM   1269  CD1 ILE A  77       2.080  24.178  -7.063  1.00  0.00           C  
ATOM   1270  H   ILE A  77       5.728  22.503  -5.189  1.00  0.00           H  
ATOM   1271  HA  ILE A  77       5.930  22.970  -8.136  1.00  0.00           H  
ATOM   1272  HB  ILE A  77       4.527  24.654  -6.022  1.00  0.00           H  
ATOM   1273 1HG1 ILE A  77       3.380  23.117  -8.363  1.00  0.00           H  
ATOM   1274 2HG1 ILE A  77       3.382  22.542  -6.703  1.00  0.00           H  
ATOM   1275 1HG2 ILE A  77       3.826  26.053  -7.923  1.00  0.00           H  
ATOM   1276 2HG2 ILE A  77       5.597  26.046  -7.753  1.00  0.00           H  
ATOM   1277 3HG2 ILE A  77       4.821  25.067  -9.021  1.00  0.00           H  
ATOM   1278 1HD1 ILE A  77       1.237  23.524  -7.288  1.00  0.00           H  
ATOM   1279 2HD1 ILE A  77       2.037  24.480  -6.016  1.00  0.00           H  
ATOM   1280 3HD1 ILE A  77       2.032  25.061  -7.698  1.00  0.00           H  
ATOM   1281  N   LYS A  78       8.005  24.281  -7.903  1.00  0.00           N  
ATOM   1282  CA  LYS A  78       9.225  25.076  -7.823  1.00  0.00           C  
ATOM   1283  C   LYS A  78       8.940  26.549  -8.087  1.00  0.00           C  
ATOM   1284  O   LYS A  78       8.248  26.896  -9.045  1.00  0.00           O  
ATOM   1285  CB  LYS A  78      10.269  24.556  -8.812  1.00  0.00           C  
ATOM   1286  CG  LYS A  78      11.639  25.210  -8.683  1.00  0.00           C  
ATOM   1287  CD  LYS A  78      12.635  24.605  -9.660  1.00  0.00           C  
ATOM   1288  CE  LYS A  78      14.039  25.141  -9.425  1.00  0.00           C  
ATOM   1289  NZ  LYS A  78      14.117  26.611  -9.645  1.00  0.00           N  
ATOM   1290  H   LYS A  78       7.823  23.740  -8.737  1.00  0.00           H  
ATOM   1291  HA  LYS A  78       9.639  24.974  -6.819  1.00  0.00           H  
ATOM   1292 1HB  LYS A  78      10.397  23.482  -8.676  1.00  0.00           H  
ATOM   1293 2HB  LYS A  78       9.917  24.717  -9.831  1.00  0.00           H  
ATOM   1294 1HG  LYS A  78      11.552  26.279  -8.881  1.00  0.00           H  
ATOM   1295 2HG  LYS A  78      12.011  25.075  -7.668  1.00  0.00           H  
ATOM   1296 1HD  LYS A  78      12.645  23.520  -9.545  1.00  0.00           H  
ATOM   1297 2HD  LYS A  78      12.332  24.841 -10.681  1.00  0.00           H  
ATOM   1298 1HE  LYS A  78      14.345  24.923  -8.403  1.00  0.00           H  
ATOM   1299 2HE  LYS A  78      14.735  24.648 -10.103  1.00  0.00           H  
ATOM   1300 1HZ  LYS A  78      15.062  26.927  -9.480  1.00  0.00           H  
ATOM   1301 2HZ  LYS A  78      13.853  26.824 -10.597  1.00  0.00           H  
ATOM   1302 3HZ  LYS A  78      13.489  27.081  -9.009  1.00  0.00           H  
ATOM   1303  N   GLY A  79       9.477  27.413  -7.232  1.00  0.00           N  
ATOM   1304  CA  GLY A  79       9.287  28.850  -7.376  1.00  0.00           C  
ATOM   1305  C   GLY A  79      10.339  29.457  -8.296  1.00  0.00           C  
ATOM   1306  O   GLY A  79      10.216  29.372  -9.486  1.00  0.00           O  
ATOM   1307  OXT GLY A  79      11.291  30.019  -7.830  1.00  0.00           O  
ATOM   1308  H   GLY A  79      10.031  27.064  -6.464  1.00  0.00           H  
ATOM   1309 1HA  GLY A  79       8.292  29.048  -7.775  1.00  0.00           H  
ATOM   1310 2HA  GLY A  79       9.339  29.324  -6.396  1.00  0.00           H  
TER                                                                             
