# Supplementary material for: Exploration of novel αβ-protein folds through de novo design
Source: Nat Struct Mol Biol. 2023 Jul 3;30(8):1132–40. doi: 10.1038/s41594-023-01029-0 (PMC10442233; doi:10.1038/s41594-023-01029-0)
Supplement: Supplementary file 4 — Computational design models of the designed novel αβ-folds from NF1 to NF8. [file 41594_2023_1029_MOESM4_ESM.zip › design_models/NF6-02.pdb]

ATOM      1  N   GLY A   1      -5.231  11.509  15.810  1.00  0.00           N  
ATOM      2  CA  GLY A   1      -4.892  11.381  14.398  1.00  0.00           C  
ATOM      3  C   GLY A   1      -5.649  10.228  13.752  1.00  0.00           C  
ATOM      4  O   GLY A   1      -6.391   9.508  14.421  1.00  0.00           O  
ATOM      5 1H   GLY A   1      -4.720  12.272  16.208  1.00  0.00           H  
ATOM      6 2H   GLY A   1      -6.211  11.680  15.903  1.00  0.00           H  
ATOM      7 3H   GLY A   1      -4.993  10.664  16.288  1.00  0.00           H  
ATOM      8 1HA  GLY A   1      -5.128  12.311  13.881  1.00  0.00           H  
ATOM      9 2HA  GLY A   1      -3.820  11.220  14.295  1.00  0.00           H  
ATOM     10  N   LYS A   2      -5.458  10.058  12.448  1.00  0.00           N  
ATOM     11  CA  LYS A   2      -6.125   8.992  11.709  1.00  0.00           C  
ATOM     12  C   LYS A   2      -5.115   8.027  11.103  1.00  0.00           C  
ATOM     13  O   LYS A   2      -3.986   8.407  10.794  1.00  0.00           O  
ATOM     14  CB  LYS A   2      -7.016   9.578  10.611  1.00  0.00           C  
ATOM     15  CG  LYS A   2      -8.177  10.418  11.126  1.00  0.00           C  
ATOM     16  CD  LYS A   2      -9.044  10.923   9.981  1.00  0.00           C  
ATOM     17  CE  LYS A   2     -10.205  11.761  10.493  1.00  0.00           C  
ATOM     18  NZ  LYS A   2     -11.059  12.266   9.384  1.00  0.00           N  
ATOM     19  H   LYS A   2      -4.834  10.682  11.957  1.00  0.00           H  
ATOM     20  HA  LYS A   2      -6.766   8.441  12.398  1.00  0.00           H  
ATOM     21 1HB  LYS A   2      -6.415  10.205   9.952  1.00  0.00           H  
ATOM     22 2HB  LYS A   2      -7.429   8.770  10.008  1.00  0.00           H  
ATOM     23 1HG  LYS A   2      -8.792   9.817  11.797  1.00  0.00           H  
ATOM     24 2HG  LYS A   2      -7.791  11.272  11.681  1.00  0.00           H  
ATOM     25 1HD  LYS A   2      -8.438  11.529   9.306  1.00  0.00           H  
ATOM     26 2HD  LYS A   2      -9.439  10.074   9.423  1.00  0.00           H  
ATOM     27 1HE  LYS A   2     -10.819  11.161  11.163  1.00  0.00           H  
ATOM     28 2HE  LYS A   2      -9.820  12.612  11.054  1.00  0.00           H  
ATOM     29 1HZ  LYS A   2     -11.816  12.817   9.764  1.00  0.00           H  
ATOM     30 2HZ  LYS A   2     -10.503  12.841   8.765  1.00  0.00           H  
ATOM     31 3HZ  LYS A   2     -11.437  11.485   8.867  1.00  0.00           H  
ATOM     32  N   LEU A   3      -5.528   6.774  10.937  1.00  0.00           N  
ATOM     33  CA  LEU A   3      -4.662   5.752  10.362  1.00  0.00           C  
ATOM     34  C   LEU A   3      -5.273   5.157   9.101  1.00  0.00           C  
ATOM     35  O   LEU A   3      -6.420   4.710   9.107  1.00  0.00           O  
ATOM     36  CB  LEU A   3      -4.404   4.640  11.387  1.00  0.00           C  
ATOM     37  CG  LEU A   3      -3.645   3.414  10.862  1.00  0.00           C  
ATOM     38  CD1 LEU A   3      -2.234   3.822  10.462  1.00  0.00           C  
ATOM     39  CD2 LEU A   3      -3.620   2.335  11.934  1.00  0.00           C  
ATOM     40  H   LEU A   3      -6.466   6.525  11.215  1.00  0.00           H  
ATOM     41  HA  LEU A   3      -3.707   6.212  10.105  1.00  0.00           H  
ATOM     42 1HB  LEU A   3      -3.830   5.055  12.213  1.00  0.00           H  
ATOM     43 2HB  LEU A   3      -5.362   4.295  11.775  1.00  0.00           H  
ATOM     44  HG  LEU A   3      -4.146   3.030   9.972  1.00  0.00           H  
ATOM     45 1HD1 LEU A   3      -1.695   2.952  10.089  1.00  0.00           H  
ATOM     46 2HD1 LEU A   3      -2.282   4.581   9.681  1.00  0.00           H  
ATOM     47 3HD1 LEU A   3      -1.713   4.226  11.330  1.00  0.00           H  
ATOM     48 1HD2 LEU A   3      -3.081   1.463  11.560  1.00  0.00           H  
ATOM     49 2HD2 LEU A   3      -3.119   2.717  12.823  1.00  0.00           H  
ATOM     50 3HD2 LEU A   3      -4.641   2.049  12.187  1.00  0.00           H  
ATOM     51  N   TYR A   4      -4.500   5.153   8.020  1.00  0.00           N  
ATOM     52  CA  TYR A   4      -4.959   4.598   6.752  1.00  0.00           C  
ATOM     53  C   TYR A   4      -4.157   3.361   6.370  1.00  0.00           C  
ATOM     54  O   TYR A   4      -2.954   3.287   6.622  1.00  0.00           O  
ATOM     55  CB  TYR A   4      -4.872   5.650   5.645  1.00  0.00           C  
ATOM     56  CG  TYR A   4      -5.632   6.922   5.950  1.00  0.00           C  
ATOM     57  CD1 TYR A   4      -5.017   7.945   6.655  1.00  0.00           C  
ATOM     58  CD2 TYR A   4      -6.944   7.064   5.524  1.00  0.00           C  
ATOM     59  CE1 TYR A   4      -5.711   9.107   6.934  1.00  0.00           C  
ATOM     60  CE2 TYR A   4      -7.638   8.226   5.802  1.00  0.00           C  
ATOM     61  CZ  TYR A   4      -7.026   9.244   6.504  1.00  0.00           C  
ATOM     62  OH  TYR A   4      -7.718  10.401   6.782  1.00  0.00           O  
ATOM     63  H   TYR A   4      -3.572   5.544   8.078  1.00  0.00           H  
ATOM     64  HA  TYR A   4      -6.008   4.316   6.857  1.00  0.00           H  
ATOM     65 1HB  TYR A   4      -3.827   5.911   5.472  1.00  0.00           H  
ATOM     66 2HB  TYR A   4      -5.263   5.235   4.717  1.00  0.00           H  
ATOM     67  HD1 TYR A   4      -3.985   7.833   6.990  1.00  0.00           H  
ATOM     68  HD2 TYR A   4      -7.428   6.260   4.970  1.00  0.00           H  
ATOM     69  HE1 TYR A   4      -5.228   9.911   7.488  1.00  0.00           H  
ATOM     70  HE2 TYR A   4      -8.670   8.337   5.468  1.00  0.00           H  
ATOM     71  HH  TYR A   4      -7.116  11.051   7.151  1.00  0.00           H  
ATOM     72  N   GLU A   5      -4.829   2.390   5.759  1.00  0.00           N  
ATOM     73  CA  GLU A   5      -4.185   1.144   5.363  1.00  0.00           C  
ATOM     74  C   GLU A   5      -3.829   1.153   3.882  1.00  0.00           C  
ATOM     75  O   GLU A   5      -4.660   1.489   3.037  1.00  0.00           O  
ATOM     76  CB  GLU A   5      -5.094  -0.047   5.673  1.00  0.00           C  
ATOM     77  CG  GLU A   5      -5.348  -0.275   7.156  1.00  0.00           C  
ATOM     78  CD  GLU A   5      -6.253  -1.447   7.421  1.00  0.00           C  
ATOM     79  OE1 GLU A   5      -6.765  -2.003   6.479  1.00  0.00           O  
ATOM     80  OE2 GLU A   5      -6.432  -1.786   8.567  1.00  0.00           O  
ATOM     81  H   GLU A   5      -5.811   2.520   5.564  1.00  0.00           H  
ATOM     82  HA  GLU A   5      -3.267   1.030   5.942  1.00  0.00           H  
ATOM     83 1HB  GLU A   5      -6.059   0.095   5.186  1.00  0.00           H  
ATOM     84 2HB  GLU A   5      -4.653  -0.957   5.265  1.00  0.00           H  
ATOM     85 1HG  GLU A   5      -4.395  -0.446   7.656  1.00  0.00           H  
ATOM     86 2HG  GLU A   5      -5.793   0.624   7.580  1.00  0.00           H  
ATOM     87  N   VAL A   6      -2.591   0.783   3.574  1.00  0.00           N  
ATOM     88  CA  VAL A   6      -2.130   0.727   2.191  1.00  0.00           C  
ATOM     89  C   VAL A   6      -1.544  -0.639   1.861  1.00  0.00           C  
ATOM     90  O   VAL A   6      -0.850  -1.241   2.681  1.00  0.00           O  
ATOM     91  CB  VAL A   6      -1.068   1.813   1.938  1.00  0.00           C  
ATOM     92  CG1 VAL A   6      -0.399   1.599   0.588  1.00  0.00           C  
ATOM     93  CG2 VAL A   6      -1.708   3.191   2.009  1.00  0.00           C  
ATOM     94  H   VAL A   6      -1.953   0.535   4.316  1.00  0.00           H  
ATOM     95  HA  VAL A   6      -2.982   0.910   1.535  1.00  0.00           H  
ATOM     96  HB  VAL A   6      -0.291   1.733   2.698  1.00  0.00           H  
ATOM     97 1HG1 VAL A   6       0.349   2.375   0.425  1.00  0.00           H  
ATOM     98 2HG1 VAL A   6       0.084   0.622   0.572  1.00  0.00           H  
ATOM     99 3HG1 VAL A   6      -1.149   1.648  -0.201  1.00  0.00           H  
ATOM    100 1HG2 VAL A   6      -0.951   3.954   1.830  1.00  0.00           H  
ATOM    101 2HG2 VAL A   6      -2.489   3.269   1.253  1.00  0.00           H  
ATOM    102 3HG2 VAL A   6      -2.144   3.339   2.998  1.00  0.00           H  
ATOM    103  N   ASP A   7      -1.826  -1.123   0.657  1.00  0.00           N  
ATOM    104  CA  ASP A   7      -1.336  -2.426   0.221  1.00  0.00           C  
ATOM    105  C   ASP A   7      -1.103  -2.452  -1.284  1.00  0.00           C  
ATOM    106  O   ASP A   7      -0.687  -3.468  -1.840  1.00  0.00           O  
ATOM    107  CB  ASP A   7      -2.325  -3.528   0.609  1.00  0.00           C  
ATOM    108  CG  ASP A   7      -3.681  -3.372  -0.066  1.00  0.00           C  
ATOM    109  OD1 ASP A   7      -3.826  -2.476  -0.864  1.00  0.00           O  
ATOM    110  OD2 ASP A   7      -4.559  -4.149   0.224  1.00  0.00           O  
ATOM    111  H   ASP A   7      -2.393  -0.575   0.027  1.00  0.00           H  
ATOM    112  HA  ASP A   7      -0.390  -2.626   0.724  1.00  0.00           H  
ATOM    113 1HB  ASP A   7      -1.911  -4.500   0.339  1.00  0.00           H  
ATOM    114 2HB  ASP A   7      -2.470  -3.523   1.690  1.00  0.00           H  
ATOM    115  N   SER A   8      -1.375  -1.328  -1.939  1.00  0.00           N  
ATOM    116  CA  SER A   8      -1.187  -1.217  -3.380  1.00  0.00           C  
ATOM    117  C   SER A   8      -1.005   0.236  -3.802  1.00  0.00           C  
ATOM    118  O   SER A   8      -1.475   1.152  -3.126  1.00  0.00           O  
ATOM    119  CB  SER A   8      -2.371  -1.820  -4.109  1.00  0.00           C  
ATOM    120  OG  SER A   8      -3.528  -1.057  -3.906  1.00  0.00           O  
ATOM    121  H   SER A   8      -1.720  -0.530  -1.424  1.00  0.00           H  
ATOM    122  HA  SER A   8      -0.291  -1.775  -3.656  1.00  0.00           H  
ATOM    123 1HB  SER A   8      -2.152  -1.877  -5.175  1.00  0.00           H  
ATOM    124 2HB  SER A   8      -2.537  -2.837  -3.755  1.00  0.00           H  
ATOM    125  HG  SER A   8      -3.954  -1.423  -3.127  1.00  0.00           H  
ATOM    126  N   PRO A   9      -0.323   0.440  -4.922  1.00  0.00           N  
ATOM    127  CA  PRO A   9      -0.102   1.781  -5.452  1.00  0.00           C  
ATOM    128  C   PRO A   9      -1.420   2.522  -5.640  1.00  0.00           C  
ATOM    129  O   PRO A   9      -1.488   3.740  -5.475  1.00  0.00           O  
ATOM    130  CB  PRO A   9       0.591   1.512  -6.792  1.00  0.00           C  
ATOM    131  CG  PRO A   9       1.290   0.212  -6.587  1.00  0.00           C  
ATOM    132  CD  PRO A   9       0.340  -0.596  -5.746  1.00  0.00           C  
ATOM    133  HA  PRO A   9       0.513   2.336  -4.743  1.00  0.00           H  
ATOM    134 1HB  PRO A   9      -0.154   1.474  -7.600  1.00  0.00           H  
ATOM    135 2HB  PRO A   9       1.281   2.335  -7.030  1.00  0.00           H  
ATOM    136 1HG  PRO A   9       1.504  -0.261  -7.557  1.00  0.00           H  
ATOM    137 2HG  PRO A   9       2.259   0.376  -6.093  1.00  0.00           H  
ATOM    138 1HD  PRO A   9      -0.375  -1.119  -6.398  1.00  0.00           H  
ATOM    139 2HD  PRO A   9       0.908  -1.315  -5.138  1.00  0.00           H  
ATOM    140  N   ASP A  10      -2.467   1.780  -5.987  1.00  0.00           N  
ATOM    141  CA  ASP A  10      -3.789   2.362  -6.177  1.00  0.00           C  
ATOM    142  C   ASP A  10      -4.341   2.917  -4.870  1.00  0.00           C  
ATOM    143  O   ASP A  10      -4.932   3.996  -4.842  1.00  0.00           O  
ATOM    144  CB  ASP A  10      -4.756   1.321  -6.745  1.00  0.00           C  
ATOM    145  CG  ASP A  10      -4.456   0.962  -8.194  1.00  0.00           C  
ATOM    146  OD1 ASP A  10      -3.710   1.677  -8.821  1.00  0.00           O  
ATOM    147  OD2 ASP A  10      -4.975  -0.024  -8.661  1.00  0.00           O  
ATOM    148  H   ASP A  10      -2.342   0.787  -6.120  1.00  0.00           H  
ATOM    149  HA  ASP A  10      -3.708   3.178  -6.896  1.00  0.00           H  
ATOM    150 1HB  ASP A  10      -4.708   0.413  -6.144  1.00  0.00           H  
ATOM    151 2HB  ASP A  10      -5.777   1.700  -6.684  1.00  0.00           H  
ATOM    152  N   SER A  11      -4.144   2.172  -3.787  1.00  0.00           N  
ATOM    153  CA  SER A  11      -4.601   2.599  -2.470  1.00  0.00           C  
ATOM    154  C   SER A  11      -3.849   3.837  -2.001  1.00  0.00           C  
ATOM    155  O   SER A  11      -4.375   4.639  -1.229  1.00  0.00           O  
ATOM    156  CB  SER A  11      -4.421   1.477  -1.466  1.00  0.00           C  
ATOM    157  OG  SER A  11      -3.063   1.193  -1.268  1.00  0.00           O  
ATOM    158  H   SER A  11      -3.665   1.288  -3.879  1.00  0.00           H  
ATOM    159  HA  SER A  11      -5.663   2.838  -2.533  1.00  0.00           H  
ATOM    160 1HB  SER A  11      -4.877   1.761  -0.518  1.00  0.00           H  
ATOM    161 2HB  SER A  11      -4.934   0.585  -1.822  1.00  0.00           H  
ATOM    162  HG  SER A  11      -2.613   1.486  -2.064  1.00  0.00           H  
ATOM    163  N   VAL A  12      -2.615   3.987  -2.471  1.00  0.00           N  
ATOM    164  CA  VAL A  12      -1.799   5.145  -2.126  1.00  0.00           C  
ATOM    165  C   VAL A  12      -2.360   6.418  -2.747  1.00  0.00           C  
ATOM    166  O   VAL A  12      -2.542   7.426  -2.064  1.00  0.00           O  
ATOM    167  CB  VAL A  12      -0.350   4.939  -2.603  1.00  0.00           C  
ATOM    168  CG1 VAL A  12       0.459   6.214  -2.415  1.00  0.00           C  
ATOM    169  CG2 VAL A  12       0.285   3.782  -1.847  1.00  0.00           C  
ATOM    170  H   VAL A  12      -2.232   3.280  -3.082  1.00  0.00           H  
ATOM    171  HA  VAL A  12      -1.798   5.257  -1.040  1.00  0.00           H  
ATOM    172  HB  VAL A  12      -0.356   4.717  -3.670  1.00  0.00           H  
ATOM    173 1HG1 VAL A  12       1.481   6.051  -2.758  1.00  0.00           H  
ATOM    174 2HG1 VAL A  12       0.008   7.020  -2.993  1.00  0.00           H  
ATOM    175 3HG1 VAL A  12       0.470   6.486  -1.360  1.00  0.00           H  
ATOM    176 1HG2 VAL A  12       1.310   3.641  -2.190  1.00  0.00           H  
ATOM    177 2HG2 VAL A  12       0.286   4.002  -0.779  1.00  0.00           H  
ATOM    178 3HG2 VAL A  12      -0.286   2.871  -2.029  1.00  0.00           H  
ATOM    179  N   GLU A  13      -2.631   6.367  -4.047  1.00  0.00           N  
ATOM    180  CA  GLU A  13      -3.175   7.515  -4.762  1.00  0.00           C  
ATOM    181  C   GLU A  13      -4.517   7.939  -4.181  1.00  0.00           C  
ATOM    182  O   GLU A  13      -4.746   9.122  -3.922  1.00  0.00           O  
ATOM    183  CB  GLU A  13      -3.331   7.191  -6.250  1.00  0.00           C  
ATOM    184  CG  GLU A  13      -3.890   8.333  -7.086  1.00  0.00           C  
ATOM    185  CD  GLU A  13      -4.024   7.981  -8.542  1.00  0.00           C  
ATOM    186  OE1 GLU A  13      -3.474   6.985  -8.946  1.00  0.00           O  
ATOM    187  OE2 GLU A  13      -4.676   8.711  -9.251  1.00  0.00           O  
ATOM    188  H   GLU A  13      -2.454   5.509  -4.552  1.00  0.00           H  
ATOM    189  HA  GLU A  13      -2.474   8.344  -4.668  1.00  0.00           H  
ATOM    190 1HB  GLU A  13      -2.362   6.914  -6.666  1.00  0.00           H  
ATOM    191 2HB  GLU A  13      -3.995   6.334  -6.368  1.00  0.00           H  
ATOM    192 1HG  GLU A  13      -4.870   8.608  -6.699  1.00  0.00           H  
ATOM    193 2HG  GLU A  13      -3.235   9.198  -6.985  1.00  0.00           H  
ATOM    194  N   LYS A  14      -5.402   6.970  -3.978  1.00  0.00           N  
ATOM    195  CA  LYS A  14      -6.722   7.242  -3.421  1.00  0.00           C  
ATOM    196  C   LYS A  14      -6.621   8.047  -2.132  1.00  0.00           C  
ATOM    197  O   LYS A  14      -7.247   9.098  -1.994  1.00  0.00           O  
ATOM    198  CB  LYS A  14      -7.476   5.935  -3.167  1.00  0.00           C  
ATOM    199  CG  LYS A  14      -8.869   6.117  -2.581  1.00  0.00           C  
ATOM    200  CD  LYS A  14      -9.564   4.778  -2.383  1.00  0.00           C  
ATOM    201  CE  LYS A  14     -11.004   4.963  -1.926  1.00  0.00           C  
ATOM    202  NZ  LYS A  14     -11.083   5.493  -0.537  1.00  0.00           N  
ATOM    203  H   LYS A  14      -5.154   6.020  -4.214  1.00  0.00           H  
ATOM    204  HA  LYS A  14      -7.293   7.818  -4.149  1.00  0.00           H  
ATOM    205 1HB  LYS A  14      -7.575   5.385  -4.103  1.00  0.00           H  
ATOM    206 2HB  LYS A  14      -6.902   5.312  -2.481  1.00  0.00           H  
ATOM    207 1HG  LYS A  14      -8.796   6.624  -1.618  1.00  0.00           H  
ATOM    208 2HG  LYS A  14      -9.469   6.732  -3.251  1.00  0.00           H  
ATOM    209 1HD  LYS A  14      -9.559   4.223  -3.322  1.00  0.00           H  
ATOM    210 2HD  LYS A  14      -9.027   4.196  -1.634  1.00  0.00           H  
ATOM    211 1HE  LYS A  14     -11.512   5.655  -2.595  1.00  0.00           H  
ATOM    212 2HE  LYS A  14     -11.524   4.006  -1.966  1.00  0.00           H  
ATOM    213 1HZ  LYS A  14     -12.052   5.600  -0.272  1.00  0.00           H  
ATOM    214 2HZ  LYS A  14     -10.630   4.848   0.096  1.00  0.00           H  
ATOM    215 3HZ  LYS A  14     -10.620   6.389  -0.492  1.00  0.00           H  
ATOM    216  N   ILE A  15      -5.830   7.547  -1.188  1.00  0.00           N  
ATOM    217  CA  ILE A  15      -5.649   8.217   0.093  1.00  0.00           C  
ATOM    218  C   ILE A  15      -4.998   9.583  -0.086  1.00  0.00           C  
ATOM    219  O   ILE A  15      -5.408  10.563   0.537  1.00  0.00           O  
ATOM    220  CB  ILE A  15      -4.794   7.361   1.045  1.00  0.00           C  
ATOM    221  CG1 ILE A  15      -5.549   6.089   1.443  1.00  0.00           C  
ATOM    222  CG2 ILE A  15      -4.407   8.162   2.279  1.00  0.00           C  
ATOM    223  CD1 ILE A  15      -4.675   5.034   2.081  1.00  0.00           C  
ATOM    224  H   ILE A  15      -5.342   6.680  -1.364  1.00  0.00           H  
ATOM    225  HA  ILE A  15      -6.628   8.354   0.554  1.00  0.00           H  
ATOM    226  HB  ILE A  15      -3.888   7.041   0.532  1.00  0.00           H  
ATOM    227 1HG1 ILE A  15      -6.345   6.343   2.143  1.00  0.00           H  
ATOM    228 2HG1 ILE A  15      -6.018   5.654   0.560  1.00  0.00           H  
ATOM    229 1HG2 ILE A  15      -3.804   7.541   2.941  1.00  0.00           H  
ATOM    230 2HG2 ILE A  15      -3.833   9.037   1.978  1.00  0.00           H  
ATOM    231 3HG2 ILE A  15      -5.308   8.481   2.802  1.00  0.00           H  
ATOM    232 1HD1 ILE A  15      -5.280   4.164   2.334  1.00  0.00           H  
ATOM    233 2HD1 ILE A  15      -3.891   4.740   1.382  1.00  0.00           H  
ATOM    234 3HD1 ILE A  15      -4.222   5.436   2.986  1.00  0.00           H  
ATOM    235  N   ALA A  16      -3.983   9.641  -0.941  1.00  0.00           N  
ATOM    236  CA  ALA A  16      -3.277  10.889  -1.208  1.00  0.00           C  
ATOM    237  C   ALA A  16      -4.236  11.973  -1.683  1.00  0.00           C  
ATOM    238  O   ALA A  16      -4.144  13.126  -1.260  1.00  0.00           O  
ATOM    239  CB  ALA A  16      -2.178  10.667  -2.236  1.00  0.00           C  
ATOM    240  H   ALA A  16      -3.692   8.800  -1.417  1.00  0.00           H  
ATOM    241  HA  ALA A  16      -2.802  11.222  -0.284  1.00  0.00           H  
ATOM    242 1HB  ALA A  16      -1.661  11.608  -2.425  1.00  0.00           H  
ATOM    243 2HB  ALA A  16      -1.467   9.933  -1.857  1.00  0.00           H  
ATOM    244 3HB  ALA A  16      -2.616  10.302  -3.164  1.00  0.00           H  
ATOM    245  N   ARG A  17      -5.154  11.597  -2.567  1.00  0.00           N  
ATOM    246  CA  ARG A  17      -6.146  12.531  -3.084  1.00  0.00           C  
ATOM    247  C   ARG A  17      -7.086  13.004  -1.983  1.00  0.00           C  
ATOM    248  O   ARG A  17      -7.482  14.169  -1.949  1.00  0.00           O  
ATOM    249  CB  ARG A  17      -6.958  11.887  -4.198  1.00  0.00           C  
ATOM    250  CG  ARG A  17      -6.205  11.684  -5.503  1.00  0.00           C  
ATOM    251  CD  ARG A  17      -7.069  11.075  -6.547  1.00  0.00           C  
ATOM    252  NE  ARG A  17      -6.339  10.829  -7.780  1.00  0.00           N  
ATOM    253  CZ  ARG A  17      -6.130  11.748  -8.742  1.00  0.00           C  
ATOM    254  NH1 ARG A  17      -6.601  12.967  -8.600  1.00  0.00           N  
ATOM    255  NH2 ARG A  17      -5.451  11.424  -9.829  1.00  0.00           N  
ATOM    256  H   ARG A  17      -5.166  10.639  -2.887  1.00  0.00           H  
ATOM    257  HA  ARG A  17      -5.626  13.397  -3.495  1.00  0.00           H  
ATOM    258 1HB  ARG A  17      -7.317  10.913  -3.870  1.00  0.00           H  
ATOM    259 2HB  ARG A  17      -7.832  12.502  -4.414  1.00  0.00           H  
ATOM    260 1HG  ARG A  17      -5.849  12.647  -5.872  1.00  0.00           H  
ATOM    261 2HG  ARG A  17      -5.354  11.023  -5.334  1.00  0.00           H  
ATOM    262 1HD  ARG A  17      -7.460  10.124  -6.186  1.00  0.00           H  
ATOM    263 2HD  ARG A  17      -7.898  11.747  -6.770  1.00  0.00           H  
ATOM    264  HE  ARG A  17      -5.961   9.902  -7.925  1.00  0.00           H  
ATOM    265 1HH1 ARG A  17      -7.119  13.215  -7.769  1.00  0.00           H  
ATOM    266 2HH1 ARG A  17      -6.444  13.656  -9.321  1.00  0.00           H  
ATOM    267 1HH2 ARG A  17      -5.089  10.487  -9.938  1.00  0.00           H  
ATOM    268 2HH2 ARG A  17      -5.294  12.113 -10.550  1.00  0.00           H  
ATOM    269  N   GLU A  18      -7.440  12.093  -1.082  1.00  0.00           N  
ATOM    270  CA  GLU A  18      -8.315  12.421   0.037  1.00  0.00           C  
ATOM    271  C   GLU A  18      -7.617  13.338   1.032  1.00  0.00           C  
ATOM    272  O   GLU A  18      -8.244  14.216   1.627  1.00  0.00           O  
ATOM    273  CB  GLU A  18      -8.780  11.146   0.743  1.00  0.00           C  
ATOM    274  CG  GLU A  18      -9.709  10.271  -0.086  1.00  0.00           C  
ATOM    275  CD  GLU A  18     -10.001   8.947   0.565  1.00  0.00           C  
ATOM    276  OE1 GLU A  18      -9.570   8.744   1.674  1.00  0.00           O  
ATOM    277  OE2 GLU A  18     -10.656   8.138  -0.049  1.00  0.00           O  
ATOM    278  H   GLU A  18      -7.093  11.148  -1.175  1.00  0.00           H  
ATOM    279  HA  GLU A  18      -9.197  12.933  -0.353  1.00  0.00           H  
ATOM    280 1HB  GLU A  18      -7.912  10.546   1.018  1.00  0.00           H  
ATOM    281 2HB  GLU A  18      -9.301  11.409   1.664  1.00  0.00           H  
ATOM    282 1HG  GLU A  18     -10.648  10.801  -0.241  1.00  0.00           H  
ATOM    283 2HG  GLU A  18      -9.255  10.099  -1.061  1.00  0.00           H  
ATOM    284  N   LEU A  19      -6.317  13.131   1.208  1.00  0.00           N  
ATOM    285  CA  LEU A  19      -5.528  13.950   2.121  1.00  0.00           C  
ATOM    286  C   LEU A  19      -5.160  15.285   1.486  1.00  0.00           C  
ATOM    287  O   LEU A  19      -4.924  16.271   2.183  1.00  0.00           O  
ATOM    288  CB  LEU A  19      -4.252  13.204   2.533  1.00  0.00           C  
ATOM    289  CG  LEU A  19      -4.464  11.944   3.383  1.00  0.00           C  
ATOM    290  CD1 LEU A  19      -3.123  11.263   3.624  1.00  0.00           C  
ATOM    291  CD2 LEU A  19      -5.128  12.324   4.697  1.00  0.00           C  
ATOM    292  H   LEU A  19      -5.863  12.388   0.697  1.00  0.00           H  
ATOM    293  HA  LEU A  19      -6.121  14.141   3.016  1.00  0.00           H  
ATOM    294 1HB  LEU A  19      -3.716  12.910   1.632  1.00  0.00           H  
ATOM    295 2HB  LEU A  19      -3.620  13.885   3.102  1.00  0.00           H  
ATOM    296  HG  LEU A  19      -5.101  11.244   2.843  1.00  0.00           H  
ATOM    297 1HD1 LEU A  19      -3.273  10.368   4.228  1.00  0.00           H  
ATOM    298 2HD1 LEU A  19      -2.679  10.985   2.668  1.00  0.00           H  
ATOM    299 3HD1 LEU A  19      -2.457  11.947   4.149  1.00  0.00           H  
ATOM    300 1HD2 LEU A  19      -5.279  11.429   5.301  1.00  0.00           H  
ATOM    301 2HD2 LEU A  19      -4.491  13.024   5.239  1.00  0.00           H  
ATOM    302 3HD2 LEU A  19      -6.092  12.793   4.496  1.00  0.00           H  
ATOM    303  N   GLY A  20      -5.112  15.309   0.158  1.00  0.00           N  
ATOM    304  CA  GLY A  20      -4.773  16.523  -0.575  1.00  0.00           C  
ATOM    305  C   GLY A  20      -3.265  16.673  -0.727  1.00  0.00           C  
ATOM    306  O   GLY A  20      -2.724  17.772  -0.603  1.00  0.00           O  
ATOM    307  H   GLY A  20      -5.315  14.465  -0.357  1.00  0.00           H  
ATOM    308 1HA  GLY A  20      -5.240  16.498  -1.559  1.00  0.00           H  
ATOM    309 2HA  GLY A  20      -5.176  17.389  -0.050  1.00  0.00           H  
ATOM    310  N   LEU A  21      -2.590  15.560  -0.996  1.00  0.00           N  
ATOM    311  CA  LEU A  21      -1.141  15.565  -1.164  1.00  0.00           C  
ATOM    312  C   LEU A  21      -0.752  15.975  -2.579  1.00  0.00           C  
ATOM    313  O   LEU A  21      -1.513  15.770  -3.525  1.00  0.00           O  
ATOM    314  CB  LEU A  21      -0.567  14.178  -0.850  1.00  0.00           C  
ATOM    315  CG  LEU A  21      -0.855  13.641   0.557  1.00  0.00           C  
ATOM    316  CD1 LEU A  21      -0.188  12.283   0.730  1.00  0.00           C  
ATOM    317  CD2 LEU A  21      -0.349  14.634   1.593  1.00  0.00           C  
ATOM    318  H   LEU A  21      -3.093  14.689  -1.086  1.00  0.00           H  
ATOM    319  HA  LEU A  21      -0.714  16.281  -0.462  1.00  0.00           H  
ATOM    320 1HB  LEU A  21      -0.972  13.464  -1.566  1.00  0.00           H  
ATOM    321 2HB  LEU A  21       0.515  14.213  -0.976  1.00  0.00           H  
ATOM    322  HG  LEU A  21      -1.930  13.503   0.681  1.00  0.00           H  
ATOM    323 1HD1 LEU A  21      -0.393  11.902   1.731  1.00  0.00           H  
ATOM    324 2HD1 LEU A  21      -0.583  11.587  -0.011  1.00  0.00           H  
ATOM    325 3HD1 LEU A  21       0.888  12.387   0.595  1.00  0.00           H  
ATOM    326 1HD2 LEU A  21      -0.555  14.253   2.594  1.00  0.00           H  
ATOM    327 2HD2 LEU A  21       0.725  14.772   1.471  1.00  0.00           H  
ATOM    328 3HD2 LEU A  21      -0.855  15.590   1.458  1.00  0.00           H  
ATOM    329  N   SER A  22       0.435  16.554  -2.716  1.00  0.00           N  
ATOM    330  CA  SER A  22       0.923  17.003  -4.015  1.00  0.00           C  
ATOM    331  C   SER A  22       1.428  15.831  -4.847  1.00  0.00           C  
ATOM    332  O   SER A  22       1.661  14.741  -4.326  1.00  0.00           O  
ATOM    333  CB  SER A  22       2.033  18.020  -3.832  1.00  0.00           C  
ATOM    334  OG  SER A  22       3.191  17.414  -3.327  1.00  0.00           O  
ATOM    335  H   SER A  22       1.015  16.687  -1.900  1.00  0.00           H  
ATOM    336  HA  SER A  22       0.101  17.481  -4.547  1.00  0.00           H  
ATOM    337 1HB  SER A  22       2.254  18.492  -4.788  1.00  0.00           H  
ATOM    338 2HB  SER A  22       1.701  18.801  -3.150  1.00  0.00           H  
ATOM    339  HG  SER A  22       3.721  18.124  -2.956  1.00  0.00           H  
ATOM    340  N   GLU A  23       1.596  16.064  -6.146  1.00  0.00           N  
ATOM    341  CA  GLU A  23       2.086  15.032  -7.052  1.00  0.00           C  
ATOM    342  C   GLU A  23       3.437  14.494  -6.596  1.00  0.00           C  
ATOM    343  O   GLU A  23       3.655  13.283  -6.566  1.00  0.00           O  
ATOM    344  CB  GLU A  23       2.199  15.582  -8.475  1.00  0.00           C  
ATOM    345  CG  GLU A  23       2.709  14.578  -9.499  1.00  0.00           C  
ATOM    346  CD  GLU A  23       2.818  15.156 -10.882  1.00  0.00           C  
ATOM    347  OE1 GLU A  23       2.328  16.239 -11.093  1.00  0.00           O  
ATOM    348  OE2 GLU A  23       3.393  14.514 -11.729  1.00  0.00           O  
ATOM    349  H   GLU A  23       1.379  16.978  -6.513  1.00  0.00           H  
ATOM    350  HA  GLU A  23       1.368  14.211  -7.061  1.00  0.00           H  
ATOM    351 1HB  GLU A  23       1.222  15.933  -8.808  1.00  0.00           H  
ATOM    352 2HB  GLU A  23       2.874  16.438  -8.482  1.00  0.00           H  
ATOM    353 1HG  GLU A  23       3.691  14.224  -9.187  1.00  0.00           H  
ATOM    354 2HG  GLU A  23       2.035  13.722  -9.520  1.00  0.00           H  
ATOM    355  N   GLU A  24       4.339  15.403  -6.242  1.00  0.00           N  
ATOM    356  CA  GLU A  24       5.666  15.021  -5.770  1.00  0.00           C  
ATOM    357  C   GLU A  24       5.575  14.103  -4.557  1.00  0.00           C  
ATOM    358  O   GLU A  24       6.218  13.055  -4.511  1.00  0.00           O  
ATOM    359  CB  GLU A  24       6.486  16.265  -5.422  1.00  0.00           C  
ATOM    360  CG  GLU A  24       7.884  15.969  -4.896  1.00  0.00           C  
ATOM    361  CD  GLU A  24       8.644  17.211  -4.525  1.00  0.00           C  
ATOM    362  OE1 GLU A  24       8.201  18.281  -4.867  1.00  0.00           O  
ATOM    363  OE2 GLU A  24       9.671  17.090  -3.899  1.00  0.00           O  
ATOM    364  H   GLU A  24       4.103  16.383  -6.302  1.00  0.00           H  
ATOM    365  HA  GLU A  24       6.179  14.490  -6.572  1.00  0.00           H  
ATOM    366 1HB  GLU A  24       6.588  16.893  -6.306  1.00  0.00           H  
ATOM    367 2HB  GLU A  24       5.961  16.847  -4.665  1.00  0.00           H  
ATOM    368 1HG  GLU A  24       7.803  15.330  -4.017  1.00  0.00           H  
ATOM    369 2HG  GLU A  24       8.439  15.422  -5.658  1.00  0.00           H  
ATOM    370  N   GLN A  25       4.774  14.505  -3.576  1.00  0.00           N  
ATOM    371  CA  GLN A  25       4.593  13.718  -2.363  1.00  0.00           C  
ATOM    372  C   GLN A  25       4.039  12.334  -2.681  1.00  0.00           C  
ATOM    373  O   GLN A  25       4.471  11.335  -2.107  1.00  0.00           O  
ATOM    374  CB  GLN A  25       3.662  14.442  -1.387  1.00  0.00           C  
ATOM    375  CG  GLN A  25       4.262  15.693  -0.767  1.00  0.00           C  
ATOM    376  CD  GLN A  25       3.257  16.464   0.068  1.00  0.00           C  
ATOM    377  OE1 GLN A  25       2.064  16.498  -0.247  1.00  0.00           O  
ATOM    378  NE2 GLN A  25       3.734  17.088   1.139  1.00  0.00           N  
ATOM    379  H   GLN A  25       4.276  15.379  -3.673  1.00  0.00           H  
ATOM    380  HA  GLN A  25       5.564  13.602  -1.878  1.00  0.00           H  
ATOM    381 1HB  GLN A  25       2.746  14.729  -1.904  1.00  0.00           H  
ATOM    382 2HB  GLN A  25       3.384  13.766  -0.579  1.00  0.00           H  
ATOM    383 1HG  GLN A  25       5.092  15.404  -0.122  1.00  0.00           H  
ATOM    384 2HG  GLN A  25       4.618  16.346  -1.563  1.00  0.00           H  
ATOM    385 1HE2 GLN A  25       3.118  17.613   1.728  1.00  0.00           H  
ATOM    386 2HE2 GLN A  25       4.708  17.034   1.357  1.00  0.00           H  
ATOM    387  N   LEU A  26       3.081  12.284  -3.600  1.00  0.00           N  
ATOM    388  CA  LEU A  26       2.492  11.020  -4.024  1.00  0.00           C  
ATOM    389  C   LEU A  26       3.544  10.097  -4.626  1.00  0.00           C  
ATOM    390  O   LEU A  26       3.627   8.921  -4.272  1.00  0.00           O  
ATOM    391  CB  LEU A  26       1.378  11.272  -5.048  1.00  0.00           C  
ATOM    392  CG  LEU A  26       0.792  10.021  -5.715  1.00  0.00           C  
ATOM    393  CD1 LEU A  26       0.209   9.103  -4.650  1.00  0.00           C  
ATOM    394  CD2 LEU A  26      -0.270  10.434  -6.724  1.00  0.00           C  
ATOM    395  H   LEU A  26       2.752  13.144  -4.015  1.00  0.00           H  
ATOM    396  HA  LEU A  26       2.056  10.531  -3.152  1.00  0.00           H  
ATOM    397 1HB  LEU A  26       0.562  11.795  -4.551  1.00  0.00           H  
ATOM    398 2HB  LEU A  26       1.768  11.916  -5.835  1.00  0.00           H  
ATOM    399  HG  LEU A  26       1.586   9.476  -6.227  1.00  0.00           H  
ATOM    400 1HD1 LEU A  26      -0.207   8.214  -5.125  1.00  0.00           H  
ATOM    401 2HD1 LEU A  26       0.994   8.808  -3.954  1.00  0.00           H  
ATOM    402 3HD1 LEU A  26      -0.579   9.627  -4.110  1.00  0.00           H  
ATOM    403 1HD2 LEU A  26      -0.685   9.545  -7.199  1.00  0.00           H  
ATOM    404 2HD2 LEU A  26      -1.065  10.977  -6.213  1.00  0.00           H  
ATOM    405 3HD2 LEU A  26       0.179  11.075  -7.483  1.00  0.00           H  
ATOM    406  N   ARG A  27       4.346  10.638  -5.538  1.00  0.00           N  
ATOM    407  CA  ARG A  27       5.392   9.862  -6.195  1.00  0.00           C  
ATOM    408  C   ARG A  27       6.406   9.340  -5.185  1.00  0.00           C  
ATOM    409  O   ARG A  27       6.879   8.209  -5.294  1.00  0.00           O  
ATOM    410  CB  ARG A  27       6.108  10.706  -7.239  1.00  0.00           C  
ATOM    411  CG  ARG A  27       5.284  11.029  -8.475  1.00  0.00           C  
ATOM    412  CD  ARG A  27       6.052  11.847  -9.448  1.00  0.00           C  
ATOM    413  NE  ARG A  27       5.238  12.242 -10.586  1.00  0.00           N  
ATOM    414  CZ  ARG A  27       5.014  11.474 -11.671  1.00  0.00           C  
ATOM    415  NH1 ARG A  27       5.549  10.276 -11.749  1.00  0.00           N  
ATOM    416  NH2 ARG A  27       4.256  11.925 -12.655  1.00  0.00           N  
ATOM    417  H   ARG A  27       4.227  11.610  -5.783  1.00  0.00           H  
ATOM    418  HA  ARG A  27       4.929   9.011  -6.696  1.00  0.00           H  
ATOM    419 1HB  ARG A  27       6.418  11.650  -6.793  1.00  0.00           H  
ATOM    420 2HB  ARG A  27       7.009  10.189  -7.569  1.00  0.00           H  
ATOM    421 1HG  ARG A  27       4.986  10.102  -8.966  1.00  0.00           H  
ATOM    422 2HG  ARG A  27       4.394  11.588  -8.183  1.00  0.00           H  
ATOM    423 1HD  ARG A  27       6.414  12.750  -8.959  1.00  0.00           H  
ATOM    424 2HD  ARG A  27       6.899  11.271  -9.819  1.00  0.00           H  
ATOM    425  HE  ARG A  27       4.809  13.158 -10.562  1.00  0.00           H  
ATOM    426 1HH1 ARG A  27       6.128   9.931 -10.996  1.00  0.00           H  
ATOM    427 2HH1 ARG A  27       5.382   9.700 -12.562  1.00  0.00           H  
ATOM    428 1HH2 ARG A  27       3.845  12.847 -12.595  1.00  0.00           H  
ATOM    429 2HH2 ARG A  27       4.089  11.350 -13.467  1.00  0.00           H  
ATOM    430  N   ARG A  28       6.736  10.172  -4.203  1.00  0.00           N  
ATOM    431  CA  ARG A  28       7.690   9.794  -3.168  1.00  0.00           C  
ATOM    432  C   ARG A  28       7.181   8.612  -2.353  1.00  0.00           C  
ATOM    433  O   ARG A  28       7.932   7.686  -2.047  1.00  0.00           O  
ATOM    434  CB  ARG A  28       7.964  10.966  -2.238  1.00  0.00           C  
ATOM    435  CG  ARG A  28       8.829  12.066  -2.833  1.00  0.00           C  
ATOM    436  CD  ARG A  28       9.071  13.161  -1.859  1.00  0.00           C  
ATOM    437  NE  ARG A  28       9.848  14.243  -2.442  1.00  0.00           N  
ATOM    438  CZ  ARG A  28      11.192  14.253  -2.541  1.00  0.00           C  
ATOM    439  NH1 ARG A  28      11.892  13.235  -2.092  1.00  0.00           N  
ATOM    440  NH2 ARG A  28      11.807  15.287  -3.089  1.00  0.00           N  
ATOM    441  H   ARG A  28       6.316  11.089  -4.172  1.00  0.00           H  
ATOM    442  HA  ARG A  28       8.628   9.508  -3.648  1.00  0.00           H  
ATOM    443 1HB  ARG A  28       7.020  11.417  -1.934  1.00  0.00           H  
ATOM    444 2HB  ARG A  28       8.461  10.608  -1.336  1.00  0.00           H  
ATOM    445 1HG  ARG A  28       9.792  11.651  -3.129  1.00  0.00           H  
ATOM    446 2HG  ARG A  28       8.331  12.488  -3.706  1.00  0.00           H  
ATOM    447 1HD  ARG A  28       8.118  13.568  -1.524  1.00  0.00           H  
ATOM    448 2HD  ARG A  28       9.620  12.771  -1.002  1.00  0.00           H  
ATOM    449  HE  ARG A  28       9.345  15.045  -2.798  1.00  0.00           H  
ATOM    450 1HH1 ARG A  28      11.422  12.444  -1.673  1.00  0.00           H  
ATOM    451 2HH1 ARG A  28      12.899  13.242  -2.167  1.00  0.00           H  
ATOM    452 1HH2 ARG A  28      11.269  16.070  -3.434  1.00  0.00           H  
ATOM    453 2HH2 ARG A  28      12.813  15.294  -3.163  1.00  0.00           H  
ATOM    454  N   ILE A  29       5.899   8.649  -2.005  1.00  0.00           N  
ATOM    455  CA  ILE A  29       5.284   7.575  -1.234  1.00  0.00           C  
ATOM    456  C   ILE A  29       5.253   6.276  -2.027  1.00  0.00           C  
ATOM    457  O   ILE A  29       5.599   5.213  -1.511  1.00  0.00           O  
ATOM    458  CB  ILE A  29       3.852   7.953  -0.812  1.00  0.00           C  
ATOM    459  CG1 ILE A  29       3.880   9.112   0.189  1.00  0.00           C  
ATOM    460  CG2 ILE A  29       3.138   6.749  -0.218  1.00  0.00           C  
ATOM    461  CD1 ILE A  29       2.525   9.735   0.437  1.00  0.00           C  
ATOM    462  H   ILE A  29       5.337   9.441  -2.281  1.00  0.00           H  
ATOM    463  HA  ILE A  29       5.871   7.418  -0.329  1.00  0.00           H  
ATOM    464  HB  ILE A  29       3.296   8.301  -1.682  1.00  0.00           H  
ATOM    465 1HG1 ILE A  29       4.274   8.760   1.141  1.00  0.00           H  
ATOM    466 2HG1 ILE A  29       4.551   9.890  -0.175  1.00  0.00           H  
ATOM    467 1HG2 ILE A  29       2.128   7.034   0.076  1.00  0.00           H  
ATOM    468 2HG2 ILE A  29       3.089   5.953  -0.959  1.00  0.00           H  
ATOM    469 3HG2 ILE A  29       3.685   6.397   0.657  1.00  0.00           H  
ATOM    470 1HD1 ILE A  29       2.626  10.549   1.156  1.00  0.00           H  
ATOM    471 2HD1 ILE A  29       2.127  10.126  -0.499  1.00  0.00           H  
ATOM    472 3HD1 ILE A  29       1.846   8.983   0.835  1.00  0.00           H  
ATOM    473  N   GLN A  30       4.836   6.365  -3.286  1.00  0.00           N  
ATOM    474  CA  GLN A  30       4.764   5.197  -4.155  1.00  0.00           C  
ATOM    475  C   GLN A  30       6.148   4.616  -4.414  1.00  0.00           C  
ATOM    476  O   GLN A  30       6.326   3.398  -4.440  1.00  0.00           O  
ATOM    477  CB  GLN A  30       4.091   5.558  -5.482  1.00  0.00           C  
ATOM    478  CG  GLN A  30       2.605   5.848  -5.368  1.00  0.00           C  
ATOM    479  CD  GLN A  30       1.987   6.236  -6.699  1.00  0.00           C  
ATOM    480  OE1 GLN A  30       2.653   6.811  -7.564  1.00  0.00           O  
ATOM    481  NE2 GLN A  30       0.708   5.924  -6.869  1.00  0.00           N  
ATOM    482  H   GLN A  30       4.564   7.267  -3.651  1.00  0.00           H  
ATOM    483  HA  GLN A  30       4.153   4.439  -3.664  1.00  0.00           H  
ATOM    484 1HB  GLN A  30       4.575   6.437  -5.908  1.00  0.00           H  
ATOM    485 2HB  GLN A  30       4.221   4.739  -6.190  1.00  0.00           H  
ATOM    486 1HG  GLN A  30       2.097   4.956  -5.003  1.00  0.00           H  
ATOM    487 2HG  GLN A  30       2.459   6.673  -4.670  1.00  0.00           H  
ATOM    488 1HE2 GLN A  30       0.246   6.155  -7.727  1.00  0.00           H  
ATOM    489 2HE2 GLN A  30       0.205   5.458  -6.141  1.00  0.00           H  
ATOM    490  N   LYS A  31       7.126   5.494  -4.605  1.00  0.00           N  
ATOM    491  CA  LYS A  31       8.502   5.071  -4.840  1.00  0.00           C  
ATOM    492  C   LYS A  31       9.032   4.252  -3.670  1.00  0.00           C  
ATOM    493  O   LYS A  31       9.588   3.170  -3.859  1.00  0.00           O  
ATOM    494  CB  LYS A  31       9.401   6.284  -5.083  1.00  0.00           C  
ATOM    495  CG  LYS A  31      10.860   5.942  -5.353  1.00  0.00           C  
ATOM    496  CD  LYS A  31      11.679   7.193  -5.632  1.00  0.00           C  
ATOM    497  CE  LYS A  31      13.146   6.856  -5.861  1.00  0.00           C  
ATOM    498  NZ  LYS A  31      13.959   8.071  -6.136  1.00  0.00           N  
ATOM    499  H   LYS A  31       6.912   6.481  -4.589  1.00  0.00           H  
ATOM    500  HA  LYS A  31       8.526   4.454  -5.738  1.00  0.00           H  
ATOM    501 1HB  LYS A  31       9.027   6.850  -5.937  1.00  0.00           H  
ATOM    502 2HB  LYS A  31       9.367   6.943  -4.214  1.00  0.00           H  
ATOM    503 1HG  LYS A  31      11.280   5.429  -4.486  1.00  0.00           H  
ATOM    504 2HG  LYS A  31      10.925   5.276  -6.213  1.00  0.00           H  
ATOM    505 1HD  LYS A  31      11.288   7.694  -6.518  1.00  0.00           H  
ATOM    506 2HD  LYS A  31      11.601   7.875  -4.786  1.00  0.00           H  
ATOM    507 1HE  LYS A  31      13.546   6.357  -4.979  1.00  0.00           H  
ATOM    508 2HE  LYS A  31      13.235   6.176  -6.708  1.00  0.00           H  
ATOM    509 1HZ  LYS A  31      14.923   7.805  -6.282  1.00  0.00           H  
ATOM    510 2HZ  LYS A  31      13.608   8.532  -6.963  1.00  0.00           H  
ATOM    511 3HZ  LYS A  31      13.900   8.701  -5.349  1.00  0.00           H  
ATOM    512  N   GLU A  32       8.857   4.774  -2.460  1.00  0.00           N  
ATOM    513  CA  GLU A  32       9.300   4.082  -1.256  1.00  0.00           C  
ATOM    514  C   GLU A  32       8.469   2.832  -1.000  1.00  0.00           C  
ATOM    515  O   GLU A  32       8.974   1.834  -0.485  1.00  0.00           O  
ATOM    516  CB  GLU A  32       9.221   5.015  -0.046  1.00  0.00           C  
ATOM    517  CG  GLU A  32      10.234   6.151  -0.060  1.00  0.00           C  
ATOM    518  CD  GLU A  32      11.657   5.667  -0.019  1.00  0.00           C  
ATOM    519  OE1 GLU A  32      11.902   4.653   0.588  1.00  0.00           O  
ATOM    520  OE2 GLU A  32      12.500   6.313  -0.597  1.00  0.00           O  
ATOM    521  H   GLU A  32       8.404   5.672  -2.373  1.00  0.00           H  
ATOM    522  HA  GLU A  32      10.342   3.788  -1.390  1.00  0.00           H  
ATOM    523 1HB  GLU A  32       8.226   5.455   0.010  1.00  0.00           H  
ATOM    524 2HB  GLU A  32       9.376   4.440   0.868  1.00  0.00           H  
ATOM    525 1HG  GLU A  32      10.089   6.742  -0.965  1.00  0.00           H  
ATOM    526 2HG  GLU A  32      10.051   6.798   0.796  1.00  0.00           H  
ATOM    527  N   PHE A  33       7.192   2.892  -1.362  1.00  0.00           N  
ATOM    528  CA  PHE A  33       6.295   1.755  -1.199  1.00  0.00           C  
ATOM    529  C   PHE A  33       6.814   0.533  -1.945  1.00  0.00           C  
ATOM    530  O   PHE A  33       6.937  -0.550  -1.374  1.00  0.00           O  
ATOM    531  CB  PHE A  33       4.892   2.106  -1.697  1.00  0.00           C  
ATOM    532  CG  PHE A  33       3.955   0.933  -1.746  1.00  0.00           C  
ATOM    533  CD1 PHE A  33       3.262   0.533  -0.614  1.00  0.00           C  
ATOM    534  CD2 PHE A  33       3.765   0.227  -2.925  1.00  0.00           C  
ATOM    535  CE1 PHE A  33       2.400  -0.547  -0.658  1.00  0.00           C  
ATOM    536  CE2 PHE A  33       2.903  -0.851  -2.972  1.00  0.00           C  
ATOM    537  CZ  PHE A  33       2.220  -1.239  -1.836  1.00  0.00           C  
ATOM    538  H   PHE A  33       6.834   3.749  -1.760  1.00  0.00           H  
ATOM    539  HA  PHE A  33       6.230   1.515  -0.136  1.00  0.00           H  
ATOM    540 1HB  PHE A  33       4.454   2.864  -1.048  1.00  0.00           H  
ATOM    541 2HB  PHE A  33       4.957   2.531  -2.698  1.00  0.00           H  
ATOM    542  HD1 PHE A  33       3.403   1.080   0.319  1.00  0.00           H  
ATOM    543  HD2 PHE A  33       4.305   0.533  -3.821  1.00  0.00           H  
ATOM    544  HE1 PHE A  33       1.862  -0.851   0.240  1.00  0.00           H  
ATOM    545  HE2 PHE A  33       2.762  -1.397  -3.905  1.00  0.00           H  
ATOM    546  HZ  PHE A  33       1.542  -2.090  -1.872  1.00  0.00           H  
ATOM    547  N   GLU A  34       7.115   0.714  -3.226  1.00  0.00           N  
ATOM    548  CA  GLU A  34       7.621  -0.374  -4.055  1.00  0.00           C  
ATOM    549  C   GLU A  34       8.953  -0.894  -3.530  1.00  0.00           C  
ATOM    550  O   GLU A  34       9.150  -2.101  -3.394  1.00  0.00           O  
ATOM    551  CB  GLU A  34       7.778   0.088  -5.505  1.00  0.00           C  
ATOM    552  CG  GLU A  34       8.306  -0.980  -6.452  1.00  0.00           C  
ATOM    553  CD  GLU A  34       8.439  -0.492  -7.868  1.00  0.00           C  
ATOM    554  OE1 GLU A  34       7.995   0.596  -8.146  1.00  0.00           O  
ATOM    555  OE2 GLU A  34       8.985  -1.209  -8.673  1.00  0.00           O  
ATOM    556  H   GLU A  34       6.991   1.627  -3.637  1.00  0.00           H  
ATOM    557  HA  GLU A  34       6.896  -1.190  -4.036  1.00  0.00           H  
ATOM    558 1HB  GLU A  34       6.814   0.426  -5.886  1.00  0.00           H  
ATOM    559 2HB  GLU A  34       8.461   0.937  -5.544  1.00  0.00           H  
ATOM    560 1HG  GLU A  34       9.284  -1.311  -6.101  1.00  0.00           H  
ATOM    561 2HG  GLU A  34       7.634  -1.836  -6.429  1.00  0.00           H  
ATOM    562  N   ARG A  35       9.865   0.027  -3.236  1.00  0.00           N  
ATOM    563  CA  ARG A  35      11.185  -0.336  -2.732  1.00  0.00           C  
ATOM    564  C   ARG A  35      11.079  -1.253  -1.521  1.00  0.00           C  
ATOM    565  O   ARG A  35      11.629  -2.354  -1.513  1.00  0.00           O  
ATOM    566  CB  ARG A  35      11.975   0.908  -2.356  1.00  0.00           C  
ATOM    567  CG  ARG A  35      13.401   0.646  -1.898  1.00  0.00           C  
ATOM    568  CD  ARG A  35      14.121   1.909  -1.591  1.00  0.00           C  
ATOM    569  NE  ARG A  35      13.613   2.542  -0.385  1.00  0.00           N  
ATOM    570  CZ  ARG A  35      13.963   2.192   0.868  1.00  0.00           C  
ATOM    571  NH1 ARG A  35      14.821   1.214   1.063  1.00  0.00           N  
ATOM    572  NH2 ARG A  35      13.445   2.831   1.903  1.00  0.00           N  
ATOM    573  H   ARG A  35       9.640   1.002  -3.364  1.00  0.00           H  
ATOM    574  HA  ARG A  35      11.724  -0.862  -3.522  1.00  0.00           H  
ATOM    575 1HB  ARG A  35      12.022   1.582  -3.211  1.00  0.00           H  
ATOM    576 2HB  ARG A  35      11.463   1.435  -1.551  1.00  0.00           H  
ATOM    577 1HG  ARG A  35      13.387   0.031  -0.998  1.00  0.00           H  
ATOM    578 2HG  ARG A  35      13.946   0.124  -2.686  1.00  0.00           H  
ATOM    579 1HD  ARG A  35      15.180   1.698  -1.446  1.00  0.00           H  
ATOM    580 2HD  ARG A  35      14.000   2.606  -2.419  1.00  0.00           H  
ATOM    581  HE  ARG A  35      12.951   3.298  -0.494  1.00  0.00           H  
ATOM    582 1HH1 ARG A  35      15.217   0.726   0.272  1.00  0.00           H  
ATOM    583 2HH1 ARG A  35      15.083   0.952   2.002  1.00  0.00           H  
ATOM    584 1HH2 ARG A  35      12.785   3.582   1.753  1.00  0.00           H  
ATOM    585 2HH2 ARG A  35      13.707   2.568   2.841  1.00  0.00           H  
ATOM    586  N   ALA A  36      10.370  -0.791  -0.496  1.00  0.00           N  
ATOM    587  CA  ALA A  36      10.191  -1.569   0.724  1.00  0.00           C  
ATOM    588  C   ALA A  36       9.436  -2.862   0.448  1.00  0.00           C  
ATOM    589  O   ALA A  36       9.750  -3.909   1.014  1.00  0.00           O  
ATOM    590  CB  ALA A  36       9.461  -0.745   1.775  1.00  0.00           C  
ATOM    591  H   ALA A  36       9.944   0.122  -0.565  1.00  0.00           H  
ATOM    592  HA  ALA A  36      11.175  -1.816   1.125  1.00  0.00           H  
ATOM    593 1HB  ALA A  36       9.334  -1.339   2.680  1.00  0.00           H  
ATOM    594 2HB  ALA A  36      10.041   0.148   2.005  1.00  0.00           H  
ATOM    595 3HB  ALA A  36       8.483  -0.453   1.394  1.00  0.00           H  
ATOM    596  N   GLU A  37       8.439  -2.783  -0.427  1.00  0.00           N  
ATOM    597  CA  GLU A  37       7.642  -3.951  -0.788  1.00  0.00           C  
ATOM    598  C   GLU A  37       8.524  -5.082  -1.301  1.00  0.00           C  
ATOM    599  O   GLU A  37       8.350  -6.239  -0.918  1.00  0.00           O  
ATOM    600  CB  GLU A  37       6.603  -3.581  -1.848  1.00  0.00           C  
ATOM    601  CG  GLU A  37       5.702  -4.732  -2.274  1.00  0.00           C  
ATOM    602  CD  GLU A  37       4.733  -4.347  -3.357  1.00  0.00           C  
ATOM    603  OE1 GLU A  37       4.912  -3.308  -3.946  1.00  0.00           O  
ATOM    604  OE2 GLU A  37       3.813  -5.093  -3.596  1.00  0.00           O  
ATOM    605  H   GLU A  37       8.227  -1.893  -0.854  1.00  0.00           H  
ATOM    606  HA  GLU A  37       7.113  -4.295   0.101  1.00  0.00           H  
ATOM    607 1HB  GLU A  37       5.966  -2.781  -1.470  1.00  0.00           H  
ATOM    608 2HB  GLU A  37       7.108  -3.205  -2.737  1.00  0.00           H  
ATOM    609 1HG  GLU A  37       6.324  -5.552  -2.634  1.00  0.00           H  
ATOM    610 2HG  GLU A  37       5.148  -5.087  -1.406  1.00  0.00           H  
ATOM    611  N   ARG A  38       9.471  -4.741  -2.168  1.00  0.00           N  
ATOM    612  CA  ARG A  38      10.382  -5.728  -2.735  1.00  0.00           C  
ATOM    613  C   ARG A  38      11.315  -6.291  -1.671  1.00  0.00           C  
ATOM    614  O   ARG A  38      11.729  -7.449  -1.744  1.00  0.00           O  
ATOM    615  CB  ARG A  38      11.207  -5.112  -3.856  1.00  0.00           C  
ATOM    616  CG  ARG A  38      10.422  -4.761  -5.110  1.00  0.00           C  
ATOM    617  CD  ARG A  38      11.290  -4.149  -6.148  1.00  0.00           C  
ATOM    618  NE  ARG A  38      10.524  -3.697  -7.298  1.00  0.00           N  
ATOM    619  CZ  ARG A  38      10.149  -4.485  -8.325  1.00  0.00           C  
ATOM    620  NH1 ARG A  38      10.475  -5.759  -8.329  1.00  0.00           N  
ATOM    621  NH2 ARG A  38       9.452  -3.978  -9.327  1.00  0.00           N  
ATOM    622  H   ARG A  38       9.561  -3.772  -2.442  1.00  0.00           H  
ATOM    623  HA  ARG A  38       9.791  -6.545  -3.151  1.00  0.00           H  
ATOM    624 1HB  ARG A  38      11.682  -4.200  -3.498  1.00  0.00           H  
ATOM    625 2HB  ARG A  38      12.000  -5.802  -4.145  1.00  0.00           H  
ATOM    626 1HG  ARG A  38       9.976  -5.665  -5.525  1.00  0.00           H  
ATOM    627 2HG  ARG A  38       9.634  -4.050  -4.859  1.00  0.00           H  
ATOM    628 1HD  ARG A  38      11.811  -3.290  -5.726  1.00  0.00           H  
ATOM    629 2HD  ARG A  38      12.020  -4.882  -6.491  1.00  0.00           H  
ATOM    630  HE  ARG A  38      10.255  -2.723  -7.330  1.00  0.00           H  
ATOM    631 1HH1 ARG A  38      11.008  -6.147  -7.563  1.00  0.00           H  
ATOM    632 2HH1 ARG A  38      10.194  -6.349  -9.099  1.00  0.00           H  
ATOM    633 1HH2 ARG A  38       9.201  -2.999  -9.323  1.00  0.00           H  
ATOM    634 2HH2 ARG A  38       9.171  -4.568 -10.095  1.00  0.00           H  
ATOM    635  N   LYS A  39      11.644  -5.466  -0.683  1.00  0.00           N  
ATOM    636  CA  LYS A  39      12.534  -5.880   0.396  1.00  0.00           C  
ATOM    637  C   LYS A  39      11.756  -6.528   1.533  1.00  0.00           C  
ATOM    638  O   LYS A  39      12.328  -7.224   2.371  1.00  0.00           O  
ATOM    639  CB  LYS A  39      13.333  -4.685   0.919  1.00  0.00           C  
ATOM    640  CG  LYS A  39      14.234  -4.028  -0.118  1.00  0.00           C  
ATOM    641  CD  LYS A  39      15.291  -4.998  -0.626  1.00  0.00           C  
ATOM    642  CE  LYS A  39      16.235  -4.323  -1.610  1.00  0.00           C  
ATOM    643  NZ  LYS A  39      17.252  -5.270  -2.144  1.00  0.00           N  
ATOM    644  H   LYS A  39      11.269  -4.529  -0.679  1.00  0.00           H  
ATOM    645  HA  LYS A  39      13.245  -6.607  -0.001  1.00  0.00           H  
ATOM    646 1HB  LYS A  39      12.647  -3.925   1.295  1.00  0.00           H  
ATOM    647 2HB  LYS A  39      13.959  -5.003   1.753  1.00  0.00           H  
ATOM    648 1HG  LYS A  39      13.631  -3.687  -0.961  1.00  0.00           H  
ATOM    649 2HG  LYS A  39      14.729  -3.164   0.324  1.00  0.00           H  
ATOM    650 1HD  LYS A  39      15.869  -5.379   0.216  1.00  0.00           H  
ATOM    651 2HD  LYS A  39      14.805  -5.838  -1.121  1.00  0.00           H  
ATOM    652 1HE  LYS A  39      15.662  -3.917  -2.443  1.00  0.00           H  
ATOM    653 2HE  LYS A  39      16.749  -3.499  -1.116  1.00  0.00           H  
ATOM    654 1HZ  LYS A  39      17.857  -4.785  -2.791  1.00  0.00           H  
ATOM    655 2HZ  LYS A  39      17.802  -5.639  -1.381  1.00  0.00           H  
ATOM    656 3HZ  LYS A  39      16.787  -6.029  -2.622  1.00  0.00           H  
ATOM    657  N   GLY A  40      10.449  -6.294   1.558  1.00  0.00           N  
ATOM    658  CA  GLY A  40       9.590  -6.847   2.599  1.00  0.00           C  
ATOM    659  C   GLY A  40       9.626  -5.988   3.856  1.00  0.00           C  
ATOM    660  O   GLY A  40       9.416  -6.482   4.964  1.00  0.00           O  
ATOM    661  H   GLY A  40      10.038  -5.717   0.837  1.00  0.00           H  
ATOM    662 1HA  GLY A  40       8.567  -6.915   2.229  1.00  0.00           H  
ATOM    663 2HA  GLY A  40       9.914  -7.859   2.837  1.00  0.00           H  
ATOM    664  N   LYS A  41       9.892  -4.698   3.678  1.00  0.00           N  
ATOM    665  CA  LYS A  41       9.967  -3.769   4.799  1.00  0.00           C  
ATOM    666  C   LYS A  41       8.675  -2.977   4.947  1.00  0.00           C  
ATOM    667  O   LYS A  41       7.830  -2.977   4.053  1.00  0.00           O  
ATOM    668  CB  LYS A  41      11.151  -2.815   4.625  1.00  0.00           C  
ATOM    669  CG  LYS A  41      12.513  -3.496   4.631  1.00  0.00           C  
ATOM    670  CD  LYS A  41      13.630  -2.499   4.361  1.00  0.00           C  
ATOM    671  CE  LYS A  41      14.995  -3.168   4.414  1.00  0.00           C  
ATOM    672  NZ  LYS A  41      16.095  -2.216   4.098  1.00  0.00           N  
ATOM    673  H   LYS A  41      10.045  -4.352   2.742  1.00  0.00           H  
ATOM    674  HA  LYS A  41      10.134  -4.342   5.712  1.00  0.00           H  
ATOM    675 1HB  LYS A  41      11.049  -2.278   3.682  1.00  0.00           H  
ATOM    676 2HB  LYS A  41      11.143  -2.076   5.426  1.00  0.00           H  
ATOM    677 1HG  LYS A  41      12.682  -3.964   5.601  1.00  0.00           H  
ATOM    678 2HG  LYS A  41      12.536  -4.271   3.865  1.00  0.00           H  
ATOM    679 1HD  LYS A  41      13.490  -2.054   3.374  1.00  0.00           H  
ATOM    680 2HD  LYS A  41      13.597  -1.704   5.106  1.00  0.00           H  
ATOM    681 1HE  LYS A  41      15.161  -3.578   5.409  1.00  0.00           H  
ATOM    682 2HE  LYS A  41      15.026  -3.989   3.697  1.00  0.00           H  
ATOM    683 1HZ  LYS A  41      16.981  -2.698   4.143  1.00  0.00           H  
ATOM    684 2HZ  LYS A  41      15.961  -1.844   3.168  1.00  0.00           H  
ATOM    685 3HZ  LYS A  41      16.089  -1.460   4.767  1.00  0.00           H  
ATOM    686  N   LEU A  42       8.527  -2.303   6.082  1.00  0.00           N  
ATOM    687  CA  LEU A  42       7.336  -1.507   6.351  1.00  0.00           C  
ATOM    688  C   LEU A  42       7.620  -0.018   6.196  1.00  0.00           C  
ATOM    689  O   LEU A  42       8.600   0.494   6.735  1.00  0.00           O  
ATOM    690  CB  LEU A  42       6.818  -1.790   7.767  1.00  0.00           C  
ATOM    691  CG  LEU A  42       5.651  -0.912   8.237  1.00  0.00           C  
ATOM    692  CD1 LEU A  42       4.421  -1.206   7.389  1.00  0.00           C  
ATOM    693  CD2 LEU A  42       5.377  -1.177   9.710  1.00  0.00           C  
ATOM    694  H   LEU A  42       9.259  -2.344   6.778  1.00  0.00           H  
ATOM    695  HA  LEU A  42       6.561  -1.791   5.638  1.00  0.00           H  
ATOM    696 1HB  LEU A  42       6.493  -2.828   7.817  1.00  0.00           H  
ATOM    697 2HB  LEU A  42       7.639  -1.654   8.471  1.00  0.00           H  
ATOM    698  HG  LEU A  42       5.908   0.139   8.099  1.00  0.00           H  
ATOM    699 1HD1 LEU A  42       3.592  -0.582   7.723  1.00  0.00           H  
ATOM    700 2HD1 LEU A  42       4.639  -0.990   6.344  1.00  0.00           H  
ATOM    701 3HD1 LEU A  42       4.150  -2.256   7.494  1.00  0.00           H  
ATOM    702 1HD2 LEU A  42       4.548  -0.553  10.044  1.00  0.00           H  
ATOM    703 2HD2 LEU A  42       5.119  -2.228   9.849  1.00  0.00           H  
ATOM    704 3HD2 LEU A  42       6.267  -0.942  10.294  1.00  0.00           H  
ATOM    705  N   VAL A  43       6.758   0.669   5.456  1.00  0.00           N  
ATOM    706  CA  VAL A  43       6.912   2.102   5.234  1.00  0.00           C  
ATOM    707  C   VAL A  43       5.991   2.903   6.144  1.00  0.00           C  
ATOM    708  O   VAL A  43       4.782   2.672   6.179  1.00  0.00           O  
ATOM    709  CB  VAL A  43       6.606   2.451   3.765  1.00  0.00           C  
ATOM    710  CG1 VAL A  43       6.743   3.948   3.533  1.00  0.00           C  
ATOM    711  CG2 VAL A  43       7.537   1.676   2.844  1.00  0.00           C  
ATOM    712  H   VAL A  43       5.976   0.187   5.036  1.00  0.00           H  
ATOM    713  HA  VAL A  43       7.944   2.377   5.451  1.00  0.00           H  
ATOM    714  HB  VAL A  43       5.572   2.185   3.545  1.00  0.00           H  
ATOM    715 1HG1 VAL A  43       6.523   4.177   2.490  1.00  0.00           H  
ATOM    716 2HG1 VAL A  43       6.043   4.481   4.176  1.00  0.00           H  
ATOM    717 3HG1 VAL A  43       7.761   4.261   3.766  1.00  0.00           H  
ATOM    718 1HG2 VAL A  43       7.315   1.926   1.807  1.00  0.00           H  
ATOM    719 2HG2 VAL A  43       8.571   1.938   3.068  1.00  0.00           H  
ATOM    720 3HG2 VAL A  43       7.392   0.606   2.997  1.00  0.00           H  
ATOM    721  N   ILE A  44       6.569   3.845   6.882  1.00  0.00           N  
ATOM    722  CA  ILE A  44       5.798   4.691   7.786  1.00  0.00           C  
ATOM    723  C   ILE A  44       5.614   6.088   7.210  1.00  0.00           C  
ATOM    724  O   ILE A  44       6.577   6.840   7.059  1.00  0.00           O  
ATOM    725  CB  ILE A  44       6.482   4.788   9.162  1.00  0.00           C  
ATOM    726  CG1 ILE A  44       6.744   3.391   9.729  1.00  0.00           C  
ATOM    727  CG2 ILE A  44       5.629   5.604  10.123  1.00  0.00           C  
ATOM    728  CD1 ILE A  44       5.497   2.552   9.888  1.00  0.00           C  
ATOM    729  H   ILE A  44       7.568   3.978   6.814  1.00  0.00           H  
ATOM    730  HA  ILE A  44       4.817   4.239   7.931  1.00  0.00           H  
ATOM    731  HB  ILE A  44       7.452   5.272   9.053  1.00  0.00           H  
ATOM    732 1HG1 ILE A  44       7.433   2.857   9.075  1.00  0.00           H  
ATOM    733 2HG1 ILE A  44       7.223   3.477  10.704  1.00  0.00           H  
ATOM    734 1HG2 ILE A  44       6.126   5.662  11.090  1.00  0.00           H  
ATOM    735 2HG2 ILE A  44       5.492   6.608   9.724  1.00  0.00           H  
ATOM    736 3HG2 ILE A  44       4.657   5.125  10.242  1.00  0.00           H  
ATOM    737 1HD1 ILE A  44       5.764   1.576  10.294  1.00  0.00           H  
ATOM    738 2HD1 ILE A  44       4.807   3.052  10.568  1.00  0.00           H  
ATOM    739 3HD1 ILE A  44       5.020   2.422   8.918  1.00  0.00           H  
ATOM    740  N   VAL A  45       4.371   6.430   6.889  1.00  0.00           N  
ATOM    741  CA  VAL A  45       4.055   7.743   6.339  1.00  0.00           C  
ATOM    742  C   VAL A  45       3.297   8.596   7.348  1.00  0.00           C  
ATOM    743  O   VAL A  45       2.217   8.220   7.804  1.00  0.00           O  
ATOM    744  CB  VAL A  45       3.213   7.598   5.058  1.00  0.00           C  
ATOM    745  CG1 VAL A  45       2.843   8.967   4.506  1.00  0.00           C  
ATOM    746  CG2 VAL A  45       3.979   6.788   4.024  1.00  0.00           C  
ATOM    747  H   VAL A  45       3.625   5.764   7.029  1.00  0.00           H  
ATOM    748  HA  VAL A  45       4.990   8.247   6.088  1.00  0.00           H  
ATOM    749  HB  VAL A  45       2.281   7.087   5.303  1.00  0.00           H  
ATOM    750 1HG1 VAL A  45       2.247   8.845   3.601  1.00  0.00           H  
ATOM    751 2HG1 VAL A  45       2.264   9.514   5.250  1.00  0.00           H  
ATOM    752 3HG1 VAL A  45       3.750   9.521   4.270  1.00  0.00           H  
ATOM    753 1HG2 VAL A  45       3.377   6.689   3.121  1.00  0.00           H  
ATOM    754 2HG2 VAL A  45       4.913   7.296   3.783  1.00  0.00           H  
ATOM    755 3HG2 VAL A  45       4.197   5.798   4.425  1.00  0.00           H  
ATOM    756  N   TYR A  46       3.869   9.744   7.694  1.00  0.00           N  
ATOM    757  CA  TYR A  46       3.253  10.646   8.659  1.00  0.00           C  
ATOM    758  C   TYR A  46       2.983  12.013   8.043  1.00  0.00           C  
ATOM    759  O   TYR A  46       3.902  12.684   7.573  1.00  0.00           O  
ATOM    760  CB  TYR A  46       4.139  10.788   9.899  1.00  0.00           C  
ATOM    761  CG  TYR A  46       3.522  11.626  10.997  1.00  0.00           C  
ATOM    762  CD1 TYR A  46       2.672  11.038  11.923  1.00  0.00           C  
ATOM    763  CD2 TYR A  46       3.805  12.981  11.079  1.00  0.00           C  
ATOM    764  CE1 TYR A  46       2.108  11.803  12.926  1.00  0.00           C  
ATOM    765  CE2 TYR A  46       3.242  13.745  12.082  1.00  0.00           C  
ATOM    766  CZ  TYR A  46       2.396  13.161  13.002  1.00  0.00           C  
ATOM    767  OH  TYR A  46       1.835  13.922  14.002  1.00  0.00           O  
ATOM    768  H   TYR A  46       4.753   9.999   7.278  1.00  0.00           H  
ATOM    769  HA  TYR A  46       2.304  10.215   8.981  1.00  0.00           H  
ATOM    770 1HB  TYR A  46       4.357   9.800  10.306  1.00  0.00           H  
ATOM    771 2HB  TYR A  46       5.088  11.243   9.617  1.00  0.00           H  
ATOM    772  HD1 TYR A  46       2.448   9.973  11.858  1.00  0.00           H  
ATOM    773  HD2 TYR A  46       4.473  13.443  10.351  1.00  0.00           H  
ATOM    774  HE1 TYR A  46       1.440  11.341  13.653  1.00  0.00           H  
ATOM    775  HE2 TYR A  46       3.464  14.811  12.146  1.00  0.00           H  
ATOM    776  HH  TYR A  46       2.132  14.831  13.915  1.00  0.00           H  
ATOM    777  N   LEU A  47       1.719  12.420   8.047  1.00  0.00           N  
ATOM    778  CA  LEU A  47       1.329  13.716   7.503  1.00  0.00           C  
ATOM    779  C   LEU A  47       1.205  14.760   8.604  1.00  0.00           C  
ATOM    780  O   LEU A  47       0.411  14.607   9.532  1.00  0.00           O  
ATOM    781  CB  LEU A  47      -0.003  13.597   6.751  1.00  0.00           C  
ATOM    782  CG  LEU A  47      -0.565  14.905   6.182  1.00  0.00           C  
ATOM    783  CD1 LEU A  47       0.398  15.462   5.142  1.00  0.00           C  
ATOM    784  CD2 LEU A  47      -1.936  14.648   5.574  1.00  0.00           C  
ATOM    785  H   LEU A  47       1.010  11.816   8.437  1.00  0.00           H  
ATOM    786  HA  LEU A  47       2.095  14.039   6.798  1.00  0.00           H  
ATOM    787 1HB  LEU A  47       0.127  12.903   5.922  1.00  0.00           H  
ATOM    788 2HB  LEU A  47      -0.749  13.183   7.430  1.00  0.00           H  
ATOM    789  HG  LEU A  47      -0.654  15.642   6.981  1.00  0.00           H  
ATOM    790 1HD1 LEU A  47      -0.001  16.392   4.737  1.00  0.00           H  
ATOM    791 2HD1 LEU A  47       1.365  15.655   5.608  1.00  0.00           H  
ATOM    792 3HD1 LEU A  47       0.521  14.739   4.336  1.00  0.00           H  
ATOM    793 1HD2 LEU A  47      -2.336  15.578   5.170  1.00  0.00           H  
ATOM    794 2HD2 LEU A  47      -1.847  13.913   4.774  1.00  0.00           H  
ATOM    795 3HD2 LEU A  47      -2.609  14.268   6.343  1.00  0.00           H  
ATOM    796  N   THR A  48       1.996  15.823   8.496  1.00  0.00           N  
ATOM    797  CA  THR A  48       1.990  16.886   9.494  1.00  0.00           C  
ATOM    798  C   THR A  48       0.891  17.902   9.210  1.00  0.00           C  
ATOM    799  O   THR A  48       0.277  17.886   8.143  1.00  0.00           O  
ATOM    800  CB  THR A  48       3.353  17.601   9.550  1.00  0.00           C  
ATOM    801  OG1 THR A  48       3.546  18.362   8.350  1.00  0.00           O  
ATOM    802  CG2 THR A  48       4.480  16.590   9.693  1.00  0.00           C  
ATOM    803  H   THR A  48       2.616  15.897   7.702  1.00  0.00           H  
ATOM    804  HA  THR A  48       1.811  16.442  10.473  1.00  0.00           H  
ATOM    805  HB  THR A  48       3.372  18.281  10.402  1.00  0.00           H  
ATOM    806  HG1 THR A  48       4.318  18.925   8.450  1.00  0.00           H  
ATOM    807 1HG2 THR A  48       5.435  17.114   9.731  1.00  0.00           H  
ATOM    808 2HG2 THR A  48       4.342  16.019  10.610  1.00  0.00           H  
ATOM    809 3HG2 THR A  48       4.472  15.914   8.839  1.00  0.00           H  
ATOM    810  N   SER A  49       0.646  18.785  10.172  1.00  0.00           N  
ATOM    811  CA  SER A  49      -0.374  19.817  10.024  1.00  0.00           C  
ATOM    812  C   SER A  49       0.028  20.841   8.971  1.00  0.00           C  
ATOM    813  O   SER A  49      -0.811  21.586   8.464  1.00  0.00           O  
ATOM    814  CB  SER A  49      -0.613  20.510  11.351  1.00  0.00           C  
ATOM    815  OG  SER A  49       0.505  21.263  11.733  1.00  0.00           O  
ATOM    816  H   SER A  49       1.179  18.741  11.028  1.00  0.00           H  
ATOM    817  HA  SER A  49      -1.305  19.341   9.712  1.00  0.00           H  
ATOM    818 1HB  SER A  49      -1.483  21.160  11.271  1.00  0.00           H  
ATOM    819 2HB  SER A  49      -0.831  19.765  12.116  1.00  0.00           H  
ATOM    820  HG  SER A  49       0.678  21.867  11.007  1.00  0.00           H  
ATOM    821  N   ASP A  50       1.316  20.874   8.648  1.00  0.00           N  
ATOM    822  CA  ASP A  50       1.830  21.801   7.645  1.00  0.00           C  
ATOM    823  C   ASP A  50       1.665  21.239   6.239  1.00  0.00           C  
ATOM    824  O   ASP A  50       1.943  21.920   5.252  1.00  0.00           O  
ATOM    825  CB  ASP A  50       3.307  22.109   7.906  1.00  0.00           C  
ATOM    826  CG  ASP A  50       3.529  22.905   9.185  1.00  0.00           C  
ATOM    827  OD1 ASP A  50       2.596  23.516   9.651  1.00  0.00           O  
ATOM    828  OD2 ASP A  50       4.629  22.896   9.684  1.00  0.00           O  
ATOM    829  H   ASP A  50       1.955  20.242   9.106  1.00  0.00           H  
ATOM    830  HA  ASP A  50       1.271  22.734   7.718  1.00  0.00           H  
ATOM    831 1HB  ASP A  50       3.867  21.176   7.975  1.00  0.00           H  
ATOM    832 2HB  ASP A  50       3.715  22.674   7.068  1.00  0.00           H  
ATOM    833  N   GLY A  51       1.210  19.993   6.155  1.00  0.00           N  
ATOM    834  CA  GLY A  51       1.005  19.338   4.868  1.00  0.00           C  
ATOM    835  C   GLY A  51       2.284  18.668   4.382  1.00  0.00           C  
ATOM    836  O   GLY A  51       2.478  18.477   3.182  1.00  0.00           O  
ATOM    837  H   GLY A  51       1.002  19.487   7.004  1.00  0.00           H  
ATOM    838 1HA  GLY A  51       0.213  18.595   4.960  1.00  0.00           H  
ATOM    839 2HA  GLY A  51       0.674  20.073   4.135  1.00  0.00           H  
ATOM    840  N   LYS A  52       3.153  18.312   5.321  1.00  0.00           N  
ATOM    841  CA  LYS A  52       4.415  17.660   4.990  1.00  0.00           C  
ATOM    842  C   LYS A  52       4.328  16.154   5.195  1.00  0.00           C  
ATOM    843  O   LYS A  52       3.717  15.682   6.156  1.00  0.00           O  
ATOM    844  CB  LYS A  52       5.555  18.240   5.829  1.00  0.00           C  
ATOM    845  CG  LYS A  52       5.809  19.724   5.604  1.00  0.00           C  
ATOM    846  CD  LYS A  52       6.940  20.231   6.487  1.00  0.00           C  
ATOM    847  CE  LYS A  52       7.170  21.722   6.291  1.00  0.00           C  
ATOM    848  NZ  LYS A  52       8.265  22.235   7.159  1.00  0.00           N  
ATOM    849  H   LYS A  52       2.935  18.497   6.289  1.00  0.00           H  
ATOM    850  HA  LYS A  52       4.642  17.857   3.941  1.00  0.00           H  
ATOM    851 1HB  LYS A  52       5.337  18.095   6.888  1.00  0.00           H  
ATOM    852 2HB  LYS A  52       6.478  17.705   5.608  1.00  0.00           H  
ATOM    853 1HG  LYS A  52       6.071  19.894   4.559  1.00  0.00           H  
ATOM    854 2HG  LYS A  52       4.904  20.287   5.829  1.00  0.00           H  
ATOM    855 1HD  LYS A  52       6.697  20.043   7.533  1.00  0.00           H  
ATOM    856 2HD  LYS A  52       7.859  19.697   6.244  1.00  0.00           H  
ATOM    857 1HE  LYS A  52       7.427  21.917   5.251  1.00  0.00           H  
ATOM    858 2HE  LYS A  52       6.255  22.265   6.524  1.00  0.00           H  
ATOM    859 1HZ  LYS A  52       8.385  23.225   7.001  1.00  0.00           H  
ATOM    860 2HZ  LYS A  52       8.028  22.076   8.129  1.00  0.00           H  
ATOM    861 3HZ  LYS A  52       9.124  21.752   6.939  1.00  0.00           H  
ATOM    862  N   VAL A  53       4.940  15.401   4.288  1.00  0.00           N  
ATOM    863  CA  VAL A  53       4.918  13.945   4.357  1.00  0.00           C  
ATOM    864  C   VAL A  53       6.265  13.394   4.804  1.00  0.00           C  
ATOM    865  O   VAL A  53       7.268  13.538   4.106  1.00  0.00           O  
ATOM    866  CB  VAL A  53       4.553  13.350   2.984  1.00  0.00           C  
ATOM    867  CG1 VAL A  53       4.613  11.830   3.030  1.00  0.00           C  
ATOM    868  CG2 VAL A  53       3.170  13.823   2.565  1.00  0.00           C  
ATOM    869  H   VAL A  53       5.434  15.850   3.530  1.00  0.00           H  
ATOM    870  HA  VAL A  53       4.158  13.645   5.081  1.00  0.00           H  
ATOM    871  HB  VAL A  53       5.288  13.678   2.249  1.00  0.00           H  
ATOM    872 1HG1 VAL A  53       4.352  11.426   2.051  1.00  0.00           H  
ATOM    873 2HG1 VAL A  53       5.621  11.513   3.296  1.00  0.00           H  
ATOM    874 3HG1 VAL A  53       3.907  11.461   3.773  1.00  0.00           H  
ATOM    875 1HG2 VAL A  53       2.919  13.399   1.594  1.00  0.00           H  
ATOM    876 2HG2 VAL A  53       2.435  13.500   3.304  1.00  0.00           H  
ATOM    877 3HG2 VAL A  53       3.162  14.911   2.499  1.00  0.00           H  
ATOM    878  N   GLU A  54       6.281  12.762   5.973  1.00  0.00           N  
ATOM    879  CA  GLU A  54       7.501  12.163   6.504  1.00  0.00           C  
ATOM    880  C   GLU A  54       7.491  10.650   6.333  1.00  0.00           C  
ATOM    881  O   GLU A  54       6.644   9.958   6.898  1.00  0.00           O  
ATOM    882  CB  GLU A  54       7.670  12.518   7.983  1.00  0.00           C  
ATOM    883  CG  GLU A  54       7.897  13.999   8.252  1.00  0.00           C  
ATOM    884  CD  GLU A  54       9.232  14.485   7.762  1.00  0.00           C  
ATOM    885  OE1 GLU A  54      10.139  13.692   7.683  1.00  0.00           O  
ATOM    886  OE2 GLU A  54       9.346  15.651   7.467  1.00  0.00           O  
ATOM    887  H   GLU A  54       5.427  12.695   6.508  1.00  0.00           H  
ATOM    888  HA  GLU A  54       8.352  12.571   5.958  1.00  0.00           H  
ATOM    889 1HB  GLU A  54       6.782  12.209   8.535  1.00  0.00           H  
ATOM    890 2HB  GLU A  54       8.518  11.970   8.394  1.00  0.00           H  
ATOM    891 1HG  GLU A  54       7.111  14.571   7.759  1.00  0.00           H  
ATOM    892 2HG  GLU A  54       7.821  14.178   9.324  1.00  0.00           H  
ATOM    893  N   ILE A  55       8.437  10.142   5.552  1.00  0.00           N  
ATOM    894  CA  ILE A  55       8.533   8.709   5.297  1.00  0.00           C  
ATOM    895  C   ILE A  55       9.708   8.093   6.048  1.00  0.00           C  
ATOM    896  O   ILE A  55      10.819   8.620   6.019  1.00  0.00           O  
ATOM    897  CB  ILE A  55       8.681   8.428   3.791  1.00  0.00           C  
ATOM    898  CG1 ILE A  55       7.462   8.951   3.027  1.00  0.00           C  
ATOM    899  CG2 ILE A  55       8.870   6.939   3.544  1.00  0.00           C  
ATOM    900  CD1 ILE A  55       7.627   8.930   1.525  1.00  0.00           C  
ATOM    901  H   ILE A  55       9.108  10.764   5.123  1.00  0.00           H  
ATOM    902  HA  ILE A  55       7.612   8.235   5.639  1.00  0.00           H  
ATOM    903  HB  ILE A  55       9.548   8.963   3.405  1.00  0.00           H  
ATOM    904 1HG1 ILE A  55       6.588   8.353   3.283  1.00  0.00           H  
ATOM    905 2HG1 ILE A  55       7.255   9.977   3.332  1.00  0.00           H  
ATOM    906 1HG2 ILE A  55       8.972   6.758   2.474  1.00  0.00           H  
ATOM    907 2HG2 ILE A  55       9.767   6.596   4.057  1.00  0.00           H  
ATOM    908 3HG2 ILE A  55       8.004   6.395   3.922  1.00  0.00           H  
ATOM    909 1HD1 ILE A  55       6.723   9.316   1.054  1.00  0.00           H  
ATOM    910 2HD1 ILE A  55       8.477   9.553   1.243  1.00  0.00           H  
ATOM    911 3HD1 ILE A  55       7.801   7.908   1.192  1.00  0.00           H  
ATOM    912  N   ARG A  56       9.453   6.975   6.721  1.00  0.00           N  
ATOM    913  CA  ARG A  56      10.488   6.287   7.482  1.00  0.00           C  
ATOM    914  C   ARG A  56      10.512   4.800   7.159  1.00  0.00           C  
ATOM    915  O   ARG A  56       9.492   4.217   6.789  1.00  0.00           O  
ATOM    916  CB  ARG A  56      10.268   6.475   8.976  1.00  0.00           C  
ATOM    917  CG  ARG A  56      10.290   7.920   9.449  1.00  0.00           C  
ATOM    918  CD  ARG A  56      11.651   8.509   9.351  1.00  0.00           C  
ATOM    919  NE  ARG A  56      11.697   9.860   9.887  1.00  0.00           N  
ATOM    920  CZ  ARG A  56      11.383  10.970   9.192  1.00  0.00           C  
ATOM    921  NH1 ARG A  56      11.002  10.874   7.937  1.00  0.00           N  
ATOM    922  NH2 ARG A  56      11.457  12.156   9.771  1.00  0.00           N  
ATOM    923  H   ARG A  56       8.518   6.593   6.703  1.00  0.00           H  
ATOM    924  HA  ARG A  56      11.454   6.718   7.220  1.00  0.00           H  
ATOM    925 1HB  ARG A  56       9.305   6.051   9.258  1.00  0.00           H  
ATOM    926 2HB  ARG A  56      11.037   5.936   9.528  1.00  0.00           H  
ATOM    927 1HG  ARG A  56       9.614   8.515   8.834  1.00  0.00           H  
ATOM    928 2HG  ARG A  56       9.970   7.967  10.490  1.00  0.00           H  
ATOM    929 1HD  ARG A  56      12.354   7.895   9.913  1.00  0.00           H  
ATOM    930 2HD  ARG A  56      11.956   8.546   8.306  1.00  0.00           H  
ATOM    931  HE  ARG A  56      11.985   9.974  10.850  1.00  0.00           H  
ATOM    932 1HH1 ARG A  56      10.946   9.968   7.494  1.00  0.00           H  
ATOM    933 2HH1 ARG A  56      10.767  11.706   7.416  1.00  0.00           H  
ATOM    934 1HH2 ARG A  56      11.749  12.229  10.736  1.00  0.00           H  
ATOM    935 2HH2 ARG A  56      11.221  12.987   9.250  1.00  0.00           H  
ATOM    936  N   GLU A  57      11.683   4.187   7.300  1.00  0.00           N  
ATOM    937  CA  GLU A  57      11.844   2.766   7.015  1.00  0.00           C  
ATOM    938  C   GLU A  57      11.882   1.947   8.299  1.00  0.00           C  
ATOM    939  O   GLU A  57      12.636   2.257   9.222  1.00  0.00           O  
ATOM    940  CB  GLU A  57      13.122   2.526   6.207  1.00  0.00           C  
ATOM    941  CG  GLU A  57      13.384   1.066   5.865  1.00  0.00           C  
ATOM    942  CD  GLU A  57      14.635   0.871   5.054  1.00  0.00           C  
ATOM    943  OE1 GLU A  57      14.725   1.435   3.990  1.00  0.00           O  
ATOM    944  OE2 GLU A  57      15.502   0.157   5.500  1.00  0.00           O  
ATOM    945  H   GLU A  57      12.482   4.720   7.614  1.00  0.00           H  
ATOM    946  HA  GLU A  57      10.997   2.436   6.414  1.00  0.00           H  
ATOM    947 1HB  GLU A  57      13.072   3.085   5.273  1.00  0.00           H  
ATOM    948 2HB  GLU A  57      13.981   2.898   6.766  1.00  0.00           H  
ATOM    949 1HG  GLU A  57      13.472   0.497   6.790  1.00  0.00           H  
ATOM    950 2HG  GLU A  57      12.532   0.676   5.310  1.00  0.00           H  
ATOM    951  N   VAL A  58      11.065   0.901   8.351  1.00  0.00           N  
ATOM    952  CA  VAL A  58      11.008   0.031   9.520  1.00  0.00           C  
ATOM    953  C   VAL A  58      11.427  -1.390   9.169  1.00  0.00           C  
ATOM    954  O   VAL A  58      10.898  -1.991   8.234  1.00  0.00           O  
ATOM    955  CB  VAL A  58       9.583   0.014  10.105  1.00  0.00           C  
ATOM    956  CG1 VAL A  58       9.475  -1.022  11.214  1.00  0.00           C  
ATOM    957  CG2 VAL A  58       9.220   1.398  10.622  1.00  0.00           C  
ATOM    958  H   VAL A  58      10.468   0.703   7.561  1.00  0.00           H  
ATOM    959  HA  VAL A  58      11.693   0.421  10.275  1.00  0.00           H  
ATOM    960  HB  VAL A  58       8.883  -0.278   9.323  1.00  0.00           H  
ATOM    961 1HG1 VAL A  58       8.462  -1.020  11.616  1.00  0.00           H  
ATOM    962 2HG1 VAL A  58       9.705  -2.009  10.813  1.00  0.00           H  
ATOM    963 3HG1 VAL A  58      10.180  -0.779  12.009  1.00  0.00           H  
ATOM    964 1HG2 VAL A  58       8.211   1.379  11.034  1.00  0.00           H  
ATOM    965 2HG2 VAL A  58       9.924   1.692  11.401  1.00  0.00           H  
ATOM    966 3HG2 VAL A  58       9.263   2.116   9.803  1.00  0.00           H  
ATOM    967  N   THR A  59      12.380  -1.925   9.926  1.00  0.00           N  
ATOM    968  CA  THR A  59      12.861  -3.284   9.706  1.00  0.00           C  
ATOM    969  C   THR A  59      12.627  -4.156  10.933  1.00  0.00           C  
ATOM    970  O   THR A  59      12.747  -5.379  10.869  1.00  0.00           O  
ATOM    971  CB  THR A  59      14.357  -3.291   9.344  1.00  0.00           C  
ATOM    972  OG1 THR A  59      15.121  -2.786  10.447  1.00  0.00           O  
ATOM    973  CG2 THR A  59      14.613  -2.428   8.117  1.00  0.00           C  
ATOM    974  H   THR A  59      12.782  -1.375  10.672  1.00  0.00           H  
ATOM    975  HA  THR A  59      12.315  -3.712   8.865  1.00  0.00           H  
ATOM    976  HB  THR A  59      14.676  -4.312   9.136  1.00  0.00           H  
ATOM    977  HG1 THR A  59      14.753  -1.946  10.733  1.00  0.00           H  
ATOM    978 1HG2 THR A  59      15.676  -2.446   7.876  1.00  0.00           H  
ATOM    979 2HG2 THR A  59      14.043  -2.817   7.274  1.00  0.00           H  
ATOM    980 3HG2 THR A  59      14.305  -1.404   8.323  1.00  0.00           H  
ATOM    981  N   SER A  60      12.293  -3.519  12.050  1.00  0.00           N  
ATOM    982  CA  SER A  60      12.045  -4.235  13.296  1.00  0.00           C  
ATOM    983  C   SER A  60      10.992  -3.526  14.139  1.00  0.00           C  
ATOM    984  O   SER A  60      10.748  -2.332  13.968  1.00  0.00           O  
ATOM    985  CB  SER A  60      13.332  -4.369  14.086  1.00  0.00           C  
ATOM    986  OG  SER A  60      13.768  -3.121  14.551  1.00  0.00           O  
ATOM    987  H   SER A  60      12.210  -2.512  12.037  1.00  0.00           H  
ATOM    988  HA  SER A  60      11.683  -5.235  13.054  1.00  0.00           H  
ATOM    989 1HB  SER A  60      13.172  -5.039  14.931  1.00  0.00           H  
ATOM    990 2HB  SER A  60      14.101  -4.815  13.456  1.00  0.00           H  
ATOM    991  HG  SER A  60      14.409  -2.808  13.907  1.00  0.00           H  
ATOM    992  N   GLU A  61      10.372  -4.268  15.049  1.00  0.00           N  
ATOM    993  CA  GLU A  61       9.352  -3.710  15.928  1.00  0.00           C  
ATOM    994  C   GLU A  61       9.915  -2.573  16.771  1.00  0.00           C  
ATOM    995  O   GLU A  61       9.252  -1.557  16.983  1.00  0.00           O  
ATOM    996  CB  GLU A  61       8.779  -4.798  16.839  1.00  0.00           C  
ATOM    997  CG  GLU A  61       7.644  -4.332  17.740  1.00  0.00           C  
ATOM    998  CD  GLU A  61       7.038  -5.448  18.542  1.00  0.00           C  
ATOM    999  OE1 GLU A  61       7.507  -6.556  18.434  1.00  0.00           O  
ATOM   1000  OE2 GLU A  61       6.103  -5.194  19.265  1.00  0.00           O  
ATOM   1001  H   GLU A  61      10.612  -5.246  15.133  1.00  0.00           H  
ATOM   1002  HA  GLU A  61       8.540  -3.320  15.313  1.00  0.00           H  
ATOM   1003 1HB  GLU A  61       8.406  -5.622  16.230  1.00  0.00           H  
ATOM   1004 2HB  GLU A  61       9.570  -5.194  17.475  1.00  0.00           H  
ATOM   1005 1HG  GLU A  61       8.026  -3.574  18.423  1.00  0.00           H  
ATOM   1006 2HG  GLU A  61       6.872  -3.871  17.125  1.00  0.00           H  
ATOM   1007  N   GLU A  62      11.141  -2.749  17.251  1.00  0.00           N  
ATOM   1008  CA  GLU A  62      11.807  -1.726  18.047  1.00  0.00           C  
ATOM   1009  C   GLU A  62      11.842  -0.392  17.313  1.00  0.00           C  
ATOM   1010  O   GLU A  62      11.473   0.643  17.867  1.00  0.00           O  
ATOM   1011  CB  GLU A  62      13.231  -2.165  18.396  1.00  0.00           C  
ATOM   1012  CG  GLU A  62      14.031  -1.137  19.183  1.00  0.00           C  
ATOM   1013  CD  GLU A  62      15.437  -1.586  19.472  1.00  0.00           C  
ATOM   1014  OE1 GLU A  62      15.702  -2.758  19.353  1.00  0.00           O  
ATOM   1015  OE2 GLU A  62      16.246  -0.756  19.813  1.00  0.00           O  
ATOM   1016  H   GLU A  62      11.625  -3.616  17.059  1.00  0.00           H  
ATOM   1017  HA  GLU A  62      11.254  -1.598  18.979  1.00  0.00           H  
ATOM   1018 1HB  GLU A  62      13.196  -3.083  18.984  1.00  0.00           H  
ATOM   1019 2HB  GLU A  62      13.779  -2.385  17.479  1.00  0.00           H  
ATOM   1020 1HG  GLU A  62      14.069  -0.208  18.614  1.00  0.00           H  
ATOM   1021 2HG  GLU A  62      13.519  -0.935  20.122  1.00  0.00           H  
ATOM   1022  N   GLU A  63      12.289  -0.423  16.061  1.00  0.00           N  
ATOM   1023  CA  GLU A  63      12.349   0.780  15.239  1.00  0.00           C  
ATOM   1024  C   GLU A  63      10.957   1.351  14.997  1.00  0.00           C  
ATOM   1025  O   GLU A  63      10.764   2.567  15.016  1.00  0.00           O  
ATOM   1026  CB  GLU A  63      13.028   0.478  13.902  1.00  0.00           C  
ATOM   1027  CG  GLU A  63      14.517   0.182  14.005  1.00  0.00           C  
ATOM   1028  CD  GLU A  63      15.116  -0.268  12.701  1.00  0.00           C  
ATOM   1029  OE1 GLU A  63      14.378  -0.697  11.847  1.00  0.00           O  
ATOM   1030  OE2 GLU A  63      16.313  -0.182  12.560  1.00  0.00           O  
ATOM   1031  H   GLU A  63      12.595  -1.303  15.670  1.00  0.00           H  
ATOM   1032  HA  GLU A  63      12.948   1.526  15.762  1.00  0.00           H  
ATOM   1033 1HB  GLU A  63      12.547  -0.382  13.435  1.00  0.00           H  
ATOM   1034 2HB  GLU A  63      12.902   1.328  13.230  1.00  0.00           H  
ATOM   1035 1HG  GLU A  63      15.034   1.081  14.338  1.00  0.00           H  
ATOM   1036 2HG  GLU A  63      14.671  -0.592  14.756  1.00  0.00           H  
ATOM   1037  N   LEU A  64       9.992   0.467  14.767  1.00  0.00           N  
ATOM   1038  CA  LEU A  64       8.619   0.883  14.511  1.00  0.00           C  
ATOM   1039  C   LEU A  64       8.098   1.780  15.626  1.00  0.00           C  
ATOM   1040  O   LEU A  64       7.637   2.893  15.375  1.00  0.00           O  
ATOM   1041  CB  LEU A  64       7.711  -0.345  14.368  1.00  0.00           C  
ATOM   1042  CG  LEU A  64       6.227  -0.050  14.118  1.00  0.00           C  
ATOM   1043  CD1 LEU A  64       6.079   0.766  12.841  1.00  0.00           C  
ATOM   1044  CD2 LEU A  64       5.458  -1.359  14.023  1.00  0.00           C  
ATOM   1045  H   LEU A  64      10.216  -0.517  14.770  1.00  0.00           H  
ATOM   1046  HA  LEU A  64       8.595   1.440  13.574  1.00  0.00           H  
ATOM   1047 1HB  LEU A  64       8.073  -0.949  13.538  1.00  0.00           H  
ATOM   1048 2HB  LEU A  64       7.782  -0.938  15.280  1.00  0.00           H  
ATOM   1049  HG  LEU A  64       5.831   0.545  14.941  1.00  0.00           H  
ATOM   1050 1HD1 LEU A  64       5.024   0.976  12.663  1.00  0.00           H  
ATOM   1051 2HD1 LEU A  64       6.623   1.705  12.944  1.00  0.00           H  
ATOM   1052 3HD1 LEU A  64       6.483   0.202  12.001  1.00  0.00           H  
ATOM   1053 1HD2 LEU A  64       4.402  -1.149  13.846  1.00  0.00           H  
ATOM   1054 2HD2 LEU A  64       5.852  -1.954  13.200  1.00  0.00           H  
ATOM   1055 3HD2 LEU A  64       5.566  -1.913  14.956  1.00  0.00           H  
ATOM   1056  N   GLU A  65       8.174   1.288  16.858  1.00  0.00           N  
ATOM   1057  CA  GLU A  65       7.685   2.034  18.012  1.00  0.00           C  
ATOM   1058  C   GLU A  65       8.443   3.344  18.183  1.00  0.00           C  
ATOM   1059  O   GLU A  65       7.840   4.402  18.362  1.00  0.00           O  
ATOM   1060  CB  GLU A  65       7.810   1.191  19.283  1.00  0.00           C  
ATOM   1061  CG  GLU A  65       7.324   1.885  20.548  1.00  0.00           C  
ATOM   1062  CD  GLU A  65       7.351   0.989  21.754  1.00  0.00           C  
ATOM   1063  OE1 GLU A  65       7.252  -0.203  21.588  1.00  0.00           O  
ATOM   1064  OE2 GLU A  65       7.472   1.497  22.844  1.00  0.00           O  
ATOM   1065  H   GLU A  65       8.581   0.375  16.999  1.00  0.00           H  
ATOM   1066  HA  GLU A  65       6.628   2.258  17.856  1.00  0.00           H  
ATOM   1067 1HB  GLU A  65       7.240   0.270  19.167  1.00  0.00           H  
ATOM   1068 2HB  GLU A  65       8.853   0.914  19.435  1.00  0.00           H  
ATOM   1069 1HG  GLU A  65       7.954   2.753  20.739  1.00  0.00           H  
ATOM   1070 2HG  GLU A  65       6.306   2.239  20.387  1.00  0.00           H  
ATOM   1071  N   LYS A  66       9.768   3.266  18.128  1.00  0.00           N  
ATOM   1072  CA  LYS A  66      10.613   4.439  18.311  1.00  0.00           C  
ATOM   1073  C   LYS A  66      10.327   5.495  17.251  1.00  0.00           C  
ATOM   1074  O   LYS A  66      10.204   6.681  17.558  1.00  0.00           O  
ATOM   1075  CB  LYS A  66      12.090   4.046  18.276  1.00  0.00           C  
ATOM   1076  CG  LYS A  66      12.570   3.294  19.510  1.00  0.00           C  
ATOM   1077  CD  LYS A  66      14.035   2.902  19.384  1.00  0.00           C  
ATOM   1078  CE  LYS A  66      14.557   2.285  20.673  1.00  0.00           C  
ATOM   1079  NZ  LYS A  66      15.969   1.835  20.543  1.00  0.00           N  
ATOM   1080  H   LYS A  66      10.201   2.370  17.955  1.00  0.00           H  
ATOM   1081  HA  LYS A  66      10.405   4.866  19.293  1.00  0.00           H  
ATOM   1082 1HB  LYS A  66      12.279   3.416  17.406  1.00  0.00           H  
ATOM   1083 2HB  LYS A  66      12.703   4.942  18.171  1.00  0.00           H  
ATOM   1084 1HG  LYS A  66      12.446   3.924  20.392  1.00  0.00           H  
ATOM   1085 2HG  LYS A  66      11.972   2.393  19.643  1.00  0.00           H  
ATOM   1086 1HD  LYS A  66      14.150   2.181  18.573  1.00  0.00           H  
ATOM   1087 2HD  LYS A  66      14.629   3.785  19.149  1.00  0.00           H  
ATOM   1088 1HE  LYS A  66      14.494   3.016  21.478  1.00  0.00           H  
ATOM   1089 2HE  LYS A  66      13.939   1.427  20.942  1.00  0.00           H  
ATOM   1090 1HZ  LYS A  66      16.277   1.432  21.417  1.00  0.00           H  
ATOM   1091 2HZ  LYS A  66      16.036   1.142  19.811  1.00  0.00           H  
ATOM   1092 3HZ  LYS A  66      16.555   2.625  20.312  1.00  0.00           H  
ATOM   1093  N   ILE A  67      10.221   5.057  16.001  1.00  0.00           N  
ATOM   1094  CA  ILE A  67       9.957   5.965  14.890  1.00  0.00           C  
ATOM   1095  C   ILE A  67       8.587   6.615  15.023  1.00  0.00           C  
ATOM   1096  O   ILE A  67       8.453   7.835  14.913  1.00  0.00           O  
ATOM   1097  CB  ILE A  67      10.046   5.226  13.543  1.00  0.00           C  
ATOM   1098  CG1 ILE A  67      11.500   4.862  13.228  1.00  0.00           C  
ATOM   1099  CG2 ILE A  67       9.453   6.075  12.429  1.00  0.00           C  
ATOM   1100  CD1 ILE A  67      11.651   3.891  12.079  1.00  0.00           C  
ATOM   1101  H   ILE A  67      10.325   4.070  15.814  1.00  0.00           H  
ATOM   1102  HA  ILE A  67      10.718   6.747  14.895  1.00  0.00           H  
ATOM   1103  HB  ILE A  67       9.494   4.289  13.605  1.00  0.00           H  
ATOM   1104 1HG1 ILE A  67      12.056   5.767  12.986  1.00  0.00           H  
ATOM   1105 2HG1 ILE A  67      11.964   4.420  14.110  1.00  0.00           H  
ATOM   1106 1HG2 ILE A  67       9.525   5.538  11.484  1.00  0.00           H  
ATOM   1107 2HG2 ILE A  67       8.407   6.285  12.649  1.00  0.00           H  
ATOM   1108 3HG2 ILE A  67      10.003   7.014  12.355  1.00  0.00           H  
ATOM   1109 1HD1 ILE A  67      12.709   3.682  11.917  1.00  0.00           H  
ATOM   1110 2HD1 ILE A  67      11.130   2.963  12.316  1.00  0.00           H  
ATOM   1111 3HD1 ILE A  67      11.225   4.326  11.176  1.00  0.00           H  
ATOM   1112  N   LEU A  68       7.568   5.795  15.261  1.00  0.00           N  
ATOM   1113  CA  LEU A  68       6.204   6.288  15.402  1.00  0.00           C  
ATOM   1114  C   LEU A  68       6.093   7.280  16.553  1.00  0.00           C  
ATOM   1115  O   LEU A  68       5.393   8.288  16.451  1.00  0.00           O  
ATOM   1116  CB  LEU A  68       5.239   5.118  15.632  1.00  0.00           C  
ATOM   1117  CG  LEU A  68       5.034   4.180  14.437  1.00  0.00           C  
ATOM   1118  CD1 LEU A  68       4.232   2.963  14.877  1.00  0.00           C  
ATOM   1119  CD2 LEU A  68       4.323   4.928  13.319  1.00  0.00           C  
ATOM   1120  H   LEU A  68       7.745   4.804  15.345  1.00  0.00           H  
ATOM   1121  HA  LEU A  68       5.921   6.792  14.478  1.00  0.00           H  
ATOM   1122 1HB  LEU A  68       5.610   4.520  16.463  1.00  0.00           H  
ATOM   1123 2HB  LEU A  68       4.264   5.521  15.909  1.00  0.00           H  
ATOM   1124  HG  LEU A  68       6.002   3.829  14.079  1.00  0.00           H  
ATOM   1125 1HD1 LEU A  68       4.086   2.296  14.027  1.00  0.00           H  
ATOM   1126 2HD1 LEU A  68       4.773   2.435  15.663  1.00  0.00           H  
ATOM   1127 3HD1 LEU A  68       3.262   3.284  15.256  1.00  0.00           H  
ATOM   1128 1HD2 LEU A  68       4.178   4.261  12.469  1.00  0.00           H  
ATOM   1129 2HD2 LEU A  68       3.353   5.278  13.675  1.00  0.00           H  
ATOM   1130 3HD2 LEU A  68       4.926   5.782  13.012  1.00  0.00           H  
ATOM   1131  N   LYS A  69       6.788   6.989  17.647  1.00  0.00           N  
ATOM   1132  CA  LYS A  69       6.781   7.864  18.814  1.00  0.00           C  
ATOM   1133  C   LYS A  69       7.382   9.224  18.489  1.00  0.00           C  
ATOM   1134  O   LYS A  69       6.829  10.262  18.852  1.00  0.00           O  
ATOM   1135  CB  LYS A  69       7.542   7.217  19.973  1.00  0.00           C  
ATOM   1136  CG  LYS A  69       7.558   8.042  21.253  1.00  0.00           C  
ATOM   1137  CD  LYS A  69       8.272   7.306  22.376  1.00  0.00           C  
ATOM   1138  CE  LYS A  69       8.311   8.139  23.649  1.00  0.00           C  
ATOM   1139  NZ  LYS A  69       9.007   7.430  24.757  1.00  0.00           N  
ATOM   1140  H   LYS A  69       7.335   6.142  17.671  1.00  0.00           H  
ATOM   1141  HA  LYS A  69       5.747   8.006  19.133  1.00  0.00           H  
ATOM   1142 1HB  LYS A  69       7.097   6.249  20.205  1.00  0.00           H  
ATOM   1143 2HB  LYS A  69       8.575   7.040  19.676  1.00  0.00           H  
ATOM   1144 1HG  LYS A  69       8.068   8.989  21.069  1.00  0.00           H  
ATOM   1145 2HG  LYS A  69       6.535   8.255  21.562  1.00  0.00           H  
ATOM   1146 1HD  LYS A  69       7.755   6.367  22.582  1.00  0.00           H  
ATOM   1147 2HD  LYS A  69       9.293   7.078  22.071  1.00  0.00           H  
ATOM   1148 1HE  LYS A  69       8.828   9.077  23.453  1.00  0.00           H  
ATOM   1149 2HE  LYS A  69       7.294   8.369  23.965  1.00  0.00           H  
ATOM   1150 1HZ  LYS A  69       9.012   8.015  25.581  1.00  0.00           H  
ATOM   1151 2HZ  LYS A  69       8.525   6.566  24.960  1.00  0.00           H  
ATOM   1152 3HZ  LYS A  69       9.958   7.228  24.483  1.00  0.00           H  
ATOM   1153  N   LYS A  70       8.519   9.213  17.799  1.00  0.00           N  
ATOM   1154  CA  LYS A  70       9.197  10.446  17.421  1.00  0.00           C  
ATOM   1155  C   LYS A  70       8.349  11.268  16.458  1.00  0.00           C  
ATOM   1156  O   LYS A  70       8.341  12.497  16.515  1.00  0.00           O  
ATOM   1157  CB  LYS A  70      10.557  10.139  16.793  1.00  0.00           C  
ATOM   1158  CG  LYS A  70      11.603   9.629  17.775  1.00  0.00           C  
ATOM   1159  CD  LYS A  70      12.914   9.312  17.072  1.00  0.00           C  
ATOM   1160  CE  LYS A  70      13.958   8.797  18.052  1.00  0.00           C  
ATOM   1161  NZ  LYS A  70      15.244   8.475  17.376  1.00  0.00           N  
ATOM   1162  H   LYS A  70       8.924   8.327  17.533  1.00  0.00           H  
ATOM   1163  HA  LYS A  70       9.372  11.036  18.322  1.00  0.00           H  
ATOM   1164 1HB  LYS A  70      10.436   9.386  16.013  1.00  0.00           H  
ATOM   1165 2HB  LYS A  70      10.952  11.039  16.321  1.00  0.00           H  
ATOM   1166 1HG  LYS A  70      11.784  10.386  18.540  1.00  0.00           H  
ATOM   1167 2HG  LYS A  70      11.235   8.727  18.263  1.00  0.00           H  
ATOM   1168 1HD  LYS A  70      12.743   8.556  16.305  1.00  0.00           H  
ATOM   1169 2HD  LYS A  70      13.295  10.213  16.590  1.00  0.00           H  
ATOM   1170 1HE  LYS A  70      14.142   9.550  18.816  1.00  0.00           H  
ATOM   1171 2HE  LYS A  70      13.585   7.898  18.542  1.00  0.00           H  
ATOM   1172 1HZ  LYS A  70      15.908   8.137  18.058  1.00  0.00           H  
ATOM   1173 2HZ  LYS A  70      15.089   7.762  16.677  1.00  0.00           H  
ATOM   1174 3HZ  LYS A  70      15.610   9.306  16.934  1.00  0.00           H  
ATOM   1175  N   LEU A  71       7.636  10.580  15.573  1.00  0.00           N  
ATOM   1176  CA  LEU A  71       6.776  11.244  14.601  1.00  0.00           C  
ATOM   1177  C   LEU A  71       5.598  11.928  15.284  1.00  0.00           C  
ATOM   1178  O   LEU A  71       5.119  12.966  14.826  1.00  0.00           O  
ATOM   1179  CB  LEU A  71       6.260  10.231  13.570  1.00  0.00           C  
ATOM   1180  CG  LEU A  71       7.308   9.686  12.592  1.00  0.00           C  
ATOM   1181  CD1 LEU A  71       6.714   8.523  11.808  1.00  0.00           C  
ATOM   1182  CD2 LEU A  71       7.760  10.800  11.659  1.00  0.00           C  
ATOM   1183  H   LEU A  71       7.691   9.572  15.572  1.00  0.00           H  
ATOM   1184  HA  LEU A  71       7.363  12.000  14.078  1.00  0.00           H  
ATOM   1185 1HB  LEU A  71       5.830   9.384  14.102  1.00  0.00           H  
ATOM   1186 2HB  LEU A  71       5.472  10.703  12.983  1.00  0.00           H  
ATOM   1187  HG  LEU A  71       8.165   9.309  13.149  1.00  0.00           H  
ATOM   1188 1HD1 LEU A  71       7.459   8.136  11.112  1.00  0.00           H  
ATOM   1189 2HD1 LEU A  71       6.418   7.733  12.498  1.00  0.00           H  
ATOM   1190 3HD1 LEU A  71       5.843   8.867  11.251  1.00  0.00           H  
ATOM   1191 1HD2 LEU A  71       8.505  10.413  10.964  1.00  0.00           H  
ATOM   1192 2HD2 LEU A  71       6.903  11.177  11.100  1.00  0.00           H  
ATOM   1193 3HD2 LEU A  71       8.196  11.610  12.244  1.00  0.00           H  
ATOM   1194  N   GLY A  72       5.133  11.339  16.380  1.00  0.00           N  
ATOM   1195  CA  GLY A  72       4.006  11.886  17.125  1.00  0.00           C  
ATOM   1196  C   GLY A  72       2.725  11.116  16.833  1.00  0.00           C  
ATOM   1197  O   GLY A  72       1.639  11.694  16.782  1.00  0.00           O  
ATOM   1198  H   GLY A  72       5.572  10.489  16.706  1.00  0.00           H  
ATOM   1199 1HA  GLY A  72       4.222  11.846  18.193  1.00  0.00           H  
ATOM   1200 2HA  GLY A  72       3.871  12.935  16.863  1.00  0.00           H  
ATOM   1201  N   VAL A  73       2.859   9.807  16.640  1.00  0.00           N  
ATOM   1202  CA  VAL A  73       1.714   8.958  16.333  1.00  0.00           C  
ATOM   1203  C   VAL A  73       0.998   8.518  17.603  1.00  0.00           C  
ATOM   1204  O   VAL A  73       1.635   8.183  18.602  1.00  0.00           O  
ATOM   1205  CB  VAL A  73       2.168   7.714  15.546  1.00  0.00           C  
ATOM   1206  CG1 VAL A  73       0.986   6.794  15.277  1.00  0.00           C  
ATOM   1207  CG2 VAL A  73       2.829   8.138  14.244  1.00  0.00           C  
ATOM   1208  H   VAL A  73       3.776   9.392  16.708  1.00  0.00           H  
ATOM   1209  HA  VAL A  73       1.016   9.527  15.717  1.00  0.00           H  
ATOM   1210  HB  VAL A  73       2.881   7.153  16.151  1.00  0.00           H  
ATOM   1211 1HG1 VAL A  73       1.325   5.920  14.721  1.00  0.00           H  
ATOM   1212 2HG1 VAL A  73       0.551   6.474  16.224  1.00  0.00           H  
ATOM   1213 3HG1 VAL A  73       0.236   7.327  14.693  1.00  0.00           H  
ATOM   1214 1HG2 VAL A  73       3.147   7.253  13.693  1.00  0.00           H  
ATOM   1215 2HG2 VAL A  73       2.117   8.704  13.642  1.00  0.00           H  
ATOM   1216 3HG2 VAL A  73       3.696   8.761  14.462  1.00  0.00           H  
ATOM   1217  N   ASP A  74      -0.330   8.521  17.559  1.00  0.00           N  
ATOM   1218  CA  ASP A  74      -1.136   8.135  18.712  1.00  0.00           C  
ATOM   1219  C   ASP A  74      -0.835   6.704  19.140  1.00  0.00           C  
ATOM   1220  O   ASP A  74      -0.548   5.844  18.307  1.00  0.00           O  
ATOM   1221  CB  ASP A  74      -2.627   8.276  18.396  1.00  0.00           C  
ATOM   1222  CG  ASP A  74      -3.057   9.724  18.203  1.00  0.00           C  
ATOM   1223  OD1 ASP A  74      -2.310  10.600  18.572  1.00  0.00           O  
ATOM   1224  OD2 ASP A  74      -4.128   9.941  17.688  1.00  0.00           O  
ATOM   1225  H   ASP A  74      -0.793   8.798  16.706  1.00  0.00           H  
ATOM   1226  HA  ASP A  74      -0.898   8.805  19.540  1.00  0.00           H  
ATOM   1227 1HB  ASP A  74      -2.861   7.719  17.489  1.00  0.00           H  
ATOM   1228 2HB  ASP A  74      -3.213   7.843  19.207  1.00  0.00           H  
ATOM   1229  N   GLU A  75      -0.903   6.455  20.443  1.00  0.00           N  
ATOM   1230  CA  GLU A  75      -0.638   5.127  20.984  1.00  0.00           C  
ATOM   1231  C   GLU A  75      -1.517   4.076  20.318  1.00  0.00           C  
ATOM   1232  O   GLU A  75      -1.032   3.028  19.891  1.00  0.00           O  
ATOM   1233  CB  GLU A  75      -0.866   5.113  22.498  1.00  0.00           C  
ATOM   1234  CG  GLU A  75      -0.640   3.758  23.154  1.00  0.00           C  
ATOM   1235  CD  GLU A  75      -0.918   3.771  24.632  1.00  0.00           C  
ATOM   1236  OE1 GLU A  75      -1.061   4.836  25.181  1.00  0.00           O  
ATOM   1237  OE2 GLU A  75      -0.987   2.713  25.212  1.00  0.00           O  
ATOM   1238  H   GLU A  75      -1.143   7.205  21.075  1.00  0.00           H  
ATOM   1239  HA  GLU A  75       0.407   4.880  20.797  1.00  0.00           H  
ATOM   1240 1HB  GLU A  75      -0.198   5.831  22.973  1.00  0.00           H  
ATOM   1241 2HB  GLU A  75      -1.888   5.423  22.714  1.00  0.00           H  
ATOM   1242 1HG  GLU A  75      -1.289   3.023  22.680  1.00  0.00           H  
ATOM   1243 2HG  GLU A  75       0.392   3.453  22.986  1.00  0.00           H  
ATOM   1244  N   GLU A  76      -2.811   4.363  20.232  1.00  0.00           N  
ATOM   1245  CA  GLU A  76      -3.759   3.447  19.607  1.00  0.00           C  
ATOM   1246  C   GLU A  76      -3.317   3.076  18.197  1.00  0.00           C  
ATOM   1247  O   GLU A  76      -3.292   1.899  17.835  1.00  0.00           O  
ATOM   1248  CB  GLU A  76      -5.156   4.071  19.567  1.00  0.00           C  
ATOM   1249  CG  GLU A  76      -6.215   3.197  18.911  1.00  0.00           C  
ATOM   1250  CD  GLU A  76      -7.563   3.860  18.847  1.00  0.00           C  
ATOM   1251  OE1 GLU A  76      -7.733   4.878  19.473  1.00  0.00           O  
ATOM   1252  OE2 GLU A  76      -8.424   3.347  18.171  1.00  0.00           O  
ATOM   1253  H   GLU A  76      -3.148   5.237  20.609  1.00  0.00           H  
ATOM   1254  HA  GLU A  76      -3.810   2.539  20.209  1.00  0.00           H  
ATOM   1255 1HB  GLU A  76      -5.485   4.291  20.582  1.00  0.00           H  
ATOM   1256 2HB  GLU A  76      -5.117   5.015  19.023  1.00  0.00           H  
ATOM   1257 1HG  GLU A  76      -5.895   2.953  17.899  1.00  0.00           H  
ATOM   1258 2HG  GLU A  76      -6.300   2.266  19.470  1.00  0.00           H  
ATOM   1259  N   ILE A  77      -2.968   4.085  17.406  1.00  0.00           N  
ATOM   1260  CA  ILE A  77      -2.516   3.864  16.038  1.00  0.00           C  
ATOM   1261  C   ILE A  77      -1.265   2.995  16.006  1.00  0.00           C  
ATOM   1262  O   ILE A  77      -1.145   2.094  15.176  1.00  0.00           O  
ATOM   1263  CB  ILE A  77      -2.230   5.202  15.332  1.00  0.00           C  
ATOM   1264  CG1 ILE A  77      -3.534   5.969  15.094  1.00  0.00           C  
ATOM   1265  CG2 ILE A  77      -1.501   4.965  14.018  1.00  0.00           C  
ATOM   1266  CD1 ILE A  77      -3.329   7.390  14.621  1.00  0.00           C  
ATOM   1267  H   ILE A  77      -3.018   5.029  17.762  1.00  0.00           H  
ATOM   1268  HA  ILE A  77      -3.309   3.356  15.489  1.00  0.00           H  
ATOM   1269  HB  ILE A  77      -1.610   5.827  15.973  1.00  0.00           H  
ATOM   1270 1HG1 ILE A  77      -4.134   5.445  14.350  1.00  0.00           H  
ATOM   1271 2HG1 ILE A  77      -4.113   5.998  16.017  1.00  0.00           H  
ATOM   1272 1HG2 ILE A  77      -1.308   5.921  13.532  1.00  0.00           H  
ATOM   1273 2HG2 ILE A  77      -0.556   4.460  14.213  1.00  0.00           H  
ATOM   1274 3HG2 ILE A  77      -2.117   4.345  13.367  1.00  0.00           H  
ATOM   1275 1HD1 ILE A  77      -4.298   7.868  14.475  1.00  0.00           H  
ATOM   1276 2HD1 ILE A  77      -2.760   7.944  15.368  1.00  0.00           H  
ATOM   1277 3HD1 ILE A  77      -2.783   7.384  13.679  1.00  0.00           H  
ATOM   1278  N   ILE A  78      -0.335   3.272  16.913  1.00  0.00           N  
ATOM   1279  CA  ILE A  78       0.902   2.503  17.003  1.00  0.00           C  
ATOM   1280  C   ILE A  78       0.615   1.023  17.223  1.00  0.00           C  
ATOM   1281  O   ILE A  78       1.207   0.162  16.573  1.00  0.00           O  
ATOM   1282  CB  ILE A  78       1.794   3.029  18.142  1.00  0.00           C  
ATOM   1283  CG1 ILE A  78       2.323   4.425  17.805  1.00  0.00           C  
ATOM   1284  CG2 ILE A  78       2.944   2.069  18.403  1.00  0.00           C  
ATOM   1285  CD1 ILE A  78       2.975   5.129  18.973  1.00  0.00           C  
ATOM   1286  H   ILE A  78      -0.487   4.034  17.557  1.00  0.00           H  
ATOM   1287  HA  ILE A  78       1.448   2.617  16.066  1.00  0.00           H  
ATOM   1288  HB  ILE A  78       1.202   3.127  19.051  1.00  0.00           H  
ATOM   1289 1HG1 ILE A  78       3.053   4.353  16.999  1.00  0.00           H  
ATOM   1290 2HG1 ILE A  78       1.503   5.048  17.447  1.00  0.00           H  
ATOM   1291 1HG2 ILE A  78       3.565   2.456  19.210  1.00  0.00           H  
ATOM   1292 2HG2 ILE A  78       2.548   1.094  18.685  1.00  0.00           H  
ATOM   1293 3HG2 ILE A  78       3.546   1.968  17.499  1.00  0.00           H  
ATOM   1294 1HD1 ILE A  78       3.324   6.113  18.656  1.00  0.00           H  
ATOM   1295 2HD1 ILE A  78       2.250   5.244  19.779  1.00  0.00           H  
ATOM   1296 3HD1 ILE A  78       3.821   4.541  19.326  1.00  0.00           H  
ATOM   1297  N   ARG A  79      -0.298   0.733  18.144  1.00  0.00           N  
ATOM   1298  CA  ARG A  79      -0.673  -0.643  18.445  1.00  0.00           C  
ATOM   1299  C   ARG A  79      -1.323  -1.312  17.240  1.00  0.00           C  
ATOM   1300  O   ARG A  79      -1.075  -2.484  16.960  1.00  0.00           O  
ATOM   1301  CB  ARG A  79      -1.630  -0.692  19.627  1.00  0.00           C  
ATOM   1302  CG  ARG A  79      -1.016  -0.304  20.963  1.00  0.00           C  
ATOM   1303  CD  ARG A  79      -2.018  -0.338  22.058  1.00  0.00           C  
ATOM   1304  NE  ARG A  79      -1.469   0.154  23.311  1.00  0.00           N  
ATOM   1305  CZ  ARG A  79      -0.766  -0.594  24.184  1.00  0.00           C  
ATOM   1306  NH1 ARG A  79      -0.535  -1.862  23.926  1.00  0.00           N  
ATOM   1307  NH2 ARG A  79      -0.308  -0.053  25.299  1.00  0.00           N  
ATOM   1308  H   ARG A  79      -0.743   1.486  18.650  1.00  0.00           H  
ATOM   1309  HA  ARG A  79       0.228  -1.198  18.709  1.00  0.00           H  
ATOM   1310 1HB  ARG A  79      -2.469  -0.022  19.443  1.00  0.00           H  
ATOM   1311 2HB  ARG A  79      -2.031  -1.700  19.728  1.00  0.00           H  
ATOM   1312 1HG  ARG A  79      -0.214  -1.000  21.210  1.00  0.00           H  
ATOM   1313 2HG  ARG A  79      -0.612   0.707  20.898  1.00  0.00           H  
ATOM   1314 1HD  ARG A  79      -2.870   0.288  21.791  1.00  0.00           H  
ATOM   1315 2HD  ARG A  79      -2.355  -1.362  22.212  1.00  0.00           H  
ATOM   1316  HE  ARG A  79      -1.626   1.125  23.545  1.00  0.00           H  
ATOM   1317 1HH1 ARG A  79      -0.886  -2.276  23.073  1.00  0.00           H  
ATOM   1318 2HH1 ARG A  79      -0.008  -2.423  24.580  1.00  0.00           H  
ATOM   1319 1HH2 ARG A  79      -0.485   0.922  25.498  1.00  0.00           H  
ATOM   1320 2HH2 ARG A  79       0.219  -0.613  25.953  1.00  0.00           H  
ATOM   1321  N   ARG A  80      -2.158  -0.559  16.531  1.00  0.00           N  
ATOM   1322  CA  ARG A  80      -2.831  -1.073  15.344  1.00  0.00           C  
ATOM   1323  C   ARG A  80      -1.831  -1.408  14.245  1.00  0.00           C  
ATOM   1324  O   ARG A  80      -1.951  -2.435  13.576  1.00  0.00           O  
ATOM   1325  CB  ARG A  80      -3.837  -0.059  14.818  1.00  0.00           C  
ATOM   1326  CG  ARG A  80      -5.079   0.114  15.677  1.00  0.00           C  
ATOM   1327  CD  ARG A  80      -6.021   1.101  15.089  1.00  0.00           C  
ATOM   1328  NE  ARG A  80      -7.167   1.338  15.951  1.00  0.00           N  
ATOM   1329  CZ  ARG A  80      -8.261   0.553  16.003  1.00  0.00           C  
ATOM   1330  NH1 ARG A  80      -8.342  -0.513  15.238  1.00  0.00           N  
ATOM   1331  NH2 ARG A  80      -9.253   0.855  16.823  1.00  0.00           N  
ATOM   1332  H   ARG A  80      -2.330   0.392  16.821  1.00  0.00           H  
ATOM   1333  HA  ARG A  80      -3.369  -1.981  15.617  1.00  0.00           H  
ATOM   1334 1HB  ARG A  80      -3.359   0.915  14.729  1.00  0.00           H  
ATOM   1335 2HB  ARG A  80      -4.164  -0.355  13.821  1.00  0.00           H  
ATOM   1336 1HG  ARG A  80      -5.596  -0.841  15.768  1.00  0.00           H  
ATOM   1337 2HG  ARG A  80      -4.790   0.466  16.668  1.00  0.00           H  
ATOM   1338 1HD  ARG A  80      -5.506   2.049  14.937  1.00  0.00           H  
ATOM   1339 2HD  ARG A  80      -6.386   0.729  14.132  1.00  0.00           H  
ATOM   1340  HE  ARG A  80      -7.141   2.149  16.555  1.00  0.00           H  
ATOM   1341 1HH1 ARG A  80      -7.584  -0.744  14.611  1.00  0.00           H  
ATOM   1342 2HH1 ARG A  80      -9.162  -1.101  15.277  1.00  0.00           H  
ATOM   1343 1HH2 ARG A  80      -9.190   1.675  17.411  1.00  0.00           H  
ATOM   1344 2HH2 ARG A  80     -10.072   0.267  16.862  1.00  0.00           H  
ATOM   1345  N   ILE A  81      -0.844  -0.537  14.064  1.00  0.00           N  
ATOM   1346  CA  ILE A  81       0.188  -0.747  13.056  1.00  0.00           C  
ATOM   1347  C   ILE A  81       0.997  -2.004  13.348  1.00  0.00           C  
ATOM   1348  O   ILE A  81       1.280  -2.795  12.449  1.00  0.00           O  
ATOM   1349  CB  ILE A  81       1.133   0.466  12.977  1.00  0.00           C  
ATOM   1350  CG1 ILE A  81       0.393   1.684  12.417  1.00  0.00           C  
ATOM   1351  CG2 ILE A  81       2.349   0.139  12.124  1.00  0.00           C  
ATOM   1352  CD1 ILE A  81       1.155   2.981  12.564  1.00  0.00           C  
ATOM   1353  H   ILE A  81      -0.808   0.291  14.640  1.00  0.00           H  
ATOM   1354  HA  ILE A  81      -0.296  -0.861  12.085  1.00  0.00           H  
ATOM   1355  HB  ILE A  81       1.466   0.733  13.980  1.00  0.00           H  
ATOM   1356 1HG1 ILE A  81       0.185   1.528  11.359  1.00  0.00           H  
ATOM   1357 2HG1 ILE A  81      -0.565   1.793  12.926  1.00  0.00           H  
ATOM   1358 1HG2 ILE A  81       3.006   1.007  12.078  1.00  0.00           H  
ATOM   1359 2HG2 ILE A  81       2.886  -0.700  12.563  1.00  0.00           H  
ATOM   1360 3HG2 ILE A  81       2.026  -0.125  11.116  1.00  0.00           H  
ATOM   1361 1HD1 ILE A  81       0.567   3.798  12.145  1.00  0.00           H  
ATOM   1362 2HD1 ILE A  81       1.344   3.175  13.620  1.00  0.00           H  
ATOM   1363 3HD1 ILE A  81       2.103   2.909  12.033  1.00  0.00           H  
ATOM   1364  N   LYS A  82       1.369  -2.182  14.612  1.00  0.00           N  
ATOM   1365  CA  LYS A  82       2.132  -3.352  15.029  1.00  0.00           C  
ATOM   1366  C   LYS A  82       1.409  -4.641  14.663  1.00  0.00           C  
ATOM   1367  O   LYS A  82       2.006  -5.564  14.111  1.00  0.00           O  
ATOM   1368  CB  LYS A  82       2.399  -3.309  16.534  1.00  0.00           C  
ATOM   1369  CG  LYS A  82       3.466  -2.307  16.956  1.00  0.00           C  
ATOM   1370  CD  LYS A  82       3.702  -2.350  18.458  1.00  0.00           C  
ATOM   1371  CE  LYS A  82       4.881  -1.476  18.859  1.00  0.00           C  
ATOM   1372  NZ  LYS A  82       5.177  -1.574  20.314  1.00  0.00           N  
ATOM   1373  H   LYS A  82       1.114  -1.488  15.301  1.00  0.00           H  
ATOM   1374  HA  LYS A  82       3.096  -3.335  14.520  1.00  0.00           H  
ATOM   1375 1HB  LYS A  82       1.478  -3.057  17.060  1.00  0.00           H  
ATOM   1376 2HB  LYS A  82       2.712  -4.295  16.877  1.00  0.00           H  
ATOM   1377 1HG  LYS A  82       4.401  -2.534  16.442  1.00  0.00           H  
ATOM   1378 2HG  LYS A  82       3.152  -1.302  16.675  1.00  0.00           H  
ATOM   1379 1HD  LYS A  82       2.809  -2.002  18.977  1.00  0.00           H  
ATOM   1380 2HD  LYS A  82       3.903  -3.377  18.765  1.00  0.00           H  
ATOM   1381 1HE  LYS A  82       5.765  -1.779  18.300  1.00  0.00           H  
ATOM   1382 2HE  LYS A  82       4.663  -0.437  18.615  1.00  0.00           H  
ATOM   1383 1HZ  LYS A  82       5.963  -0.981  20.539  1.00  0.00           H  
ATOM   1384 2HZ  LYS A  82       4.369  -1.277  20.843  1.00  0.00           H  
ATOM   1385 3HZ  LYS A  82       5.400  -2.531  20.549  1.00  0.00           H  
ATOM   1386  N   ARG A  83       0.118  -4.698  14.973  1.00  0.00           N  
ATOM   1387  CA  ARG A  83      -0.691  -5.874  14.676  1.00  0.00           C  
ATOM   1388  C   ARG A  83      -0.747  -6.140  13.177  1.00  0.00           C  
ATOM   1389  O   ARG A  83      -0.563  -7.271  12.730  1.00  0.00           O  
ATOM   1390  CB  ARG A  83      -2.105  -5.701  15.211  1.00  0.00           C  
ATOM   1391  CG  ARG A  83      -3.035  -6.875  14.952  1.00  0.00           C  
ATOM   1392  CD  ARG A  83      -4.361  -6.677  15.591  1.00  0.00           C  
ATOM   1393  NE  ARG A  83      -5.272  -7.773  15.302  1.00  0.00           N  
ATOM   1394  CZ  ARG A  83      -6.536  -7.857  15.758  1.00  0.00           C  
ATOM   1395  NH1 ARG A  83      -7.025  -6.905  16.522  1.00  0.00           N  
ATOM   1396  NH2 ARG A  83      -7.286  -8.898  15.438  1.00  0.00           N  
ATOM   1397  H   ARG A  83      -0.314  -3.905  15.428  1.00  0.00           H  
ATOM   1398  HA  ARG A  83      -0.241  -6.737  15.167  1.00  0.00           H  
ATOM   1399 1HB  ARG A  83      -2.069  -5.540  16.287  1.00  0.00           H  
ATOM   1400 2HB  ARG A  83      -2.557  -4.816  14.762  1.00  0.00           H  
ATOM   1401 1HG  ARG A  83      -3.186  -6.990  13.878  1.00  0.00           H  
ATOM   1402 2HG  ARG A  83      -2.592  -7.786  15.356  1.00  0.00           H  
ATOM   1403 1HD  ARG A  83      -4.238  -6.612  16.672  1.00  0.00           H  
ATOM   1404 2HD  ARG A  83      -4.809  -5.755  15.221  1.00  0.00           H  
ATOM   1405  HE  ARG A  83      -4.932  -8.525  14.717  1.00  0.00           H  
ATOM   1406 1HH1 ARG A  83      -6.451  -6.110  16.766  1.00  0.00           H  
ATOM   1407 2HH1 ARG A  83      -7.973  -6.968  16.864  1.00  0.00           H  
ATOM   1408 1HH2 ARG A  83      -6.911  -9.630  14.851  1.00  0.00           H  
ATOM   1409 2HH2 ARG A  83      -8.234  -8.961  15.780  1.00  0.00           H  
ATOM   1410  N   LEU A  84      -1.002  -5.088  12.405  1.00  0.00           N  
ATOM   1411  CA  LEU A  84      -1.092  -5.208  10.955  1.00  0.00           C  
ATOM   1412  C   LEU A  84       0.225  -5.687  10.358  1.00  0.00           C  
ATOM   1413  O   LEU A  84       0.239  -6.472   9.411  1.00  0.00           O  
ATOM   1414  CB  LEU A  84      -1.482  -3.860  10.336  1.00  0.00           C  
ATOM   1415  CG  LEU A  84      -2.912  -3.385  10.622  1.00  0.00           C  
ATOM   1416  CD1 LEU A  84      -3.078  -1.951  10.139  1.00  0.00           C  
ATOM   1417  CD2 LEU A  84      -3.903  -4.312   9.934  1.00  0.00           C  
ATOM   1418  H   LEU A  84      -1.136  -4.184  12.833  1.00  0.00           H  
ATOM   1419  HA  LEU A  84      -1.869  -5.935  10.715  1.00  0.00           H  
ATOM   1420 1HB  LEU A  84      -0.799  -3.097  10.706  1.00  0.00           H  
ATOM   1421 2HB  LEU A  84      -1.366  -3.928   9.254  1.00  0.00           H  
ATOM   1422  HG  LEU A  84      -3.091  -3.398  11.698  1.00  0.00           H  
ATOM   1423 1HD1 LEU A  84      -4.094  -1.613  10.343  1.00  0.00           H  
ATOM   1424 2HD1 LEU A  84      -2.371  -1.307  10.662  1.00  0.00           H  
ATOM   1425 3HD1 LEU A  84      -2.889  -1.904   9.068  1.00  0.00           H  
ATOM   1426 1HD2 LEU A  84      -4.920  -3.975  10.138  1.00  0.00           H  
ATOM   1427 2HD2 LEU A  84      -3.726  -4.299   8.858  1.00  0.00           H  
ATOM   1428 3HD2 LEU A  84      -3.775  -5.327  10.311  1.00  0.00           H  
ATOM   1429  N   ARG A  85       1.331  -5.208  10.917  1.00  0.00           N  
ATOM   1430  CA  ARG A  85       2.656  -5.586  10.442  1.00  0.00           C  
ATOM   1431  C   ARG A  85       2.978  -7.031  10.801  1.00  0.00           C  
ATOM   1432  O   ARG A  85       3.505  -7.782   9.981  1.00  0.00           O  
ATOM   1433  CB  ARG A  85       3.718  -4.671  11.034  1.00  0.00           C  
ATOM   1434  CG  ARG A  85       5.151  -5.060  10.709  1.00  0.00           C  
ATOM   1435  CD  ARG A  85       5.396  -5.079   9.244  1.00  0.00           C  
ATOM   1436  NE  ARG A  85       6.790  -5.345   8.930  1.00  0.00           N  
ATOM   1437  CZ  ARG A  85       7.257  -5.628   7.698  1.00  0.00           C  
ATOM   1438  NH1 ARG A  85       6.430  -5.678   6.677  1.00  0.00           N  
ATOM   1439  NH2 ARG A  85       8.546  -5.856   7.515  1.00  0.00           N  
ATOM   1440  H   ARG A  85       1.251  -4.564  11.693  1.00  0.00           H  
ATOM   1441  HA  ARG A  85       2.677  -5.483   9.357  1.00  0.00           H  
ATOM   1442 1HB  ARG A  85       3.563  -3.654  10.676  1.00  0.00           H  
ATOM   1443 2HB  ARG A  85       3.620  -4.654  12.120  1.00  0.00           H  
ATOM   1444 1HG  ARG A  85       5.835  -4.341  11.161  1.00  0.00           H  
ATOM   1445 2HG  ARG A  85       5.357  -6.055  11.103  1.00  0.00           H  
ATOM   1446 1HD  ARG A  85       4.788  -5.857   8.783  1.00  0.00           H  
ATOM   1447 2HD  ARG A  85       5.130  -4.112   8.818  1.00  0.00           H  
ATOM   1448  HE  ARG A  85       7.457  -5.317   9.690  1.00  0.00           H  
ATOM   1449 1HH1 ARG A  85       5.444  -5.503   6.817  1.00  0.00           H  
ATOM   1450 2HH1 ARG A  85       6.779  -5.890   5.754  1.00  0.00           H  
ATOM   1451 1HH2 ARG A  85       9.182  -5.819   8.300  1.00  0.00           H  
ATOM   1452 2HH2 ARG A  85       8.895  -6.068   6.593  1.00  0.00           H  
ATOM   1453  N   LYS A  86       2.658  -7.414  12.033  1.00  0.00           N  
ATOM   1454  CA  LYS A  86       2.913  -8.771  12.503  1.00  0.00           C  
ATOM   1455  C   LYS A  86       2.051  -9.783  11.759  1.00  0.00           C  
ATOM   1456  O   LYS A  86       2.489 -10.898  11.478  1.00  0.00           O  
ATOM   1457  CB  LYS A  86       2.662  -8.873  14.008  1.00  0.00           C  
ATOM   1458  CG  LYS A  86       3.703  -8.168  14.869  1.00  0.00           C  
ATOM   1459  CD  LYS A  86       3.370  -8.288  16.348  1.00  0.00           C  
ATOM   1460  CE  LYS A  86       4.401  -7.572  17.208  1.00  0.00           C  
ATOM   1461  NZ  LYS A  86       4.091  -7.685  18.659  1.00  0.00           N  
ATOM   1462  H   LYS A  86       2.229  -6.749  12.659  1.00  0.00           H  
ATOM   1463  HA  LYS A  86       3.963  -9.008  12.325  1.00  0.00           H  
ATOM   1464 1HB  LYS A  86       1.688  -8.445  14.245  1.00  0.00           H  
ATOM   1465 2HB  LYS A  86       2.639  -9.922  14.304  1.00  0.00           H  
ATOM   1466 1HG  LYS A  86       4.684  -8.610  14.688  1.00  0.00           H  
ATOM   1467 2HG  LYS A  86       3.744  -7.113  14.599  1.00  0.00           H  
ATOM   1468 1HD  LYS A  86       2.387  -7.854  16.537  1.00  0.00           H  
ATOM   1469 2HD  LYS A  86       3.343  -9.340  16.631  1.00  0.00           H  
ATOM   1470 1HE  LYS A  86       5.386  -8.000  17.026  1.00  0.00           H  
ATOM   1471 2HE  LYS A  86       4.432  -6.517  16.938  1.00  0.00           H  
ATOM   1472 1HZ  LYS A  86       4.796  -7.199  19.194  1.00  0.00           H  
ATOM   1473 2HZ  LYS A  86       3.186  -7.275  18.843  1.00  0.00           H  
ATOM   1474 3HZ  LYS A  86       4.079  -8.659  18.927  1.00  0.00           H  
ATOM   1475  N   GLU A  87       0.823  -9.387  11.442  1.00  0.00           N  
ATOM   1476  CA  GLU A  87      -0.097 -10.252  10.714  1.00  0.00           C  
ATOM   1477  C   GLU A  87       0.194 -10.231   9.220  1.00  0.00           C  
ATOM   1478  O   GLU A  87      -0.092 -11.195   8.508  1.00  0.00           O  
ATOM   1479  CB  GLU A  87      -1.545  -9.825  10.968  1.00  0.00           C  
ATOM   1480  CG  GLU A  87      -2.035 -10.077  12.387  1.00  0.00           C  
ATOM   1481  CD  GLU A  87      -3.459  -9.643  12.599  1.00  0.00           C  
ATOM   1482  OE1 GLU A  87      -4.062  -9.171  11.666  1.00  0.00           O  
ATOM   1483  OE2 GLU A  87      -3.944  -9.785  13.697  1.00  0.00           O  
ATOM   1484  H   GLU A  87       0.519  -8.463  11.713  1.00  0.00           H  
ATOM   1485  HA  GLU A  87       0.025 -11.272  11.080  1.00  0.00           H  
ATOM   1486 1HB  GLU A  87      -1.652  -8.760  10.761  1.00  0.00           H  
ATOM   1487 2HB  GLU A  87      -2.206 -10.359  10.286  1.00  0.00           H  
ATOM   1488 1HG  GLU A  87      -1.956 -11.142  12.604  1.00  0.00           H  
ATOM   1489 2HG  GLU A  87      -1.390  -9.544  13.083  1.00  0.00           H  
ATOM   1490  N   GLY A  88       0.763  -9.127   8.747  1.00  0.00           N  
ATOM   1491  CA  GLY A  88       1.097  -8.980   7.336  1.00  0.00           C  
ATOM   1492  C   GLY A  88      -0.142  -8.668   6.507  1.00  0.00           C  
ATOM   1493  O   GLY A  88      -0.333  -9.223   5.425  1.00  0.00           O  
ATOM   1494  H   GLY A  88       0.971  -8.371   9.384  1.00  0.00           H  
ATOM   1495 1HA  GLY A  88       1.830  -8.182   7.217  1.00  0.00           H  
ATOM   1496 2HA  GLY A  88       1.560  -9.897   6.974  1.00  0.00           H  
ATOM   1497  N   GLN A  89      -0.982  -7.776   7.021  1.00  0.00           N  
ATOM   1498  CA  GLN A  89      -2.216  -7.404   6.338  1.00  0.00           C  
ATOM   1499  C   GLN A  89      -2.007  -6.184   5.449  1.00  0.00           C  
ATOM   1500  O   GLN A  89      -2.722  -5.991   4.466  1.00  0.00           O  
ATOM   1501  CB  GLN A  89      -3.327  -7.126   7.353  1.00  0.00           C  
ATOM   1502  CG  GLN A  89      -3.688  -8.318   8.223  1.00  0.00           C  
ATOM   1503  CD  GLN A  89      -4.188  -9.497   7.409  1.00  0.00           C  
ATOM   1504  OE1 GLN A  89      -5.112  -9.365   6.601  1.00  0.00           O  
ATOM   1505  NE2 GLN A  89      -3.580 -10.659   7.618  1.00  0.00           N  
ATOM   1506  H   GLN A  89      -0.760  -7.345   7.907  1.00  0.00           H  
ATOM   1507  HA  GLN A  89      -2.533  -8.241   5.715  1.00  0.00           H  
ATOM   1508 1HB  GLN A  89      -3.025  -6.310   8.010  1.00  0.00           H  
ATOM   1509 2HB  GLN A  89      -4.228  -6.807   6.829  1.00  0.00           H  
ATOM   1510 1HG  GLN A  89      -2.803  -8.634   8.774  1.00  0.00           H  
ATOM   1511 2HG  GLN A  89      -4.476  -8.023   8.917  1.00  0.00           H  
ATOM   1512 1HE2 GLN A  89      -3.866 -11.473   7.110  1.00  0.00           H  
ATOM   1513 2HE2 GLN A  89      -2.835 -10.722   8.283  1.00  0.00           H  
ATOM   1514  N   ILE A  90      -1.022  -5.364   5.800  1.00  0.00           N  
ATOM   1515  CA  ILE A  90      -0.724  -4.155   5.042  1.00  0.00           C  
ATOM   1516  C   ILE A  90       0.758  -4.068   4.701  1.00  0.00           C  
ATOM   1517  O   ILE A  90       1.579  -4.787   5.271  1.00  0.00           O  
ATOM   1518  CB  ILE A  90      -1.146  -2.898   5.825  1.00  0.00           C  
ATOM   1519  CG1 ILE A  90      -0.382  -2.813   7.149  1.00  0.00           C  
ATOM   1520  CG2 ILE A  90      -2.647  -2.903   6.071  1.00  0.00           C  
ATOM   1521  CD1 ILE A  90       1.003  -2.221   7.018  1.00  0.00           C  
ATOM   1522  H   ILE A  90      -0.464  -5.584   6.613  1.00  0.00           H  
ATOM   1523  HA  ILE A  90      -1.295  -4.181   4.112  1.00  0.00           H  
ATOM   1524  HB  ILE A  90      -0.884  -2.008   5.253  1.00  0.00           H  
ATOM   1525 1HG1 ILE A  90      -0.947  -2.207   7.856  1.00  0.00           H  
ATOM   1526 2HG1 ILE A  90      -0.286  -3.811   7.578  1.00  0.00           H  
ATOM   1527 1HG2 ILE A  90      -2.927  -2.009   6.627  1.00  0.00           H  
ATOM   1528 2HG2 ILE A  90      -3.172  -2.918   5.117  1.00  0.00           H  
ATOM   1529 3HG2 ILE A  90      -2.917  -3.788   6.648  1.00  0.00           H  
ATOM   1530 1HD1 ILE A  90       1.481  -2.194   7.998  1.00  0.00           H  
ATOM   1531 2HD1 ILE A  90       1.598  -2.834   6.340  1.00  0.00           H  
ATOM   1532 3HD1 ILE A  90       0.929  -1.209   6.623  1.00  0.00           H  
ATOM   1533  N   LYS A  91       1.095  -3.183   3.770  1.00  0.00           N  
ATOM   1534  CA  LYS A  91       2.484  -2.980   3.373  1.00  0.00           C  
ATOM   1535  C   LYS A  91       2.957  -1.577   3.728  1.00  0.00           C  
ATOM   1536  O   LYS A  91       4.156  -1.335   3.873  1.00  0.00           O  
ATOM   1537  CB  LYS A  91       2.654  -3.229   1.873  1.00  0.00           C  
ATOM   1538  CG  LYS A  91       2.376  -4.662   1.438  1.00  0.00           C  
ATOM   1539  CD  LYS A  91       2.375  -4.788  -0.078  1.00  0.00           C  
ATOM   1540  CE  LYS A  91       2.111  -6.222  -0.515  1.00  0.00           C  
ATOM   1541  NZ  LYS A  91       1.928  -6.330  -1.988  1.00  0.00           N  
ATOM   1542  H   LYS A  91       0.372  -2.637   3.324  1.00  0.00           H  
ATOM   1543  HA  LYS A  91       3.104  -3.704   3.902  1.00  0.00           H  
ATOM   1544 1HB  LYS A  91       1.983  -2.574   1.317  1.00  0.00           H  
ATOM   1545 2HB  LYS A  91       3.673  -2.981   1.577  1.00  0.00           H  
ATOM   1546 1HG  LYS A  91       3.141  -5.322   1.849  1.00  0.00           H  
ATOM   1547 2HG  LYS A  91       1.406  -4.977   1.820  1.00  0.00           H  
ATOM   1548 1HD  LYS A  91       1.604  -4.141  -0.498  1.00  0.00           H  
ATOM   1549 2HD  LYS A  91       3.342  -4.472  -0.470  1.00  0.00           H  
ATOM   1550 1HE  LYS A  91       2.947  -6.853  -0.218  1.00  0.00           H  
ATOM   1551 2HE  LYS A  91       1.212  -6.592  -0.022  1.00  0.00           H  
ATOM   1552 1HZ  LYS A  91       1.754  -7.294  -2.236  1.00  0.00           H  
ATOM   1553 2HZ  LYS A  91       1.142  -5.763  -2.273  1.00  0.00           H  
ATOM   1554 3HZ  LYS A  91       2.762  -6.007  -2.456  1.00  0.00           H  
ATOM   1555  N   LEU A  92       2.011  -0.655   3.866  1.00  0.00           N  
ATOM   1556  CA  LEU A  92       2.331   0.730   4.192  1.00  0.00           C  
ATOM   1557  C   LEU A  92       1.229   1.367   5.028  1.00  0.00           C  
ATOM   1558  O   LEU A  92       0.044   1.141   4.787  1.00  0.00           O  
ATOM   1559  CB  LEU A  92       2.542   1.542   2.908  1.00  0.00           C  
ATOM   1560  CG  LEU A  92       2.914   3.017   3.108  1.00  0.00           C  
ATOM   1561  CD1 LEU A  92       3.774   3.486   1.942  1.00  0.00           C  
ATOM   1562  CD2 LEU A  92       1.646   3.850   3.222  1.00  0.00           C  
ATOM   1563  H   LEU A  92       1.044  -0.920   3.741  1.00  0.00           H  
ATOM   1564  HA  LEU A  92       3.258   0.744   4.767  1.00  0.00           H  
ATOM   1565 1HB  LEU A  92       3.336   1.075   2.329  1.00  0.00           H  
ATOM   1566 2HB  LEU A  92       1.624   1.509   2.321  1.00  0.00           H  
ATOM   1567  HG  LEU A  92       3.502   3.124   4.020  1.00  0.00           H  
ATOM   1568 1HD1 LEU A  92       4.039   4.534   2.083  1.00  0.00           H  
ATOM   1569 2HD1 LEU A  92       4.683   2.886   1.895  1.00  0.00           H  
ATOM   1570 3HD1 LEU A  92       3.217   3.375   1.012  1.00  0.00           H  
ATOM   1571 1HD2 LEU A  92       1.911   4.898   3.365  1.00  0.00           H  
ATOM   1572 2HD2 LEU A  92       1.058   3.745   2.310  1.00  0.00           H  
ATOM   1573 3HD2 LEU A  92       1.060   3.505   4.074  1.00  0.00           H  
ATOM   1574  N   VAL A  93       1.628   2.166   6.013  1.00  0.00           N  
ATOM   1575  CA  VAL A  93       0.674   2.835   6.890  1.00  0.00           C  
ATOM   1576  C   VAL A  93       0.798   4.350   6.785  1.00  0.00           C  
ATOM   1577  O   VAL A  93       1.897   4.882   6.624  1.00  0.00           O  
ATOM   1578  CB  VAL A  93       0.898   2.406   8.352  1.00  0.00           C  
ATOM   1579  CG1 VAL A  93       0.682   0.908   8.506  1.00  0.00           C  
ATOM   1580  CG2 VAL A  93       2.299   2.797   8.797  1.00  0.00           C  
ATOM   1581  H   VAL A  93       2.617   2.313   6.158  1.00  0.00           H  
ATOM   1582  HA  VAL A  93      -0.334   2.545   6.590  1.00  0.00           H  
ATOM   1583  HB  VAL A  93       0.163   2.903   8.984  1.00  0.00           H  
ATOM   1584 1HG1 VAL A  93       0.845   0.621   9.545  1.00  0.00           H  
ATOM   1585 2HG1 VAL A  93      -0.338   0.656   8.216  1.00  0.00           H  
ATOM   1586 3HG1 VAL A  93       1.385   0.371   7.869  1.00  0.00           H  
ATOM   1587 1HG2 VAL A  93       2.451   2.491   9.832  1.00  0.00           H  
ATOM   1588 2HG2 VAL A  93       3.034   2.304   8.161  1.00  0.00           H  
ATOM   1589 3HG2 VAL A  93       2.418   3.878   8.718  1.00  0.00           H  
ATOM   1590  N   ILE A  94      -0.334   5.039   6.877  1.00  0.00           N  
ATOM   1591  CA  ILE A  94      -0.351   6.495   6.814  1.00  0.00           C  
ATOM   1592  C   ILE A  94      -1.034   7.092   8.037  1.00  0.00           C  
ATOM   1593  O   ILE A  94      -2.178   6.759   8.345  1.00  0.00           O  
ATOM   1594  CB  ILE A  94      -1.065   6.980   5.539  1.00  0.00           C  
ATOM   1595  CG1 ILE A  94      -0.357   6.443   4.293  1.00  0.00           C  
ATOM   1596  CG2 ILE A  94      -1.125   8.500   5.508  1.00  0.00           C  
ATOM   1597  CD1 ILE A  94      -1.096   6.720   3.003  1.00  0.00           C  
ATOM   1598  H   ILE A  94      -1.204   4.541   6.995  1.00  0.00           H  
ATOM   1599  HA  ILE A  94       0.679   6.852   6.780  1.00  0.00           H  
ATOM   1600  HB  ILE A  94      -2.081   6.586   5.518  1.00  0.00           H  
ATOM   1601 1HG1 ILE A  94       0.636   6.887   4.219  1.00  0.00           H  
ATOM   1602 2HG1 ILE A  94      -0.226   5.365   4.385  1.00  0.00           H  
ATOM   1603 1HG2 ILE A  94      -1.632   8.826   4.601  1.00  0.00           H  
ATOM   1604 2HG2 ILE A  94      -1.672   8.860   6.379  1.00  0.00           H  
ATOM   1605 3HG2 ILE A  94      -0.112   8.904   5.523  1.00  0.00           H  
ATOM   1606 1HD1 ILE A  94      -0.532   6.309   2.165  1.00  0.00           H  
ATOM   1607 2HD1 ILE A  94      -2.081   6.254   3.041  1.00  0.00           H  
ATOM   1608 3HD1 ILE A  94      -1.207   7.795   2.872  1.00  0.00           H  
ATOM   1609  N   ILE A  95      -0.326   7.977   8.732  1.00  0.00           N  
ATOM   1610  CA  ILE A  95      -0.862   8.619   9.926  1.00  0.00           C  
ATOM   1611  C   ILE A  95      -1.104  10.104   9.691  1.00  0.00           C  
ATOM   1612  O   ILE A  95      -0.185  10.845   9.337  1.00  0.00           O  
ATOM   1613  CB  ILE A  95       0.090   8.436  11.122  1.00  0.00           C  
ATOM   1614  CG1 ILE A  95       0.336   6.948  11.386  1.00  0.00           C  
ATOM   1615  CG2 ILE A  95      -0.477   9.113  12.361  1.00  0.00           C  
ATOM   1616  CD1 ILE A  95       1.543   6.392  10.667  1.00  0.00           C  
ATOM   1617  H   ILE A  95       0.608   8.209   8.425  1.00  0.00           H  
ATOM   1618  HA  ILE A  95      -1.812   8.146  10.176  1.00  0.00           H  
ATOM   1619  HB  ILE A  95       1.057   8.879  10.888  1.00  0.00           H  
ATOM   1620 1HG1 ILE A  95       0.470   6.786  12.455  1.00  0.00           H  
ATOM   1621 2HG1 ILE A  95      -0.538   6.374  11.077  1.00  0.00           H  
ATOM   1622 1HG2 ILE A  95       0.208   8.974  13.197  1.00  0.00           H  
ATOM   1623 2HG2 ILE A  95      -0.601  10.178  12.168  1.00  0.00           H  
ATOM   1624 3HG2 ILE A  95      -1.443   8.673  12.606  1.00  0.00           H  
ATOM   1625 1HD1 ILE A  95       1.652   5.333  10.903  1.00  0.00           H  
ATOM   1626 2HD1 ILE A  95       1.414   6.512   9.591  1.00  0.00           H  
ATOM   1627 3HD1 ILE A  95       2.436   6.928  10.988  1.00  0.00           H  
ATOM   1628  N   GLU A  96      -2.345  10.536   9.889  1.00  0.00           N  
ATOM   1629  CA  GLU A  96      -2.709  11.935   9.698  1.00  0.00           C  
ATOM   1630  C   GLU A  96      -2.746  12.680  11.025  1.00  0.00           C  
ATOM   1631  O   GLU A  96      -3.544  12.360  11.907  1.00  0.00           O  
ATOM   1632  CB  GLU A  96      -4.069  12.042   9.004  1.00  0.00           C  
ATOM   1633  CG  GLU A  96      -4.536  13.469   8.753  1.00  0.00           C  
ATOM   1634  CD  GLU A  96      -5.888  13.535   8.099  1.00  0.00           C  
ATOM   1635  OE1 GLU A  96      -6.457  12.500   7.848  1.00  0.00           O  
ATOM   1636  OE2 GLU A  96      -6.353  14.623   7.851  1.00  0.00           O  
ATOM   1637  H   GLU A  96      -3.054   9.877  10.178  1.00  0.00           H  
ATOM   1638  HA  GLU A  96      -1.963  12.402   9.054  1.00  0.00           H  
ATOM   1639 1HB  GLU A  96      -4.029  11.529   8.043  1.00  0.00           H  
ATOM   1640 2HB  GLU A  96      -4.827  11.544   9.610  1.00  0.00           H  
ATOM   1641 1HG  GLU A  96      -4.578  13.999   9.704  1.00  0.00           H  
ATOM   1642 2HG  GLU A  96      -3.807  13.972   8.119  1.00  0.00           H  
ATOM   1643  N   GLY A  97      -1.878  13.677  11.162  1.00  0.00           N  
ATOM   1644  CA  GLY A  97      -1.811  14.472  12.382  1.00  0.00           C  
ATOM   1645  C   GLY A  97      -1.128  15.811  12.131  1.00  0.00           C  
ATOM   1646  O   GLY A  97      -1.744  16.714  11.634  1.00  0.00           O  
ATOM   1647  OXT GLY A  97       0.024  15.962  12.429  1.00  0.00           O  
ATOM   1648  H   GLY A  97      -1.248  13.888  10.402  1.00  0.00           H  
ATOM   1649 1HA  GLY A  97      -2.818  14.639  12.763  1.00  0.00           H  
ATOM   1650 2HA  GLY A  97      -1.266  13.919  13.147  1.00  0.00           H  
TER                                                                             

complete: res ss phi psi omega frag rama seq
   1 L     0.000    0.000    0.000 ----      0.00 G
   2 L     0.000    0.000    0.000 ----      0.00 K
   3 L     0.000    0.000    0.000 ----      0.00 L
   4 L     0.000    0.000    0.000 ----      0.00 Y
   5 L     0.000    0.000    0.000 ----      0.00 E
   6 L     0.000    0.000    0.000 ----      0.00 V
   7 L     0.000    0.000    0.000 ----      0.00 D
   8 L     0.000    0.000    0.000 ----      0.00 S
   9 L     0.000    0.000    0.000 ----      0.00 P
  10 L     0.000    0.000    0.000 ----      0.00 D
  11 L     0.000    0.000    0.000 ----      0.00 S
  12 L     0.000    0.000    0.000 ----      0.00 V
  13 L     0.000    0.000    0.000 ----      0.00 E
  14 L     0.000    0.000    0.000 ----      0.00 K
  15 L     0.000    0.000    0.000 ----      0.00 I
  16 L     0.000    0.000    0.000 ----      0.00 A
  17 L     0.000    0.000    0.000 ----      0.00 R
  18 L     0.000    0.000    0.000 ----      0.00 E
  19 L     0.000    0.000    0.000 ----      0.00 L
  20 L     0.000    0.000    0.000 ----      0.00 G
  21 L     0.000    0.000    0.000 ----      0.00 L
  22 L     0.000    0.000    0.000 ----      0.00 S
  23 L     0.000    0.000    0.000 ----      0.00 E
  24 L     0.000    0.000    0.000 ----      0.00 E
  25 L     0.000    0.000    0.000 ----      0.00 Q
  26 L     0.000    0.000    0.000 ----      0.00 L
  27 L     0.000    0.000    0.000 ----      0.00 R
  28 L     0.000    0.000    0.000 ----      0.00 R
  29 L     0.000    0.000    0.000 ----      0.00 I
  30 L     0.000    0.000    0.000 ----      0.00 Q
  31 L     0.000    0.000    0.000 ----      0.00 K
  32 L     0.000    0.000    0.000 ----      0.00 E
  33 L     0.000    0.000    0.000 ----      0.00 F
  34 L     0.000    0.000    0.000 ----      0.00 E
  35 L     0.000    0.000    0.000 ----      0.00 R
  36 L     0.000    0.000    0.000 ----      0.00 A
  37 L     0.000    0.000    0.000 ----      0.00 E
  38 L     0.000    0.000    0.000 ----      0.00 R
  39 L     0.000    0.000    0.000 ----      0.00 K
  40 L     0.000    0.000    0.000 ----      0.00 G
  41 L     0.000    0.000    0.000 ----      0.00 K
  42 L     0.000    0.000    0.000 ----      0.00 L
  43 L     0.000    0.000    0.000 ----      0.00 V
  44 L     0.000    0.000    0.000 ----      0.00 I
  45 L     0.000    0.000    0.000 ----      0.00 V
  46 L     0.000    0.000    0.000 ----      0.00 Y
  47 L     0.000    0.000    0.000 ----      0.00 L
  48 L     0.000    0.000    0.000 ----      0.00 T
  49 L     0.000    0.000    0.000 ----      0.00 S
  50 L     0.000    0.000    0.000 ----      0.00 D
  51 L     0.000    0.000    0.000 ----      0.00 G
  52 L     0.000    0.000    0.000 ----      0.00 K
  53 L     0.000    0.000    0.000 ----      0.00 V
  54 L     0.000    0.000    0.000 ----      0.00 E
  55 L     0.000    0.000    0.000 ----      0.00 I
  56 L     0.000    0.000    0.000 ----      0.00 R
  57 L     0.000    0.000    0.000 ----      0.00 E
  58 L     0.000    0.000    0.000 ----      0.00 V
  59 L     0.000    0.000    0.000 ----      0.00 T
  60 L     0.000    0.000    0.000 ----      0.00 S
  61 L     0.000    0.000    0.000 ----      0.00 E
  62 L     0.000    0.000    0.000 ----      0.00 E
  63 L     0.000    0.000    0.000 ----      0.00 E
  64 L     0.000    0.000    0.000 ----      0.00 L
  65 L     0.000    0.000    0.000 ----      0.00 E
  66 L     0.000    0.000    0.000 ----      0.00 K
  67 L     0.000    0.000    0.000 ----      0.00 I
  68 L     0.000    0.000    0.000 ----      0.00 L
  69 L     0.000    0.000    0.000 ----      0.00 K
  70 L     0.000    0.000    0.000 ----      0.00 K
  71 L     0.000    0.000    0.000 ----      0.00 L
  72 L     0.000    0.000    0.000 ----      0.00 G
  73 L     0.000    0.000    0.000 ----      0.00 V
  74 L     0.000    0.000    0.000 ----      0.00 D
  75 L     0.000    0.000    0.000 ----      0.00 E
  76 L     0.000    0.000    0.000 ----      0.00 E
  77 L     0.000    0.000    0.000 ----      0.00 I
  78 L     0.000    0.000    0.000 ----      0.00 I
  79 L     0.000    0.000    0.000 ----      0.00 R
  80 L     0.000    0.000    0.000 ----      0.00 R
  81 L     0.000    0.000    0.000 ----      0.00 I
  82 L     0.000    0.000    0.000 ----      0.00 K
  83 L     0.000    0.000    0.000 ----      0.00 R
  84 L     0.000    0.000    0.000 ----      0.00 L
  85 L     0.000    0.000    0.000 ----      0.00 R
  86 L     0.000    0.000    0.000 ----      0.00 K
  87 L     0.000    0.000    0.000 ----      0.00 E
  88 L     0.000    0.000    0.000 ----      0.00 G
  89 L     0.000    0.000    0.000 ----      0.00 Q
  90 L     0.000    0.000    0.000 ----      0.00 I
  91 L     0.000    0.000    0.000 ----      0.00 K
  92 L     0.000    0.000    0.000 ----      0.00 L
  93 L     0.000    0.000    0.000 ----      0.00 V
  94 L     0.000    0.000    0.000 ----      0.00 I
  95 L     0.000    0.000    0.000 ----      0.00 I
  96 L     0.000    0.000    0.000 ----      0.00 E
  97 L     0.000    0.000    0.000 ----      0.00 G
