# Supplementary material for: Exploration of novel αβ-protein folds through de novo design
Source: Nat Struct Mol Biol. 2023 Jul 3;30(8):1132–40. doi: 10.1038/s41594-023-01029-0 (PMC10442233; doi:10.1038/s41594-023-01029-0)
Supplement: Supplementary file 4 — Computational design models of the designed novel αβ-folds from NF1 to NF8. [file 41594_2023_1029_MOESM4_ESM.zip › design_models/NF4-04.pdb]

ATOM      1  N   GLY A   1      -9.940  -3.911   9.384  1.00  0.00           N  
ATOM      2  CA  GLY A   1     -10.599  -2.618   9.248  1.00  0.00           C  
ATOM      3  C   GLY A   1      -9.635  -1.561   8.722  1.00  0.00           C  
ATOM      4  O   GLY A   1      -8.424  -1.660   8.918  1.00  0.00           O  
ATOM      5 1H   GLY A   1     -10.594  -4.584   9.730  1.00  0.00           H  
ATOM      6 2H   GLY A   1      -9.598  -4.207   8.492  1.00  0.00           H  
ATOM      7 3H   GLY A   1      -9.176  -3.831  10.024  1.00  0.00           H  
ATOM      8 1HA  GLY A   1     -11.448  -2.712   8.570  1.00  0.00           H  
ATOM      9 2HA  GLY A   1     -10.993  -2.307  10.215  1.00  0.00           H  
ATOM     10  N   SER A   2     -10.180  -0.551   8.054  1.00  0.00           N  
ATOM     11  CA  SER A   2      -9.369   0.525   7.497  1.00  0.00           C  
ATOM     12  C   SER A   2      -8.722   1.355   8.598  1.00  0.00           C  
ATOM     13  O   SER A   2      -7.637   1.908   8.416  1.00  0.00           O  
ATOM     14  CB  SER A   2     -10.221   1.415   6.613  1.00  0.00           C  
ATOM     15  OG  SER A   2     -11.196   2.084   7.365  1.00  0.00           O  
ATOM     16  H   SER A   2     -11.182  -0.527   7.928  1.00  0.00           H  
ATOM     17  HA  SER A   2      -8.583   0.083   6.884  1.00  0.00           H  
ATOM     18 1HB  SER A   2      -9.584   2.142   6.109  1.00  0.00           H  
ATOM     19 2HB  SER A   2     -10.701   0.812   5.844  1.00  0.00           H  
ATOM     20  HG  SER A   2     -11.855   2.385   6.736  1.00  0.00           H  
ATOM     21  N   GLU A   3      -9.394   1.438   9.741  1.00  0.00           N  
ATOM     22  CA  GLU A   3      -8.876   2.182  10.882  1.00  0.00           C  
ATOM     23  C   GLU A   3      -7.661   1.488  11.486  1.00  0.00           C  
ATOM     24  O   GLU A   3      -6.679   2.137  11.846  1.00  0.00           O  
ATOM     25  CB  GLU A   3      -9.962   2.349  11.947  1.00  0.00           C  
ATOM     26  CG  GLU A   3      -9.508   3.089  13.198  1.00  0.00           C  
ATOM     27  CD  GLU A   3      -8.997   4.472  12.905  1.00  0.00           C  
ATOM     28  OE1 GLU A   3      -9.156   4.922  11.796  1.00  0.00           O  
ATOM     29  OE2 GLU A   3      -8.446   5.080  13.793  1.00  0.00           O  
ATOM     30  H   GLU A   3     -10.288   0.974   9.822  1.00  0.00           H  
ATOM     31  HA  GLU A   3      -8.578   3.175  10.542  1.00  0.00           H  
ATOM     32 1HB  GLU A   3     -10.806   2.894  11.524  1.00  0.00           H  
ATOM     33 2HB  GLU A   3     -10.326   1.368  12.253  1.00  0.00           H  
ATOM     34 1HG  GLU A   3     -10.348   3.163  13.888  1.00  0.00           H  
ATOM     35 2HG  GLU A   3      -8.723   2.512  13.684  1.00  0.00           H  
ATOM     36  N   GLU A   4      -7.734   0.166  11.594  1.00  0.00           N  
ATOM     37  CA  GLU A   4      -6.622  -0.623  12.111  1.00  0.00           C  
ATOM     38  C   GLU A   4      -5.365  -0.420  11.274  1.00  0.00           C  
ATOM     39  O   GLU A   4      -4.290  -0.149  11.807  1.00  0.00           O  
ATOM     40  CB  GLU A   4      -6.991  -2.108  12.142  1.00  0.00           C  
ATOM     41  CG  GLU A   4      -5.875  -3.024  12.624  1.00  0.00           C  
ATOM     42  CD  GLU A   4      -6.249  -4.479  12.573  1.00  0.00           C  
ATOM     43  OE1 GLU A   4      -7.376  -4.772  12.254  1.00  0.00           O  
ATOM     44  OE2 GLU A   4      -5.406  -5.298  12.854  1.00  0.00           O  
ATOM     45  H   GLU A   4      -8.581  -0.304  11.311  1.00  0.00           H  
ATOM     46  HA  GLU A   4      -6.416  -0.303  13.133  1.00  0.00           H  
ATOM     47 1HB  GLU A   4      -7.851  -2.256  12.796  1.00  0.00           H  
ATOM     48 2HB  GLU A   4      -7.281  -2.432  11.142  1.00  0.00           H  
ATOM     49 1HG  GLU A   4      -4.995  -2.865  12.001  1.00  0.00           H  
ATOM     50 2HG  GLU A   4      -5.615  -2.755  13.647  1.00  0.00           H  
ATOM     51  N   ILE A   5      -5.510  -0.552   9.960  1.00  0.00           N  
ATOM     52  CA  ILE A   5      -4.391  -0.360   9.043  1.00  0.00           C  
ATOM     53  C   ILE A   5      -3.856   1.064   9.118  1.00  0.00           C  
ATOM     54  O   ILE A   5      -2.645   1.281   9.163  1.00  0.00           O  
ATOM     55  CB  ILE A   5      -4.806  -0.678   7.595  1.00  0.00           C  
ATOM     56  CG1 ILE A   5      -5.094  -2.173   7.438  1.00  0.00           C  
ATOM     57  CG2 ILE A   5      -3.723  -0.237   6.623  1.00  0.00           C  
ATOM     58  CD1 ILE A   5      -5.771  -2.531   6.135  1.00  0.00           C  
ATOM     59  H   ILE A   5      -6.416  -0.793   9.586  1.00  0.00           H  
ATOM     60  HA  ILE A   5      -3.593  -1.049   9.322  1.00  0.00           H  
ATOM     61  HB  ILE A   5      -5.730  -0.152   7.358  1.00  0.00           H  
ATOM     62 1HG1 ILE A   5      -4.161  -2.733   7.503  1.00  0.00           H  
ATOM     63 2HG1 ILE A   5      -5.733  -2.508   8.256  1.00  0.00           H  
ATOM     64 1HG2 ILE A   5      -4.032  -0.470   5.604  1.00  0.00           H  
ATOM     65 2HG2 ILE A   5      -3.564   0.836   6.718  1.00  0.00           H  
ATOM     66 3HG2 ILE A   5      -2.794  -0.762   6.849  1.00  0.00           H  
ATOM     67 1HD1 ILE A   5      -5.943  -3.607   6.098  1.00  0.00           H  
ATOM     68 2HD1 ILE A   5      -6.726  -2.008   6.065  1.00  0.00           H  
ATOM     69 3HD1 ILE A   5      -5.134  -2.237   5.302  1.00  0.00           H  
ATOM     70  N   ARG A   6      -4.765   2.032   9.132  1.00  0.00           N  
ATOM     71  CA  ARG A   6      -4.386   3.438   9.204  1.00  0.00           C  
ATOM     72  C   ARG A   6      -3.429   3.691  10.362  1.00  0.00           C  
ATOM     73  O   ARG A   6      -2.392   4.335  10.194  1.00  0.00           O  
ATOM     74  CB  ARG A   6      -5.618   4.316   9.367  1.00  0.00           C  
ATOM     75  CG  ARG A   6      -5.361   5.809   9.231  1.00  0.00           C  
ATOM     76  CD  ARG A   6      -6.585   6.604   9.507  1.00  0.00           C  
ATOM     77  NE  ARG A   6      -6.919   6.611  10.922  1.00  0.00           N  
ATOM     78  CZ  ARG A   6      -6.341   7.411  11.841  1.00  0.00           C  
ATOM     79  NH1 ARG A   6      -5.404   8.258  11.477  1.00  0.00           N  
ATOM     80  NH2 ARG A   6      -6.715   7.342  13.106  1.00  0.00           N  
ATOM     81  H   ARG A   6      -5.744   1.789   9.090  1.00  0.00           H  
ATOM     82  HA  ARG A   6      -3.889   3.711   8.273  1.00  0.00           H  
ATOM     83 1HB  ARG A   6      -6.362   4.041   8.621  1.00  0.00           H  
ATOM     84 2HB  ARG A   6      -6.059   4.146  10.349  1.00  0.00           H  
ATOM     85 1HG  ARG A   6      -4.589   6.111   9.939  1.00  0.00           H  
ATOM     86 2HG  ARG A   6      -5.030   6.030   8.216  1.00  0.00           H  
ATOM     87 1HD  ARG A   6      -6.429   7.634   9.188  1.00  0.00           H  
ATOM     88 2HD  ARG A   6      -7.426   6.179   8.961  1.00  0.00           H  
ATOM     89  HE  ARG A   6      -7.636   5.972  11.240  1.00  0.00           H  
ATOM     90 1HH1 ARG A   6      -5.118   8.311  10.510  1.00  0.00           H  
ATOM     91 2HH1 ARG A   6      -4.971   8.858  12.165  1.00  0.00           H  
ATOM     92 1HH2 ARG A   6      -7.435   6.690  13.385  1.00  0.00           H  
ATOM     93 2HH2 ARG A   6      -6.282   7.940  13.794  1.00  0.00           H  
ATOM     94  N   GLU A   7      -3.780   3.181  11.536  1.00  0.00           N  
ATOM     95  CA  GLU A   7      -2.945   3.338  12.722  1.00  0.00           C  
ATOM     96  C   GLU A   7      -1.586   2.676  12.529  1.00  0.00           C  
ATOM     97  O   GLU A   7      -0.549   3.267  12.829  1.00  0.00           O  
ATOM     98  CB  GLU A   7      -3.643   2.745  13.948  1.00  0.00           C  
ATOM     99  CG  GLU A   7      -2.840   2.846  15.238  1.00  0.00           C  
ATOM    100  CD  GLU A   7      -3.561   2.267  16.423  1.00  0.00           C  
ATOM    101  OE1 GLU A   7      -4.727   1.976  16.300  1.00  0.00           O  
ATOM    102  OE2 GLU A   7      -2.946   2.116  17.452  1.00  0.00           O  
ATOM    103  H   GLU A   7      -4.649   2.671  11.611  1.00  0.00           H  
ATOM    104  HA  GLU A   7      -2.793   4.403  12.899  1.00  0.00           H  
ATOM    105 1HB  GLU A   7      -4.594   3.253  14.106  1.00  0.00           H  
ATOM    106 2HB  GLU A   7      -3.859   1.692  13.770  1.00  0.00           H  
ATOM    107 1HG  GLU A   7      -1.896   2.317  15.108  1.00  0.00           H  
ATOM    108 2HG  GLU A   7      -2.614   3.893  15.432  1.00  0.00           H  
ATOM    109  N   LEU A   8      -1.599   1.445  12.027  1.00  0.00           N  
ATOM    110  CA  LEU A   8      -0.369   0.696  11.804  1.00  0.00           C  
ATOM    111  C   LEU A   8       0.557   1.432  10.843  1.00  0.00           C  
ATOM    112  O   LEU A   8       1.764   1.515  11.070  1.00  0.00           O  
ATOM    113  CB  LEU A   8      -0.690  -0.697  11.249  1.00  0.00           C  
ATOM    114  CG  LEU A   8      -1.445  -1.634  12.200  1.00  0.00           C  
ATOM    115  CD1 LEU A   8      -1.876  -2.885  11.446  1.00  0.00           C  
ATOM    116  CD2 LEU A   8      -0.552  -1.988  13.380  1.00  0.00           C  
ATOM    117  H   LEU A   8      -2.485   1.018  11.795  1.00  0.00           H  
ATOM    118  HA  LEU A   8       0.143   0.578  12.760  1.00  0.00           H  
ATOM    119 1HB  LEU A   8      -1.294  -0.582  10.350  1.00  0.00           H  
ATOM    120 2HB  LEU A   8       0.244  -1.186  10.974  1.00  0.00           H  
ATOM    121  HG  LEU A   8      -2.346  -1.137  12.562  1.00  0.00           H  
ATOM    122 1HD1 LEU A   8      -2.413  -3.551  12.122  1.00  0.00           H  
ATOM    123 2HD1 LEU A   8      -2.530  -2.604  10.619  1.00  0.00           H  
ATOM    124 3HD1 LEU A   8      -0.996  -3.396  11.056  1.00  0.00           H  
ATOM    125 1HD2 LEU A   8      -1.089  -2.653  14.057  1.00  0.00           H  
ATOM    126 2HD2 LEU A   8       0.347  -2.486  13.019  1.00  0.00           H  
ATOM    127 3HD2 LEU A   8      -0.274  -1.077  13.911  1.00  0.00           H  
ATOM    128  N   VAL A   9      -0.015   1.964   9.769  1.00  0.00           N  
ATOM    129  CA  VAL A   9       0.757   2.697   8.772  1.00  0.00           C  
ATOM    130  C   VAL A   9       1.337   3.978   9.358  1.00  0.00           C  
ATOM    131  O   VAL A   9       2.502   4.306   9.126  1.00  0.00           O  
ATOM    132  CB  VAL A   9      -0.128   3.045   7.560  1.00  0.00           C  
ATOM    133  CG1 VAL A   9       0.610   3.979   6.613  1.00  0.00           C  
ATOM    134  CG2 VAL A   9      -0.548   1.771   6.844  1.00  0.00           C  
ATOM    135  H   VAL A   9      -1.012   1.860   9.640  1.00  0.00           H  
ATOM    136  HA  VAL A   9       1.578   2.062   8.437  1.00  0.00           H  
ATOM    137  HB  VAL A   9      -1.014   3.575   7.909  1.00  0.00           H  
ATOM    138 1HG1 VAL A   9      -0.031   4.214   5.762  1.00  0.00           H  
ATOM    139 2HG1 VAL A   9       0.868   4.899   7.137  1.00  0.00           H  
ATOM    140 3HG1 VAL A   9       1.519   3.494   6.258  1.00  0.00           H  
ATOM    141 1HG2 VAL A   9      -1.174   2.024   5.988  1.00  0.00           H  
ATOM    142 2HG2 VAL A   9       0.338   1.237   6.500  1.00  0.00           H  
ATOM    143 3HG2 VAL A   9      -1.110   1.136   7.529  1.00  0.00           H  
ATOM    144  N   ARG A  10       0.520   4.699  10.117  1.00  0.00           N  
ATOM    145  CA  ARG A  10       0.959   5.933  10.758  1.00  0.00           C  
ATOM    146  C   ARG A  10       2.171   5.692  11.648  1.00  0.00           C  
ATOM    147  O   ARG A  10       3.131   6.462  11.628  1.00  0.00           O  
ATOM    148  CB  ARG A  10      -0.165   6.534  11.590  1.00  0.00           C  
ATOM    149  CG  ARG A  10       0.180   7.845  12.279  1.00  0.00           C  
ATOM    150  CD  ARG A  10      -0.977   8.388  13.035  1.00  0.00           C  
ATOM    151  NE  ARG A  10      -1.306   7.565  14.188  1.00  0.00           N  
ATOM    152  CZ  ARG A  10      -2.392   7.739  14.967  1.00  0.00           C  
ATOM    153  NH1 ARG A  10      -3.240   8.708  14.706  1.00  0.00           N  
ATOM    154  NH2 ARG A  10      -2.603   6.935  15.995  1.00  0.00           N  
ATOM    155  H   ARG A  10      -0.430   4.384  10.255  1.00  0.00           H  
ATOM    156  HA  ARG A  10       1.231   6.649   9.982  1.00  0.00           H  
ATOM    157 1HB  ARG A  10      -1.031   6.713  10.955  1.00  0.00           H  
ATOM    158 2HB  ARG A  10      -0.465   5.825  12.361  1.00  0.00           H  
ATOM    159 1HG  ARG A  10       1.001   7.684  12.977  1.00  0.00           H  
ATOM    160 2HG  ARG A  10       0.478   8.581  11.532  1.00  0.00           H  
ATOM    161 1HD  ARG A  10      -0.741   9.391  13.389  1.00  0.00           H  
ATOM    162 2HD  ARG A  10      -1.850   8.429  12.385  1.00  0.00           H  
ATOM    163  HE  ARG A  10      -0.677   6.809  14.421  1.00  0.00           H  
ATOM    164 1HH1 ARG A  10      -3.079   9.323  13.920  1.00  0.00           H  
ATOM    165 2HH1 ARG A  10      -4.053   8.839  15.290  1.00  0.00           H  
ATOM    166 1HH2 ARG A  10      -1.950   6.190  16.196  1.00  0.00           H  
ATOM    167 2HH2 ARG A  10      -3.415   7.066  16.579  1.00  0.00           H  
ATOM    168  N   LYS A  11       2.123   4.615  12.426  1.00  0.00           N  
ATOM    169  CA  LYS A  11       3.228   4.256  13.305  1.00  0.00           C  
ATOM    170  C   LYS A  11       4.496   3.972  12.509  1.00  0.00           C  
ATOM    171  O   LYS A  11       5.595   4.346  12.918  1.00  0.00           O  
ATOM    172  CB  LYS A  11       2.860   3.041  14.158  1.00  0.00           C  
ATOM    173  CG  LYS A  11       1.824   3.323  15.238  1.00  0.00           C  
ATOM    174  CD  LYS A  11       1.464   2.057  16.002  1.00  0.00           C  
ATOM    175  CE  LYS A  11       0.463   2.344  17.111  1.00  0.00           C  
ATOM    176  NZ  LYS A  11       0.031   1.102  17.807  1.00  0.00           N  
ATOM    177  H   LYS A  11       1.299   4.031  12.407  1.00  0.00           H  
ATOM    178  HA  LYS A  11       3.419   5.090  13.981  1.00  0.00           H  
ATOM    179 1HB  LYS A  11       2.468   2.251  13.517  1.00  0.00           H  
ATOM    180 2HB  LYS A  11       3.755   2.654  14.645  1.00  0.00           H  
ATOM    181 1HG  LYS A  11       2.219   4.059  15.939  1.00  0.00           H  
ATOM    182 2HG  LYS A  11       0.923   3.730  14.781  1.00  0.00           H  
ATOM    183 1HD  LYS A  11       1.032   1.328  15.315  1.00  0.00           H  
ATOM    184 2HD  LYS A  11       2.364   1.628  16.440  1.00  0.00           H  
ATOM    185 1HE  LYS A  11       0.912   3.017  17.840  1.00  0.00           H  
ATOM    186 2HE  LYS A  11      -0.415   2.834  16.691  1.00  0.00           H  
ATOM    187 1HZ  LYS A  11      -0.630   1.335  18.534  1.00  0.00           H  
ATOM    188 2HZ  LYS A  11      -0.404   0.477  17.143  1.00  0.00           H  
ATOM    189 3HZ  LYS A  11       0.835   0.649  18.218  1.00  0.00           H  
ATOM    190  N   ILE A  12       4.336   3.308  11.369  1.00  0.00           N  
ATOM    191  CA  ILE A  12       5.463   3.002  10.497  1.00  0.00           C  
ATOM    192  C   ILE A  12       6.109   4.275   9.963  1.00  0.00           C  
ATOM    193  O   ILE A  12       7.332   4.413   9.976  1.00  0.00           O  
ATOM    194  CB  ILE A  12       5.019   2.117   9.317  1.00  0.00           C  
ATOM    195  CG1 ILE A  12       4.622   0.725   9.814  1.00  0.00           C  
ATOM    196  CG2 ILE A  12       6.127   2.020   8.279  1.00  0.00           C  
ATOM    197  CD1 ILE A  12       3.908  -0.113   8.777  1.00  0.00           C  
ATOM    198  H   ILE A  12       3.410   3.008  11.100  1.00  0.00           H  
ATOM    199  HA  ILE A  12       6.206   2.448  11.071  1.00  0.00           H  
ATOM    200  HB  ILE A  12       4.134   2.550   8.851  1.00  0.00           H  
ATOM    201 1HG1 ILE A  12       5.512   0.185  10.135  1.00  0.00           H  
ATOM    202 2HG1 ILE A  12       3.968   0.821  10.682  1.00  0.00           H  
ATOM    203 1HG2 ILE A  12       5.796   1.391   7.453  1.00  0.00           H  
ATOM    204 2HG2 ILE A  12       6.363   3.015   7.905  1.00  0.00           H  
ATOM    205 3HG2 ILE A  12       7.015   1.583   8.735  1.00  0.00           H  
ATOM    206 1HD1 ILE A  12       3.658  -1.084   9.204  1.00  0.00           H  
ATOM    207 2HD1 ILE A  12       2.993   0.394   8.467  1.00  0.00           H  
ATOM    208 3HD1 ILE A  12       4.556  -0.252   7.914  1.00  0.00           H  
ATOM    209  N   TYR A  13       5.280   5.201   9.495  1.00  0.00           N  
ATOM    210  CA  TYR A  13       5.768   6.470   8.969  1.00  0.00           C  
ATOM    211  C   TYR A  13       6.632   7.195   9.994  1.00  0.00           C  
ATOM    212  O   TYR A  13       7.729   7.657   9.680  1.00  0.00           O  
ATOM    213  CB  TYR A  13       4.597   7.357   8.539  1.00  0.00           C  
ATOM    214  CG  TYR A  13       5.017   8.719   8.032  1.00  0.00           C  
ATOM    215  CD1 TYR A  13       5.191   8.929   6.672  1.00  0.00           C  
ATOM    216  CD2 TYR A  13       5.229   9.757   8.927  1.00  0.00           C  
ATOM    217  CE1 TYR A  13       5.575  10.173   6.209  1.00  0.00           C  
ATOM    218  CE2 TYR A  13       5.613  11.001   8.464  1.00  0.00           C  
ATOM    219  CZ  TYR A  13       5.785  11.210   7.111  1.00  0.00           C  
ATOM    220  OH  TYR A  13       6.167  12.449   6.650  1.00  0.00           O  
ATOM    221  H   TYR A  13       4.286   5.021   9.503  1.00  0.00           H  
ATOM    222  HA  TYR A  13       6.372   6.269   8.084  1.00  0.00           H  
ATOM    223 1HB  TYR A  13       4.034   6.858   7.749  1.00  0.00           H  
ATOM    224 2HB  TYR A  13       3.922   7.501   9.382  1.00  0.00           H  
ATOM    225  HD1 TYR A  13       5.025   8.113   5.968  1.00  0.00           H  
ATOM    226  HD2 TYR A  13       5.094   9.591   9.996  1.00  0.00           H  
ATOM    227  HE1 TYR A  13       5.711  10.339   5.141  1.00  0.00           H  
ATOM    228  HE2 TYR A  13       5.780  11.816   9.168  1.00  0.00           H  
ATOM    229  HH  TYR A  13       6.241  12.424   5.693  1.00  0.00           H  
ATOM    230  N   GLU A  14       6.131   7.292  11.220  1.00  0.00           N  
ATOM    231  CA  GLU A  14       6.855   7.965  12.292  1.00  0.00           C  
ATOM    232  C   GLU A  14       8.094   7.176  12.700  1.00  0.00           C  
ATOM    233  O   GLU A  14       9.131   7.755  13.023  1.00  0.00           O  
ATOM    234  CB  GLU A  14       5.945   8.166  13.506  1.00  0.00           C  
ATOM    235  CG  GLU A  14       4.841   9.194  13.300  1.00  0.00           C  
ATOM    236  CD  GLU A  14       5.369  10.565  12.983  1.00  0.00           C  
ATOM    237  OE1 GLU A  14       6.329  10.968  13.597  1.00  0.00           O  
ATOM    238  OE2 GLU A  14       4.815  11.210  12.126  1.00  0.00           O  
ATOM    239  H   GLU A  14       5.225   6.890  11.415  1.00  0.00           H  
ATOM    240  HA  GLU A  14       7.168   8.947  11.936  1.00  0.00           H  
ATOM    241 1HB  GLU A  14       5.475   7.219  13.770  1.00  0.00           H  
ATOM    242 2HB  GLU A  14       6.543   8.485  14.360  1.00  0.00           H  
ATOM    243 1HG  GLU A  14       4.202   8.866  12.481  1.00  0.00           H  
ATOM    244 2HG  GLU A  14       4.233   9.244  14.202  1.00  0.00           H  
ATOM    245  N   THR A  15       7.979   5.852  12.682  1.00  0.00           N  
ATOM    246  CA  THR A  15       9.093   4.981  13.036  1.00  0.00           C  
ATOM    247  C   THR A  15      10.311   5.265  12.166  1.00  0.00           C  
ATOM    248  O   THR A  15      11.429   5.384  12.667  1.00  0.00           O  
ATOM    249  CB  THR A  15       8.700   3.498  12.907  1.00  0.00           C  
ATOM    250  OG1 THR A  15       7.682   3.186  13.867  1.00  0.00           O  
ATOM    251  CG2 THR A  15       9.907   2.603  13.145  1.00  0.00           C  
ATOM    252  H   THR A  15       7.096   5.438  12.416  1.00  0.00           H  
ATOM    253  HA  THR A  15       9.357   5.163  14.078  1.00  0.00           H  
ATOM    254  HB  THR A  15       8.308   3.311  11.908  1.00  0.00           H  
ATOM    255  HG1 THR A  15       6.908   3.728  13.699  1.00  0.00           H  
ATOM    256 1HG2 THR A  15       9.610   1.559  13.050  1.00  0.00           H  
ATOM    257 2HG2 THR A  15      10.679   2.830  12.410  1.00  0.00           H  
ATOM    258 3HG2 THR A  15      10.298   2.779  14.147  1.00  0.00           H  
ATOM    259  N   VAL A  16      10.087   5.371  10.861  1.00  0.00           N  
ATOM    260  CA  VAL A  16      11.164   5.655   9.920  1.00  0.00           C  
ATOM    261  C   VAL A  16      11.829   6.989  10.229  1.00  0.00           C  
ATOM    262  O   VAL A  16      13.056   7.088  10.268  1.00  0.00           O  
ATOM    263  CB  VAL A  16      10.623   5.677   8.478  1.00  0.00           C  
ATOM    264  CG1 VAL A  16      11.700   6.144   7.511  1.00  0.00           C  
ATOM    265  CG2 VAL A  16      10.115   4.296   8.094  1.00  0.00           C  
ATOM    266  H   VAL A  16       9.148   5.253  10.511  1.00  0.00           H  
ATOM    267  HA  VAL A  16      11.912   4.864  10.001  1.00  0.00           H  
ATOM    268  HB  VAL A  16       9.804   6.395   8.418  1.00  0.00           H  
ATOM    269 1HG1 VAL A  16      11.300   6.154   6.497  1.00  0.00           H  
ATOM    270 2HG1 VAL A  16      12.023   7.149   7.784  1.00  0.00           H  
ATOM    271 3HG1 VAL A  16      12.551   5.464   7.558  1.00  0.00           H  
ATOM    272 1HG2 VAL A  16       9.733   4.319   7.074  1.00  0.00           H  
ATOM    273 2HG2 VAL A  16      10.933   3.577   8.159  1.00  0.00           H  
ATOM    274 3HG2 VAL A  16       9.316   3.999   8.774  1.00  0.00           H  
ATOM    275  N   ARG A  17      11.013   8.015  10.449  1.00  0.00           N  
ATOM    276  CA  ARG A  17      11.522   9.343  10.770  1.00  0.00           C  
ATOM    277  C   ARG A  17      12.390   9.314  12.021  1.00  0.00           C  
ATOM    278  O   ARG A  17      13.446   9.945  12.070  1.00  0.00           O  
ATOM    279  CB  ARG A  17      10.373  10.320  10.977  1.00  0.00           C  
ATOM    280  CG  ARG A  17      10.796  11.755  11.250  1.00  0.00           C  
ATOM    281  CD  ARG A  17       9.623  12.654  11.396  1.00  0.00           C  
ATOM    282  NE  ARG A  17       8.834  12.332  12.574  1.00  0.00           N  
ATOM    283  CZ  ARG A  17       9.149  12.705  13.830  1.00  0.00           C  
ATOM    284  NH1 ARG A  17      10.236  13.410  14.053  1.00  0.00           N  
ATOM    285  NH2 ARG A  17       8.365  12.362  14.837  1.00  0.00           N  
ATOM    286  H   ARG A  17      10.015   7.869  10.392  1.00  0.00           H  
ATOM    287  HA  ARG A  17      12.125   9.694   9.932  1.00  0.00           H  
ATOM    288 1HB  ARG A  17       9.738  10.326  10.093  1.00  0.00           H  
ATOM    289 2HB  ARG A  17       9.762   9.990  11.817  1.00  0.00           H  
ATOM    290 1HG  ARG A  17      11.374  11.794  12.174  1.00  0.00           H  
ATOM    291 2HG  ARG A  17      11.407  12.118  10.423  1.00  0.00           H  
ATOM    292 1HD  ARG A  17       9.964  13.685  11.485  1.00  0.00           H  
ATOM    293 2HD  ARG A  17       8.981  12.559  10.520  1.00  0.00           H  
ATOM    294  HE  ARG A  17       7.990  11.791  12.442  1.00  0.00           H  
ATOM    295 1HH1 ARG A  17      10.835  13.673  13.284  1.00  0.00           H  
ATOM    296 2HH1 ARG A  17      10.471  13.690  14.994  1.00  0.00           H  
ATOM    297 1HH2 ARG A  17       7.529  11.819  14.665  1.00  0.00           H  
ATOM    298 2HH2 ARG A  17       8.601  12.641  15.778  1.00  0.00           H  
ATOM    299  N   LYS A  18      11.939   8.576  13.031  1.00  0.00           N  
ATOM    300  CA  LYS A  18      12.682   8.451  14.279  1.00  0.00           C  
ATOM    301  C   LYS A  18      14.024   7.767  14.054  1.00  0.00           C  
ATOM    302  O   LYS A  18      15.031   8.141  14.656  1.00  0.00           O  
ATOM    303  CB  LYS A  18      11.864   7.678  15.314  1.00  0.00           C  
ATOM    304  CG  LYS A  18      10.662   8.437  15.860  1.00  0.00           C  
ATOM    305  CD  LYS A  18       9.875   7.588  16.847  1.00  0.00           C  
ATOM    306  CE  LYS A  18       8.661   8.338  17.378  1.00  0.00           C  
ATOM    307  NZ  LYS A  18       7.875   7.515  18.337  1.00  0.00           N  
ATOM    308  H   LYS A  18      11.059   8.091  12.931  1.00  0.00           H  
ATOM    309  HA  LYS A  18      12.863   9.451  14.676  1.00  0.00           H  
ATOM    310 1HB  LYS A  18      11.500   6.750  14.871  1.00  0.00           H  
ATOM    311 2HB  LYS A  18      12.502   7.411  16.156  1.00  0.00           H  
ATOM    312 1HG  LYS A  18      11.002   9.343  16.364  1.00  0.00           H  
ATOM    313 2HG  LYS A  18      10.008   8.723  15.038  1.00  0.00           H  
ATOM    314 1HD  LYS A  18       9.540   6.674  16.356  1.00  0.00           H  
ATOM    315 2HD  LYS A  18      10.516   7.316  17.685  1.00  0.00           H  
ATOM    316 1HE  LYS A  18       8.987   9.247  17.881  1.00  0.00           H  
ATOM    317 2HE  LYS A  18       8.015   8.620  16.547  1.00  0.00           H  
ATOM    318 1HZ  LYS A  18       7.080   8.046  18.664  1.00  0.00           H  
ATOM    319 2HZ  LYS A  18       7.551   6.676  17.875  1.00  0.00           H  
ATOM    320 3HZ  LYS A  18       8.457   7.263  19.122  1.00  0.00           H  
ATOM    321  N   GLU A  19      14.032   6.762  13.186  1.00  0.00           N  
ATOM    322  CA  GLU A  19      15.254   6.032  12.870  1.00  0.00           C  
ATOM    323  C   GLU A  19      16.201   6.879  12.032  1.00  0.00           C  
ATOM    324  O   GLU A  19      17.419   6.817  12.200  1.00  0.00           O  
ATOM    325  CB  GLU A  19      14.924   4.734  12.129  1.00  0.00           C  
ATOM    326  CG  GLU A  19      14.197   3.696  12.972  1.00  0.00           C  
ATOM    327  CD  GLU A  19      15.000   3.240  14.159  1.00  0.00           C  
ATOM    328  OE1 GLU A  19      16.180   3.033  14.010  1.00  0.00           O  
ATOM    329  OE2 GLU A  19      14.432   3.097  15.216  1.00  0.00           O  
ATOM    330  H   GLU A  19      13.170   6.496  12.733  1.00  0.00           H  
ATOM    331  HA  GLU A  19      15.753   5.770  13.805  1.00  0.00           H  
ATOM    332 1HB  GLU A  19      14.301   4.958  11.263  1.00  0.00           H  
ATOM    333 2HB  GLU A  19      15.845   4.281  11.761  1.00  0.00           H  
ATOM    334 1HG  GLU A  19      13.259   4.122  13.325  1.00  0.00           H  
ATOM    335 2HG  GLU A  19      13.961   2.836  12.347  1.00  0.00           H  
ATOM    336  N   ASN A  20      15.635   7.672  11.128  1.00  0.00           N  
ATOM    337  CA  ASN A  20      16.429   8.538  10.264  1.00  0.00           C  
ATOM    338  C   ASN A  20      15.545   9.523   9.510  1.00  0.00           C  
ATOM    339  O   ASN A  20      14.896   9.163   8.528  1.00  0.00           O  
ATOM    340  CB  ASN A  20      17.257   7.713   9.296  1.00  0.00           C  
ATOM    341  CG  ASN A  20      18.283   8.536   8.567  1.00  0.00           C  
ATOM    342  OD1 ASN A  20      18.270   9.770   8.636  1.00  0.00           O  
ATOM    343  ND2 ASN A  20      19.172   7.876   7.869  1.00  0.00           N  
ATOM    344  H   ASN A  20      14.630   7.674  11.036  1.00  0.00           H  
ATOM    345  HA  ASN A  20      17.127   9.101  10.887  1.00  0.00           H  
ATOM    346 1HB  ASN A  20      17.767   6.917   9.839  1.00  0.00           H  
ATOM    347 2HB  ASN A  20      16.600   7.242   8.565  1.00  0.00           H  
ATOM    348 1HD2 ASN A  20      19.878   8.372   7.363  1.00  0.00           H  
ATOM    349 2HD2 ASN A  20      19.144   6.878   7.841  1.00  0.00           H  
ATOM    350  N   PRO A  21      15.523  10.768   9.975  1.00  0.00           N  
ATOM    351  CA  PRO A  21      14.689  11.798   9.368  1.00  0.00           C  
ATOM    352  C   PRO A  21      15.046  12.002   7.901  1.00  0.00           C  
ATOM    353  O   PRO A  21      14.227  12.473   7.113  1.00  0.00           O  
ATOM    354  CB  PRO A  21      15.010  13.040  10.205  1.00  0.00           C  
ATOM    355  CG  PRO A  21      15.432  12.492  11.525  1.00  0.00           C  
ATOM    356  CD  PRO A  21      16.205  11.246  11.184  1.00  0.00           C  
ATOM    357  HA  PRO A  21      13.647  11.483   9.433  1.00  0.00           H  
ATOM    358 1HB  PRO A  21      15.800  13.630   9.715  1.00  0.00           H  
ATOM    359 2HB  PRO A  21      14.123  13.687  10.275  1.00  0.00           H  
ATOM    360 1HG  PRO A  21      16.040  13.232  12.067  1.00  0.00           H  
ATOM    361 2HG  PRO A  21      14.551  12.286  12.150  1.00  0.00           H  
ATOM    362 1HD  PRO A  21      17.255  11.508  10.986  1.00  0.00           H  
ATOM    363 2HD  PRO A  21      16.134  10.531  12.016  1.00  0.00           H  
ATOM    364  N   ASN A  22      16.274  11.645   7.541  1.00  0.00           N  
ATOM    365  CA  ASN A  22      16.753  11.818   6.175  1.00  0.00           C  
ATOM    366  C   ASN A  22      16.101  10.816   5.231  1.00  0.00           C  
ATOM    367  O   ASN A  22      16.163  10.965   4.011  1.00  0.00           O  
ATOM    368  CB  ASN A  22      18.265  11.699   6.119  1.00  0.00           C  
ATOM    369  CG  ASN A  22      18.960  12.862   6.770  1.00  0.00           C  
ATOM    370  OD1 ASN A  22      18.413  13.969   6.839  1.00  0.00           O  
ATOM    371  ND2 ASN A  22      20.157  12.634   7.248  1.00  0.00           N  
ATOM    372  H   ASN A  22      16.891  11.243   8.231  1.00  0.00           H  
ATOM    373  HA  ASN A  22      16.470  12.815   5.833  1.00  0.00           H  
ATOM    374 1HB  ASN A  22      18.576  10.780   6.618  1.00  0.00           H  
ATOM    375 2HB  ASN A  22      18.587  11.633   5.080  1.00  0.00           H  
ATOM    376 1HD2 ASN A  22      20.667  13.372   7.692  1.00  0.00           H  
ATOM    377 2HD2 ASN A  22      20.561  11.723   7.170  1.00  0.00           H  
ATOM    378  N   VAL A  23      15.475   9.793   5.804  1.00  0.00           N  
ATOM    379  CA  VAL A  23      14.810   8.763   5.015  1.00  0.00           C  
ATOM    380  C   VAL A  23      13.369   9.149   4.707  1.00  0.00           C  
ATOM    381  O   VAL A  23      12.649   9.639   5.576  1.00  0.00           O  
ATOM    382  CB  VAL A  23      14.827   7.418   5.766  1.00  0.00           C  
ATOM    383  CG1 VAL A  23      13.961   6.395   5.048  1.00  0.00           C  
ATOM    384  CG2 VAL A  23      16.258   6.917   5.897  1.00  0.00           C  
ATOM    385  H   VAL A  23      15.460   9.727   6.811  1.00  0.00           H  
ATOM    386  HA  VAL A  23      15.349   8.645   4.074  1.00  0.00           H  
ATOM    387  HB  VAL A  23      14.400   7.562   6.759  1.00  0.00           H  
ATOM    388 1HG1 VAL A  23      13.984   5.451   5.593  1.00  0.00           H  
ATOM    389 2HG1 VAL A  23      12.934   6.759   4.998  1.00  0.00           H  
ATOM    390 3HG1 VAL A  23      14.341   6.240   4.039  1.00  0.00           H  
ATOM    391 1HG2 VAL A  23      16.263   5.967   6.430  1.00  0.00           H  
ATOM    392 2HG2 VAL A  23      16.687   6.779   4.904  1.00  0.00           H  
ATOM    393 3HG2 VAL A  23      16.850   7.646   6.450  1.00  0.00           H  
ATOM    394  N   LYS A  24      12.955   8.926   3.464  1.00  0.00           N  
ATOM    395  CA  LYS A  24      11.597   9.246   3.040  1.00  0.00           C  
ATOM    396  C   LYS A  24      10.686   8.029   3.142  1.00  0.00           C  
ATOM    397  O   LYS A  24      11.146   6.890   3.058  1.00  0.00           O  
ATOM    398  CB  LYS A  24      11.596   9.786   1.609  1.00  0.00           C  
ATOM    399  CG  LYS A  24      12.488  11.001   1.395  1.00  0.00           C  
ATOM    400  CD  LYS A  24      12.015  12.188   2.221  1.00  0.00           C  
ATOM    401  CE  LYS A  24      12.833  13.434   1.921  1.00  0.00           C  
ATOM    402  NZ  LYS A  24      12.409  14.593   2.753  1.00  0.00           N  
ATOM    403  H   LYS A  24      13.596   8.524   2.796  1.00  0.00           H  
ATOM    404  HA  LYS A  24      11.206  10.030   3.691  1.00  0.00           H  
ATOM    405 1HB  LYS A  24      11.925   9.004   0.925  1.00  0.00           H  
ATOM    406 2HB  LYS A  24      10.580  10.063   1.325  1.00  0.00           H  
ATOM    407 1HG  LYS A  24      13.512  10.756   1.680  1.00  0.00           H  
ATOM    408 2HG  LYS A  24      12.480  11.277   0.341  1.00  0.00           H  
ATOM    409 1HD  LYS A  24      10.966  12.390   2.000  1.00  0.00           H  
ATOM    410 2HD  LYS A  24      12.105  11.952   3.281  1.00  0.00           H  
ATOM    411 1HE  LYS A  24      13.886  13.233   2.112  1.00  0.00           H  
ATOM    412 2HE  LYS A  24      12.722  13.699   0.870  1.00  0.00           H  
ATOM    413 1HZ  LYS A  24      12.974  15.398   2.524  1.00  0.00           H  
ATOM    414 2HZ  LYS A  24      11.437  14.801   2.570  1.00  0.00           H  
ATOM    415 3HZ  LYS A  24      12.526  14.367   3.730  1.00  0.00           H  
ATOM    416  N   ILE A  25       9.393   8.277   3.322  1.00  0.00           N  
ATOM    417  CA  ILE A  25       8.419   7.201   3.459  1.00  0.00           C  
ATOM    418  C   ILE A  25       7.385   7.250   2.341  1.00  0.00           C  
ATOM    419  O   ILE A  25       6.600   8.194   2.249  1.00  0.00           O  
ATOM    420  CB  ILE A  25       7.707   7.274   4.822  1.00  0.00           C  
ATOM    421  CG1 ILE A  25       8.730   7.241   5.961  1.00  0.00           C  
ATOM    422  CG2 ILE A  25       6.711   6.134   4.963  1.00  0.00           C  
ATOM    423  CD1 ILE A  25       9.120   8.609   6.472  1.00  0.00           C  
ATOM    424  H   ILE A  25       9.079   9.235   3.367  1.00  0.00           H  
ATOM    425  HA  ILE A  25       8.947   6.247   3.406  1.00  0.00           H  
ATOM    426  HB  ILE A  25       7.175   8.221   4.904  1.00  0.00           H  
ATOM    427 1HG1 ILE A  25       8.327   6.667   6.795  1.00  0.00           H  
ATOM    428 2HG1 ILE A  25       9.634   6.734   5.623  1.00  0.00           H  
ATOM    429 1HG2 ILE A  25       6.217   6.200   5.933  1.00  0.00           H  
ATOM    430 2HG2 ILE A  25       5.966   6.201   4.172  1.00  0.00           H  
ATOM    431 3HG2 ILE A  25       7.235   5.181   4.888  1.00  0.00           H  
ATOM    432 1HD1 ILE A  25       9.847   8.503   7.277  1.00  0.00           H  
ATOM    433 2HD1 ILE A  25       9.559   9.189   5.659  1.00  0.00           H  
ATOM    434 3HD1 ILE A  25       8.236   9.122   6.848  1.00  0.00           H  
ATOM    435  N   LEU A  26       7.390   6.227   1.493  1.00  0.00           N  
ATOM    436  CA  LEU A  26       6.422   6.129   0.407  1.00  0.00           C  
ATOM    437  C   LEU A  26       5.340   5.105   0.725  1.00  0.00           C  
ATOM    438  O   LEU A  26       5.604   3.903   0.779  1.00  0.00           O  
ATOM    439  CB  LEU A  26       7.128   5.746  -0.900  1.00  0.00           C  
ATOM    440  CG  LEU A  26       8.193   6.733  -1.394  1.00  0.00           C  
ATOM    441  CD1 LEU A  26       8.790   6.225  -2.700  1.00  0.00           C  
ATOM    442  CD2 LEU A  26       7.567   8.107  -1.577  1.00  0.00           C  
ATOM    443  H   LEU A  26       8.082   5.500   1.603  1.00  0.00           H  
ATOM    444  HA  LEU A  26       5.951   7.103   0.273  1.00  0.00           H  
ATOM    445 1HB  LEU A  26       7.610   4.779  -0.764  1.00  0.00           H  
ATOM    446 2HB  LEU A  26       6.378   5.648  -1.685  1.00  0.00           H  
ATOM    447  HG  LEU A  26       8.999   6.795  -0.662  1.00  0.00           H  
ATOM    448 1HD1 LEU A  26       9.547   6.927  -3.051  1.00  0.00           H  
ATOM    449 2HD1 LEU A  26       9.248   5.250  -2.536  1.00  0.00           H  
ATOM    450 3HD1 LEU A  26       8.003   6.136  -3.449  1.00  0.00           H  
ATOM    451 1HD2 LEU A  26       8.324   8.809  -1.927  1.00  0.00           H  
ATOM    452 2HD2 LEU A  26       6.762   8.046  -2.310  1.00  0.00           H  
ATOM    453 3HD2 LEU A  26       7.165   8.453  -0.624  1.00  0.00           H  
ATOM    454  N   ILE A  27       4.119   5.587   0.936  1.00  0.00           N  
ATOM    455  CA  ILE A  27       3.001   4.716   1.280  1.00  0.00           C  
ATOM    456  C   ILE A  27       2.141   4.418   0.059  1.00  0.00           C  
ATOM    457  O   ILE A  27       1.639   5.330  -0.597  1.00  0.00           O  
ATOM    458  CB  ILE A  27       2.129   5.350   2.379  1.00  0.00           C  
ATOM    459  CG1 ILE A  27       2.952   5.575   3.650  1.00  0.00           C  
ATOM    460  CG2 ILE A  27       0.921   4.473   2.672  1.00  0.00           C  
ATOM    461  CD1 ILE A  27       2.289   6.490   4.654  1.00  0.00           C  
ATOM    462  H   ILE A  27       3.964   6.581   0.858  1.00  0.00           H  
ATOM    463  HA  ILE A  27       3.399   3.778   1.666  1.00  0.00           H  
ATOM    464  HB  ILE A  27       1.784   6.329   2.050  1.00  0.00           H  
ATOM    465 1HG1 ILE A  27       3.142   4.617   4.135  1.00  0.00           H  
ATOM    466 2HG1 ILE A  27       3.919   6.003   3.386  1.00  0.00           H  
ATOM    467 1HG2 ILE A  27       0.316   4.935   3.451  1.00  0.00           H  
ATOM    468 2HG2 ILE A  27       0.324   4.363   1.767  1.00  0.00           H  
ATOM    469 3HG2 ILE A  27       1.257   3.491   3.007  1.00  0.00           H  
ATOM    470 1HD1 ILE A  27       2.933   6.601   5.527  1.00  0.00           H  
ATOM    471 2HD1 ILE A  27       2.121   7.467   4.200  1.00  0.00           H  
ATOM    472 3HD1 ILE A  27       1.334   6.064   4.960  1.00  0.00           H  
ATOM    473  N   PHE A  28       1.975   3.134  -0.241  1.00  0.00           N  
ATOM    474  CA  PHE A  28       1.170   2.711  -1.381  1.00  0.00           C  
ATOM    475  C   PHE A  28      -0.040   1.903  -0.930  1.00  0.00           C  
ATOM    476  O   PHE A  28       0.094   0.768  -0.472  1.00  0.00           O  
ATOM    477  CB  PHE A  28       2.012   1.880  -2.351  1.00  0.00           C  
ATOM    478  CG  PHE A  28       3.207   2.609  -2.895  1.00  0.00           C  
ATOM    479  CD1 PHE A  28       4.417   2.589  -2.216  1.00  0.00           C  
ATOM    480  CD2 PHE A  28       3.125   3.317  -4.084  1.00  0.00           C  
ATOM    481  CE1 PHE A  28       5.518   3.260  -2.715  1.00  0.00           C  
ATOM    482  CE2 PHE A  28       4.224   3.987  -4.586  1.00  0.00           C  
ATOM    483  CZ  PHE A  28       5.421   3.959  -3.900  1.00  0.00           C  
ATOM    484  H   PHE A  28       2.419   2.432   0.334  1.00  0.00           H  
ATOM    485  HA  PHE A  28       0.820   3.600  -1.907  1.00  0.00           H  
ATOM    486 1HB  PHE A  28       2.362   0.979  -1.849  1.00  0.00           H  
ATOM    487 2HB  PHE A  28       1.394   1.566  -3.192  1.00  0.00           H  
ATOM    488  HD1 PHE A  28       4.494   2.036  -1.280  1.00  0.00           H  
ATOM    489  HD2 PHE A  28       2.179   3.340  -4.626  1.00  0.00           H  
ATOM    490  HE1 PHE A  28       6.462   3.237  -2.172  1.00  0.00           H  
ATOM    491  HE2 PHE A  28       4.146   4.540  -5.522  1.00  0.00           H  
ATOM    492  HZ  PHE A  28       6.288   4.489  -4.293  1.00  0.00           H  
ATOM    493  N   ILE A  29      -1.223   2.495  -1.063  1.00  0.00           N  
ATOM    494  CA  ILE A  29      -2.459   1.837  -0.655  1.00  0.00           C  
ATOM    495  C   ILE A  29      -3.081   1.069  -1.815  1.00  0.00           C  
ATOM    496  O   ILE A  29      -3.480   1.657  -2.819  1.00  0.00           O  
ATOM    497  CB  ILE A  29      -3.473   2.860  -0.113  1.00  0.00           C  
ATOM    498  CG1 ILE A  29      -2.881   3.620   1.077  1.00  0.00           C  
ATOM    499  CG2 ILE A  29      -4.767   2.166   0.286  1.00  0.00           C  
ATOM    500  CD1 ILE A  29      -3.720   4.793   1.531  1.00  0.00           C  
ATOM    501  H   ILE A  29      -1.267   3.424  -1.456  1.00  0.00           H  
ATOM    502  HA  ILE A  29      -2.228   1.134   0.146  1.00  0.00           H  
ATOM    503  HB  ILE A  29      -3.691   3.600  -0.882  1.00  0.00           H  
ATOM    504 1HG1 ILE A  29      -2.760   2.940   1.919  1.00  0.00           H  
ATOM    505 2HG1 ILE A  29      -1.890   3.993   0.814  1.00  0.00           H  
ATOM    506 1HG2 ILE A  29      -5.472   2.904   0.668  1.00  0.00           H  
ATOM    507 2HG2 ILE A  29      -5.196   1.670  -0.584  1.00  0.00           H  
ATOM    508 3HG2 ILE A  29      -4.560   1.427   1.060  1.00  0.00           H  
ATOM    509 1HD1 ILE A  29      -3.235   5.281   2.377  1.00  0.00           H  
ATOM    510 2HD1 ILE A  29      -3.824   5.505   0.712  1.00  0.00           H  
ATOM    511 3HD1 ILE A  29      -4.704   4.439   1.833  1.00  0.00           H  
ATOM    512  N   ILE A  30      -3.161  -0.250  -1.668  1.00  0.00           N  
ATOM    513  CA  ILE A  30      -3.727  -1.102  -2.707  1.00  0.00           C  
ATOM    514  C   ILE A  30      -5.144  -1.536  -2.351  1.00  0.00           C  
ATOM    515  O   ILE A  30      -5.385  -2.079  -1.273  1.00  0.00           O  
ATOM    516  CB  ILE A  30      -2.850  -2.346  -2.936  1.00  0.00           C  
ATOM    517  CG1 ILE A  30      -1.426  -1.933  -3.317  1.00  0.00           C  
ATOM    518  CG2 ILE A  30      -3.457  -3.234  -4.012  1.00  0.00           C  
ATOM    519  CD1 ILE A  30      -0.424  -3.063  -3.250  1.00  0.00           C  
ATOM    520  H   ILE A  30      -2.821  -0.672  -0.816  1.00  0.00           H  
ATOM    521  HA  ILE A  30      -3.758  -0.538  -3.639  1.00  0.00           H  
ATOM    522  HB  ILE A  30      -2.776  -2.914  -2.009  1.00  0.00           H  
ATOM    523 1HG1 ILE A  30      -1.423  -1.533  -4.331  1.00  0.00           H  
ATOM    524 2HG1 ILE A  30      -1.088  -1.138  -2.652  1.00  0.00           H  
ATOM    525 1HG2 ILE A  30      -2.824  -4.108  -4.162  1.00  0.00           H  
ATOM    526 2HG2 ILE A  30      -4.450  -3.554  -3.702  1.00  0.00           H  
ATOM    527 3HG2 ILE A  30      -3.530  -2.675  -4.945  1.00  0.00           H  
ATOM    528 1HD1 ILE A  30       0.561  -2.692  -3.533  1.00  0.00           H  
ATOM    529 2HD1 ILE A  30      -0.385  -3.455  -2.233  1.00  0.00           H  
ATOM    530 3HD1 ILE A  30      -0.723  -3.855  -3.934  1.00  0.00           H  
ATOM    531  N   PHE A  31      -6.078  -1.294  -3.264  1.00  0.00           N  
ATOM    532  CA  PHE A  31      -7.470  -1.675  -3.056  1.00  0.00           C  
ATOM    533  C   PHE A  31      -7.959  -2.600  -4.164  1.00  0.00           C  
ATOM    534  O   PHE A  31      -8.093  -2.188  -5.316  1.00  0.00           O  
ATOM    535  CB  PHE A  31      -8.360  -0.433  -2.991  1.00  0.00           C  
ATOM    536  CG  PHE A  31      -9.806  -0.737  -2.721  1.00  0.00           C  
ATOM    537  CD1 PHE A  31     -10.224  -1.123  -1.456  1.00  0.00           C  
ATOM    538  CD2 PHE A  31     -10.751  -0.639  -3.731  1.00  0.00           C  
ATOM    539  CE1 PHE A  31     -11.555  -1.404  -1.207  1.00  0.00           C  
ATOM    540  CE2 PHE A  31     -12.081  -0.918  -3.484  1.00  0.00           C  
ATOM    541  CZ  PHE A  31     -12.483  -1.301  -2.220  1.00  0.00           C  
ATOM    542  H   PHE A  31      -5.817  -0.832  -4.124  1.00  0.00           H  
ATOM    543  HA  PHE A  31      -7.547  -2.200  -2.103  1.00  0.00           H  
ATOM    544 1HB  PHE A  31      -8.000   0.232  -2.206  1.00  0.00           H  
ATOM    545 2HB  PHE A  31      -8.297   0.110  -3.933  1.00  0.00           H  
ATOM    546  HD1 PHE A  31      -9.490  -1.204  -0.654  1.00  0.00           H  
ATOM    547  HD2 PHE A  31     -10.434  -0.337  -4.729  1.00  0.00           H  
ATOM    548  HE1 PHE A  31     -11.869  -1.706  -0.208  1.00  0.00           H  
ATOM    549  HE2 PHE A  31     -12.814  -0.836  -4.287  1.00  0.00           H  
ATOM    550  HZ  PHE A  31     -13.531  -1.523  -2.025  1.00  0.00           H  
ATOM    551  N   THR A  32      -8.224  -3.852  -3.807  1.00  0.00           N  
ATOM    552  CA  THR A  32      -8.689  -4.840  -4.773  1.00  0.00           C  
ATOM    553  C   THR A  32     -10.205  -4.799  -4.920  1.00  0.00           C  
ATOM    554  O   THR A  32     -10.899  -4.183  -4.110  1.00  0.00           O  
ATOM    555  CB  THR A  32      -8.248  -6.259  -4.370  1.00  0.00           C  
ATOM    556  OG1 THR A  32      -8.935  -6.655  -3.175  1.00  0.00           O  
ATOM    557  CG2 THR A  32      -6.747  -6.302  -4.125  1.00  0.00           C  
ATOM    558  H   THR A  32      -8.102  -4.126  -2.844  1.00  0.00           H  
ATOM    559  HA  THR A  32      -8.238  -4.618  -5.741  1.00  0.00           H  
ATOM    560  HB  THR A  32      -8.501  -6.959  -5.166  1.00  0.00           H  
ATOM    561  HG1 THR A  32      -8.821  -7.598  -3.038  1.00  0.00           H  
ATOM    562 1HG2 THR A  32      -6.454  -7.312  -3.841  1.00  0.00           H  
ATOM    563 2HG2 THR A  32      -6.222  -6.013  -5.035  1.00  0.00           H  
ATOM    564 3HG2 THR A  32      -6.490  -5.611  -3.323  1.00  0.00           H  
ATOM    565  N   SER A  33     -10.712  -5.456  -5.956  1.00  0.00           N  
ATOM    566  CA  SER A  33     -12.149  -5.500  -6.206  1.00  0.00           C  
ATOM    567  C   SER A  33     -12.869  -6.313  -5.138  1.00  0.00           C  
ATOM    568  O   SER A  33     -14.083  -6.195  -4.969  1.00  0.00           O  
ATOM    569  CB  SER A  33     -12.422  -6.091  -7.575  1.00  0.00           C  
ATOM    570  OG  SER A  33     -12.079  -7.449  -7.614  1.00  0.00           O  
ATOM    571  H   SER A  33     -10.088  -5.938  -6.587  1.00  0.00           H  
ATOM    572  HA  SER A  33     -12.535  -4.480  -6.189  1.00  0.00           H  
ATOM    573 1HB  SER A  33     -13.478  -5.973  -7.818  1.00  0.00           H  
ATOM    574 2HB  SER A  33     -11.851  -5.548  -8.327  1.00  0.00           H  
ATOM    575  HG  SER A  33     -12.590  -7.870  -6.918  1.00  0.00           H  
ATOM    576  N   ASP A  34     -12.115  -7.139  -4.420  1.00  0.00           N  
ATOM    577  CA  ASP A  34     -12.679  -7.967  -3.361  1.00  0.00           C  
ATOM    578  C   ASP A  34     -12.880  -7.165  -2.082  1.00  0.00           C  
ATOM    579  O   ASP A  34     -13.534  -7.624  -1.146  1.00  0.00           O  
ATOM    580  CB  ASP A  34     -11.774  -9.169  -3.080  1.00  0.00           C  
ATOM    581  CG  ASP A  34     -11.745 -10.170  -4.228  1.00  0.00           C  
ATOM    582  OD1 ASP A  34     -12.636 -10.135  -5.043  1.00  0.00           O  
ATOM    583  OD2 ASP A  34     -10.832 -10.959  -4.278  1.00  0.00           O  
ATOM    584  H   ASP A  34     -11.125  -7.193  -4.613  1.00  0.00           H  
ATOM    585  HA  ASP A  34     -13.648  -8.341  -3.695  1.00  0.00           H  
ATOM    586 1HB  ASP A  34     -10.758  -8.823  -2.893  1.00  0.00           H  
ATOM    587 2HB  ASP A  34     -12.117  -9.680  -2.180  1.00  0.00           H  
ATOM    588  N   GLY A  35     -12.312  -5.964  -2.047  1.00  0.00           N  
ATOM    589  CA  GLY A  35     -12.431  -5.093  -0.884  1.00  0.00           C  
ATOM    590  C   GLY A  35     -11.267  -5.296   0.077  1.00  0.00           C  
ATOM    591  O   GLY A  35     -11.385  -5.037   1.274  1.00  0.00           O  
ATOM    592  H   GLY A  35     -11.786  -5.646  -2.849  1.00  0.00           H  
ATOM    593 1HA  GLY A  35     -12.462  -4.054  -1.210  1.00  0.00           H  
ATOM    594 2HA  GLY A  35     -13.370  -5.298  -0.371  1.00  0.00           H  
ATOM    595  N   THR A  36     -10.141  -5.759  -0.456  1.00  0.00           N  
ATOM    596  CA  THR A  36      -8.949  -5.992   0.352  1.00  0.00           C  
ATOM    597  C   THR A  36      -7.999  -4.804   0.287  1.00  0.00           C  
ATOM    598  O   THR A  36      -7.680  -4.310  -0.796  1.00  0.00           O  
ATOM    599  CB  THR A  36      -8.214  -7.267  -0.099  1.00  0.00           C  
ATOM    600  OG1 THR A  36      -9.076  -8.401   0.064  1.00  0.00           O  
ATOM    601  CG2 THR A  36      -6.950  -7.473   0.722  1.00  0.00           C  
ATOM    602  H   THR A  36     -10.109  -5.956  -1.446  1.00  0.00           H  
ATOM    603  HA  THR A  36      -9.258  -6.136   1.389  1.00  0.00           H  
ATOM    604  HB  THR A  36      -7.947  -7.180  -1.152  1.00  0.00           H  
ATOM    605  HG1 THR A  36      -9.559  -8.320   0.890  1.00  0.00           H  
ATOM    606 1HG2 THR A  36      -6.444  -8.379   0.389  1.00  0.00           H  
ATOM    607 2HG2 THR A  36      -6.288  -6.617   0.591  1.00  0.00           H  
ATOM    608 3HG2 THR A  36      -7.213  -7.571   1.774  1.00  0.00           H  
ATOM    609  N   ILE A  37      -7.549  -4.346   1.450  1.00  0.00           N  
ATOM    610  CA  ILE A  37      -6.638  -3.211   1.528  1.00  0.00           C  
ATOM    611  C   ILE A  37      -5.232  -3.658   1.904  1.00  0.00           C  
ATOM    612  O   ILE A  37      -5.018  -4.233   2.971  1.00  0.00           O  
ATOM    613  CB  ILE A  37      -7.139  -2.174   2.549  1.00  0.00           C  
ATOM    614  CG1 ILE A  37      -8.511  -1.636   2.135  1.00  0.00           C  
ATOM    615  CG2 ILE A  37      -6.138  -1.037   2.687  1.00  0.00           C  
ATOM    616  CD1 ILE A  37      -9.167  -0.766   3.182  1.00  0.00           C  
ATOM    617  H   ILE A  37      -7.846  -4.798   2.304  1.00  0.00           H  
ATOM    618  HA  ILE A  37      -6.602  -2.729   0.550  1.00  0.00           H  
ATOM    619  HB  ILE A  37      -7.268  -2.652   3.520  1.00  0.00           H  
ATOM    620 1HG1 ILE A  37      -8.412  -1.053   1.220  1.00  0.00           H  
ATOM    621 2HG1 ILE A  37      -9.179  -2.470   1.920  1.00  0.00           H  
ATOM    622 1HG2 ILE A  37      -6.508  -0.313   3.412  1.00  0.00           H  
ATOM    623 2HG2 ILE A  37      -5.182  -1.434   3.026  1.00  0.00           H  
ATOM    624 3HG2 ILE A  37      -6.006  -0.549   1.722  1.00  0.00           H  
ATOM    625 1HD1 ILE A  37     -10.136  -0.423   2.816  1.00  0.00           H  
ATOM    626 2HD1 ILE A  37      -9.308  -1.341   4.098  1.00  0.00           H  
ATOM    627 3HD1 ILE A  37      -8.533   0.095   3.389  1.00  0.00           H  
ATOM    628  N   LYS A  38      -4.274  -3.388   1.023  1.00  0.00           N  
ATOM    629  CA  LYS A  38      -2.882  -3.740   1.272  1.00  0.00           C  
ATOM    630  C   LYS A  38      -1.969  -2.534   1.097  1.00  0.00           C  
ATOM    631  O   LYS A  38      -1.848  -1.989   0.001  1.00  0.00           O  
ATOM    632  CB  LYS A  38      -2.441  -4.872   0.344  1.00  0.00           C  
ATOM    633  CG  LYS A  38      -0.998  -5.319   0.538  1.00  0.00           C  
ATOM    634  CD  LYS A  38      -0.646  -6.471  -0.392  1.00  0.00           C  
ATOM    635  CE  LYS A  38       0.800  -6.908  -0.210  1.00  0.00           C  
ATOM    636  NZ  LYS A  38       1.144  -8.067  -1.077  1.00  0.00           N  
ATOM    637  H   LYS A  38      -4.518  -2.928   0.158  1.00  0.00           H  
ATOM    638  HA  LYS A  38      -2.794  -4.100   2.299  1.00  0.00           H  
ATOM    639 1HB  LYS A  38      -3.083  -5.740   0.497  1.00  0.00           H  
ATOM    640 2HB  LYS A  38      -2.557  -4.558  -0.694  1.00  0.00           H  
ATOM    641 1HG  LYS A  38      -0.327  -4.482   0.336  1.00  0.00           H  
ATOM    642 2HG  LYS A  38      -0.851  -5.637   1.569  1.00  0.00           H  
ATOM    643 1HD  LYS A  38      -1.302  -7.318  -0.186  1.00  0.00           H  
ATOM    644 2HD  LYS A  38      -0.794  -6.162  -1.426  1.00  0.00           H  
ATOM    645 1HE  LYS A  38       1.464  -6.079  -0.451  1.00  0.00           H  
ATOM    646 2HE  LYS A  38       0.968  -7.187   0.830  1.00  0.00           H  
ATOM    647 1HZ  LYS A  38       2.109  -8.326  -0.927  1.00  0.00           H  
ATOM    648 2HZ  LYS A  38       0.546  -8.849  -0.849  1.00  0.00           H  
ATOM    649 3HZ  LYS A  38       1.011  -7.814  -2.046  1.00  0.00           H  
ATOM    650  N   VAL A  39      -1.327  -2.121   2.185  1.00  0.00           N  
ATOM    651  CA  VAL A  39      -0.456  -0.953   2.164  1.00  0.00           C  
ATOM    652  C   VAL A  39       1.012  -1.360   2.139  1.00  0.00           C  
ATOM    653  O   VAL A  39       1.451  -2.183   2.942  1.00  0.00           O  
ATOM    654  CB  VAL A  39      -0.719  -0.067   3.396  1.00  0.00           C  
ATOM    655  CG1 VAL A  39       0.225   1.126   3.406  1.00  0.00           C  
ATOM    656  CG2 VAL A  39      -2.169   0.393   3.403  1.00  0.00           C  
ATOM    657  H   VAL A  39      -1.447  -2.630   3.050  1.00  0.00           H  
ATOM    658  HA  VAL A  39      -0.672  -0.375   1.264  1.00  0.00           H  
ATOM    659  HB  VAL A  39      -0.516  -0.645   4.298  1.00  0.00           H  
ATOM    660 1HG1 VAL A  39       0.025   1.741   4.284  1.00  0.00           H  
ATOM    661 2HG1 VAL A  39       1.256   0.774   3.437  1.00  0.00           H  
ATOM    662 3HG1 VAL A  39       0.070   1.720   2.505  1.00  0.00           H  
ATOM    663 1HG2 VAL A  39      -2.349   1.018   4.277  1.00  0.00           H  
ATOM    664 2HG2 VAL A  39      -2.374   0.966   2.498  1.00  0.00           H  
ATOM    665 3HG2 VAL A  39      -2.826  -0.477   3.438  1.00  0.00           H  
ATOM    666  N   ILE A  40       1.767  -0.781   1.211  1.00  0.00           N  
ATOM    667  CA  ILE A  40       3.194  -1.058   1.102  1.00  0.00           C  
ATOM    668  C   ILE A  40       4.022   0.185   1.402  1.00  0.00           C  
ATOM    669  O   ILE A  40       3.766   1.259   0.857  1.00  0.00           O  
ATOM    670  CB  ILE A  40       3.546  -1.584  -0.301  1.00  0.00           C  
ATOM    671  CG1 ILE A  40       2.810  -2.896  -0.580  1.00  0.00           C  
ATOM    672  CG2 ILE A  40       5.049  -1.774  -0.436  1.00  0.00           C  
ATOM    673  CD1 ILE A  40       2.955  -3.388  -2.002  1.00  0.00           C  
ATOM    674  H   ILE A  40       1.341  -0.130   0.567  1.00  0.00           H  
ATOM    675  HA  ILE A  40       3.452  -1.833   1.824  1.00  0.00           H  
ATOM    676  HB  ILE A  40       3.211  -0.868  -1.052  1.00  0.00           H  
ATOM    677 1HG1 ILE A  40       3.182  -3.671   0.089  1.00  0.00           H  
ATOM    678 2HG1 ILE A  40       1.747  -2.769  -0.372  1.00  0.00           H  
ATOM    679 1HG2 ILE A  40       5.281  -2.146  -1.434  1.00  0.00           H  
ATOM    680 2HG2 ILE A  40       5.552  -0.820  -0.280  1.00  0.00           H  
ATOM    681 3HG2 ILE A  40       5.393  -2.492   0.308  1.00  0.00           H  
ATOM    682 1HD1 ILE A  40       2.405  -4.321  -2.123  1.00  0.00           H  
ATOM    683 2HD1 ILE A  40       2.555  -2.640  -2.689  1.00  0.00           H  
ATOM    684 3HD1 ILE A  40       4.008  -3.556  -2.223  1.00  0.00           H  
ATOM    685  N   ILE A  41       5.014   0.034   2.272  1.00  0.00           N  
ATOM    686  CA  ILE A  41       5.880   1.144   2.648  1.00  0.00           C  
ATOM    687  C   ILE A  41       7.297   0.939   2.130  1.00  0.00           C  
ATOM    688  O   ILE A  41       7.943  -0.062   2.440  1.00  0.00           O  
ATOM    689  CB  ILE A  41       5.913   1.322   4.177  1.00  0.00           C  
ATOM    690  CG1 ILE A  41       4.519   1.673   4.705  1.00  0.00           C  
ATOM    691  CG2 ILE A  41       6.919   2.394   4.567  1.00  0.00           C  
ATOM    692  CD1 ILE A  41       3.678   0.468   5.057  1.00  0.00           C  
ATOM    693  H   ILE A  41       5.172  -0.876   2.683  1.00  0.00           H  
ATOM    694  HA  ILE A  41       5.477   2.060   2.213  1.00  0.00           H  
ATOM    695  HB  ILE A  41       6.199   0.381   4.646  1.00  0.00           H  
ATOM    696 1HG1 ILE A  41       4.613   2.296   5.594  1.00  0.00           H  
ATOM    697 2HG1 ILE A  41       3.983   2.255   3.955  1.00  0.00           H  
ATOM    698 1HG2 ILE A  41       6.929   2.507   5.651  1.00  0.00           H  
ATOM    699 2HG2 ILE A  41       7.911   2.104   4.223  1.00  0.00           H  
ATOM    700 3HG2 ILE A  41       6.638   3.341   4.106  1.00  0.00           H  
ATOM    701 1HD1 ILE A  41       2.705   0.798   5.423  1.00  0.00           H  
ATOM    702 2HD1 ILE A  41       3.541  -0.152   4.171  1.00  0.00           H  
ATOM    703 3HD1 ILE A  41       4.179  -0.111   5.832  1.00  0.00           H  
ATOM    704  N   VAL A  42       7.776   1.891   1.337  1.00  0.00           N  
ATOM    705  CA  VAL A  42       9.115   1.812   0.767  1.00  0.00           C  
ATOM    706  C   VAL A  42      10.081   2.733   1.501  1.00  0.00           C  
ATOM    707  O   VAL A  42       9.806   3.917   1.689  1.00  0.00           O  
ATOM    708  CB  VAL A  42       9.084   2.192  -0.726  1.00  0.00           C  
ATOM    709  CG1 VAL A  42      10.486   2.147  -1.316  1.00  0.00           C  
ATOM    710  CG2 VAL A  42       8.152   1.255  -1.479  1.00  0.00           C  
ATOM    711  H   VAL A  42       7.196   2.691   1.124  1.00  0.00           H  
ATOM    712  HA  VAL A  42       9.471   0.786   0.860  1.00  0.00           H  
ATOM    713  HB  VAL A  42       8.727   3.217  -0.823  1.00  0.00           H  
ATOM    714 1HG1 VAL A  42      10.445   2.418  -2.371  1.00  0.00           H  
ATOM    715 2HG1 VAL A  42      11.126   2.852  -0.785  1.00  0.00           H  
ATOM    716 3HG1 VAL A  42      10.891   1.141  -1.216  1.00  0.00           H  
ATOM    717 1HG2 VAL A  42       8.135   1.529  -2.533  1.00  0.00           H  
ATOM    718 2HG2 VAL A  42       8.507   0.229  -1.376  1.00  0.00           H  
ATOM    719 3HG2 VAL A  42       7.146   1.333  -1.067  1.00  0.00           H  
ATOM    720  N   ILE A  43      11.216   2.180   1.917  1.00  0.00           N  
ATOM    721  CA  ILE A  43      12.234   2.954   2.617  1.00  0.00           C  
ATOM    722  C   ILE A  43      13.229   3.568   1.638  1.00  0.00           C  
ATOM    723  O   ILE A  43      14.007   2.856   1.002  1.00  0.00           O  
ATOM    724  CB  ILE A  43      12.988   2.078   3.634  1.00  0.00           C  
ATOM    725  CG1 ILE A  43      12.005   1.436   4.617  1.00  0.00           C  
ATOM    726  CG2 ILE A  43      14.028   2.902   4.378  1.00  0.00           C  
ATOM    727  CD1 ILE A  43      11.159   2.433   5.374  1.00  0.00           C  
ATOM    728  H   ILE A  43      11.377   1.198   1.744  1.00  0.00           H  
ATOM    729  HA  ILE A  43      11.742   3.758   3.164  1.00  0.00           H  
ATOM    730  HB  ILE A  43      13.489   1.264   3.112  1.00  0.00           H  
ATOM    731 1HG1 ILE A  43      11.340   0.763   4.078  1.00  0.00           H  
ATOM    732 2HG1 ILE A  43      12.556   0.837   5.343  1.00  0.00           H  
ATOM    733 1HG2 ILE A  43      14.551   2.267   5.094  1.00  0.00           H  
ATOM    734 2HG2 ILE A  43      14.743   3.312   3.667  1.00  0.00           H  
ATOM    735 3HG2 ILE A  43      13.535   3.717   4.909  1.00  0.00           H  
ATOM    736 1HD1 ILE A  43      10.489   1.902   6.051  1.00  0.00           H  
ATOM    737 2HD1 ILE A  43      11.806   3.096   5.950  1.00  0.00           H  
ATOM    738 3HD1 ILE A  43      10.572   3.021   4.670  1.00  0.00           H  
ATOM    739  N   ILE A  44      13.198   4.891   1.523  1.00  0.00           N  
ATOM    740  CA  ILE A  44      14.077   5.600   0.602  1.00  0.00           C  
ATOM    741  C   ILE A  44      15.341   6.078   1.304  1.00  0.00           C  
ATOM    742  O   ILE A  44      15.293   6.968   2.154  1.00  0.00           O  
ATOM    743  CB  ILE A  44      13.355   6.804  -0.030  1.00  0.00           C  
ATOM    744  CG1 ILE A  44      12.073   6.349  -0.733  1.00  0.00           C  
ATOM    745  CG2 ILE A  44      14.274   7.523  -1.006  1.00  0.00           C  
ATOM    746  CD1 ILE A  44      12.305   5.339  -1.833  1.00  0.00           C  
ATOM    747  H   ILE A  44      12.548   5.419   2.089  1.00  0.00           H  
ATOM    748  HA  ILE A  44      14.359   4.918  -0.201  1.00  0.00           H  
ATOM    749  HB  ILE A  44      13.055   7.500   0.752  1.00  0.00           H  
ATOM    750 1HG1 ILE A  44      11.395   5.909  -0.002  1.00  0.00           H  
ATOM    751 2HG1 ILE A  44      11.569   7.213  -1.166  1.00  0.00           H  
ATOM    752 1HG2 ILE A  44      13.747   8.371  -1.444  1.00  0.00           H  
ATOM    753 2HG2 ILE A  44      15.158   7.879  -0.478  1.00  0.00           H  
ATOM    754 3HG2 ILE A  44      14.575   6.836  -1.796  1.00  0.00           H  
ATOM    755 1HD1 ILE A  44      11.351   5.065  -2.283  1.00  0.00           H  
ATOM    756 2HD1 ILE A  44      12.955   5.772  -2.594  1.00  0.00           H  
ATOM    757 3HD1 ILE A  44      12.777   4.450  -1.416  1.00  0.00           H  
ATOM    758  N   ALA A  45      16.473   5.481   0.946  1.00  0.00           N  
ATOM    759  CA  ALA A  45      17.753   5.842   1.543  1.00  0.00           C  
ATOM    760  C   ALA A  45      18.905   5.566   0.587  1.00  0.00           C  
ATOM    761  O   ALA A  45      18.799   4.720  -0.302  1.00  0.00           O  
ATOM    762  CB  ALA A  45      17.958   5.090   2.850  1.00  0.00           C  
ATOM    763  H   ALA A  45      16.446   4.758   0.241  1.00  0.00           H  
ATOM    764  HA  ALA A  45      17.738   6.908   1.774  1.00  0.00           H  
ATOM    765 1HB  ALA A  45      18.918   5.371   3.284  1.00  0.00           H  
ATOM    766 2HB  ALA A  45      17.158   5.344   3.545  1.00  0.00           H  
ATOM    767 3HB  ALA A  45      17.946   4.019   2.658  1.00  0.00           H  
ATOM    768  N   ASP A  46      20.008   6.284   0.772  1.00  0.00           N  
ATOM    769  CA  ASP A  46      21.184   6.114  -0.072  1.00  0.00           C  
ATOM    770  C   ASP A  46      22.073   4.988   0.440  1.00  0.00           C  
ATOM    771  O   ASP A  46      22.937   4.490  -0.281  1.00  0.00           O  
ATOM    772  CB  ASP A  46      21.987   7.416  -0.140  1.00  0.00           C  
ATOM    773  CG  ASP A  46      21.284   8.505  -0.939  1.00  0.00           C  
ATOM    774  OD1 ASP A  46      20.989   8.274  -2.088  1.00  0.00           O  
ATOM    775  OD2 ASP A  46      21.049   9.556  -0.393  1.00  0.00           O  
ATOM    776  H   ASP A  46      20.031   6.964   1.519  1.00  0.00           H  
ATOM    777  HA  ASP A  46      20.853   5.867  -1.081  1.00  0.00           H  
ATOM    778 1HB  ASP A  46      22.167   7.785   0.870  1.00  0.00           H  
ATOM    779 2HB  ASP A  46      22.958   7.221  -0.596  1.00  0.00           H  
ATOM    780  N   ASP A  47      21.854   4.591   1.689  1.00  0.00           N  
ATOM    781  CA  ASP A  47      22.628   3.514   2.297  1.00  0.00           C  
ATOM    782  C   ASP A  47      21.811   2.232   2.390  1.00  0.00           C  
ATOM    783  O   ASP A  47      20.897   2.125   3.208  1.00  0.00           O  
ATOM    784  CB  ASP A  47      23.110   3.922   3.691  1.00  0.00           C  
ATOM    785  CG  ASP A  47      24.009   2.876   4.336  1.00  0.00           C  
ATOM    786  OD1 ASP A  47      24.218   1.848   3.736  1.00  0.00           O  
ATOM    787  OD2 ASP A  47      24.479   3.115   5.423  1.00  0.00           O  
ATOM    788  H   ASP A  47      21.134   5.045   2.232  1.00  0.00           H  
ATOM    789  HA  ASP A  47      23.505   3.326   1.677  1.00  0.00           H  
ATOM    790 1HB  ASP A  47      23.659   4.862   3.626  1.00  0.00           H  
ATOM    791 2HB  ASP A  47      22.249   4.089   4.339  1.00  0.00           H  
ATOM    792  N   PRO A  48      22.143   1.262   1.546  1.00  0.00           N  
ATOM    793  CA  PRO A  48      21.436  -0.013   1.527  1.00  0.00           C  
ATOM    794  C   PRO A  48      21.417  -0.653   2.909  1.00  0.00           C  
ATOM    795  O   PRO A  48      20.436  -1.290   3.294  1.00  0.00           O  
ATOM    796  CB  PRO A  48      22.250  -0.844   0.531  1.00  0.00           C  
ATOM    797  CG  PRO A  48      22.832   0.165  -0.399  1.00  0.00           C  
ATOM    798  CD  PRO A  48      23.180   1.332   0.486  1.00  0.00           C  
ATOM    799  HA  PRO A  48      20.408   0.167   1.209  1.00  0.00           H  
ATOM    800 1HB  PRO A  48      23.018  -1.425   1.064  1.00  0.00           H  
ATOM    801 2HB  PRO A  48      21.597  -1.568   0.022  1.00  0.00           H  
ATOM    802 1HG  PRO A  48      23.709  -0.253  -0.914  1.00  0.00           H  
ATOM    803 2HG  PRO A  48      22.101   0.428  -1.179  1.00  0.00           H  
ATOM    804 1HD  PRO A  48      24.192   1.193   0.896  1.00  0.00           H  
ATOM    805 2HD  PRO A  48      23.122   2.264  -0.096  1.00  0.00           H  
ATOM    806  N   ASN A  49      22.504  -0.479   3.651  1.00  0.00           N  
ATOM    807  CA  ASN A  49      22.619  -1.052   4.987  1.00  0.00           C  
ATOM    808  C   ASN A  49      21.599  -0.441   5.939  1.00  0.00           C  
ATOM    809  O   ASN A  49      20.953  -1.150   6.710  1.00  0.00           O  
ATOM    810  CB  ASN A  49      24.027  -0.872   5.526  1.00  0.00           C  
ATOM    811  CG  ASN A  49      25.026  -1.760   4.838  1.00  0.00           C  
ATOM    812  OD1 ASN A  49      24.665  -2.793   4.263  1.00  0.00           O  
ATOM    813  ND2 ASN A  49      26.277  -1.378   4.887  1.00  0.00           N  
ATOM    814  H   ASN A  49      23.271   0.064   3.281  1.00  0.00           H  
ATOM    815  HA  ASN A  49      22.436  -2.126   4.920  1.00  0.00           H  
ATOM    816 1HB  ASN A  49      24.334   0.167   5.400  1.00  0.00           H  
ATOM    817 2HB  ASN A  49      24.038  -1.090   6.594  1.00  0.00           H  
ATOM    818 1HD2 ASN A  49      26.986  -1.930   4.447  1.00  0.00           H  
ATOM    819 2HD2 ASN A  49      26.524  -0.535   5.363  1.00  0.00           H  
ATOM    820  N   ASP A  50      21.459   0.879   5.880  1.00  0.00           N  
ATOM    821  CA  ASP A  50      20.508   1.587   6.728  1.00  0.00           C  
ATOM    822  C   ASP A  50      19.073   1.305   6.302  1.00  0.00           C  
ATOM    823  O   ASP A  50      18.183   1.165   7.141  1.00  0.00           O  
ATOM    824  CB  ASP A  50      20.771   3.094   6.686  1.00  0.00           C  
ATOM    825  CG  ASP A  50      20.004   3.860   7.755  1.00  0.00           C  
ATOM    826  OD1 ASP A  50      20.063   3.468   8.896  1.00  0.00           O  
ATOM    827  OD2 ASP A  50      19.365   4.829   7.420  1.00  0.00           O  
ATOM    828  H   ASP A  50      22.026   1.405   5.230  1.00  0.00           H  
ATOM    829  HA  ASP A  50      20.641   1.247   7.755  1.00  0.00           H  
ATOM    830 1HB  ASP A  50      21.837   3.282   6.820  1.00  0.00           H  
ATOM    831 2HB  ASP A  50      20.491   3.486   5.707  1.00  0.00           H  
ATOM    832  N   ALA A  51      18.855   1.223   4.994  1.00  0.00           N  
ATOM    833  CA  ALA A  51      17.531   0.935   4.455  1.00  0.00           C  
ATOM    834  C   ALA A  51      17.031  -0.427   4.918  1.00  0.00           C  
ATOM    835  O   ALA A  51      15.914  -0.552   5.419  1.00  0.00           O  
ATOM    836  CB  ALA A  51      17.552   1.003   2.935  1.00  0.00           C  
ATOM    837  H   ALA A  51      19.626   1.362   4.357  1.00  0.00           H  
ATOM    838  HA  ALA A  51      16.839   1.700   4.811  1.00  0.00           H  
ATOM    839 1HB  ALA A  51      16.557   0.786   2.547  1.00  0.00           H  
ATOM    840 2HB  ALA A  51      17.855   2.001   2.619  1.00  0.00           H  
ATOM    841 3HB  ALA A  51      18.259   0.270   2.548  1.00  0.00           H  
ATOM    842  N   LYS A  52      17.866  -1.447   4.744  1.00  0.00           N  
ATOM    843  CA  LYS A  52      17.515  -2.801   5.159  1.00  0.00           C  
ATOM    844  C   LYS A  52      17.306  -2.878   6.665  1.00  0.00           C  
ATOM    845  O   LYS A  52      16.408  -3.574   7.141  1.00  0.00           O  
ATOM    846  CB  LYS A  52      18.598  -3.791   4.726  1.00  0.00           C  
ATOM    847  CG  LYS A  52      18.664  -4.035   3.225  1.00  0.00           C  
ATOM    848  CD  LYS A  52      19.793  -4.991   2.869  1.00  0.00           C  
ATOM    849  CE  LYS A  52      19.873  -5.220   1.367  1.00  0.00           C  
ATOM    850  NZ  LYS A  52      20.989  -6.134   1.002  1.00  0.00           N  
ATOM    851  H   LYS A  52      18.764  -1.281   4.314  1.00  0.00           H  
ATOM    852  HA  LYS A  52      16.589  -3.087   4.660  1.00  0.00           H  
ATOM    853 1HB  LYS A  52      19.574  -3.427   5.049  1.00  0.00           H  
ATOM    854 2HB  LYS A  52      18.429  -4.751   5.214  1.00  0.00           H  
ATOM    855 1HG  LYS A  52      17.719  -4.458   2.883  1.00  0.00           H  
ATOM    856 2HG  LYS A  52      18.826  -3.088   2.709  1.00  0.00           H  
ATOM    857 1HD  LYS A  52      20.742  -4.580   3.217  1.00  0.00           H  
ATOM    858 2HD  LYS A  52      19.628  -5.948   3.365  1.00  0.00           H  
ATOM    859 1HE  LYS A  52      18.937  -5.651   1.015  1.00  0.00           H  
ATOM    860 2HE  LYS A  52      20.022  -4.266   0.861  1.00  0.00           H  
ATOM    861 1HZ  LYS A  52      21.009  -6.260   0.000  1.00  0.00           H  
ATOM    862 2HZ  LYS A  52      21.866  -5.735   1.308  1.00  0.00           H  
ATOM    863 3HZ  LYS A  52      20.853  -7.029   1.451  1.00  0.00           H  
ATOM    864  N   ARG A  53      18.138  -2.161   7.411  1.00  0.00           N  
ATOM    865  CA  ARG A  53      18.024  -2.121   8.865  1.00  0.00           C  
ATOM    866  C   ARG A  53      16.647  -1.632   9.295  1.00  0.00           C  
ATOM    867  O   ARG A  53      16.005  -2.234  10.156  1.00  0.00           O  
ATOM    868  CB  ARG A  53      19.090  -1.214   9.461  1.00  0.00           C  
ATOM    869  CG  ARG A  53      19.054  -1.096  10.977  1.00  0.00           C  
ATOM    870  CD  ARG A  53      20.023  -0.085  11.472  1.00  0.00           C  
ATOM    871  NE  ARG A  53      19.671   1.259  11.043  1.00  0.00           N  
ATOM    872  CZ  ARG A  53      18.747   2.036  11.641  1.00  0.00           C  
ATOM    873  NH1 ARG A  53      18.092   1.589  12.690  1.00  0.00           N  
ATOM    874  NH2 ARG A  53      18.499   3.247  11.173  1.00  0.00           N  
ATOM    875  H   ARG A  53      18.870  -1.630   6.961  1.00  0.00           H  
ATOM    876  HA  ARG A  53      18.173  -3.129   9.252  1.00  0.00           H  
ATOM    877 1HB  ARG A  53      20.077  -1.580   9.182  1.00  0.00           H  
ATOM    878 2HB  ARG A  53      18.985  -0.210   9.050  1.00  0.00           H  
ATOM    879 1HG  ARG A  53      18.055  -0.799  11.296  1.00  0.00           H  
ATOM    880 2HG  ARG A  53      19.306  -2.059  11.423  1.00  0.00           H  
ATOM    881 1HD  ARG A  53      20.041  -0.101  12.561  1.00  0.00           H  
ATOM    882 2HD  ARG A  53      21.017  -0.315  11.090  1.00  0.00           H  
ATOM    883  HE  ARG A  53      20.154   1.637  10.239  1.00  0.00           H  
ATOM    884 1HH1 ARG A  53      18.282   0.664  13.047  1.00  0.00           H  
ATOM    885 2HH1 ARG A  53      17.400   2.172  13.138  1.00  0.00           H  
ATOM    886 1HH2 ARG A  53      19.002   3.590  10.367  1.00  0.00           H  
ATOM    887 2HH2 ARG A  53      17.807   3.829  11.621  1.00  0.00           H  
ATOM    888  N   ILE A  54      16.197  -0.538   8.691  1.00  0.00           N  
ATOM    889  CA  ILE A  54      14.890   0.028   9.003  1.00  0.00           C  
ATOM    890  C   ILE A  54      13.770  -0.926   8.612  1.00  0.00           C  
ATOM    891  O   ILE A  54      12.824  -1.133   9.373  1.00  0.00           O  
ATOM    892  CB  ILE A  54      14.690   1.377   8.287  1.00  0.00           C  
ATOM    893  CG1 ILE A  54      15.633   2.434   8.868  1.00  0.00           C  
ATOM    894  CG2 ILE A  54      13.243   1.829   8.401  1.00  0.00           C  
ATOM    895  CD1 ILE A  54      15.697   3.707   8.055  1.00  0.00           C  
ATOM    896  H   ILE A  54      16.775  -0.086   7.997  1.00  0.00           H  
ATOM    897  HA  ILE A  54      14.839   0.207  10.078  1.00  0.00           H  
ATOM    898  HB  ILE A  54      14.947   1.271   7.234  1.00  0.00           H  
ATOM    899 1HG1 ILE A  54      15.315   2.690   9.878  1.00  0.00           H  
ATOM    900 2HG1 ILE A  54      16.641   2.024   8.938  1.00  0.00           H  
ATOM    901 1HG2 ILE A  54      13.119   2.784   7.890  1.00  0.00           H  
ATOM    902 2HG2 ILE A  54      12.592   1.086   7.942  1.00  0.00           H  
ATOM    903 3HG2 ILE A  54      12.979   1.944   9.453  1.00  0.00           H  
ATOM    904 1HD1 ILE A  54      16.386   4.407   8.529  1.00  0.00           H  
ATOM    905 2HD1 ILE A  54      16.048   3.478   7.048  1.00  0.00           H  
ATOM    906 3HD1 ILE A  54      14.706   4.154   8.001  1.00  0.00           H  
ATOM    907  N   VAL A  55      13.880  -1.505   7.422  1.00  0.00           N  
ATOM    908  CA  VAL A  55      12.876  -2.440   6.928  1.00  0.00           C  
ATOM    909  C   VAL A  55      12.717  -3.627   7.869  1.00  0.00           C  
ATOM    910  O   VAL A  55      11.602  -3.997   8.235  1.00  0.00           O  
ATOM    911  CB  VAL A  55      13.263  -2.948   5.527  1.00  0.00           C  
ATOM    912  CG1 VAL A  55      12.382  -4.121   5.124  1.00  0.00           C  
ATOM    913  CG2 VAL A  55      13.151  -1.817   4.516  1.00  0.00           C  
ATOM    914  H   VAL A  55      14.681  -1.294   6.845  1.00  0.00           H  
ATOM    915  HA  VAL A  55      11.921  -1.918   6.860  1.00  0.00           H  
ATOM    916  HB  VAL A  55      14.290  -3.312   5.553  1.00  0.00           H  
ATOM    917 1HG1 VAL A  55      12.669  -4.468   4.131  1.00  0.00           H  
ATOM    918 2HG1 VAL A  55      12.506  -4.933   5.841  1.00  0.00           H  
ATOM    919 3HG1 VAL A  55      11.339  -3.805   5.109  1.00  0.00           H  
ATOM    920 1HG2 VAL A  55      13.426  -2.184   3.528  1.00  0.00           H  
ATOM    921 2HG2 VAL A  55      12.125  -1.450   4.494  1.00  0.00           H  
ATOM    922 3HG2 VAL A  55      13.821  -1.006   4.802  1.00  0.00           H  
ATOM    923  N   LYS A  56      13.840  -4.220   8.259  1.00  0.00           N  
ATOM    924  CA  LYS A  56      13.827  -5.379   9.144  1.00  0.00           C  
ATOM    925  C   LYS A  56      13.053  -5.088  10.422  1.00  0.00           C  
ATOM    926  O   LYS A  56      12.144  -5.831  10.793  1.00  0.00           O  
ATOM    927  CB  LYS A  56      15.254  -5.812   9.481  1.00  0.00           C  
ATOM    928  CG  LYS A  56      15.345  -7.052  10.361  1.00  0.00           C  
ATOM    929  CD  LYS A  56      16.792  -7.442  10.619  1.00  0.00           C  
ATOM    930  CE  LYS A  56      16.886  -8.775  11.348  1.00  0.00           C  
ATOM    931  NZ  LYS A  56      16.366  -8.686  12.739  1.00  0.00           N  
ATOM    932  H   LYS A  56      14.725  -3.859   7.935  1.00  0.00           H  
ATOM    933  HA  LYS A  56      13.344  -6.206   8.624  1.00  0.00           H  
ATOM    934 1HB  LYS A  56      15.800  -6.016   8.559  1.00  0.00           H  
ATOM    935 2HB  LYS A  56      15.770  -5.000   9.994  1.00  0.00           H  
ATOM    936 1HG  LYS A  56      14.854  -6.857  11.315  1.00  0.00           H  
ATOM    937 2HG  LYS A  56      14.835  -7.882   9.873  1.00  0.00           H  
ATOM    938 1HD  LYS A  56      17.324  -7.519   9.670  1.00  0.00           H  
ATOM    939 2HD  LYS A  56      17.274  -6.674  11.224  1.00  0.00           H  
ATOM    940 1HE  LYS A  56      16.313  -9.526  10.806  1.00  0.00           H  
ATOM    941 2HE  LYS A  56      17.926  -9.098  11.382  1.00  0.00           H  
ATOM    942 1HZ  LYS A  56      16.446  -9.588  13.187  1.00  0.00           H  
ATOM    943 2HZ  LYS A  56      16.903  -8.004  13.257  1.00  0.00           H  
ATOM    944 3HZ  LYS A  56      15.396  -8.405  12.720  1.00  0.00           H  
ATOM    945  N   LYS A  57      13.417  -4.002  11.095  1.00  0.00           N  
ATOM    946  CA  LYS A  57      12.778  -3.627  12.351  1.00  0.00           C  
ATOM    947  C   LYS A  57      11.278  -3.439  12.170  1.00  0.00           C  
ATOM    948  O   LYS A  57      10.479  -3.988  12.929  1.00  0.00           O  
ATOM    949  CB  LYS A  57      13.405  -2.348  12.910  1.00  0.00           C  
ATOM    950  CG  LYS A  57      12.811  -1.883  14.233  1.00  0.00           C  
ATOM    951  CD  LYS A  57      13.577  -0.695  14.795  1.00  0.00           C  
ATOM    952  CE  LYS A  57      12.956  -0.200  16.093  1.00  0.00           C  
ATOM    953  NZ  LYS A  57      13.785   0.854  16.740  1.00  0.00           N  
ATOM    954  H   LYS A  57      14.157  -3.420  10.726  1.00  0.00           H  
ATOM    955  HA  LYS A  57      12.947  -4.423  13.076  1.00  0.00           H  
ATOM    956 1HB  LYS A  57      14.474  -2.502  13.059  1.00  0.00           H  
ATOM    957 2HB  LYS A  57      13.288  -1.540  12.188  1.00  0.00           H  
ATOM    958 1HG  LYS A  57      11.769  -1.596  14.084  1.00  0.00           H  
ATOM    959 2HG  LYS A  57      12.844  -2.700  14.953  1.00  0.00           H  
ATOM    960 1HD  LYS A  57      14.611  -0.985  14.984  1.00  0.00           H  
ATOM    961 2HD  LYS A  57      13.572   0.117  14.069  1.00  0.00           H  
ATOM    962 1HE  LYS A  57      11.966   0.207  15.891  1.00  0.00           H  
ATOM    963 2HE  LYS A  57      12.847  -1.034  16.786  1.00  0.00           H  
ATOM    964 1HZ  LYS A  57      13.340   1.155  17.595  1.00  0.00           H  
ATOM    965 2HZ  LYS A  57      14.701   0.481  16.949  1.00  0.00           H  
ATOM    966 3HZ  LYS A  57      13.877   1.641  16.114  1.00  0.00           H  
ATOM    967  N   ILE A  58      10.900  -2.661  11.162  1.00  0.00           N  
ATOM    968  CA  ILE A  58       9.496  -2.367  10.905  1.00  0.00           C  
ATOM    969  C   ILE A  58       8.740  -3.620  10.484  1.00  0.00           C  
ATOM    970  O   ILE A  58       7.627  -3.870  10.947  1.00  0.00           O  
ATOM    971  CB  ILE A  58       9.351  -1.289   9.815  1.00  0.00           C  
ATOM    972  CG1 ILE A  58       9.885   0.055  10.319  1.00  0.00           C  
ATOM    973  CG2 ILE A  58       7.899  -1.160   9.383  1.00  0.00           C  
ATOM    974  CD1 ILE A  58       9.990   1.112   9.244  1.00  0.00           C  
ATOM    975  H   ILE A  58      11.605  -2.262  10.558  1.00  0.00           H  
ATOM    976  HA  ILE A  58       9.050  -1.980  11.822  1.00  0.00           H  
ATOM    977  HB  ILE A  58       9.955  -1.562   8.950  1.00  0.00           H  
ATOM    978 1HG1 ILE A  58       9.233   0.433  11.106  1.00  0.00           H  
ATOM    979 2HG1 ILE A  58      10.874  -0.086  10.755  1.00  0.00           H  
ATOM    980 1HG2 ILE A  58       7.814  -0.394   8.613  1.00  0.00           H  
ATOM    981 2HG2 ILE A  58       7.552  -2.113   8.986  1.00  0.00           H  
ATOM    982 3HG2 ILE A  58       7.287  -0.881  10.242  1.00  0.00           H  
ATOM    983 1HD1 ILE A  58      10.376   2.035   9.678  1.00  0.00           H  
ATOM    984 2HD1 ILE A  58      10.668   0.769   8.461  1.00  0.00           H  
ATOM    985 3HD1 ILE A  58       9.006   1.297   8.817  1.00  0.00           H  
ATOM    986  N   GLN A  59       9.349  -4.405   9.603  1.00  0.00           N  
ATOM    987  CA  GLN A  59       8.724  -5.623   9.100  1.00  0.00           C  
ATOM    988  C   GLN A  59       8.388  -6.579  10.237  1.00  0.00           C  
ATOM    989  O   GLN A  59       7.349  -7.239  10.219  1.00  0.00           O  
ATOM    990  CB  GLN A  59       9.639  -6.316   8.087  1.00  0.00           C  
ATOM    991  CG  GLN A  59       8.982  -7.461   7.336  1.00  0.00           C  
ATOM    992  CD  GLN A  59       7.894  -6.986   6.392  1.00  0.00           C  
ATOM    993  OE1 GLN A  59       8.171  -6.339   5.379  1.00  0.00           O  
ATOM    994  NE2 GLN A  59       6.647  -7.305   6.719  1.00  0.00           N  
ATOM    995  H   GLN A  59      10.269  -4.153   9.272  1.00  0.00           H  
ATOM    996  HA  GLN A  59       7.800  -5.352   8.587  1.00  0.00           H  
ATOM    997 1HB  GLN A  59       9.987  -5.589   7.353  1.00  0.00           H  
ATOM    998 2HB  GLN A  59      10.517  -6.709   8.599  1.00  0.00           H  
ATOM    999 1HG  GLN A  59       9.740  -7.981   6.750  1.00  0.00           H  
ATOM   1000 2HG  GLN A  59       8.534  -8.145   8.057  1.00  0.00           H  
ATOM   1001 1HE2 GLN A  59       5.887  -7.019   6.134  1.00  0.00           H  
ATOM   1002 2HE2 GLN A  59       6.466  -7.831   7.550  1.00  0.00           H  
ATOM   1003  N   GLU A  60       9.273  -6.649  11.226  1.00  0.00           N  
ATOM   1004  CA  GLU A  60       9.064  -7.514  12.380  1.00  0.00           C  
ATOM   1005  C   GLU A  60       7.939  -6.991  13.264  1.00  0.00           C  
ATOM   1006  O   GLU A  60       7.152  -7.767  13.807  1.00  0.00           O  
ATOM   1007  CB  GLU A  60      10.354  -7.635  13.195  1.00  0.00           C  
ATOM   1008  CG  GLU A  60      11.460  -8.424  12.510  1.00  0.00           C  
ATOM   1009  CD  GLU A  60      12.764  -8.371  13.254  1.00  0.00           C  
ATOM   1010  OE1 GLU A  60      12.821  -7.720  14.270  1.00  0.00           O  
ATOM   1011  OE2 GLU A  60      13.706  -8.982  12.807  1.00  0.00           O  
ATOM   1012  H   GLU A  60      10.112  -6.089  11.176  1.00  0.00           H  
ATOM   1013  HA  GLU A  60       8.795  -8.509  12.024  1.00  0.00           H  
ATOM   1014 1HB  GLU A  60      10.740  -6.639  13.415  1.00  0.00           H  
ATOM   1015 2HB  GLU A  60      10.138  -8.119  14.148  1.00  0.00           H  
ATOM   1016 1HG  GLU A  60      11.148  -9.465  12.421  1.00  0.00           H  
ATOM   1017 2HG  GLU A  60      11.604  -8.030  11.505  1.00  0.00           H  
ATOM   1018  N   ARG A  61       7.869  -5.673  13.405  1.00  0.00           N  
ATOM   1019  CA  ARG A  61       6.839  -5.043  14.224  1.00  0.00           C  
ATOM   1020  C   ARG A  61       5.507  -4.988  13.485  1.00  0.00           C  
ATOM   1021  O   ARG A  61       4.442  -5.035  14.102  1.00  0.00           O  
ATOM   1022  CB  ARG A  61       7.255  -3.634  14.618  1.00  0.00           C  
ATOM   1023  CG  ARG A  61       8.427  -3.560  15.584  1.00  0.00           C  
ATOM   1024  CD  ARG A  61       8.865  -2.159  15.811  1.00  0.00           C  
ATOM   1025  NE  ARG A  61       7.846  -1.375  16.489  1.00  0.00           N  
ATOM   1026  CZ  ARG A  61       7.582  -0.079  16.234  1.00  0.00           C  
ATOM   1027  NH1 ARG A  61       8.269   0.564  15.316  1.00  0.00           N  
ATOM   1028  NH2 ARG A  61       6.632   0.547  16.908  1.00  0.00           N  
ATOM   1029  H   ARG A  61       8.546  -5.090  12.934  1.00  0.00           H  
ATOM   1030  HA  ARG A  61       6.711  -5.633  15.133  1.00  0.00           H  
ATOM   1031 1HB  ARG A  61       7.528  -3.072  13.726  1.00  0.00           H  
ATOM   1032 2HB  ARG A  61       6.412  -3.122  15.083  1.00  0.00           H  
ATOM   1033 1HG  ARG A  61       8.135  -3.987  16.544  1.00  0.00           H  
ATOM   1034 2HG  ARG A  61       9.269  -4.121  15.178  1.00  0.00           H  
ATOM   1035 1HD  ARG A  61       9.765  -2.154  16.426  1.00  0.00           H  
ATOM   1036 2HD  ARG A  61       9.078  -1.685  14.853  1.00  0.00           H  
ATOM   1037  HE  ARG A  61       7.296  -1.835  17.203  1.00  0.00           H  
ATOM   1038 1HH1 ARG A  61       8.995   0.085  14.801  1.00  0.00           H  
ATOM   1039 2HH1 ARG A  61       8.071   1.535  15.125  1.00  0.00           H  
ATOM   1040 1HH2 ARG A  61       6.104   0.053  17.614  1.00  0.00           H  
ATOM   1041 2HH2 ARG A  61       6.434   1.518  16.717  1.00  0.00           H  
ATOM   1042  N   PHE A  62       5.573  -4.888  12.163  1.00  0.00           N  
ATOM   1043  CA  PHE A  62       4.373  -4.803  11.339  1.00  0.00           C  
ATOM   1044  C   PHE A  62       4.399  -5.836  10.220  1.00  0.00           C  
ATOM   1045  O   PHE A  62       4.568  -5.494   9.050  1.00  0.00           O  
ATOM   1046  CB  PHE A  62       4.232  -3.401  10.743  1.00  0.00           C  
ATOM   1047  CG  PHE A  62       4.123  -2.313  11.772  1.00  0.00           C  
ATOM   1048  CD1 PHE A  62       5.261  -1.722  12.302  1.00  0.00           C  
ATOM   1049  CD2 PHE A  62       2.883  -1.877  12.214  1.00  0.00           C  
ATOM   1050  CE1 PHE A  62       5.161  -0.721  13.249  1.00  0.00           C  
ATOM   1051  CE2 PHE A  62       2.780  -0.876  13.159  1.00  0.00           C  
ATOM   1052  CZ  PHE A  62       3.921  -0.298  13.678  1.00  0.00           C  
ATOM   1053  H   PHE A  62       6.479  -4.869  11.715  1.00  0.00           H  
ATOM   1054  HA  PHE A  62       3.506  -4.995  11.972  1.00  0.00           H  
ATOM   1055 1HB  PHE A  62       5.094  -3.187  10.111  1.00  0.00           H  
ATOM   1056 2HB  PHE A  62       3.346  -3.362  10.111  1.00  0.00           H  
ATOM   1057  HD1 PHE A  62       6.241  -2.057  11.962  1.00  0.00           H  
ATOM   1058  HD2 PHE A  62       1.981  -2.335  11.804  1.00  0.00           H  
ATOM   1059  HE1 PHE A  62       6.064  -0.266  13.657  1.00  0.00           H  
ATOM   1060  HE2 PHE A  62       1.799  -0.543  13.498  1.00  0.00           H  
ATOM   1061  HZ  PHE A  62       3.842   0.491  14.425  1.00  0.00           H  
ATOM   1062  N   PRO A  63       4.230  -7.102  10.586  1.00  0.00           N  
ATOM   1063  CA  PRO A  63       4.242  -8.189   9.614  1.00  0.00           C  
ATOM   1064  C   PRO A  63       2.964  -8.200   8.785  1.00  0.00           C  
ATOM   1065  O   PRO A  63       2.875  -8.897   7.774  1.00  0.00           O  
ATOM   1066  CB  PRO A  63       4.356  -9.437  10.495  1.00  0.00           C  
ATOM   1067  CG  PRO A  63       3.701  -9.043  11.775  1.00  0.00           C  
ATOM   1068  CD  PRO A  63       4.096  -7.603  11.969  1.00  0.00           C  
ATOM   1069  HA  PRO A  63       5.092  -8.046   8.945  1.00  0.00           H  
ATOM   1070 1HB  PRO A  63       3.859 -10.289  10.007  1.00  0.00           H  
ATOM   1071 2HB  PRO A  63       5.413  -9.712  10.624  1.00  0.00           H  
ATOM   1072 1HG  PRO A  63       2.612  -9.177  11.701  1.00  0.00           H  
ATOM   1073 2HG  PRO A  63       4.047  -9.690  12.594  1.00  0.00           H  
ATOM   1074 1HD  PRO A  63       3.300  -7.074  12.515  1.00  0.00           H  
ATOM   1075 2HD  PRO A  63       5.045  -7.553  12.523  1.00  0.00           H  
ATOM   1076  N   LYS A  64       1.976  -7.425   9.219  1.00  0.00           N  
ATOM   1077  CA  LYS A  64       0.699  -7.347   8.520  1.00  0.00           C  
ATOM   1078  C   LYS A  64       0.842  -6.619   7.189  1.00  0.00           C  
ATOM   1079  O   LYS A  64       0.048  -6.823   6.271  1.00  0.00           O  
ATOM   1080  CB  LYS A  64      -0.347  -6.650   9.391  1.00  0.00           C  
ATOM   1081  CG  LYS A  64      -0.799  -7.458  10.600  1.00  0.00           C  
ATOM   1082  CD  LYS A  64      -1.799  -6.680  11.442  1.00  0.00           C  
ATOM   1083  CE  LYS A  64      -2.297  -7.509  12.617  1.00  0.00           C  
ATOM   1084  NZ  LYS A  64      -3.191  -6.724  13.512  1.00  0.00           N  
ATOM   1085  H   LYS A  64       2.114  -6.874  10.053  1.00  0.00           H  
ATOM   1086  HA  LYS A  64       0.348  -8.362   8.328  1.00  0.00           H  
ATOM   1087 1HB  LYS A  64       0.054  -5.702   9.752  1.00  0.00           H  
ATOM   1088 2HB  LYS A  64      -1.229  -6.424   8.791  1.00  0.00           H  
ATOM   1089 1HG  LYS A  64      -1.263  -8.386  10.265  1.00  0.00           H  
ATOM   1090 2HG  LYS A  64       0.066  -7.706  11.215  1.00  0.00           H  
ATOM   1091 1HD  LYS A  64      -1.327  -5.773  11.823  1.00  0.00           H  
ATOM   1092 2HD  LYS A  64      -2.650  -6.394  10.825  1.00  0.00           H  
ATOM   1093 1HE  LYS A  64      -2.845  -8.374  12.245  1.00  0.00           H  
ATOM   1094 2HE  LYS A  64      -1.447  -7.866  13.197  1.00  0.00           H  
ATOM   1095 1HZ  LYS A  64      -3.499  -7.308  14.277  1.00  0.00           H  
ATOM   1096 2HZ  LYS A  64      -2.687  -5.928  13.878  1.00  0.00           H  
ATOM   1097 3HZ  LYS A  64      -3.993  -6.403  12.990  1.00  0.00           H  
ATOM   1098  N   LEU A  65       1.859  -5.770   7.092  1.00  0.00           N  
ATOM   1099  CA  LEU A  65       2.099  -4.997   5.879  1.00  0.00           C  
ATOM   1100  C   LEU A  65       3.456  -5.331   5.272  1.00  0.00           C  
ATOM   1101  O   LEU A  65       4.365  -5.782   5.970  1.00  0.00           O  
ATOM   1102  CB  LEU A  65       2.024  -3.496   6.184  1.00  0.00           C  
ATOM   1103  CG  LEU A  65       0.696  -3.002   6.772  1.00  0.00           C  
ATOM   1104  CD1 LEU A  65       0.818  -1.529   7.138  1.00  0.00           C  
ATOM   1105  CD2 LEU A  65      -0.420  -3.224   5.762  1.00  0.00           C  
ATOM   1106  H   LEU A  65       2.483  -5.657   7.878  1.00  0.00           H  
ATOM   1107  HA  LEU A  65       1.322  -5.242   5.154  1.00  0.00           H  
ATOM   1108 1HB  LEU A  65       2.812  -3.245   6.892  1.00  0.00           H  
ATOM   1109 2HB  LEU A  65       2.203  -2.944   5.261  1.00  0.00           H  
ATOM   1110  HG  LEU A  65       0.474  -3.555   7.685  1.00  0.00           H  
ATOM   1111 1HD1 LEU A  65      -0.126  -1.178   7.556  1.00  0.00           H  
ATOM   1112 2HD1 LEU A  65       1.610  -1.402   7.876  1.00  0.00           H  
ATOM   1113 3HD1 LEU A  65       1.056  -0.951   6.245  1.00  0.00           H  
ATOM   1114 1HD2 LEU A  65      -1.365  -2.874   6.180  1.00  0.00           H  
ATOM   1115 2HD2 LEU A  65      -0.200  -2.670   4.849  1.00  0.00           H  
ATOM   1116 3HD2 LEU A  65      -0.497  -4.287   5.532  1.00  0.00           H  
ATOM   1117  N   THR A  66       3.587  -5.107   3.969  1.00  0.00           N  
ATOM   1118  CA  THR A  66       4.838  -5.374   3.268  1.00  0.00           C  
ATOM   1119  C   THR A  66       5.736  -4.143   3.257  1.00  0.00           C  
ATOM   1120  O   THR A  66       5.324  -3.066   2.828  1.00  0.00           O  
ATOM   1121  CB  THR A  66       4.576  -5.837   1.823  1.00  0.00           C  
ATOM   1122  OG1 THR A  66       3.846  -7.070   1.838  1.00  0.00           O  
ATOM   1123  CG2 THR A  66       5.889  -6.038   1.081  1.00  0.00           C  
ATOM   1124  H   THR A  66       2.801  -4.742   3.451  1.00  0.00           H  
ATOM   1125  HA  THR A  66       5.358  -6.181   3.784  1.00  0.00           H  
ATOM   1126  HB  THR A  66       3.983  -5.085   1.302  1.00  0.00           H  
ATOM   1127  HG1 THR A  66       4.208  -7.647   2.516  1.00  0.00           H  
ATOM   1128 1HG2 THR A  66       5.684  -6.364   0.062  1.00  0.00           H  
ATOM   1129 2HG2 THR A  66       6.441  -5.098   1.058  1.00  0.00           H  
ATOM   1130 3HG2 THR A  66       6.483  -6.795   1.592  1.00  0.00           H  
ATOM   1131  N   ILE A  67       6.966  -4.311   3.731  1.00  0.00           N  
ATOM   1132  CA  ILE A  67       7.924  -3.213   3.781  1.00  0.00           C  
ATOM   1133  C   ILE A  67       9.040  -3.409   2.762  1.00  0.00           C  
ATOM   1134  O   ILE A  67       9.727  -4.430   2.769  1.00  0.00           O  
ATOM   1135  CB  ILE A  67       8.531  -3.078   5.189  1.00  0.00           C  
ATOM   1136  CG1 ILE A  67       7.426  -3.067   6.248  1.00  0.00           C  
ATOM   1137  CG2 ILE A  67       9.376  -1.817   5.285  1.00  0.00           C  
ATOM   1138  CD1 ILE A  67       6.463  -1.909   6.115  1.00  0.00           C  
ATOM   1139  H   ILE A  67       7.245  -5.222   4.064  1.00  0.00           H  
ATOM   1140  HA  ILE A  67       7.400  -2.284   3.549  1.00  0.00           H  
ATOM   1141  HB  ILE A  67       9.160  -3.942   5.399  1.00  0.00           H  
ATOM   1142 1HG1 ILE A  67       6.855  -3.994   6.188  1.00  0.00           H  
ATOM   1143 2HG1 ILE A  67       7.874  -3.024   7.241  1.00  0.00           H  
ATOM   1144 1HG2 ILE A  67       9.797  -1.737   6.287  1.00  0.00           H  
ATOM   1145 2HG2 ILE A  67      10.184  -1.864   4.555  1.00  0.00           H  
ATOM   1146 3HG2 ILE A  67       8.754  -0.945   5.082  1.00  0.00           H  
ATOM   1147 1HD1 ILE A  67       5.709  -1.970   6.900  1.00  0.00           H  
ATOM   1148 2HD1 ILE A  67       7.009  -0.970   6.208  1.00  0.00           H  
ATOM   1149 3HD1 ILE A  67       5.976  -1.951   5.142  1.00  0.00           H  
ATOM   1150  N   LYS A  68       9.217  -2.424   1.888  1.00  0.00           N  
ATOM   1151  CA  LYS A  68      10.258  -2.481   0.869  1.00  0.00           C  
ATOM   1152  C   LYS A  68      11.303  -1.395   1.088  1.00  0.00           C  
ATOM   1153  O   LYS A  68      11.230  -0.634   2.053  1.00  0.00           O  
ATOM   1154  CB  LYS A  68       9.649  -2.350  -0.527  1.00  0.00           C  
ATOM   1155  CG  LYS A  68       8.730  -3.499  -0.923  1.00  0.00           C  
ATOM   1156  CD  LYS A  68       8.180  -3.308  -2.328  1.00  0.00           C  
ATOM   1157  CE  LYS A  68       7.248  -4.446  -2.718  1.00  0.00           C  
ATOM   1158  NZ  LYS A  68       7.971  -5.741  -2.839  1.00  0.00           N  
ATOM   1159  H   LYS A  68       8.614  -1.614   1.931  1.00  0.00           H  
ATOM   1160  HA  LYS A  68      10.747  -3.454   0.928  1.00  0.00           H  
ATOM   1161 1HB  LYS A  68       9.074  -1.426  -0.589  1.00  0.00           H  
ATOM   1162 2HB  LYS A  68      10.446  -2.290  -1.268  1.00  0.00           H  
ATOM   1163 1HG  LYS A  68       9.284  -4.438  -0.883  1.00  0.00           H  
ATOM   1164 2HG  LYS A  68       7.899  -3.558  -0.221  1.00  0.00           H  
ATOM   1165 1HD  LYS A  68       7.632  -2.366  -2.379  1.00  0.00           H  
ATOM   1166 2HD  LYS A  68       9.005  -3.267  -3.039  1.00  0.00           H  
ATOM   1167 1HE  LYS A  68       6.466  -4.549  -1.967  1.00  0.00           H  
ATOM   1168 2HE  LYS A  68       6.776  -4.218  -3.674  1.00  0.00           H  
ATOM   1169 1HZ  LYS A  68       7.320  -6.468  -3.099  1.00  0.00           H  
ATOM   1170 2HZ  LYS A  68       8.688  -5.662  -3.547  1.00  0.00           H  
ATOM   1171 3HZ  LYS A  68       8.398  -5.972  -1.953  1.00  0.00           H  
ATOM   1172  N   GLN A  69      12.277  -1.328   0.187  1.00  0.00           N  
ATOM   1173  CA  GLN A  69      13.343  -0.337   0.282  1.00  0.00           C  
ATOM   1174  C   GLN A  69      13.869   0.041  -1.096  1.00  0.00           C  
ATOM   1175  O   GLN A  69      13.751  -0.730  -2.050  1.00  0.00           O  
ATOM   1176  CB  GLN A  69      14.488  -0.863   1.152  1.00  0.00           C  
ATOM   1177  CG  GLN A  69      15.056  -2.196   0.695  1.00  0.00           C  
ATOM   1178  CD  GLN A  69      16.111  -2.035  -0.384  1.00  0.00           C  
ATOM   1179  OE1 GLN A  69      16.918  -1.103  -0.348  1.00  0.00           O  
ATOM   1180  NE2 GLN A  69      16.110  -2.945  -1.351  1.00  0.00           N  
ATOM   1181  H   GLN A  69      12.280  -1.980  -0.585  1.00  0.00           H  
ATOM   1182  HA  GLN A  69      12.942   0.556   0.762  1.00  0.00           H  
ATOM   1183 1HB  GLN A  69      15.300  -0.137   1.162  1.00  0.00           H  
ATOM   1184 2HB  GLN A  69      14.140  -0.980   2.179  1.00  0.00           H  
ATOM   1185 1HG  GLN A  69      15.513  -2.696   1.548  1.00  0.00           H  
ATOM   1186 2HG  GLN A  69      14.246  -2.805   0.293  1.00  0.00           H  
ATOM   1187 1HE2 GLN A  69      16.783  -2.891  -2.090  1.00  0.00           H  
ATOM   1188 2HE2 GLN A  69      15.437  -3.685  -1.342  1.00  0.00           H  
ATOM   1189  N   SER A  70      14.450   1.232  -1.196  1.00  0.00           N  
ATOM   1190  CA  SER A  70      15.018   1.705  -2.453  1.00  0.00           C  
ATOM   1191  C   SER A  70      15.970   2.870  -2.223  1.00  0.00           C  
ATOM   1192  O   SER A  70      16.470   3.068  -1.115  1.00  0.00           O  
ATOM   1193  CB  SER A  70      13.911   2.125  -3.401  1.00  0.00           C  
ATOM   1194  OG  SER A  70      14.418   2.384  -4.681  1.00  0.00           O  
ATOM   1195  H   SER A  70      14.501   1.824  -0.379  1.00  0.00           H  
ATOM   1196  HA  SER A  70      15.572   0.885  -2.913  1.00  0.00           H  
ATOM   1197 1HB  SER A  70      13.161   1.337  -3.456  1.00  0.00           H  
ATOM   1198 2HB  SER A  70      13.420   3.017  -3.014  1.00  0.00           H  
ATOM   1199  HG  SER A  70      14.461   1.533  -5.125  1.00  0.00           H  
ATOM   1200  N   ARG A  71      16.218   3.642  -3.275  1.00  0.00           N  
ATOM   1201  CA  ARG A  71      17.109   4.793  -3.190  1.00  0.00           C  
ATOM   1202  C   ARG A  71      16.491   6.020  -3.846  1.00  0.00           C  
ATOM   1203  O   ARG A  71      16.319   7.058  -3.208  1.00  0.00           O  
ATOM   1204  CB  ARG A  71      18.444   4.487  -3.852  1.00  0.00           C  
ATOM   1205  CG  ARG A  71      19.481   5.593  -3.743  1.00  0.00           C  
ATOM   1206  CD  ARG A  71      20.803   5.161  -4.266  1.00  0.00           C  
ATOM   1207  NE  ARG A  71      21.817   6.188  -4.091  1.00  0.00           N  
ATOM   1208  CZ  ARG A  71      23.045   6.154  -4.646  1.00  0.00           C  
ATOM   1209  NH1 ARG A  71      23.394   5.140  -5.407  1.00  0.00           N  
ATOM   1210  NH2 ARG A  71      23.898   7.138  -4.425  1.00  0.00           N  
ATOM   1211  H   ARG A  71      15.777   3.425  -4.159  1.00  0.00           H  
ATOM   1212  HA  ARG A  71      17.289   5.013  -2.137  1.00  0.00           H  
ATOM   1213 1HB  ARG A  71      18.873   3.589  -3.409  1.00  0.00           H  
ATOM   1214 2HB  ARG A  71      18.287   4.285  -4.912  1.00  0.00           H  
ATOM   1215 1HG  ARG A  71      19.151   6.459  -4.318  1.00  0.00           H  
ATOM   1216 2HG  ARG A  71      19.602   5.877  -2.697  1.00  0.00           H  
ATOM   1217 1HD  ARG A  71      21.128   4.266  -3.737  1.00  0.00           H  
ATOM   1218 2HD  ARG A  71      20.719   4.944  -5.331  1.00  0.00           H  
ATOM   1219  HE  ARG A  71      21.586   6.984  -3.511  1.00  0.00           H  
ATOM   1220 1HH1 ARG A  71      22.742   4.387  -5.576  1.00  0.00           H  
ATOM   1221 2HH1 ARG A  71      24.313   5.114  -5.823  1.00  0.00           H  
ATOM   1222 1HH2 ARG A  71      23.629   7.918  -3.839  1.00  0.00           H  
ATOM   1223 2HH2 ARG A  71      24.817   7.113  -4.840  1.00  0.00           H  
ATOM   1224  N   ASN A  72      16.155   5.894  -5.126  1.00  0.00           N  
ATOM   1225  CA  ASN A  72      15.544   6.989  -5.870  1.00  0.00           C  
ATOM   1226  C   ASN A  72      14.046   7.067  -5.601  1.00  0.00           C  
ATOM   1227  O   ASN A  72      13.282   6.208  -6.040  1.00  0.00           O  
ATOM   1228  CB  ASN A  72      15.814   6.842  -7.356  1.00  0.00           C  
ATOM   1229  CG  ASN A  72      15.288   8.001  -8.156  1.00  0.00           C  
ATOM   1230  OD1 ASN A  72      14.276   8.612  -7.795  1.00  0.00           O  
ATOM   1231  ND2 ASN A  72      15.955   8.315  -9.237  1.00  0.00           N  
ATOM   1232  H   ASN A  72      16.329   5.016  -5.596  1.00  0.00           H  
ATOM   1233  HA  ASN A  72      16.006   7.924  -5.550  1.00  0.00           H  
ATOM   1234 1HB  ASN A  72      16.888   6.757  -7.524  1.00  0.00           H  
ATOM   1235 2HB  ASN A  72      15.352   5.924  -7.720  1.00  0.00           H  
ATOM   1236 1HD2 ASN A  72      15.651   9.077  -9.809  1.00  0.00           H  
ATOM   1237 2HD2 ASN A  72      16.768   7.792  -9.492  1.00  0.00           H  
ATOM   1238  N   GLU A  73      13.633   8.103  -4.879  1.00  0.00           N  
ATOM   1239  CA  GLU A  73      12.231   8.275  -4.518  1.00  0.00           C  
ATOM   1240  C   GLU A  73      11.342   8.292  -5.755  1.00  0.00           C  
ATOM   1241  O   GLU A  73      10.368   7.542  -5.842  1.00  0.00           O  
ATOM   1242  CB  GLU A  73      12.039   9.569  -3.723  1.00  0.00           C  
ATOM   1243  CG  GLU A  73      10.606   9.828  -3.281  1.00  0.00           C  
ATOM   1244  CD  GLU A  73      10.456  11.107  -2.504  1.00  0.00           C  
ATOM   1245  OE1 GLU A  73      11.455  11.670  -2.125  1.00  0.00           O  
ATOM   1246  OE2 GLU A  73       9.341  11.520  -2.290  1.00  0.00           O  
ATOM   1247  H   GLU A  73      14.308   8.790  -4.572  1.00  0.00           H  
ATOM   1248  HA  GLU A  73      11.932   7.441  -3.883  1.00  0.00           H  
ATOM   1249 1HB  GLU A  73      12.666   9.544  -2.832  1.00  0.00           H  
ATOM   1250 2HB  GLU A  73      12.362  10.418  -4.326  1.00  0.00           H  
ATOM   1251 1HG  GLU A  73       9.967   9.875  -4.162  1.00  0.00           H  
ATOM   1252 2HG  GLU A  73      10.270   8.994  -2.667  1.00  0.00           H  
ATOM   1253  N   GLU A  74      11.682   9.149  -6.711  1.00  0.00           N  
ATOM   1254  CA  GLU A  74      10.901   9.282  -7.935  1.00  0.00           C  
ATOM   1255  C   GLU A  74      10.771   7.945  -8.654  1.00  0.00           C  
ATOM   1256  O   GLU A  74       9.667   7.513  -8.987  1.00  0.00           O  
ATOM   1257  CB  GLU A  74      11.540  10.313  -8.868  1.00  0.00           C  
ATOM   1258  CG  GLU A  74      10.813  10.501 -10.191  1.00  0.00           C  
ATOM   1259  CD  GLU A  74      11.493  11.489 -11.097  1.00  0.00           C  
ATOM   1260  OE1 GLU A  74      12.387  12.164 -10.645  1.00  0.00           O  
ATOM   1261  OE2 GLU A  74      11.117  11.570 -12.243  1.00  0.00           O  
ATOM   1262  H   GLU A  74      12.503   9.724  -6.587  1.00  0.00           H  
ATOM   1263  HA  GLU A  74       9.903   9.635  -7.672  1.00  0.00           H  
ATOM   1264 1HB  GLU A  74      11.580  11.281  -8.367  1.00  0.00           H  
ATOM   1265 2HB  GLU A  74      12.566  10.017  -9.089  1.00  0.00           H  
ATOM   1266 1HG  GLU A  74      10.753   9.540 -10.701  1.00  0.00           H  
ATOM   1267 2HG  GLU A  74       9.797  10.838  -9.991  1.00  0.00           H  
ATOM   1268  N   GLU A  75      11.905   7.295  -8.891  1.00  0.00           N  
ATOM   1269  CA  GLU A  75      11.921   6.010  -9.581  1.00  0.00           C  
ATOM   1270  C   GLU A  75      11.101   4.969  -8.829  1.00  0.00           C  
ATOM   1271  O   GLU A  75      10.295   4.254  -9.422  1.00  0.00           O  
ATOM   1272  CB  GLU A  75      13.359   5.515  -9.751  1.00  0.00           C  
ATOM   1273  CG  GLU A  75      13.486   4.202 -10.512  1.00  0.00           C  
ATOM   1274  CD  GLU A  75      14.913   3.763 -10.687  1.00  0.00           C  
ATOM   1275  OE1 GLU A  75      15.791   4.489 -10.287  1.00  0.00           O  
ATOM   1276  OE2 GLU A  75      15.125   2.701 -11.222  1.00  0.00           O  
ATOM   1277  H   GLU A  75      12.778   7.699  -8.584  1.00  0.00           H  
ATOM   1278  HA  GLU A  75      11.488   6.146 -10.574  1.00  0.00           H  
ATOM   1279 1HB  GLU A  75      13.942   6.267 -10.283  1.00  0.00           H  
ATOM   1280 2HB  GLU A  75      13.816   5.379  -8.771  1.00  0.00           H  
ATOM   1281 1HG  GLU A  75      12.943   3.427  -9.970  1.00  0.00           H  
ATOM   1282 2HG  GLU A  75      13.022   4.315 -11.491  1.00  0.00           H  
ATOM   1283  N   ALA A  76      11.314   4.891  -7.520  1.00  0.00           N  
ATOM   1284  CA  ALA A  76      10.601   3.932  -6.685  1.00  0.00           C  
ATOM   1285  C   ALA A  76       9.094   4.146  -6.764  1.00  0.00           C  
ATOM   1286  O   ALA A  76       8.327   3.191  -6.883  1.00  0.00           O  
ATOM   1287  CB  ALA A  76      11.075   4.030  -5.242  1.00  0.00           C  
ATOM   1288  H   ALA A  76      11.986   5.511  -7.092  1.00  0.00           H  
ATOM   1289  HA  ALA A  76      10.829   2.927  -7.039  1.00  0.00           H  
ATOM   1290 1HB  ALA A  76      10.533   3.308  -4.631  1.00  0.00           H  
ATOM   1291 2HB  ALA A  76      12.143   3.818  -5.194  1.00  0.00           H  
ATOM   1292 3HB  ALA A  76      10.888   5.035  -4.866  1.00  0.00           H  
ATOM   1293  N   GLU A  77       8.677   5.406  -6.696  1.00  0.00           N  
ATOM   1294  CA  GLU A  77       7.261   5.748  -6.758  1.00  0.00           C  
ATOM   1295  C   GLU A  77       6.650   5.326  -8.089  1.00  0.00           C  
ATOM   1296  O   GLU A  77       5.606   4.676  -8.125  1.00  0.00           O  
ATOM   1297  CB  GLU A  77       7.065   7.252  -6.551  1.00  0.00           C  
ATOM   1298  CG  GLU A  77       5.610   7.700  -6.534  1.00  0.00           C  
ATOM   1299  CD  GLU A  77       5.452   9.161  -6.219  1.00  0.00           C  
ATOM   1300  OE1 GLU A  77       6.443   9.849  -6.167  1.00  0.00           O  
ATOM   1301  OE2 GLU A  77       4.338   9.590  -6.028  1.00  0.00           O  
ATOM   1302  H   GLU A  77       9.357   6.145  -6.599  1.00  0.00           H  
ATOM   1303  HA  GLU A  77       6.742   5.224  -5.954  1.00  0.00           H  
ATOM   1304 1HB  GLU A  77       7.518   7.550  -5.605  1.00  0.00           H  
ATOM   1305 2HB  GLU A  77       7.574   7.798  -7.344  1.00  0.00           H  
ATOM   1306 1HG  GLU A  77       5.169   7.501  -7.511  1.00  0.00           H  
ATOM   1307 2HG  GLU A  77       5.068   7.113  -5.795  1.00  0.00           H  
ATOM   1308  N   LYS A  78       7.308   5.702  -9.181  1.00  0.00           N  
ATOM   1309  CA  LYS A  78       6.825   5.373 -10.517  1.00  0.00           C  
ATOM   1310  C   LYS A  78       6.918   3.876 -10.784  1.00  0.00           C  
ATOM   1311  O   LYS A  78       6.031   3.290 -11.405  1.00  0.00           O  
ATOM   1312  CB  LYS A  78       7.612   6.146 -11.577  1.00  0.00           C  
ATOM   1313  CG  LYS A  78       7.342   7.645 -11.592  1.00  0.00           C  
ATOM   1314  CD  LYS A  78       8.245   8.358 -12.587  1.00  0.00           C  
ATOM   1315  CE  LYS A  78       7.927   9.845 -12.657  1.00  0.00           C  
ATOM   1316  NZ  LYS A  78       8.881  10.578 -13.533  1.00  0.00           N  
ATOM   1317  H   LYS A  78       8.165   6.228  -9.083  1.00  0.00           H  
ATOM   1318  HA  LYS A  78       5.779   5.677 -10.592  1.00  0.00           H  
ATOM   1319 1HB  LYS A  78       8.681   6.000 -11.414  1.00  0.00           H  
ATOM   1320 2HB  LYS A  78       7.375   5.753 -12.565  1.00  0.00           H  
ATOM   1321 1HG  LYS A  78       6.301   7.824 -11.865  1.00  0.00           H  
ATOM   1322 2HG  LYS A  78       7.514   8.056 -10.598  1.00  0.00           H  
ATOM   1323 1HD  LYS A  78       9.287   8.232 -12.290  1.00  0.00           H  
ATOM   1324 2HD  LYS A  78       8.113   7.922 -13.577  1.00  0.00           H  
ATOM   1325 1HE  LYS A  78       6.918   9.983 -13.044  1.00  0.00           H  
ATOM   1326 2HE  LYS A  78       7.970  10.274 -11.656  1.00  0.00           H  
ATOM   1327 1HZ  LYS A  78       8.636  11.558 -13.552  1.00  0.00           H  
ATOM   1328 2HZ  LYS A  78       9.819  10.472 -13.173  1.00  0.00           H  
ATOM   1329 3HZ  LYS A  78       8.836  10.201 -14.469  1.00  0.00           H  
ATOM   1330  N   ARG A  79       7.996   3.261 -10.309  1.00  0.00           N  
ATOM   1331  CA  ARG A  79       8.212   1.834 -10.505  1.00  0.00           C  
ATOM   1332  C   ARG A  79       7.158   1.011  -9.776  1.00  0.00           C  
ATOM   1333  O   ARG A  79       6.482   0.177 -10.379  1.00  0.00           O  
ATOM   1334  CB  ARG A  79       9.595   1.430 -10.016  1.00  0.00           C  
ATOM   1335  CG  ARG A  79       9.932  -0.042 -10.192  1.00  0.00           C  
ATOM   1336  CD  ARG A  79      11.290  -0.360  -9.682  1.00  0.00           C  
ATOM   1337  NE  ARG A  79      12.329   0.297 -10.458  1.00  0.00           N  
ATOM   1338  CZ  ARG A  79      12.811  -0.157 -11.631  1.00  0.00           C  
ATOM   1339  NH1 ARG A  79      12.338  -1.269 -12.149  1.00  0.00           N  
ATOM   1340  NH2 ARG A  79      13.758   0.515 -12.261  1.00  0.00           N  
ATOM   1341  H   ARG A  79       8.684   3.798  -9.800  1.00  0.00           H  
ATOM   1342  HA  ARG A  79       8.148   1.617 -11.573  1.00  0.00           H  
ATOM   1343 1HB  ARG A  79      10.352   2.007 -10.546  1.00  0.00           H  
ATOM   1344 2HB  ARG A  79       9.688   1.664  -8.955  1.00  0.00           H  
ATOM   1345 1HG  ARG A  79       9.209  -0.649  -9.646  1.00  0.00           H  
ATOM   1346 2HG  ARG A  79       9.895  -0.299 -11.252  1.00  0.00           H  
ATOM   1347 1HD  ARG A  79      11.376  -0.029  -8.647  1.00  0.00           H  
ATOM   1348 2HD  ARG A  79      11.455  -1.436  -9.733  1.00  0.00           H  
ATOM   1349  HE  ARG A  79      12.718   1.156 -10.091  1.00  0.00           H  
ATOM   1350 1HH1 ARG A  79      11.614  -1.783 -11.668  1.00  0.00           H  
ATOM   1351 2HH1 ARG A  79      12.699  -1.609 -13.029  1.00  0.00           H  
ATOM   1352 1HH2 ARG A  79      14.122   1.370 -11.863  1.00  0.00           H  
ATOM   1353 2HH2 ARG A  79      14.119   0.175 -13.140  1.00  0.00           H  
ATOM   1354  N   ILE A  80       7.022   1.251  -8.477  1.00  0.00           N  
ATOM   1355  CA  ILE A  80       6.062   0.520  -7.659  1.00  0.00           C  
ATOM   1356  C   ILE A  80       4.637   0.748  -8.147  1.00  0.00           C  
ATOM   1357  O   ILE A  80       3.845  -0.191  -8.239  1.00  0.00           O  
ATOM   1358  CB  ILE A  80       6.172   0.935  -6.180  1.00  0.00           C  
ATOM   1359  CG1 ILE A  80       7.527   0.512  -5.606  1.00  0.00           C  
ATOM   1360  CG2 ILE A  80       5.035   0.331  -5.372  1.00  0.00           C  
ATOM   1361  CD1 ILE A  80       7.751  -0.983  -5.609  1.00  0.00           C  
ATOM   1362  H   ILE A  80       7.600   1.958  -8.045  1.00  0.00           H  
ATOM   1363  HA  ILE A  80       6.289  -0.545  -7.727  1.00  0.00           H  
ATOM   1364  HB  ILE A  80       6.123   2.021  -6.103  1.00  0.00           H  
ATOM   1365 1HG1 ILE A  80       8.327   0.978  -6.180  1.00  0.00           H  
ATOM   1366 2HG1 ILE A  80       7.613   0.866  -4.579  1.00  0.00           H  
ATOM   1367 1HG2 ILE A  80       5.128   0.634  -4.329  1.00  0.00           H  
ATOM   1368 2HG2 ILE A  80       4.082   0.680  -5.767  1.00  0.00           H  
ATOM   1369 3HG2 ILE A  80       5.079  -0.757  -5.439  1.00  0.00           H  
ATOM   1370 1HD1 ILE A  80       8.731  -1.205  -5.187  1.00  0.00           H  
ATOM   1371 2HD1 ILE A  80       6.979  -1.468  -5.010  1.00  0.00           H  
ATOM   1372 3HD1 ILE A  80       7.704  -1.356  -6.632  1.00  0.00           H  
ATOM   1373  N   GLN A  81       4.316   1.998  -8.460  1.00  0.00           N  
ATOM   1374  CA  GLN A  81       2.988   2.350  -8.947  1.00  0.00           C  
ATOM   1375  C   GLN A  81       2.641   1.574 -10.212  1.00  0.00           C  
ATOM   1376  O   GLN A  81       1.605   0.914 -10.282  1.00  0.00           O  
ATOM   1377  CB  GLN A  81       2.897   3.854  -9.215  1.00  0.00           C  
ATOM   1378  CG  GLN A  81       1.536   4.318  -9.704  1.00  0.00           C  
ATOM   1379  CD  GLN A  81       0.480   4.260  -8.617  1.00  0.00           C  
ATOM   1380  OE1 GLN A  81       0.766   4.500  -7.440  1.00  0.00           O  
ATOM   1381  NE2 GLN A  81      -0.750   3.941  -9.004  1.00  0.00           N  
ATOM   1382  H   GLN A  81       5.011   2.724  -8.358  1.00  0.00           H  
ATOM   1383  HA  GLN A  81       2.259   2.102  -8.174  1.00  0.00           H  
ATOM   1384 1HB  GLN A  81       3.131   4.402  -8.302  1.00  0.00           H  
ATOM   1385 2HB  GLN A  81       3.638   4.136  -9.964  1.00  0.00           H  
ATOM   1386 1HG  GLN A  81       1.617   5.350 -10.047  1.00  0.00           H  
ATOM   1387 2HG  GLN A  81       1.217   3.676 -10.524  1.00  0.00           H  
ATOM   1388 1HE2 GLN A  81      -1.489   3.887  -8.330  1.00  0.00           H  
ATOM   1389 2HE2 GLN A  81      -0.938   3.754  -9.968  1.00  0.00           H  
ATOM   1390  N   LYS A  82       3.515   1.659 -11.209  1.00  0.00           N  
ATOM   1391  CA  LYS A  82       3.296   0.976 -12.479  1.00  0.00           C  
ATOM   1392  C   LYS A  82       3.285  -0.536 -12.296  1.00  0.00           C  
ATOM   1393  O   LYS A  82       2.427  -1.229 -12.842  1.00  0.00           O  
ATOM   1394  CB  LYS A  82       4.369   1.375 -13.494  1.00  0.00           C  
ATOM   1395  CG  LYS A  82       4.185   0.763 -14.876  1.00  0.00           C  
ATOM   1396  CD  LYS A  82       5.182   1.339 -15.872  1.00  0.00           C  
ATOM   1397  CE  LYS A  82       4.918   0.825 -17.280  1.00  0.00           C  
ATOM   1398  NZ  LYS A  82       5.335  -0.594 -17.442  1.00  0.00           N  
ATOM   1399  H   LYS A  82       4.352   2.211 -11.085  1.00  0.00           H  
ATOM   1400  HA  LYS A  82       2.330   1.288 -12.877  1.00  0.00           H  
ATOM   1401 1HB  LYS A  82       4.378   2.460 -13.606  1.00  0.00           H  
ATOM   1402 2HB  LYS A  82       5.350   1.076 -13.123  1.00  0.00           H  
ATOM   1403 1HG  LYS A  82       4.325  -0.317 -14.818  1.00  0.00           H  
ATOM   1404 2HG  LYS A  82       3.174   0.962 -15.231  1.00  0.00           H  
ATOM   1405 1HD  LYS A  82       5.110   2.427 -15.871  1.00  0.00           H  
ATOM   1406 2HD  LYS A  82       6.193   1.059 -15.577  1.00  0.00           H  
ATOM   1407 1HE  LYS A  82       3.855   0.907 -17.503  1.00  0.00           H  
ATOM   1408 2HE  LYS A  82       5.465   1.436 -17.998  1.00  0.00           H  
ATOM   1409 1HZ  LYS A  82       5.144  -0.895 -18.387  1.00  0.00           H  
ATOM   1410 2HZ  LYS A  82       6.324  -0.678 -17.255  1.00  0.00           H  
ATOM   1411 3HZ  LYS A  82       4.820  -1.173 -16.794  1.00  0.00           H  
ATOM   1412  N   GLU A  83       4.241  -1.041 -11.525  1.00  0.00           N  
ATOM   1413  CA  GLU A  83       4.352  -2.474 -11.280  1.00  0.00           C  
ATOM   1414  C   GLU A  83       3.074  -3.028 -10.662  1.00  0.00           C  
ATOM   1415  O   GLU A  83       2.532  -4.030 -11.127  1.00  0.00           O  
ATOM   1416  CB  GLU A  83       5.542  -2.769 -10.364  1.00  0.00           C  
ATOM   1417  CG  GLU A  83       5.738  -4.244 -10.042  1.00  0.00           C  
ATOM   1418  CD  GLU A  83       6.937  -4.498  -9.173  1.00  0.00           C  
ATOM   1419  OE1 GLU A  83       7.712  -3.592  -8.982  1.00  0.00           O  
ATOM   1420  OE2 GLU A  83       7.079  -5.601  -8.699  1.00  0.00           O  
ATOM   1421  H   GLU A  83       4.909  -0.416 -11.097  1.00  0.00           H  
ATOM   1422  HA  GLU A  83       4.525  -2.976 -12.233  1.00  0.00           H  
ATOM   1423 1HB  GLU A  83       6.458  -2.404 -10.829  1.00  0.00           H  
ATOM   1424 2HB  GLU A  83       5.417  -2.235  -9.422  1.00  0.00           H  
ATOM   1425 1HG  GLU A  83       4.849  -4.615  -9.533  1.00  0.00           H  
ATOM   1426 2HG  GLU A  83       5.846  -4.797 -10.974  1.00  0.00           H  
ATOM   1427  N   LEU A  84       2.599  -2.369  -9.611  1.00  0.00           N  
ATOM   1428  CA  LEU A  84       1.391  -2.803  -8.917  1.00  0.00           C  
ATOM   1429  C   LEU A  84       0.185  -2.785  -9.845  1.00  0.00           C  
ATOM   1430  O   LEU A  84      -0.669  -3.670  -9.789  1.00  0.00           O  
ATOM   1431  CB  LEU A  84       1.124  -1.903  -7.704  1.00  0.00           C  
ATOM   1432  CG  LEU A  84       2.094  -2.066  -6.527  1.00  0.00           C  
ATOM   1433  CD1 LEU A  84       1.787  -1.016  -5.467  1.00  0.00           C  
ATOM   1434  CD2 LEU A  84       1.969  -3.471  -5.957  1.00  0.00           C  
ATOM   1435  H   LEU A  84       3.085  -1.546  -9.285  1.00  0.00           H  
ATOM   1436  HA  LEU A  84       1.545  -3.823  -8.563  1.00  0.00           H  
ATOM   1437 1HB  LEU A  84       1.166  -0.864  -8.027  1.00  0.00           H  
ATOM   1438 2HB  LEU A  84       0.118  -2.106  -7.336  1.00  0.00           H  
ATOM   1439  HG  LEU A  84       3.115  -1.903  -6.872  1.00  0.00           H  
ATOM   1440 1HD1 LEU A  84       2.477  -1.132  -4.631  1.00  0.00           H  
ATOM   1441 2HD1 LEU A  84       1.903  -0.021  -5.896  1.00  0.00           H  
ATOM   1442 3HD1 LEU A  84       0.765  -1.144  -5.114  1.00  0.00           H  
ATOM   1443 1HD2 LEU A  84       2.659  -3.587  -5.121  1.00  0.00           H  
ATOM   1444 2HD2 LEU A  84       0.949  -3.634  -5.611  1.00  0.00           H  
ATOM   1445 3HD2 LEU A  84       2.211  -4.200  -6.731  1.00  0.00           H  
ATOM   1446  N   GLU A  85       0.119  -1.771 -10.702  1.00  0.00           N  
ATOM   1447  CA  GLU A  85      -0.970  -1.650 -11.665  1.00  0.00           C  
ATOM   1448  C   GLU A  85      -0.972  -2.818 -12.642  1.00  0.00           C  
ATOM   1449  O   GLU A  85      -2.031  -3.310 -13.033  1.00  0.00           O  
ATOM   1450  CB  GLU A  85      -0.861  -0.331 -12.432  1.00  0.00           C  
ATOM   1451  CG  GLU A  85      -1.226   0.902 -11.618  1.00  0.00           C  
ATOM   1452  CD  GLU A  85      -1.009   2.185 -12.370  1.00  0.00           C  
ATOM   1453  OE1 GLU A  85      -0.638   2.124 -13.518  1.00  0.00           O  
ATOM   1454  OE2 GLU A  85      -1.215   3.229 -11.797  1.00  0.00           O  
ATOM   1455  H   GLU A  85       0.842  -1.066 -10.686  1.00  0.00           H  
ATOM   1456  HA  GLU A  85      -1.915  -1.649 -11.118  1.00  0.00           H  
ATOM   1457 1HB  GLU A  85       0.160  -0.203 -12.793  1.00  0.00           H  
ATOM   1458 2HB  GLU A  85      -1.515  -0.362 -13.304  1.00  0.00           H  
ATOM   1459 1HG  GLU A  85      -2.274   0.836 -11.328  1.00  0.00           H  
ATOM   1460 2HG  GLU A  85      -0.626   0.914 -10.708  1.00  0.00           H  
ATOM   1461  N   GLU A  86       0.219  -3.256 -13.035  1.00  0.00           N  
ATOM   1462  CA  GLU A  86       0.357  -4.385 -13.947  1.00  0.00           C  
ATOM   1463  C   GLU A  86       0.000  -5.696 -13.259  1.00  0.00           C  
ATOM   1464  O   GLU A  86      -0.623  -6.573 -13.858  1.00  0.00           O  
ATOM   1465  CB  GLU A  86       1.784  -4.458 -14.495  1.00  0.00           C  
ATOM   1466  CG  GLU A  86       2.150  -3.328 -15.447  1.00  0.00           C  
ATOM   1467  CD  GLU A  86       3.578  -3.396 -15.913  1.00  0.00           C  
ATOM   1468  OE1 GLU A  86       4.309  -4.214 -15.409  1.00  0.00           O  
ATOM   1469  OE2 GLU A  86       3.937  -2.629 -16.775  1.00  0.00           O  
ATOM   1470  H   GLU A  86       1.050  -2.796 -12.693  1.00  0.00           H  
ATOM   1471  HA  GLU A  86      -0.322  -4.236 -14.788  1.00  0.00           H  
ATOM   1472 1HB  GLU A  86       2.492  -4.441 -13.667  1.00  0.00           H  
ATOM   1473 2HB  GLU A  86       1.923  -5.400 -15.025  1.00  0.00           H  
ATOM   1474 1HG  GLU A  86       1.494  -3.372 -16.316  1.00  0.00           H  
ATOM   1475 2HG  GLU A  86       1.981  -2.376 -14.946  1.00  0.00           H  
ATOM   1476  N   ARG A  87       0.396  -5.824 -11.997  1.00  0.00           N  
ATOM   1477  CA  ARG A  87       0.109  -7.024 -11.222  1.00  0.00           C  
ATOM   1478  C   ARG A  87      -1.383  -7.162 -10.951  1.00  0.00           C  
ATOM   1479  O   ARG A  87      -1.938  -8.259 -11.015  1.00  0.00           O  
ATOM   1480  CB  ARG A  87       0.862  -7.000  -9.900  1.00  0.00           C  
ATOM   1481  CG  ARG A  87       2.365  -7.198 -10.015  1.00  0.00           C  
ATOM   1482  CD  ARG A  87       3.021  -7.217  -8.683  1.00  0.00           C  
ATOM   1483  NE  ARG A  87       4.467  -7.323  -8.791  1.00  0.00           N  
ATOM   1484  CZ  ARG A  87       5.137  -8.478  -8.973  1.00  0.00           C  
ATOM   1485  NH1 ARG A  87       4.480  -9.613  -9.064  1.00  0.00           N  
ATOM   1486  NH2 ARG A  87       6.456  -8.470  -9.059  1.00  0.00           N  
ATOM   1487  H   ARG A  87       0.910  -5.070 -11.565  1.00  0.00           H  
ATOM   1488  HA  ARG A  87       0.442  -7.893 -11.792  1.00  0.00           H  
ATOM   1489 1HB  ARG A  87       0.692  -6.046  -9.402  1.00  0.00           H  
ATOM   1490 2HB  ARG A  87       0.476  -7.783  -9.247  1.00  0.00           H  
ATOM   1491 1HG  ARG A  87       2.570  -8.146 -10.512  1.00  0.00           H  
ATOM   1492 2HG  ARG A  87       2.795  -6.382 -10.598  1.00  0.00           H  
ATOM   1493 1HD  ARG A  87       2.786  -6.297  -8.149  1.00  0.00           H  
ATOM   1494 2HD  ARG A  87       2.658  -8.070  -8.111  1.00  0.00           H  
ATOM   1495  HE  ARG A  87       5.007  -6.471  -8.726  1.00  0.00           H  
ATOM   1496 1HH1 ARG A  87       3.471  -9.619  -8.998  1.00  0.00           H  
ATOM   1497 2HH1 ARG A  87       4.982 -10.478  -9.200  1.00  0.00           H  
ATOM   1498 1HH2 ARG A  87       6.962  -7.597  -8.989  1.00  0.00           H  
ATOM   1499 2HH2 ARG A  87       6.958  -9.334  -9.195  1.00  0.00           H  
ATOM   1500  N   ASN A  88      -2.030  -6.041 -10.647  1.00  0.00           N  
ATOM   1501  CA  ASN A  88      -3.461  -6.033 -10.370  1.00  0.00           C  
ATOM   1502  C   ASN A  88      -4.150  -4.866 -11.066  1.00  0.00           C  
ATOM   1503  O   ASN A  88      -4.418  -3.834 -10.450  1.00  0.00           O  
ATOM   1504  CB  ASN A  88      -3.716  -5.990  -8.874  1.00  0.00           C  
ATOM   1505  CG  ASN A  88      -3.199  -7.210  -8.164  1.00  0.00           C  
ATOM   1506  OD1 ASN A  88      -3.756  -8.306  -8.301  1.00  0.00           O  
ATOM   1507  ND2 ASN A  88      -2.144  -7.043  -7.408  1.00  0.00           N  
ATOM   1508  H   ASN A  88      -1.516  -5.172 -10.608  1.00  0.00           H  
ATOM   1509  HA  ASN A  88      -3.890  -6.965 -10.741  1.00  0.00           H  
ATOM   1510 1HB  ASN A  88      -3.237  -5.107  -8.449  1.00  0.00           H  
ATOM   1511 2HB  ASN A  88      -4.786  -5.903  -8.690  1.00  0.00           H  
ATOM   1512 1HD2 ASN A  88      -1.756  -7.820  -6.912  1.00  0.00           H  
ATOM   1513 2HD2 ASN A  88      -1.725  -6.139  -7.327  1.00  0.00           H  
ATOM   1514  N   PRO A  89      -4.436  -5.036 -12.352  1.00  0.00           N  
ATOM   1515  CA  PRO A  89      -5.089  -3.995 -13.136  1.00  0.00           C  
ATOM   1516  C   PRO A  89      -6.460  -3.653 -12.565  1.00  0.00           C  
ATOM   1517  O   PRO A  89      -6.991  -2.569 -12.806  1.00  0.00           O  
ATOM   1518  CB  PRO A  89      -5.198  -4.627 -14.527  1.00  0.00           C  
ATOM   1519  CG  PRO A  89      -4.103  -5.638 -14.555  1.00  0.00           C  
ATOM   1520  CD  PRO A  89      -4.075  -6.200 -13.159  1.00  0.00           C  
ATOM   1521  HA  PRO A  89      -4.466  -3.100 -13.108  1.00  0.00           H  
ATOM   1522 1HB  PRO A  89      -6.194  -5.074 -14.660  1.00  0.00           H  
ATOM   1523 2HB  PRO A  89      -5.086  -3.854 -15.301  1.00  0.00           H  
ATOM   1524 1HG  PRO A  89      -4.313  -6.404 -15.316  1.00  0.00           H  
ATOM   1525 2HG  PRO A  89      -3.153  -5.161 -14.839  1.00  0.00           H  
ATOM   1526 1HD  PRO A  89      -4.816  -7.008 -13.074  1.00  0.00           H  
ATOM   1527 2HD  PRO A  89      -3.065  -6.573 -12.933  1.00  0.00           H  
ATOM   1528  N   ASN A  90      -7.028  -4.585 -11.807  1.00  0.00           N  
ATOM   1529  CA  ASN A  90      -8.349  -4.394 -11.221  1.00  0.00           C  
ATOM   1530  C   ASN A  90      -8.250  -3.833  -9.809  1.00  0.00           C  
ATOM   1531  O   ASN A  90      -9.238  -3.796  -9.074  1.00  0.00           O  
ATOM   1532  CB  ASN A  90      -9.128  -5.696 -11.225  1.00  0.00           C  
ATOM   1533  CG  ASN A  90      -9.499  -6.144 -12.611  1.00  0.00           C  
ATOM   1534  OD1 ASN A  90      -9.831  -5.323 -13.474  1.00  0.00           O  
ATOM   1535  ND2 ASN A  90      -9.450  -7.431 -12.842  1.00  0.00           N  
ATOM   1536  H   ASN A  90      -6.532  -5.446 -11.631  1.00  0.00           H  
ATOM   1537  HA  ASN A  90      -8.905  -3.688 -11.840  1.00  0.00           H  
ATOM   1538 1HB  ASN A  90      -8.533  -6.478 -10.750  1.00  0.00           H  
ATOM   1539 2HB  ASN A  90     -10.040  -5.577 -10.638  1.00  0.00           H  
ATOM   1540 1HD2 ASN A  90      -9.686  -7.786 -13.747  1.00  0.00           H  
ATOM   1541 2HD2 ASN A  90      -9.176  -8.059 -12.114  1.00  0.00           H  
ATOM   1542  N   ALA A  91      -7.053  -3.395  -9.433  1.00  0.00           N  
ATOM   1543  CA  ALA A  91      -6.826  -2.824  -8.111  1.00  0.00           C  
ATOM   1544  C   ALA A  91      -6.391  -1.368  -8.208  1.00  0.00           C  
ATOM   1545  O   ALA A  91      -5.704  -0.976  -9.151  1.00  0.00           O  
ATOM   1546  CB  ALA A  91      -5.785  -3.638  -7.355  1.00  0.00           C  
ATOM   1547  H   ALA A  91      -6.281  -3.460 -10.081  1.00  0.00           H  
ATOM   1548  HA  ALA A  91      -7.758  -2.875  -7.548  1.00  0.00           H  
ATOM   1549 1HB  ALA A  91      -5.626  -3.199  -6.370  1.00  0.00           H  
ATOM   1550 2HB  ALA A  91      -6.137  -4.663  -7.242  1.00  0.00           H  
ATOM   1551 3HB  ALA A  91      -4.848  -3.634  -7.908  1.00  0.00           H  
ATOM   1552  N   GLU A  92      -6.796  -0.569  -7.227  1.00  0.00           N  
ATOM   1553  CA  GLU A  92      -6.443   0.845  -7.195  1.00  0.00           C  
ATOM   1554  C   GLU A  92      -5.274   1.099  -6.251  1.00  0.00           C  
ATOM   1555  O   GLU A  92      -5.297   0.685  -5.093  1.00  0.00           O  
ATOM   1556  CB  GLU A  92      -7.648   1.687  -6.767  1.00  0.00           C  
ATOM   1557  CG  GLU A  92      -7.380   3.184  -6.709  1.00  0.00           C  
ATOM   1558  CD  GLU A  92      -8.597   3.981  -6.329  1.00  0.00           C  
ATOM   1559  OE1 GLU A  92      -9.649   3.401  -6.205  1.00  0.00           O  
ATOM   1560  OE2 GLU A  92      -8.474   5.172  -6.161  1.00  0.00           O  
ATOM   1561  H   GLU A  92      -7.364  -0.951  -6.484  1.00  0.00           H  
ATOM   1562  HA  GLU A  92      -6.154   1.152  -8.200  1.00  0.00           H  
ATOM   1563 1HB  GLU A  92      -8.472   1.521  -7.461  1.00  0.00           H  
ATOM   1564 2HB  GLU A  92      -7.982   1.368  -5.780  1.00  0.00           H  
ATOM   1565 1HG  GLU A  92      -6.593   3.374  -5.980  1.00  0.00           H  
ATOM   1566 2HG  GLU A  92      -7.024   3.516  -7.683  1.00  0.00           H  
ATOM   1567  N   ILE A  93      -4.252   1.783  -6.755  1.00  0.00           N  
ATOM   1568  CA  ILE A  93      -3.069   2.091  -5.959  1.00  0.00           C  
ATOM   1569  C   ILE A  93      -2.874   3.595  -5.821  1.00  0.00           C  
ATOM   1570  O   ILE A  93      -2.738   4.307  -6.816  1.00  0.00           O  
ATOM   1571  CB  ILE A  93      -1.809   1.464  -6.582  1.00  0.00           C  
ATOM   1572  CG1 ILE A  93      -1.967  -0.055  -6.693  1.00  0.00           C  
ATOM   1573  CG2 ILE A  93      -0.578   1.815  -5.761  1.00  0.00           C  
ATOM   1574  CD1 ILE A  93      -2.443  -0.522  -8.050  1.00  0.00           C  
ATOM   1575  H   ILE A  93      -4.295   2.099  -7.713  1.00  0.00           H  
ATOM   1576  HA  ILE A  93      -3.201   1.663  -4.965  1.00  0.00           H  
ATOM   1577  HB  ILE A  93      -1.678   1.842  -7.596  1.00  0.00           H  
ATOM   1578 1HG1 ILE A  93      -1.013  -0.536  -6.482  1.00  0.00           H  
ATOM   1579 2HG1 ILE A  93      -2.680  -0.402  -5.945  1.00  0.00           H  
ATOM   1580 1HG2 ILE A  93       0.303   1.364  -6.215  1.00  0.00           H  
ATOM   1581 2HG2 ILE A  93      -0.457   2.897  -5.732  1.00  0.00           H  
ATOM   1582 3HG2 ILE A  93      -0.698   1.436  -4.746  1.00  0.00           H  
ATOM   1583 1HD1 ILE A  93      -2.531  -1.608  -8.050  1.00  0.00           H  
ATOM   1584 2HD1 ILE A  93      -3.416  -0.079  -8.267  1.00  0.00           H  
ATOM   1585 3HD1 ILE A  93      -1.727  -0.216  -8.811  1.00  0.00           H  
ATOM   1586  N   GLN A  94      -2.860   4.075  -4.582  1.00  0.00           N  
ATOM   1587  CA  GLN A  94      -2.678   5.495  -4.312  1.00  0.00           C  
ATOM   1588  C   GLN A  94      -1.420   5.743  -3.490  1.00  0.00           C  
ATOM   1589  O   GLN A  94      -1.015   4.903  -2.687  1.00  0.00           O  
ATOM   1590  CB  GLN A  94      -3.899   6.062  -3.583  1.00  0.00           C  
ATOM   1591  CG  GLN A  94      -5.185   6.012  -4.390  1.00  0.00           C  
ATOM   1592  CD  GLN A  94      -5.167   6.968  -5.567  1.00  0.00           C  
ATOM   1593  OE1 GLN A  94      -4.320   7.863  -5.645  1.00  0.00           O  
ATOM   1594  NE2 GLN A  94      -6.102   6.784  -6.492  1.00  0.00           N  
ATOM   1595  H   GLN A  94      -2.978   3.437  -3.807  1.00  0.00           H  
ATOM   1596  HA  GLN A  94      -2.584   6.019  -5.264  1.00  0.00           H  
ATOM   1597 1HB  GLN A  94      -4.061   5.507  -2.658  1.00  0.00           H  
ATOM   1598 2HB  GLN A  94      -3.712   7.101  -3.312  1.00  0.00           H  
ATOM   1599 1HG  GLN A  94      -5.323   5.001  -4.773  1.00  0.00           H  
ATOM   1600 2HG  GLN A  94      -6.019   6.283  -3.742  1.00  0.00           H  
ATOM   1601 1HE2 GLN A  94      -6.140   7.385  -7.292  1.00  0.00           H  
ATOM   1602 2HE2 GLN A  94      -6.769   6.046  -6.389  1.00  0.00           H  
ATOM   1603  N   VAL A  95      -0.803   6.902  -3.697  1.00  0.00           N  
ATOM   1604  CA  VAL A  95       0.414   7.262  -2.979  1.00  0.00           C  
ATOM   1605  C   VAL A  95       0.116   8.224  -1.837  1.00  0.00           C  
ATOM   1606  O   VAL A  95      -0.572   9.229  -2.022  1.00  0.00           O  
ATOM   1607  CB  VAL A  95       1.430   7.909  -3.939  1.00  0.00           C  
ATOM   1608  CG1 VAL A  95       2.685   8.324  -3.185  1.00  0.00           C  
ATOM   1609  CG2 VAL A  95       1.770   6.941  -5.062  1.00  0.00           C  
ATOM   1610  H   VAL A  95      -1.189   7.551  -4.369  1.00  0.00           H  
ATOM   1611  HA  VAL A  95       0.852   6.353  -2.565  1.00  0.00           H  
ATOM   1612  HB  VAL A  95       0.993   8.815  -4.359  1.00  0.00           H  
ATOM   1613 1HG1 VAL A  95       3.392   8.779  -3.879  1.00  0.00           H  
ATOM   1614 2HG1 VAL A  95       2.423   9.044  -2.410  1.00  0.00           H  
ATOM   1615 3HG1 VAL A  95       3.141   7.446  -2.728  1.00  0.00           H  
ATOM   1616 1HG2 VAL A  95       2.488   7.406  -5.737  1.00  0.00           H  
ATOM   1617 2HG2 VAL A  95       2.201   6.033  -4.641  1.00  0.00           H  
ATOM   1618 3HG2 VAL A  95       0.863   6.691  -5.613  1.00  0.00           H  
ATOM   1619  N   VAL A  96       0.637   7.913  -0.656  1.00  0.00           N  
ATOM   1620  CA  VAL A  96       0.415   8.742   0.523  1.00  0.00           C  
ATOM   1621  C   VAL A  96       1.736   9.174   1.148  1.00  0.00           C  
ATOM   1622  O   VAL A  96       2.661   8.374   1.284  1.00  0.00           O  
ATOM   1623  CB  VAL A  96      -0.418   7.976   1.567  1.00  0.00           C  
ATOM   1624  CG1 VAL A  96      -0.437   8.728   2.889  1.00  0.00           C  
ATOM   1625  CG2 VAL A  96      -1.831   7.762   1.047  1.00  0.00           C  
ATOM   1626  H   VAL A  96       1.201   7.079  -0.571  1.00  0.00           H  
ATOM   1627  HA  VAL A  96      -0.136   9.633   0.220  1.00  0.00           H  
ATOM   1628  HB  VAL A  96       0.051   7.009   1.754  1.00  0.00           H  
ATOM   1629 1HG1 VAL A  96      -1.030   8.172   3.616  1.00  0.00           H  
ATOM   1630 2HG1 VAL A  96       0.582   8.838   3.261  1.00  0.00           H  
ATOM   1631 3HG1 VAL A  96      -0.878   9.714   2.740  1.00  0.00           H  
ATOM   1632 1HG2 VAL A  96      -2.414   7.219   1.790  1.00  0.00           H  
ATOM   1633 2HG2 VAL A  96      -2.298   8.729   0.854  1.00  0.00           H  
ATOM   1634 3HG2 VAL A  96      -1.796   7.186   0.122  1.00  0.00           H  
ATOM   1635  N   ARG A  97       1.817  10.446   1.526  1.00  0.00           N  
ATOM   1636  CA  ARG A  97       3.024  10.987   2.140  1.00  0.00           C  
ATOM   1637  C   ARG A  97       2.716  11.633   3.484  1.00  0.00           C  
ATOM   1638  O   ARG A  97       3.610  12.147   4.156  1.00  0.00           O  
ATOM   1639  CB  ARG A  97       3.676  12.013   1.225  1.00  0.00           C  
ATOM   1640  CG  ARG A  97       4.412  11.428   0.030  1.00  0.00           C  
ATOM   1641  CD  ARG A  97       4.968  12.491  -0.846  1.00  0.00           C  
ATOM   1642  NE  ARG A  97       6.012  11.981  -1.721  1.00  0.00           N  
ATOM   1643  CZ  ARG A  97       5.797  11.449  -2.939  1.00  0.00           C  
ATOM   1644  NH1 ARG A  97       4.573  11.363  -3.412  1.00  0.00           N  
ATOM   1645  NH2 ARG A  97       6.816  11.013  -3.659  1.00  0.00           N  
ATOM   1646  H   ARG A  97       1.023  11.053   1.386  1.00  0.00           H  
ATOM   1647  HA  ARG A  97       3.728  10.169   2.299  1.00  0.00           H  
ATOM   1648 1HB  ARG A  97       2.917  12.694   0.844  1.00  0.00           H  
ATOM   1649 2HB  ARG A  97       4.391  12.606   1.795  1.00  0.00           H  
ATOM   1650 1HG  ARG A  97       5.236  10.806   0.379  1.00  0.00           H  
ATOM   1651 2HG  ARG A  97       3.724  10.822  -0.560  1.00  0.00           H  
ATOM   1652 1HD  ARG A  97       4.173  12.902  -1.468  1.00  0.00           H  
ATOM   1653 2HD  ARG A  97       5.394  13.283  -0.232  1.00  0.00           H  
ATOM   1654  HE  ARG A  97       6.967  12.031  -1.391  1.00  0.00           H  
ATOM   1655 1HH1 ARG A  97       3.794  11.696  -2.862  1.00  0.00           H  
ATOM   1656 2HH1 ARG A  97       4.412  10.963  -4.326  1.00  0.00           H  
ATOM   1657 1HH2 ARG A  97       7.757  11.079  -3.295  1.00  0.00           H  
ATOM   1658 2HH2 ARG A  97       6.655  10.614  -4.572  1.00  0.00           H  
ATOM   1659  N   SER A  98       1.445  11.603   3.873  1.00  0.00           N  
ATOM   1660  CA  SER A  98       1.014  12.205   5.128  1.00  0.00           C  
ATOM   1661  C   SER A  98      -0.203  11.484   5.695  1.00  0.00           C  
ATOM   1662  O   SER A  98      -0.928  10.805   4.968  1.00  0.00           O  
ATOM   1663  CB  SER A  98       0.691  13.672   4.920  1.00  0.00           C  
ATOM   1664  OG  SER A  98      -0.453  13.827   4.127  1.00  0.00           O  
ATOM   1665  H   SER A  98       0.761  11.154   3.281  1.00  0.00           H  
ATOM   1666  HA  SER A  98       1.830  12.130   5.847  1.00  0.00           H  
ATOM   1667 1HB  SER A  98       0.535  14.151   5.886  1.00  0.00           H  
ATOM   1668 2HB  SER A  98       1.537  14.166   4.443  1.00  0.00           H  
ATOM   1669  HG  SER A  98      -0.138  13.948   3.228  1.00  0.00           H  
ATOM   1670  N   GLU A  99      -0.421  11.636   6.997  1.00  0.00           N  
ATOM   1671  CA  GLU A  99      -1.561  11.013   7.659  1.00  0.00           C  
ATOM   1672  C   GLU A  99      -2.876  11.497   7.065  1.00  0.00           C  
ATOM   1673  O   GLU A  99      -3.811  10.718   6.885  1.00  0.00           O  
ATOM   1674  CB  GLU A  99      -1.530  11.307   9.161  1.00  0.00           C  
ATOM   1675  CG  GLU A  99      -2.657  10.657   9.951  1.00  0.00           C  
ATOM   1676  CD  GLU A  99      -2.575  10.938  11.426  1.00  0.00           C  
ATOM   1677  OE1 GLU A  99      -1.722  11.697  11.820  1.00  0.00           O  
ATOM   1678  OE2 GLU A  99      -3.365  10.393  12.159  1.00  0.00           O  
ATOM   1679  H   GLU A  99       0.219  12.196   7.540  1.00  0.00           H  
ATOM   1680  HA  GLU A  99      -1.493   9.933   7.525  1.00  0.00           H  
ATOM   1681 1HB  GLU A  99      -0.585  10.961   9.580  1.00  0.00           H  
ATOM   1682 2HB  GLU A  99      -1.586  12.383   9.322  1.00  0.00           H  
ATOM   1683 1HG  GLU A  99      -3.611  11.028   9.576  1.00  0.00           H  
ATOM   1684 2HG  GLU A  99      -2.627   9.581   9.789  1.00  0.00           H  
ATOM   1685  N   ASP A 100      -2.942  12.789   6.760  1.00  0.00           N  
ATOM   1686  CA  ASP A 100      -4.135  13.375   6.161  1.00  0.00           C  
ATOM   1687  C   ASP A 100      -4.524  12.645   4.881  1.00  0.00           C  
ATOM   1688  O   ASP A 100      -5.694  12.326   4.668  1.00  0.00           O  
ATOM   1689  CB  ASP A 100      -3.910  14.859   5.862  1.00  0.00           C  
ATOM   1690  CG  ASP A 100      -3.871  15.718   7.119  1.00  0.00           C  
ATOM   1691  OD1 ASP A 100      -4.277  15.243   8.152  1.00  0.00           O  
ATOM   1692  OD2 ASP A 100      -3.436  16.842   7.033  1.00  0.00           O  
ATOM   1693  H   ASP A 100      -2.145  13.380   6.950  1.00  0.00           H  
ATOM   1694  HA  ASP A 100      -4.957  13.294   6.874  1.00  0.00           H  
ATOM   1695 1HB  ASP A 100      -2.970  14.984   5.325  1.00  0.00           H  
ATOM   1696 2HB  ASP A 100      -4.708  15.225   5.214  1.00  0.00           H  
ATOM   1697  N   GLU A 101      -3.536  12.383   4.032  1.00  0.00           N  
ATOM   1698  CA  GLU A 101      -3.767  11.654   2.791  1.00  0.00           C  
ATOM   1699  C   GLU A 101      -4.102  10.194   3.062  1.00  0.00           C  
ATOM   1700  O   GLU A 101      -4.940   9.601   2.382  1.00  0.00           O  
ATOM   1701  CB  GLU A 101      -2.538  11.745   1.883  1.00  0.00           C  
ATOM   1702  CG  GLU A 101      -2.289  13.128   1.298  1.00  0.00           C  
ATOM   1703  CD  GLU A 101      -0.982  13.225   0.562  1.00  0.00           C  
ATOM   1704  OE1 GLU A 101      -0.138  12.389   0.776  1.00  0.00           O  
ATOM   1705  OE2 GLU A 101      -0.828  14.137  -0.216  1.00  0.00           O  
ATOM   1706  H   GLU A 101      -2.602  12.696   4.253  1.00  0.00           H  
ATOM   1707  HA  GLU A 101      -4.608  12.115   2.270  1.00  0.00           H  
ATOM   1708 1HB  GLU A 101      -1.650  11.454   2.443  1.00  0.00           H  
ATOM   1709 2HB  GLU A 101      -2.646  11.046   1.054  1.00  0.00           H  
ATOM   1710 1HG  GLU A 101      -3.099  13.372   0.611  1.00  0.00           H  
ATOM   1711 2HG  GLU A 101      -2.302  13.860   2.105  1.00  0.00           H  
ATOM   1712  N   LEU A 102      -3.443   9.617   4.062  1.00  0.00           N  
ATOM   1713  CA  LEU A 102      -3.685   8.230   4.440  1.00  0.00           C  
ATOM   1714  C   LEU A 102      -5.157   7.991   4.751  1.00  0.00           C  
ATOM   1715  O   LEU A 102      -5.784   7.098   4.184  1.00  0.00           O  
ATOM   1716  CB  LEU A 102      -2.831   7.856   5.658  1.00  0.00           C  
ATOM   1717  CG  LEU A 102      -3.043   6.441   6.210  1.00  0.00           C  
ATOM   1718  CD1 LEU A 102      -2.662   5.418   5.149  1.00  0.00           C  
ATOM   1719  CD2 LEU A 102      -2.211   6.257   7.471  1.00  0.00           C  
ATOM   1720  H   LEU A 102      -2.758  10.154   4.574  1.00  0.00           H  
ATOM   1721  HA  LEU A 102      -3.396   7.589   3.606  1.00  0.00           H  
ATOM   1722 1HB  LEU A 102      -1.780   7.952   5.388  1.00  0.00           H  
ATOM   1723 2HB  LEU A 102      -3.044   8.561   6.461  1.00  0.00           H  
ATOM   1724  HG  LEU A 102      -4.098   6.297   6.448  1.00  0.00           H  
ATOM   1725 1HD1 LEU A 102      -2.813   4.412   5.541  1.00  0.00           H  
ATOM   1726 2HD1 LEU A 102      -3.286   5.560   4.266  1.00  0.00           H  
ATOM   1727 3HD1 LEU A 102      -1.615   5.548   4.878  1.00  0.00           H  
ATOM   1728 1HD2 LEU A 102      -2.363   5.251   7.864  1.00  0.00           H  
ATOM   1729 2HD2 LEU A 102      -1.156   6.399   7.234  1.00  0.00           H  
ATOM   1730 3HD2 LEU A 102      -2.516   6.989   8.218  1.00  0.00           H  
ATOM   1731  N   LYS A 103      -5.702   8.797   5.656  1.00  0.00           N  
ATOM   1732  CA  LYS A 103      -7.102   8.675   6.045  1.00  0.00           C  
ATOM   1733  C   LYS A 103      -8.027   9.018   4.885  1.00  0.00           C  
ATOM   1734  O   LYS A 103      -9.013   8.323   4.639  1.00  0.00           O  
ATOM   1735  CB  LYS A 103      -7.406   9.576   7.244  1.00  0.00           C  
ATOM   1736  CG  LYS A 103      -8.830   9.461   7.773  1.00  0.00           C  
ATOM   1737  CD  LYS A 103      -9.028  10.316   9.015  1.00  0.00           C  
ATOM   1738  CE  LYS A 103     -10.413  10.112   9.613  1.00  0.00           C  
ATOM   1739  NZ  LYS A 103     -11.489  10.571   8.694  1.00  0.00           N  
ATOM   1740  H   LYS A 103      -5.133   9.512   6.086  1.00  0.00           H  
ATOM   1741  HA  LYS A 103      -7.289   7.645   6.349  1.00  0.00           H  
ATOM   1742 1HB  LYS A 103      -6.725   9.337   8.061  1.00  0.00           H  
ATOM   1743 2HB  LYS A 103      -7.235  10.617   6.969  1.00  0.00           H  
ATOM   1744 1HG  LYS A 103      -9.531   9.784   7.003  1.00  0.00           H  
ATOM   1745 2HG  LYS A 103      -9.043   8.421   8.019  1.00  0.00           H  
ATOM   1746 1HD  LYS A 103      -8.277  10.053   9.762  1.00  0.00           H  
ATOM   1747 2HD  LYS A 103      -8.906  11.367   8.757  1.00  0.00           H  
ATOM   1748 1HE  LYS A 103     -10.563   9.055   9.829  1.00  0.00           H  
ATOM   1749 2HE  LYS A 103     -10.490  10.666  10.548  1.00  0.00           H  
ATOM   1750 1HZ  LYS A 103     -12.389  10.420   9.126  1.00  0.00           H  
ATOM   1751 2HZ  LYS A 103     -11.370  11.556   8.501  1.00  0.00           H  
ATOM   1752 3HZ  LYS A 103     -11.439  10.051   7.830  1.00  0.00           H  
ATOM   1753  N   GLU A 104      -7.705  10.093   4.175  1.00  0.00           N  
ATOM   1754  CA  GLU A 104      -8.516  10.540   3.049  1.00  0.00           C  
ATOM   1755  C   GLU A 104      -8.734   9.412   2.047  1.00  0.00           C  
ATOM   1756  O   GLU A 104      -9.866   9.120   1.663  1.00  0.00           O  
ATOM   1757  CB  GLU A 104      -7.854  11.732   2.354  1.00  0.00           C  
ATOM   1758  CG  GLU A 104      -8.613  12.254   1.143  1.00  0.00           C  
ATOM   1759  CD  GLU A 104      -7.924  13.412   0.475  1.00  0.00           C  
ATOM   1760  OE1 GLU A 104      -6.962  13.900   1.019  1.00  0.00           O  
ATOM   1761  OE2 GLU A 104      -8.360  13.809  -0.580  1.00  0.00           O  
ATOM   1762  H   GLU A 104      -6.876  10.616   4.422  1.00  0.00           H  
ATOM   1763  HA  GLU A 104      -9.486  10.862   3.427  1.00  0.00           H  
ATOM   1764 1HB  GLU A 104      -7.749  12.554   3.063  1.00  0.00           H  
ATOM   1765 2HB  GLU A 104      -6.853  11.453   2.027  1.00  0.00           H  
ATOM   1766 1HG  GLU A 104      -8.723  11.447   0.420  1.00  0.00           H  
ATOM   1767 2HG  GLU A 104      -9.610  12.563   1.456  1.00  0.00           H  
ATOM   1768  N   ILE A 105      -7.643   8.782   1.625  1.00  0.00           N  
ATOM   1769  CA  ILE A 105      -7.710   7.702   0.648  1.00  0.00           C  
ATOM   1770  C   ILE A 105      -8.494   6.515   1.194  1.00  0.00           C  
ATOM   1771  O   ILE A 105      -9.372   5.976   0.519  1.00  0.00           O  
ATOM   1772  CB  ILE A 105      -6.299   7.242   0.239  1.00  0.00           C  
ATOM   1773  CG1 ILE A 105      -5.564   8.365  -0.498  1.00  0.00           C  
ATOM   1774  CG2 ILE A 105      -6.376   5.994  -0.627  1.00  0.00           C  
ATOM   1775  CD1 ILE A 105      -6.246   8.807  -1.773  1.00  0.00           C  
ATOM   1776  H   ILE A 105      -6.742   9.059   1.992  1.00  0.00           H  
ATOM   1777  HA  ILE A 105      -8.214   8.074  -0.244  1.00  0.00           H  
ATOM   1778  HB  ILE A 105      -5.716   7.018   1.132  1.00  0.00           H  
ATOM   1779 1HG1 ILE A 105      -5.471   9.231   0.157  1.00  0.00           H  
ATOM   1780 2HG1 ILE A 105      -4.555   8.037  -0.748  1.00  0.00           H  
ATOM   1781 1HG2 ILE A 105      -5.370   5.683  -0.907  1.00  0.00           H  
ATOM   1782 2HG2 ILE A 105      -6.861   5.194  -0.069  1.00  0.00           H  
ATOM   1783 3HG2 ILE A 105      -6.953   6.211  -1.526  1.00  0.00           H  
ATOM   1784 1HD1 ILE A 105      -5.666   9.604  -2.238  1.00  0.00           H  
ATOM   1785 2HD1 ILE A 105      -6.317   7.962  -2.459  1.00  0.00           H  
ATOM   1786 3HD1 ILE A 105      -7.245   9.173  -1.542  1.00  0.00           H  
ATOM   1787  N   LEU A 106      -8.171   6.111   2.418  1.00  0.00           N  
ATOM   1788  CA  LEU A 106      -8.831   4.974   3.048  1.00  0.00           C  
ATOM   1789  C   LEU A 106     -10.332   5.206   3.169  1.00  0.00           C  
ATOM   1790  O   LEU A 106     -11.131   4.297   2.941  1.00  0.00           O  
ATOM   1791  CB  LEU A 106      -8.233   4.716   4.437  1.00  0.00           C  
ATOM   1792  CG  LEU A 106      -6.813   4.138   4.452  1.00  0.00           C  
ATOM   1793  CD1 LEU A 106      -6.288   4.118   5.881  1.00  0.00           C  
ATOM   1794  CD2 LEU A 106      -6.827   2.739   3.856  1.00  0.00           C  
ATOM   1795  H   LEU A 106      -7.450   6.605   2.925  1.00  0.00           H  
ATOM   1796  HA  LEU A 106      -8.663   4.090   2.430  1.00  0.00           H  
ATOM   1797 1HB  LEU A 106      -8.214   5.656   4.986  1.00  0.00           H  
ATOM   1798 2HB  LEU A 106      -8.880   4.020   4.970  1.00  0.00           H  
ATOM   1799  HG  LEU A 106      -6.153   4.777   3.864  1.00  0.00           H  
ATOM   1800 1HD1 LEU A 106      -5.278   3.707   5.893  1.00  0.00           H  
ATOM   1801 2HD1 LEU A 106      -6.270   5.134   6.277  1.00  0.00           H  
ATOM   1802 3HD1 LEU A 106      -6.938   3.499   6.499  1.00  0.00           H  
ATOM   1803 1HD2 LEU A 106      -5.817   2.328   3.866  1.00  0.00           H  
ATOM   1804 2HD2 LEU A 106      -7.485   2.099   4.444  1.00  0.00           H  
ATOM   1805 3HD2 LEU A 106      -7.189   2.785   2.828  1.00  0.00           H  
ATOM   1806  N   ASP A 107     -10.708   6.427   3.533  1.00  0.00           N  
ATOM   1807  CA  ASP A 107     -12.115   6.789   3.660  1.00  0.00           C  
ATOM   1808  C   ASP A 107     -12.838   6.669   2.325  1.00  0.00           C  
ATOM   1809  O   ASP A 107     -13.956   6.160   2.256  1.00  0.00           O  
ATOM   1810  CB  ASP A 107     -12.257   8.215   4.198  1.00  0.00           C  
ATOM   1811  CG  ASP A 107     -11.929   8.324   5.681  1.00  0.00           C  
ATOM   1812  OD1 ASP A 107     -11.838   7.307   6.326  1.00  0.00           O  
ATOM   1813  OD2 ASP A 107     -11.774   9.424   6.154  1.00  0.00           O  
ATOM   1814  H   ASP A 107     -10.003   7.123   3.725  1.00  0.00           H  
ATOM   1815  HA  ASP A 107     -12.584   6.109   4.373  1.00  0.00           H  
ATOM   1816 1HB  ASP A 107     -11.594   8.880   3.644  1.00  0.00           H  
ATOM   1817 2HB  ASP A 107     -13.278   8.564   4.039  1.00  0.00           H  
ATOM   1818  N   LYS A 108     -12.192   7.143   1.264  1.00  0.00           N  
ATOM   1819  CA  LYS A 108     -12.764   7.074  -0.075  1.00  0.00           C  
ATOM   1820  C   LYS A 108     -12.910   5.630  -0.537  1.00  0.00           C  
ATOM   1821  O   LYS A 108     -13.897   5.269  -1.179  1.00  0.00           O  
ATOM   1822  CB  LYS A 108     -11.904   7.859  -1.066  1.00  0.00           C  
ATOM   1823  CG  LYS A 108     -11.961   9.371  -0.889  1.00  0.00           C  
ATOM   1824  CD  LYS A 108     -11.018  10.076  -1.853  1.00  0.00           C  
ATOM   1825  CE  LYS A 108     -11.072  11.586  -1.675  1.00  0.00           C  
ATOM   1826  NZ  LYS A 108     -10.102  12.286  -2.561  1.00  0.00           N  
ATOM   1827  H   LYS A 108     -11.282   7.562   1.390  1.00  0.00           H  
ATOM   1828  HA  LYS A 108     -13.753   7.535  -0.054  1.00  0.00           H  
ATOM   1829 1HB  LYS A 108     -10.862   7.550  -0.969  1.00  0.00           H  
ATOM   1830 2HB  LYS A 108     -12.220   7.630  -2.084  1.00  0.00           H  
ATOM   1831 1HG  LYS A 108     -12.978   9.720  -1.068  1.00  0.00           H  
ATOM   1832 2HG  LYS A 108     -11.681   9.628   0.132  1.00  0.00           H  
ATOM   1833 1HD  LYS A 108      -9.997   9.734  -1.679  1.00  0.00           H  
ATOM   1834 2HD  LYS A 108     -11.295   9.830  -2.878  1.00  0.00           H  
ATOM   1835 1HE  LYS A 108     -12.076  11.943  -1.903  1.00  0.00           H  
ATOM   1836 2HE  LYS A 108     -10.847  11.839  -0.640  1.00  0.00           H  
ATOM   1837 1HZ  LYS A 108     -10.169  13.283  -2.413  1.00  0.00           H  
ATOM   1838 2HZ  LYS A 108      -9.165  11.976  -2.345  1.00  0.00           H  
ATOM   1839 3HZ  LYS A 108     -10.313  12.074  -3.525  1.00  0.00           H  
ATOM   1840  N   LEU A 109     -11.921   4.806  -0.209  1.00  0.00           N  
ATOM   1841  CA  LEU A 109     -11.944   3.395  -0.577  1.00  0.00           C  
ATOM   1842  C   LEU A 109     -13.086   2.664   0.114  1.00  0.00           C  
ATOM   1843  O   LEU A 109     -13.737   1.805  -0.483  1.00  0.00           O  
ATOM   1844  CB  LEU A 109     -10.610   2.731  -0.214  1.00  0.00           C  
ATOM   1845  CG  LEU A 109      -9.389   3.211  -1.009  1.00  0.00           C  
ATOM   1846  CD1 LEU A 109      -8.137   2.520  -0.485  1.00  0.00           C  
ATOM   1847  CD2 LEU A 109      -9.598   2.915  -2.487  1.00  0.00           C  
ATOM   1848  H   LEU A 109     -11.133   5.166   0.311  1.00  0.00           H  
ATOM   1849  HA  LEU A 109     -12.083   3.323  -1.656  1.00  0.00           H  
ATOM   1850 1HB  LEU A 109     -10.409   2.910   0.841  1.00  0.00           H  
ATOM   1851 2HB  LEU A 109     -10.704   1.656  -0.367  1.00  0.00           H  
ATOM   1852  HG  LEU A 109      -9.262   4.284  -0.868  1.00  0.00           H  
ATOM   1853 1HD1 LEU A 109      -7.270   2.861  -1.050  1.00  0.00           H  
ATOM   1854 2HD1 LEU A 109      -8.001   2.765   0.569  1.00  0.00           H  
ATOM   1855 3HD1 LEU A 109      -8.242   1.442  -0.597  1.00  0.00           H  
ATOM   1856 1HD2 LEU A 109      -8.731   3.257  -3.053  1.00  0.00           H  
ATOM   1857 2HD2 LEU A 109      -9.724   1.841  -2.629  1.00  0.00           H  
ATOM   1858 3HD2 LEU A 109     -10.489   3.435  -2.840  1.00  0.00           H  
ATOM   1859  N   ASP A 110     -13.327   3.008   1.375  1.00  0.00           N  
ATOM   1860  CA  ASP A 110     -14.418   2.413   2.136  1.00  0.00           C  
ATOM   1861  C   ASP A 110     -15.766   2.720   1.498  1.00  0.00           C  
ATOM   1862  O   ASP A 110     -16.651   1.865   1.452  1.00  0.00           O  
ATOM   1863  CB  ASP A 110     -14.403   2.920   3.580  1.00  0.00           C  
ATOM   1864  CG  ASP A 110     -13.274   2.320   4.407  1.00  0.00           C  
ATOM   1865  OD1 ASP A 110     -12.680   1.367   3.963  1.00  0.00           O  
ATOM   1866  OD2 ASP A 110     -13.016   2.821   5.476  1.00  0.00           O  
ATOM   1867  H   ASP A 110     -12.738   3.700   1.816  1.00  0.00           H  
ATOM   1868  HA  ASP A 110     -14.278   1.332   2.155  1.00  0.00           H  
ATOM   1869 1HB  ASP A 110     -14.299   4.006   3.584  1.00  0.00           H  
ATOM   1870 2HB  ASP A 110     -15.352   2.681   4.060  1.00  0.00           H  
ATOM   1871  N   GLU A 111     -15.919   3.945   1.007  1.00  0.00           N  
ATOM   1872  CA  GLU A 111     -17.145   4.354   0.333  1.00  0.00           C  
ATOM   1873  C   GLU A 111     -17.352   3.571  -0.957  1.00  0.00           C  
ATOM   1874  O   GLU A 111     -18.481   3.240  -1.320  1.00  0.00           O  
ATOM   1875  CB  GLU A 111     -17.113   5.854   0.031  1.00  0.00           C  
ATOM   1876  CG  GLU A 111     -17.204   6.745   1.262  1.00  0.00           C  
ATOM   1877  CD  GLU A 111     -17.111   8.209   0.932  1.00  0.00           C  
ATOM   1878  OE1 GLU A 111     -16.860   8.528  -0.205  1.00  0.00           O  
ATOM   1879  OE2 GLU A 111     -17.293   9.010   1.819  1.00  0.00           O  
ATOM   1880  H   GLU A 111     -15.164   4.610   1.103  1.00  0.00           H  
ATOM   1881  HA  GLU A 111     -17.987   4.160   0.999  1.00  0.00           H  
ATOM   1882 1HB  GLU A 111     -16.189   6.100  -0.492  1.00  0.00           H  
ATOM   1883 2HB  GLU A 111     -17.941   6.110  -0.629  1.00  0.00           H  
ATOM   1884 1HG  GLU A 111     -18.152   6.557   1.764  1.00  0.00           H  
ATOM   1885 2HG  GLU A 111     -16.401   6.481   1.949  1.00  0.00           H  
ATOM   1886  N   LYS A 112     -16.255   3.279  -1.648  1.00  0.00           N  
ATOM   1887  CA  LYS A 112     -16.311   2.505  -2.882  1.00  0.00           C  
ATOM   1888  C   LYS A 112     -16.668   1.050  -2.605  1.00  0.00           C  
ATOM   1889  O   LYS A 112     -17.364   0.411  -3.393  1.00  0.00           O  
ATOM   1890  CB  LYS A 112     -14.977   2.587  -3.627  1.00  0.00           C  
ATOM   1891  CG  LYS A 112     -14.670   3.956  -4.219  1.00  0.00           C  
ATOM   1892  CD  LYS A 112     -13.316   3.968  -4.912  1.00  0.00           C  
ATOM   1893  CE  LYS A 112     -13.002   5.339  -5.492  1.00  0.00           C  
ATOM   1894  NZ  LYS A 112     -11.682   5.363  -6.179  1.00  0.00           N  
ATOM   1895  H   LYS A 112     -15.359   3.601  -1.309  1.00  0.00           H  
ATOM   1896  HA  LYS A 112     -17.078   2.936  -3.526  1.00  0.00           H  
ATOM   1897 1HB  LYS A 112     -14.164   2.327  -2.947  1.00  0.00           H  
ATOM   1898 2HB  LYS A 112     -14.969   1.861  -4.440  1.00  0.00           H  
ATOM   1899 1HG  LYS A 112     -15.442   4.220  -4.944  1.00  0.00           H  
ATOM   1900 2HG  LYS A 112     -14.670   4.704  -3.427  1.00  0.00           H  
ATOM   1901 1HD  LYS A 112     -12.538   3.699  -4.195  1.00  0.00           H  
ATOM   1902 2HD  LYS A 112     -13.313   3.234  -5.717  1.00  0.00           H  
ATOM   1903 1HE  LYS A 112     -13.775   5.617  -6.207  1.00  0.00           H  
ATOM   1904 2HE  LYS A 112     -12.994   6.079  -4.692  1.00  0.00           H  
ATOM   1905 1HZ  LYS A 112     -11.511   6.288  -6.549  1.00  0.00           H  
ATOM   1906 2HZ  LYS A 112     -10.954   5.125  -5.520  1.00  0.00           H  
ATOM   1907 3HZ  LYS A 112     -11.683   4.694  -6.936  1.00  0.00           H  
ATOM   1908  N   LYS A 113     -16.185   0.532  -1.480  1.00  0.00           N  
ATOM   1909  CA  LYS A 113     -16.457  -0.847  -1.093  1.00  0.00           C  
ATOM   1910  C   LYS A 113     -17.918  -1.030  -0.699  1.00  0.00           C  
ATOM   1911  O   LYS A 113     -18.577  -1.972  -1.139  1.00  0.00           O  
ATOM   1912  CB  LYS A 113     -15.545  -1.270   0.059  1.00  0.00           C  
ATOM   1913  CG  LYS A 113     -15.717  -2.718   0.498  1.00  0.00           C  
ATOM   1914  CD  LYS A 113     -14.660  -3.115   1.518  1.00  0.00           C  
ATOM   1915  CE  LYS A 113     -14.867  -4.542   2.004  1.00  0.00           C  
ATOM   1916  NZ  LYS A 113     -13.775  -4.985   2.912  1.00  0.00           N  
ATOM   1917  H   LYS A 113     -15.614   1.108  -0.878  1.00  0.00           H  
ATOM   1918  HA  LYS A 113     -16.242  -1.494  -1.944  1.00  0.00           H  
ATOM   1919 1HB  LYS A 113     -14.503  -1.130  -0.232  1.00  0.00           H  
ATOM   1920 2HB  LYS A 113     -15.731  -0.633   0.924  1.00  0.00           H  
ATOM   1921 1HG  LYS A 113     -16.705  -2.849   0.942  1.00  0.00           H  
ATOM   1922 2HG  LYS A 113     -15.637  -3.373  -0.369  1.00  0.00           H  
ATOM   1923 1HD  LYS A 113     -13.670  -3.034   1.067  1.00  0.00           H  
ATOM   1924 2HD  LYS A 113     -14.707  -2.440   2.372  1.00  0.00           H  
ATOM   1925 1HE  LYS A 113     -15.815  -4.611   2.536  1.00  0.00           H  
ATOM   1926 2HE  LYS A 113     -14.907  -5.216   1.148  1.00  0.00           H  
ATOM   1927 1HZ  LYS A 113     -13.949  -5.934   3.211  1.00  0.00           H  
ATOM   1928 2HZ  LYS A 113     -12.892  -4.943   2.422  1.00  0.00           H  
ATOM   1929 3HZ  LYS A 113     -13.741  -4.379   3.719  1.00  0.00           H  
ATOM   1930  N   GLY A 114     -18.418  -0.123   0.134  1.00  0.00           N  
ATOM   1931  CA  GLY A 114     -19.801  -0.185   0.593  1.00  0.00           C  
ATOM   1932  C   GLY A 114     -20.539   1.113   0.294  1.00  0.00           C  
ATOM   1933  O   GLY A 114     -20.966   1.320  -0.809  1.00  0.00           O  
ATOM   1934  OXT GLY A 114     -20.694   1.929   1.160  1.00  0.00           O  
ATOM   1935  H   GLY A 114     -17.826   0.628   0.458  1.00  0.00           H  
ATOM   1936 1HA  GLY A 114     -20.309  -1.018   0.106  1.00  0.00           H  
ATOM   1937 2HA  GLY A 114     -19.821  -0.380   1.665  1.00  0.00           H  
TER                                                                             

complete: res ss phi psi omega frag rama seq
   1 L     0.000    0.000    0.000 ----      0.00 G
   2 L     0.000    0.000    0.000 ----      0.00 S
   3 L     0.000    0.000    0.000 ----      0.00 E
   4 L     0.000    0.000    0.000 ----      0.00 E
   5 L     0.000    0.000    0.000 ----      0.00 I
   6 L     0.000    0.000    0.000 ----      0.00 R
   7 L     0.000    0.000    0.000 ----      0.00 E
   8 L     0.000    0.000    0.000 ----      0.00 L
   9 L     0.000    0.000    0.000 ----      0.00 V
  10 L     0.000    0.000    0.000 ----      0.00 R
  11 L     0.000    0.000    0.000 ----      0.00 K
  12 L     0.000    0.000    0.000 ----      0.00 I
  13 L     0.000    0.000    0.000 ----      0.00 Y
  14 L     0.000    0.000    0.000 ----      0.00 E
  15 L     0.000    0.000    0.000 ----      0.00 T
  16 L     0.000    0.000    0.000 ----      0.00 V
  17 L     0.000    0.000    0.000 ----      0.00 R
  18 L     0.000    0.000    0.000 ----      0.00 K
  19 L     0.000    0.000    0.000 ----      0.00 E
  20 L     0.000    0.000    0.000 ----      0.00 N
  21 L     0.000    0.000    0.000 ----      0.00 P
  22 L     0.000    0.000    0.000 ----      0.00 N
  23 L     0.000    0.000    0.000 ----      0.00 V
  24 L     0.000    0.000    0.000 ----      0.00 K
  25 L     0.000    0.000    0.000 ----      0.00 I
  26 L     0.000    0.000    0.000 ----      0.00 L
  27 L     0.000    0.000    0.000 ----      0.00 I
  28 L     0.000    0.000    0.000 ----      0.00 F
  29 L     0.000    0.000    0.000 ----      0.00 I
  30 L     0.000    0.000    0.000 ----      0.00 I
  31 L     0.000    0.000    0.000 ----      0.00 F
  32 L     0.000    0.000    0.000 ----      0.00 T
  33 L     0.000    0.000    0.000 ----      0.00 S
  34 L     0.000    0.000    0.000 ----      0.00 D
  35 L     0.000    0.000    0.000 ----      0.00 G
  36 L     0.000    0.000    0.000 ----      0.00 T
  37 L     0.000    0.000    0.000 ----      0.00 I
  38 L     0.000    0.000    0.000 ----      0.00 K
  39 L     0.000    0.000    0.000 ----      0.00 V
  40 L     0.000    0.000    0.000 ----      0.00 I
  41 L     0.000    0.000    0.000 ----      0.00 I
  42 L     0.000    0.000    0.000 ----      0.00 V
  43 L     0.000    0.000    0.000 ----      0.00 I
  44 L     0.000    0.000    0.000 ----      0.00 I
  45 L     0.000    0.000    0.000 ----      0.00 A
  46 L     0.000    0.000    0.000 ----      0.00 D
  47 L     0.000    0.000    0.000 ----      0.00 D
  48 L     0.000    0.000    0.000 ----      0.00 P
  49 L     0.000    0.000    0.000 ----      0.00 N
  50 L     0.000    0.000    0.000 ----      0.00 D
  51 L     0.000    0.000    0.000 ----      0.00 A
  52 L     0.000    0.000    0.000 ----      0.00 K
  53 L     0.000    0.000    0.000 ----      0.00 R
  54 L     0.000    0.000    0.000 ----      0.00 I
  55 L     0.000    0.000    0.000 ----      0.00 V
  56 L     0.000    0.000    0.000 ----      0.00 K
  57 L     0.000    0.000    0.000 ----      0.00 K
  58 L     0.000    0.000    0.000 ----      0.00 I
  59 L     0.000    0.000    0.000 ----      0.00 Q
  60 L     0.000    0.000    0.000 ----      0.00 E
  61 L     0.000    0.000    0.000 ----      0.00 R
  62 L     0.000    0.000    0.000 ----      0.00 F
  63 L     0.000    0.000    0.000 ----      0.00 P
  64 L     0.000    0.000    0.000 ----      0.00 K
  65 L     0.000    0.000    0.000 ----      0.00 L
  66 L     0.000    0.000    0.000 ----      0.00 T
  67 L     0.000    0.000    0.000 ----      0.00 I
  68 L     0.000    0.000    0.000 ----      0.00 K
  69 L     0.000    0.000    0.000 ----      0.00 Q
  70 L     0.000    0.000    0.000 ----      0.00 S
  71 L     0.000    0.000    0.000 ----      0.00 R
  72 L     0.000    0.000    0.000 ----      0.00 N
  73 L     0.000    0.000    0.000 ----      0.00 E
  74 L     0.000    0.000    0.000 ----      0.00 E
  75 L     0.000    0.000    0.000 ----      0.00 E
  76 L     0.000    0.000    0.000 ----      0.00 A
  77 L     0.000    0.000    0.000 ----      0.00 E
  78 L     0.000    0.000    0.000 ----      0.00 K
  79 L     0.000    0.000    0.000 ----      0.00 R
  80 L     0.000    0.000    0.000 ----      0.00 I
  81 L     0.000    0.000    0.000 ----      0.00 Q
  82 L     0.000    0.000    0.000 ----      0.00 K
  83 L     0.000    0.000    0.000 ----      0.00 E
  84 L     0.000    0.000    0.000 ----      0.00 L
  85 L     0.000    0.000    0.000 ----      0.00 E
  86 L     0.000    0.000    0.000 ----      0.00 E
  87 L     0.000    0.000    0.000 ----      0.00 R
  88 L     0.000    0.000    0.000 ----      0.00 N
  89 L     0.000    0.000    0.000 ----      0.00 P
  90 L     0.000    0.000    0.000 ----      0.00 N
  91 L     0.000    0.000    0.000 ----      0.00 A
  92 L     0.000    0.000    0.000 ----      0.00 E
  93 L     0.000    0.000    0.000 ----      0.00 I
  94 L     0.000    0.000    0.000 ----      0.00 Q
  95 L     0.000    0.000    0.000 ----      0.00 V
  96 L     0.000    0.000    0.000 ----      0.00 V
  97 L     0.000    0.000    0.000 ----      0.00 R
  98 L     0.000    0.000    0.000 ----      0.00 S
  99 L     0.000    0.000    0.000 ----      0.00 E
 100 L     0.000    0.000    0.000 ----      0.00 D
 101 L     0.000    0.000    0.000 ----      0.00 E
 102 L     0.000    0.000    0.000 ----      0.00 L
 103 L     0.000    0.000    0.000 ----      0.00 K
 104 L     0.000    0.000    0.000 ----      0.00 E
 105 L     0.000    0.000    0.000 ----      0.00 I
 106 L     0.000    0.000    0.000 ----      0.00 L
 107 L     0.000    0.000    0.000 ----      0.00 D
 108 L     0.000    0.000    0.000 ----      0.00 K
 109 L     0.000    0.000    0.000 ----      0.00 L
 110 L     0.000    0.000    0.000 ----      0.00 D
 111 L     0.000    0.000    0.000 ----      0.00 E
 112 L     0.000    0.000    0.000 ----      0.00 K
 113 L     0.000    0.000    0.000 ----      0.00 K
 114 L     0.000    0.000    0.000 ----      0.00 G
