# Supplementary material for: Exploration of novel αβ-protein folds through de novo design
Source: Nat Struct Mol Biol. 2023 Jul 3;30(8):1132–40. doi: 10.1038/s41594-023-01029-0 (PMC10442233; doi:10.1038/s41594-023-01029-0)
Supplement: Supplementary file 4 — Computational design models of the designed novel αβ-folds from NF1 to NF8. [file 41594_2023_1029_MOESM4_ESM.zip › design_models/NF2-02.pdb]

ATOM      1  N   THR A   1       0.329   0.597  -2.057  1.00  0.00           N  
ATOM      2  CA  THR A   1       0.377   1.056  -0.674  1.00  0.00           C  
ATOM      3  C   THR A   1       1.053   2.417  -0.569  1.00  0.00           C  
ATOM      4  O   THR A   1       2.107   2.645  -1.163  1.00  0.00           O  
ATOM      5  CB  THR A   1       1.113   0.042   0.221  1.00  0.00           C  
ATOM      6  OG1 THR A   1       0.391  -1.196   0.239  1.00  0.00           O  
ATOM      7  CG2 THR A   1       1.234   0.574   1.641  1.00  0.00           C  
ATOM      8 1H   THR A   1      -0.118  -0.296  -2.097  1.00  0.00           H  
ATOM      9 2H   THR A   1      -0.188   1.253  -2.608  1.00  0.00           H  
ATOM     10 3H   THR A   1       1.259   0.520  -2.417  1.00  0.00           H  
ATOM     11  HA  THR A   1      -0.644   1.142  -0.302  1.00  0.00           H  
ATOM     12  HB  THR A   1       2.110  -0.140  -0.179  1.00  0.00           H  
ATOM     13  HG1 THR A   1      -0.516  -1.041  -0.034  1.00  0.00           H  
ATOM     14 1HG2 THR A   1       1.758  -0.155   2.259  1.00  0.00           H  
ATOM     15 2HG2 THR A   1       1.793   1.510   1.633  1.00  0.00           H  
ATOM     16 3HG2 THR A   1       0.240   0.749   2.050  1.00  0.00           H  
ATOM     17  N   GLU A   2       0.441   3.318   0.191  1.00  0.00           N  
ATOM     18  CA  GLU A   2       0.987   4.656   0.384  1.00  0.00           C  
ATOM     19  C   GLU A   2       1.653   4.788   1.748  1.00  0.00           C  
ATOM     20  O   GLU A   2       1.038   4.513   2.778  1.00  0.00           O  
ATOM     21  CB  GLU A   2      -0.115   5.708   0.239  1.00  0.00           C  
ATOM     22  CG  GLU A   2       0.359   7.144   0.415  1.00  0.00           C  
ATOM     23  CD  GLU A   2      -0.748   8.149   0.260  1.00  0.00           C  
ATOM     24  OE1 GLU A   2      -1.848   7.751  -0.041  1.00  0.00           O  
ATOM     25  OE2 GLU A   2      -0.494   9.316   0.442  1.00  0.00           O  
ATOM     26  H   GLU A   2      -0.426   3.070   0.647  1.00  0.00           H  
ATOM     27  HA  GLU A   2       1.734   4.839  -0.389  1.00  0.00           H  
ATOM     28 1HB  GLU A   2      -0.571   5.625  -0.747  1.00  0.00           H  
ATOM     29 2HB  GLU A   2      -0.895   5.522   0.977  1.00  0.00           H  
ATOM     30 1HG  GLU A   2       0.797   7.253   1.407  1.00  0.00           H  
ATOM     31 2HG  GLU A   2       1.137   7.351  -0.320  1.00  0.00           H  
ATOM     32  N   ILE A   3       2.912   5.211   1.747  1.00  0.00           N  
ATOM     33  CA  ILE A   3       3.665   5.376   2.984  1.00  0.00           C  
ATOM     34  C   ILE A   3       3.885   6.850   3.303  1.00  0.00           C  
ATOM     35  O   ILE A   3       4.543   7.567   2.550  1.00  0.00           O  
ATOM     36  CB  ILE A   3       5.026   4.661   2.899  1.00  0.00           C  
ATOM     37  CG1 ILE A   3       4.828   3.168   2.620  1.00  0.00           C  
ATOM     38  CG2 ILE A   3       5.816   4.865   4.182  1.00  0.00           C  
ATOM     39  CD1 ILE A   3       4.832   2.816   1.150  1.00  0.00           C  
ATOM     40  H   ILE A   3       3.360   5.423   0.867  1.00  0.00           H  
ATOM     41  HA  ILE A   3       3.098   4.923   3.798  1.00  0.00           H  
ATOM     42  HB  ILE A   3       5.597   5.064   2.063  1.00  0.00           H  
ATOM     43 1HG1 ILE A   3       5.617   2.599   3.111  1.00  0.00           H  
ATOM     44 2HG1 ILE A   3       3.878   2.842   3.045  1.00  0.00           H  
ATOM     45 1HG2 ILE A   3       6.775   4.353   4.105  1.00  0.00           H  
ATOM     46 2HG2 ILE A   3       5.986   5.930   4.339  1.00  0.00           H  
ATOM     47 3HG2 ILE A   3       5.254   4.460   5.024  1.00  0.00           H  
ATOM     48 1HD1 ILE A   3       4.686   1.742   1.033  1.00  0.00           H  
ATOM     49 2HD1 ILE A   3       4.026   3.349   0.646  1.00  0.00           H  
ATOM     50 3HD1 ILE A   3       5.787   3.101   0.711  1.00  0.00           H  
ATOM     51  N   GLU A   4       3.328   7.296   4.425  1.00  0.00           N  
ATOM     52  CA  GLU A   4       3.465   8.684   4.847  1.00  0.00           C  
ATOM     53  C   GLU A   4       4.488   8.822   5.967  1.00  0.00           C  
ATOM     54  O   GLU A   4       4.322   8.253   7.045  1.00  0.00           O  
ATOM     55  CB  GLU A   4       2.113   9.237   5.306  1.00  0.00           C  
ATOM     56  CG  GLU A   4       2.141  10.702   5.720  1.00  0.00           C  
ATOM     57  CD  GLU A   4       0.772  11.255   6.004  1.00  0.00           C  
ATOM     58  OE1 GLU A   4      -0.070  11.178   5.142  1.00  0.00           O  
ATOM     59  OE2 GLU A   4       0.568  11.755   7.085  1.00  0.00           O  
ATOM     60  H   GLU A   4       2.798   6.657   5.000  1.00  0.00           H  
ATOM     61  HA  GLU A   4       3.800   9.275   3.994  1.00  0.00           H  
ATOM     62 1HB  GLU A   4       1.384   9.130   4.503  1.00  0.00           H  
ATOM     63 2HB  GLU A   4       1.753   8.656   6.156  1.00  0.00           H  
ATOM     64 1HG  GLU A   4       2.755  10.805   6.614  1.00  0.00           H  
ATOM     65 2HG  GLU A   4       2.605  11.284   4.925  1.00  0.00           H  
ATOM     66  N   LEU A   5       5.545   9.582   5.705  1.00  0.00           N  
ATOM     67  CA  LEU A   5       6.608   9.779   6.684  1.00  0.00           C  
ATOM     68  C   LEU A   5       6.584  11.194   7.247  1.00  0.00           C  
ATOM     69  O   LEU A   5       6.796  12.165   6.519  1.00  0.00           O  
ATOM     70  CB  LEU A   5       7.975   9.500   6.046  1.00  0.00           C  
ATOM     71  CG  LEU A   5       8.130   8.126   5.380  1.00  0.00           C  
ATOM     72  CD1 LEU A   5       9.544   7.982   4.835  1.00  0.00           C  
ATOM     73  CD2 LEU A   5       7.820   7.033   6.391  1.00  0.00           C  
ATOM     74  H   LEU A   5       5.615  10.034   4.806  1.00  0.00           H  
ATOM     75  HA  LEU A   5       6.459   9.075   7.503  1.00  0.00           H  
ATOM     76 1HB  LEU A   5       8.166  10.258   5.289  1.00  0.00           H  
ATOM     77 2HB  LEU A   5       8.742   9.583   6.816  1.00  0.00           H  
ATOM     78  HG  LEU A   5       7.439   8.050   4.539  1.00  0.00           H  
ATOM     79 1HD1 LEU A   5       9.654   7.007   4.361  1.00  0.00           H  
ATOM     80 2HD1 LEU A   5       9.732   8.765   4.099  1.00  0.00           H  
ATOM     81 3HD1 LEU A   5      10.260   8.072   5.651  1.00  0.00           H  
ATOM     82 1HD2 LEU A   5       7.929   6.057   5.917  1.00  0.00           H  
ATOM     83 2HD2 LEU A   5       8.510   7.108   7.231  1.00  0.00           H  
ATOM     84 3HD2 LEU A   5       6.797   7.150   6.751  1.00  0.00           H  
ATOM     85  N   GLU A   6       6.326  11.305   8.545  1.00  0.00           N  
ATOM     86  CA  GLU A   6       6.307  12.600   9.215  1.00  0.00           C  
ATOM     87  C   GLU A   6       7.567  12.810  10.045  1.00  0.00           C  
ATOM     88  O   GLU A   6       7.857  12.034  10.955  1.00  0.00           O  
ATOM     89  CB  GLU A   6       5.070  12.721  10.108  1.00  0.00           C  
ATOM     90  CG  GLU A   6       4.952  14.048  10.843  1.00  0.00           C  
ATOM     91  CD  GLU A   6       3.697  14.153  11.664  1.00  0.00           C  
ATOM     92  OE1 GLU A   6       2.837  13.319  11.509  1.00  0.00           O  
ATOM     93  OE2 GLU A   6       3.597  15.069  12.446  1.00  0.00           O  
ATOM     94  H   GLU A   6       6.138  10.470   9.082  1.00  0.00           H  
ATOM     95  HA  GLU A   6       6.254  13.381   8.455  1.00  0.00           H  
ATOM     96 1HB  GLU A   6       4.171  12.592   9.504  1.00  0.00           H  
ATOM     97 2HB  GLU A   6       5.080  11.925  10.853  1.00  0.00           H  
ATOM     98 1HG  GLU A   6       5.813  14.164  11.501  1.00  0.00           H  
ATOM     99 2HG  GLU A   6       4.974  14.858  10.116  1.00  0.00           H  
ATOM    100  N   SER A   7       8.311  13.862   9.726  1.00  0.00           N  
ATOM    101  CA  SER A   7       9.543  14.174  10.442  1.00  0.00           C  
ATOM    102  C   SER A   7       9.312  15.259  11.487  1.00  0.00           C  
ATOM    103  O   SER A   7       8.353  16.027  11.397  1.00  0.00           O  
ATOM    104  CB  SER A   7      10.615  14.620   9.466  1.00  0.00           C  
ATOM    105  OG  SER A   7      11.752  15.077  10.145  1.00  0.00           O  
ATOM    106  H   SER A   7       8.018  14.461   8.968  1.00  0.00           H  
ATOM    107  HA  SER A   7       9.889  13.271  10.945  1.00  0.00           H  
ATOM    108 1HB  SER A   7      10.886  13.787   8.818  1.00  0.00           H  
ATOM    109 2HB  SER A   7      10.223  15.414   8.832  1.00  0.00           H  
ATOM    110  HG  SER A   7      12.414  14.389  10.046  1.00  0.00           H  
ATOM    111  N   LYS A   8      10.194  15.316  12.478  1.00  0.00           N  
ATOM    112  CA  LYS A   8      10.088  16.305  13.543  1.00  0.00           C  
ATOM    113  C   LYS A   8      10.319  17.714  13.010  1.00  0.00           C  
ATOM    114  O   LYS A   8      10.048  18.699  13.697  1.00  0.00           O  
ATOM    115  CB  LYS A   8      11.084  15.996  14.662  1.00  0.00           C  
ATOM    116  CG  LYS A   8      10.770  14.732  15.452  1.00  0.00           C  
ATOM    117  CD  LYS A   8      11.812  14.482  16.531  1.00  0.00           C  
ATOM    118  CE  LYS A   8      11.495  13.224  17.327  1.00  0.00           C  
ATOM    119  NZ  LYS A   8      12.527  12.947  18.364  1.00  0.00           N  
ATOM    120  H   LYS A   8      10.959  14.655  12.494  1.00  0.00           H  
ATOM    121  HA  LYS A   8       9.085  16.252  13.966  1.00  0.00           H  
ATOM    122 1HB  LYS A   8      12.084  15.886  14.240  1.00  0.00           H  
ATOM    123 2HB  LYS A   8      11.114  16.830  15.363  1.00  0.00           H  
ATOM    124 1HG  LYS A   8       9.790  14.830  15.921  1.00  0.00           H  
ATOM    125 2HG  LYS A   8      10.746  13.878  14.777  1.00  0.00           H  
ATOM    126 1HD  LYS A   8      12.795  14.373  16.070  1.00  0.00           H  
ATOM    127 2HD  LYS A   8      11.843  15.333  17.212  1.00  0.00           H  
ATOM    128 1HE  LYS A   8      10.529  13.337  17.815  1.00  0.00           H  
ATOM    129 2HE  LYS A   8      11.439  12.371  16.652  1.00  0.00           H  
ATOM    130 1HZ  LYS A   8      12.281  12.107  18.868  1.00  0.00           H  
ATOM    131 2HZ  LYS A   8      13.426  12.822  17.920  1.00  0.00           H  
ATOM    132 3HZ  LYS A   8      12.575  13.723  19.008  1.00  0.00           H  
ATOM    133  N   ASN A   9      10.820  17.802  11.783  1.00  0.00           N  
ATOM    134  CA  ASN A   9      11.079  19.091  11.152  1.00  0.00           C  
ATOM    135  C   ASN A   9       9.838  19.613  10.438  1.00  0.00           C  
ATOM    136  O   ASN A   9       9.856  20.699   9.857  1.00  0.00           O  
ATOM    137  CB  ASN A   9      12.247  18.989  10.189  1.00  0.00           C  
ATOM    138  CG  ASN A   9      13.561  18.795  10.893  1.00  0.00           C  
ATOM    139  OD1 ASN A   9      13.779  19.329  11.987  1.00  0.00           O  
ATOM    140  ND2 ASN A   9      14.442  18.040  10.287  1.00  0.00           N  
ATOM    141  H   ASN A   9      11.028  16.955  11.274  1.00  0.00           H  
ATOM    142  HA  ASN A   9      11.363  19.804  11.925  1.00  0.00           H  
ATOM    143 1HB  ASN A   9      12.086  18.153   9.508  1.00  0.00           H  
ATOM    144 2HB  ASN A   9      12.302  19.896   9.586  1.00  0.00           H  
ATOM    145 1HD2 ASN A   9      15.334  17.875  10.708  1.00  0.00           H  
ATOM    146 2HD2 ASN A   9      14.224  17.628   9.403  1.00  0.00           H  
ATOM    147  N   GLY A  10       8.763  18.835  10.486  1.00  0.00           N  
ATOM    148  CA  GLY A  10       7.507  19.224   9.855  1.00  0.00           C  
ATOM    149  C   GLY A  10       7.487  18.834   8.383  1.00  0.00           C  
ATOM    150  O   GLY A  10       6.836  19.487   7.566  1.00  0.00           O  
ATOM    151  H   GLY A  10       8.816  17.951  10.971  1.00  0.00           H  
ATOM    152 1HA  GLY A  10       6.676  18.745  10.374  1.00  0.00           H  
ATOM    153 2HA  GLY A  10       7.370  20.300   9.952  1.00  0.00           H  
ATOM    154  N   GLN A  11       8.203  17.765   8.048  1.00  0.00           N  
ATOM    155  CA  GLN A  11       8.267  17.285   6.673  1.00  0.00           C  
ATOM    156  C   GLN A  11       7.352  16.086   6.464  1.00  0.00           C  
ATOM    157  O   GLN A  11       7.152  15.280   7.374  1.00  0.00           O  
ATOM    158  CB  GLN A  11       9.706  16.917   6.300  1.00  0.00           C  
ATOM    159  CG  GLN A  11      10.700  18.055   6.454  1.00  0.00           C  
ATOM    160  CD  GLN A  11      10.414  19.205   5.506  1.00  0.00           C  
ATOM    161  OE1 GLN A  11      10.324  19.017   4.290  1.00  0.00           O  
ATOM    162  NE2 GLN A  11      10.270  20.404   6.059  1.00  0.00           N  
ATOM    163  H   GLN A  11       8.714  17.272   8.766  1.00  0.00           H  
ATOM    164  HA  GLN A  11       7.945  18.090   6.011  1.00  0.00           H  
ATOM    165 1HB  GLN A  11      10.043  16.089   6.925  1.00  0.00           H  
ATOM    166 2HB  GLN A  11       9.739  16.579   5.265  1.00  0.00           H  
ATOM    167 1HG  GLN A  11      10.649  18.433   7.475  1.00  0.00           H  
ATOM    168 2HG  GLN A  11      11.702  17.680   6.244  1.00  0.00           H  
ATOM    169 1HE2 GLN A  11      10.080  21.201   5.483  1.00  0.00           H  
ATOM    170 2HE2 GLN A  11      10.351  20.511   7.050  1.00  0.00           H  
ATOM    171  N   ARG A  12       6.800  15.971   5.261  1.00  0.00           N  
ATOM    172  CA  ARG A  12       5.905  14.868   4.931  1.00  0.00           C  
ATOM    173  C   ARG A  12       6.243  14.272   3.570  1.00  0.00           C  
ATOM    174  O   ARG A  12       6.170  14.955   2.548  1.00  0.00           O  
ATOM    175  CB  ARG A  12       4.457  15.336   4.932  1.00  0.00           C  
ATOM    176  CG  ARG A  12       3.428  14.231   4.758  1.00  0.00           C  
ATOM    177  CD  ARG A  12       2.042  14.763   4.778  1.00  0.00           C  
ATOM    178  NE  ARG A  12       1.747  15.555   3.594  1.00  0.00           N  
ATOM    179  CZ  ARG A  12       0.672  16.355   3.457  1.00  0.00           C  
ATOM    180  NH1 ARG A  12      -0.199  16.460   4.436  1.00  0.00           N  
ATOM    181  NH2 ARG A  12       0.494  17.036   2.338  1.00  0.00           N  
ATOM    182  H   ARG A  12       7.006  16.665   4.557  1.00  0.00           H  
ATOM    183  HA  ARG A  12       6.017  14.093   5.690  1.00  0.00           H  
ATOM    184 1HB  ARG A  12       4.240  15.844   5.871  1.00  0.00           H  
ATOM    185 2HB  ARG A  12       4.307  16.057   4.128  1.00  0.00           H  
ATOM    186 1HG  ARG A  12       3.590  13.731   3.802  1.00  0.00           H  
ATOM    187 2HG  ARG A  12       3.530  13.507   5.568  1.00  0.00           H  
ATOM    188 1HD  ARG A  12       1.335  13.935   4.818  1.00  0.00           H  
ATOM    189 2HD  ARG A  12       1.908  15.397   5.654  1.00  0.00           H  
ATOM    190  HE  ARG A  12       2.395  15.501   2.819  1.00  0.00           H  
ATOM    191 1HH1 ARG A  12      -0.062  15.939   5.291  1.00  0.00           H  
ATOM    192 2HH1 ARG A  12      -1.004  17.060   4.334  1.00  0.00           H  
ATOM    193 1HH2 ARG A  12       1.164  16.956   1.586  1.00  0.00           H  
ATOM    194 2HH2 ARG A  12      -0.311  17.636   2.236  1.00  0.00           H  
ATOM    195  N   GLU A  13       6.613  12.997   3.563  1.00  0.00           N  
ATOM    196  CA  GLU A  13       6.967  12.308   2.328  1.00  0.00           C  
ATOM    197  C   GLU A  13       5.975  11.194   2.015  1.00  0.00           C  
ATOM    198  O   GLU A  13       5.461  10.535   2.919  1.00  0.00           O  
ATOM    199  CB  GLU A  13       8.382  11.734   2.424  1.00  0.00           C  
ATOM    200  CG  GLU A  13       9.475  12.779   2.587  1.00  0.00           C  
ATOM    201  CD  GLU A  13      10.846  12.176   2.726  1.00  0.00           C  
ATOM    202  OE1 GLU A  13      10.948  10.973   2.712  1.00  0.00           O  
ATOM    203  OE2 GLU A  13      11.791  12.920   2.845  1.00  0.00           O  
ATOM    204  H   GLU A  13       6.650  12.490   4.437  1.00  0.00           H  
ATOM    205  HA  GLU A  13       6.950  13.031   1.512  1.00  0.00           H  
ATOM    206 1HB  GLU A  13       8.441  11.053   3.274  1.00  0.00           H  
ATOM    207 2HB  GLU A  13       8.602  11.156   1.526  1.00  0.00           H  
ATOM    208 1HG  GLU A  13       9.467  13.437   1.719  1.00  0.00           H  
ATOM    209 2HG  GLU A  13       9.259  13.383   3.468  1.00  0.00           H  
ATOM    210  N   HIS A  14       5.710  10.989   0.729  1.00  0.00           N  
ATOM    211  CA  HIS A  14       4.773   9.962   0.294  1.00  0.00           C  
ATOM    212  C   HIS A  14       5.433   8.984  -0.669  1.00  0.00           C  
ATOM    213  O   HIS A  14       5.865   9.367  -1.756  1.00  0.00           O  
ATOM    214  CB  HIS A  14       3.547  10.595  -0.373  1.00  0.00           C  
ATOM    215  CG  HIS A  14       2.760  11.486   0.537  1.00  0.00           C  
ATOM    216  ND1 HIS A  14       1.576  11.091   1.123  1.00  0.00           N  
ATOM    217  CD2 HIS A  14       2.986  12.751   0.961  1.00  0.00           C  
ATOM    218  CE1 HIS A  14       1.108  12.076   1.870  1.00  0.00           C  
ATOM    219  NE2 HIS A  14       1.945  13.094   1.788  1.00  0.00           N  
ATOM    220  H   HIS A  14       6.171  11.561   0.035  1.00  0.00           H  
ATOM    221  HA  HIS A  14       4.432   9.411   1.172  1.00  0.00           H  
ATOM    222 1HB  HIS A  14       3.865  11.182  -1.235  1.00  0.00           H  
ATOM    223 2HB  HIS A  14       2.885   9.810  -0.737  1.00  0.00           H  
ATOM    224  HD1 HIS A  14       1.166  10.180   1.072  1.00  0.00           H  
ATOM    225  HD2 HIS A  14       3.786  13.466   0.766  1.00  0.00           H  
ATOM    226  HE1 HIS A  14       0.175  11.960   2.421  1.00  0.00           H  
ATOM    227  N   TYR A  15       5.509   7.722  -0.264  1.00  0.00           N  
ATOM    228  CA  TYR A  15       6.112   6.685  -1.093  1.00  0.00           C  
ATOM    229  C   TYR A  15       5.064   5.695  -1.586  1.00  0.00           C  
ATOM    230  O   TYR A  15       4.056   5.461  -0.920  1.00  0.00           O  
ATOM    231  CB  TYR A  15       7.211   5.953  -0.319  1.00  0.00           C  
ATOM    232  CG  TYR A  15       8.401   6.823   0.021  1.00  0.00           C  
ATOM    233  CD1 TYR A  15       8.279   7.820   0.978  1.00  0.00           C  
ATOM    234  CD2 TYR A  15       9.613   6.623  -0.623  1.00  0.00           C  
ATOM    235  CE1 TYR A  15       9.366   8.615   1.289  1.00  0.00           C  
ATOM    236  CE2 TYR A  15      10.699   7.418  -0.312  1.00  0.00           C  
ATOM    237  CZ  TYR A  15      10.578   8.410   0.640  1.00  0.00           C  
ATOM    238  OH  TYR A  15      11.661   9.201   0.950  1.00  0.00           O  
ATOM    239  H   TYR A  15       5.139   7.473   0.643  1.00  0.00           H  
ATOM    240  HA  TYR A  15       6.577   7.161  -1.957  1.00  0.00           H  
ATOM    241 1HB  TYR A  15       6.800   5.558   0.611  1.00  0.00           H  
ATOM    242 2HB  TYR A  15       7.566   5.106  -0.906  1.00  0.00           H  
ATOM    243  HD1 TYR A  15       7.327   7.977   1.484  1.00  0.00           H  
ATOM    244  HD2 TYR A  15       9.708   5.840  -1.375  1.00  0.00           H  
ATOM    245  HE1 TYR A  15       9.271   9.398   2.040  1.00  0.00           H  
ATOM    246  HE2 TYR A  15      11.652   7.261  -0.818  1.00  0.00           H  
ATOM    247  HH  TYR A  15      11.409   9.836   1.625  1.00  0.00           H  
ATOM    248  N   THR A  16       5.310   5.115  -2.756  1.00  0.00           N  
ATOM    249  CA  THR A  16       4.394   4.139  -3.334  1.00  0.00           C  
ATOM    250  C   THR A  16       5.033   2.758  -3.404  1.00  0.00           C  
ATOM    251  O   THR A  16       6.082   2.578  -4.023  1.00  0.00           O  
ATOM    252  CB  THR A  16       3.940   4.570  -4.741  1.00  0.00           C  
ATOM    253  OG1 THR A  16       3.256   5.827  -4.661  1.00  0.00           O  
ATOM    254  CG2 THR A  16       3.010   3.529  -5.345  1.00  0.00           C  
ATOM    255  H   THR A  16       6.152   5.356  -3.257  1.00  0.00           H  
ATOM    256  HA  THR A  16       3.506   4.082  -2.704  1.00  0.00           H  
ATOM    257  HB  THR A  16       4.812   4.687  -5.385  1.00  0.00           H  
ATOM    258  HG1 THR A  16       2.307   5.676  -4.673  1.00  0.00           H  
ATOM    259 1HG2 THR A  16       2.700   3.850  -6.339  1.00  0.00           H  
ATOM    260 2HG2 THR A  16       3.532   2.574  -5.418  1.00  0.00           H  
ATOM    261 3HG2 THR A  16       2.132   3.414  -4.711  1.00  0.00           H  
ATOM    262  N   ALA A  17       4.394   1.784  -2.765  1.00  0.00           N  
ATOM    263  CA  ALA A  17       4.896   0.415  -2.757  1.00  0.00           C  
ATOM    264  C   ALA A  17       4.006  -0.503  -3.586  1.00  0.00           C  
ATOM    265  O   ALA A  17       2.780  -0.400  -3.542  1.00  0.00           O  
ATOM    266  CB  ALA A  17       5.005  -0.102  -1.329  1.00  0.00           C  
ATOM    267  H   ALA A  17       3.539   1.997  -2.271  1.00  0.00           H  
ATOM    268  HA  ALA A  17       5.899   0.411  -3.186  1.00  0.00           H  
ATOM    269 1HB  ALA A  17       5.381  -1.125  -1.340  1.00  0.00           H  
ATOM    270 2HB  ALA A  17       5.690   0.531  -0.765  1.00  0.00           H  
ATOM    271 3HB  ALA A  17       4.022  -0.081  -0.860  1.00  0.00           H  
ATOM    272  N   THR A  18       4.631  -1.401  -4.340  1.00  0.00           N  
ATOM    273  CA  THR A  18       3.897  -2.336  -5.184  1.00  0.00           C  
ATOM    274  C   THR A  18       3.779  -3.702  -4.521  1.00  0.00           C  
ATOM    275  O   THR A  18       2.994  -4.547  -4.950  1.00  0.00           O  
ATOM    276  CB  THR A  18       4.570  -2.485  -6.561  1.00  0.00           C  
ATOM    277  OG1 THR A  18       5.890  -3.017  -6.395  1.00  0.00           O  
ATOM    278  CG2 THR A  18       4.654  -1.138  -7.262  1.00  0.00           C  
ATOM    279  H   THR A  18       5.640  -1.437  -4.329  1.00  0.00           H  
ATOM    280  HA  THR A  18       2.894  -1.940  -5.348  1.00  0.00           H  
ATOM    281  HB  THR A  18       3.990  -3.173  -7.177  1.00  0.00           H  
ATOM    282  HG1 THR A  18       6.375  -2.479  -5.765  1.00  0.00           H  
ATOM    283 1HG2 THR A  18       5.132  -1.263  -8.234  1.00  0.00           H  
ATOM    284 2HG2 THR A  18       3.651  -0.736  -7.400  1.00  0.00           H  
ATOM    285 3HG2 THR A  18       5.241  -0.449  -6.656  1.00  0.00           H  
ATOM    286  N   SER A  19       4.566  -3.913  -3.471  1.00  0.00           N  
ATOM    287  CA  SER A  19       4.554  -5.179  -2.746  1.00  0.00           C  
ATOM    288  C   SER A  19       4.802  -4.964  -1.259  1.00  0.00           C  
ATOM    289  O   SER A  19       5.316  -3.924  -0.849  1.00  0.00           O  
ATOM    290  CB  SER A  19       5.603  -6.116  -3.313  1.00  0.00           C  
ATOM    291  OG  SER A  19       6.895  -5.646  -3.042  1.00  0.00           O  
ATOM    292  H   SER A  19       5.189  -3.178  -3.166  1.00  0.00           H  
ATOM    293  HA  SER A  19       3.575  -5.641  -2.874  1.00  0.00           H  
ATOM    294 1HB  SER A  19       5.476  -7.108  -2.880  1.00  0.00           H  
ATOM    295 2HB  SER A  19       5.465  -6.208  -4.389  1.00  0.00           H  
ATOM    296  HG  SER A  19       7.222  -5.281  -3.867  1.00  0.00           H  
ATOM    297  N   GLU A  20       4.434  -5.955  -0.454  1.00  0.00           N  
ATOM    298  CA  GLU A  20       4.621  -5.879   0.991  1.00  0.00           C  
ATOM    299  C   GLU A  20       6.092  -5.713   1.347  1.00  0.00           C  
ATOM    300  O   GLU A  20       6.448  -4.880   2.181  1.00  0.00           O  
ATOM    301  CB  GLU A  20       4.060  -7.132   1.668  1.00  0.00           C  
ATOM    302  CG  GLU A  20       2.543  -7.242   1.629  1.00  0.00           C  
ATOM    303  CD  GLU A  20       2.033  -8.519   2.237  1.00  0.00           C  
ATOM    304  OE1 GLU A  20       2.837  -9.316   2.660  1.00  0.00           O  
ATOM    305  OE2 GLU A  20       0.839  -8.699   2.279  1.00  0.00           O  
ATOM    306  H   GLU A  20       4.012  -6.782  -0.853  1.00  0.00           H  
ATOM    307  HA  GLU A  20       4.070  -5.016   1.365  1.00  0.00           H  
ATOM    308 1HB  GLU A  20       4.473  -8.020   1.188  1.00  0.00           H  
ATOM    309 2HB  GLU A  20       4.370  -7.150   2.713  1.00  0.00           H  
ATOM    310 1HG  GLU A  20       2.114  -6.399   2.170  1.00  0.00           H  
ATOM    311 2HG  GLU A  20       2.211  -7.181   0.593  1.00  0.00           H  
ATOM    312  N   ASP A  21       6.944  -6.510   0.712  1.00  0.00           N  
ATOM    313  CA  ASP A  21       8.379  -6.451   0.960  1.00  0.00           C  
ATOM    314  C   ASP A  21       8.931  -5.060   0.676  1.00  0.00           C  
ATOM    315  O   ASP A  21       9.730  -4.529   1.449  1.00  0.00           O  
ATOM    316  CB  ASP A  21       9.115  -7.483   0.103  1.00  0.00           C  
ATOM    317  CG  ASP A  21       8.884  -8.914   0.570  1.00  0.00           C  
ATOM    318  OD1 ASP A  21       8.402  -9.091   1.664  1.00  0.00           O  
ATOM    319  OD2 ASP A  21       9.192  -9.817  -0.172  1.00  0.00           O  
ATOM    320  H   ASP A  21       6.588  -7.174   0.039  1.00  0.00           H  
ATOM    321  HA  ASP A  21       8.559  -6.692   2.008  1.00  0.00           H  
ATOM    322 1HB  ASP A  21       8.786  -7.397  -0.933  1.00  0.00           H  
ATOM    323 2HB  ASP A  21      10.186  -7.278   0.124  1.00  0.00           H  
ATOM    324  N   GLU A  22       8.501  -4.474  -0.436  1.00  0.00           N  
ATOM    325  CA  GLU A  22       8.928  -3.130  -0.808  1.00  0.00           C  
ATOM    326  C   GLU A  22       8.584  -2.122   0.281  1.00  0.00           C  
ATOM    327  O   GLU A  22       9.425  -1.318   0.683  1.00  0.00           O  
ATOM    328  CB  GLU A  22       8.279  -2.709  -2.128  1.00  0.00           C  
ATOM    329  CG  GLU A  22       8.725  -1.348  -2.643  1.00  0.00           C  
ATOM    330  CD  GLU A  22       8.152  -1.017  -3.993  1.00  0.00           C  
ATOM    331  OE1 GLU A  22       7.361  -1.785  -4.486  1.00  0.00           O  
ATOM    332  OE2 GLU A  22       8.505   0.006  -4.531  1.00  0.00           O  
ATOM    333  H   GLU A  22       7.863  -4.972  -1.039  1.00  0.00           H  
ATOM    334  HA  GLU A  22      10.009  -3.137  -0.950  1.00  0.00           H  
ATOM    335 1HB  GLU A  22       8.505  -3.449  -2.897  1.00  0.00           H  
ATOM    336 2HB  GLU A  22       7.195  -2.683  -2.009  1.00  0.00           H  
ATOM    337 1HG  GLU A  22       8.416  -0.583  -1.932  1.00  0.00           H  
ATOM    338 2HG  GLU A  22       9.812  -1.333  -2.702  1.00  0.00           H  
ATOM    339  N   ALA A  23       7.344  -2.169   0.754  1.00  0.00           N  
ATOM    340  CA  ALA A  23       6.895  -1.280   1.819  1.00  0.00           C  
ATOM    341  C   ALA A  23       7.738  -1.459   3.076  1.00  0.00           C  
ATOM    342  O   ALA A  23       8.125  -0.482   3.719  1.00  0.00           O  
ATOM    343  CB  ALA A  23       5.425  -1.523   2.128  1.00  0.00           C  
ATOM    344  H   ALA A  23       6.695  -2.839   0.367  1.00  0.00           H  
ATOM    345  HA  ALA A  23       6.994  -0.251   1.475  1.00  0.00           H  
ATOM    346 1HB  ALA A  23       5.105  -0.852   2.925  1.00  0.00           H  
ATOM    347 2HB  ALA A  23       4.830  -1.336   1.235  1.00  0.00           H  
ATOM    348 3HB  ALA A  23       5.287  -2.556   2.446  1.00  0.00           H  
ATOM    349  N   ARG A  24       8.019  -2.710   3.422  1.00  0.00           N  
ATOM    350  CA  ARG A  24       8.839  -3.017   4.587  1.00  0.00           C  
ATOM    351  C   ARG A  24      10.202  -2.344   4.493  1.00  0.00           C  
ATOM    352  O   ARG A  24      10.684  -1.757   5.463  1.00  0.00           O  
ATOM    353  CB  ARG A  24       9.028  -4.520   4.728  1.00  0.00           C  
ATOM    354  CG  ARG A  24       7.787  -5.282   5.167  1.00  0.00           C  
ATOM    355  CD  ARG A  24       8.084  -6.715   5.422  1.00  0.00           C  
ATOM    356  NE  ARG A  24       6.897  -7.451   5.828  1.00  0.00           N  
ATOM    357  CZ  ARG A  24       6.176  -8.248   5.017  1.00  0.00           C  
ATOM    358  NH1 ARG A  24       6.531  -8.402   3.760  1.00  0.00           N  
ATOM    359  NH2 ARG A  24       5.110  -8.875   5.483  1.00  0.00           N  
ATOM    360  H   ARG A  24       7.654  -3.468   2.864  1.00  0.00           H  
ATOM    361  HA  ARG A  24       8.328  -2.649   5.477  1.00  0.00           H  
ATOM    362 1HB  ARG A  24       9.350  -4.937   3.775  1.00  0.00           H  
ATOM    363 2HB  ARG A  24       9.813  -4.722   5.456  1.00  0.00           H  
ATOM    364 1HG  ARG A  24       7.397  -4.844   6.086  1.00  0.00           H  
ATOM    365 2HG  ARG A  24       7.028  -5.222   4.386  1.00  0.00           H  
ATOM    366 1HD  ARG A  24       8.474  -7.173   4.513  1.00  0.00           H  
ATOM    367 2HD  ARG A  24       8.825  -6.797   6.216  1.00  0.00           H  
ATOM    368  HE  ARG A  24       6.592  -7.357   6.788  1.00  0.00           H  
ATOM    369 1HH1 ARG A  24       7.346  -7.922   3.404  1.00  0.00           H  
ATOM    370 2HH1 ARG A  24       5.991  -8.999   3.152  1.00  0.00           H  
ATOM    371 1HH2 ARG A  24       4.836  -8.757   6.449  1.00  0.00           H  
ATOM    372 2HH2 ARG A  24       4.569  -9.472   4.875  1.00  0.00           H  
ATOM    373  N   LYS A  25      10.821  -2.431   3.320  1.00  0.00           N  
ATOM    374  CA  LYS A  25      12.114  -1.800   3.088  1.00  0.00           C  
ATOM    375  C   LYS A  25      12.043  -0.295   3.319  1.00  0.00           C  
ATOM    376  O   LYS A  25      12.918   0.285   3.961  1.00  0.00           O  
ATOM    377  CB  LYS A  25      12.605  -2.091   1.669  1.00  0.00           C  
ATOM    378  CG  LYS A  25      13.019  -3.537   1.431  1.00  0.00           C  
ATOM    379  CD  LYS A  25      13.451  -3.758  -0.011  1.00  0.00           C  
ATOM    380  CE  LYS A  25      13.842  -5.208  -0.257  1.00  0.00           C  
ATOM    381  NZ  LYS A  25      14.249  -5.443  -1.669  1.00  0.00           N  
ATOM    382  H   LYS A  25      10.383  -2.947   2.571  1.00  0.00           H  
ATOM    383  HA  LYS A  25      12.838  -2.226   3.782  1.00  0.00           H  
ATOM    384 1HB  LYS A  25      11.818  -1.846   0.954  1.00  0.00           H  
ATOM    385 2HB  LYS A  25      13.461  -1.456   1.442  1.00  0.00           H  
ATOM    386 1HG  LYS A  25      13.847  -3.792   2.093  1.00  0.00           H  
ATOM    387 2HG  LYS A  25      12.181  -4.197   1.655  1.00  0.00           H  
ATOM    388 1HD  LYS A  25      12.633  -3.492  -0.681  1.00  0.00           H  
ATOM    389 2HD  LYS A  25      14.305  -3.119  -0.237  1.00  0.00           H  
ATOM    390 1HE  LYS A  25      14.670  -5.477   0.397  1.00  0.00           H  
ATOM    391 2HE  LYS A  25      12.997  -5.856  -0.023  1.00  0.00           H  
ATOM    392 1HZ  LYS A  25      14.499  -6.414  -1.790  1.00  0.00           H  
ATOM    393 2HZ  LYS A  25      13.481  -5.213  -2.284  1.00  0.00           H  
ATOM    394 3HZ  LYS A  25      15.044  -4.861  -1.891  1.00  0.00           H  
ATOM    395  N   ILE A  26      10.996   0.331   2.793  1.00  0.00           N  
ATOM    396  CA  ILE A  26      10.788   1.762   2.974  1.00  0.00           C  
ATOM    397  C   ILE A  26      10.670   2.118   4.451  1.00  0.00           C  
ATOM    398  O   ILE A  26      11.264   3.093   4.913  1.00  0.00           O  
ATOM    399  CB  ILE A  26       9.526   2.232   2.229  1.00  0.00           C  
ATOM    400  CG1 ILE A  26       9.727   2.123   0.715  1.00  0.00           C  
ATOM    401  CG2 ILE A  26       9.177   3.660   2.621  1.00  0.00           C  
ATOM    402  CD1 ILE A  26       8.451   2.263  -0.082  1.00  0.00           C  
ATOM    403  H   ILE A  26      10.327  -0.199   2.253  1.00  0.00           H  
ATOM    404  HA  ILE A  26      11.644   2.292   2.554  1.00  0.00           H  
ATOM    405  HB  ILE A  26       8.690   1.581   2.483  1.00  0.00           H  
ATOM    406 1HG1 ILE A  26      10.423   2.893   0.385  1.00  0.00           H  
ATOM    407 2HG1 ILE A  26      10.172   1.157   0.476  1.00  0.00           H  
ATOM    408 1HG2 ILE A  26       8.283   3.976   2.085  1.00  0.00           H  
ATOM    409 2HG2 ILE A  26       8.993   3.708   3.693  1.00  0.00           H  
ATOM    410 3HG2 ILE A  26      10.006   4.320   2.365  1.00  0.00           H  
ATOM    411 1HD1 ILE A  26       8.674   2.174  -1.146  1.00  0.00           H  
ATOM    412 2HD1 ILE A  26       7.751   1.479   0.208  1.00  0.00           H  
ATOM    413 3HD1 ILE A  26       8.005   3.238   0.113  1.00  0.00           H  
ATOM    414  N   ILE A  27       9.902   1.324   5.187  1.00  0.00           N  
ATOM    415  CA  ILE A  27       9.721   1.542   6.618  1.00  0.00           C  
ATOM    416  C   ILE A  27      11.055   1.499   7.353  1.00  0.00           C  
ATOM    417  O   ILE A  27      11.353   2.372   8.169  1.00  0.00           O  
ATOM    418  CB  ILE A  27       8.768   0.493   7.218  1.00  0.00           C  
ATOM    419  CG1 ILE A  27       7.349   0.688   6.677  1.00  0.00           C  
ATOM    420  CG2 ILE A  27       8.778   0.572   8.737  1.00  0.00           C  
ATOM    421  CD1 ILE A  27       6.438  -0.495   6.912  1.00  0.00           C  
ATOM    422  H   ILE A  27       9.429   0.549   4.744  1.00  0.00           H  
ATOM    423  HA  ILE A  27       9.273   2.525   6.763  1.00  0.00           H  
ATOM    424  HB  ILE A  27       9.087  -0.504   6.914  1.00  0.00           H  
ATOM    425 1HG1 ILE A  27       6.900   1.564   7.144  1.00  0.00           H  
ATOM    426 2HG1 ILE A  27       7.392   0.877   5.604  1.00  0.00           H  
ATOM    427 1HG2 ILE A  27       8.099  -0.176   9.145  1.00  0.00           H  
ATOM    428 2HG2 ILE A  27       9.786   0.385   9.104  1.00  0.00           H  
ATOM    429 3HG2 ILE A  27       8.455   1.565   9.051  1.00  0.00           H  
ATOM    430 1HD1 ILE A  27       5.451  -0.281   6.501  1.00  0.00           H  
ATOM    431 2HD1 ILE A  27       6.852  -1.376   6.422  1.00  0.00           H  
ATOM    432 3HD1 ILE A  27       6.352  -0.681   7.982  1.00  0.00           H  
ATOM    433  N   GLU A  28      11.853   0.477   7.061  1.00  0.00           N  
ATOM    434  CA  GLU A  28      13.170   0.336   7.671  1.00  0.00           C  
ATOM    435  C   GLU A  28      14.011   1.588   7.459  1.00  0.00           C  
ATOM    436  O   GLU A  28      14.595   2.122   8.402  1.00  0.00           O  
ATOM    437  CB  GLU A  28      13.896  -0.882   7.095  1.00  0.00           C  
ATOM    438  CG  GLU A  28      15.287  -1.114   7.667  1.00  0.00           C  
ATOM    439  CD  GLU A  28      15.970  -2.315   7.076  1.00  0.00           C  
ATOM    440  OE1 GLU A  28      15.339  -3.028   6.334  1.00  0.00           O  
ATOM    441  OE2 GLU A  28      17.126  -2.519   7.366  1.00  0.00           O  
ATOM    442  H   GLU A  28      11.538  -0.219   6.401  1.00  0.00           H  
ATOM    443  HA  GLU A  28      13.040   0.178   8.741  1.00  0.00           H  
ATOM    444 1HB  GLU A  28      13.304  -1.779   7.279  1.00  0.00           H  
ATOM    445 2HB  GLU A  28      13.993  -0.771   6.015  1.00  0.00           H  
ATOM    446 1HG  GLU A  28      15.898  -0.232   7.477  1.00  0.00           H  
ATOM    447 2HG  GLU A  28      15.207  -1.241   8.746  1.00  0.00           H  
ATOM    448  N   LYS A  29      14.070   2.052   6.216  1.00  0.00           N  
ATOM    449  CA  LYS A  29      14.822   3.256   5.882  1.00  0.00           C  
ATOM    450  C   LYS A  29      14.319   4.456   6.676  1.00  0.00           C  
ATOM    451  O   LYS A  29      15.111   5.250   7.184  1.00  0.00           O  
ATOM    452  CB  LYS A  29      14.734   3.544   4.382  1.00  0.00           C  
ATOM    453  CG  LYS A  29      15.493   2.555   3.507  1.00  0.00           C  
ATOM    454  CD  LYS A  29      15.327   2.884   2.031  1.00  0.00           C  
ATOM    455  CE  LYS A  29      16.068   1.885   1.154  1.00  0.00           C  
ATOM    456  NZ  LYS A  29      15.901   2.184  -0.294  1.00  0.00           N  
ATOM    457  H   LYS A  29      13.582   1.558   5.482  1.00  0.00           H  
ATOM    458  HA  LYS A  29      15.871   3.089   6.127  1.00  0.00           H  
ATOM    459 1HB  LYS A  29      13.689   3.534   4.070  1.00  0.00           H  
ATOM    460 2HB  LYS A  29      15.127   4.540   4.179  1.00  0.00           H  
ATOM    461 1HG  LYS A  29      16.553   2.584   3.760  1.00  0.00           H  
ATOM    462 2HG  LYS A  29      15.121   1.547   3.690  1.00  0.00           H  
ATOM    463 1HD  LYS A  29      14.268   2.867   1.771  1.00  0.00           H  
ATOM    464 2HD  LYS A  29      15.716   3.883   1.835  1.00  0.00           H  
ATOM    465 1HE  LYS A  29      17.130   1.906   1.396  1.00  0.00           H  
ATOM    466 2HE  LYS A  29      15.694   0.880   1.350  1.00  0.00           H  
ATOM    467 1HZ  LYS A  29      16.406   1.500  -0.840  1.00  0.00           H  
ATOM    468 2HZ  LYS A  29      14.920   2.149  -0.535  1.00  0.00           H  
ATOM    469 3HZ  LYS A  29      16.262   3.106  -0.492  1.00  0.00           H  
ATOM    470  N   ALA A  30      13.001   4.582   6.778  1.00  0.00           N  
ATOM    471  CA  ALA A  30      12.392   5.671   7.531  1.00  0.00           C  
ATOM    472  C   ALA A  30      12.899   5.699   8.968  1.00  0.00           C  
ATOM    473  O   ALA A  30      13.274   6.752   9.484  1.00  0.00           O  
ATOM    474  CB  ALA A  30      10.875   5.548   7.508  1.00  0.00           C  
ATOM    475  H   ALA A  30      12.405   3.906   6.322  1.00  0.00           H  
ATOM    476  HA  ALA A  30      12.654   6.614   7.050  1.00  0.00           H  
ATOM    477 1HB  ALA A  30      10.435   6.369   8.075  1.00  0.00           H  
ATOM    478 2HB  ALA A  30      10.522   5.589   6.478  1.00  0.00           H  
ATOM    479 3HB  ALA A  30      10.580   4.600   7.955  1.00  0.00           H  
ATOM    480  N   VAL A  31      12.907   4.535   9.609  1.00  0.00           N  
ATOM    481  CA  VAL A  31      13.384   4.420  10.982  1.00  0.00           C  
ATOM    482  C   VAL A  31      14.843   4.843  11.095  1.00  0.00           C  
ATOM    483  O   VAL A  31      15.219   5.571  12.014  1.00  0.00           O  
ATOM    484  CB  VAL A  31      13.232   2.971  11.480  1.00  0.00           C  
ATOM    485  CG1 VAL A  31      13.927   2.793  12.822  1.00  0.00           C  
ATOM    486  CG2 VAL A  31      11.758   2.610  11.584  1.00  0.00           C  
ATOM    487  H   VAL A  31      12.574   3.709   9.133  1.00  0.00           H  
ATOM    488  HA  VAL A  31      12.781   5.074  11.613  1.00  0.00           H  
ATOM    489  HB  VAL A  31      13.722   2.300  10.774  1.00  0.00           H  
ATOM    490 1HG1 VAL A  31      13.810   1.763  13.159  1.00  0.00           H  
ATOM    491 2HG1 VAL A  31      14.987   3.022  12.716  1.00  0.00           H  
ATOM    492 3HG1 VAL A  31      13.481   3.466  13.554  1.00  0.00           H  
ATOM    493 1HG2 VAL A  31      11.659   1.584  11.936  1.00  0.00           H  
ATOM    494 2HG2 VAL A  31      11.268   3.285  12.286  1.00  0.00           H  
ATOM    495 3HG2 VAL A  31      11.291   2.704  10.604  1.00  0.00           H  
ATOM    496  N   ARG A  32      15.662   4.382  10.156  1.00  0.00           N  
ATOM    497  CA  ARG A  32      17.081   4.717  10.145  1.00  0.00           C  
ATOM    498  C   ARG A  32      17.290   6.221  10.025  1.00  0.00           C  
ATOM    499  O   ARG A  32      18.157   6.792  10.687  1.00  0.00           O  
ATOM    500  CB  ARG A  32      17.787   4.016   8.993  1.00  0.00           C  
ATOM    501  CG  ARG A  32      17.910   2.508   9.142  1.00  0.00           C  
ATOM    502  CD  ARG A  32      18.604   1.897   7.980  1.00  0.00           C  
ATOM    503  NE  ARG A  32      18.599   0.444   8.048  1.00  0.00           N  
ATOM    504  CZ  ARG A  32      19.488  -0.292   8.742  1.00  0.00           C  
ATOM    505  NH1 ARG A  32      20.445   0.300   9.422  1.00  0.00           N  
ATOM    506  NH2 ARG A  32      19.398  -1.611   8.741  1.00  0.00           N  
ATOM    507  H   ARG A  32      15.291   3.784   9.431  1.00  0.00           H  
ATOM    508  HA  ARG A  32      17.524   4.377  11.081  1.00  0.00           H  
ATOM    509 1HB  ARG A  32      17.252   4.213   8.065  1.00  0.00           H  
ATOM    510 2HB  ARG A  32      18.793   4.420   8.883  1.00  0.00           H  
ATOM    511 1HG  ARG A  32      18.480   2.277  10.042  1.00  0.00           H  
ATOM    512 2HG  ARG A  32      16.916   2.067   9.218  1.00  0.00           H  
ATOM    513 1HD  ARG A  32      18.105   2.197   7.059  1.00  0.00           H  
ATOM    514 2HD  ARG A  32      19.640   2.233   7.957  1.00  0.00           H  
ATOM    515  HE  ARG A  32      17.878  -0.048   7.538  1.00  0.00           H  
ATOM    516 1HH1 ARG A  32      20.514   1.308   9.423  1.00  0.00           H  
ATOM    517 2HH1 ARG A  32      21.111  -0.252   9.942  1.00  0.00           H  
ATOM    518 1HH2 ARG A  32      18.662  -2.067   8.219  1.00  0.00           H  
ATOM    519 2HH2 ARG A  32      20.064  -2.163   9.261  1.00  0.00           H  
ATOM    520  N   ARG A  33      16.491   6.859   9.176  1.00  0.00           N  
ATOM    521  CA  ARG A  33      16.582   8.300   8.972  1.00  0.00           C  
ATOM    522  C   ARG A  33      16.195   9.060  10.234  1.00  0.00           C  
ATOM    523  O   ARG A  33      16.868  10.011  10.628  1.00  0.00           O  
ATOM    524  CB  ARG A  33      15.684   8.736   7.824  1.00  0.00           C  
ATOM    525  CG  ARG A  33      16.142   8.285   6.446  1.00  0.00           C  
ATOM    526  CD  ARG A  33      15.123   8.578   5.406  1.00  0.00           C  
ATOM    527  NE  ARG A  33      14.987  10.006   5.167  1.00  0.00           N  
ATOM    528  CZ  ARG A  33      14.019  10.567   4.416  1.00  0.00           C  
ATOM    529  NH1 ARG A  33      13.113   9.809   3.839  1.00  0.00           N  
ATOM    530  NH2 ARG A  33      13.981  11.878   4.260  1.00  0.00           N  
ATOM    531  H   ARG A  33      15.802   6.332   8.659  1.00  0.00           H  
ATOM    532  HA  ARG A  33      17.614   8.548   8.717  1.00  0.00           H  
ATOM    533 1HB  ARG A  33      14.679   8.348   7.981  1.00  0.00           H  
ATOM    534 2HB  ARG A  33      15.616   9.824   7.809  1.00  0.00           H  
ATOM    535 1HG  ARG A  33      17.063   8.805   6.181  1.00  0.00           H  
ATOM    536 2HG  ARG A  33      16.322   7.209   6.457  1.00  0.00           H  
ATOM    537 1HD  ARG A  33      15.413   8.102   4.469  1.00  0.00           H  
ATOM    538 2HD  ARG A  33      14.156   8.191   5.725  1.00  0.00           H  
ATOM    539  HE  ARG A  33      15.666  10.621   5.595  1.00  0.00           H  
ATOM    540 1HH1 ARG A  33      13.142   8.806   3.958  1.00  0.00           H  
ATOM    541 2HH1 ARG A  33      12.388  10.229   3.276  1.00  0.00           H  
ATOM    542 1HH2 ARG A  33      14.678  12.461   4.704  1.00  0.00           H  
ATOM    543 2HH2 ARG A  33      13.256  12.298   3.697  1.00  0.00           H  
ATOM    544  N   GLY A  34      15.104   8.635  10.862  1.00  0.00           N  
ATOM    545  CA  GLY A  34      14.642   9.255  12.099  1.00  0.00           C  
ATOM    546  C   GLY A  34      13.233   9.812  11.942  1.00  0.00           C  
ATOM    547  O   GLY A  34      12.894  10.842  12.524  1.00  0.00           O  
ATOM    548  H   GLY A  34      14.582   7.862  10.475  1.00  0.00           H  
ATOM    549 1HA  GLY A  34      14.659   8.520  12.903  1.00  0.00           H  
ATOM    550 2HA  GLY A  34      15.324  10.056  12.381  1.00  0.00           H  
ATOM    551  N   ILE A  35      12.415   9.124  11.153  1.00  0.00           N  
ATOM    552  CA  ILE A  35      11.031   9.532  10.940  1.00  0.00           C  
ATOM    553  C   ILE A  35      10.213   9.391  12.218  1.00  0.00           C  
ATOM    554  O   ILE A  35      10.309   8.385  12.921  1.00  0.00           O  
ATOM    555  CB  ILE A  35      10.378   8.703   9.819  1.00  0.00           C  
ATOM    556  CG1 ILE A  35      11.081   8.965   8.484  1.00  0.00           C  
ATOM    557  CG2 ILE A  35       8.895   9.023   9.715  1.00  0.00           C  
ATOM    558  CD1 ILE A  35      11.083  10.418   8.070  1.00  0.00           C  
ATOM    559  H   ILE A  35      12.760   8.296  10.687  1.00  0.00           H  
ATOM    560  HA  ILE A  35      11.023  10.579  10.634  1.00  0.00           H  
ATOM    561  HB  ILE A  35      10.497   7.642  10.035  1.00  0.00           H  
ATOM    562 1HG1 ILE A  35      12.114   8.626   8.545  1.00  0.00           H  
ATOM    563 2HG1 ILE A  35      10.594   8.388   7.698  1.00  0.00           H  
ATOM    564 1HG2 ILE A  35       8.450   8.429   8.917  1.00  0.00           H  
ATOM    565 2HG2 ILE A  35       8.405   8.788  10.659  1.00  0.00           H  
ATOM    566 3HG2 ILE A  35       8.766  10.083   9.494  1.00  0.00           H  
ATOM    567 1HD1 ILE A  35      11.598  10.524   7.114  1.00  0.00           H  
ATOM    568 2HD1 ILE A  35      10.055  10.770   7.968  1.00  0.00           H  
ATOM    569 3HD1 ILE A  35      11.596  11.011   8.825  1.00  0.00           H  
ATOM    570  N   LYS A  36       9.408  10.406  12.514  1.00  0.00           N  
ATOM    571  CA  LYS A  36       8.622  10.428  13.741  1.00  0.00           C  
ATOM    572  C   LYS A  36       7.438   9.473  13.655  1.00  0.00           C  
ATOM    573  O   LYS A  36       7.254   8.617  14.521  1.00  0.00           O  
ATOM    574  CB  LYS A  36       8.132  11.846  14.039  1.00  0.00           C  
ATOM    575  CG  LYS A  36       7.350  11.982  15.338  1.00  0.00           C  
ATOM    576  CD  LYS A  36       6.934  13.424  15.584  1.00  0.00           C  
ATOM    577  CE  LYS A  36       6.149  13.561  16.881  1.00  0.00           C  
ATOM    578  NZ  LYS A  36       5.729  14.967  17.132  1.00  0.00           N  
ATOM    579  H   LYS A  36       9.338  11.183  11.872  1.00  0.00           H  
ATOM    580  HA  LYS A  36       9.262  10.116  14.568  1.00  0.00           H  
ATOM    581 1HB  LYS A  36       8.986  12.522  14.090  1.00  0.00           H  
ATOM    582 2HB  LYS A  36       7.492  12.188  13.225  1.00  0.00           H  
ATOM    583 1HG  LYS A  36       6.456  11.357  15.292  1.00  0.00           H  
ATOM    584 2HG  LYS A  36       7.965  11.643  16.170  1.00  0.00           H  
ATOM    585 1HD  LYS A  36       7.822  14.055  15.639  1.00  0.00           H  
ATOM    586 2HD  LYS A  36       6.314  13.770  14.757  1.00  0.00           H  
ATOM    587 1HE  LYS A  36       5.260  12.932  16.836  1.00  0.00           H  
ATOM    588 2HE  LYS A  36       6.763  13.224  17.715  1.00  0.00           H  
ATOM    589 1HZ  LYS A  36       5.213  15.015  17.999  1.00  0.00           H  
ATOM    590 2HZ  LYS A  36       6.547  15.557  17.194  1.00  0.00           H  
ATOM    591 3HZ  LYS A  36       5.143  15.284  16.373  1.00  0.00           H  
ATOM    592  N   ARG A  37       6.638   9.624  12.604  1.00  0.00           N  
ATOM    593  CA  ARG A  37       5.431   8.823  12.440  1.00  0.00           C  
ATOM    594  C   ARG A  37       5.389   8.167  11.065  1.00  0.00           C  
ATOM    595  O   ARG A  37       5.741   8.787  10.061  1.00  0.00           O  
ATOM    596  CB  ARG A  37       4.189   9.681  12.628  1.00  0.00           C  
ATOM    597  CG  ARG A  37       2.871   8.935  12.497  1.00  0.00           C  
ATOM    598  CD  ARG A  37       1.708   9.827  12.742  1.00  0.00           C  
ATOM    599  NE  ARG A  37       1.650  10.918  11.782  1.00  0.00           N  
ATOM    600  CZ  ARG A  37       1.029  10.853  10.588  1.00  0.00           C  
ATOM    601  NH1 ARG A  37       0.421   9.747  10.222  1.00  0.00           N  
ATOM    602  NH2 ARG A  37       1.032  11.902   9.784  1.00  0.00           N  
ATOM    603  H   ARG A  37       6.872  10.312  11.904  1.00  0.00           H  
ATOM    604  HA  ARG A  37       5.428   8.041  13.200  1.00  0.00           H  
ATOM    605 1HB  ARG A  37       4.211  10.141  13.615  1.00  0.00           H  
ATOM    606 2HB  ARG A  37       4.188  10.485  11.892  1.00  0.00           H  
ATOM    607 1HG  ARG A  37       2.782   8.526  11.490  1.00  0.00           H  
ATOM    608 2HG  ARG A  37       2.838   8.122  13.223  1.00  0.00           H  
ATOM    609 1HD  ARG A  37       0.786   9.252  12.662  1.00  0.00           H  
ATOM    610 2HD  ARG A  37       1.783  10.255  13.741  1.00  0.00           H  
ATOM    611  HE  ARG A  37       2.107  11.785  12.029  1.00  0.00           H  
ATOM    612 1HH1 ARG A  37       0.418   8.945  10.837  1.00  0.00           H  
ATOM    613 2HH1 ARG A  37      -0.044   9.699   9.327  1.00  0.00           H  
ATOM    614 1HH2 ARG A  37       1.500  12.753  10.066  1.00  0.00           H  
ATOM    615 2HH2 ARG A  37       0.568  11.854   8.890  1.00  0.00           H  
ATOM    616  N   ILE A  38       4.957   6.912  11.027  1.00  0.00           N  
ATOM    617  CA  ILE A  38       4.812   6.189   9.769  1.00  0.00           C  
ATOM    618  C   ILE A  38       3.391   5.669   9.593  1.00  0.00           C  
ATOM    619  O   ILE A  38       2.908   4.871  10.397  1.00  0.00           O  
ATOM    620  CB  ILE A  38       5.803   5.013   9.694  1.00  0.00           C  
ATOM    621  CG1 ILE A  38       7.242   5.519   9.824  1.00  0.00           C  
ATOM    622  CG2 ILE A  38       5.621   4.247   8.393  1.00  0.00           C  
ATOM    623  CD1 ILE A  38       8.269   4.415   9.937  1.00  0.00           C  
ATOM    624  H   ILE A  38       4.724   6.445  11.892  1.00  0.00           H  
ATOM    625  HA  ILE A  38       5.037   6.872   8.950  1.00  0.00           H  
ATOM    626  HB  ILE A  38       5.630   4.337  10.530  1.00  0.00           H  
ATOM    627 1HG1 ILE A  38       7.493   6.131   8.959  1.00  0.00           H  
ATOM    628 2HG1 ILE A  38       7.327   6.153  10.708  1.00  0.00           H  
ATOM    629 1HG2 ILE A  38       6.330   3.420   8.356  1.00  0.00           H  
ATOM    630 2HG2 ILE A  38       4.606   3.857   8.340  1.00  0.00           H  
ATOM    631 3HG2 ILE A  38       5.798   4.914   7.549  1.00  0.00           H  
ATOM    632 1HD1 ILE A  38       9.264   4.852  10.027  1.00  0.00           H  
ATOM    633 2HD1 ILE A  38       8.058   3.810  10.819  1.00  0.00           H  
ATOM    634 3HD1 ILE A  38       8.228   3.788   9.047  1.00  0.00           H  
ATOM    635  N   GLU A  39       2.725   6.125   8.539  1.00  0.00           N  
ATOM    636  CA  GLU A  39       1.349   5.725   8.269  1.00  0.00           C  
ATOM    637  C   GLU A  39       1.254   4.912   6.985  1.00  0.00           C  
ATOM    638  O   GLU A  39       1.867   5.255   5.973  1.00  0.00           O  
ATOM    639  CB  GLU A  39       0.444   6.955   8.172  1.00  0.00           C  
ATOM    640  CG  GLU A  39      -1.008   6.643   7.837  1.00  0.00           C  
ATOM    641  CD  GLU A  39      -1.887   7.862   7.857  1.00  0.00           C  
ATOM    642  OE1 GLU A  39      -1.405   8.914   8.202  1.00  0.00           O  
ATOM    643  OE2 GLU A  39      -3.044   7.740   7.527  1.00  0.00           O  
ATOM    644  H   GLU A  39       3.184   6.766   7.907  1.00  0.00           H  
ATOM    645  HA  GLU A  39       0.999   5.110   9.099  1.00  0.00           H  
ATOM    646 1HB  GLU A  39       0.460   7.494   9.120  1.00  0.00           H  
ATOM    647 2HB  GLU A  39       0.827   7.629   7.406  1.00  0.00           H  
ATOM    648 1HG  GLU A  39      -1.052   6.193   6.846  1.00  0.00           H  
ATOM    649 2HG  GLU A  39      -1.386   5.915   8.554  1.00  0.00           H  
ATOM    650  N   LEU A  40       0.482   3.831   7.029  1.00  0.00           N  
ATOM    651  CA  LEU A  40       0.289   2.978   5.863  1.00  0.00           C  
ATOM    652  C   LEU A  40      -1.158   3.012   5.389  1.00  0.00           C  
ATOM    653  O   LEU A  40      -2.069   2.613   6.115  1.00  0.00           O  
ATOM    654  CB  LEU A  40       0.692   1.534   6.189  1.00  0.00           C  
ATOM    655  CG  LEU A  40       2.162   1.326   6.575  1.00  0.00           C  
ATOM    656  CD1 LEU A  40       2.397  -0.142   6.907  1.00  0.00           C  
ATOM    657  CD2 LEU A  40       3.057   1.777   5.430  1.00  0.00           C  
ATOM    658  H   LEU A  40       0.016   3.596   7.894  1.00  0.00           H  
ATOM    659  HA  LEU A  40       0.930   3.342   5.059  1.00  0.00           H  
ATOM    660 1HB  LEU A  40       0.079   1.181   7.017  1.00  0.00           H  
ATOM    661 2HB  LEU A  40       0.486   0.911   5.319  1.00  0.00           H  
ATOM    662  HG  LEU A  40       2.391   1.910   7.466  1.00  0.00           H  
ATOM    663 1HD1 LEU A  40       3.442  -0.290   7.181  1.00  0.00           H  
ATOM    664 2HD1 LEU A  40       1.759  -0.433   7.741  1.00  0.00           H  
ATOM    665 3HD1 LEU A  40       2.160  -0.754   6.037  1.00  0.00           H  
ATOM    666 1HD2 LEU A  40       4.102   1.630   5.704  1.00  0.00           H  
ATOM    667 2HD2 LEU A  40       2.830   1.193   4.538  1.00  0.00           H  
ATOM    668 3HD2 LEU A  40       2.881   2.834   5.226  1.00  0.00           H  
ATOM    669  N   ARG A  41      -1.364   3.490   4.166  1.00  0.00           N  
ATOM    670  CA  ARG A  41      -2.701   3.573   3.591  1.00  0.00           C  
ATOM    671  C   ARG A  41      -2.909   2.508   2.523  1.00  0.00           C  
ATOM    672  O   ARG A  41      -2.133   2.408   1.572  1.00  0.00           O  
ATOM    673  CB  ARG A  41      -2.939   4.949   2.985  1.00  0.00           C  
ATOM    674  CG  ARG A  41      -4.297   5.132   2.327  1.00  0.00           C  
ATOM    675  CD  ARG A  41      -4.417   6.461   1.676  1.00  0.00           C  
ATOM    676  NE  ARG A  41      -5.714   6.640   1.044  1.00  0.00           N  
ATOM    677  CZ  ARG A  41      -5.966   7.512   0.048  1.00  0.00           C  
ATOM    678  NH1 ARG A  41      -5.002   8.276  -0.417  1.00  0.00           N  
ATOM    679  NH2 ARG A  41      -7.183   7.600  -0.462  1.00  0.00           N  
ATOM    680  H   ARG A  41      -0.573   3.803   3.621  1.00  0.00           H  
ATOM    681  HA  ARG A  41      -3.430   3.418   4.387  1.00  0.00           H  
ATOM    682 1HB  ARG A  41      -2.842   5.709   3.758  1.00  0.00           H  
ATOM    683 2HB  ARG A  41      -2.177   5.150   2.231  1.00  0.00           H  
ATOM    684 1HG  ARG A  41      -4.440   4.363   1.566  1.00  0.00           H  
ATOM    685 2HG  ARG A  41      -5.081   5.046   3.080  1.00  0.00           H  
ATOM    686 1HD  ARG A  41      -4.291   7.245   2.423  1.00  0.00           H  
ATOM    687 2HD  ARG A  41      -3.648   6.563   0.911  1.00  0.00           H  
ATOM    688  HE  ARG A  41      -6.481   6.070   1.374  1.00  0.00           H  
ATOM    689 1HH1 ARG A  41      -4.073   8.209  -0.027  1.00  0.00           H  
ATOM    690 2HH1 ARG A  41      -5.191   8.930  -1.163  1.00  0.00           H  
ATOM    691 1HH2 ARG A  41      -7.924   7.013  -0.104  1.00  0.00           H  
ATOM    692 2HH2 ARG A  41      -7.371   8.253  -1.207  1.00  0.00           H  
ATOM    693  N   GLY A  42      -3.960   1.713   2.684  1.00  0.00           N  
ATOM    694  CA  GLY A  42      -4.267   0.645   1.739  1.00  0.00           C  
ATOM    695  C   GLY A  42      -3.223  -0.462   1.802  1.00  0.00           C  
ATOM    696  O   GLY A  42      -2.936  -1.115   0.799  1.00  0.00           O  
ATOM    697  H   GLY A  42      -4.564   1.851   3.482  1.00  0.00           H  
ATOM    698 1HA  GLY A  42      -5.252   0.235   1.959  1.00  0.00           H  
ATOM    699 2HA  GLY A  42      -4.308   1.054   0.730  1.00  0.00           H  
ATOM    700  N   ALA A  43      -2.659  -0.670   2.987  1.00  0.00           N  
ATOM    701  CA  ALA A  43      -1.629  -1.684   3.179  1.00  0.00           C  
ATOM    702  C   ALA A  43      -2.240  -3.018   3.587  1.00  0.00           C  
ATOM    703  O   ALA A  43      -3.341  -3.067   4.136  1.00  0.00           O  
ATOM    704  CB  ALA A  43      -0.619  -1.224   4.219  1.00  0.00           C  
ATOM    705  H   ALA A  43      -2.951  -0.110   3.776  1.00  0.00           H  
ATOM    706  HA  ALA A  43      -1.096  -1.817   2.236  1.00  0.00           H  
ATOM    707 1HB  ALA A  43       0.144  -1.992   4.351  1.00  0.00           H  
ATOM    708 2HB  ALA A  43      -0.148  -0.299   3.885  1.00  0.00           H  
ATOM    709 3HB  ALA A  43      -1.126  -1.051   5.167  1.00  0.00           H  
ATOM    710  N   SER A  44      -1.518  -4.101   3.317  1.00  0.00           N  
ATOM    711  CA  SER A  44      -1.974  -5.437   3.682  1.00  0.00           C  
ATOM    712  C   SER A  44      -2.047  -5.600   5.195  1.00  0.00           C  
ATOM    713  O   SER A  44      -1.281  -4.980   5.933  1.00  0.00           O  
ATOM    714  CB  SER A  44      -1.047  -6.484   3.096  1.00  0.00           C  
ATOM    715  OG  SER A  44      -1.402  -7.768   3.530  1.00  0.00           O  
ATOM    716  H   SER A  44      -0.631  -3.997   2.845  1.00  0.00           H  
ATOM    717  HA  SER A  44      -2.971  -5.588   3.266  1.00  0.00           H  
ATOM    718 1HB  SER A  44      -1.091  -6.440   2.008  1.00  0.00           H  
ATOM    719 2HB  SER A  44      -0.022  -6.268   3.392  1.00  0.00           H  
ATOM    720  HG  SER A  44      -0.748  -8.364   3.157  1.00  0.00           H  
ATOM    721  N   GLU A  45      -2.974  -6.434   5.652  1.00  0.00           N  
ATOM    722  CA  GLU A  45      -3.163  -6.663   7.080  1.00  0.00           C  
ATOM    723  C   GLU A  45      -1.844  -6.999   7.763  1.00  0.00           C  
ATOM    724  O   GLU A  45      -1.447  -6.340   8.724  1.00  0.00           O  
ATOM    725  CB  GLU A  45      -4.170  -7.792   7.311  1.00  0.00           C  
ATOM    726  CG  GLU A  45      -4.448  -8.096   8.776  1.00  0.00           C  
ATOM    727  CD  GLU A  45      -5.437  -9.212   8.964  1.00  0.00           C  
ATOM    728  OE1 GLU A  45      -5.938  -9.709   7.984  1.00  0.00           O  
ATOM    729  OE2 GLU A  45      -5.693  -9.569  10.090  1.00  0.00           O  
ATOM    730  H   GLU A  45      -3.562  -6.924   4.993  1.00  0.00           H  
ATOM    731  HA  GLU A  45      -3.566  -5.753   7.525  1.00  0.00           H  
ATOM    732 1HB  GLU A  45      -5.118  -7.537   6.837  1.00  0.00           H  
ATOM    733 2HB  GLU A  45      -3.805  -8.706   6.843  1.00  0.00           H  
ATOM    734 1HG  GLU A  45      -3.512  -8.370   9.263  1.00  0.00           H  
ATOM    735 2HG  GLU A  45      -4.827  -7.196   9.258  1.00  0.00           H  
ATOM    736  N   GLN A  46      -1.168  -8.027   7.262  1.00  0.00           N  
ATOM    737  CA  GLN A  46       0.097  -8.466   7.837  1.00  0.00           C  
ATOM    738  C   GLN A  46       1.150  -7.368   7.755  1.00  0.00           C  
ATOM    739  O   GLN A  46       1.911  -7.154   8.698  1.00  0.00           O  
ATOM    740  CB  GLN A  46       0.600  -9.726   7.127  1.00  0.00           C  
ATOM    741  CG  GLN A  46       1.870 -10.310   7.722  1.00  0.00           C  
ATOM    742  CD  GLN A  46       1.666 -10.817   9.137  1.00  0.00           C  
ATOM    743  OE1 GLN A  46       0.747 -11.595   9.406  1.00  0.00           O  
ATOM    744  NE2 GLN A  46       2.524 -10.378  10.051  1.00  0.00           N  
ATOM    745  H   GLN A  46      -1.541  -8.517   6.461  1.00  0.00           H  
ATOM    746  HA  GLN A  46      -0.067  -8.715   8.886  1.00  0.00           H  
ATOM    747 1HB  GLN A  46      -0.171 -10.495   7.160  1.00  0.00           H  
ATOM    748 2HB  GLN A  46       0.793  -9.500   6.079  1.00  0.00           H  
ATOM    749 1HG  GLN A  46       2.198 -11.146   7.104  1.00  0.00           H  
ATOM    750 2HG  GLN A  46       2.639  -9.537   7.743  1.00  0.00           H  
ATOM    751 1HE2 GLN A  46       2.439 -10.678  11.002  1.00  0.00           H  
ATOM    752 2HE2 GLN A  46       3.255  -9.748   9.790  1.00  0.00           H  
ATOM    753  N   LEU A  47       1.187  -6.675   6.623  1.00  0.00           N  
ATOM    754  CA  LEU A  47       2.136  -5.586   6.423  1.00  0.00           C  
ATOM    755  C   LEU A  47       1.990  -4.522   7.504  1.00  0.00           C  
ATOM    756  O   LEU A  47       2.979  -4.064   8.074  1.00  0.00           O  
ATOM    757  CB  LEU A  47       1.931  -4.951   5.042  1.00  0.00           C  
ATOM    758  CG  LEU A  47       2.816  -3.737   4.729  1.00  0.00           C  
ATOM    759  CD1 LEU A  47       4.282  -4.134   4.844  1.00  0.00           C  
ATOM    760  CD2 LEU A  47       2.497  -3.222   3.334  1.00  0.00           C  
ATOM    761  H   LEU A  47       0.541  -6.907   5.882  1.00  0.00           H  
ATOM    762  HA  LEU A  47       3.146  -5.994   6.468  1.00  0.00           H  
ATOM    763 1HB  LEU A  47       2.124  -5.706   4.281  1.00  0.00           H  
ATOM    764 2HB  LEU A  47       0.892  -4.634   4.955  1.00  0.00           H  
ATOM    765  HG  LEU A  47       2.625  -2.950   5.459  1.00  0.00           H  
ATOM    766 1HD1 LEU A  47       4.910  -3.271   4.623  1.00  0.00           H  
ATOM    767 2HD1 LEU A  47       4.486  -4.480   5.857  1.00  0.00           H  
ATOM    768 3HD1 LEU A  47       4.499  -4.932   4.136  1.00  0.00           H  
ATOM    769 1HD2 LEU A  47       3.125  -2.358   3.112  1.00  0.00           H  
ATOM    770 2HD2 LEU A  47       2.689  -4.007   2.603  1.00  0.00           H  
ATOM    771 3HD2 LEU A  47       1.448  -2.929   3.285  1.00  0.00           H  
ATOM    772  N   ILE A  48       0.750  -4.132   7.779  1.00  0.00           N  
ATOM    773  CA  ILE A  48       0.470  -3.143   8.813  1.00  0.00           C  
ATOM    774  C   ILE A  48       0.941  -3.625  10.179  1.00  0.00           C  
ATOM    775  O   ILE A  48       1.586  -2.884  10.922  1.00  0.00           O  
ATOM    776  CB  ILE A  48      -1.034  -2.821   8.871  1.00  0.00           C  
ATOM    777  CG1 ILE A  48      -1.475  -2.093   7.598  1.00  0.00           C  
ATOM    778  CG2 ILE A  48      -1.352  -1.987  10.102  1.00  0.00           C  
ATOM    779  CD1 ILE A  48      -2.975  -2.009   7.430  1.00  0.00           C  
ATOM    780  H   ILE A  48      -0.019  -4.532   7.260  1.00  0.00           H  
ATOM    781  HA  ILE A  48       1.001  -2.223   8.564  1.00  0.00           H  
ATOM    782  HB  ILE A  48      -1.603  -3.749   8.916  1.00  0.00           H  
ATOM    783 1HG1 ILE A  48      -1.074  -1.080   7.601  1.00  0.00           H  
ATOM    784 2HG1 ILE A  48      -1.063  -2.604   6.726  1.00  0.00           H  
ATOM    785 1HG2 ILE A  48      -2.420  -1.768  10.127  1.00  0.00           H  
ATOM    786 2HG2 ILE A  48      -1.074  -2.540  10.998  1.00  0.00           H  
ATOM    787 3HG2 ILE A  48      -0.791  -1.053  10.063  1.00  0.00           H  
ATOM    788 1HD1 ILE A  48      -3.208  -1.480   6.506  1.00  0.00           H  
ATOM    789 2HD1 ILE A  48      -3.393  -3.015   7.389  1.00  0.00           H  
ATOM    790 3HD1 ILE A  48      -3.405  -1.471   8.274  1.00  0.00           H  
ATOM    791  N   ARG A  49       0.616  -4.870  10.506  1.00  0.00           N  
ATOM    792  CA  ARG A  49       1.016  -5.458  11.779  1.00  0.00           C  
ATOM    793  C   ARG A  49       2.525  -5.378  11.972  1.00  0.00           C  
ATOM    794  O   ARG A  49       3.004  -5.011  13.045  1.00  0.00           O  
ATOM    795  CB  ARG A  49       0.574  -6.911  11.860  1.00  0.00           C  
ATOM    796  CG  ARG A  49      -0.929  -7.118  11.963  1.00  0.00           C  
ATOM    797  CD  ARG A  49      -1.281  -8.558  12.050  1.00  0.00           C  
ATOM    798  NE  ARG A  49      -2.715  -8.774  11.942  1.00  0.00           N  
ATOM    799  CZ  ARG A  49      -3.585  -8.649  12.963  1.00  0.00           C  
ATOM    800  NH1 ARG A  49      -3.154  -8.310  14.157  1.00  0.00           N  
ATOM    801  NH2 ARG A  49      -4.873  -8.867  12.763  1.00  0.00           N  
ATOM    802  H   ARG A  49       0.076  -5.424   9.857  1.00  0.00           H  
ATOM    803  HA  ARG A  49       0.531  -4.905  12.584  1.00  0.00           H  
ATOM    804 1HB  ARG A  49       0.920  -7.447  10.977  1.00  0.00           H  
ATOM    805 2HB  ARG A  49       1.032  -7.383  12.729  1.00  0.00           H  
ATOM    806 1HG  ARG A  49      -1.304  -6.619  12.857  1.00  0.00           H  
ATOM    807 2HG  ARG A  49      -1.415  -6.698  11.082  1.00  0.00           H  
ATOM    808 1HD  ARG A  49      -0.793  -9.101  11.240  1.00  0.00           H  
ATOM    809 2HD  ARG A  49      -0.947  -8.957  13.007  1.00  0.00           H  
ATOM    810  HE  ARG A  49      -3.084  -9.036  11.038  1.00  0.00           H  
ATOM    811 1HH1 ARG A  49      -2.169  -8.143  14.310  1.00  0.00           H  
ATOM    812 2HH1 ARG A  49      -3.806  -8.216  14.922  1.00  0.00           H  
ATOM    813 1HH2 ARG A  49      -5.205  -9.127  11.844  1.00  0.00           H  
ATOM    814 2HH2 ARG A  49      -5.526  -8.773  13.527  1.00  0.00           H  
ATOM    815  N   ASP A  50       3.269  -5.723  10.927  1.00  0.00           N  
ATOM    816  CA  ASP A  50       4.726  -5.668  10.972  1.00  0.00           C  
ATOM    817  C   ASP A  50       5.215  -4.256  11.269  1.00  0.00           C  
ATOM    818  O   ASP A  50       6.053  -4.051  12.147  1.00  0.00           O  
ATOM    819  CB  ASP A  50       5.322  -6.153   9.648  1.00  0.00           C  
ATOM    820  CG  ASP A  50       5.104  -7.641   9.409  1.00  0.00           C  
ATOM    821  OD1 ASP A  50       4.700  -8.316  10.326  1.00  0.00           O  
ATOM    822  OD2 ASP A  50       5.344  -8.087   8.313  1.00  0.00           O  
ATOM    823  H   ASP A  50       2.815  -6.031  10.080  1.00  0.00           H  
ATOM    824  HA  ASP A  50       5.072  -6.332  11.764  1.00  0.00           H  
ATOM    825 1HB  ASP A  50       4.875  -5.598   8.823  1.00  0.00           H  
ATOM    826 2HB  ASP A  50       6.394  -5.951   9.636  1.00  0.00           H  
ATOM    827  N   MET A  51       4.685  -3.284  10.533  1.00  0.00           N  
ATOM    828  CA  MET A  51       5.055  -1.888  10.728  1.00  0.00           C  
ATOM    829  C   MET A  51       4.809  -1.447  12.164  1.00  0.00           C  
ATOM    830  O   MET A  51       5.664  -0.815  12.786  1.00  0.00           O  
ATOM    831  CB  MET A  51       4.281  -0.998   9.757  1.00  0.00           C  
ATOM    832  CG  MET A  51       4.604   0.486   9.869  1.00  0.00           C  
ATOM    833  SD  MET A  51       3.663   1.306  11.171  1.00  0.00           S  
ATOM    834  CE  MET A  51       2.016   1.272  10.470  1.00  0.00           C  
ATOM    835  H   MET A  51       4.010  -3.520   9.820  1.00  0.00           H  
ATOM    836  HA  MET A  51       6.117  -1.776  10.504  1.00  0.00           H  
ATOM    837 1HB  MET A  51       4.489  -1.308   8.734  1.00  0.00           H  
ATOM    838 2HB  MET A  51       3.210  -1.120   9.926  1.00  0.00           H  
ATOM    839 1HG  MET A  51       5.665   0.612  10.079  1.00  0.00           H  
ATOM    840 2HG  MET A  51       4.383   0.978   8.922  1.00  0.00           H  
ATOM    841 1HE  MET A  51       1.317   1.745  11.161  1.00  0.00           H  
ATOM    842 2HE  MET A  51       2.012   1.812   9.522  1.00  0.00           H  
ATOM    843 3HE  MET A  51       1.714   0.238  10.300  1.00  0.00           H  
ATOM    844  N   GLN A  52       3.635  -1.785  12.688  1.00  0.00           N  
ATOM    845  CA  GLN A  52       3.279  -1.435  14.058  1.00  0.00           C  
ATOM    846  C   GLN A  52       4.309  -1.963  15.048  1.00  0.00           C  
ATOM    847  O   GLN A  52       4.806  -1.223  15.896  1.00  0.00           O  
ATOM    848  CB  GLN A  52       1.891  -1.980  14.406  1.00  0.00           C  
ATOM    849  CG  GLN A  52       0.753  -1.312  13.653  1.00  0.00           C  
ATOM    850  CD  GLN A  52      -0.592  -1.944  13.959  1.00  0.00           C  
ATOM    851  OE1 GLN A  52      -0.676  -3.129  14.292  1.00  0.00           O  
ATOM    852  NE2 GLN A  52      -1.654  -1.154  13.848  1.00  0.00           N  
ATOM    853  H   GLN A  52       2.974  -2.298  12.123  1.00  0.00           H  
ATOM    854  HA  GLN A  52       3.242  -0.347  14.139  1.00  0.00           H  
ATOM    855 1HB  GLN A  52       1.856  -3.048  14.192  1.00  0.00           H  
ATOM    856 2HB  GLN A  52       1.708  -1.854  15.473  1.00  0.00           H  
ATOM    857 1HG  GLN A  52       0.710  -0.261  13.938  1.00  0.00           H  
ATOM    858 2HG  GLN A  52       0.937  -1.402  12.583  1.00  0.00           H  
ATOM    859 1HE2 GLN A  52      -2.568  -1.515  14.037  1.00  0.00           H  
ATOM    860 2HE2 GLN A  52      -1.541  -0.199  13.575  1.00  0.00           H  
ATOM    861  N   GLU A  53       4.625  -3.249  14.935  1.00  0.00           N  
ATOM    862  CA  GLU A  53       5.601  -3.878  15.817  1.00  0.00           C  
ATOM    863  C   GLU A  53       6.929  -3.133  15.789  1.00  0.00           C  
ATOM    864  O   GLU A  53       7.529  -2.873  16.833  1.00  0.00           O  
ATOM    865  CB  GLU A  53       5.816  -5.340  15.417  1.00  0.00           C  
ATOM    866  CG  GLU A  53       6.832  -6.082  16.273  1.00  0.00           C  
ATOM    867  CD  GLU A  53       6.366  -6.288  17.688  1.00  0.00           C  
ATOM    868  OE1 GLU A  53       5.179  -6.273  17.911  1.00  0.00           O  
ATOM    869  OE2 GLU A  53       7.199  -6.461  18.547  1.00  0.00           O  
ATOM    870  H   GLU A  53       4.178  -3.804  14.220  1.00  0.00           H  
ATOM    871  HA  GLU A  53       5.210  -3.859  16.835  1.00  0.00           H  
ATOM    872 1HB  GLU A  53       4.869  -5.877  15.480  1.00  0.00           H  
ATOM    873 2HB  GLU A  53       6.152  -5.388  14.382  1.00  0.00           H  
ATOM    874 1HG  GLU A  53       7.030  -7.055  15.823  1.00  0.00           H  
ATOM    875 2HG  GLU A  53       7.765  -5.520  16.281  1.00  0.00           H  
ATOM    876  N   ILE A  54       7.386  -2.792  14.589  1.00  0.00           N  
ATOM    877  CA  ILE A  54       8.641  -2.068  14.424  1.00  0.00           C  
ATOM    878  C   ILE A  54       8.623  -0.753  15.192  1.00  0.00           C  
ATOM    879  O   ILE A  54       9.550  -0.449  15.943  1.00  0.00           O  
ATOM    880  CB  ILE A  54       8.923  -1.790  12.936  1.00  0.00           C  
ATOM    881  CG1 ILE A  54       9.215  -3.098  12.195  1.00  0.00           C  
ATOM    882  CG2 ILE A  54      10.085  -0.820  12.787  1.00  0.00           C  
ATOM    883  CD1 ILE A  54       9.196  -2.963  10.689  1.00  0.00           C  
ATOM    884  H   ILE A  54       6.849  -3.040  13.770  1.00  0.00           H  
ATOM    885  HA  ILE A  54       9.451  -2.687  14.810  1.00  0.00           H  
ATOM    886  HB  ILE A  54       8.038  -1.356  12.472  1.00  0.00           H  
ATOM    887 1HG1 ILE A  54      10.193  -3.474  12.492  1.00  0.00           H  
ATOM    888 2HG1 ILE A  54       8.477  -3.849  12.478  1.00  0.00           H  
ATOM    889 1HG2 ILE A  54      10.271  -0.635  11.729  1.00  0.00           H  
ATOM    890 2HG2 ILE A  54       9.840   0.119  13.281  1.00  0.00           H  
ATOM    891 3HG2 ILE A  54      10.977  -1.248  13.243  1.00  0.00           H  
ATOM    892 1HD1 ILE A  54       9.411  -3.931  10.235  1.00  0.00           H  
ATOM    893 2HD1 ILE A  54       8.212  -2.621  10.366  1.00  0.00           H  
ATOM    894 3HD1 ILE A  54       9.951  -2.242  10.379  1.00  0.00           H  
ATOM    895  N   ALA A  55       7.563   0.025  14.999  1.00  0.00           N  
ATOM    896  CA  ALA A  55       7.427   1.314  15.668  1.00  0.00           C  
ATOM    897  C   ALA A  55       7.397   1.149  17.182  1.00  0.00           C  
ATOM    898  O   ALA A  55       7.937   1.974  17.917  1.00  0.00           O  
ATOM    899  CB  ALA A  55       6.172   2.030  15.190  1.00  0.00           C  
ATOM    900  H   ALA A  55       6.834  -0.284  14.374  1.00  0.00           H  
ATOM    901  HA  ALA A  55       8.284   1.934  15.401  1.00  0.00           H  
ATOM    902 1HB  ALA A  55       6.084   2.990  15.699  1.00  0.00           H  
ATOM    903 2HB  ALA A  55       6.234   2.194  14.114  1.00  0.00           H  
ATOM    904 3HB  ALA A  55       5.298   1.420  15.414  1.00  0.00           H  
ATOM    905  N   LYS A  56       6.763   0.075  17.642  1.00  0.00           N  
ATOM    906  CA  LYS A  56       6.666  -0.204  19.069  1.00  0.00           C  
ATOM    907  C   LYS A  56       8.036  -0.494  19.668  1.00  0.00           C  
ATOM    908  O   LYS A  56       8.352  -0.041  20.769  1.00  0.00           O  
ATOM    909  CB  LYS A  56       5.722  -1.381  19.321  1.00  0.00           C  
ATOM    910  CG  LYS A  56       4.250  -1.069  19.084  1.00  0.00           C  
ATOM    911  CD  LYS A  56       3.382  -2.299  19.305  1.00  0.00           C  
ATOM    912  CE  LYS A  56       1.913  -1.993  19.052  1.00  0.00           C  
ATOM    913  NZ  LYS A  56       1.049  -3.183  19.283  1.00  0.00           N  
ATOM    914  H   LYS A  56       6.336  -0.563  16.985  1.00  0.00           H  
ATOM    915  HA  LYS A  56       6.246   0.672  19.567  1.00  0.00           H  
ATOM    916 1HB  LYS A  56       5.997  -2.213  18.673  1.00  0.00           H  
ATOM    917 2HB  LYS A  56       5.830  -1.720  20.352  1.00  0.00           H  
ATOM    918 1HG  LYS A  56       3.930  -0.281  19.766  1.00  0.00           H  
ATOM    919 2HG  LYS A  56       4.113  -0.718  18.062  1.00  0.00           H  
ATOM    920 1HD  LYS A  56       3.700  -3.095  18.631  1.00  0.00           H  
ATOM    921 2HD  LYS A  56       3.499  -2.647  20.332  1.00  0.00           H  
ATOM    922 1HE  LYS A  56       1.590  -1.191  19.714  1.00  0.00           H  
ATOM    923 2HE  LYS A  56       1.783  -1.660  18.023  1.00  0.00           H  
ATOM    924 1HZ  LYS A  56       0.085  -2.939  19.105  1.00  0.00           H  
ATOM    925 2HZ  LYS A  56       1.329  -3.928  18.661  1.00  0.00           H  
ATOM    926 3HZ  LYS A  56       1.147  -3.490  20.240  1.00  0.00           H  
ATOM    927  N   GLN A  57       8.847  -1.251  18.937  1.00  0.00           N  
ATOM    928  CA  GLN A  57      10.178  -1.621  19.405  1.00  0.00           C  
ATOM    929  C   GLN A  57      11.114  -0.419  19.409  1.00  0.00           C  
ATOM    930  O   GLN A  57      11.888  -0.227  20.347  1.00  0.00           O  
ATOM    931  CB  GLN A  57      10.762  -2.735  18.533  1.00  0.00           C  
ATOM    932  CG  GLN A  57      10.069  -4.077  18.690  1.00  0.00           C  
ATOM    933  CD  GLN A  57      10.666  -5.147  17.795  1.00  0.00           C  
ATOM    934  OE1 GLN A  57      11.717  -4.945  17.180  1.00  0.00           O  
ATOM    935  NE2 GLN A  57      10.000  -6.292  17.717  1.00  0.00           N  
ATOM    936  H   GLN A  57       8.534  -1.578  18.034  1.00  0.00           H  
ATOM    937  HA  GLN A  57      10.093  -2.003  20.422  1.00  0.00           H  
ATOM    938 1HB  GLN A  57      10.701  -2.446  17.483  1.00  0.00           H  
ATOM    939 2HB  GLN A  57      11.817  -2.871  18.774  1.00  0.00           H  
ATOM    940 1HG  GLN A  57      10.164  -4.405  19.725  1.00  0.00           H  
ATOM    941 2HG  GLN A  57       9.016  -3.964  18.430  1.00  0.00           H  
ATOM    942 1HE2 GLN A  57      10.346  -7.035  17.142  1.00  0.00           H  
ATOM    943 2HE2 GLN A  57       9.151  -6.414  18.233  1.00  0.00           H  
ATOM    944  N   ILE A  58      11.039   0.388  18.356  1.00  0.00           N  
ATOM    945  CA  ILE A  58      11.910   1.549  18.216  1.00  0.00           C  
ATOM    946  C   ILE A  58      11.489   2.669  19.160  1.00  0.00           C  
ATOM    947  O   ILE A  58      12.301   3.187  19.925  1.00  0.00           O  
ATOM    948  CB  ILE A  58      11.905   2.069  16.767  1.00  0.00           C  
ATOM    949  CG1 ILE A  58      12.446   0.999  15.815  1.00  0.00           C  
ATOM    950  CG2 ILE A  58      12.722   3.347  16.658  1.00  0.00           C  
ATOM    951  CD1 ILE A  58      13.874   0.593  16.101  1.00  0.00           C  
ATOM    952  H   ILE A  58      10.362   0.190  17.632  1.00  0.00           H  
ATOM    953  HA  ILE A  58      12.929   1.249  18.463  1.00  0.00           H  
ATOM    954  HB  ILE A  58      10.880   2.276  16.459  1.00  0.00           H  
ATOM    955 1HG1 ILE A  58      11.820   0.110  15.872  1.00  0.00           H  
ATOM    956 2HG1 ILE A  58      12.397   1.367  14.789  1.00  0.00           H  
ATOM    957 1HG2 ILE A  58      12.708   3.700  15.627  1.00  0.00           H  
ATOM    958 2HG2 ILE A  58      12.294   4.109  17.308  1.00  0.00           H  
ATOM    959 3HG2 ILE A  58      13.750   3.148  16.959  1.00  0.00           H  
ATOM    960 1HD1 ILE A  58      14.186  -0.167  15.385  1.00  0.00           H  
ATOM    961 2HD1 ILE A  58      14.525   1.463  16.014  1.00  0.00           H  
ATOM    962 3HD1 ILE A  58      13.941   0.189  17.110  1.00  0.00           H  
ATOM    963  N   GLY A  59      10.213   3.038  19.099  1.00  0.00           N  
ATOM    964  CA  GLY A  59       9.689   4.119  19.925  1.00  0.00           C  
ATOM    965  C   GLY A  59       9.115   5.239  19.066  1.00  0.00           C  
ATOM    966  O   GLY A  59       9.225   6.416  19.411  1.00  0.00           O  
ATOM    967  H   GLY A  59       9.592   2.557  18.464  1.00  0.00           H  
ATOM    968 1HA  GLY A  59       8.915   3.729  20.587  1.00  0.00           H  
ATOM    969 2HA  GLY A  59      10.485   4.511  20.558  1.00  0.00           H  
ATOM    970  N   LEU A  60       8.504   4.867  17.948  1.00  0.00           N  
ATOM    971  CA  LEU A  60       7.936   5.841  17.023  1.00  0.00           C  
ATOM    972  C   LEU A  60       6.421   5.708  16.945  1.00  0.00           C  
ATOM    973  O   LEU A  60       5.833   4.821  17.563  1.00  0.00           O  
ATOM    974  CB  LEU A  60       8.544   5.663  15.626  1.00  0.00           C  
ATOM    975  CG  LEU A  60      10.074   5.742  15.551  1.00  0.00           C  
ATOM    976  CD1 LEU A  60      10.533   5.395  14.142  1.00  0.00           C  
ATOM    977  CD2 LEU A  60      10.531   7.139  15.947  1.00  0.00           C  
ATOM    978  H   LEU A  60       8.430   3.883  17.732  1.00  0.00           H  
ATOM    979  HA  LEU A  60       8.181   6.842  17.382  1.00  0.00           H  
ATOM    980 1HB  LEU A  60       8.243   4.692  15.238  1.00  0.00           H  
ATOM    981 2HB  LEU A  60       8.140   6.435  14.971  1.00  0.00           H  
ATOM    982  HG  LEU A  60      10.510   5.011  16.233  1.00  0.00           H  
ATOM    983 1HD1 LEU A  60      11.620   5.451  14.089  1.00  0.00           H  
ATOM    984 2HD1 LEU A  60      10.210   4.385  13.892  1.00  0.00           H  
ATOM    985 3HD1 LEU A  60      10.099   6.101  13.434  1.00  0.00           H  
ATOM    986 1HD2 LEU A  60      11.618   7.194  15.895  1.00  0.00           H  
ATOM    987 2HD2 LEU A  60      10.097   7.870  15.265  1.00  0.00           H  
ATOM    988 3HD2 LEU A  60      10.205   7.353  16.965  1.00  0.00           H  
ATOM    989  N   GLN A  61       5.792   6.596  16.182  1.00  0.00           N  
ATOM    990  CA  GLN A  61       4.346   6.566  16.003  1.00  0.00           C  
ATOM    991  C   GLN A  61       3.962   5.787  14.752  1.00  0.00           C  
ATOM    992  O   GLN A  61       4.741   5.695  13.803  1.00  0.00           O  
ATOM    993  CB  GLN A  61       3.786   7.988  15.926  1.00  0.00           C  
ATOM    994  CG  GLN A  61       3.970   8.800  17.196  1.00  0.00           C  
ATOM    995  CD  GLN A  61       3.183   8.235  18.363  1.00  0.00           C  
ATOM    996  OE1 GLN A  61       1.967   8.044  18.276  1.00  0.00           O  
ATOM    997  NE2 GLN A  61       3.874   7.962  19.465  1.00  0.00           N  
ATOM    998  H   GLN A  61       6.331   7.310  15.713  1.00  0.00           H  
ATOM    999  HA  GLN A  61       3.900   6.076  16.870  1.00  0.00           H  
ATOM   1000 1HB  GLN A  61       4.270   8.526  15.110  1.00  0.00           H  
ATOM   1001 2HB  GLN A  61       2.720   7.948  15.704  1.00  0.00           H  
ATOM   1002 1HG  GLN A  61       5.027   8.801  17.465  1.00  0.00           H  
ATOM   1003 2HG  GLN A  61       3.630   9.820  17.017  1.00  0.00           H  
ATOM   1004 1HE2 GLN A  61       3.408   7.587  20.268  1.00  0.00           H  
ATOM   1005 2HE2 GLN A  61       4.859   8.132  19.493  1.00  0.00           H  
ATOM   1006  N   TYR A  62       2.757   5.228  14.755  1.00  0.00           N  
ATOM   1007  CA  TYR A  62       2.280   4.427  13.633  1.00  0.00           C  
ATOM   1008  C   TYR A  62       0.789   4.631  13.405  1.00  0.00           C  
ATOM   1009  O   TYR A  62       0.009   4.704  14.355  1.00  0.00           O  
ATOM   1010  CB  TYR A  62       2.582   2.945  13.866  1.00  0.00           C  
ATOM   1011  CG  TYR A  62       2.024   2.405  15.163  1.00  0.00           C  
ATOM   1012  CD1 TYR A  62       0.731   1.903  15.207  1.00  0.00           C  
ATOM   1013  CD2 TYR A  62       2.804   2.411  16.310  1.00  0.00           C  
ATOM   1014  CE1 TYR A  62       0.221   1.409  16.392  1.00  0.00           C  
ATOM   1015  CE2 TYR A  62       2.294   1.917  17.495  1.00  0.00           C  
ATOM   1016  CZ  TYR A  62       1.008   1.418  17.538  1.00  0.00           C  
ATOM   1017  OH  TYR A  62       0.500   0.926  18.719  1.00  0.00           O  
ATOM   1018  H   TYR A  62       2.154   5.361  15.554  1.00  0.00           H  
ATOM   1019  HA  TYR A  62       2.818   4.734  12.736  1.00  0.00           H  
ATOM   1020 1HB  TYR A  62       2.169   2.356  13.046  1.00  0.00           H  
ATOM   1021 2HB  TYR A  62       3.661   2.790  13.869  1.00  0.00           H  
ATOM   1022  HD1 TYR A  62       0.118   1.898  14.305  1.00  0.00           H  
ATOM   1023  HD2 TYR A  62       3.819   2.806  16.276  1.00  0.00           H  
ATOM   1024  HE1 TYR A  62      -0.794   1.015  16.426  1.00  0.00           H  
ATOM   1025  HE2 TYR A  62       2.907   1.923  18.397  1.00  0.00           H  
ATOM   1026  HH  TYR A  62       1.163   1.004  19.408  1.00  0.00           H  
ATOM   1027  N   ARG A  63       0.396   4.723  12.139  1.00  0.00           N  
ATOM   1028  CA  ARG A  63      -1.007   4.893  11.781  1.00  0.00           C  
ATOM   1029  C   ARG A  63      -1.362   4.081  10.542  1.00  0.00           C  
ATOM   1030  O   ARG A  63      -0.485   3.533   9.876  1.00  0.00           O  
ATOM   1031  CB  ARG A  63      -1.321   6.360  11.530  1.00  0.00           C  
ATOM   1032  CG  ARG A  63      -1.125   7.271  12.731  1.00  0.00           C  
ATOM   1033  CD  ARG A  63      -2.143   7.021  13.783  1.00  0.00           C  
ATOM   1034  NE  ARG A  63      -2.048   7.982  14.870  1.00  0.00           N  
ATOM   1035  CZ  ARG A  63      -1.244   7.847  15.942  1.00  0.00           C  
ATOM   1036  NH1 ARG A  63      -0.474   6.788  16.057  1.00  0.00           N  
ATOM   1037  NH2 ARG A  63      -1.230   8.779  16.879  1.00  0.00           N  
ATOM   1038  H   ARG A  63       1.088   4.673  11.404  1.00  0.00           H  
ATOM   1039  HA  ARG A  63      -1.620   4.546  12.614  1.00  0.00           H  
ATOM   1040 1HB  ARG A  63      -0.689   6.734  10.725  1.00  0.00           H  
ATOM   1041 2HB  ARG A  63      -2.357   6.460  11.206  1.00  0.00           H  
ATOM   1042 1HG  ARG A  63      -0.138   7.099  13.161  1.00  0.00           H  
ATOM   1043 2HG  ARG A  63      -1.206   8.312  12.415  1.00  0.00           H  
ATOM   1044 1HD  ARG A  63      -3.140   7.094  13.349  1.00  0.00           H  
ATOM   1045 2HD  ARG A  63      -2.000   6.023  14.196  1.00  0.00           H  
ATOM   1046  HE  ARG A  63      -2.626   8.810  14.816  1.00  0.00           H  
ATOM   1047 1HH1 ARG A  63      -0.485   6.075  15.341  1.00  0.00           H  
ATOM   1048 2HH1 ARG A  63       0.129   6.686  16.861  1.00  0.00           H  
ATOM   1049 1HH2 ARG A  63      -1.823   9.593  16.791  1.00  0.00           H  
ATOM   1050 2HH2 ARG A  63      -0.628   8.678  17.683  1.00  0.00           H  
ATOM   1051  N   THR A  64      -2.653   4.008  10.240  1.00  0.00           N  
ATOM   1052  CA  THR A  64      -3.128   3.262   9.080  1.00  0.00           C  
ATOM   1053  C   THR A  64      -4.410   3.867   8.523  1.00  0.00           C  
ATOM   1054  O   THR A  64      -5.225   4.414   9.268  1.00  0.00           O  
ATOM   1055  CB  THR A  64      -3.365   1.782   9.431  1.00  0.00           C  
ATOM   1056  OG1 THR A  64      -3.733   1.060   8.248  1.00  0.00           O  
ATOM   1057  CG2 THR A  64      -4.472   1.649  10.466  1.00  0.00           C  
ATOM   1058  H   THR A  64      -3.325   4.480  10.828  1.00  0.00           H  
ATOM   1059  HA  THR A  64      -2.359   3.300   8.306  1.00  0.00           H  
ATOM   1060  HB  THR A  64      -2.447   1.352   9.832  1.00  0.00           H  
ATOM   1061  HG1 THR A  64      -3.209   1.374   7.507  1.00  0.00           H  
ATOM   1062 1HG2 THR A  64      -4.625   0.597  10.702  1.00  0.00           H  
ATOM   1063 2HG2 THR A  64      -4.190   2.187  11.371  1.00  0.00           H  
ATOM   1064 3HG2 THR A  64      -5.394   2.069  10.067  1.00  0.00           H  
ATOM   1065  N   ASP A  65      -4.585   3.766   7.210  1.00  0.00           N  
ATOM   1066  CA  ASP A  65      -5.776   4.292   6.553  1.00  0.00           C  
ATOM   1067  C   ASP A  65      -6.119   3.487   5.306  1.00  0.00           C  
ATOM   1068  O   ASP A  65      -5.538   2.430   5.059  1.00  0.00           O  
ATOM   1069  CB  ASP A  65      -5.576   5.763   6.179  1.00  0.00           C  
ATOM   1070  CG  ASP A  65      -6.865   6.571   6.245  1.00  0.00           C  
ATOM   1071  OD1 ASP A  65      -7.917   5.984   6.151  1.00  0.00           O  
ATOM   1072  OD2 ASP A  65      -6.786   7.768   6.388  1.00  0.00           O  
ATOM   1073  H   ASP A  65      -3.875   3.313   6.652  1.00  0.00           H  
ATOM   1074  HA  ASP A  65      -6.612   4.230   7.251  1.00  0.00           H  
ATOM   1075 1HB  ASP A  65      -4.847   6.214   6.852  1.00  0.00           H  
ATOM   1076 2HB  ASP A  65      -5.173   5.830   5.168  1.00  0.00           H  
ATOM   1077  N   GLY A  66      -7.066   3.993   4.524  1.00  0.00           N  
ATOM   1078  CA  GLY A  66      -7.481   3.327   3.294  1.00  0.00           C  
ATOM   1079  C   GLY A  66      -8.396   4.219   2.467  1.00  0.00           C  
ATOM   1080  O   GLY A  66      -7.930   5.087   1.782  1.00  0.00           O  
ATOM   1081  OXT GLY A  66      -9.584   4.055   2.499  1.00  0.00           O  
ATOM   1082  H   GLY A  66      -7.511   4.860   4.787  1.00  0.00           H  
ATOM   1083 1HA  GLY A  66      -6.600   3.061   2.709  1.00  0.00           H  
ATOM   1084 2HA  GLY A  66      -7.995   2.399   3.539  1.00  0.00           H  
TER                                                                             

complete: res ss phi psi omega frag rama seq
   1 L     0.000    0.000    0.000 ----      0.00 T
   2 L     0.000    0.000    0.000 ----      0.00 E
   3 L     0.000    0.000    0.000 ----      0.00 I
   4 L     0.000    0.000    0.000 ----      0.00 E
   5 L     0.000    0.000    0.000 ----      0.00 L
   6 L     0.000    0.000    0.000 ----      0.00 E
   7 L     0.000    0.000    0.000 ----      0.00 S
   8 L     0.000    0.000    0.000 ----      0.00 K
   9 L     0.000    0.000    0.000 ----      0.00 N
  10 L     0.000    0.000    0.000 ----      0.00 G
  11 L     0.000    0.000    0.000 ----      0.00 Q
  12 L     0.000    0.000    0.000 ----      0.00 R
  13 L     0.000    0.000    0.000 ----      0.00 E
  14 L     0.000    0.000    0.000 ----      0.00 H
  15 L     0.000    0.000    0.000 ----      0.00 Y
  16 L     0.000    0.000    0.000 ----      0.00 T
  17 L     0.000    0.000    0.000 ----      0.00 A
  18 L     0.000    0.000    0.000 ----      0.00 T
  19 L     0.000    0.000    0.000 ----      0.00 S
  20 L     0.000    0.000    0.000 ----      0.00 E
  21 L     0.000    0.000    0.000 ----      0.00 D
  22 L     0.000    0.000    0.000 ----      0.00 E
  23 L     0.000    0.000    0.000 ----      0.00 A
  24 L     0.000    0.000    0.000 ----      0.00 R
  25 L     0.000    0.000    0.000 ----      0.00 K
  26 L     0.000    0.000    0.000 ----      0.00 I
  27 L     0.000    0.000    0.000 ----      0.00 I
  28 L     0.000    0.000    0.000 ----      0.00 E
  29 L     0.000    0.000    0.000 ----      0.00 K
  30 L     0.000    0.000    0.000 ----      0.00 A
  31 L     0.000    0.000    0.000 ----      0.00 V
  32 L     0.000    0.000    0.000 ----      0.00 R
  33 L     0.000    0.000    0.000 ----      0.00 R
  34 L     0.000    0.000    0.000 ----      0.00 G
  35 L     0.000    0.000    0.000 ----      0.00 I
  36 L     0.000    0.000    0.000 ----      0.00 K
  37 L     0.000    0.000    0.000 ----      0.00 R
  38 L     0.000    0.000    0.000 ----      0.00 I
  39 L     0.000    0.000    0.000 ----      0.00 E
  40 L     0.000    0.000    0.000 ----      0.00 L
  41 L     0.000    0.000    0.000 ----      0.00 R
  42 L     0.000    0.000    0.000 ----      0.00 G
  43 L     0.000    0.000    0.000 ----      0.00 A
  44 L     0.000    0.000    0.000 ----      0.00 S
  45 L     0.000    0.000    0.000 ----      0.00 E
  46 L     0.000    0.000    0.000 ----      0.00 Q
  47 L     0.000    0.000    0.000 ----      0.00 L
  48 L     0.000    0.000    0.000 ----      0.00 I
  49 L     0.000    0.000    0.000 ----      0.00 R
  50 L     0.000    0.000    0.000 ----      0.00 D
  51 L     0.000    0.000    0.000 ----      0.00 M
  52 L     0.000    0.000    0.000 ----      0.00 Q
  53 L     0.000    0.000    0.000 ----      0.00 E
  54 L     0.000    0.000    0.000 ----      0.00 I
  55 L     0.000    0.000    0.000 ----      0.00 A
  56 L     0.000    0.000    0.000 ----      0.00 K
  57 L     0.000    0.000    0.000 ----      0.00 Q
  58 L     0.000    0.000    0.000 ----      0.00 I
  59 L     0.000    0.000    0.000 ----      0.00 G
  60 L     0.000    0.000    0.000 ----      0.00 L
  61 L     0.000    0.000    0.000 ----      0.00 Q
  62 L     0.000    0.000    0.000 ----      0.00 Y
  63 L     0.000    0.000    0.000 ----      0.00 R
  64 L     0.000    0.000    0.000 ----      0.00 T
  65 L     0.000    0.000    0.000 ----      0.00 D
  66 L     0.000    0.000    0.000 ----      0.00 G
