# Supplementary material for: Exploration of novel αβ-protein folds through de novo design
Source: Nat Struct Mol Biol. 2023 Jul 3;30(8):1132–40. doi: 10.1038/s41594-023-01029-0 (PMC10442233; doi:10.1038/s41594-023-01029-0)
Supplement: Supplementary file 5 — Source data for Supplementary Fig. 2. [file 41594_2023_1029_MOESM5_ESM.txt]

e2ybbA2    6  162543++-+-+      ind=1  sheet=1  0.00793651  309.1.1.8       a+b_two_layers
e4bx8B4    7  1276435+-----+    ind=1  sheet=1  0.01851852  2111.86.1.2     a/b_three-layered_sandwiches
e2aepA1    4  1432+-+-          ind=0  sheet=6  0.00029274  5.1.3.19        beta_duplicates_or_obligate_multimers
e2aepA1    4  1234+-+-          ind=1  sheet=6  0.00029274  5.1.3.19        beta_duplicates_or_obligate_multimers
e2aepA1    4  1234+-+-          ind=1  sheet=6  0.00029274  5.1.3.19        beta_duplicates_or_obligate_multimers
e2aepA1    4  1234+-+-          ind=1  sheet=6  0.00029274  5.1.3.19        beta_duplicates_or_obligate_multimers
e2aepA1    4  1234+-+-          ind=1  sheet=6  0.00029274  5.1.3.19        beta_duplicates_or_obligate_multimers
e1s0wD2    5  15432+-+-+        ind=1  sheet=1  0.02564103  809.1.1.1       a+b_two_layers
e4hizA4    3  123+-+            ind=1  sheet=1  0.02564103  79.1.1.65       beta_duplicates_or_obligate_multimers
e4qqqA1    4  1432++-+          ind=0  sheet=3  0.25000000  5089.1.1.17     beta_complex_topology
e4qqqA1    3  123+-+            ind=0  sheet=3  0.25000000  5089.1.1.17     beta_complex_topology
e2wj7A1    4  1243+-+-          ind=0  sheet=2  0.00689655  319.1.1.2       beta_sandwiches
e2wj7A1    3  123+-+            ind=1  sheet=2  0.00689655  319.1.1.2       beta_sandwiches
e1h3gA2    6  123645+-+-+-      ind=1  sheet=1  0.00483092  12.1.1.7        beta_sandwiches
e4zg1A1    4  1243+-+-          ind=0  sheet=2  0.00000226  11.1.1.765      beta_sandwiches
e4zg1A1    6  165234++-+-+      ind=0  sheet=2  0.00000226  11.1.1.765      beta_sandwiches
e2mvoA1    4  1234+-+-          ind=1  sheet=1  1.00000000  3982.1.1.1      a+b_complex_topology
e4kxtA2    3  213+-+            ind=0  sheet=2  0.01538462  2111.107.1.6    a/b_three-layered_sandwiches
e4kxtA2    4  2134++++          ind=1  sheet=2  0.01538462  2111.107.1.6    a/b_three-layered_sandwiches
e1xmxA2    3  132+-+            ind=1  sheet=1  0.00208333  101.1.2.542     alpha_arrays
e4lrjB1    5  12354+-+-+        ind=1  sheet=2  0.00581395  206.1.1.133     a+b_complex_topology
e4lrjB1    3  123+-+            ind=1  sheet=2  0.00581395  206.1.1.133     a+b_complex_topology
e1q53B1    4  4132+-+-          ind=1  sheet=1  0.00308642  304.4.1.5       a+b_two_layers
e4g8tA1    3  132+-+            ind=0  sheet=3  0.00006126  2002.1.1.1056   a/b_barrels
e4g8tA1    3  123+++            ind=1  sheet=3  0.00006126  2002.1.1.1056   a/b_barrels
e4g8tA1    3  123+++            ind=1  sheet=3  0.00006126  2002.1.1.1056   a/b_barrels
e1sluA1    4  1432+--+          ind=0  sheet=2  0.12500000  521.1.1.1       beta_sandwiches
e1um9B1    5  13245+----        ind=1  sheet=1  0.02564103  2111.14.1.1     a/b_three-layered_sandwiches
e5ecjA1    4  1324+-++          ind=0  sheet=2  0.01666667  70.3.1.7        beta_barrels
e5ecjA1    3  132+-+            ind=1  sheet=2  0.01666667  70.3.1.7        beta_barrels
e3obqA1    6  123465+-+-+-      ind=1  sheet=1  0.02500000  216.1.1.4       a+b_two_layers
e4v2uA1    6  321456++++++      ind=1  sheet=1  0.00460829  2111.1.1.231    a/b_three-layered_sandwiches
e4muoA2    7  3214567+++++-+    ind=1  sheet=1  0.06250000  2111.42.1.1     a/b_three-layered_sandwiches
e3s21A1    5  15423+-+++        ind=1  sheet=1  0.01000000  2111.79.1.27    a/b_three-layered_sandwiches
e1noaA1    3  123+-+            ind=0  sheet=2  0.00024851  11.1.1.136      beta_sandwiches
e1noaA1    6  651234+-+-+-      ind=0  sheet=2  0.00024851  11.1.1.136      beta_sandwiches
e2vknA1    5  51234+-+-+        ind=1  sheet=1  0.00002628  4.1.1.116       beta_barrels
e1xdfB1    7  1765432+-+-+-+    ind=1  sheet=1  0.00158983  331.3.1.15      a+b_two_layers
e4x7uB1    7  3214576+++++-+    ind=1  sheet=1  0.00054825  2003.1.5.77     a/b_three-layered_sandwiches
e3qwyA1    5  51234+-+-+        ind=1  sheet=1  0.00002628  4.1.1.116       beta_barrels
e1r6dA1    7  3214567+++++++    ind=0  sheet=2  0.00011246  2003.1.1.410    a/b_three-layered_sandwiches
e2zjqA2    7  1623457+-+-+-+    ind=1  sheet=1  0.00088028  4.1.1.447       beta_barrels
e3kzwA2    6  165243+++++-      ind=1  sheet=1  0.01010101  2111.27.1.5     a/b_three-layered_sandwiches
e4y0kA1    3  213+-+            ind=0  sheet=2  0.00131062  236.1.1.22      beta_barrels
e4ip2C3    3  123++-            ind=1  sheet=1  0.16666667  3688.1.1.1      a+b_two_layers
e4guaA3    6  165243+++++-      ind=1  sheet=1  0.00649351  2111.27.1.2     a/b_three-layered_sandwiches
e3vpbB1    4  1423+-+-          ind=1  sheet=2  0.00155039  206.1.3.22      a+b_complex_topology
e3vpbB1    5  32145+-+-+        ind=1  sheet=2  0.00155039  206.1.3.22      a+b_complex_topology
e4wutA2    6  213456++++++      ind=1  sheet=1  0.00051020  2007.1.2.41     a/b_three-layered_sandwiches
e1snyA1    8  32145678+++++++-  ind=1  sheet=1  0.00003595  2003.1.1.332    a/b_three-layered_sandwiches
e1ul7A1    5  15432+-+-+        ind=1  sheet=1  0.05555556  331.4.1.1       a+b_two_layers
e1euzC1    7  4321567+-+++++    ind=1  sheet=1  0.00019069  2003.1.1.24     a/b_three-layered_sandwiches
e1a5fH1    4  1243+-+-          ind=0  sheet=2  0.00000226  11.1.1.765      beta_sandwiches
e1a5fH1    6  165234++-+-+      ind=0  sheet=2  0.00000226  11.1.1.765      beta_sandwiches
e1yrzB2    4  1234+-+-          ind=1  sheet=5  0.00024108  5.1.2.5         beta_duplicates_or_obligate_multimers
e1yrzB2    4  1234+-+-          ind=1  sheet=5  0.00024108  5.1.2.5         beta_duplicates_or_obligate_multimers
e1yrzB2    4  1234+-+-          ind=1  sheet=5  0.00024108  5.1.2.5         beta_duplicates_or_obligate_multimers
e1yrzB2    4  1234+-+-          ind=1  sheet=5  0.00024108  5.1.2.5         beta_duplicates_or_obligate_multimers
e3ijhA1    4  1243+-+-          ind=0  sheet=2  0.00000241  11.1.1.1549     beta_sandwiches
e2bgrA2    8  12435678+-++++++  ind=1  sheet=1  0.00023742  2111.78.1.6     a/b_three-layered_sandwiches
e3dv8A4    4  1423+-+-          ind=0  sheet=2  0.00040700  10.12.1.295     beta_sandwiches
e3dv8A4    4  1423+-+-          ind=0  sheet=2  0.00040700  10.12.1.295     beta_sandwiches
e3tcfA1    6  261534+-+---      ind=1  sheet=1  0.00042230  2111.17.1.214   a/b_three-layered_sandwiches
e3kd4A1    8  78612534+-++-+-+  ind=0  sheet=3  0.20000000  4081.1.1.1      beta_sandwiches
e3kd4A1    3  132+-+            ind=0  sheet=3  0.20000000  4081.1.1.1      beta_sandwiches
e3kd4A1    3  132+-+            ind=0  sheet=3  0.20000000  4081.1.1.1      beta_sandwiches
e3u7wH1    4  1243+-+-          ind=0  sheet=2  0.00000627  11.1.1.2548     beta_sandwiches
e4n0gA1    5  15423+-+-+        ind=0  sheet=2  0.01388889  210.2.1.1       a+b_four_layers
e2nuhA1    4  4132+-+-          ind=1  sheet=1  0.00520833  304.5.1.2       a+b_two_layers
e1zsqA2    5  12534+----        ind=1  sheet=1  0.01754386  2007.2.3.4      a/b_three-layered_sandwiches
e3qs7E2    4  1243+-+-          ind=0  sheet=2  0.00024851  11.1.1.2565     beta_sandwiches
e3qs7E2    5  15423++-+-        ind=0  sheet=2  0.00024851  11.1.1.2565     beta_sandwiches
e4o2iA1    3  132++-            ind=1  sheet=1  0.00757576  2498.1.1.34     mixed_a+b_and_a/b
e4je3B1    4  2134+--+          ind=1  sheet=1  1.00000000  3771.1.1.1      a+b_two_layers
e3vh1A2    4  1234+--+          ind=1  sheet=1  0.02500000  3351.1.1.1      a/b_three-layered_sandwiches
e1wpgA1    6  213645+-+-+-      ind=0  sheet=2  0.04545455  10.13.1.2       beta_sandwiches
e1wpgA1    4  1423+-+-          ind=0  sheet=2  0.04545455  10.13.1.2       beta_sandwiches
e2x26A1    5  51423+-+++        ind=1  sheet=1  0.00122850  2111.17.1.88    a/b_three-layered_sandwiches
e1p15A1    8  12837654+----+-+  ind=1  sheet=1  0.00092336  2007.2.3.10     a/b_three-layered_sandwiches
e2w96B1    5  12354+-+-+        ind=1  sheet=1  0.00004455  206.1.1.24      a+b_complex_topology
e4q5wB1    5  51234+-+-+        ind=1  sheet=1  0.00070423  4.1.1.78        beta_barrels
e4z87A1    3  123+-+            ind=1  sheet=2  0.00011806  2002.1.1.217    a/b_barrels
e4pvfA1    7  1765423+-+++++    ind=1  sheet=1  0.00112486  2111.77.1.72    a/b_three-layered_sandwiches
e3b8pA1    4  4132+-+-          ind=1  sheet=1  0.08333333  304.58.1.2      a+b_two_layers
e3otzA1    8  12345678++++++++  ind=0  sheet=3  0.00183150  208.1.1.9       beta_duplicates_or_obligate_multimers
e3otzA1    7  1234567+++++++    ind=0  sheet=3  0.00183150  208.1.1.9       beta_duplicates_or_obligate_multimers
e3otzA1    7  1234567+++++++    ind=0  sheet=3  0.00183150  208.1.1.9       beta_duplicates_or_obligate_multimers
e2gvkA3    4  4132+-+-          ind=1  sheet=1  0.00308642  304.4.1.110     a+b_two_layers
e3u23A1    5  51234+-+-+        ind=1  sheet=1  0.00002628  4.1.1.116       beta_barrels
e3j6vB1    3  132+-+            ind=1  sheet=1  0.02222222  2007.6.1.34     a/b_three-layered_sandwiches
e3b4tA1    4  2134+-+-          ind=1  sheet=1  0.04166667  245.1.1.12      a+b_two_layers
e4elmH3    3  132+-+            ind=1  sheet=1  0.00002549  11.1.1.300      beta_sandwiches
e1tdqA1    3  123+-+            ind=0  sheet=2  0.00001136  11.1.1.213      beta_sandwiches
e1tdqA1    4  2134+-+-          ind=0  sheet=2  0.00001136  11.1.1.213      beta_sandwiches
e3fcpA2    3  123+-+            ind=1  sheet=1  0.00079618  218.1.1.3       a+b_two_layers
e2bp7D2    5  12354+++++        ind=1  sheet=1  0.00378788  2111.75.1.9     a/b_three-layered_sandwiches
e4c2eB4    6  123456+-----      ind=0  sheet=2  0.01190476  2486.1.1.9      a/b_three-layered_sandwiches
e1eu1A5    6  216543+-++++      ind=1  sheet=2  0.01851852  2003.2.1.19     a/b_three-layered_sandwiches
e1eu1A5    3  123+-+            ind=1  sheet=2  0.01851852  2003.2.1.19     a/b_three-layered_sandwiches
e2ve3A1    5  12543+--+-        ind=0  sheet=2  0.00793651  149.1.1.3       alpha_arrays
e2ve3A1    3  132+-+            ind=0  sheet=2  0.00793651  149.1.1.3       alpha_arrays
e3gnnA1    5  15432+++++        ind=1  sheet=1  0.00046382  2002.1.1.165    a/b_barrels
e2r53A1    3  123+-+            ind=1  sheet=1  0.00395257  385.1.1.11      few_secondary_structure_elements
e1l5pA1    5  21534+--+-        ind=1  sheet=1  0.00016770  221.1.1.12      a+b_two_layers
e4mv9A3    3  132+-+            ind=1  sheet=1  0.00094340  325.1.1.2       a+b_complex_topology
e4cczA4    8  18765432++++++++  ind=1  sheet=1  0.00081169  2002.1.1.173    a/b_barrels
e5es5A4    4  1234+++-          ind=1  sheet=1  0.00520833  2111.84.1.13    a/b_three-layered_sandwiches
e2pm9A1    4  1432+-+-          ind=0  sheet=7  0.00091075  5.1.4.44        beta_duplicates_or_obligate_multimers
e2pm9A1    3  123+-+            ind=1  sheet=7  0.00091075  5.1.4.44        beta_duplicates_or_obligate_multimers
e2pm9A1    4  1234+-+-          ind=1  sheet=7  0.00091075  5.1.4.44        beta_duplicates_or_obligate_multimers
e2pm9A1    3  123+-+            ind=1  sheet=7  0.00091075  5.1.4.44        beta_duplicates_or_obligate_multimers
e2pm9A1    4  1234+-+-          ind=1  sheet=7  0.00091075  5.1.4.44        beta_duplicates_or_obligate_multimers
e2pm9A1    4  1234+-+-          ind=1  sheet=7  0.00091075  5.1.4.44        beta_duplicates_or_obligate_multimers
e2pm9A1    4  1234+-+-          ind=1  sheet=7  0.00091075  5.1.4.44        beta_duplicates_or_obligate_multimers
e3dwlD1    5  12354+-+-+        ind=1  sheet=1  0.16666667  241.6.1.2       a+b_two_layers
e3effB1    4  1243+-+-          ind=0  sheet=2  0.00000627  11.1.1.2548     beta_sandwiches
e3effB1    6  165234++-+-+      ind=0  sheet=2  0.00000627  11.1.1.2548     beta_sandwiches
e2o2oA1    5  51234+-+-+        ind=1  sheet=1  0.00002628  4.1.1.116       beta_barrels
e1phzA1    4  4132+-+-          ind=1  sheet=1  0.01000000  304.8.1.74      a+b_two_layers
e3oenA1    4  4132+-++          ind=1  sheet=1  0.00270270  2111.17.1.314   a/b_three-layered_sandwiches
e1prtI2    5  15234+--+-        ind=1  sheet=1  0.02380952  209.1.1.1       a+b_complex_topology
e4f37K1    4  1243+-+-          ind=0  sheet=2  0.00000241  11.1.1.1549     beta_sandwiches
e4f37K1    6  165234++-+-+      ind=0  sheet=2  0.00000241  11.1.1.1549     beta_sandwiches
e1ow0C2    3  123+-+            ind=0  sheet=2  0.00004057  11.1.1.1552     beta_sandwiches
e1ow0C2    4  2134+-+-          ind=0  sheet=2  0.00004057  11.1.1.1552     beta_sandwiches
e4iugA9    5  12354+-+-+        ind=0  sheet=2  0.33333333  4077.1.1.1      beta_sandwiches
e4iugA9    4  1234+--+          ind=0  sheet=2  0.33333333  4077.1.1.1      beta_sandwiches
e1g55A1    8  32145768+++++-++  ind=1  sheet=2  0.00043860  2003.1.5.7      a/b_three-layered_sandwiches
e1g55A1    3  123++-            ind=1  sheet=2  0.00043860  2003.1.5.7      a/b_three-layered_sandwiches
e1rypG1    5  31245+-+-+        ind=0  sheet=2  0.00118343  210.1.1.2       a+b_four_layers
e1rypG1    5  12345+-+-+        ind=1  sheet=2  0.00118343  210.1.1.2       a+b_four_layers
e4dw2H2    3  123+-+            ind=0  sheet=2  0.00001063  11.1.1.787      beta_sandwiches
e1n26A1    4  1243+-+-          ind=0  sheet=2  0.00012425  11.1.1.113      beta_sandwiches
e1n26A1    4  2134+-+-          ind=0  sheet=2  0.00012425  11.1.1.113      beta_sandwiches
e3kyeA1    5  21543+-+-+        ind=1  sheet=1  0.00568182  223.2.1.9       a+b_three_layers
e2hzkA2    5  51423+-+++        ind=1  sheet=1  0.00010811  2111.17.1.302   a/b_three-layered_sandwiches
e3ga7A1    8  12435678+-++++++  ind=1  sheet=1  0.00023742  2111.78.1.6     a/b_three-layered_sandwiches
e4tlyA1    5  13245+++-+        ind=1  sheet=1  0.00268817  2485.1.1.289    a+b_three_layers
e3chmA2    3  132+-+            ind=1  sheet=1  0.00104167  101.1.2         alpha_arrays
e2j42A10   3  213+-+            ind=1  sheet=1  0.25000000  5096.1.1.2      few_secondary_structure_elements
e3fgeA1    3  123+-+            ind=0  sheet=2  0.00019524  1.1.5.4         beta_barrels
e3fgeA1    7  2156743+-+-+-+    ind=1  sheet=2  0.00019524  1.1.5.4         beta_barrels
e3f5pT1    6  156432++-+-+      ind=1  sheet=2  0.00004455  206.1.1.24      a+b_complex_topology
e3f5pT1    3  123+-+            ind=1  sheet=2  0.00004455  206.1.1.24      a+b_complex_topology
e1gudA2    6  213456++++++      ind=1  sheet=1  0.00051020  2007.1.2.41     a/b_three-layered_sandwiches
e2f2xA1    5  51234+-+-+        ind=1  sheet=1  0.00002628  4.1.1.116       beta_barrels
e4v6wAJ1   3  213+-+            ind=1  sheet=1  0.00086430  221.1.2.19      a+b_two_layers
e3h7qA1    3  132+-+            ind=1  sheet=1  0.01562500  301.8.1.2       a+b_three_layers
e2jzhA1    7  3241567++++++-    ind=1  sheet=1  0.16666667  2111.34.1.1     a/b_three-layered_sandwiches
e3lx1A2    5  21345+-+-+        ind=0  sheet=2  0.00252525  227.1.1.17      a+b_two_layers
e3lx1A2    5  32145+-+-+        ind=0  sheet=2  0.00252525  227.1.1.17      a+b_two_layers
e4v3pLG1   5  51234+-+-+        ind=1  sheet=1  0.00046948  4.1.1.779       beta_barrels
e3gnuP1    3  132++-            ind=0  sheet=3  0.50000000  3080.1.1.1      a+b_complex_topology
e3gnuP1    6  612345++-+-+      ind=0  sheet=3  0.50000000  3080.1.1.1      a+b_complex_topology
e3u9iA2    4  4123+-+-          ind=1  sheet=1  0.00079618  218.1.1.3       a+b_two_layers
e2axoA3    4  2134++-+          ind=1  sheet=1  0.01612903  2485.1.1.72     a+b_three_layers
e3js3A1    8  81234567++++++++  ind=1  sheet=1  0.00049950  2002.1.1.40     a/b_barrels
e2xj7A4    5  12534+-+-+        ind=1  sheet=1  0.00063573  10.1.2.223      beta_sandwiches
e1qmrA1    7  1765432+-+-+-+    ind=1  sheet=1  0.00158983  331.3.1.15      a+b_two_layers
e4ecoA1   19  12345678910111213141516171819+------------------  ind=1  sheet=1  0.00147929  207.1.1.51      beta_duplicates_or_obligate_multimers
e2yyoA1    7  1273456+-+-+-+    ind=0  sheet=2  0.00021853  10.1.1.34       beta_sandwiches
e2yyoA1    7  1273456+-+-+-+    ind=0  sheet=2  0.00021853  10.1.1.34       beta_sandwiches
e1b64A1    4  4132+-+-          ind=1  sheet=1  0.16666667  304.16.1.3      a+b_two_layers
e1v5tA1    4  2143+--+          ind=1  sheet=1  0.00022472  221.1.1.39      a+b_two_layers
e1jtvA1    7  3214567+++++++    ind=1  sheet=1  0.00003595  2003.1.1.332    a/b_three-layered_sandwiches
e4qtpB1    5  12345+----        ind=1  sheet=1  0.01818182  2496.1.1.4      a/b_three-layered_sandwiches
e4wwcA1    6  123654+-+-+-      ind=1  sheet=1  0.01449275  814.1.1.3       a+b_two_layers
e1vdwA2    6  213645+++-+-      ind=1  sheet=1  0.00961538  2111.88.1.4     a/b_three-layered_sandwiches
e1ezuB1    4  1432+--+          ind=0  sheet=2  0.12500000  521.1.1.1       beta_sandwiches
e1mi1B1    7  4321765+-+-+-+    ind=1  sheet=1  0.00892857  220.1.1.19      beta_barrels
e3f3mA1    5  32145+++++        ind=1  sheet=1  0.00108932  2005.1.1.218    a/b_three-layered_sandwiches
e1e5dA2    5  21345+++++        ind=1  sheet=1  0.00125313  2007.2.1.1      a/b_three-layered_sandwiches
e2czgA1    4  1423+-+-          ind=1  sheet=2  0.00027042  206.1.3.1       a+b_complex_topology
e2oezB1    4  1342+-+-          ind=0  sheet=2  0.50000000  4287.1.1.1      beta_sandwiches
e2oezB1    3  132+-+            ind=0  sheet=2  0.50000000  4287.1.1.1      beta_sandwiches
e4oo8D1    6  541236+++-++      ind=1  sheet=1  0.00180180  2484.1.1.87     mixed_a+b_and_a/b
e1xbtH2    6  615423++++++      ind=1  sheet=1  0.00050787  2004.1.1.242    a/b_three-layered_sandwiches
e1uliA2    9  176543298+-+-+-+-+  ind=1  sheet=1  0.00392157  331.3.1.16      a+b_two_layers
e4j4pH1    4  1243+-+-          ind=0  sheet=2  0.00000226  11.1.1.765      beta_sandwiches
e4j4pH1    6  165234++-+-+      ind=0  sheet=2  0.00000226  11.1.1.765      beta_sandwiches
e4ie6A1    5  14352++-+-        ind=0  sheet=2  0.00529101  10.12.1.34      beta_sandwiches
e4ie6A1    7  1657423+-+-+--    ind=0  sheet=2  0.00529101  10.12.1.34      beta_sandwiches
e3wo8B1    4  4123++++          ind=0  sheet=2  0.00049950  2002.1.1.706    a/b_barrels
e3wo8B1    4  1234++++          ind=1  sheet=2  0.00049950  2002.1.1.706    a/b_barrels
e1l1sA1    5  51234+++++        ind=1  sheet=1  0.03703704  2111.43.1.1     a/b_three-layered_sandwiches
e2uyoA1    7  3214576+++++-+    ind=1  sheet=1  0.00062657  2003.1.5.17     a/b_three-layered_sandwiches
e1ru3A3    4  3124+-++          ind=1  sheet=1  0.50000000  4971.1.1.1      a+b_complex_topology
e4d11F1    8  32147586++++-++-  ind=0  sheet=2  0.00264550  2111.6.1.7      a/b_three-layered_sandwiches
e4d11F1    4  1423+--+          ind=0  sheet=2  0.00264550  2111.6.1.7      a/b_three-layered_sandwiches
e1iaxA3    3  132+-+            ind=1  sheet=1  0.00127877  3016.1.1.63     a+b_two_layers
e4jakA1    6  321546++++++      ind=1  sheet=1  0.00362319  2488.1.1.7      a/b_three-layered_sandwiches
e1musA1    9  321459876+-+++-+-+  ind=1  sheet=1  0.00300300  2484.1.1.514    mixed_a+b_and_a/b
e2b2nA1    6  123456++-+-+      ind=1  sheet=1  0.12500000  506.2.1.2       beta_meanders
e3lwgB1    6  124563+-+-+-      ind=1  sheet=1  0.00069444  222.1.1.55      a+b_two_layers
e3uekA1    3  123++-            ind=1  sheet=1  0.33333333  3762.1.1.1      alpha_arrays
e1gg4A3    5  15432+----        ind=1  sheet=1  0.02222222  2493.1.1.10     a/b_three-layered_sandwiches
e2fd6U2    5  21435+-+-+        ind=1  sheet=1  0.01010101  382.1.1.5       few_secondary_structure_elements
e12e8L1    4  1243+-+-          ind=0  sheet=2  0.00000241  11.1.1.1549     beta_sandwiches
e4fgoA1    6  651234+-+-+-      ind=1  sheet=1  0.00909091  219.1.1.60      a+b_complex_topology
e2c6zA1    3  213++-            ind=0  sheet=5  0.02222222  232.1.1.1       a+b_duplicates_or_obligate_multimers
e2c6zA1    3  123+--            ind=1  sheet=5  0.02222222  232.1.1.1       a+b_duplicates_or_obligate_multimers
e2c6zA1    3  123+--            ind=1  sheet=5  0.02222222  232.1.1.1       a+b_duplicates_or_obligate_multimers
e2c6zA1    3  123+--            ind=1  sheet=5  0.02222222  232.1.1.1       a+b_duplicates_or_obligate_multimers
e2c6zA1    3  123+--            ind=1  sheet=5  0.02222222  232.1.1.1       a+b_duplicates_or_obligate_multimers
e2gf9A1    6  231456+-----      ind=1  sheet=1  0.00003121  2004.1.1.144    a/b_three-layered_sandwiches
e5aftJ1    5  32145+-+++        ind=1  sheet=1  0.00030030  2484.1.1.509    mixed_a+b_and_a/b
e3o6fC1    5  12543+-+-+        ind=0  sheet=2  0.00000560  11.1.1.1522     beta_sandwiches
e3o6fC1    5  15423++-+-        ind=0  sheet=2  0.00000560  11.1.1.1522     beta_sandwiches
e2mx4A1    4  1432++-+          ind=1  sheet=1  0.33333333  3935.1.1.1      extended_segments
e5es5A1    4  2134++++          ind=1  sheet=1  0.00584795  2111.84.1.8     a/b_three-layered_sandwiches
e4pgjA1    4  1243+-+-          ind=0  sheet=2  0.00004230  11.1.1.2539     beta_sandwiches
e4pgjA1    6  165234++-+-+      ind=0  sheet=2  0.00004230  11.1.1.2539     beta_sandwiches
e1mtnD1    3  213+-+            ind=1  sheet=1  0.00243902  384.1.1.13      few_secondary_structure_elements
e3kw8A4    6  321465+-++-+      ind=0  sheet=2  0.00223214  3156.1.1.7      beta_sandwiches
e3kw8A4    4  1432++-+          ind=0  sheet=2  0.00223214  3156.1.1.7      beta_sandwiches
e1mvzA1    3  123+-+            ind=0  sheet=2  0.02222222  359.1.1.1       few_secondary_structure_elements
e1mvzA1    3  132+-+            ind=1  sheet=2  0.02222222  359.1.1.1       few_secondary_structure_elements
e5cy4A1    5  32145+-+++        ind=1  sheet=1  0.00033367  2484.1.1.54     mixed_a+b_and_a/b
e3gzrA1    6  216543+--+-+      ind=1  sheet=1  0.00142450  243.1.1.9       a+b_two_layers
e3hluA2    4  4132+-+-          ind=1  sheet=1  0.08333333  304.5.1.5       a+b_two_layers
e3nqbB5    4  4123++-+          ind=0  sheet=2  0.00952381  65.1.1.9        beta_sandwiches
e3nqbB5    7  2134567+--+-+-    ind=0  sheet=2  0.00952381  65.1.1.9        beta_sandwiches
e3ic1A1    4  4132+-+-          ind=1  sheet=1  0.01666667  304.25.1.4      a+b_two_layers
e1tm7I1    3  123++-            ind=1  sheet=1  0.01562500  294.1.1.2       a+b_two_layers
e1bsgA2    5  21543+-+-+        ind=1  sheet=1  0.00714286  223.3.1.80      a+b_three_layers
e1zunA1    6  321465+++++-      ind=1  sheet=1  0.00420168  2005.1.1.136    a/b_three-layered_sandwiches
e2hi4A1    4  1243+--+          ind=1  sheet=1  0.00793651  149.1.1.3       alpha_arrays
e4klkA1    8  34217856+-+-+--+  ind=1  sheet=1  0.00387597  2.1.1.15        beta_barrels
e4jkmA2    3  123+-+            ind=0  sheet=2  0.00011695  11.1.1.92       beta_sandwiches
e4jkmA2    4  2134+-+-          ind=0  sheet=2  0.00011695  11.1.1.92       beta_sandwiches
e4r8xA2    4  1234+-+-          ind=1  sheet=1  0.01250000  230.1.1.7       a+b_two_layers
e1sviA1    7  1342567+-+++++    ind=1  sheet=1  0.00003492  2004.1.1.258    a/b_three-layered_sandwiches
e3h3xQ2    3  123+-+            ind=1  sheet=1  0.03571429  4025.1.1.4      alpha_complex_topology
e3bonA1    8  54123687+-+-+++-  ind=1  sheet=2  0.00216450  2498.1.1.16     mixed_a+b_and_a/b
e3bonA1    4  2134+-+-          ind=1  sheet=2  0.00216450  2498.1.1.16     mixed_a+b_and_a/b
e4r1dA1    6  213456++++++      ind=0  sheet=3  0.03846154  2111.78.1.45    a/b_three-layered_sandwiches
e4r1dA1    3  213+-+            ind=1  sheet=3  0.03846154  2111.78.1.45    a/b_three-layered_sandwiches
e4r1dA1    4  2134+--+          ind=0  sheet=3  0.03846154  2111.78.1.45    a/b_three-layered_sandwiches
e1yruA6    3  123+-+            ind=0  sheet=2  0.50000000  4036.1.1.1      a+b_two_layers
e3io1A3    6  124356+-++++      ind=0  sheet=2  0.01428571  2011.1.1.28     a/b_three-layered_sandwiches
e3io1A3    3  132++-            ind=0  sheet=2  0.01428571  2011.1.1.28     a/b_three-layered_sandwiches
e3lo7A2    5  21543+-+-+        ind=1  sheet=1  0.00340136  223.3.1.78      a+b_three_layers
e1m2dA1    5  21345++-+-        ind=1  sheet=1  0.01612903  2485.1.1.38     a+b_three_layers
e4oz4H2    4  1243+-+-          ind=0  sheet=2  0.00000226  11.1.1.765      beta_sandwiches
e2hy1A1    5  32145+++-+        ind=0  sheet=2  0.01020408  246.2.1.22      a+b_four_layers
e2hy1A1    6  123465+----+      ind=1  sheet=2  0.01020408  246.2.1.22      a+b_four_layers
e3s5bA1    8  12345678+-+-+--+  ind=1  sheet=1  0.00833333  378.1.1.5       few_secondary_structure_elements
e1wgcB1    3  213+-+            ind=1  sheet=1  0.00033300  387.1.2.1       few_secondary_structure_elements
e3wnuA1    3  123+-+            ind=1  sheet=1  0.01000000  136.1.1.7       alpha_complex_topology
e4r38B1    5  21543+-+-+        ind=1  sheet=1  0.00032595  223.1.1.113     a+b_three_layers
e2opiA1    8  43215876+-+-+-++  ind=1  sheet=1  0.03846154  281.1.1.2       a+b_three_layers
e2ch5A2    5  32145+-+++        ind=1  sheet=1  0.00900901  2484.1.1.511    mixed_a+b_and_a/b
e3ry7A1    9  321456789+++++++-+  ind=0  sheet=2  0.00438596  2003.6.1.4      a/b_three-layered_sandwiches
e3ry7A1    4  2134+--+          ind=0  sheet=2  0.00438596  2003.6.1.4      a/b_three-layered_sandwiches
e3owoA2    6  165423++++++      ind=0  sheet=2  0.00089286  2007.1.7.5      a/b_three-layered_sandwiches
e3owoA2    3  132++-            ind=0  sheet=2  0.00089286  2007.1.7.5      a/b_three-layered_sandwiches
e3p1tA1    4  1243+-+-          ind=1  sheet=1  0.00135870  3016.1.1.35     a+b_two_layers
e4qvkA1    7  3214576+++++-+    ind=1  sheet=1  0.00006645  2003.1.5.26     a/b_three-layered_sandwiches
e4qyrA3    3  132+-+            ind=0  sheet=2  0.00227273  2111.79.1.14    a/b_three-layered_sandwiches
e4qyrA3    4  4123++++          ind=1  sheet=2  0.00227273  2111.79.1.14    a/b_three-layered_sandwiches
e2hnhA3    3  132++-            ind=1  sheet=1  0.00362319  102.1.1.223     alpha_arrays
e3k7lA1    5  21354++++-        ind=1  sheet=1  0.00108225  2498.1.1.37     mixed_a+b_and_a/b
e2ch8C2    4  1243+-+-          ind=0  sheet=2  0.00066269  11.1.1.2541     beta_sandwiches
e2ch8C2    3  123+-+            ind=0  sheet=2  0.00066269  11.1.1.2541     beta_sandwiches
e2eceA1    4  4123+-+-          ind=0  sheet=7  0.00819672  5.1.4.35        beta_duplicates_or_obligate_multimers
e2eceA1    4  1234+-+-          ind=1  sheet=7  0.00819672  5.1.4.35        beta_duplicates_or_obligate_multimers
e2eceA1    4  1234+-+-          ind=1  sheet=7  0.00819672  5.1.4.35        beta_duplicates_or_obligate_multimers
e2eceA1    4  1234+-+-          ind=1  sheet=7  0.00819672  5.1.4.35        beta_duplicates_or_obligate_multimers
e2eceA1    4  1234+-+-          ind=1  sheet=7  0.00819672  5.1.4.35        beta_duplicates_or_obligate_multimers
e2eceA1    4  1234+-+-          ind=1  sheet=7  0.00819672  5.1.4.35        beta_duplicates_or_obligate_multimers
e2eceA1    4  1234+-+-          ind=1  sheet=7  0.00819672  5.1.4.35        beta_duplicates_or_obligate_multimers
e2mvbA1    6  612354+-+-+-      ind=1  sheet=1  0.50000000  4142.1.1.2      a+b_two_layers
e3kfvA1    5  23145+++++        ind=1  sheet=1  0.00019264  2004.1.1.102    a/b_three-layered_sandwiches
e3kd6A1    9  321456789+++++++-+  ind=0  sheet=2  0.00438596  2003.6.1.4      a/b_three-layered_sandwiches
e3kd6A1    4  2134+--+          ind=0  sheet=2  0.00438596  2003.6.1.4      a/b_three-layered_sandwiches
e4k17B4    8  43217658+-+-+-++  ind=1  sheet=1  0.01785714  220.1.1.38      beta_barrels
e4a2dA1    4  2134+--+          ind=0  sheet=2  0.00223214  3156.1.1.7      beta_sandwiches
e4a2dA1    4  1432++-+          ind=0  sheet=2  0.00223214  3156.1.1.7      beta_sandwiches
e4hamA1    3  132+-+            ind=1  sheet=1  0.00008333  101.1.2.52      alpha_arrays
e3dwcA1    3  132++-            ind=1  sheet=1  0.00216450  2498.1.1.122    mixed_a+b_and_a/b
e2qpfA1    4  2134+-+-          ind=0  sheet=2  0.00014201  11.1.4.26       beta_sandwiches
e1vb0A1    3  213+-+            ind=1  sheet=1  0.00198413  382.1.1.3       few_secondary_structure_elements
e1n7gD1    7  3214567+++++++    ind=1  sheet=1  0.00011246  2003.1.1.410    a/b_three-layered_sandwiches
e1ozhA3    6  213465++++++      ind=1  sheet=1  0.00267380  2111.75.1.5     a/b_three-layered_sandwiches
e5aj3B1    3  132+-+            ind=1  sheet=2  0.02222222  2007.6.1.34     a/b_three-layered_sandwiches
e5aj3B1    5  21345+++++        ind=1  sheet=2  0.02222222  2007.6.1.34     a/b_three-layered_sandwiches
e4fwwA1    5  15432++-+-        ind=0  sheet=7  0.00102459  5.1.4.36        beta_duplicates_or_obligate_multimers
e4fwwA1    4  1432+-+-          ind=0  sheet=7  0.00102459  5.1.4.36        beta_duplicates_or_obligate_multimers
e4fwwA1    4  1234+-+-          ind=1  sheet=7  0.00102459  5.1.4.36        beta_duplicates_or_obligate_multimers
e4fwwA1    4  1234+-+-          ind=1  sheet=7  0.00102459  5.1.4.36        beta_duplicates_or_obligate_multimers
e4fwwA1    3  123+-+            ind=1  sheet=7  0.00102459  5.1.4.36        beta_duplicates_or_obligate_multimers
e3io3A1    8  87615243+++++++-  ind=1  sheet=1  0.00008338  2004.1.1.59     a/b_three-layered_sandwiches
e1clkA1    8  78123456++++++++  ind=1  sheet=1  0.00012025  2002.1.1.18     a/b_barrels
e2j04B2    7  2176543+--+-+-    ind=0  sheet=7  0.00051230  5.1.4.312       beta_duplicates_or_obligate_multimers
e2j04B2    5  12543+-+-+        ind=0  sheet=7  0.00051230  5.1.4.312       beta_duplicates_or_obligate_multimers
e2j04B2    5  12345+-+--        ind=0  sheet=7  0.00051230  5.1.4.312       beta_duplicates_or_obligate_multimers
e2j04B2    4  1234+-+-          ind=0  sheet=7  0.00051230  5.1.4.312       beta_duplicates_or_obligate_multimers
e2j04B2    4  1234+-+-          ind=1  sheet=7  0.00051230  5.1.4.312       beta_duplicates_or_obligate_multimers
e2j04B2    4  1234+-+-          ind=1  sheet=7  0.00051230  5.1.4.312       beta_duplicates_or_obligate_multimers
e2j04B2    4  1234+-+-          ind=1  sheet=7  0.00051230  5.1.4.312       beta_duplicates_or_obligate_multimers
e1dlfL1    4  1243+-+-          ind=0  sheet=2  0.00000241  11.1.1.1549     beta_sandwiches
e1i2aA1    4  2134+-+-          ind=1  sheet=1  0.01666667  898.1.1.9       a+b_two_layers
e3o65A1    6  162345+-+-+-      ind=1  sheet=1  0.00909091  219.1.1.12      a+b_complex_topology
e4pv6D1    7  1234576+-+--+-    ind=1  sheet=1  0.00086957  213.1.1.109     a+b_three_layers
e1y71B1    5  51234+-+-+        ind=1  sheet=1  0.00352113  4.1.1.35        beta_barrels
e3uajD1    4  1243+-+-          ind=0  sheet=2  0.00000241  11.1.1.1549     beta_sandwiches
e2e21A1    5  12543+-+-+        ind=1  sheet=1  0.50000000  3018.1.1.2      a+b_two_layers
e4dohR1    3  123+-+            ind=0  sheet=2  0.00010464  11.1.1.174      beta_sandwiches
e4dohR1    4  2134+-+-          ind=0  sheet=2  0.00010464  11.1.1.174      beta_sandwiches
e4pbtA1    6  165234+-----      ind=1  sheet=1  0.00077399  2005.1.1.139    a/b_three-layered_sandwiches
e3iz6X1    3  213+-+            ind=1  sheet=1  0.00089606  375.1.1.28      few_secondary_structure_elements
e5cerA1    4  1234+-+-          ind=1  sheet=1  0.02380952  223.3.1.98      a+b_three_layers
e2mcfA1    5  21543+-+-+        ind=1  sheet=1  1.00000000  6149.1.1.1      a+b_two_layers
e4qhjA1    3  132++-            ind=1  sheet=1  0.00757576  2498.1.1.28     mixed_a+b_and_a/b
e1wwzA1    7  1234576+-+--+-    ind=1  sheet=1  0.00083333  213.1.1.59      a+b_three_layers
e3ljdA1    3  123+-+            ind=0  sheet=2  0.00961538  372.1.1.1       a+b_complex_topology
e3ljdA1    4  1234+-+-          ind=0  sheet=2  0.00961538  372.1.1.1       a+b_complex_topology
e1tmoA3    5  32145+++++        ind=1  sheet=1  0.02083333  2003.2.1.25     a/b_three-layered_sandwiches
e2q13A1    7  4321765+-+-+-+    ind=1  sheet=1  0.00018222  220.1.1.13      beta_barrels
e4dhwA1    7  2341576+-++++-    ind=1  sheet=1  0.07142857  2011.5.1.1      a/b_three-layered_sandwiches
e1lj5A1    6  213654++-+-+      ind=0  sheet=2  0.02083333  4059.1.1.3      a+b_complex_topology
e3t5cA7    6  213456+++++-      ind=1  sheet=1  0.00520833  2111.84.1.13    a/b_three-layered_sandwiches
e4wpgA1    6  213456++++++      ind=1  sheet=1  0.00054825  2003.1.1.56     a/b_three-layered_sandwiches
e3e61A2    5  21345+++++        ind=1  sheet=1  0.00030395  2007.1.2.16     a/b_three-layered_sandwiches
e2gzqA1    3  123+-+            ind=0  sheet=2  0.00008644  11.1.7.1        beta_sandwiches
e2gzqA1    6  165234++-+-+      ind=0  sheet=2  0.00008644  11.1.7.1        beta_sandwiches
e4fdnA1    4  1243+---          ind=1  sheet=2  0.01315789  217.1.1.4       a+b_complex_topology
e4fdnA1    5  12534+-+-+        ind=1  sheet=2  0.01315789  217.1.1.4       a+b_complex_topology
e4hwuB1    5  15423++-+-        ind=0  sheet=2  0.00022090  11.1.1.196      beta_sandwiches
e4hwuB1    3  132+-+            ind=0  sheet=2  0.00022090  11.1.1.196      beta_sandwiches
e2wflA1    6  213456++++++      ind=0  sheet=2  0.00028490  2111.78.1.7     a/b_three-layered_sandwiches
e2wflA1    3  123+-+            ind=1  sheet=2  0.00028490  2111.78.1.7     a/b_three-layered_sandwiches
e1nj1A2    7  1237654++-+-+-    ind=0  sheet=2  0.00208333  314.1.1.13      a+b_three_layers
e1nj1A2    3  132+-+            ind=1  sheet=2  0.00208333  314.1.1.13      a+b_three_layers
e3nhvA1    5  15423+++++        ind=1  sheet=1  0.00076278  2007.2.5.2      a/b_three-layered_sandwiches
e4idiA2    7  4321756+-+--+-    ind=1  sheet=1  0.00224719  221.1.1.45      a+b_two_layers
e4jjtA1    6  123456+-----      ind=0  sheet=2  0.00110742  2486.1.1.21     a/b_three-layered_sandwiches
e4jjtA1    4  1234+++-          ind=0  sheet=2  0.00110742  2486.1.1.21     a/b_three-layered_sandwiches
e2jvaA1    4  1243+-+-          ind=1  sheet=1  0.01754386  330.3.1.1       a+b_two_layers
e4m55E1    7  3214567+++++++    ind=1  sheet=1  0.00010443  2003.1.1.27     a/b_three-layered_sandwiches
e2vzyC2    9  912345687+-+-+--+-  ind=1  sheet=1  0.00086957  213.1.1.53      a+b_three_layers
e2czrA1    3  213+-+            ind=0  sheet=2  1.00000000  4977.1.1.1      a+b_complex_topology
e2czrA1    5  21345+-+-+        ind=0  sheet=2  1.00000000  4977.1.1.1      a+b_complex_topology
e2h64A1    3  123+-+            ind=1  sheet=1  0.00395257  385.1.1.11      few_secondary_structure_elements
e4fzwA1    6  123456+-----      ind=0  sheet=2  0.00110742  2486.1.1.21     a/b_three-layered_sandwiches
e4fzwA1    4  1234+++-          ind=0  sheet=2  0.00110742  2486.1.1.21     a/b_three-layered_sandwiches
e4aidA4    4  2134+-+-          ind=1  sheet=1  0.02777778  245.1.1.20      a+b_two_layers
e1p5vA1    3  123+-+            ind=0  sheet=2  0.00018073  11.1.1.140      beta_sandwiches
e1d6jA2    5  23145+++++        ind=1  sheet=1  0.00111732  2004.1.1.209    a/b_three-layered_sandwiches
e3rnjA1    5  51234+-+-+        ind=1  sheet=1  0.00002628  4.1.1.116       beta_barrels
e1v97A6    3  132+-+            ind=0  sheet=2  0.00125786  325.1.1.1       a+b_complex_topology
e1v97A6    3  213+-+            ind=0  sheet=2  0.00125786  325.1.1.1       a+b_complex_topology
e1zbtA2    3  123+-+            ind=1  sheet=1  0.04166667  330.3.1.2       a+b_two_layers
e1kjjB1    4  1423+-+-          ind=1  sheet=2  0.00027042  206.1.3.1       a+b_complex_topology
e2p5zX1    6  145632+-+-+-      ind=1  sheet=1  0.00253807  1.1.13.31       beta_barrels
e3copA2    6  321456++++++      ind=1  sheet=1  0.00215054  2111.1.1.10     a/b_three-layered_sandwiches
e4g33A1    5  12345+-+-+        ind=1  sheet=1  0.06666667  158.1.1.1       alpha_bundles
e1qqnA2    5  32145+-+++        ind=1  sheet=1  0.00052994  2484.1.1.522    mixed_a+b_and_a/b
e4b0rA2    3  123+-+            ind=1  sheet=1  1.00000000  3439.1.1.2      a+b_two_layers
e1qypA1    4  1234+-+-          ind=1  sheet=1  0.00097752  375.1.1.35      few_secondary_structure_elements
e3utzB1    4  1243+-+-          ind=0  sheet=2  0.00000627  11.1.1.2548     beta_sandwiches
e3utzB1    6  165234++-+-+      ind=0  sheet=2  0.00000627  11.1.1.2548     beta_sandwiches
e2opcA1    4  1234+-+-          ind=0  sheet=2  0.12500000  11.10.1.1       beta_sandwiches
e4z79A1    5  12345+++++        ind=1  sheet=1  0.00284900  207.1.1.48      beta_duplicates_or_obligate_multimers
e4i78A1    4  1423+-+-          ind=0  sheet=3  0.00231481  10.5.1.19       beta_sandwiches
e4i78A1    3  213+-+            ind=1  sheet=3  0.00231481  10.5.1.19       beta_sandwiches
e3l2dA2    8  78615432+-+-+-+-  ind=0  sheet=2  0.00621118  321.1.1.1       a+b_two_layers
e3l2dA2    3  123+-+            ind=1  sheet=2  0.00621118  321.1.1.1       a+b_two_layers
e2hj0A2    7  4321567+++++++    ind=0  sheet=2  0.00109649  2003.1.7.4      a/b_three-layered_sandwiches
e2hj0A2    3  213+--            ind=0  sheet=2  0.00109649  2003.1.7.4      a/b_three-layered_sandwiches
e1ulvA1    5  12354+-+-+        ind=0  sheet=3  0.00198807  11.1.1.65       beta_sandwiches
e1ulvA1    3  123+--            ind=0  sheet=3  0.00198807  11.1.1.65       beta_sandwiches
e4cijB1    5  15432+-+-+        ind=1  sheet=1  0.14285714  331.1.1.6       a+b_two_layers
e1g5tA1    6  615423++++++      ind=1  sheet=1  0.00279330  2004.1.1.64     a/b_three-layered_sandwiches
e1a68A1    4  2143+--+          ind=1  sheet=1  0.01000000  226.1.1.2       a+b_two_layers
e1nasA1    7  3214567+++++++    ind=1  sheet=1  0.00003595  2003.1.1.332    a/b_three-layered_sandwiches
e2r3vB2    5  12534+-++-        ind=1  sheet=1  0.00101420  212.1.1.9       a+b_two_layers
e3nw0B1    3  132+-+            ind=1  sheet=1  0.00069444  101.1.2.85      alpha_arrays
e3q6vA1    7  1234567+-+----    ind=1  sheet=2  0.00529101  247.1.1.37      a+b_four_layers
e3q6vA1    6  123456+-+--+      ind=1  sheet=2  0.00529101  247.1.1.37      a+b_four_layers
e1yapA1    3  123+-+            ind=1  sheet=1  0.00117509  235.1.1.9       a+b_complex_topology
e4n4iA1    5  51234+-+-+        ind=1  sheet=1  0.00030618  4.1.1.54        beta_barrels
e1u7fB1    6  216534+-+-+-      ind=0  sheet=2  0.00925926  73.1.1.19       beta_sandwiches
e1u7fB1    5  21345++-+-        ind=0  sheet=2  0.00925926  73.1.1.19       beta_sandwiches
e2rl8A1    4  1234+-+-          ind=1  sheet=2  0.08333333  63.1.1.2        beta_barrels
e2rl8A1    5  12354+-++-        ind=1  sheet=2  0.08333333  63.1.1.2        beta_barrels
e2qp2A1    4  2134+-+-          ind=0  sheet=2  0.03571429  5089.1.1.1      beta_complex_topology
e2yv9A6    4  2134++-+          ind=1  sheet=1  0.00537634  2485.1.1.147    a+b_three_layers
e3c6kA5    5  15432+-+-+        ind=1  sheet=1  0.25000000  331.10.2.2      a+b_two_layers
e1k82A1    5  21453+-+-+        ind=0  sheet=2  0.09090909  3504.2.1.1      beta_barrels
e1k82A1    4  1234+-+-          ind=0  sheet=2  0.09090909  3504.2.1.1      beta_barrels
e1nt2A1    5  12354+-+-+        ind=1  sheet=2  0.00062657  2003.1.5.11     a/b_three-layered_sandwiches
e1nt2A1    7  3214576+++++-+    ind=1  sheet=2  0.00062657  2003.1.5.11     a/b_three-layered_sandwiches
e2jn7A1    4  1432+-+-          ind=1  sheet=1  0.33333333  223.4.1.1       a+b_three_layers
e3tqiA2    5  32145+++++        ind=1  sheet=1  0.00086505  2005.1.1.13     a/b_three-layered_sandwiches
e1i7dA4    6  651432++++-+      ind=1  sheet=1  0.00211416  2006.1.3.4      a/b_three-layered_sandwiches
e3hz3A1    3  123+-+            ind=1  sheet=4  0.05555556  702.1.1.10      beta_duplicates_or_obligate_multimers
e3hz3A1    3  123+-+            ind=1  sheet=4  0.05555556  702.1.1.10      beta_duplicates_or_obligate_multimers
e3hz3A1    3  123+-+            ind=1  sheet=4  0.05555556  702.1.1.10      beta_duplicates_or_obligate_multimers
e2j58A2    5  21534+--+-        ind=1  sheet=1  0.00224719  221.1.4.2       a+b_two_layers
e3nipA1    8  21387456++++++++  ind=1  sheet=1  0.00105708  2006.1.5.2      a/b_three-layered_sandwiches
e1j0gA1    5  21534+--+-        ind=1  sheet=1  0.00561798  221.1.1.43      a+b_two_layers
e1rypJ1    5  31245+-+-+        ind=0  sheet=2  0.00118343  210.1.1.2       a+b_four_layers
e1rypJ1    5  12345+-+-+        ind=1  sheet=2  0.00118343  210.1.1.2       a+b_four_layers
e1pp7U1    4  1243+-+-          ind=1  sheet=1  0.00208333  101.1.2.78      alpha_arrays
e4v6vA14   7  2314576+------    ind=1  sheet=1  0.00003492  2004.1.1.258    a/b_three-layered_sandwiches
e3o8sA1    5  21435+--++        ind=0  sheet=2  0.00160256  221.4.1.3       a+b_two_layers
e1ig8A2    5  32145+-+++        ind=1  sheet=1  0.00052994  2484.1.1.520    mixed_a+b_and_a/b
e1yxoA1   12  342151211671089++++++-+----  ind=1  sheet=1  0.02500000  2111.4.1.4      a/b_three-layered_sandwiches
e3uwcA2    4  1432+-++          ind=0  sheet=2  0.00112486  2111.77.1.72    a/b_three-layered_sandwiches
e3uwcA2    4  2134++++          ind=1  sheet=2  0.00112486  2111.77.1.72    a/b_three-layered_sandwiches
e2vtcA1    4  2134+-+-          ind=0  sheet=2  0.00024851  11.1.1.93       beta_sandwiches
e2vtcA1    6  154236++-+-+      ind=0  sheet=2  0.00024851  11.1.1.93       beta_sandwiches
e1q8kA3    4  4132+-+-          ind=1  sheet=1  0.25000000  304.19.1.4      a+b_two_layers
e4ieiA1    6  541236+++-++      ind=1  sheet=1  0.00450450  2484.1.1.525    mixed_a+b_and_a/b
e1e6jL1    3  123+-+            ind=0  sheet=2  0.00000241  11.1.1.1549     beta_sandwiches
e1e6jL1    6  165234++-+-+      ind=0  sheet=2  0.00000241  11.1.1.1549     beta_sandwiches
e4m6mH1    4  1243+-+-          ind=0  sheet=2  0.00000226  11.1.1.765      beta_sandwiches
e4m6mH1    6  165234++-+-+      ind=0  sheet=2  0.00000226  11.1.1.765      beta_sandwiches
e2bs9F1    6  123645+-+-+-      ind=1  sheet=1  0.00289855  12.1.1.73       beta_sandwiches
e4pk4A3    7  1273645+----+-    ind=0  sheet=3  0.00279330  2004.1.1.1425   a/b_three-layered_sandwiches
e4pk4A3    3  123+-+            ind=1  sheet=3  0.00279330  2004.1.1.1425   a/b_three-layered_sandwiches
e4pk4A3    3  132+-+            ind=1  sheet=3  0.00279330  2004.1.1.1425   a/b_three-layered_sandwiches
e4ehoD32   5  21543+-+-+        ind=1  sheet=1  0.00032595  223.1.1.113     a+b_three_layers
e4ffcA3    4  1243+-+-          ind=1  sheet=1  0.00062112  3016.1.1.49     a+b_two_layers
e3e78A2    6  213546+++-+-      ind=1  sheet=1  0.00675676  2111.17.1.281   a/b_three-layered_sandwiches
e1v0aA1    6  126345+-+-+-      ind=0  sheet=2  0.00349650  10.1.2.13       beta_sandwiches
e1c12B2    4  1243+-+-          ind=0  sheet=2  0.00001063  11.1.1.787      beta_sandwiches
e1c12B2    3  123+-+            ind=0  sheet=2  0.00001063  11.1.1.787      beta_sandwiches
e3oryA2    7  1765234+-+++++    ind=1  sheet=1  0.00129199  2006.1.4.39     a/b_three-layered_sandwiches
e2if2C1    5  23145+++++        ind=1  sheet=1  0.00046555  2004.1.1.63     a/b_three-layered_sandwiches
e4k3dI1    4  1243+-+-          ind=0  sheet=2  0.00001063  11.1.1.787      beta_sandwiches
e4k3dI1    3  123+-+            ind=0  sheet=2  0.00001063  11.1.1.787      beta_sandwiches
e1zpvA1    4  4132+-+-          ind=1  sheet=1  0.00357143  304.8.1.37      a+b_two_layers
e2i1vB2    6  651423+-++++      ind=1  sheet=1  0.01136364  2111.21.1.1     a/b_three-layered_sandwiches
e4r7fA2    4  2134+-+-          ind=0  sheet=2  0.00198807  11.1.1.318      beta_sandwiches
e3h2vE1    5  23154+-+-+        ind=1  sheet=1  0.00111235  304.9.1.31      a+b_two_layers
e4m8rB1    4  4123+-+-          ind=0  sheet=5  0.00819672  5.1.4.119       beta_duplicates_or_obligate_multimers
e4m8rB1    4  1234+-+-          ind=1  sheet=5  0.00819672  5.1.4.119       beta_duplicates_or_obligate_multimers
e4m8rB1    7  3214567+-++-+-    ind=1  sheet=5  0.00819672  5.1.4.119       beta_duplicates_or_obligate_multimers
e4m8rB1    4  1234+-+-          ind=1  sheet=5  0.00819672  5.1.4.119       beta_duplicates_or_obligate_multimers
e4m8rB1    4  1234+-+-          ind=1  sheet=5  0.00819672  5.1.4.119       beta_duplicates_or_obligate_multimers
e2bkwA2    7  1765423+-+++++    ind=1  sheet=1  0.00112486  2111.77.1.72    a/b_three-layered_sandwiches
e4cvqB1    8  18765234+-+++++-  ind=1  sheet=1  0.00118064  2111.77.1.46    a/b_three-layered_sandwiches
e3hmuA2    3  123+-+            ind=1  sheet=2  0.00219780  2111.77.1.28    a/b_three-layered_sandwiches
e3hmuA2    7  1765423+-+++++    ind=1  sheet=2  0.00219780  2111.77.1.28    a/b_three-layered_sandwiches
e2uziH1    4  1243+-+-          ind=0  sheet=2  0.00000627  11.1.1.2548     beta_sandwiches
e2uziH1    6  165234++-+-+      ind=0  sheet=2  0.00000627  11.1.1.2548     beta_sandwiches
e3v98A4    4  2134+-+-          ind=0  sheet=2  0.01041667  10.10.1.1       beta_sandwiches
e3v98A4    4  2134+-+-          ind=0  sheet=2  0.01041667  10.10.1.1       beta_sandwiches
e3tnnL1    3  132+-+            ind=0  sheet=2  0.00000560  11.1.1.1522     beta_sandwiches
e2gq3A1    4  1234+-+-          ind=0  sheet=4  0.00108225  2002.1.1.117    a/b_barrels
e2gq3A1    7  1543267+-+-+-+    ind=0  sheet=4  0.00108225  2002.1.1.117    a/b_barrels
e2gq3A1    3  123+-+            ind=1  sheet=4  0.00108225  2002.1.1.117    a/b_barrels
e4zv0A1    4  1342+-+-          ind=0  sheet=2  0.02631579  237.1.1.23      a+b_complex_topology
e4zv0A1    3  123+-+            ind=0  sheet=2  0.02631579  237.1.1.23      a+b_complex_topology
e2ee1A1    3  123+-+            ind=1  sheet=1  0.00202429  4.8.1.3         beta_barrels
e3fwlA5    3  132++-            ind=1  sheet=1  0.00434783  235.1.1.16      a+b_complex_topology
e3pioT1    4  1243+-+-          ind=0  sheet=2  0.00110988  325.1.8.15      a+b_complex_topology
e3pioT1    4  1342+-++          ind=0  sheet=2  0.00110988  325.1.8.15      a+b_complex_topology
e4navD1    5  32145+++++        ind=1  sheet=1  0.00068399  2006.1.1.42     a/b_three-layered_sandwiches
e3vtiD4    5  12534+-+--        ind=1  sheet=1  0.01333333  301.2.1.1       a+b_three_layers
e4v8mAI1   3  123++-            ind=1  sheet=1  0.05263158  838.1.1.1       a+b_two_layers
e2f8vT1    5  12345+-+-+        ind=1  sheet=1  1.00000000  3426.1.1.1      beta_meanders
e4fbjA1    6  162345+-+-+-      ind=1  sheet=1  0.00454545  219.1.1.74      a+b_complex_topology
e1u0tB2    4  2134++++          ind=1  sheet=1  0.00102041  2007.1.4.2      a/b_three-layered_sandwiches
e2wv9A7    5  12354+-+-+        ind=1  sheet=2  0.00033841  1.1.5.19        beta_barrels
e2wv9A7    7  2156743+-+-+-+    ind=1  sheet=2  0.00033841  1.1.5.19        beta_barrels
e5durH1    4  1243+-+-          ind=0  sheet=2  0.00000226  11.1.1.765      beta_sandwiches
e3kaaA1    6  165234++-+-+      ind=0  sheet=2  0.00007363  11.1.1.1502     beta_sandwiches
e3kaaA1    3  132+-+            ind=0  sheet=2  0.00007363  11.1.1.1502     beta_sandwiches
e4an8A1    3  132+-+            ind=0  sheet=2  0.20000000  3576.1.1.1      a+b_complex_topology
e4an8A1    3  123+-+            ind=0  sheet=2  0.20000000  3576.1.1.1      a+b_complex_topology
e1fc1B1    4  1243+-+-          ind=0  sheet=2  0.00002549  11.1.1.300      beta_sandwiches
e1fc1B1    4  2134+-+-          ind=0  sheet=2  0.00002549  11.1.1.300      beta_sandwiches
e2ioaA3    4  2134++++          ind=0  sheet=2  0.00146199  2003.1.10.11    a/b_three-layered_sandwiches
e2ioaA3    3  123+-+            ind=1  sheet=2  0.00146199  2003.1.10.11    a/b_three-layered_sandwiches
e3dgzA1    5  12543+-+-+        ind=1  sheet=1  0.00265957  244.2.1.5       a+b_two_layers
e3fp7J1    3  213+-+            ind=1  sheet=1  0.00243902  384.1.1.13      few_secondary_structure_elements
e5ci5A1    6  213546+++-+-      ind=1  sheet=1  0.00029377  2111.17.1.212   a/b_three-layered_sandwiches
e2cyyA2    4  4132+-+-          ind=1  sheet=1  0.00138889  304.4.1.2       a+b_two_layers
e3c6rD1    4  1243+--+          ind=0  sheet=2  0.06250000  67.1.1.2        beta_sandwiches
e3c6rD1    3  123+-+            ind=0  sheet=2  0.06250000  67.1.1.2        beta_sandwiches
e4ffyL1    4  1243+-+-          ind=0  sheet=2  0.00000241  11.1.1.1549     beta_sandwiches
e4ffyL1    6  165234++-+-+      ind=0  sheet=2  0.00000241  11.1.1.1549     beta_sandwiches
e1dgwA1    6  123645+-+-+-      ind=0  sheet=2  0.00026903  10.12.1.297     beta_sandwiches
e2eo5A2    3  123+-+            ind=1  sheet=2  0.00219780  2111.77.1.28    a/b_three-layered_sandwiches
e2eo5A2    7  1765423+-+++++    ind=1  sheet=2  0.00219780  2111.77.1.28    a/b_three-layered_sandwiches
e1dj2A1   10  10987162345+---------  ind=1  sheet=1  0.00050787  2004.1.1.44     a/b_three-layered_sandwiches
e4gkqA1    3  123+-+            ind=1  sheet=2  0.00139665  2004.1.1.479    a/b_three-layered_sandwiches
e3olrA1    8  12837654+----+-+  ind=1  sheet=1  0.00092336  2007.2.3.10     a/b_three-layered_sandwiches
e2ppyA1    7  1234567+-+++++    ind=0  sheet=2  0.00110742  2486.1.1.21     a/b_three-layered_sandwiches
e2ppyA1    3  123+++            ind=0  sheet=2  0.00110742  2486.1.1.21     a/b_three-layered_sandwiches
e2douB2    7  1765423+-+++++    ind=1  sheet=1  0.00118064  2111.77.1.46    a/b_three-layered_sandwiches
e1yueA2    6  651432+-++-+      ind=0  sheet=2  0.11111111  2485.3.1.2      a+b_three_layers
e3gjzB1    5  21345+++++        ind=1  sheet=1  0.00129870  2007.1.1.19     a/b_three-layered_sandwiches
e2vdaA7    3  123+-+            ind=1  sheet=1  0.08333333  570.1.1.1       alpha_arrays
e1i0zA2    5  32145+++++        ind=1  sheet=1  0.00005696  2003.1.1.40     a/b_three-layered_sandwiches
e1ykaA1    4  2134++-+          ind=1  sheet=1  0.00028802  2485.1.1.21     a+b_three_layers
e1hyhB2    6  321456++++++      ind=1  sheet=1  0.00005696  2003.1.1.40     a/b_three-layered_sandwiches
e3tb5A1    3  123+-+            ind=0  sheet=4  0.00740741  283.1.1.2       a+b_duplicates_or_obligate_multimers
e3tb5A1    5  21345+-+-+        ind=0  sheet=4  0.00740741  283.1.1.2       a+b_duplicates_or_obligate_multimers
e3tb5A1    3  132+-+            ind=0  sheet=4  0.00740741  283.1.1.2       a+b_duplicates_or_obligate_multimers
e1xuvA1    8  12876543+-+-+-+-  ind=1  sheet=1  0.00158983  331.3.1.1       a+b_two_layers
e3qguA1    4  1243+-+-          ind=1  sheet=1  0.00127877  3016.1.1.192    a+b_two_layers
e2o61A4    4  1243+-+-          ind=1  sheet=1  0.00023148  101.1.2.79      alpha_arrays
e2i1wA1    6  651234+-+-+-      ind=0  sheet=2  0.02000000  4004.1.1.7      beta_sandwiches
e2i1wA1    4  2134+-+-          ind=0  sheet=2  0.02000000  4004.1.1.7      beta_sandwiches
e2hixA13   6  651234+-+-++      ind=0  sheet=2  0.00086133  2.1.1.10        beta_barrels
e2hixA13   3  132+-+            ind=1  sheet=2  0.00086133  2.1.1.10        beta_barrels
e4bigA1   10  54321109876+-+-+-+-+-  ind=1  sheet=1  0.03125000  71.1.1.3        beta_meanders
e1gofA3    4  1432+-+-          ind=0  sheet=7  0.00273224  5.1.4.314       beta_duplicates_or_obligate_multimers
e1gofA3    4  1234+-+-          ind=1  sheet=7  0.00273224  5.1.4.314       beta_duplicates_or_obligate_multimers
e1gofA3    4  1234+-+-          ind=1  sheet=7  0.00273224  5.1.4.314       beta_duplicates_or_obligate_multimers
e1gofA3    4  1234+-+-          ind=1  sheet=7  0.00273224  5.1.4.314       beta_duplicates_or_obligate_multimers
e1gofA3    4  1234+-+-          ind=1  sheet=7  0.00273224  5.1.4.314       beta_duplicates_or_obligate_multimers
e1gofA3    4  1234+-+-          ind=1  sheet=7  0.00273224  5.1.4.314       beta_duplicates_or_obligate_multimers
e1gofA3    4  1234+-+-          ind=1  sheet=7  0.00273224  5.1.4.314       beta_duplicates_or_obligate_multimers
e4q47A2    6  165243++++++      ind=1  sheet=1  0.00032862  2004.1.1.490    a/b_three-layered_sandwiches
e1bhgA1    4  1423+-+-          ind=0  sheet=2  0.00041135  10.1.2.231      beta_sandwiches
e1bhgA1    6  213645+-+-+-      ind=0  sheet=2  0.00041135  10.1.2.231      beta_sandwiches
e4dx8I1    4  3124++-+          ind=1  sheet=1  0.02777778  221.4.1.10      a+b_two_layers
e3qtpA2    3  123+-+            ind=1  sheet=2  0.00027056  2002.1.1.58     a/b_barrels
e2d4vA1   11  2131110459687++++-+-----  ind=1  sheet=1  0.00465116  2111.4.1.3      a/b_three-layered_sandwiches
e2l3aA1    4  1234+-+-          ind=1  sheet=1  0.02272727  295.1.1.21      a+b_two_layers
e4mi0A1    3  123+-+            ind=0  sheet=3  0.00287356  70.3.1.21       beta_barrels
e4mi0A1    3  132+-+            ind=0  sheet=3  0.00287356  70.3.1.21       beta_barrels
e4mi0A1    3  132+-+            ind=1  sheet=3  0.00287356  70.3.1.21       beta_barrels
e2kssA1    5  51234+-+-+        ind=1  sheet=1  0.00704225  4.1.1.242       beta_barrels
e1fmfA1    5  21345+++++        ind=1  sheet=1  0.00095238  2007.1.3.1      a/b_three-layered_sandwiches
e3eoqA4    5  15243++-+-        ind=1  sheet=1  0.00595238  309.1.1.27      a+b_two_layers
e3wssA3    3  123+-+            ind=0  sheet=2  0.02941176  3698.1.1.3      beta_sandwiches
e3ayxA1    3  123+-+            ind=1  sheet=1  0.03571429  4025.1.1.4      alpha_complex_topology
e3qi8B1    5  12543+--+-        ind=0  sheet=2  0.00793651  149.1.1.3       alpha_arrays
e3qi8B1    3  132+-+            ind=0  sheet=2  0.00793651  149.1.1.3       alpha_arrays
e2v1rA1    5  51234+-+-+        ind=1  sheet=1  0.00002628  4.1.1.116       beta_barrels
e3ttkA2    5  51423+-+++        ind=1  sheet=1  0.00122850  2111.17.1.91    a/b_three-layered_sandwiches
e1a6dB3    4  1432+-+-          ind=0  sheet=2  0.00105042  2487.1.1.35     a/b_three-layered_sandwiches
e1a6dB3    4  4123+---          ind=1  sheet=2  0.00105042  2487.1.1.35     a/b_three-layered_sandwiches
e2zuyA2    3  123+-+            ind=0  sheet=2  0.00066269  11.1.1.219      beta_sandwiches
e2zuyA2    4  2134+-+-          ind=0  sheet=2  0.00066269  11.1.1.219      beta_sandwiches
e4zleA2   11  1234561198710+-+-+-+-+-+  ind=0  sheet=3  0.00740741  12.3.1.88       beta_sandwiches
e4zleA2    4  1234+-+-          ind=1  sheet=3  0.00740741  12.3.1.88       beta_sandwiches
e4zleA2    5  21354+-+-+        ind=0  sheet=3  0.00740741  12.3.1.88       beta_sandwiches
e1wddA1    4  4132+-+-          ind=1  sheet=1  0.04000000  304.10.1.2      a+b_two_layers
e5a15A1    4  2143+--+          ind=1  sheet=1  0.01000000  226.1.1.2       a+b_two_layers
e2eroA6    3  123+-+            ind=1  sheet=2  0.02222222  3246.1.1.1      few_secondary_structure_elements
e2eroA6    3  123+-+            ind=1  sheet=2  0.02222222  3246.1.1.1      few_secondary_structure_elements
e1t92A1    3  123+-+            ind=1  sheet=1  0.01000000  274.1.1.10      a+b_two_layers
e1fcdA2    5  32145+++++        ind=0  sheet=2  0.00004343  2003.1.2.285    a/b_three-layered_sandwiches
e1fcdA2    3  123+-+            ind=1  sheet=2  0.00004343  2003.1.2.285    a/b_three-layered_sandwiches
e4aaqA2    3  132++-            ind=1  sheet=1  0.02941176  2498.5.1.1      mixed_a+b_and_a/b
e3hulA2    4  4132+-+-          ind=1  sheet=1  0.00833333  304.1.1.1       a+b_two_layers
e3k6yA1    7  5412376+-+-+-+    ind=1  sheet=2  0.00011537  1.1.5.147       beta_barrels
e2f7lA11   5  15432+-+-+        ind=1  sheet=1  0.02777778  331.2.1.5       a+b_two_layers
e1xi6A1    7  2134567+--+-+-    ind=1  sheet=1  0.01333333  4018.1.1.4      a+b_two_layers
e3oq3B6    5  15423++-+-        ind=0  sheet=2  0.00006213  11.1.1.251      beta_sandwiches
e3oq3B6    3  132+-+            ind=0  sheet=2  0.00006213  11.1.1.251      beta_sandwiches
e2j9iB2    5  21543+--+-        ind=1  sheet=1  0.04761905  239.4.1.3       beta_barrels
e1vazA1    4  4123++-+          ind=1  sheet=1  0.50000000  831.1.1.1       a+b_two_layers
e4cvlA2    5  15432+----        ind=1  sheet=1  0.02222222  2493.1.1.10     a/b_three-layered_sandwiches
e4j3zD2    3  123+-+            ind=1  sheet=1  0.00079618  218.1.1.3       a+b_two_layers
e4nlhB1    3  123+-+            ind=0  sheet=2  0.00099404  11.1.1.37       beta_sandwiches
e4nlhB1    4  2134+-+-          ind=0  sheet=2  0.00099404  11.1.1.37       beta_sandwiches
e1wyuD2    3  132+-+            ind=1  sheet=1  0.00724638  3016.1.1.33     a+b_two_layers
e1usoA1    4  1243+-+-          ind=1  sheet=1  0.11111111  305.2.1.1       a+b_two_layers
e3lp8A3    5  32145+++++        ind=1  sheet=1  0.00043860  2003.1.10.7     a/b_three-layered_sandwiches
e1ukvG1    5  32145+++++        ind=0  sheet=3  0.00109649  2003.1.2.59     a/b_three-layered_sandwiches
e1ukvG1    3  132+-+            ind=1  sheet=3  0.00109649  2003.1.2.59     a/b_three-layered_sandwiches
e1ukvG1    3  123+-+            ind=1  sheet=3  0.00109649  2003.1.2.59     a/b_three-layered_sandwiches
e2wuqA1    3  123+-+            ind=1  sheet=1  0.03571429  223.3.1.99      a+b_three_layers
e4k3dL1    4  1243+-+-          ind=0  sheet=2  0.00002549  11.1.1.300      beta_sandwiches
e4k3dL1    4  2134+-+-          ind=0  sheet=2  0.00002549  11.1.1.300      beta_sandwiches
e3qdjE1    4  1243+-+-          ind=0  sheet=2  0.00000560  11.1.1.1522     beta_sandwiches
e3nofA1    5  13245+++-+        ind=1  sheet=1  0.00012601  2485.1.1.57     a+b_three_layers
e1dlpF1    3  123+-+            ind=0  sheet=3  0.01724138  5.3.1.10        beta_duplicates_or_obligate_multimers
e1dlpF1    4  1234+-+-          ind=0  sheet=3  0.01724138  5.3.1.10        beta_duplicates_or_obligate_multimers
e1dlpF1    4  1234+-+-          ind=1  sheet=3  0.01724138  5.3.1.10        beta_duplicates_or_obligate_multimers
e1fg7A2    7  1765423+-+++++    ind=1  sheet=1  0.00118064  2111.77.1.46    a/b_three-layered_sandwiches
e4gzkA2    3  123+-+            ind=1  sheet=1  0.00333333  4967.1.1.4      alpha_bundles
e2jxmB1    4  1243+-+-          ind=0  sheet=2  0.00028401  11.1.5.288      beta_sandwiches
e2jxmB1    6  165243++-+-+      ind=0  sheet=2  0.00028401  11.1.5.288      beta_sandwiches
e3w2dL2    4  1243+-+-          ind=0  sheet=2  0.00000241  11.1.1.1549     beta_sandwiches
e1mj7H1    3  132+-+            ind=0  sheet=2  0.00000226  11.1.1.765      beta_sandwiches
e1ucjB1    6  165432++-+-+      ind=1  sheet=1  0.01315789  234.1.1.1       a+b_two_layers
e1e21A1    3  123+-+            ind=0  sheet=2  0.00961538  372.1.1.1       a+b_complex_topology
e1e21A1    4  1234+-+-          ind=0  sheet=2  0.00961538  372.1.1.1       a+b_complex_topology
e1mi5D1    5  12543+-+-+        ind=0  sheet=2  0.00000560  11.1.1.1522     beta_sandwiches
e1mi5D1    5  15423++-+-        ind=0  sheet=2  0.00000560  11.1.1.1522     beta_sandwiches
e4lv8A1    3  123+-+            ind=1  sheet=2  0.00004455  206.1.1.24      a+b_complex_topology
e3u95D2    5  32145+++++        ind=1  sheet=1  0.00062657  2003.1.1.35     a/b_three-layered_sandwiches
e3w9yA1    5  23145+++++        ind=0  sheet=2  0.00019264  2004.1.1.102    a/b_three-layered_sandwiches
e3w9yA1    4  2143++-+          ind=1  sheet=2  0.00019264  2004.1.1.102    a/b_three-layered_sandwiches
e3zyvA18   3  123+--            ind=1  sheet=2  0.04545455  217.1.1.6       a+b_complex_topology
e3zyvA18   5  12534+-+-+        ind=1  sheet=2  0.04545455  217.1.1.6       a+b_complex_topology
e4iupA2    3  213+-+            ind=0  sheet=2  0.07692308  4.8.1.14        beta_barrels
e4iupA2    3  123+-+            ind=1  sheet=2  0.07692308  4.8.1.14        beta_barrels
e4o6dA2    3  132++-            ind=0  sheet=2  0.25000000  3828.1.1.1      a/b_three-layered_sandwiches
e4o6dA2    3  132+++            ind=1  sheet=2  0.25000000  3828.1.1.1      a/b_three-layered_sandwiches
e2q3nA1    6  123456++-+--      ind=0  sheet=2  0.01960784  292.1.1.1       a+b_two_layers
e2q3nA1    3  123+--            ind=0  sheet=2  0.01960784  292.1.1.1       a+b_two_layers
e2kywA1    4  2143+--+          ind=0  sheet=2  0.08333333  3114.1.1.3      beta_sandwiches
e2kywA1    3  132+-+            ind=0  sheet=2  0.08333333  3114.1.1.3      beta_sandwiches
e4mjfA5    5  21543+--+-        ind=1  sheet=1  0.01282051  243.1.1.161     a+b_two_layers
e4zv4A3    6  231456+-----      ind=1  sheet=1  0.00003492  2004.1.1.258    a/b_three-layered_sandwiches
e3ih5A1    7  7321465+++++++    ind=0  sheet=2  0.00267380  2005.1.1.132    a/b_three-layered_sandwiches
e3ih5A1    3  123+-+            ind=1  sheet=2  0.00267380  2005.1.1.132    a/b_three-layered_sandwiches
e4rttB1    5  51234+-+-+        ind=1  sheet=1  0.00002628  4.1.1.116       beta_barrels
e3kj4C1    4  1243+-+-          ind=0  sheet=2  0.00000226  11.1.1.765      beta_sandwiches
e2qjaC1    3  213+-+            ind=1  sheet=1  0.00694444  382.1.1.1       few_secondary_structure_elements
e3n5fB4    8  12435867+-++++--  ind=1  sheet=1  0.00270270  2011.1.1.11     a/b_three-layered_sandwiches
e2qhrL1    4  1243+-+-          ind=0  sheet=2  0.00000560  11.1.1.1522     beta_sandwiches
e2qhrL1    6  165234++-+-+      ind=0  sheet=2  0.00000560  11.1.1.1522     beta_sandwiches
e1tc5A1    5  51234+-+++        ind=0  sheet=2  0.08333333  2494.1.1.2      a/b_three-layered_sandwiches
e1tc5A1    3  213+-+            ind=0  sheet=2  0.08333333  2494.1.1.2      a/b_three-layered_sandwiches
e3cneA1    7  3214576++++++-    ind=0  sheet=2  0.00034843  2007.1.1.1      a/b_three-layered_sandwiches
e3cneA1    3  123++-            ind=0  sheet=2  0.00034843  2007.1.1.1      a/b_three-layered_sandwiches
e3r06A2    4  1243+-+-          ind=0  sheet=2  0.00004734  11.1.1.992      beta_sandwiches
e3r06A2    4  2134+-+-          ind=0  sheet=2  0.00004734  11.1.1.992      beta_sandwiches
e2y6vC1    8  12435678+-++++++  ind=1  sheet=1  0.00028490  2111.78.1.7     a/b_three-layered_sandwiches
e2gljA2    9  123546978++-++++--  ind=0  sheet=2  0.00769231  2011.1.1.23     a/b_three-layered_sandwiches
e2gljA2    3  123+-+            ind=0  sheet=2  0.00769231  2011.1.1.23     a/b_three-layered_sandwiches
e1r95A1    3  123++-            ind=0  sheet=2  0.06250000  80.1.1.1        beta_complex_topology
e1r95A1    4  2143+--+          ind=1  sheet=2  0.06250000  80.1.1.1        beta_complex_topology
e3zfoA1    6  215634+-++-+      ind=0  sheet=2  0.33333333  6120.1.1.1      beta_barrels
e3zfoA1    5  15432+-+-+        ind=1  sheet=2  0.33333333  6120.1.1.1      beta_barrels
e1pjqA3    6  321456+++++-      ind=1  sheet=1  0.00087719  2003.1.1.49     a/b_three-layered_sandwiches
e3fnnA1    4  1243+-+-          ind=1  sheet=1  0.08333333  842.1.1.1       a+b_two_layers
e4h20L1    4  1243+-+-          ind=0  sheet=2  0.00000241  11.1.1.1549     beta_sandwiches
e4h20L1    6  165234++-+-+      ind=0  sheet=2  0.00000241  11.1.1.1549     beta_sandwiches
e5cckH1    4  1243+-+-          ind=0  sheet=2  0.00000226  11.1.1.765      beta_sandwiches
e5cckH1    5  32145+-+-+        ind=0  sheet=2  0.00000226  11.1.1.765      beta_sandwiches
e4zovA1    4  1432+-+-          ind=0  sheet=8  0.00204918  5.1.4.329       beta_duplicates_or_obligate_multimers
e4zovA1    4  1234+-+-          ind=1  sheet=8  0.00204918  5.1.4.329       beta_duplicates_or_obligate_multimers
e4zovA1    4  1234+-+-          ind=1  sheet=8  0.00204918  5.1.4.329       beta_duplicates_or_obligate_multimers
e4zovA1    4  1234+-+-          ind=1  sheet=8  0.00204918  5.1.4.329       beta_duplicates_or_obligate_multimers
e4zovA1    4  1234+-+-          ind=1  sheet=8  0.00204918  5.1.4.329       beta_duplicates_or_obligate_multimers
e4zovA1    4  1234+-+-          ind=1  sheet=8  0.00204918  5.1.4.329       beta_duplicates_or_obligate_multimers
e4zovA1    4  1234+-+-          ind=1  sheet=8  0.00204918  5.1.4.329       beta_duplicates_or_obligate_multimers
e4zovA1    4  1234+-+-          ind=1  sheet=8  0.00204918  5.1.4.329       beta_duplicates_or_obligate_multimers
e3vcxA4    4  1432++-+          ind=1  sheet=1  0.00172414  211.1.1.69      a+b_two_layers
e3epcR1    6  165234++-+-+      ind=0  sheet=2  0.00009037  11.1.1.1559     beta_sandwiches
e3epcR1    3  132+-+            ind=0  sheet=2  0.00009037  11.1.1.1559     beta_sandwiches
e2rsxA1    4  1243+-+-          ind=1  sheet=2  0.02564103  243.1.1.37      a+b_two_layers
e2rsxA1    4  1234+-+-          ind=1  sheet=2  0.02564103  243.1.1.37      a+b_two_layers
e3zkmD1    4  1243+-+-          ind=0  sheet=2  0.00000241  11.1.1.1549     beta_sandwiches
e4gsdL2    5  15423++-+-        ind=0  sheet=2  0.00000560  11.1.1.1522     beta_sandwiches
e4gsdL2    3  132+-+            ind=0  sheet=2  0.00000560  11.1.1.1522     beta_sandwiches
e4av2A1    3  132++-            ind=1  sheet=1  0.01298701  3070.1.1.4      a+b_complex_topology
e2nptC1    5  21534+--+-        ind=1  sheet=1  0.00040128  221.1.1.22      a+b_two_layers
e1zfjA2    3  123+-+            ind=1  sheet=2  0.00011806  2002.1.1.217    a/b_barrels
e3nz4A3    3  123+-+            ind=1  sheet=1  0.00694444  4952.1.1.12     alpha_arrays
e3h0fA1    5  51234+-+-+        ind=1  sheet=1  0.00002628  4.1.1.116       beta_barrels
e2j42A4    4  2143+--+          ind=0  sheet=2  0.50000000  5098.1.1.7      a+b_two_layers
e2j42A4    3  123+-+            ind=1  sheet=2  0.50000000  5098.1.1.7      a+b_two_layers
e2jzvA1    4  2143+-+-          ind=1  sheet=1  0.00370370  284.1.1.43      a+b_two_layers
e1mpaH1    4  1243+-+-          ind=0  sheet=2  0.00000226  11.1.1.765      beta_sandwiches
e1mpaH1    6  165234++-+-+      ind=0  sheet=2  0.00000226  11.1.1.765      beta_sandwiches
e5bq7B2    5  15423++-+-        ind=0  sheet=2  0.00000560  11.1.1.1522     beta_sandwiches
e5bq7B2    3  132+-+            ind=0  sheet=2  0.00000560  11.1.1.1522     beta_sandwiches
e3c0dA2    3  123+-+            ind=1  sheet=1  0.02777778  4294.1.1.27     few_secondary_structure_elements
e1w85B1    5  13245+----        ind=1  sheet=1  0.02564103  2111.14.1.1     a/b_three-layered_sandwiches
e3e1bZ1    4  2134+-+-          ind=1  sheet=1  0.01666667  898.1.1.9       a+b_two_layers
e1c8bB1    8  12378645+-+-++++  ind=1  sheet=1  0.25000000  2011.2.1.2      a/b_three-layered_sandwiches
e1g91A1    3  123+-+            ind=1  sheet=1  0.01190476  1170.1.1.2      beta_barrels
e4lccB4    4  1243+-+-          ind=0  sheet=2  0.00000560  11.1.1.1522     beta_sandwiches
e4lccB4    6  165234++-+-+      ind=0  sheet=2  0.00000560  11.1.1.1522     beta_sandwiches
e2p4oA1    4  1432+-+-          ind=0  sheet=6  0.00163934  5.1.3.84        beta_duplicates_or_obligate_multimers
e2p4oA1    4  1234+-+-          ind=1  sheet=6  0.00163934  5.1.3.84        beta_duplicates_or_obligate_multimers
e2p4oA1    4  1234+-+-          ind=1  sheet=6  0.00163934  5.1.3.84        beta_duplicates_or_obligate_multimers
e2p4oA1    4  1234+-+-          ind=1  sheet=6  0.00163934  5.1.3.84        beta_duplicates_or_obligate_multimers
e2p4oA1    4  1234+-+-          ind=1  sheet=6  0.00163934  5.1.3.84        beta_duplicates_or_obligate_multimers
e3bi9X1    6  165234++-+-+      ind=0  sheet=2  0.00007363  11.1.1.1502     beta_sandwiches
e3bi9X1    3  132+-+            ind=0  sheet=2  0.00007363  11.1.1.1502     beta_sandwiches
e2vhvA1    7  3214576++++++-    ind=1  sheet=1  0.00033738  2003.1.1.12     a/b_three-layered_sandwiches
e3txyA1    6  321456++++++      ind=1  sheet=1  0.02941176  2111.61.1.1     a/b_three-layered_sandwiches
e1bz7A1    4  1243+-+-          ind=0  sheet=2  0.00000241  11.1.1.1549     beta_sandwiches
e1bz7A1    6  165234++-+-+      ind=0  sheet=2  0.00000241  11.1.1.1549     beta_sandwiches
e4xnzL2    4  1243+-+-          ind=0  sheet=2  0.00000241  11.1.1.1549     beta_sandwiches
e1br2B1    7  1273645+----+-    ind=0  sheet=4  0.00024290  2004.1.1.2      a/b_three-layered_sandwiches
e1br2B1    3  213+-+            ind=0  sheet=4  0.00024290  2004.1.1.2      a/b_three-layered_sandwiches
e1br2B1    3  123+-+            ind=1  sheet=4  0.00024290  2004.1.1.2      a/b_three-layered_sandwiches
e1br2B1    3  132+-+            ind=1  sheet=4  0.00024290  2004.1.1.2      a/b_three-layered_sandwiches
e2vovA1    4  1423+-+-          ind=0  sheet=2  0.50000000  10.31.1.2       beta_sandwiches
e2zctA1    7  2154367+-+++-+    ind=1  sheet=2  0.00035063  2485.1.1.286    a+b_three_layers
e2zctA1    3  132+-+            ind=1  sheet=2  0.00035063  2485.1.1.286    a+b_three_layers
e1rj9A2    8  32415678+++++++-  ind=1  sheet=1  0.00034916  2004.1.1.156    a/b_three-layered_sandwiches
e1f38A1    7  3214576+++++-+    ind=1  sheet=1  0.00006645  2003.1.5.26     a/b_three-layered_sandwiches
e4basA1    6  231456+-----      ind=1  sheet=1  0.00003121  2004.1.1.144    a/b_three-layered_sandwiches
e2xvgA1    8  81234567++++++++  ind=1  sheet=1  0.00025974  2002.1.1.222    a/b_barrels
e1gpmA3   10  21341098576+++++-+-+-  ind=1  sheet=1  0.00035714  2007.1.1.6      a/b_three-layered_sandwiches
e1z7dB3    4  1243+-+-          ind=1  sheet=1  0.00062112  3016.1.1.49     a+b_two_layers
e3ul5D1    3  123+-+            ind=1  sheet=1  0.00229885  243.3.1.2       a+b_two_layers
e1qveA1    4  1234+-+-          ind=1  sheet=1  0.00714286  274.1.1.72      a+b_two_layers
e4fltA6    4  4132+-+-          ind=1  sheet=1  0.02222222  304.114.1.12    a+b_two_layers
e2c1iA1    3  123+-+            ind=1  sheet=2  0.25000000  4321.1.1.3      a+b_two_layers
e1e3hA3    4  2134+-+-          ind=1  sheet=1  0.02777778  245.1.1.19      a+b_two_layers
e2lobA1    5  15432+-+-+        ind=1  sheet=1  0.00038358  7.1.1.2         beta_barrels
e4h0lD5    8  18765423+-+-+-+-  ind=1  sheet=1  0.00793651  66.1.1.13       beta_sandwiches
e2f91B1    3  123+-+            ind=1  sheet=1  0.10000000  356.1.1.1       few_secondary_structure_elements
e3zf7n1    3  123+-+            ind=1  sheet=1  0.00082713  375.1.1.23      few_secondary_structure_elements
e4i58A2    5  32145+++++        ind=0  sheet=3  0.00011854  2003.1.2.56     a/b_three-layered_sandwiches
e4i58A2    3  132+-+            ind=1  sheet=3  0.00011854  2003.1.2.56     a/b_three-layered_sandwiches
e4i58A2    4  4123++-+          ind=0  sheet=3  0.00011854  2003.1.2.56     a/b_three-layered_sandwiches
e2j1rA1    5  12534+-+-+        ind=0  sheet=2  0.00033300  10.1.2.114      beta_sandwiches
e2j1rA1    3  213+-+            ind=0  sheet=2  0.00033300  10.1.2.114      beta_sandwiches
e3sgxB2    6  651243++++++      ind=1  sheet=1  0.04545455  2111.30.1.1     a/b_three-layered_sandwiches
e3t1gA1    8  12345678++++++++  ind=1  sheet=1  0.00059032  2002.1.1.20     a/b_barrels
e3h86B1    5  23145+++++        ind=1  sheet=1  0.00139665  2004.1.1.28     a/b_three-layered_sandwiches
e3ei4E1    5  12453+-+--        ind=1  sheet=5  0.00163934  5.1.4.306       beta_duplicates_or_obligate_multimers
e3ei4E1    4  1234+-+-          ind=1  sheet=5  0.00163934  5.1.4.306       beta_duplicates_or_obligate_multimers
e3ei4E1    4  1234+-+-          ind=1  sheet=5  0.00163934  5.1.4.306       beta_duplicates_or_obligate_multimers
e3ei4E1    4  1234+-+-          ind=1  sheet=5  0.00163934  5.1.4.306       beta_duplicates_or_obligate_multimers
e3ei4E1    4  1234+-+-          ind=1  sheet=5  0.00163934  5.1.4.306       beta_duplicates_or_obligate_multimers
e4b2tE4    4  1432+-+-          ind=0  sheet=2  0.00105042  2487.1.1.35     a/b_three-layered_sandwiches
e4b2tE4    4  4123+---          ind=1  sheet=2  0.00105042  2487.1.1.35     a/b_three-layered_sandwiches
e3ttbB1    3  132+-+            ind=1  sheet=2  0.01234568  139.2.1.6       few_secondary_structure_elements
e3ttbB1    3  213+-+            ind=1  sheet=2  0.01234568  139.2.1.6       few_secondary_structure_elements
e3j42A2    5  12345++-+-        ind=0  sheet=3  0.01000000  5090.1.1.3      beta_complex_topology
e3j42A2    4  1432+-+-          ind=0  sheet=3  0.01000000  5090.1.1.3      beta_complex_topology
e1ytmA1    8  14568723++---+++  ind=1  sheet=1  0.08333333  2004.11.1.1     a/b_three-layered_sandwiches
e4mycC2    4  2134+-+-          ind=0  sheet=2  0.00013966  2004.1.1.1405   a/b_three-layered_sandwiches
e4mycC2    6  651432+-----      ind=0  sheet=2  0.00013966  2004.1.1.1405   a/b_three-layered_sandwiches
e3bf7A1    7  1324567+------    ind=1  sheet=1  0.00028490  2111.78.1.7     a/b_three-layered_sandwiches
e3vgkA1    5  32145+-+++        ind=0  sheet=2  0.00042900  2484.1.1.55     mixed_a+b_and_a/b
e3vgkA1    3  123+-+            ind=1  sheet=2  0.00042900  2484.1.1.55     mixed_a+b_and_a/b
e1luiA1    6  612345++-+-+      ind=1  sheet=1  0.00104822  214.1.1.26      a+b_two_layers
e4fquA1    3  213+-+            ind=0  sheet=2  0.00146628  2485.1.1.24     a+b_three_layers
e4fquA1    4  2134++-+          ind=0  sheet=2  0.00146628  2485.1.1.24     a+b_three_layers
e1yc8A1    4  1243+-+-          ind=0  sheet=2  0.00000226  11.1.1.765      beta_sandwiches
e1q8rA1    4  1423+-++          ind=1  sheet=1  1.00000000  301.4.1.1       a+b_three_layers
e4c57C1    4  1243+-+-          ind=0  sheet=2  0.00000226  11.1.1.765      beta_sandwiches
e4c57C1    6  165234++-+-+      ind=0  sheet=2  0.00000226  11.1.1.765      beta_sandwiches
e1e3eA1    5  31245+-+-+        ind=0  sheet=2  0.00131062  236.1.1.22      beta_barrels
e4nreA3    5  12345+-+-+        ind=1  sheet=1  0.06666667  158.1.1.1       alpha_bundles
e3mm5A5    5  12345+++-+        ind=1  sheet=1  0.02380952  296.1.1.2       a+b_three_layers
e2eknA1    4  4132+-+-          ind=1  sheet=1  0.14285714  304.42.1.1      a+b_two_layers
e2jjqA2    6  156432+-++-+      ind=1  sheet=1  0.00775194  2.1.1.187       beta_barrels
e1vhuA1    7  1276354+-----+    ind=1  sheet=1  0.00649351  2111.27.1.2     a/b_three-layered_sandwiches
e3cqfA2    4  1432++-+          ind=0  sheet=2  0.03571429  5089.1.1.2      beta_complex_topology
e2qtvA1    5  12534+-+-+        ind=0  sheet=2  0.00033135  11.1.5.36       beta_sandwiches
e2qtvA1    6  165243++-+-+      ind=0  sheet=2  0.00033135  11.1.5.36       beta_sandwiches
e4jnrB1    8  12345678++++++++  ind=1  sheet=1  0.00011196  2002.1.1.12     a/b_barrels
e2pkwA1    5  21345+++-+        ind=1  sheet=2  0.00109649  2003.1.5.70     a/b_three-layered_sandwiches
e2pkwA1    7  3214576+++++-+    ind=1  sheet=2  0.00109649  2003.1.5.70     a/b_three-layered_sandwiches
e3lwzA1    5  21345+++++        ind=1  sheet=1  0.00119048  2007.1.12.1     a/b_three-layered_sandwiches
e4p59H2    4  1243+-+-          ind=0  sheet=2  0.00000627  11.1.1.2548     beta_sandwiches
e3e2iA3    6  615423++++++      ind=1  sheet=1  0.00050787  2004.1.1.242    a/b_three-layered_sandwiches
e3rifN2    4  1243+-+-          ind=1  sheet=1  0.00001063  11.1.1.787      beta_sandwiches
e2gptA1    6  213564+++-++      ind=1  sheet=1  0.00057143  2007.1.6.3      a/b_three-layered_sandwiches
e1odsB1    9  123546789+-+------  ind=1  sheet=1  0.00641026  2111.78.1.10    a/b_three-layered_sandwiches
e1w36C1    7  2341756++++++-    ind=1  sheet=1  0.00279330  2004.1.1.507    a/b_three-layered_sandwiches
e2jjuA1    4  1243+-+-          ind=0  sheet=2  0.00019881  11.1.1.179      beta_sandwiches
e4aogA1    4  2134+-+-          ind=1  sheet=1  0.08333333  707.1.1.2       beta_complex_topology
e1k32A6    5  12345+++++        ind=1  sheet=1  0.01190476  2486.1.1.9      a/b_three-layered_sandwiches
e4wkyB1    5  15423+-+++        ind=1  sheet=1  0.00106383  2111.79.1.12    a/b_three-layered_sandwiches
e3mswA1    9  123456789+-+-+-+-+  ind=1  sheet=1  0.33333333  3347.1.1.1      beta_meanders
e4h0gA2    4  1243+-+-          ind=0  sheet=2  0.00000241  11.1.1.1549     beta_sandwiches
e3i5wA1    3  132+-+            ind=1  sheet=1  0.00277778  383.1.1.1       few_secondary_structure_elements
e2cvbA1    5  32145+++-+        ind=1  sheet=1  0.00057604  2485.1.1.225    a+b_three_layers
e2yrfB2    7  3214567++++++-    ind=0  sheet=2  0.00031328  2003.1.7.39     a/b_three-layered_sandwiches
e2yrfB2    4  3124++-+          ind=0  sheet=2  0.00031328  2003.1.7.39     a/b_three-layered_sandwiches
e3ix9A1    8  78615234+-++++++  ind=1  sheet=1  0.01111111  2111.5.1.1      a/b_three-layered_sandwiches
e2je6A1    4  2134+-+-          ind=1  sheet=1  0.01666667  245.1.1.11      a+b_two_layers
e2d2cD1    3  123+-+            ind=1  sheet=1  0.00793651  66.1.1.13       beta_sandwiches
e3kw2A2    6  321546++++++      ind=1  sheet=1  0.00833333  2488.1.1.11     a/b_three-layered_sandwiches
e1w2fA1    4  1243+-+-          ind=1  sheet=2  0.00332226  206.1.2.2       a+b_complex_topology
e1w2fA1    5  32145+-+-+        ind=1  sheet=2  0.00332226  206.1.2.2       a+b_complex_topology
e4nrjA1    3  123+++            ind=0  sheet=5  0.00231481  10.5.1.19       beta_sandwiches
e4nrjA1    3  123+++            ind=0  sheet=5  0.00231481  10.5.1.19       beta_sandwiches
e4nrjA1    4  1423+-+-          ind=0  sheet=5  0.00231481  10.5.1.19       beta_sandwiches
e4nrjA1    3  213+-+            ind=0  sheet=5  0.00231481  10.5.1.19       beta_sandwiches
e1sjqA1    4  4132+-+-          ind=1  sheet=1  0.00051203  304.9.1.76      a+b_two_layers
e1gerA2    5  32145+++++        ind=0  sheet=2  0.00004343  2003.1.2.285    a/b_three-layered_sandwiches
e1gerA2    3  123+-+            ind=1  sheet=2  0.00004343  2003.1.2.285    a/b_three-layered_sandwiches
e2wgpA1    5  12534+----        ind=1  sheet=1  0.00109649  2007.2.3.2      a/b_three-layered_sandwiches
e4yleA1    5  21345+++++        ind=1  sheet=1  0.00030395  2007.1.2.16     a/b_three-layered_sandwiches
e1qs8B3    3  132+-+            ind=0  sheet=3  0.00031726  1.1.1.30        beta_barrels
e1qs8B3    7  5412736+-+--++    ind=0  sheet=3  0.00031726  1.1.1.30        beta_barrels
e1qs8B3    4  1243+-+-          ind=0  sheet=3  0.00031726  1.1.1.30        beta_barrels
e2yxeA1    7  3214567+++++-+    ind=1  sheet=1  0.00006645  2003.1.5.26     a/b_three-layered_sandwiches
e3sb7A1    3  123+-+            ind=1  sheet=1  0.00070126  235.1.1.86      a+b_complex_topology
e1efvB1    9  932148567+++++++-+  ind=1  sheet=1  0.00267380  2005.1.1.132    a/b_three-layered_sandwiches
e1lstA2    5  21354+++-+        ind=0  sheet=2  0.00017106  2111.17.1.298   a/b_three-layered_sandwiches
e1lstA2    3  123+-+            ind=1  sheet=2  0.00017106  2111.17.1.298   a/b_three-layered_sandwiches
e2opkB1    5  12534+-+-+        ind=0  sheet=2  0.00032394  10.12.1.74      beta_sandwiches
e2opkB1    4  1423+-+-          ind=0  sheet=2  0.00032394  10.12.1.74      beta_sandwiches
e1wiwA3    3  123+++            ind=1  sheet=1  0.03333333  2007.6.1.1      a/b_three-layered_sandwiches
e5daoA1    7  3214756+-++-+-    ind=0  sheet=2  0.00208333  3156.1.1.41     beta_sandwiches
e5daoA1    5  15423++-+-        ind=0  sheet=2  0.00208333  3156.1.1.41     beta_sandwiches
e2ha1A1    4  2134+-+-          ind=1  sheet=1  0.00001136  11.1.1.213      beta_sandwiches
e1ry2A6    5  21345+++++        ind=1  sheet=1  0.00520833  2111.84.1.13    a/b_three-layered_sandwiches
e4gt0A3    5  12543+-+-+        ind=0  sheet=3  0.01000000  5090.1.1.3      beta_complex_topology
e3uhfB6    4  2134++++          ind=1  sheet=1  0.00071429  2007.1.5.18     a/b_three-layered_sandwiches
e3h1qA4    3  123+++            ind=1  sheet=1  0.00225225  2484.1.1.521    mixed_a+b_and_a/b
e4d1qH2    5  32145+-+++        ind=1  sheet=1  0.00300300  2484.1.1.13     mixed_a+b_and_a/b
e1h12A1    3  123+-+            ind=1  sheet=2  0.00284900  109.2.1.20      alpha_superhelices
e1h12A1    3  123+-+            ind=1  sheet=2  0.00284900  109.2.1.20      alpha_superhelices
e1u53A1    4  1342++-+          ind=1  sheet=1  0.02631579  273.1.1.2       a+b_three_layers
e4v47BD1   4  1243+-+-          ind=1  sheet=1  0.00086430  221.1.2.19      a+b_two_layers
e3mcsA4    6  613425+-+-+-      ind=1  sheet=1  0.00132275  304.4.1.36      a+b_two_layers
e3j09B8    7  1765234+------    ind=1  sheet=1  0.00068399  2006.1.1.42     a/b_three-layered_sandwiches
e2esmA1    5  12354+-+-+        ind=1  sheet=2  0.00004455  206.1.1.24      a+b_complex_topology
e2esmA1    3  123+-+            ind=1  sheet=2  0.00004455  206.1.1.24      a+b_complex_topology
e1oqjA1    6  651234+-+-+-      ind=1  sheet=1  0.16666667  4.2.1.2         beta_barrels
e1aduB1    3  123+-+            ind=1  sheet=1  0.16666667  375.7.1.1       few_secondary_structure_elements
e1s2bA1    3  123+-+            ind=0  sheet=3  0.00233100  10.1.1.28       beta_sandwiches
e1s2bA1    6  615234+-+-+-      ind=0  sheet=3  0.00233100  10.1.1.28       beta_sandwiches
e1bknB2    5  51243++-+-        ind=1  sheet=1  0.01111111  225.1.1.33      a+b_two_layers
e2j41D1    5  23145+++++        ind=0  sheet=2  0.00019264  2004.1.1.102    a/b_three-layered_sandwiches
e2j41D1    4  2143++-+          ind=1  sheet=2  0.00019264  2004.1.1.102    a/b_three-layered_sandwiches
e2wzoA1    6  123456+-+-+-      ind=1  sheet=1  1.00000000  3131.1.1.2      a+b_two_layers
e2j4zA1    5  12354+-+-+        ind=1  sheet=2  0.00004455  206.1.1.24      a+b_complex_topology
e2j4zA1    3  123+-+            ind=1  sheet=2  0.00004455  206.1.1.24      a+b_complex_topology
e4raaA1    5  15432++-+-        ind=0  sheet=6  0.00409836  5.1.3.34        beta_duplicates_or_obligate_multimers
e4raaA1    4  1432+-+-          ind=0  sheet=6  0.00409836  5.1.3.34        beta_duplicates_or_obligate_multimers
e4raaA1    4  1234+-+-          ind=1  sheet=6  0.00409836  5.1.3.34        beta_duplicates_or_obligate_multimers
e4raaA1    4  1234+-+-          ind=1  sheet=6  0.00409836  5.1.3.34        beta_duplicates_or_obligate_multimers
e4raaA1    4  1234+-+-          ind=1  sheet=6  0.00409836  5.1.3.34        beta_duplicates_or_obligate_multimers
e4raaA1    4  1234+-+-          ind=1  sheet=6  0.00409836  5.1.3.34        beta_duplicates_or_obligate_multimers
e4oa2A1    6  156432++-+-+      ind=1  sheet=2  0.00004455  206.1.1.24      a+b_complex_topology
e4oa2A1    3  123+-+            ind=1  sheet=2  0.00004455  206.1.1.24      a+b_complex_topology
e2x47A1    6  165243+++++-      ind=1  sheet=1  0.00395257  2111.27.1.24    a/b_three-layered_sandwiches
e4hqfA1    6  321456+-----      ind=1  sheet=1  0.00062854  2006.1.6.9      a/b_three-layered_sandwiches
e3juwA1    8  12345687+-+-++-+  ind=1  sheet=1  0.00333333  213.1.1.5       a+b_three_layers
e1ck1A2    5  21534+--+-        ind=1  sheet=1  0.00034048  221.1.1.33      a+b_two_layers
e3bptA1    6  123456+-----      ind=0  sheet=2  0.00110742  2486.1.1.21     a/b_three-layered_sandwiches
e3bptA1    4  1234+++-          ind=0  sheet=2  0.00110742  2486.1.1.21     a/b_three-layered_sandwiches
e3h4oA1    4  1243+-+-          ind=1  sheet=1  0.00333333  304.103.1.1     a+b_two_layers
e2e3xC1    3  123+-+            ind=0  sheet=2  0.00086059  209.1.1.24      a+b_complex_topology
e2e3xC1    3  123+-+            ind=1  sheet=2  0.00086059  209.1.1.24      a+b_complex_topology
e3eb7A2    3  132+-+            ind=0  sheet=3  0.02380952  76.1.1.1        beta_duplicates_or_obligate_multimers
e3eb7A2    4  4123+-+-          ind=0  sheet=3  0.02380952  76.1.1.1        beta_duplicates_or_obligate_multimers
e2fe7B1    5  12345+-+--        ind=1  sheet=1  0.00083333  213.1.1.59      a+b_three_layers
e4jd1A1    4  1432++-+          ind=1  sheet=1  0.00090744  211.1.1.20      a+b_two_layers
e3fcyA1    9  123546789+-+------  ind=1  sheet=1  0.00641026  2111.78.1.10    a/b_three-layered_sandwiches
e2vktA2    9  213498756+++++-+-+  ind=1  sheet=1  0.00035714  2007.1.1.6      a/b_three-layered_sandwiches
e1dbaL1    4  1243+-+-          ind=0  sheet=2  0.00000241  11.1.1.1549     beta_sandwiches
e5crbA1    6  213456+--+--      ind=1  sheet=1  0.00909091  219.1.1.263     a+b_complex_topology
e4impC4    8  18765423+-++++++  ind=1  sheet=1  0.00054825  2003.1.1.69     a/b_three-layered_sandwiches
e2qnrA1    5  23145+----        ind=1  sheet=1  0.00062073  2004.1.1.149    a/b_three-layered_sandwiches
e2da0A1    7  4321765+-+-+-+    ind=1  sheet=1  0.00018222  220.1.1.13      beta_barrels
e3a56A1    3  123+-+            ind=0  sheet=2  0.04545455  2.2.1.10        beta_barrels
e3a56A1    3  123+-+            ind=1  sheet=2  0.04545455  2.2.1.10        beta_barrels
e3bmaA1    5  21345+++++        ind=1  sheet=1  0.10000000  2007.5.1.41     a/b_three-layered_sandwiches
e4nwzD1    5  32145+++++        ind=1  sheet=1  0.00004343  2003.1.2.285    a/b_three-layered_sandwiches
e3iwgB2    5  12345+-+--        ind=1  sheet=1  0.00090909  213.1.1.108     a+b_three_layers
e2i99A1    8  32145867++++++++  ind=1  sheet=1  0.00048733  2003.1.1.94     a/b_three-layered_sandwiches
e3efxF1    6  156432+-++-+      ind=1  sheet=1  0.01298701  2.2.1.2         beta_barrels
e4lqpA1    5  12354+-+-+        ind=1  sheet=1  0.00004455  206.1.1.24      a+b_complex_topology
e1v0eA4    4  1432+-+-          ind=0  sheet=6  0.00409836  5.1.3.8         beta_duplicates_or_obligate_multimers
e1v0eA4    4  1234+-+-          ind=1  sheet=6  0.00409836  5.1.3.8         beta_duplicates_or_obligate_multimers
e1v0eA4    4  1234+-+-          ind=1  sheet=6  0.00409836  5.1.3.8         beta_duplicates_or_obligate_multimers
e1v0eA4    4  1234+-+-          ind=1  sheet=6  0.00409836  5.1.3.8         beta_duplicates_or_obligate_multimers
e1v0eA4    4  1234+-+-          ind=1  sheet=6  0.00409836  5.1.3.8         beta_duplicates_or_obligate_multimers
e4la1A4    6  125436+-+-+-      ind=1  sheet=1  0.12500000  244.2.1.17      a+b_two_layers
e4k3jL2    4  1243+-+-          ind=0  sheet=2  0.00000241  11.1.1.1549     beta_sandwiches
e4zplA1    4  1432++-+          ind=0  sheet=2  0.00003259  11.1.1.2522     beta_sandwiches
e4zplA1    3  132+-+            ind=0  sheet=2  0.00003259  11.1.1.2522     beta_sandwiches
e3oxnA1    5  21354+++-+        ind=1  sheet=1  0.00090090  2111.17.1       a/b_three-layered_sandwiches
e3lkxB1    3  123+-+            ind=0  sheet=2  0.25000000  3124.1.1.1      beta_sandwiches
e3lkxB1    3  123+-+            ind=0  sheet=2  0.25000000  3124.1.1.1      beta_sandwiches
e1kapP1   10  12345610987+++++++-++  ind=0  sheet=2  0.03846154  207.6.1.2       beta_duplicates_or_obligate_multimers
e1kapP1    8  14325678++-+++++  ind=0  sheet=2  0.03846154  207.6.1.2       beta_duplicates_or_obligate_multimers
e3wp9A1    6  165432++++++      ind=0  sheet=2  0.16666667  207.10.1.1      beta_duplicates_or_obligate_multimers
e2g9hD1    3  123+-+            ind=0  sheet=2  0.00324675  2.2.1.8         beta_barrels
e2g9hD1    3  123+--            ind=0  sheet=2  0.00324675  2.2.1.8         beta_barrels
e1mwwA1    4  2134++--          ind=1  sheet=1  0.00877193  315.1.1.5       a+b_two_layers
e3bwgA2    6  123654+-+-+-      ind=1  sheet=1  0.01449275  814.1.1.3       a+b_two_layers
e3jq0A1    4  2134+-+-          ind=1  sheet=1  0.00026042  109.4.1.710     alpha_superhelices
e1ayzC1    4  1234+-+-          ind=1  sheet=1  0.00128205  216.1.1.7       a+b_two_layers
e1vk1A2    6  516342+-+-+-      ind=1  sheet=1  1.00000000  5103.1.1.1      a/b_three-layered_sandwiches
e1fmcA1    7  3214567+++++++    ind=1  sheet=1  0.00001812  2003.1.1.417    a/b_three-layered_sandwiches
e1qwyA1    5  12435+--+-        ind=1  sheet=3  0.00157233  325.1.6.1       a+b_complex_topology
e1qwyA1    7  1275436+-+-+-+    ind=0  sheet=3  0.00157233  325.1.6.1       a+b_complex_topology
e1qwyA1    3  132+-+            ind=0  sheet=3  0.00157233  325.1.6.1       a+b_complex_topology
e3wczA1    8  12345678++++++++  ind=1  sheet=1  0.00008895  2002.1.1.4      a/b_barrels
e2q3hA1    6  231456+-----      ind=1  sheet=1  0.00003121  2004.1.1.144    a/b_three-layered_sandwiches
e4gaaA1    7  3421576+-+--+-    ind=0  sheet=3  0.01250000  4081.1.1.5      beta_sandwiches
e4gaaA1    3  132+-+            ind=0  sheet=3  0.01250000  4081.1.1.5      beta_sandwiches
e4gaaA1    4  1243+-+-          ind=0  sheet=3  0.01250000  4081.1.1.5      beta_sandwiches
e2ghpA1    4  4132+-+-          ind=1  sheet=1  0.00059737  304.9.1.10      a+b_two_layers
e4amuA2    5  32145+++++        ind=1  sheet=1  0.00011542  2003.1.14.1     a/b_three-layered_sandwiches
e3qatA1    4  4132+-+-          ind=1  sheet=1  0.01020408  304.11.1.18     a+b_two_layers
e3pxia1    5  41325+-+-+        ind=1  sheet=1  0.33333333  304.150.1.1     a+b_two_layers
e4xiyA2    9  198765234+--++++++  ind=1  sheet=1  0.00036550  2003.1.1.38     a/b_three-layered_sandwiches
e3j8wL1    4  1243+-+-          ind=0  sheet=2  0.00000241  11.1.1.1549     beta_sandwiches
e3j8wL1    6  165234++-+-+      ind=0  sheet=2  0.00000241  11.1.1.1549     beta_sandwiches
e4cvuA5    3  123+-+            ind=0  sheet=2  0.00198807  11.1.1.202      beta_sandwiches
e4cvuA5    4  2134+-+-          ind=0  sheet=2  0.00198807  11.1.1.202      beta_sandwiches
e2e9qA4    6  123645+-+-+-      ind=0  sheet=2  0.00026903  10.12.1.297     beta_sandwiches
e3wkmH2    4  1243+-+-          ind=0  sheet=2  0.00000226  11.1.1.765      beta_sandwiches
e4hl7B1    6  216543++++++      ind=1  sheet=1  0.11111111  2002.4.1.3      a/b_barrels
e3fvqB2    4  4123+-+-          ind=1  sheet=1  0.08333333  2.4.1.9         beta_barrels
e1ynkH1    4  1243+-+-          ind=0  sheet=2  0.00000226  11.1.1.765      beta_sandwiches
e1h4aX2    4  2134+-+-          ind=0  sheet=2  0.00255102  72.1.1.1        beta_sandwiches
e1h4aX2    3  213+-+            ind=0  sheet=2  0.00255102  72.1.1.1        beta_sandwiches
e1jwqA1    6  213645++++--      ind=1  sheet=1  0.00909091  2011.1.1.1      a/b_three-layered_sandwiches
e2fexA1    7  3214576++++++-    ind=0  sheet=2  0.00034843  2007.1.1.1      a/b_three-layered_sandwiches
e2fexA1    3  123++-            ind=0  sheet=2  0.00034843  2007.1.1.1      a/b_three-layered_sandwiches
e1rz0A1    3  123+-+            ind=0  sheet=2  0.00019524  1.1.5.4         beta_barrels
e1rz0A1    7  2156743+-+-+-+    ind=1  sheet=2  0.00019524  1.1.5.4         beta_barrels
e3jwnG1    3  213+-+            ind=0  sheet=2  0.00015293  11.1.5.204      beta_sandwiches
e2zodA2    5  12534+-+--        ind=1  sheet=1  0.01333333  301.2.1.1       a+b_three_layers
e1thtB1    9  912435678++-++++++  ind=1  sheet=1  0.00023742  2111.78.1.6     a/b_three-layered_sandwiches
e2c0dA1    8  18745623+-+---+-  ind=1  sheet=1  0.00035063  2485.1.1.286    a+b_three_layers
e3dboB1    5  32145+++++        ind=1  sheet=1  0.00145349  2006.1.4.4      a/b_three-layered_sandwiches
e2ywdA1    9  213498756+++++-+-+  ind=0  sheet=2  0.00285714  2007.1.1.12     a/b_three-layered_sandwiches
e2ywdA1    3  123++-            ind=0  sheet=2  0.00285714  2007.1.1.12     a/b_three-layered_sandwiches
e4s2rP1    6  651234+++-++      ind=1  sheet=1  0.00833333  2484.3.1.2      mixed_a+b_and_a/b
e3jstA1    4  1243+-+-          ind=1  sheet=1  0.11111111  305.2.1.1       a+b_two_layers
e1fnhA3    3  123+-+            ind=0  sheet=2  0.00001136  11.1.1.213      beta_sandwiches
e1fnhA3    4  2134+-+-          ind=0  sheet=2  0.00001136  11.1.1.213      beta_sandwiches
e3qe4A1    6  165234+-----      ind=1  sheet=1  0.00077399  2005.1.1.139    a/b_three-layered_sandwiches
e4h3yA1    5  21435+++++        ind=1  sheet=1  0.00757576  2488.1.1.10     a/b_three-layered_sandwiches
e3qfgA1    4  2134+-+-          ind=0  sheet=2  0.20000000  11.4.1.4        beta_sandwiches
e4ebfA1    7  3214567+++++++    ind=1  sheet=1  0.00008600  2003.1.1.1      a/b_three-layered_sandwiches
e3ojiA1    7  1765432+-+-+-+    ind=1  sheet=1  0.00158983  331.3.1.15      a+b_two_layers
e4iiqC1    8  43215678+-+-+-+-  ind=1  sheet=1  0.00117925  233.1.1.2       a+b_two_layers
e3fcrA3    4  1243+-+-          ind=1  sheet=1  0.00062112  3016.1.1.49     a+b_two_layers
e2vx8B1    5  21543+-+-+        ind=1  sheet=1  0.00892857  223.2.1.4       a+b_three_layers
e3ideA1    6  321645+-+-+-      ind=0  sheet=4  0.00450450  10.2.1.3        beta_sandwiches
e3ideA1    4  1423+-+-          ind=0  sheet=4  0.00450450  10.2.1.3        beta_sandwiches
e2bhuA2    5  12354+-+-+        ind=1  sheet=1  0.00724638  12.1.1.16       beta_sandwiches
e1bmgA1    4  1243+-+-          ind=0  sheet=2  0.00001541  11.1.1.2544     beta_sandwiches
e1bmgA1    4  2134+-+-          ind=0  sheet=2  0.00001541  11.1.1.2544     beta_sandwiches
e3baeH2    4  1243+-+-          ind=0  sheet=2  0.00000627  11.1.1.2548     beta_sandwiches
e4r6yA1    6  213546+++-+-      ind=0  sheet=2  0.00046598  2111.17.1.28    a/b_three-layered_sandwiches
e4r6yA1    3  213+-+            ind=1  sheet=2  0.00046598  2111.17.1.28    a/b_three-layered_sandwiches
e4cvuA4    4  1243+-+-          ind=0  sheet=2  0.00011695  11.1.1.92       beta_sandwiches
e4cvuA4    4  2134+-+-          ind=0  sheet=2  0.00011695  11.1.1.92       beta_sandwiches
e2p4qA2    7  3214567++++++-    ind=1  sheet=1  0.00010697  2003.1.1.44     a/b_three-layered_sandwiches
e3urhB5    4  1234++-+          ind=0  sheet=2  0.00005696  2003.1.2.20     a/b_three-layered_sandwiches
e3urhB5    5  15234+++++        ind=0  sheet=2  0.00005696  2003.1.2.20     a/b_three-layered_sandwiches
e1cqkA1    4  1243+-+-          ind=0  sheet=2  0.00001063  11.1.1.787      beta_sandwiches
e1cqkA1    4  2134+-+-          ind=0  sheet=2  0.00001063  11.1.1.787      beta_sandwiches
e3qgaA2    4  2143+-+-          ind=1  sheet=1  0.08333333  11.5.1.7        beta_sandwiches
e2jhwA1    4  2134+-+-          ind=0  sheet=2  0.00012425  11.1.1.161      beta_sandwiches
e2jhwA1    5  15423++-+-        ind=0  sheet=2  0.00012425  11.1.1.161      beta_sandwiches
e1ri6A1    4  4123+-+-          ind=0  sheet=7  0.00136612  5.1.4.17        beta_duplicates_or_obligate_multimers
e1ri6A1    4  1234+-+-          ind=1  sheet=7  0.00136612  5.1.4.17        beta_duplicates_or_obligate_multimers
e1ri6A1    4  1234+-+-          ind=1  sheet=7  0.00136612  5.1.4.17        beta_duplicates_or_obligate_multimers
e1ri6A1    4  1234+-+-          ind=1  sheet=7  0.00136612  5.1.4.17        beta_duplicates_or_obligate_multimers
e1ri6A1    4  1234+-+-          ind=1  sheet=7  0.00136612  5.1.4.17        beta_duplicates_or_obligate_multimers
e1ri6A1    4  1234+-+-          ind=1  sheet=7  0.00136612  5.1.4.17        beta_duplicates_or_obligate_multimers
e1ri6A1    4  1234+-+-          ind=1  sheet=7  0.00136612  5.1.4.17        beta_duplicates_or_obligate_multimers
e2bjiA1    6  123456++-+-+      ind=1  sheet=1  0.01333333  4018.1.1.4      a+b_two_layers
e4bpuC1    3  132+-+            ind=1  sheet=2  0.03125000  862.1.1.1       a+b_complex_topology
e2aklA2    3  123+-+            ind=1  sheet=1  0.01075269  375.1.1.17      few_secondary_structure_elements
e5ckwB1    3  123+-+            ind=1  sheet=2  0.00004455  206.1.1.24      a+b_complex_topology
e3q2wA8    4  1243+-+-          ind=0  sheet=2  0.00066269  11.1.1.2523     beta_sandwiches
e3q2wA8    4  1432++-+          ind=0  sheet=2  0.00066269  11.1.1.2523     beta_sandwiches
e3u0tB1    4  1243+-+-          ind=0  sheet=2  0.00000226  11.1.1.765      beta_sandwiches
e3x1bA2    4  2134+--+          ind=0  sheet=2  0.00223214  3156.1.1.7      beta_sandwiches
e3x1bA2    4  1432++-+          ind=0  sheet=2  0.00223214  3156.1.1.7      beta_sandwiches
e1b9rA1    5  21534+--+-        ind=1  sheet=1  0.00016770  221.1.1.12      a+b_two_layers
e3kdpB1    4  1243+-+-          ind=0  sheet=2  0.00049702  11.1.1.339      beta_sandwiches
e3kdpB1    5  15423++-+-        ind=0  sheet=2  0.00049702  11.1.1.339      beta_sandwiches
e1g7sA3    7  2314576+------    ind=1  sheet=1  0.00003492  2004.1.1.258    a/b_three-layered_sandwiches
e4m9cD1    8  12345678+++++++-  ind=0  sheet=3  0.00183150  208.1.1.9       beta_duplicates_or_obligate_multimers
e4m9cD1    7  1234567+++++++    ind=0  sheet=3  0.00183150  208.1.1.9       beta_duplicates_or_obligate_multimers
e4m9cD1    5  12345+++++        ind=0  sheet=3  0.00183150  208.1.1.9       beta_duplicates_or_obligate_multimers
e3qehA1    4  1243+-+-          ind=0  sheet=2  0.00000226  11.1.1.765      beta_sandwiches
e3qehA1    5  32145+-+-+        ind=0  sheet=2  0.00000226  11.1.1.765      beta_sandwiches
e3hksA6    4  1234+-+-          ind=1  sheet=1  0.00078247  4.1.1.111       beta_barrels
e4b7yC1    3  213+-+            ind=1  sheet=1  0.00847458  376.1.1.23      few_secondary_structure_elements
e1m6iA3    5  15234+++++        ind=0  sheet=2  0.00005696  2003.1.2.20     a/b_three-layered_sandwiches
e1m6iA3    3  123+-+            ind=1  sheet=2  0.00005696  2003.1.2.20     a/b_three-layered_sandwiches
e1gnwA2    4  2134++-+          ind=1  sheet=1  0.00011773  2485.1.1.76     a+b_three_layers
e4qawB3    5  12534+-+-+        ind=0  sheet=2  0.00069930  10.1.2.109      beta_sandwiches
e1zbsA1    5  32145+-+++        ind=1  sheet=1  0.00150150  2484.1.1.121    mixed_a+b_and_a/b
e2m3tA1    4  2134+-+-          ind=0  sheet=2  0.00255102  72.1.1.1        beta_sandwiches
e2m3tA1    3  213+-+            ind=0  sheet=2  0.00255102  72.1.1.1        beta_sandwiches
e3p02A5    3  132+-+            ind=0  sheet=2  0.00022090  11.1.1.62       beta_sandwiches
e3qfmA1    5  32145+++-+        ind=0  sheet=2  0.01190476  246.2.1.7       a+b_four_layers
e3qfmA1    5  12354+---+        ind=1  sheet=2  0.01190476  246.2.1.7       a+b_four_layers
e3mqlA7    3  123+-+            ind=1  sheet=1  0.02272727  391.1.1.4       few_secondary_structure_elements
e2a3sA1    3  132+-+            ind=1  sheet=1  0.00014881  101.1.2.49      alpha_arrays
e3f6mA1    5  21534+-+--        ind=1  sheet=1  0.05263158  301.5.1.1       a+b_three_layers
e4rf6A4    8  78615432+-+-+-+-  ind=1  sheet=1  0.00621118  321.1.1.1       a+b_two_layers
e4ozxA1    7  1273456+-+-+-+    ind=0  sheet=2  0.00099900  10.1.1.1        beta_sandwiches
e3h75A1    6  213456+++++-      ind=1  sheet=1  0.00030395  2007.1.2.16     a/b_three-layered_sandwiches
e2wwfA1    5  23145+++++        ind=1  sheet=1  0.00023277  2004.1.1.166    a/b_three-layered_sandwiches
e1e8oD1    3  123+-+            ind=1  sheet=1  0.08333333  896.1.1.2       a+b_two_layers
e4nujA2    4  1243+-+-          ind=0  sheet=2  0.00000241  11.1.1.1549     beta_sandwiches
e4rehA1    7  1765432+-+-+-+    ind=1  sheet=1  0.00158983  331.3.1.15      a+b_two_layers
e3izlO7    4  4123+---          ind=1  sheet=1  0.00105042  2487.1.1.35     a/b_three-layered_sandwiches
e4g2bA1    7  1543267++-+-+-    ind=1  sheet=1  0.00909091  219.1.1.46      a+b_complex_topology
e3nafA1    6  321456++++++      ind=1  sheet=1  0.00048733  2003.1.1.71     a/b_three-layered_sandwiches
e3h0xA1    4  2134+-+-          ind=0  sheet=2  0.04545455  511.1.1.2       beta_sandwiches
e3h0xA1    4  1234+-+-          ind=0  sheet=2  0.04545455  511.1.1.2       beta_sandwiches
e1mb4B1    7  2314765+--+-++    ind=1  sheet=1  0.00277778  298.1.1.14      a+b_two_layers
e2imnA1    4  1243+-+-          ind=0  sheet=2  0.00000241  11.1.1.1549     beta_sandwiches
e2imnA1    6  165234++-+-+      ind=0  sheet=2  0.00000241  11.1.1.1549     beta_sandwiches
e2ldxD2    5  32145+++++        ind=1  sheet=1  0.00005696  2003.1.1.40     a/b_three-layered_sandwiches
e1khvA2    6  126534+-+--+      ind=0  sheet=2  0.00181488  304.48.1.146    a+b_two_layers
e1khvA2    4  4132+-+-          ind=0  sheet=2  0.00181488  304.48.1.146    a+b_two_layers
e4mmxA3    4  1243+-+-          ind=0  sheet=2  0.00024851  11.1.1.818      beta_sandwiches
e3ptwA1    6  651234+++++-      ind=1  sheet=1  0.00446429  2111.54.1.36    a/b_three-layered_sandwiches
e1xxqA1    4  1432+-+-          ind=0  sheet=3  0.00555556  76.1.1.12       beta_duplicates_or_obligate_multimers
e1xxqA1    4  4123+-+-          ind=1  sheet=3  0.00555556  76.1.1.12       beta_duplicates_or_obligate_multimers
e1xxqA1    4  4123+-+-          ind=1  sheet=3  0.00555556  76.1.1.12       beta_duplicates_or_obligate_multimers
e3eyyA1    3  213+--            ind=1  sheet=1  0.00014881  101.1.2.51      alpha_arrays
e1shsA1    3  132+-+            ind=0  sheet=2  0.00689655  319.1.1.2       beta_sandwiches
e1shsA1    4  1243+-+-          ind=0  sheet=2  0.00689655  319.1.1.2       beta_sandwiches
e4l36A1    5  12543+--+-        ind=0  sheet=2  0.00793651  149.1.1.3       alpha_arrays
e4l36A1    3  132+-+            ind=0  sheet=2  0.00793651  149.1.1.3       alpha_arrays
e3wmyA1    4  1432+-+-          ind=0  sheet=5  0.00163934  5.1.2.6         beta_duplicates_or_obligate_multimers
e3wmyA1    4  1234+-+-          ind=1  sheet=5  0.00163934  5.1.2.6         beta_duplicates_or_obligate_multimers
e3wmyA1    4  1234+-+-          ind=1  sheet=5  0.00163934  5.1.2.6         beta_duplicates_or_obligate_multimers
e3wmyA1    4  1234+-+-          ind=1  sheet=5  0.00163934  5.1.2.6         beta_duplicates_or_obligate_multimers
e4edwL1    4  1243+-+-          ind=0  sheet=2  0.00000241  11.1.1.1549     beta_sandwiches
e1m2xA1    7  1234567+-+----    ind=1  sheet=2  0.00529101  247.1.1.37      a+b_four_layers
e1m2xA1    5  12345+-+--        ind=1  sheet=2  0.00529101  247.1.1.37      a+b_four_layers
e3ftpA1    7  3214567+++++++    ind=1  sheet=1  0.00003595  2003.1.1.332    a/b_three-layered_sandwiches
e4xeaA1    6  126354+--+-+      ind=0  sheet=2  0.00238095  309.1.1.40      a+b_two_layers
e4xeaA1    3  213+-+            ind=0  sheet=2  0.00238095  309.1.1.40      a+b_two_layers
e4cdlA1    6  216543+--+-+      ind=1  sheet=1  0.00094967  243.1.1.121     a+b_two_layers
e1n4iA2    5  12345++++-        ind=0  sheet=2  0.33333333  208.3.1.1       beta_duplicates_or_obligate_multimers
e1n4iA2    4  1234++++          ind=0  sheet=2  0.33333333  208.3.1.1       beta_duplicates_or_obligate_multimers
e3j3vR1    3  213+-+            ind=0  sheet=2  0.10000000  4186.1.1.3      beta_barrels
e3j3vR1    4  1432+-+-          ind=0  sheet=2  0.10000000  4186.1.1.3      beta_barrels
e1hxvA1    4  2143+-+-          ind=1  sheet=1  0.00107527  284.1.1.2       a+b_two_layers
e1c5dB2    4  1243+-+-          ind=0  sheet=2  0.00001063  11.1.1.787      beta_sandwiches
e1c5dB2    3  123+-+            ind=0  sheet=2  0.00001063  11.1.1.787      beta_sandwiches
e2q27A1    6  213465++++++      ind=1  sheet=1  0.00303030  2111.75.1.6     a/b_three-layered_sandwiches
e3pwuA1    4  2134+-+-          ind=0  sheet=2  0.00001541  11.1.1.2544     beta_sandwiches
e4namA2    3  213+-+            ind=1  sheet=1  0.25000000  5096.1.1.2      few_secondary_structure_elements
e4h6yA2    7  4321765+-+-+-+    ind=1  sheet=1  0.00018222  220.1.1.13      beta_barrels
e2k9oA1    3  132+-+            ind=1  sheet=1  0.00028177  387.1.5.8       few_secondary_structure_elements
e3wihB1    3  123+-+            ind=0  sheet=2  0.00001136  11.1.1.213      beta_sandwiches
e3wihB1    4  2134+-+-          ind=0  sheet=2  0.00001136  11.1.1.213      beta_sandwiches
e4f37F2    4  1243+-+-          ind=0  sheet=2  0.00000627  11.1.1.2548     beta_sandwiches
e3b2yA1    8  12435867+-++++--  ind=1  sheet=1  0.00500000  2011.1.1.22     a/b_three-layered_sandwiches
e1wh9A1    3  123+--            ind=1  sheet=1  0.00210084  327.11.1.21     a+b_two_layers
e3rc8A1    8  81762534+++++++-  ind=1  sheet=1  0.00186220  2004.1.1.182    a/b_three-layered_sandwiches
e1zq7D1    5  21345+-+-+        ind=1  sheet=1  0.12500000  4139.1.1.2      a+b_two_layers
e4ovmC1    6  216543+--+-+      ind=1  sheet=1  0.00142450  243.1.1.9       a+b_two_layers
e4q4lA3    8  14356278+++++++-  ind=1  sheet=1  0.00016929  2004.1.1.53     a/b_three-layered_sandwiches
e3g6lA1    5  21543+-+-+        ind=1  sheet=1  0.04166667  284.2.1.3       a+b_two_layers
e4axoB1    4  1423+-+-          ind=1  sheet=1  0.00529101  10.12.1.32      beta_sandwiches
e3pu6A2    5  21354++++-        ind=1  sheet=1  0.16666667  2011.2.1.3      a/b_three-layered_sandwiches
e2c1fA1    6  123645+-+-+-      ind=0  sheet=2  0.00021191  10.1.1.12       beta_sandwiches
e2c1fA1    9  123945876+-+-+--+-  ind=0  sheet=2  0.00021191  10.1.1.12       beta_sandwiches
e4wwuE2    7  1234567+-----+    ind=1  sheet=1  0.00480769  207.1.1.29      beta_duplicates_or_obligate_multimers
e3o3fA1    5  32145+-+++        ind=1  sheet=1  0.00090090  2484.1.1.52     mixed_a+b_and_a/b
e4o4uA2    6  216543+-+-+-      ind=1  sheet=1  0.05555556  3335.1.1.2      beta_barrels
e2qa1A6    5  51432+-+-+        ind=1  sheet=1  0.00406504  244.1.1.27      a+b_two_layers
e3dfzA1    5  32145+++++        ind=1  sheet=1  0.00087719  2003.1.1.49     a/b_three-layered_sandwiches
e4etsA1    3  213+--            ind=1  sheet=1  0.00014881  101.1.2.51      alpha_arrays
e4zm6A1    8  81234567++++++++  ind=1  sheet=1  0.00049950  2002.1.1.706    a/b_barrels
e1g9mL1    4  1243+-+-          ind=0  sheet=2  0.00000241  11.1.1.1549     beta_sandwiches
e1g9mL1    6  165234++-+-+      ind=0  sheet=2  0.00000241  11.1.1.1549     beta_sandwiches
e1yqnA1    5  21534+-+--        ind=1  sheet=1  0.05263158  301.5.1.1       a+b_three_layers
e4qnuA1    4  1234+--+          ind=1  sheet=2  0.00014148  2003.1.5.37     a/b_three-layered_sandwiches
e4qnuA1    7  3214576+++++-+    ind=1  sheet=2  0.00014148  2003.1.5.37     a/b_three-layered_sandwiches
e1imvA1    5  21354++--+        ind=0  sheet=2  0.02083333  4059.1.1.3      a+b_complex_topology
e3mf0B1    6  321654+-+-+-      ind=1  sheet=1  0.00033156  223.1.1.180     a+b_three_layers
e3jqpA1    5  32145+++++        ind=1  sheet=1  0.00425532  2111.2.1.3      a/b_three-layered_sandwiches
e4ifaA2    4  1432+-+-          ind=0  sheet=2  0.10000000  6043.1.1.4      a+b_two_layers
e4ifaA2    3  123+-+            ind=0  sheet=2  0.10000000  6043.1.1.4      a+b_two_layers
e2zq7A2    5  21543+-+-+        ind=1  sheet=1  0.00166113  223.3.1.97      a+b_three_layers
e1ovmA3    6  213465++++++      ind=1  sheet=1  0.00267380  2111.75.1.5     a/b_three-layered_sandwiches
e4iqyA1    6  165243+++++-      ind=1  sheet=1  0.00395257  2111.27.1.24    a/b_three-layered_sandwiches
e1zxoA2    3  123+++            ind=1  sheet=1  0.00225225  2484.1.1.120    mixed_a+b_and_a/b
e4fqxB2    4  1234+-+-          ind=1  sheet=1  0.00337838  233.1.1.4       a+b_two_layers
e1n6mA1    3  123+-+            ind=1  sheet=2  0.00011639  2004.1.1.116    a/b_three-layered_sandwiches
e3wodD4    3  132+-+            ind=1  sheet=1  0.00235849  325.1.7.18      a+b_complex_topology
e2owsA1    4  4132+-++          ind=1  sheet=1  0.00046598  2111.17.1.28    a/b_three-layered_sandwiches
e2j4tA1    4  1234++-+          ind=0  sheet=2  0.00961538  372.1.1.1       a+b_complex_topology
e2j4tA1    4  1234+-+-          ind=0  sheet=2  0.00961538  372.1.1.1       a+b_complex_topology
e2wq8A1    4  1423+-+-          ind=0  sheet=2  0.00033300  10.1.2.114      beta_sandwiches
e2wq8A1    5  12534+-+-+        ind=0  sheet=2  0.00033300  10.1.2.114      beta_sandwiches
e3l4bA1    6  321456++++++      ind=1  sheet=1  0.00025800  2003.1.1.413    a/b_three-layered_sandwiches
e1iru11    5  31245+-+-+        ind=0  sheet=2  0.00118343  210.1.1.2       a+b_four_layers
e1iru11    5  12345+-+-+        ind=1  sheet=2  0.00118343  210.1.1.2       a+b_four_layers
e3izrO1    3  123+++            ind=0  sheet=2  0.01851852  2490.3.1.1      a/b_three-layered_sandwiches
e3izrO1    3  123+++            ind=0  sheet=2  0.01851852  2490.3.1.1      a/b_three-layered_sandwiches
e3ijiA1    6  123456++++++      ind=1  sheet=1  0.00006126  2002.1.1.1056   a/b_barrels
e4it7A1    5  12345+-+-+        ind=1  sheet=1  0.00229885  243.3.1.2       a+b_two_layers
e3r4eC1    3  123+-+            ind=1  sheet=1  0.00079618  218.1.1.3       a+b_two_layers
e4efaC2    4  4132+-+-          ind=1  sheet=1  0.08333333  304.126.1.3     a+b_two_layers
e2ethA1    3  132+-+            ind=1  sheet=1  0.00003019  101.1.2.811     alpha_arrays
e4f06A3    5  21345+++++        ind=1  sheet=1  0.00044643  2007.1.2.42     a/b_three-layered_sandwiches
e1o9wA1    3  123+-+            ind=0  sheet=4  0.00039761  11.1.5.19       beta_sandwiches
e1o9wA1    5  15423++-+-        ind=0  sheet=4  0.00039761  11.1.5.19       beta_sandwiches
e1o9wA1    3  132++-            ind=0  sheet=4  0.00039761  11.1.5.19       beta_sandwiches
e1vdxA1    4  2134+-+-          ind=0  sheet=2  0.03125000  264.1.1.8       beta_barrels
e1vdxA1    5  14325+-+-+        ind=0  sheet=2  0.03125000  264.1.1.8       beta_barrels
e3sxnB4    5  12345+-+--        ind=1  sheet=1  0.00090909  213.1.1.108     a+b_three_layers
e3l9dA1    5  12543+--+-        ind=1  sheet=1  0.00689655  316.1.1.24      a+b_three_layers
e4pfbA1    5  51423+-+++        ind=1  sheet=1  0.00010811  2111.17.1.302   a/b_three-layered_sandwiches
e1ek3A1    4  1243+-+-          ind=0  sheet=2  0.00000241  11.1.1.1549     beta_sandwiches
e1xedE1    6  165234++-+-+      ind=0  sheet=2  0.00028401  11.1.1.1556     beta_sandwiches
e1xedE1    3  132+-+            ind=0  sheet=2  0.00028401  11.1.1.1556     beta_sandwiches
e3r1gL1    4  1243+-+-          ind=0  sheet=2  0.00000241  11.1.1.1549     beta_sandwiches
e1xq9B1    6  651423+-++++      ind=1  sheet=1  0.01136364  2111.21.1.1     a/b_three-layered_sandwiches
e1efpA2    7  7321465+++++++    ind=0  sheet=2  0.00267380  2005.1.1.132    a/b_three-layered_sandwiches
e1efpA2    3  123+-+            ind=1  sheet=2  0.00267380  2005.1.1.132    a/b_three-layered_sandwiches
e1yioA2    5  21345+++++        ind=1  sheet=1  0.00012107  2007.1.3.29     a/b_three-layered_sandwiches
e3cqhA1    9  789123456+++++++++  ind=1  sheet=1  0.00012025  2002.1.1.18     a/b_barrels
e4xyhA1    4  1432+-+-          ind=0  sheet=7  0.00819672  5.1.4.321       beta_duplicates_or_obligate_multimers
e4xyhA1    5  12345+-+--        ind=0  sheet=7  0.00819672  5.1.4.321       beta_duplicates_or_obligate_multimers
e4xyhA1    5  12345+-+--        ind=0  sheet=7  0.00819672  5.1.4.321       beta_duplicates_or_obligate_multimers
e4xyhA1    4  1234+-+-          ind=0  sheet=7  0.00819672  5.1.4.321       beta_duplicates_or_obligate_multimers
e4xyhA1    4  1234+-+-          ind=1  sheet=7  0.00819672  5.1.4.321       beta_duplicates_or_obligate_multimers
e4xyhA1    4  1234+-+-          ind=1  sheet=7  0.00819672  5.1.4.321       beta_duplicates_or_obligate_multimers
e4xyhA1    4  1234+-+-          ind=1  sheet=7  0.00819672  5.1.4.321       beta_duplicates_or_obligate_multimers
e2hn1A1    7  2137654+-++-+-    ind=1  sheet=1  0.16666667  4121.1.1.1      a+b_three_layers
e2nmlA1    4  2134+-+-          ind=1  sheet=1  1.00000000  4326.1.1.1      a+b_two_layers
e1gviA2    6  123645+-+-+-      ind=1  sheet=1  0.00483092  12.1.1.60       beta_sandwiches
e3dmyA1    6  165234++++++      ind=1  sheet=1  0.00048733  2003.1.1.74     a/b_three-layered_sandwiches
e1z6lA4    4  1432+-+-          ind=1  sheet=1  0.01219512  244.1.1.60      a+b_two_layers
e3zijA1    4  2134++-+          ind=1  sheet=1  0.00028802  2485.1.1.21     a+b_three_layers
e3hvxA1    4  1234+-+-          ind=0  sheet=2  0.00070126  2485.1.1.34     a+b_three_layers
e3hvxA1    8  18745623+-+---+-  ind=0  sheet=2  0.00070126  2485.1.1.34     a+b_three_layers
e2ehdA1    7  3214567+++++++    ind=1  sheet=1  0.00003595  2003.1.1.332    a/b_three-layered_sandwiches
e2l8dA1    5  51234+-+-+        ind=1  sheet=1  0.00352113  4.1.1.39        beta_barrels
e3dzvA1    9  213456789++++++-+-  ind=1  sheet=1  0.03333333  2003.6.1.2      a/b_three-layered_sandwiches
e2aryB1    3  132++-            ind=0  sheet=3  0.00227273  219.1.1.24      a+b_complex_topology
e2aryB1    3  123+-+            ind=0  sheet=3  0.00227273  219.1.1.24      a+b_complex_topology
e2aryB1    6  162345+-+-+-      ind=1  sheet=3  0.00227273  219.1.1.24      a+b_complex_topology
e4ziqA9    4  1243+-+-          ind=0  sheet=2  0.00099404  11.1.1.191      beta_sandwiches
e4ziqA9    5  15423++-+-        ind=0  sheet=2  0.00099404  11.1.1.191      beta_sandwiches
e4ygtA1    4  1234+-+-          ind=1  sheet=1  0.33333333  809.1.1.8       a+b_two_layers
e2ek9A1    8  21845673+-+----+  ind=1  sheet=1  0.00588235  2487.1.1.10     a/b_three-layered_sandwiches
e1iyxA1    3  123+-+            ind=1  sheet=1  0.00500000  218.1.1.1       a+b_two_layers
e1jv2A1    4  1243+-+-          ind=0  sheet=2  0.00039761  11.1.1.808      beta_sandwiches
e1jv2A1    5  15423++-+-        ind=0  sheet=2  0.00039761  11.1.1.808      beta_sandwiches
e1bg1A1    4  1243+-+-          ind=0  sheet=3  0.00049702  11.1.5.76       beta_sandwiches
e1bg1A1    3  132++-            ind=0  sheet=3  0.00049702  11.1.5.76       beta_sandwiches
e1bg1A1    4  2134+-+-          ind=0  sheet=3  0.00049702  11.1.5.76       beta_sandwiches
e2xtjD1    4  1243+-+-          ind=0  sheet=2  0.00000226  11.1.1.765      beta_sandwiches
e2xtjD1    6  165234++-+-+      ind=0  sheet=2  0.00000226  11.1.1.765      beta_sandwiches
e5f6iB2    4  1243+-+-          ind=0  sheet=2  0.00004230  11.1.1.2539     beta_sandwiches
e4lt6A1    5  12543+--+-        ind=1  sheet=1  0.01149425  316.1.1.39      a+b_three_layers
e2yr1A1    8  81234567++++++++  ind=1  sheet=1  0.00049950  2002.1.1.40     a/b_barrels
e3p4gB1   12  123456789101112++++++++++++  ind=0  sheet=2  0.16666667  207.6.1.4       beta_duplicates_or_obligate_multimers
e3cgbA1    5  12543+-+-+        ind=1  sheet=1  0.00265957  244.2.1.5       a+b_two_layers
e1l7dA1    7  3214576++++++-    ind=1  sheet=1  0.00033738  2003.1.1.12     a/b_three-layered_sandwiches
e1i6lA1    5  32145+++++        ind=1  sheet=1  0.00267380  2005.1.1.150    a/b_three-layered_sandwiches
e3h6oA4    5  14325+-+-+        ind=1  sheet=1  0.00024172  1.1.15.4        beta_barrels
e1kenU2    4  1243+-+-          ind=0  sheet=2  0.00004734  11.1.1.992      beta_sandwiches
e1kenU2    3  123+-+            ind=0  sheet=2  0.00004734  11.1.1.992      beta_sandwiches
e4kvfA2    6  213456++++++      ind=1  sheet=1  0.00051020  2007.1.2.41     a/b_three-layered_sandwiches
e3u7zA1    5  21534+--+-        ind=0  sheet=2  0.00187266  221.1.1.10      a+b_two_layers
e3u7zA1    3  123+-+            ind=1  sheet=2  0.00187266  221.1.1.10      a+b_two_layers
e4aq1C4    3  123+-+            ind=0  sheet=3  0.00198807  11.1.1.2526     beta_sandwiches
e4aq1C4    4  1432++-+          ind=0  sheet=3  0.00198807  11.1.1.2526     beta_sandwiches
e4aq1C4    3  132+-+            ind=0  sheet=3  0.00198807  11.1.1.2526     beta_sandwiches
e1vrbA1    8  17685423+-+-+-+-  ind=0  sheet=2  0.00176367  10.12.1.68      beta_sandwiches
e1vrbA1    5  31524+-+-+        ind=0  sheet=2  0.00176367  10.12.1.68      beta_sandwiches
e3a76A1    6  216543+--+-+      ind=1  sheet=1  0.00213675  243.1.1.26      a+b_two_layers
e3od8B1    4  4123++-+          ind=1  sheet=1  0.00255102  377.1.2.1       few_secondary_structure_elements
e1tz7A1    8  67812345++++++++  ind=0  sheet=2  0.00108225  2002.1.1.100    a/b_barrels
e1tz7A1    4  2134+-+-          ind=0  sheet=2  0.00108225  2002.1.1.100    a/b_barrels
e1bhuA1    4  2134+-+-          ind=0  sheet=2  0.12500000  72.1.1.4        beta_sandwiches
e1bhuA1    4  1423+-+-          ind=0  sheet=2  0.12500000  72.1.1.4        beta_sandwiches
e3so0A1    4  2134+-+-          ind=0  sheet=2  0.00961538  72.1.1.3        beta_sandwiches
e3so0A1    4  1423+-+-          ind=0  sheet=2  0.00961538  72.1.1.3        beta_sandwiches
e1d2nA3    5  51432+++++        ind=1  sheet=1  0.00111732  2004.1.1.582    a/b_three-layered_sandwiches
e1q15A2    5  32145+++++        ind=1  sheet=1  0.00367647  2005.1.1.125    a/b_three-layered_sandwiches
e1gr0A1    4  2134++-+          ind=1  sheet=1  0.00625000  298.1.1.23      a+b_two_layers
e4v34A1    4  1234+-+-          ind=1  sheet=1  0.01000000  213.1.1.55      a+b_three_layers
e1w19A1    4  2134++++          ind=1  sheet=1  0.00084034  2007.1.13.1     a/b_three-layered_sandwiches
e1vr6C1    4  4132+-+-          ind=1  sheet=1  1.00000000  304.115.1.1     a+b_two_layers
e2hl3A1    3  123+-+            ind=1  sheet=1  0.00027086  4.1.1.9         beta_barrels
e3iz6a1    4  1432+-+-          ind=0  sheet=7  0.00204918  5.1.4.329       beta_duplicates_or_obligate_multimers
e3iz6a1    4  1234+-+-          ind=1  sheet=7  0.00204918  5.1.4.329       beta_duplicates_or_obligate_multimers
e3iz6a1    4  1234+-+-          ind=1  sheet=7  0.00204918  5.1.4.329       beta_duplicates_or_obligate_multimers
e3iz6a1    4  1234+-+-          ind=1  sheet=7  0.00204918  5.1.4.329       beta_duplicates_or_obligate_multimers
e3iz6a1    4  1234+-+-          ind=1  sheet=7  0.00204918  5.1.4.329       beta_duplicates_or_obligate_multimers
e3iz6a1    4  1234+-+-          ind=1  sheet=7  0.00204918  5.1.4.329       beta_duplicates_or_obligate_multimers
e3iz6a1    4  1234+-+-          ind=1  sheet=7  0.00204918  5.1.4.329       beta_duplicates_or_obligate_multimers
e3lxnA1    6  156432++-+-+      ind=1  sheet=1  0.00004455  206.1.1.24      a+b_complex_topology
e1ab0A1   10  43211098765+-+-+-+-+-  ind=1  sheet=1  0.00067613  9.1.1.12        beta_barrels
e4dfeA2    3  123++-            ind=1  sheet=1  0.00111111  2111.79.1.3     a/b_three-layered_sandwiches
e5a02A1    8  23415678+-++-+-+  ind=1  sheet=1  0.00113636  298.1.1.27      a+b_two_layers
e4awxB2    3  132+-+            ind=1  sheet=1  0.00069444  101.1.2.44      alpha_arrays
e4aq1C2    4  1243+-+-          ind=0  sheet=2  0.00198807  11.1.1.365      beta_sandwiches
e4aq1C2    4  1432++-+          ind=0  sheet=2  0.00198807  11.1.1.365      beta_sandwiches
e1tmoA2    6  216543+-++++      ind=1  sheet=2  0.01851852  2003.2.1.19     a/b_three-layered_sandwiches
e1tmoA2    3  123+-+            ind=1  sheet=2  0.01851852  2003.2.1.19     a/b_three-layered_sandwiches
e1mjnA1    6  321456+-----      ind=1  sheet=1  0.00062854  2006.1.6.9      a/b_three-layered_sandwiches
e4kblA8    3  123+-+            ind=1  sheet=1  0.01694915  376.1.4.6       few_secondary_structure_elements
e3thiA3    6  213546+++-+-      ind=1  sheet=1  0.00029377  2111.17.1.212   a/b_three-layered_sandwiches
e2b5vA2    6  321456++++++      ind=1  sheet=1  0.00003625  2003.1.1.8      a/b_three-layered_sandwiches
e2bc0B3    5  32145+++++        ind=0  sheet=2  0.00004343  2003.1.2.285    a/b_three-layered_sandwiches
e2bc0B3    3  123+-+            ind=1  sheet=2  0.00004343  2003.1.2.285    a/b_three-layered_sandwiches
e1epfA1    4  1243+-+-          ind=0  sheet=2  0.00006213  11.1.1.251      beta_sandwiches
e1epfA1    5  15423++-+-        ind=0  sheet=2  0.00006213  11.1.1.251      beta_sandwiches
e3d45A2    4  4132+-+-          ind=1  sheet=1  0.01075269  304.9.1.9       a+b_two_layers
e3popA2    8  41326758+-+-+-+-  ind=1  sheet=1  0.01098901  304.6.1.8       a+b_two_layers
e1wk1A1    3  132+-+            ind=0  sheet=2  0.00086059  209.1.1.24      a+b_complex_topology
e1wk1A1    5  32145+-+-+        ind=1  sheet=2  0.00086059  209.1.1.24      a+b_complex_topology
e4lbhA1    4  4132+-+-          ind=1  sheet=1  0.00925926  304.4.1.17      a+b_two_layers
e1fotA1    5  12354+-+-+        ind=1  sheet=1  0.00004455  206.1.1.24      a+b_complex_topology
e1cov11    4  1423+-+-          ind=0  sheet=3  0.00026497  10.2.1.60       beta_sandwiches
e1cov11    4  1423+-+-          ind=0  sheet=3  0.00026497  10.2.1.60       beta_sandwiches
e1cov11    3  213+-+            ind=0  sheet=3  0.00026497  10.2.1.60       beta_sandwiches
e3j9wAD1   5  21354+-+-+        ind=1  sheet=1  0.00086430  221.1.2.19      a+b_two_layers
e2wb3A1    3  123+-+            ind=1  sheet=1  0.01923077  79.1.1.5        beta_duplicates_or_obligate_multimers
e4wz7C3    3  123+-+            ind=1  sheet=1  0.06250000  244.4.1.5       a+b_two_layers
e1lk3L1    4  1243+-+-          ind=0  sheet=2  0.00000241  11.1.1.1549     beta_sandwiches
e1lk3L1    6  165234++-+-+      ind=0  sheet=2  0.00000241  11.1.1.1549     beta_sandwiches
e4zb9A1    4  2134++-+          ind=1  sheet=1  0.00011773  2485.1.1.76     a+b_three_layers
e3cskA1    5  12354++--+        ind=1  sheet=2  0.01515152  2498.1.1.26     mixed_a+b_and_a/b
e3cskA1    5  12354+-++-        ind=1  sheet=2  0.01515152  2498.1.1.26     mixed_a+b_and_a/b
e4z0nA1    6  213456++++++      ind=1  sheet=1  0.00059524  2007.1.2.36     a/b_three-layered_sandwiches
e2v8hC2    8  12435867+-++++--  ind=1  sheet=1  0.00270270  2011.1.1.11     a/b_three-layered_sandwiches
e4aq1C1    4  1432++-+          ind=0  sheet=2  0.00198807  11.1.1.400      beta_sandwiches
e4aq1C1    3  132+-+            ind=0  sheet=2  0.00198807  11.1.1.400      beta_sandwiches
e2fy3A4    7  1654237+-+++-+    ind=1  sheet=1  0.01515152  323.1.1.17      a+b_complex_topology
e1l6pA1    4  1243+-+-          ind=0  sheet=3  0.00099404  11.1.1.57       beta_sandwiches
e1l6pA1    5  23145+-+-+        ind=0  sheet=3  0.00099404  11.1.1.57       beta_sandwiches
e1l6pA1    3  123+-+            ind=0  sheet=3  0.00099404  11.1.1.57       beta_sandwiches
e1lpyA1    3  123+-+            ind=1  sheet=1  0.00070126  235.1.1.86      a+b_complex_topology
e3cdkB1   10  43215678910+-+++++-++  ind=0  sheet=2  0.00039872  2003.1.7.13     a/b_three-layered_sandwiches
e3cdkB1    3  213+--            ind=0  sheet=2  0.00039872  2003.1.7.13     a/b_three-layered_sandwiches
e1m6uA1    3  123+-+            ind=0  sheet=3  0.00049702  11.1.5.27       beta_sandwiches
e1m6uA1    5  12534+-+-+        ind=0  sheet=3  0.00049702  11.1.5.27       beta_sandwiches
e2hgoA1    3  123+-+            ind=1  sheet=1  0.01098901  387.1.1.48      few_secondary_structure_elements
e3s5iA4    6  126354+--+-+      ind=1  sheet=1  0.01785714  309.1.1.2       a+b_two_layers
e2crfA1    7  4321765+-+-+-+    ind=1  sheet=1  0.00162338  220.1.1.46      beta_barrels
e1zvuA8    3  123+-+            ind=0  sheet=2  0.16666667  4014.1.1.6      a+b_two_layers
e1zvuA8    4  1243+-+-          ind=1  sheet=2  0.16666667  4014.1.1.6      a+b_two_layers
e2qv8B1    4  1234+-+-          ind=0  sheet=2  0.01250000  274.1.1.2       a+b_two_layers
e3tk4A2    4  2143+---          ind=1  sheet=1  0.08333333  257.1.1.1       a+b_complex_topology
e5dn8A3    3  123+--            ind=1  sheet=1  0.33333333  327.9.1.1       a+b_two_layers
e2gtdA2    5  32145+-+++        ind=1  sheet=1  0.00112613  2484.1.1.246    mixed_a+b_and_a/b
e3zenD13   6  165234+-++++      ind=1  sheet=1  0.02500000  2111.79.1.30    a/b_three-layered_sandwiches
e2i5hA1    5  41235+-+-+        ind=1  sheet=1  1.00000000  236.3.1.1       beta_barrels
e1y07C3    3  123+-+            ind=0  sheet=2  0.00014201  11.1.1.56       beta_sandwiches
e1rblI1    4  2134+-+-          ind=1  sheet=1  0.05555556  302.2.1.1       a+b_two_layers
e3ppsB3    6  213645+--+-+      ind=0  sheet=2  0.00160256  3156.1.1.6      beta_sandwiches
e3ppsB3    5  15423++-+-        ind=0  sheet=2  0.00160256  3156.1.1.6      beta_sandwiches
e3qb8A1    7  1234576+-+--+-    ind=1  sheet=1  0.00125000  213.1.1.111     a+b_three_layers
e1x99A1    6  231654+-++-+      ind=0  sheet=2  0.04166667  11.8.1.3        beta_sandwiches
e1x99A1    4  1234+-+-          ind=0  sheet=2  0.04166667  11.8.1.3        beta_sandwiches
e3o5zA1    5  51234+-+-+        ind=1  sheet=1  0.00002628  4.1.1.116       beta_barrels
e3delB1    5  51423+-+++        ind=1  sheet=1  0.00029377  2111.17.1.301   a/b_three-layered_sandwiches
e2f6bA1    9  123945876+-+-+--+-  ind=0  sheet=2  0.00021191  10.1.1.12       beta_sandwiches
e2vnrA1    5  12534+-+-+        ind=0  sheet=2  0.00174825  10.1.2.463      beta_sandwiches
e1u3oA1    4  1234+-+-          ind=1  sheet=1  0.00037064  4.1.1.798       beta_barrels
e3jrrB2    3  132+-+            ind=0  sheet=2  0.00287356  6.1.1.13        beta_duplicates_or_obligate_multimers
e2c9oC1    5  51432+++++        ind=0  sheet=2  0.00111732  2004.1.1.582    a/b_three-layered_sandwiches
e2c9oC1    3  213+-+            ind=1  sheet=2  0.00111732  2004.1.1.582    a/b_three-layered_sandwiches
e3j3ab1    3  213+-+            ind=1  sheet=1  0.00089606  375.1.1.28      few_secondary_structure_elements
e4hihC2    4  1243+-+-          ind=0  sheet=2  0.00000241  11.1.1.1549     beta_sandwiches
e1cicB1    4  1243+-+-          ind=0  sheet=2  0.00000226  11.1.1.765      beta_sandwiches
e4ng7A1    5  51423+-+++        ind=1  sheet=1  0.00010811  2111.17.1.302   a/b_three-layered_sandwiches
e4l5fH2    4  1243+-+-          ind=0  sheet=2  0.00000226  11.1.1.765      beta_sandwiches
e1pztA1    3  132+--            ind=0  sheet=2  0.00740741  2111.6.1.89     a/b_three-layered_sandwiches
e2cyaA1    6  165234+-----      ind=1  sheet=1  0.00077399  2005.1.1.139    a/b_three-layered_sandwiches
e4hboB2    5  21543+-+-+        ind=1  sheet=1  0.25000000  3789.1.1.1      beta_barrels
e1w78A1    8  87615234++++++-+  ind=1  sheet=2  0.03846154  2004.3.1.1      a/b_three-layered_sandwiches
e1w78A1    3  123+-+            ind=1  sheet=2  0.03846154  2004.3.1.1      a/b_three-layered_sandwiches
e1iu8A1    6  213645++++--      ind=1  sheet=1  0.12500000  2011.4.1.1      a/b_three-layered_sandwiches
e4k5rB8    5  51432+-+-+        ind=1  sheet=1  0.00406504  244.1.1.27      a+b_two_layers
e4ag4H2    4  1243+-+-          ind=0  sheet=2  0.00001063  11.1.1.787      beta_sandwiches
e4ag4H2    3  123+-+            ind=0  sheet=2  0.00001063  11.1.1.787      beta_sandwiches
e5bviA1    6  216534+-+-+-      ind=0  sheet=2  0.02777778  73.1.1.3        beta_sandwiches
e5bviA1    5  21345++-+-        ind=0  sheet=2  0.02777778  73.1.1.3        beta_sandwiches
e2c4kA2    7  3214567+------    ind=1  sheet=1  0.02272727  2111.73.1.4     a/b_three-layered_sandwiches
e2e4yB3    6  132456+-----      ind=1  sheet=1  0.00079365  2007.1.2.29     a/b_three-layered_sandwiches
e1jglH1    4  1243+-+-          ind=0  sheet=2  0.00000226  11.1.1.765      beta_sandwiches
e4fx5A2    3  123+-+            ind=0  sheet=2  0.00198807  11.1.1.768      beta_sandwiches
e4fx5A2    3  132++-            ind=0  sheet=2  0.00198807  11.1.1.768      beta_sandwiches
e4g8tB1    4  4123+-+-          ind=1  sheet=1  0.06250000  218.1.1         a+b_two_layers
e1ct2I1    3  213+-+            ind=1  sheet=1  0.00294118  379.1.1.1       few_secondary_structure_elements
e2amoA1    4  1243++-+          ind=0  sheet=3  0.05263158  262.1.1.1       a+b_complex_topology
e2amoA1    3  123+-+            ind=1  sheet=3  0.05263158  262.1.1.1       a+b_complex_topology
e2amoA1    3  213+-+            ind=0  sheet=3  0.05263158  262.1.1.1       a+b_complex_topology
e4q7gA1    6  231456+-+-+-      ind=0  sheet=3  0.02083333  11.13.1.2       beta_sandwiches
e4q7gA1    3  213+-+            ind=1  sheet=3  0.02083333  11.13.1.2       beta_sandwiches
e1uayA1    7  3214567+++++++    ind=1  sheet=1  0.00001812  2003.1.1.417    a/b_three-layered_sandwiches
e3ifuA2    4  1423+-+-          ind=1  sheet=1  0.01818182  219.1.1.27      a+b_complex_topology
e3cg3A1    7  2135467+++-+--    ind=1  sheet=1  0.00084459  2111.17.1.297   a/b_three-layered_sandwiches
e2cmhC3    4  1234+-+-          ind=1  sheet=1  0.04166667  3699.1.1.1      beta_meanders
e2qdeB2    3  132+-+            ind=0  sheet=2  0.00006126  2002.1.1.1056   a/b_barrels
e2qdeB2    7  1234567+++++++    ind=1  sheet=2  0.00006126  2002.1.1.1056   a/b_barrels
e1kn2H1    4  1243+-+-          ind=0  sheet=2  0.00000226  11.1.1.765      beta_sandwiches
e1xy7A2    4  1432++-+          ind=1  sheet=1  0.00862069  211.1.1.28      a+b_two_layers
e3oo2A1   10  10912856743+--+-+-+-+  ind=1  sheet=1  0.00017504  1.1.7.2         beta_barrels
e4o4jF1    5  21345+++++        ind=0  sheet=2  0.00290698  206.1.3.75      a+b_complex_topology
e2ghfA2    4  2143+--+          ind=1  sheet=1  0.01369863  386.1.1.41      few_secondary_structure_elements
e3j39A5    6  162345+-+-+-      ind=1  sheet=1  0.00058685  4.1.1.441       beta_barrels
e1s21A1    6  631254+-+-+-      ind=1  sheet=1  0.05263158  237.1.1.5       a+b_complex_topology
e3uepB1    4  1234+-+-          ind=1  sheet=1  0.00101523  1.1.10.3        beta_barrels
e3tueA1    7  2154367+-+++-+    ind=1  sheet=1  0.00035063  2485.1.1.286    a+b_three_layers
e4zo4A1    5  23145+++++        ind=1  sheet=1  0.00046555  2004.1.1.63     a/b_three-layered_sandwiches
e1v10A3    5  12534++-+-        ind=0  sheet=3  0.00160256  3156.1.1.6      beta_sandwiches
e1v10A3    3  123+-+            ind=1  sheet=3  0.00160256  3156.1.1.6      beta_sandwiches
e1v10A3    5  15423++-+-        ind=0  sheet=3  0.00160256  3156.1.1.6      beta_sandwiches
e2wr1A2    3  123+++            ind=0  sheet=4  0.00231481  10.5.1.19       beta_sandwiches
e2wr1A2    4  1423+-+-          ind=0  sheet=4  0.00231481  10.5.1.19       beta_sandwiches
e2wr1A2    3  213+-+            ind=1  sheet=4  0.00231481  10.5.1.19       beta_sandwiches
e3m33A1    8  17865234+-+-----  ind=1  sheet=1  0.00014148  2003.1.5.30     a/b_three-layered_sandwiches
e1onfA2    5  15234+++++        ind=0  sheet=2  0.00005696  2003.1.2.20     a/b_three-layered_sandwiches
e1onfA2    3  123+-+            ind=1  sheet=2  0.00005696  2003.1.2.20     a/b_three-layered_sandwiches
e3j38B1    3  123+-+            ind=1  sheet=1  0.08333333  230.6.1.3       a+b_two_layers
e4k00A1    5  13452+-+-+        ind=0  sheet=2  0.00130208  222.1.1.95      a+b_two_layers
e4k00A1    3  123+-+            ind=0  sheet=2  0.00130208  222.1.1.95      a+b_two_layers
e2l6kA1    5  12345++-+-        ind=1  sheet=1  0.00104822  214.1.1.26      a+b_two_layers
e1wuuA2    5  12534+-++-        ind=0  sheet=2  0.00101420  212.1.1.9       a+b_two_layers
e1wuuA2    4  1234+-+-          ind=0  sheet=2  0.00101420  212.1.1.9       a+b_two_layers
e1zanL1    4  1243+-+-          ind=0  sheet=2  0.00000241  11.1.1.1549     beta_sandwiches
e3d3uA1    8  43215678+++++++-  ind=1  sheet=1  0.00054825  2003.1.7.3      a/b_three-layered_sandwiches
e3j1zP1    3  123+--            ind=1  sheet=1  0.02564103  327.7.1.4       a+b_two_layers
e4fcgA1   10  12345678910++++++++++  ind=1  sheet=1  0.00147929  207.1.1.51      beta_duplicates_or_obligate_multimers
e1w99A3    3  132+-+            ind=0  sheet=3  0.02380952  76.1.1.1        beta_duplicates_or_obligate_multimers
e1w99A3    4  4123+-+-          ind=1  sheet=3  0.02380952  76.1.1.1        beta_duplicates_or_obligate_multimers
e1w99A3    4  4123+-+-          ind=1  sheet=3  0.02380952  76.1.1.1        beta_duplicates_or_obligate_multimers
e3oiyB6    7  7165243+++++++    ind=1  sheet=1  0.00139665  2004.1.1.106    a/b_three-layered_sandwiches
e4ezeA1    3  123+++            ind=1  sheet=1  0.00155039  2006.1.1.5      a/b_three-layered_sandwiches
e1hdcA1    7  3214567+++++++    ind=1  sheet=1  0.00001812  2003.1.1.417    a/b_three-layered_sandwiches
e1vswA1    4  2134++++          ind=1  sheet=1  0.00084034  2007.1.13.1     a/b_three-layered_sandwiches
e1mo1D1    3  213+-+            ind=1  sheet=1  0.02272727  322.1.1.2       a+b_two_layers
e3e4zB13   6  615243+++-+-      ind=1  sheet=1  0.00595238  309.1.1.27      a+b_two_layers
e4jriB1    5  51234+-+-+        ind=1  sheet=1  0.00011936  4.1.1.40        beta_barrels
e2l72A1    6  132456++-+--      ind=1  sheet=1  0.01234568  224.1.1.1       a+b_three_layers
e3k2dA1    5  51423+-+++        ind=1  sheet=1  0.00090090  2111.17.1.277   a/b_three-layered_sandwiches
e3e38A2    4  1243+-+-          ind=0  sheet=2  0.00198807  11.1.1.392      beta_sandwiches
e3e38A2    4  2134+-+-          ind=0  sheet=2  0.00198807  11.1.1.392      beta_sandwiches
e3kyfA2    6  165423+-+-+-      ind=0  sheet=2  0.00507614  1.1.5.32        beta_barrels
e3kyfA2    4  1243+-+-          ind=0  sheet=2  0.00507614  1.1.5.32        beta_barrels
e3thtA2    5  23154+-+-+        ind=1  sheet=1  0.00059737  304.9.1.10      a+b_two_layers
e3lv0A2    5  21354+++-+        ind=1  sheet=1  0.00961538  2111.88.1.4     a/b_three-layered_sandwiches
e5cefA2    6  213654++-+--      ind=1  sheet=1  0.00277778  298.1.1.14      a+b_two_layers
e4ewsA1    5  12345+-+-+        ind=1  sheet=1  0.02380952  883.1.1.4       a+b_complex_topology
e1jlkA1    5  21345+++++        ind=1  sheet=1  0.00012107  2007.1.3.29     a/b_three-layered_sandwiches
e4rvcA1    3  213+-+            ind=0  sheet=2  0.00008868  2004.1.1.1404   a/b_three-layered_sandwiches
e4rvcA1    6  651432+-----      ind=0  sheet=2  0.00008868  2004.1.1.1404   a/b_three-layered_sandwiches
e2p8jA1    7  3214576+++++-+    ind=0  sheet=2  0.00019069  2003.1.5.20     a/b_three-layered_sandwiches
e2p8jA1    3  123+-+            ind=1  sheet=2  0.00019069  2003.1.5.20     a/b_three-layered_sandwiches
e3zj0A1    7  1234576+-+--+-    ind=1  sheet=1  0.00090909  213.1.1.106     a+b_three_layers
e3j39P1    4  1432+-+-          ind=1  sheet=1  0.03846154  218.2.1.1       a+b_two_layers
e3ngfA1    6  321654++++++      ind=0  sheet=2  0.00012025  2002.1.1.18     a/b_barrels
e3ngfA1    3  123+++            ind=1  sheet=2  0.00012025  2002.1.1.18     a/b_barrels
e3bgaB1    7  1657423+-+-+-+    ind=0  sheet=2  0.00041135  10.1.2.231      beta_sandwiches
e3bgaB1    4  1423+-+-          ind=0  sheet=2  0.00041135  10.1.2.231      beta_sandwiches
e3nkuA1    4  4123+-++          ind=1  sheet=1  0.00383142  316.1.1.16      a+b_three_layers
e4iimA1    5  51234+-+-+        ind=1  sheet=1  0.00002628  4.1.1.116       beta_barrels
e2bcfA2    6  621543+-+-+-      ind=1  sheet=1  0.00549451  223.3.1.18      a+b_three_layers
e3mjgX9    4  1243+-+-          ind=1  sheet=1  0.00022090  11.1.1.107      beta_sandwiches
e3dcnA1    5  21345+++++        ind=1  sheet=1  0.00274725  2111.78.1.14    a/b_three-layered_sandwiches
e4yd2A2    5  12543+--+-        ind=1  sheet=2  0.00181488  316.1.1.135     a+b_three_layers
e4yd2A2    3  123+-+            ind=1  sheet=2  0.00181488  316.1.1.135     a+b_three_layers
e2a9mH1    4  1243+-+-          ind=0  sheet=2  0.00000627  11.1.1.2548     beta_sandwiches
e2gj2A1    4  4132+-+-          ind=1  sheet=1  1.00000000  304.144.1.1     a+b_two_layers
e4mtdB1    3  132+-+            ind=1  sheet=2  0.00014881  101.1.2.51      alpha_arrays
e4mtdB1    3  213+--            ind=1  sheet=2  0.00014881  101.1.2.51      alpha_arrays
e4ioxA1    6  541236+++-++      ind=1  sheet=1  0.00225225  2484.1.1.14     mixed_a+b_and_a/b
e4y6lA1    6  321456++++++      ind=1  sheet=1  0.00014148  2003.1.4.33     a/b_three-layered_sandwiches
e3zynB1   12  123456789101112+-----------  ind=1  sheet=2  0.00090498  207.1.1.223     beta_duplicates_or_obligate_multimers
e3zynB1    3  123++-            ind=1  sheet=2  0.00090498  207.1.1.223     beta_duplicates_or_obligate_multimers
e5dumL1    4  1243+-+-          ind=0  sheet=2  0.00000241  11.1.1.1549     beta_sandwiches
e2fpkA3    3  213+-+            ind=0  sheet=2  0.00017458  2004.1.1.237    a/b_three-layered_sandwiches
e2fpkA3    9  324516789++++++-+-  ind=0  sheet=2  0.00017458  2004.1.1.237    a/b_three-layered_sandwiches
e2gj8A1    7  2314576+-----+    ind=1  sheet=1  0.00003492  2004.1.1.258    a/b_three-layered_sandwiches
e3luuA1    3  123+-+            ind=1  sheet=2  0.12500000  719.2.1.2       beta_barrels
e3luuA1    3  123+-+            ind=1  sheet=2  0.12500000  719.2.1.2       beta_barrels
e2esnA3    3  213+-+            ind=1  sheet=1  0.00090090  2111.17.1       a/b_three-layered_sandwiches
e3f7tA3    3  213+++            ind=1  sheet=1  0.11111111  3564.1.1.3      a/b_three-layered_sandwiches
e1nxbA1    3  213+-+            ind=1  sheet=1  0.00198413  382.1.1.3       few_secondary_structure_elements
e3nmvB1    5  15423+-+-+        ind=0  sheet=2  0.01388889  210.2.1.1       a+b_four_layers
e2xi9A6    6  213456+-+-+-      ind=1  sheet=1  0.00015293  11.1.4.99       beta_sandwiches
e1a12A1    4  2143+-+-          ind=0  sheet=7  0.00063052  5.1.4.31        beta_duplicates_or_obligate_multimers
e1a12A1    4  1234+-+-          ind=1  sheet=7  0.00063052  5.1.4.31        beta_duplicates_or_obligate_multimers
e1a12A1    4  1234+-+-          ind=1  sheet=7  0.00063052  5.1.4.31        beta_duplicates_or_obligate_multimers
e1a12A1    4  1234+-+-          ind=1  sheet=7  0.00063052  5.1.4.31        beta_duplicates_or_obligate_multimers
e1a12A1    4  1234+-+-          ind=1  sheet=7  0.00063052  5.1.4.31        beta_duplicates_or_obligate_multimers
e1a12A1    4  1234+-+-          ind=1  sheet=7  0.00063052  5.1.4.31        beta_duplicates_or_obligate_multimers
e1a12A1    4  1234+-+-          ind=1  sheet=7  0.00063052  5.1.4.31        beta_duplicates_or_obligate_multimers
e2gseA1    7  1234567+++++++    ind=1  sheet=1  0.00023191  2002.1.1.1050   a/b_barrels
e2vl7A1    7  7165243+++++++    ind=1  sheet=1  0.00111732  2004.1.1.74     a/b_three-layered_sandwiches
e3gqbA3    4  4123+-+-          ind=0  sheet=2  0.00943396  325.1.7.54      a+b_complex_topology
e3gqbA3    4  1234+-+-          ind=0  sheet=2  0.00943396  325.1.7.54      a+b_complex_topology
e4trtA1    5  21345+-+-+        ind=0  sheet=2  0.00505051  227.1.1.1       a+b_two_layers
e4trtA1    4  4123+-+-          ind=0  sheet=2  0.00505051  227.1.1.1       a+b_two_layers
e1o4sA1    4  1243+-+-          ind=1  sheet=1  0.00127877  3016.1.1.192    a+b_two_layers
e4h75A3    4  1234+-+-          ind=1  sheet=1  0.00176056  4.1.1.783       beta_barrels
e3hgvA1    5  15432+-+-+        ind=1  sheet=1  0.06250000  4011.1.1.9      beta_barrels
e1v4sA1    5  32145+-+++        ind=1  sheet=1  0.00042900  2484.1.1.519    mixed_a+b_and_a/b
e4xgcA1    5  51432+++++        ind=1  sheet=1  0.00055866  2004.1.1.486    a/b_three-layered_sandwiches
e3vbbB5    8  15678432+-+-+-++  ind=0  sheet=3  0.00208333  314.1.1.13      a+b_three_layers
e3vbbB5    3  132+-+            ind=1  sheet=3  0.00208333  314.1.1.13      a+b_three_layers
e3vbbB5    3  123+-+            ind=1  sheet=3  0.00208333  314.1.1.13      a+b_three_layers
e1yu0A5    4  1234++-+          ind=1  sheet=1  0.33333333  3761.1.1.6      beta_duplicates_or_obligate_multimers
e3j38Y1    4  1243+-+-          ind=1  sheet=1  0.01333333  304.109.1.4     a+b_two_layers
e2kc1A1    5  21534+--+-        ind=1  sheet=1  0.00561798  221.1.1.115     a+b_two_layers
e1vixA2    8  12435867+-++++--  ind=0  sheet=2  0.00357143  2011.1.1.60     a/b_three-layered_sandwiches
e1vixA2    4  1243+-+-          ind=0  sheet=2  0.00357143  2011.1.1.60     a/b_three-layered_sandwiches
e4otxH1    4  1243+-+-          ind=0  sheet=2  0.00000226  11.1.1.765      beta_sandwiches
e1v5sA1    5  15432+-+-+        ind=1  sheet=1  0.05555556  331.4.1.1       a+b_two_layers
e3fmpB1    8  18276354+-------  ind=1  sheet=1  0.00012415  2004.1.1.73     a/b_three-layered_sandwiches
e1wvrA1    4  1342++-+          ind=1  sheet=1  0.02631579  273.1.1.2       a+b_three_layers
e2od5A1    3  132+-+            ind=1  sheet=1  0.00208333  101.1.2.31      alpha_arrays
e2dh7A1    4  4132+-+-          ind=1  sheet=1  0.00100806  304.9.1.30      a+b_two_layers
e1lvlA3    5  15234+++++        ind=0  sheet=2  0.00005696  2003.1.2.20     a/b_three-layered_sandwiches
e1lvlA3    3  123+-+            ind=1  sheet=2  0.00005696  2003.1.2.20     a/b_three-layered_sandwiches
e3vpzA1    6  165234+---+-      ind=1  sheet=1  0.00180180  2484.1.1.245    mixed_a+b_and_a/b
e4rctA1    8  17652348+-+-+++-  ind=1  sheet=1  0.12500000  300.1.1.18      a+b_three_layers
e3fs1A1    3  132++-            ind=1  sheet=1  0.00497512  188.1.1.8       alpha_arrays
e4jdvA1    4  1243+-+-          ind=0  sheet=2  0.00000226  11.1.1.765      beta_sandwiches
e4jdvA1    5  32145+-+-+        ind=0  sheet=2  0.00000226  11.1.1.765      beta_sandwiches
e3bfvB1    6  615243+++++-      ind=1  sheet=1  0.00079808  2004.1.1.29     a/b_three-layered_sandwiches
e1h0dB1    4  1243+-+-          ind=0  sheet=2  0.00000627  11.1.1.2548     beta_sandwiches
e1h0dB1    6  165234++-+-+      ind=0  sheet=2  0.00000627  11.1.1.2548     beta_sandwiches
e2y8lE1    6  123654++-+--      ind=1  sheet=1  0.00704225  282.1.1.1       a+b_duplicates_or_obligate_multimers
e3kxpA1    8  12435678+-++++++  ind=1  sheet=1  0.00028490  2111.78.1.7     a/b_three-layered_sandwiches
e1jmmA1    3  132+-+            ind=0  sheet=3  0.25000000  12.4.1.1        beta_sandwiches
e4o6gA1    8  12345876+-+-+-+-  ind=1  sheet=1  1.00000000  3842.1.1.1      a+b_two_layers
e3v0vB1    4  1243+-+-          ind=0  sheet=2  0.00000241  11.1.1.1549     beta_sandwiches
e2d5bA2    3  132+-+            ind=1  sheet=2  0.00163399  2005.1.1.144    a/b_three-layered_sandwiches
e2y7lA2    5  12534+-+-+        ind=0  sheet=2  0.00099404  11.1.1.804      beta_sandwiches
e1bcmB2    5  32145+-+++        ind=0  sheet=2  0.00450450  2484.1.1.8      mixed_a+b_and_a/b
e1bcmB2    3  213+--            ind=0  sheet=2  0.00450450  2484.1.1.8      mixed_a+b_and_a/b
e1hnjA1    5  15423+-+++        ind=1  sheet=1  0.00227273  2111.79.1.78    a/b_three-layered_sandwiches
e4fu0A1    4  1423+-+-          ind=1  sheet=2  0.00027042  206.1.3.1       a+b_complex_topology
e4fu0A1    5  32145+-+-+        ind=1  sheet=2  0.00027042  206.1.3.1       a+b_complex_topology
e5enuA1    7  2154367+-+++-+    ind=1  sheet=1  0.00134409  2485.1.1.4      a+b_three_layers
e1yzlA1    6  231456+-----      ind=1  sheet=1  0.00003121  2004.1.1.144    a/b_three-layered_sandwiches
e2g76A1    7  3214567+++++++    ind=1  sheet=1  0.00008600  2003.1.1.1      a/b_three-layered_sandwiches
e4kemA2    6  123456++++++      ind=1  sheet=1  0.00012987  2002.1.1.127    a/b_barrels
e3h8qA1    4  2134++-+          ind=1  sheet=1  0.00028802  2485.1.1.21     a+b_three_layers
e3p16A1    5  21345+-+-+        ind=0  sheet=2  0.00505051  227.1.1.1       a+b_two_layers
e3p16A1    4  4123+-+-          ind=0  sheet=2  0.00505051  227.1.1.1       a+b_two_layers
e2x5iC1    4  1423+-+-          ind=0  sheet=3  0.00034650  10.2.1.43       beta_sandwiches
e2x5iC1    3  213+-+            ind=0  sheet=3  0.00034650  10.2.1.43       beta_sandwiches
e2zi8A1    5  14325++-+-        ind=1  sheet=1  0.00086207  211.1.1.17      a+b_two_layers
e2gtqA1    5  12354+---+        ind=1  sheet=1  0.00303030  2498.1.1.50     mixed_a+b_and_a/b
e3a1yG1    5  23145+-+-+        ind=1  sheet=1  0.01851852  304.60.1.11     a+b_two_layers
e1dp4C3    5  21345+++++        ind=1  sheet=1  0.00034843  2007.1.2.43     a/b_three-layered_sandwiches
e2dk8A1    3  132+-+            ind=1  sheet=1  0.00041667  101.1.2.118     alpha_arrays
e4lakA1    3  123+++            ind=1  sheet=2  0.00020292  2002.1.1.14     a/b_barrels
e4lakA1    5  12345+++++        ind=1  sheet=2  0.00020292  2002.1.1.14     a/b_barrels
e1s3kL1    4  1243+-+-          ind=0  sheet=2  0.00000241  11.1.1.1549     beta_sandwiches
e3rghA1    4  1243+-+-          ind=0  sheet=2  0.00004230  11.1.1.2527     beta_sandwiches
e3rghA1    5  15423++-+-        ind=0  sheet=2  0.00004230  11.1.1.2527     beta_sandwiches
e4g0hA1   11  1234567891011+-+-+-+-+-+  ind=1  sheet=1  0.50000000  3593.1.1.1      a+b_complex_topology
e5c7qA1    3  123+-+            ind=1  sheet=2  0.00160256  221.4.1.3       a+b_two_layers
e4maeA1    5  12345++-+-        ind=0  sheet=9  0.00068306  5.1.5.41        beta_duplicates_or_obligate_multimers
e4maeA1    4  1432+-+-          ind=0  sheet=9  0.00068306  5.1.5.41        beta_duplicates_or_obligate_multimers
e4maeA1    4  1234+-+-          ind=1  sheet=9  0.00068306  5.1.5.41        beta_duplicates_or_obligate_multimers
e4maeA1    4  1234+-+-          ind=1  sheet=9  0.00068306  5.1.5.41        beta_duplicates_or_obligate_multimers
e4maeA1    4  1234+-+-          ind=1  sheet=9  0.00068306  5.1.5.41        beta_duplicates_or_obligate_multimers
e4maeA1    4  1234+-+-          ind=1  sheet=9  0.00068306  5.1.5.41        beta_duplicates_or_obligate_multimers
e4maeA1    4  1234+-+-          ind=1  sheet=9  0.00068306  5.1.5.41        beta_duplicates_or_obligate_multimers
e4maeA1    3  123+-+            ind=0  sheet=9  0.00068306  5.1.5.41        beta_duplicates_or_obligate_multimers
e4maeA1    4  1234+-+-          ind=0  sheet=9  0.00068306  5.1.5.41        beta_duplicates_or_obligate_multimers
e2cy9A1    6  124563+-+-+-      ind=1  sheet=1  0.00069444  222.1.1.55      a+b_two_layers
e3boqB1    3  132+-+            ind=1  sheet=1  0.00003019  101.1.2.811     alpha_arrays
e3tasB6    4  2134+--+          ind=0  sheet=2  0.00223214  3156.1.1.18     beta_sandwiches
e3tasB6    5  15423++-+-        ind=0  sheet=2  0.00223214  3156.1.1.18     beta_sandwiches
e3sngA1    3  213+--            ind=1  sheet=1  0.16666667  177.1.1.1       alpha_bundles
e4qx6B2    9  345216798+-+++++++  ind=1  sheet=1  0.00014148  2003.1.1.36     a/b_three-layered_sandwiches
e4g8eA1    5  12543+-+-+        ind=0  sheet=2  0.00000560  11.1.1.1522     beta_sandwiches
e2m1cA1    5  21543+-+-+        ind=1  sheet=1  0.01923077  223.1.1.106     a+b_three_layers
e1lz6A1    3  123+-+            ind=1  sheet=1  0.00117509  235.1.1.9       a+b_complex_topology
e4p3xA3    3  213+++            ind=1  sheet=1  0.11111111  2111.101.1.1    a/b_three-layered_sandwiches
e1d7yA2    5  32145+++++        ind=0  sheet=3  0.00004343  2003.1.2.285    a/b_three-layered_sandwiches
e1d7yA2    3  123+-+            ind=1  sheet=3  0.00004343  2003.1.2.285    a/b_three-layered_sandwiches
e1d7yA2    3  123++-            ind=0  sheet=3  0.00004343  2003.1.2.285    a/b_three-layered_sandwiches
e4e1bA1   10  18237465910+++-+--++-  ind=1  sheet=1  0.03703704  297.1.1.3       a+b_complex_topology
e1viuA1    3  123+-+            ind=1  sheet=2  0.00160256  221.4.1.3       a+b_two_layers
e1xruA3    6  123645+-+-+-      ind=0  sheet=2  0.00396825  10.12.1.302     beta_sandwiches
e1xruA3    4  1423+-+-          ind=0  sheet=2  0.00396825  10.12.1.302     beta_sandwiches
e2jnjA1    3  132+-+            ind=1  sheet=1  0.33333333  4340.1.1.1      a+b_complex_topology
e4g86A2    5  21345+++++        ind=1  sheet=1  0.00476190  2007.1.3.9      a/b_three-layered_sandwiches
e3uvtA1    5  13245+++-+        ind=1  sheet=1  0.00012601  2485.1.1.57     a+b_three_layers
e1vplA1    4  2134+-+-          ind=0  sheet=2  0.00008868  2004.1.1.1404   a/b_three-layered_sandwiches
e1vplA1    6  651432+-----      ind=0  sheet=2  0.00008868  2004.1.1.1404   a/b_three-layered_sandwiches
e3vcaA1    3  123+-+            ind=1  sheet=1  0.00396825  66.1.1.14       beta_sandwiches
e3f3xA1    3  132+-+            ind=1  sheet=1  0.00003019  101.1.2.811     alpha_arrays
e1pov11    4  1423+-+-          ind=0  sheet=2  0.00026497  10.2.1.60       beta_sandwiches
e4al8H1    4  1243+-+-          ind=0  sheet=2  0.00000226  11.1.1.765      beta_sandwiches
e4al8H1    6  165234++-+-+      ind=0  sheet=2  0.00000226  11.1.1.765      beta_sandwiches
e2zkrl1    3  123+++            ind=0  sheet=2  0.01851852  2490.3.1.1      a/b_three-layered_sandwiches
e2zkrl1    3  123+++            ind=0  sheet=2  0.01851852  2490.3.1.1      a/b_three-layered_sandwiches
e1xzzA2    3  132+-+            ind=0  sheet=2  0.00287356  6.1.1.13        beta_duplicates_or_obligate_multimers
e1tg7A2    5  15234+-+-+        ind=0  sheet=2  0.00233100  10.1.2.461      beta_sandwiches
e1tg7A2    3  213+-+            ind=0  sheet=2  0.00233100  10.1.2.461      beta_sandwiches
e3nwzA1    6  124563+-+-+-      ind=1  sheet=1  0.00069444  222.1.1.55      a+b_two_layers
e1szpB4    9  324516789++++++-+-  ind=1  sheet=1  0.00017458  2004.1.1.237    a/b_three-layered_sandwiches
e1c44A1    5  32145+-++-        ind=1  sheet=1  0.01515152  268.1.1.3       a+b_two_layers
e1m1gC3    4  4132+-+-          ind=1  sheet=1  0.10000000  304.17.1.1      a+b_two_layers
e3hi8A2    4  1234+-+-          ind=0  sheet=2  0.00252525  227.1.1.17      a+b_two_layers
e3hi8A2    4  4123+-+-          ind=1  sheet=2  0.00252525  227.1.1.17      a+b_two_layers
e1ek6A1    7  3214567+++++++    ind=0  sheet=2  0.00011246  2003.1.1.410    a/b_three-layered_sandwiches
e1ek6A1    3  213+--            ind=0  sheet=2  0.00011246  2003.1.1.410    a/b_three-layered_sandwiches
e3sfzA1    5  51432+++++        ind=1  sheet=1  0.00139665  2004.1.1.233    a/b_three-layered_sandwiches
e4v8zA51   3  123+-+            ind=1  sheet=1  0.00041356  375.1.1.252     few_secondary_structure_elements
e2hv2A2    5  12345+-+--        ind=1  sheet=1  0.00250000  213.1.1         a+b_three_layers
e2q7zA12   3  123+-+            ind=1  sheet=1  0.00027809  389.1.2.3       few_secondary_structure_elements
e4f25A1    5  23154+-+-+        ind=1  sheet=1  0.00537634  304.9.1.112     a+b_two_layers
e3u5eS2    3  213+-+            ind=1  sheet=1  0.05555556  3115.1.1.1      a+b_two_layers
e2a5yC2    3  132+-+            ind=1  sheet=1  0.00069444  101.1.2.171     alpha_arrays
e3gp7A1    3  123+-+            ind=0  sheet=2  0.00324675  2.2.1.8         beta_barrels
e3gp7A1    4  1234+-++          ind=0  sheet=2  0.00324675  2.2.1.8         beta_barrels
e1qfyB2    5  32145+++++        ind=1  sheet=1  0.00425532  2111.2.1.3      a/b_three-layered_sandwiches
e3iraA1    5  13245+++-+        ind=1  sheet=1  0.00107527  2485.1.1.46     a+b_three_layers
e4zi9A2    4  1432++-+          ind=0  sheet=2  0.00003259  11.1.1.2522     beta_sandwiches
e4zi9A2    3  132+-+            ind=0  sheet=2  0.00003259  11.1.1.2522     beta_sandwiches
e1s78A1    5  12345+++++        ind=0  sheet=2  0.00452489  207.1.1.30      beta_duplicates_or_obligate_multimers
e1s78A1    5  12345+++++        ind=0  sheet=2  0.00452489  207.1.1.30      beta_duplicates_or_obligate_multimers
e3u1rA2    5  21354++++-        ind=1  sheet=1  0.00104493  2498.1.1.124    mixed_a+b_and_a/b
e4m68A1    6  156432++-+-+      ind=1  sheet=1  0.00004455  206.1.1.24      a+b_complex_topology
e2mfkA1    3  123+-+            ind=1  sheet=1  0.25000000  394.1.1.1       few_secondary_structure_elements
e3pieA6    5  51234+-+-+        ind=1  sheet=1  0.00704225  4.1.1.89        beta_barrels
e2bpa21    4  1423+-+-          ind=0  sheet=2  0.00450450  10.2.1.36       beta_sandwiches
e2kxqA1    3  123+-+            ind=1  sheet=1  0.00294985  64.1.1.1        beta_meanders
e3ax6A8    5  32145+++++        ind=1  sheet=1  0.00033738  2003.1.10.15    a/b_three-layered_sandwiches
e3dlaA4    6  612345+---+-      ind=0  sheet=2  0.04761905  246.1.1.1       a+b_four_layers
e3dlaA4    7  7123456++---+-    ind=0  sheet=2  0.04761905  246.1.1.1       a+b_four_layers
e1xi0A1    6  231654+-++-+      ind=0  sheet=2  0.04166667  11.8.1.3        beta_sandwiches
e1xi0A1    4  1234+-+-          ind=0  sheet=2  0.04166667  11.8.1.3        beta_sandwiches
e2yt2A1    8  43217658+-+-+-+-  ind=1  sheet=1  0.00178571  220.1.1.12      beta_barrels
e4nplA1    7  1657432+-+-+-+    ind=0  sheet=2  0.00198413  10.12.1.2       beta_sandwiches
e4nplA1    4  1423+-+-          ind=0  sheet=2  0.00198413  10.12.1.2       beta_sandwiches
e3oeiC1    5  15432++-+-        ind=1  sheet=1  0.06250000  4312.1.1.4      a+b_two_layers
e3tmaA2    3  123++-            ind=1  sheet=1  0.04000000  4143.1.1.2      a+b_two_layers
e2dwuA2    4  2134++++          ind=1  sheet=1  0.00071429  2007.1.5.18     a/b_three-layered_sandwiches
e2hibX1    3  123+-+            ind=0  sheet=3  0.01428571  209.1.2.1       a+b_complex_topology
e2hibX1    3  123+--            ind=0  sheet=3  0.01428571  209.1.2.1       a+b_complex_topology
e2hibX1    4  4123++-+          ind=0  sheet=3  0.01428571  209.1.2.1       a+b_complex_topology
e4m9pA1    4  1243+-+-          ind=0  sheet=2  0.00004230  11.1.1.2527     beta_sandwiches
e4m9pA1    4  1432++-+          ind=0  sheet=2  0.00004230  11.1.1.2527     beta_sandwiches
e4jiwD1    4  4123+-+-          ind=1  sheet=1  0.33333333  3174.3.1.1      beta_barrels
e3iieA3    7  4321567+++++++    ind=1  sheet=1  0.00054825  2003.1.1.408    a/b_three-layered_sandwiches
e2p9kB2    3  123+-+            ind=1  sheet=1  0.00030030  2484.1.1.509    mixed_a+b_and_a/b
e2eo5A3    4  1243+-+-          ind=1  sheet=1  0.00062112  3016.1.1.49     a+b_two_layers
e3gczA1    7  3214576+++++-+    ind=1  sheet=1  0.00021930  2003.1.5.13     a/b_three-layered_sandwiches
e4g4sP1    6  651432++++-+      ind=1  sheet=1  0.02222222  2011.3.1.2      a/b_three-layered_sandwiches
e4cavA1    7  7165432+-++-+-    ind=1  sheet=1  0.00250000  213.1.1.101     a+b_three_layers
e4tvbA1    7  3214567+++++++    ind=1  sheet=1  0.00054825  2003.1.1.97     a/b_three-layered_sandwiches
e4iouB1    5  21345+-+++        ind=1  sheet=1  0.00512821  2492.1.1.41     a+b_three_layers
e4ig7A1    6  162345+-+-+-      ind=1  sheet=1  0.00202020  219.1.1.22      a+b_complex_topology
e1s16A1    5  12534+-++-        ind=1  sheet=1  0.00246305  212.1.1.3       a+b_two_layers
e4crmX2    4  1423+-++          ind=0  sheet=2  0.00617284  301.1.1.1       a+b_three_layers
e4crmX2    3  213+-+            ind=1  sheet=2  0.00617284  301.1.1.1       a+b_three_layers
e5e8eA2    4  1243+-+-          ind=0  sheet=2  0.00000241  11.1.1.1549     beta_sandwiches
e2do7A1    3  132+-+            ind=1  sheet=1  0.00020833  101.1.2.13      alpha_arrays
e4ah6A3    8  12387654++-+-+--  ind=1  sheet=1  0.00252525  314.1.1.5       a+b_three_layers
e1on3A1    7  1234567+-+++++    ind=1  sheet=1  0.00291545  2486.1.1.2      a/b_three-layered_sandwiches
e3lkiA1    9  321456789+++++++-+  ind=0  sheet=2  0.00438596  2003.6.1.4      a/b_three-layered_sandwiches
e3lkiA1    4  2134+--+          ind=0  sheet=2  0.00438596  2003.6.1.4      a/b_three-layered_sandwiches
e3kmhA1    8  12384756+-+-+-+-  ind=0  sheet=2  0.01587302  10.12.1.28      beta_sandwiches
e3kmhA1    5  51423+-+-+        ind=0  sheet=2  0.01587302  10.12.1.28      beta_sandwiches
e1seqL1    3  123+-+            ind=0  sheet=2  0.00000241  11.1.1.1549     beta_sandwiches
e1seqL1    6  165234++-+-+      ind=0  sheet=2  0.00000241  11.1.1.1549     beta_sandwiches
e3j60f1    3  123+-+            ind=1  sheet=1  0.00041356  375.1.1.252     few_secondary_structure_elements
e4jhpC1    4  2143+-+-          ind=0  sheet=7  0.00063052  5.1.4.31        beta_duplicates_or_obligate_multimers
e4jhpC1    4  1234+-+-          ind=1  sheet=7  0.00063052  5.1.4.31        beta_duplicates_or_obligate_multimers
e4jhpC1    4  1234+-+-          ind=1  sheet=7  0.00063052  5.1.4.31        beta_duplicates_or_obligate_multimers
e4jhpC1    4  1234+-+-          ind=1  sheet=7  0.00063052  5.1.4.31        beta_duplicates_or_obligate_multimers
e4jhpC1    4  1234+-+-          ind=1  sheet=7  0.00063052  5.1.4.31        beta_duplicates_or_obligate_multimers
e4jhpC1    4  1234+-+-          ind=1  sheet=7  0.00063052  5.1.4.31        beta_duplicates_or_obligate_multimers
e4jhpC1    4  1234+-+-          ind=1  sheet=7  0.00063052  5.1.4.31        beta_duplicates_or_obligate_multimers
e3e0lB4    4  4123++-+          ind=0  sheet=2  0.02380952  65.1.1.11       beta_sandwiches
e3e0lB4    6  213456+--+-+      ind=0  sheet=2  0.02380952  65.1.1.11       beta_sandwiches
e3jumA1    6  216543+--+-+      ind=1  sheet=1  0.01282051  243.1.1.16      a+b_two_layers
e3j9me1    4  2143+--+          ind=1  sheet=1  0.02083333  221.4.1.45      a+b_two_layers
e4iapA2    3  123+-+            ind=1  sheet=2  0.01785714  220.1.1.17      beta_barrels
e4iapA2    3  123+-+            ind=1  sheet=2  0.01785714  220.1.1.17      beta_barrels
e4oudB1    6  165234+-----      ind=1  sheet=1  0.00077399  2005.1.1.139    a/b_three-layered_sandwiches
e5ak9A1    4  1243+-+-          ind=1  sheet=1  0.01136364  242.1.1.6       a+b_two_layers
e2jnzA1    5  51243+-+-+        ind=0  sheet=2  0.00028401  11.1.1.149      beta_sandwiches
e2jnzA1    4  2134+-+-          ind=0  sheet=2  0.00028401  11.1.1.149      beta_sandwiches
e2gzyA1    5  13245+++-+        ind=1  sheet=1  0.00012601  2485.1.1.57     a+b_three_layers
e4azvA4    7  3214576+++++-+    ind=1  sheet=1  0.00014148  2003.1.5.37     a/b_three-layered_sandwiches
e3kyqA1    6  215436+-+-++      ind=1  sheet=1  0.06250000  223.2.1.5       a+b_three_layers
e3ks0H1    4  1243+-+-          ind=0  sheet=2  0.00000226  11.1.1.765      beta_sandwiches
e1uyvB1    8  21345678+-+-----  ind=1  sheet=1  0.00291545  2486.1.1.2      a/b_three-layered_sandwiches
e2p4zA1    7  7123456+-+----    ind=0  sheet=3  0.00209644  247.1.1.8       a+b_four_layers
e2p4zA1    4  2134+-+-          ind=0  sheet=3  0.00209644  247.1.1.8       a+b_four_layers
e2p4zA1    7  1234567+-+----    ind=0  sheet=3  0.00209644  247.1.1.8       a+b_four_layers
e1eo1A1    6  321456+-+++-      ind=1  sheet=1  0.12500000  2484.4.1.1      mixed_a+b_and_a/b
e4mt5A1    4  2143+--+          ind=1  sheet=1  0.08333333  3114.1.1.3      beta_sandwiches
e4c0yA1    4  1423+-+-          ind=0  sheet=3  0.00026497  10.2.1.60       beta_sandwiches
e4c0yA1    4  1423+-+-          ind=0  sheet=3  0.00026497  10.2.1.60       beta_sandwiches
e4c0yA1    3  213+-+            ind=0  sheet=3  0.00026497  10.2.1.60       beta_sandwiches
e4rcnB1    3  213+-+            ind=1  sheet=2  0.00027042  206.1.3.1       a+b_complex_topology
e4rcnB1    6  431256+-+-+-      ind=1  sheet=2  0.00027042  206.1.3.1       a+b_complex_topology
e1p5dX1    5  15432+-+-+        ind=1  sheet=1  0.02777778  331.2.1.5       a+b_two_layers
e2ed8A1    3  123+-+            ind=0  sheet=2  0.00001136  11.1.1.213      beta_sandwiches
e2ed8A1    4  2134+-+-          ind=0  sheet=2  0.00001136  11.1.1.213      beta_sandwiches
e3bbnE1    4  1243+-++          ind=1  sheet=1  0.00287356  212.1.1.97      a+b_two_layers
e3vdgA1    3  132+-+            ind=0  sheet=2  0.00006126  2002.1.1.1056   a/b_barrels
e3vdgA1    7  1234567+++++++    ind=1  sheet=2  0.00006126  2002.1.1.1056   a/b_barrels
e4ihaA1    7  1324567+------    ind=1  sheet=1  0.00028490  2111.78.1.7     a/b_three-layered_sandwiches
e1pvdA3    6  213465++++++      ind=1  sheet=1  0.00267380  2111.75.1.5     a/b_three-layered_sandwiches
e2fg1A1    6  165243+++++-      ind=1  sheet=1  0.00649351  2111.27.1.2     a/b_three-layered_sandwiches
e4p6vA2    5  15234+----        ind=1  sheet=1  0.50000000  4335.1.1.4      a/b_three-layered_sandwiches
e3li7A1    3  123+-+            ind=1  sheet=1  0.00229885  243.3.1.2       a+b_two_layers
e4r6uA2    5  15423++-+-        ind=0  sheet=2  0.00006213  11.1.1.251      beta_sandwiches
e4r6uA2    3  132+-+            ind=0  sheet=2  0.00006213  11.1.1.251      beta_sandwiches
e3tw6C8    3  213+-+            ind=1  sheet=2  0.00027042  206.1.3.1       a+b_complex_topology
e3tw6C8    4  2134+-+-          ind=1  sheet=2  0.00027042  206.1.3.1       a+b_complex_topology
e3zqjA5    6  651423+-+-+-      ind=1  sheet=1  0.08333333  3325.1.1.2      a+b_two_layers
e2vz9B5    5  13452+-+-+        ind=1  sheet=1  0.00378788  222.1.1.54      a+b_two_layers
e3qk0A6    4  2143+-+-          ind=0  sheet=2  0.00346021  11.2.1.7        beta_sandwiches
e2vzsA2    3  123+-+            ind=0  sheet=2  0.00011695  11.1.1.92       beta_sandwiches
e2vzsA2    4  2134+-+-          ind=0  sheet=2  0.00011695  11.1.1.92       beta_sandwiches
e1verA1    4  1243+-+-          ind=0  sheet=2  0.00015293  11.1.1.2517     beta_sandwiches
e1verA1    5  15423++-+-        ind=0  sheet=2  0.00015293  11.1.1.2517     beta_sandwiches
e3if5A5    5  21543+-+-+        ind=1  sheet=1  0.00549451  223.3.1.17      a+b_three_layers
e3p42A1    4  2143+--+          ind=1  sheet=1  0.50000000  221.8.1.2       a+b_two_layers
e4yipA1    3  213+-+            ind=1  sheet=1  0.01666667  228.1.1.1       a+b_three_layers
e4mhzA1    6  124356+-++++      ind=1  sheet=1  0.00270270  2011.1.1.11     a/b_three-layered_sandwiches
e1e2yE1    7  2154367+-+++-+    ind=1  sheet=1  0.00035063  2485.1.1.286    a+b_three_layers
e3ndhA1    6  123456+-++-+      ind=1  sheet=1  0.01470588  2008.1.1.53     a/b_three-layered_sandwiches
e4p7dB1    4  4123+-+-          ind=1  sheet=1  0.08333333  4100.1.1.3      a+b_duplicates_or_obligate_multimers
e4mt4B1    4  1234+-+-          ind=1  sheet=1  0.10000000  5085.1.1.1      a+b_duplicates_or_obligate_multimers
e1jm1A1    3  132+-+            ind=0  sheet=2  0.07142857  66.1.1.18       beta_sandwiches
e1jm1A1    3  123+-+            ind=1  sheet=2  0.07142857  66.1.1.18       beta_sandwiches
e2i6rA2    4  1423+-++          ind=1  sheet=1  0.01333333  301.2.1.1       a+b_three_layers
e3isqA2    4  1432++-+          ind=1  sheet=1  0.00132626  211.1.1.57      a+b_two_layers
e3mrwA1    6  123456++-+--      ind=1  sheet=1  0.01960784  292.1.1.1       a+b_two_layers
e2vorA2    6  126345+-----      ind=1  sheet=1  0.04000000  2111.70.1.1     a/b_three-layered_sandwiches
e1ckvA1    4  4132+-+-          ind=0  sheet=2  0.16666667  304.108.1.1     a+b_two_layers
e1ckvA1    3  132+-+            ind=0  sheet=2  0.16666667  304.108.1.1     a+b_two_layers
e4m6gA1    6  213645++++--      ind=1  sheet=1  0.00909091  2011.1.1.1      a/b_three-layered_sandwiches
e4v19J1    5  23145+-+-+        ind=1  sheet=1  0.01851852  304.60.1.11     a+b_two_layers
e4rk0D2    4  2134++++          ind=1  sheet=1  0.00030395  2007.1.2.16     a/b_three-layered_sandwiches
e4aidA6    5  12354+-+--        ind=1  sheet=1  0.00689655  212.1.1.167     a+b_two_layers
e1wpxB1    3  123+-+            ind=0  sheet=2  0.00008644  11.1.7.1        beta_sandwiches
e1wpxB1    5  32145+-+-+        ind=0  sheet=2  0.00008644  11.1.7.1        beta_sandwiches
e3gdcC1    5  12543+++-+        ind=0  sheet=2  0.00223214  3156.1.1.18     beta_sandwiches
e2x36C2    3  123+++            ind=1  sheet=1  0.03571429  3010.1.1.5      a/b_three-layered_sandwiches
e3a8wA1    6  123546+-+-+-      ind=1  sheet=1  0.00004455  206.1.1.24      a+b_complex_topology
e4jxbA1    7  1654372+-+-+-+    ind=1  sheet=1  0.00121212  219.1.1.16      a+b_complex_topology
e4zt0C3    6  541236+++-++      ind=1  sheet=1  0.00180180  2484.1.1.87     mixed_a+b_and_a/b
e2jelL2    4  1243+-+-          ind=0  sheet=2  0.00004734  11.1.1.992      beta_sandwiches
e2jelL2    4  2134+-+-          ind=0  sheet=2  0.00004734  11.1.1.992      beta_sandwiches
e3iarA1    8  12345678++++++++  ind=1  sheet=1  0.00059032  2002.1.1.20     a/b_barrels
e2asvA2    6  321456++++++      ind=1  sheet=1  0.00403226  2111.1.1.244    a/b_three-layered_sandwiches
e3f14A1    6  216543+--+-+      ind=1  sheet=1  0.00094967  243.1.1.121     a+b_two_layers
e2qdlB2    6  156432+-++-+      ind=1  sheet=1  0.08333333  2.10.1.3        beta_barrels
e4zgsC1    6  213456++++++      ind=1  sheet=1  0.00008600  2003.1.1.1      a/b_three-layered_sandwiches
e3t0pA3    5  21345+-+-+        ind=0  sheet=2  0.00427350  227.1.1.4       a+b_two_layers
e3t0pA3    4  4123+-+-          ind=0  sheet=2  0.00427350  227.1.1.4       a+b_two_layers
e2htaA1    5  12345+-+-+        ind=1  sheet=3  0.00217865  12.3.1.1        beta_sandwiches
e2htaA1    7  1276534+-+-+-+    ind=0  sheet=3  0.00217865  12.3.1.1        beta_sandwiches
e2htaA1    9  123498756+-+-+-+-+  ind=0  sheet=3  0.00217865  12.3.1.1        beta_sandwiches
e4xbtA1    6  216543+--+-+      ind=1  sheet=1  0.00058275  243.1.1.44      a+b_two_layers
e4ce4W1    4  1432+-+-          ind=1  sheet=1  0.03846154  218.2.1.1       a+b_two_layers
e3oqtA1    3  132+-+            ind=1  sheet=1  0.03030303  872.1.1.1       a+b_two_layers
e2r4qA1    5  32145+----        ind=1  sheet=1  0.00526316  2007.2.2.2      a/b_three-layered_sandwiches
e4ep7A2    5  12543+--+-        ind=1  sheet=1  0.00313480  316.1.1.26      a+b_three_layers
e4xukA1    7  1234567+-+----    ind=1  sheet=2  0.00740741  247.1.1.12      a+b_four_layers
e4xukA1    7  1234567+-+--+-    ind=1  sheet=2  0.00740741  247.1.1.12      a+b_four_layers
e4a4yA1    4  2143+-+-          ind=0  sheet=2  0.03703704  73.1.1.9        beta_sandwiches
e4a4yA1    5  21345++-+-        ind=1  sheet=2  0.03703704  73.1.1.9        beta_sandwiches
e4w8gA1    5  21345+++++        ind=1  sheet=1  0.01666667  2007.9.1.2      a/b_three-layered_sandwiches
e4ynzA2    6  123465+-+-+-      ind=1  sheet=1  0.00004455  206.1.1.24      a+b_complex_topology
e3d6tB2    3  132++-            ind=1  sheet=2  0.00069832  2004.1.1.122    a/b_three-layered_sandwiches
e3d6tB2    3  123+++            ind=1  sheet=2  0.00069832  2004.1.1.122    a/b_three-layered_sandwiches
e2fcjA1    4  2134++++          ind=1  sheet=1  0.00387597  2006.1.3.5      a/b_three-layered_sandwiches
e3q85A1    6  231456+-----      ind=1  sheet=1  0.00003121  2004.1.1.144    a/b_three-layered_sandwiches
e2jb5L1    5  15423++-+-        ind=0  sheet=2  0.00000560  11.1.1.1522     beta_sandwiches
e2jb5L1    3  132+-+            ind=0  sheet=2  0.00000560  11.1.1.1522     beta_sandwiches
e3filA1    4  2143+--+          ind=1  sheet=1  0.01388889  221.3.1.3       a+b_two_layers
e3u6nA8    4  1423+-+-          ind=1  sheet=1  0.06666667  4261.1.1.1      a+b_two_layers
e2yopC1    4  4123+-+-          ind=0  sheet=2  1.00000000  3570.1.1.1      a+b_two_layers
e2yopC1    5  21345+-+-+        ind=1  sheet=2  1.00000000  3570.1.1.1      a+b_two_layers
e2oa2A1    6  612534+-+-+-      ind=0  sheet=2  0.00032394  10.12.1.74      beta_sandwiches
e3qp3A1    4  1243+-+-          ind=0  sheet=2  0.00002093  11.1.1.1514     beta_sandwiches
e3qp3A1    5  15423++-+-        ind=0  sheet=2  0.00002093  11.1.1.1514     beta_sandwiches
e4yw0A1    6  162345+-+-+-      ind=0  sheet=2  0.00077700  10.1.1.21       beta_sandwiches
e4yw0A1    6  162345+-+-+-      ind=0  sheet=2  0.00077700  10.1.1.21       beta_sandwiches
e3w0dA1    4  1432+-++          ind=1  sheet=1  0.50000000  294.1.1.1       a+b_two_layers
e3cu3A1    6  216543+--+-+      ind=1  sheet=1  0.00142450  243.1.1.9       a+b_two_layers
e2xzm81    3  132+-+            ind=1  sheet=1  0.00017361  101.1.2.114     alpha_arrays
e2c0dB1    8  18745623+-+---+-  ind=1  sheet=1  0.00035063  2485.1.1.286    a+b_three_layers
e2wjgA1    7  2341567+-+++++    ind=1  sheet=1  0.00003492  2004.1.1.258    a/b_three-layered_sandwiches
e3vhxB1    5  21345+++-+        ind=1  sheet=1  0.50000000  2111.110.1.1    a/b_three-layered_sandwiches
e4d8qE2    3  132++-            ind=1  sheet=1  0.01250000  2498.5.1.2      mixed_a+b_and_a/b
e1sgnI1    3  213+-+            ind=1  sheet=1  0.00294118  379.1.1.1       few_secondary_structure_elements
e2v3iA1    3  132++-            ind=0  sheet=2  0.00046620  10.1.1.18       beta_sandwiches
e3kglC6    6  123645+-+-+-      ind=0  sheet=2  0.00026903  10.12.1.297     beta_sandwiches
e2uyzA1    6  123465+-+-+-      ind=1  sheet=1  0.00128205  216.1.1.7       a+b_two_layers
e2w0nA1    4  2143+-+-          ind=1  sheet=1  0.00137363  223.1.1.16      a+b_three_layers
e5c24A2    3  132+-+            ind=0  sheet=2  0.00344828  304.48.1.19     a+b_two_layers
e5c24A2    3  132+-+            ind=0  sheet=2  0.00344828  304.48.1.19     a+b_two_layers
e2cqyA1    3  213+-+            ind=1  sheet=1  0.00027042  206.1.3.1       a+b_complex_topology
e3k2tA1    3  123+-+            ind=1  sheet=1  0.25000000  3097.1.1.1      a+b_two_layers
e3qwrA2    3  123+-+            ind=0  sheet=2  0.00004057  11.1.1.299      beta_sandwiches
e3qwrA2    4  2134+-+-          ind=0  sheet=2  0.00004057  11.1.1.299      beta_sandwiches
e2rovA1    7  4321765+-+-+-+    ind=1  sheet=1  0.00018222  220.1.1.13      beta_barrels
e2wl1A1    7  1273456+-+-+-+    ind=0  sheet=2  0.00021853  10.1.1.34       beta_sandwiches
e2wl1A1    7  1273456+-+-+-+    ind=0  sheet=2  0.00021853  10.1.1.34       beta_sandwiches
e2rhqB3    3  132+-+            ind=1  sheet=1  0.00034722  101.1.9.91      alpha_arrays
e3bwgA1    3  132+-+            ind=1  sheet=1  0.00008333  101.1.2.52      alpha_arrays
e4m62H1    4  1243+-+-          ind=0  sheet=2  0.00000226  11.1.1.765      beta_sandwiches
e1cgfB1    5  21354++++-        ind=1  sheet=1  0.00104493  2498.1.1.124    mixed_a+b_and_a/b
e1yobA1    3  132+-+            ind=1  sheet=2  0.00125313  2007.2.1.1      a/b_three-layered_sandwiches
e3fw2A1    5  32145+++-+        ind=1  sheet=1  0.00115207  2485.1.1.47     a+b_three_layers
e2egvA2    6  145632++-+-+      ind=1  sheet=1  0.00050761  1.1.9.26        beta_barrels
e3crw13    7  7165243+++++++    ind=1  sheet=1  0.00139665  2004.1.1.106    a/b_three-layered_sandwiches
e2nlcA1    3  132+-+            ind=1  sheet=1  0.00326797  383.1.1.4       few_secondary_structure_elements
e1fd3A1    3  132+-+            ind=1  sheet=1  0.00326797  383.1.1.4       few_secondary_structure_elements
e2vc6A1    8  21876543++++++++  ind=1  sheet=1  0.00012252  2002.1.1.37     a/b_barrels
e3s7eA4    6  123645+-+-+-      ind=0  sheet=2  0.00026903  10.12.1.297     beta_sandwiches
e3oosA1    8  12435678+-++++++  ind=1  sheet=1  0.00028490  2111.78.1.7     a/b_three-layered_sandwiches
e2pgwC2    7  1234567+++++++    ind=1  sheet=1  0.00006126  2002.1.1.1056   a/b_barrels
e2rrkA1    4  2143+--+          ind=0  sheet=2  0.00203252  221.4.1.31      a+b_two_layers
e3qvoA1    8  32145687+++++++-  ind=1  sheet=1  0.00025800  2003.1.1.43     a/b_three-layered_sandwiches
e4ai6A6    5  51432+++++        ind=1  sheet=1  0.00139665  2004.1.1.1403   a/b_three-layered_sandwiches
e1aopA4    5  12345+++-+        ind=1  sheet=1  0.02380952  296.1.1.2       a+b_three_layers
e1a4xA1    3  132+-+            ind=0  sheet=3  0.00352113  2111.73.1.1     a/b_three-layered_sandwiches
e1a4xA1    6  321456+-----      ind=0  sheet=3  0.00352113  2111.73.1.1     a/b_three-layered_sandwiches
e1a4xA1    3  123+++            ind=0  sheet=3  0.00352113  2111.73.1.1     a/b_three-layered_sandwiches
e4kqcA1    5  21345+++++        ind=1  sheet=1  0.00028571  2007.1.2.40     a/b_three-layered_sandwiches
e1mgrA1    6  165432++-+-+      ind=1  sheet=1  0.01315789  234.1.1.1       a+b_two_layers
e3v8bA1    7  3214567+++++++    ind=1  sheet=1  0.00001812  2003.1.1.417    a/b_three-layered_sandwiches
e4gvqA1    6  126543+---+-      ind=0  sheet=2  0.33333333  869.1.1.1       a+b_complex_topology
e4gvqA1    6  123456+-+--+      ind=0  sheet=2  0.33333333  869.1.1.1       a+b_complex_topology
e3fqhA1    5  12354+-+-+        ind=1  sheet=2  0.00004455  206.1.1.24      a+b_complex_topology
e3fqhA1    3  123+-+            ind=1  sheet=2  0.00004455  206.1.1.24      a+b_complex_topology
e1z6bE1    6  124563+-+-+-      ind=1  sheet=1  0.00347222  222.1.1.8       a+b_two_layers
e2lamA1    3  132+-+            ind=1  sheet=1  0.00034341  387.1.4.1       few_secondary_structure_elements
e1no8A1    4  4132+-+-          ind=1  sheet=1  0.00100806  304.9.1.30      a+b_two_layers
e4tvxH1    7  4132576+-+-+-+    ind=0  sheet=2  0.16666667  304.158.1.3     a+b_two_layers
e3x0vB2    5  51432+-+-+        ind=1  sheet=1  0.00304878  244.1.1.44      a+b_two_layers
e3j3be1    3  123+--            ind=1  sheet=1  0.07692308  2490.1.1.1      a/b_three-layered_sandwiches
e1rhsA2    5  15423+++++        ind=1  sheet=1  0.00076278  2007.2.5.2      a/b_three-layered_sandwiches
e1ir1S1    4  2134+-+-          ind=1  sheet=1  0.05555556  302.2.1.1       a+b_two_layers
e170lA1    3  123+-+            ind=1  sheet=1  0.00070126  235.1.1.86      a+b_complex_topology
e4adyA3    3  132++-            ind=0  sheet=2  0.16666667  3792.1.1.1      beta_sandwiches
e4adyA3    3  213+-+            ind=1  sheet=2  0.16666667  3792.1.1.1      beta_sandwiches
e2d0oB1    5  21345+++-+        ind=1  sheet=1  0.12500000  2111.13.1.1     a/b_three-layered_sandwiches
e2nutB3    4  1243+-+-          ind=0  sheet=2  0.00033135  11.1.5.36       beta_sandwiches
e2nutB3    6  165243++-+-+      ind=0  sheet=2  0.00033135  11.1.5.36       beta_sandwiches
e1u8xX2    5  32145+++++        ind=1  sheet=1  0.00062657  2003.1.1.35     a/b_three-layered_sandwiches
e1rl3B1    4  1423+-+-          ind=0  sheet=2  0.00030525  10.12.1.296     beta_sandwiches
e1rl3B1    4  1423+-+-          ind=0  sheet=2  0.00030525  10.12.1.296     beta_sandwiches
e4u3sB2    4  2134+-+-          ind=0  sheet=2  0.00033135  11.1.4.1        beta_sandwiches
e2cm6A1    4  4123+-+-          ind=0  sheet=2  0.00183824  11.2.1.13       beta_sandwiches
e2cm6A1    4  2134+-+-          ind=0  sheet=2  0.00183824  11.2.1.13       beta_sandwiches
e4blaD3    6  134652++--+-      ind=0  sheet=2  0.06250000  3785.1.1.1      a+b_three_layers
e4blaD3    4  1243+--+          ind=0  sheet=2  0.06250000  3785.1.1.1      a+b_three_layers
e4buhA1    4  1243+-+-          ind=0  sheet=2  0.00000226  11.1.1.765      beta_sandwiches
e2d7mA1    4  1243+-+-          ind=0  sheet=2  0.00004230  11.1.1.2527     beta_sandwiches
e2d7mA1    5  15423++-+-        ind=0  sheet=2  0.00004230  11.1.1.2527     beta_sandwiches
e4lciH1    4  1243+-+-          ind=0  sheet=2  0.00000226  11.1.1.765      beta_sandwiches
e4jhaH1    4  1243+-+-          ind=0  sheet=2  0.00000226  11.1.1.765      beta_sandwiches
e1fwxA1    5  15423++-+-        ind=0  sheet=2  0.00520833  3156.1.1.2      beta_sandwiches
e4g68A2    3  213+-+            ind=1  sheet=1  0.00079491  2111.17.1.90    a/b_three-layered_sandwiches
e2v25A2    5  21354+++-+        ind=0  sheet=2  0.00017106  2111.17.1.298   a/b_three-layered_sandwiches
e2v25A2    3  123+-+            ind=1  sheet=2  0.00017106  2111.17.1.298   a/b_three-layered_sandwiches
e3dluA1    3  132+-+            ind=1  sheet=1  0.00034722  101.1.9.17      alpha_arrays
e3n2qA3    6  123456+-++-+      ind=1  sheet=1  0.12500000  3535.1.1.2      a+b_two_layers
e5es5A5    7  2134567++++-+-    ind=1  sheet=1  0.02631579  2111.71.1.1     a/b_three-layered_sandwiches
e3dhwC1    4  4132+-+-          ind=1  sheet=1  0.01250000  304.8.1.10      a+b_two_layers
e3kkgA1    6  216543+--+-+      ind=1  sheet=1  0.00256410  243.1.1.23      a+b_two_layers
e3hueA1    6  216534+-+-+-      ind=0  sheet=2  0.00317460  73.1.1.1        beta_sandwiches
e3hueA1    5  21345++-+-        ind=0  sheet=2  0.00317460  73.1.1.1        beta_sandwiches
e3zd1A4    4  1234+-+-          ind=1  sheet=1  0.00036657  389.1.2.4       few_secondary_structure_elements
e2h8lA3    5  13245+++-+        ind=1  sheet=1  0.00201613  2485.1.1.292    a+b_three_layers
e1tu2B2    4  4123+-+-          ind=1  sheet=1  0.00314465  325.1.7.35      a+b_complex_topology
e1ikoP1    3  123++-            ind=0  sheet=2  0.01041667  3156.1.1.11     beta_sandwiches
e1ikoP1    5  15423++-+-        ind=0  sheet=2  0.01041667  3156.1.1.11     beta_sandwiches
e2yrbA1    4  2143+-+-          ind=0  sheet=2  0.05882353  11.2.1.4        beta_sandwiches
e2yrbA1    5  21345+-+-+        ind=0  sheet=2  0.05882353  11.2.1.4        beta_sandwiches
e5dteA1    5  21345+++++        ind=1  sheet=1  0.00028571  2007.1.2.40     a/b_three-layered_sandwiches
e1bv1A1    7  1765432+-+-+-+    ind=1  sheet=1  0.00158983  331.3.1.15      a+b_two_layers
e4o8xA1    8  81324567+++-++-+  ind=1  sheet=1  0.00833333  2492.1.1.57     a+b_three_layers
e1uwuB1    3  123++-            ind=0  sheet=2  0.00013252  2002.1.1.702    a/b_barrels
e2bbtA1    6  651432+-----      ind=0  sheet=2  0.00013966  2004.1.1.1405   a/b_three-layered_sandwiches
e3p96A3    4  4132+-+-          ind=1  sheet=1  0.05000000  304.8.1.44      a+b_two_layers
e3k4hA3    6  213456++++++      ind=1  sheet=1  0.00040816  2007.1.2.39     a/b_three-layered_sandwiches
e4meyD8    3  213+-+            ind=1  sheet=1  0.06666667  4954.1.1.4      a+b_complex_topology
e4dl9A2    6  321456++++++      ind=1  sheet=1  0.00003625  2003.1.1.8      a/b_three-layered_sandwiches
e3c3kB2    5  21345+++++        ind=1  sheet=1  0.00030395  2007.1.2.16     a/b_three-layered_sandwiches
e1r3hE1    4  2134+-+-          ind=0  sheet=2  0.00001541  11.1.1.2544     beta_sandwiches
e2pvpA1    5  32145+----        ind=0  sheet=2  0.00023084  2003.1.10.4     a/b_three-layered_sandwiches
e2pvpA1    3  123+-+            ind=1  sheet=2  0.00023084  2003.1.10.4     a/b_three-layered_sandwiches
e2p62A2    8  23415876+-++++-+  ind=1  sheet=1  0.02325581  2006.1.3.10     a/b_three-layered_sandwiches
e3ojdB1    4  1243+-+-          ind=0  sheet=2  0.00001063  11.1.1.787      beta_sandwiches
e3ojdB1    3  123+-+            ind=0  sheet=2  0.00001063  11.1.1.787      beta_sandwiches
e2ot9A1    5  21345+--+-        ind=0  sheet=2  0.00490196  2008.1.1.62     a/b_three-layered_sandwiches
e2ot9A1    6  123456+-+++-      ind=0  sheet=2  0.00490196  2008.1.1.62     a/b_three-layered_sandwiches
e2dkkA1    6  123654++--+-      ind=0  sheet=2  0.00793651  149.1.1.3       alpha_arrays
e2dkkA1    3  132+-+            ind=0  sheet=2  0.00793651  149.1.1.3       alpha_arrays
e2vreA1    6  123456+-----      ind=0  sheet=2  0.00110742  2486.1.1.21     a/b_three-layered_sandwiches
e2vreA1    3  123++-            ind=0  sheet=2  0.00110742  2486.1.1.21     a/b_three-layered_sandwiches
e1b6rA3    3  213+++            ind=1  sheet=1  0.00033738  2003.1.10.15    a/b_three-layered_sandwiches
e4k4oA2    8  87126345+--+-+-+  ind=1  sheet=1  0.00427350  225.1.1.20      a+b_two_layers
e2rdgA1    5  21534+--+-        ind=1  sheet=1  0.00034048  221.1.1.33      a+b_two_layers
e3gkeC3    4  1234+-+-          ind=1  sheet=1  0.02222222  4294.1.1.1      few_secondary_structure_elements
e2xv7A1    3  123+-+            ind=1  sheet=1  0.00534759  385.1.1.8       few_secondary_structure_elements
e4repA1    5  32145+++++        ind=0  sheet=2  0.00011854  2003.1.2.56     a/b_three-layered_sandwiches
e4repA1    3  123+-+            ind=1  sheet=2  0.00011854  2003.1.2.56     a/b_three-layered_sandwiches
e3oc2A1    3  213+-+            ind=1  sheet=1  0.08333333  308.2.1.1       a+b_two_layers
e1q0xH1    4  1243+-+-          ind=0  sheet=2  0.00000226  11.1.1.765      beta_sandwiches
e5awfC1    4  2134+-+-          ind=0  sheet=3  0.00008868  2004.1.1.1404   a/b_three-layered_sandwiches
e5awfC1    3  213+-+            ind=0  sheet=3  0.00008868  2004.1.1.1404   a/b_three-layered_sandwiches
e5awfC1    6  651432+-----      ind=0  sheet=3  0.00008868  2004.1.1.1404   a/b_three-layered_sandwiches
e4wkmA1    5  21354+++-+        ind=0  sheet=2  0.00122850  2111.17.1.279   a/b_three-layered_sandwiches
e4wkmA1    4  1423+---          ind=1  sheet=2  0.00122850  2111.17.1.279   a/b_three-layered_sandwiches
e4fmvA1    6  123645+-+-+-      ind=1  sheet=1  0.00241546  12.1.1.158      beta_sandwiches
e3ux9D5    4  1243+-+-          ind=0  sheet=2  0.00000627  11.1.1.2548     beta_sandwiches
e4nocC1    3  123++-            ind=1  sheet=2  0.00704225  282.1.1.1       a+b_duplicates_or_obligate_multimers
e4nocC1    3  123++-            ind=1  sheet=2  0.00704225  282.1.1.1       a+b_duplicates_or_obligate_multimers
e2awfA1    6  123465+-+-+-      ind=1  sheet=1  0.00128205  216.1.1.7       a+b_two_layers
e4v8rAE2   4  1432+-+-          ind=0  sheet=2  0.00105042  2487.1.1.35     a/b_three-layered_sandwiches
e4v8rAE2   4  4123+---          ind=1  sheet=2  0.00105042  2487.1.1.35     a/b_three-layered_sandwiches
e1eudA2    7  2143567+-+++++    ind=1  sheet=1  0.02272727  2007.3.1.6      a/b_three-layered_sandwiches
e2e0pA4    6  123645+-+-+-      ind=1  sheet=1  0.00111483  12.1.1.90       beta_sandwiches
e2jamA1    5  12354+-+-+        ind=1  sheet=1  0.00004455  206.1.1.24      a+b_complex_topology
e3ifoL1    4  1243+-+-          ind=0  sheet=2  0.00000241  11.1.1.1549     beta_sandwiches
e4br0A5    6  651243+++-+-      ind=1  sheet=1  0.00150150  2484.1.1.243    mixed_a+b_and_a/b
e3n6rC8    4  2134+-+-          ind=1  sheet=1  0.00027042  206.1.3.1       a+b_complex_topology
e1pskH1    4  1243+-+-          ind=0  sheet=2  0.00000226  11.1.1.765      beta_sandwiches
e2eqiA1    5  51234+-+-+        ind=1  sheet=1  0.00002628  4.1.1.116       beta_barrels
e2wjsA3    6  162345+-+-+-      ind=0  sheet=2  0.00019980  10.1.1.19       beta_sandwiches
e2wjsA3    6  651234+-+-+-      ind=0  sheet=2  0.00019980  10.1.1.19       beta_sandwiches
e1yaxA1    5  21543+-+-+        ind=1  sheet=1  0.00480769  223.1.1.24      a+b_three_layers
e4r8kA1    9  231456789+-----+-+  ind=1  sheet=1  0.04545455  2111.44.1.2     a/b_three-layered_sandwiches
e3ipjA1    4  1243+-+-          ind=1  sheet=1  0.33333333  306.1.1.1       a+b_two_layers
e3qhpA1    6  321456++++++      ind=1  sheet=1  0.00215054  2111.1.1.10     a/b_three-layered_sandwiches
e3lq3A1    5  12354+-+-+        ind=1  sheet=2  0.00055371  206.1.1.4       a+b_complex_topology
e3lq3A1    3  123+-+            ind=1  sheet=2  0.00055371  206.1.1.4       a+b_complex_topology
e2luuA1    3  123+-+            ind=1  sheet=1  0.11111111  395.1.1.2       few_secondary_structure_elements
e4a2iV2    4  4123++++          ind=0  sheet=2  0.00093110  2004.1.1.85     a/b_three-layered_sandwiches
e4a2iV2    3  132++-            ind=0  sheet=2  0.00093110  2004.1.1.85     a/b_three-layered_sandwiches
e2p4hX1    7  3214567+++++++    ind=0  sheet=2  0.00010443  2003.1.1.27     a/b_three-layered_sandwiches
e1rypF1    5  31245+-+-+        ind=0  sheet=2  0.00118343  210.1.1.2       a+b_four_layers
e1rypF1    5  12345+-+-+        ind=1  sheet=2  0.00118343  210.1.1.2       a+b_four_layers
e4ywgH1    4  1243+-+-          ind=0  sheet=2  0.00000226  11.1.1.765      beta_sandwiches
e4ywgH1    6  165234++-+-+      ind=0  sheet=2  0.00000226  11.1.1.765      beta_sandwiches
e4phtA1    6  321654+-+-+-      ind=1  sheet=2  0.00046555  2004.1.1.163    a/b_three-layered_sandwiches
e4phtA1    7  7615423+------    ind=1  sheet=2  0.00046555  2004.1.1.163    a/b_three-layered_sandwiches
e5bseA1    8  32145678++++++--  ind=1  sheet=1  0.00020886  2003.1.1.30     a/b_three-layered_sandwiches
e4zp4A1    6  321654+-+-+-      ind=1  sheet=1  0.00174825  223.1.1.244     a+b_three_layers
e3a3dA1    3  213+-+            ind=0  sheet=2  0.12500000  4334.1.1.1      beta_complex_topology
e3a3dA1    3  132++-            ind=1  sheet=2  0.12500000  4334.1.1.1      beta_complex_topology
e3lxbB1    6  123645+-+-+-      ind=1  sheet=1  0.01449275  12.1.1.35       beta_sandwiches
e3mkvD6    4  4123++-+          ind=0  sheet=2  0.04761905  65.1.1.100      beta_sandwiches
e3mkvD6    5  12345++-+-        ind=0  sheet=2  0.04761905  65.1.1.100      beta_sandwiches
e3vjjA1    4  4123+-+-          ind=0  sheet=2  0.50000000  3452.1.1.1      a+b_complex_topology
e3vjjA1    3  123+-+            ind=1  sheet=2  0.50000000  3452.1.1.1      a+b_complex_topology
e3k90A1    7  1765432+-+-+-+    ind=1  sheet=1  0.00367647  331.3.1.13      a+b_two_layers
e1wgdA1    5  21534+--+-        ind=1  sheet=1  0.00022472  221.1.1.39      a+b_two_layers
e2ghrA1   10  32145109867++++++-+-+  ind=1  sheet=1  0.00476190  2007.1.1.9      a/b_three-layered_sandwiches
e3vcnA2    4  4123+-+-          ind=1  sheet=1  0.00079618  218.1.1.3       a+b_two_layers
e3d8nA1    5  21345+++++        ind=1  sheet=1  0.00142857  2007.1.8.2      a/b_three-layered_sandwiches
e4r74B1    5  21354+++-+        ind=1  sheet=1  0.00046598  2111.17.1.28    a/b_three-layered_sandwiches
e4jisA1    7  3214657++++-++    ind=1  sheet=1  0.00205761  2111.6.1.20     a/b_three-layered_sandwiches
e2b3iA1    4  2134+--+          ind=0  sheet=2  0.00089286  3156.1.1.1      beta_sandwiches
e2b3iA1    5  15423++-+-        ind=0  sheet=2  0.00089286  3156.1.1.1      beta_sandwiches
e2zuoA6    3  213+-+            ind=1  sheet=1  0.20000000  3529.1.1.2      beta_sandwiches
e3lg6A2    4  2134++-+          ind=1  sheet=1  0.00011773  2485.1.1.76     a+b_three_layers
e4fqhA1    4  1243+-+-          ind=0  sheet=2  0.00000226  11.1.1.765      beta_sandwiches
e4mggA5    3  123+-+            ind=1  sheet=1  0.00079618  218.1.1.3       a+b_two_layers
e1r9wA1    5  41325+-+-+        ind=1  sheet=1  0.04166667  304.55.1.11     a+b_two_layers
e1jerA1    3  123++-            ind=0  sheet=2  0.01250000  3156.1.1.9      beta_sandwiches
e1jerA1    3  123+-+            ind=0  sheet=2  0.01250000  3156.1.1.9      beta_sandwiches
e1tnrA1    5  12534+-+-+        ind=0  sheet=2  0.00294118  10.3.1.5        beta_sandwiches
e1c7nA2    7  1765423+-+++++    ind=1  sheet=1  0.00118064  2111.77.1.46    a/b_three-layered_sandwiches
e2z8iA1    3  123+-+            ind=1  sheet=1  0.00452489  210.1.6.1       a+b_four_layers
e4fusA1    4  1234+-+-          ind=1  sheet=4  0.00512821  109.2.1.15      alpha_superhelices
e4fusA1    4  1234+-+-          ind=1  sheet=4  0.00512821  109.2.1.15      alpha_superhelices
e4fusA1    4  1243+-+-          ind=1  sheet=4  0.00512821  109.2.1.15      alpha_superhelices
e4fusA1    3  123+-+            ind=1  sheet=4  0.00512821  109.2.1.15      alpha_superhelices
e4r5eA2    5  21543+-+-+        ind=1  sheet=1  0.03333333  284.2.1.7       a+b_two_layers
e3lgxB12   4  2134++++          ind=1  sheet=1  0.00584795  2111.84.1.8     a/b_three-layered_sandwiches
e1h3fA2    6  165234+-----      ind=1  sheet=1  0.00077399  2005.1.1.139    a/b_three-layered_sandwiches
e5e3iA1    5  21345+++-+        ind=1  sheet=1  0.00980392  2111.10.1.2     a/b_three-layered_sandwiches
e3ec4A1    8  18276543+-+--+-+  ind=1  sheet=1  0.00090909  213.1.1.108     a+b_three_layers
e3sj1X1    3  123+-+            ind=1  sheet=1  0.01250000  139.1.1.17      few_secondary_structure_elements
e4p4gA1    6  213564+++-++      ind=1  sheet=1  0.00057143  2007.1.6.3      a/b_three-layered_sandwiches
e3h0gM9    3  123+-+            ind=1  sheet=1  0.11111111  4959.1.1.1      a+b_complex_topology
e3mfgB1    4  1243+-+-          ind=0  sheet=2  0.00000560  11.1.1.1522     beta_sandwiches
e3mfgB1    6  165234++-+-+      ind=0  sheet=2  0.00000560  11.1.1.1522     beta_sandwiches
e1jmqA1    3  123+-+            ind=1  sheet=1  0.00294985  64.1.1.1        beta_meanders
e2qjpC1    4  1234+-+-          ind=1  sheet=1  0.01234568  4294.1.1.29     few_secondary_structure_elements
e4q4v21    5  14352++-+-        ind=0  sheet=2  0.00067568  10.2.1.378      beta_sandwiches
e4q4v21    5  31524+-+-+        ind=0  sheet=2  0.00067568  10.2.1.378      beta_sandwiches
e3v4dF1    6  123645+-+-++      ind=1  sheet=1  0.00735294  301.7.1.4       a+b_three_layers
e1x9tA1    4  2134+-+-          ind=0  sheet=3  0.16666667  6009.1.1.1      a+b_complex_topology
e1x9tA1    3  123+-+            ind=0  sheet=3  0.16666667  6009.1.1.1      a+b_complex_topology
e1x9tA1    3  123+--            ind=0  sheet=3  0.16666667  6009.1.1.1      a+b_complex_topology
e1qhvA1    5  21543+-+-+        ind=0  sheet=2  0.00500000  5092.1.1.1      beta_sandwiches
e3h3hA1    6  216543+--+-+      ind=1  sheet=1  0.00058275  243.1.1.44      a+b_two_layers
e3j60Y2    4  1243+-+-          ind=1  sheet=1  0.01333333  304.109.1.4     a+b_two_layers
e3j39o1    4  1234+-+-          ind=1  sheet=1  0.00097752  375.1.1.25      few_secondary_structure_elements
e4hk4A1    6  165234+-----      ind=1  sheet=1  0.00077399  2005.1.1.139    a/b_three-layered_sandwiches
e3ls2A1    9  123546789+-+------  ind=1  sheet=1  0.00023742  2111.78.1.6     a/b_three-layered_sandwiches
e4mt1A4    4  4132+-+-          ind=1  sheet=1  0.01298701  304.28.1.7      a+b_two_layers
e3jb9b1    5  51234+-+-+        ind=1  sheet=1  0.00011936  4.1.1.40        beta_barrels
e3r6hA1    6  123456+-----      ind=0  sheet=2  0.00110742  2486.1.1.21     a/b_three-layered_sandwiches
e3r6hA1    3  123++-            ind=0  sheet=2  0.00110742  2486.1.1.21     a/b_three-layered_sandwiches
e2xclA3    5  32145+++++        ind=1  sheet=1  0.00043860  2003.1.10.7     a/b_three-layered_sandwiches
e3rlnA3    7  7412365+-+-++-    ind=1  sheet=1  0.00077519  2.1.1.199       beta_barrels
e1tsjA2    4  1432++-+          ind=1  sheet=1  0.00344828  211.1.1.224     a+b_two_layers
e1o0sA1    6  321456+-----      ind=1  sheet=1  0.00054825  2003.1.1.41     a/b_three-layered_sandwiches
e4gq7A1    4  2134+-+-          ind=0  sheet=2  0.08333333  5095.1.1.1      beta_sandwiches
e3hwiA1    5  15423+++++        ind=1  sheet=1  0.00076278  2007.2.5.2      a/b_three-layered_sandwiches
e4cy6A1    4  1432++-+          ind=0  sheet=4  0.00039872  2003.1.2.288    a/b_three-layered_sandwiches
e4cy6A1    6  321465+++++-      ind=0  sheet=4  0.00039872  2003.1.2.288    a/b_three-layered_sandwiches
e4cy6A1    3  132+-+            ind=1  sheet=4  0.00039872  2003.1.2.288    a/b_three-layered_sandwiches
e4cy6A1    3  123+-+            ind=0  sheet=4  0.00039872  2003.1.2.288    a/b_three-layered_sandwiches
e2bjqA3    6  162345+-+-+-      ind=1  sheet=1  0.12500000  4184.1.1.1      beta_barrels
e4hguA1    3  213+-+            ind=1  sheet=1  0.00909091  379.1.1.4       few_secondary_structure_elements
e2xmzA1    7  1324567+------    ind=1  sheet=1  0.00028490  2111.78.1.7     a/b_three-layered_sandwiches
e3lz7A1    6  124563+-+-+-      ind=1  sheet=1  0.00069444  222.1.1.55      a+b_two_layers
e3h8nA1    7  1254367+-+-+-+    ind=1  sheet=1  0.00004057  11.1.1.1552     beta_sandwiches
e2qx3A1   10  12345678910++++++++++  ind=0  sheet=3  0.00310559  207.2.1.15      beta_duplicates_or_obligate_multimers
e2qx3A1    9  123456789++++++++-  ind=0  sheet=3  0.00310559  207.2.1.15      beta_duplicates_or_obligate_multimers
e2qx3A1    7  1234567+++++++    ind=0  sheet=3  0.00310559  207.2.1.15      beta_duplicates_or_obligate_multimers
e3htrA1    6  561234+--+-+      ind=1  sheet=1  0.03571429  4.6.1.2         beta_barrels
e3en3A1    5  21354+++-+        ind=1  sheet=1  0.00017106  2111.17.1.298   a/b_three-layered_sandwiches
e3k8zC1    6  321456+-----      ind=1  sheet=1  0.00019069  2003.1.1.24     a/b_three-layered_sandwiches
e2ij9A1    7  3214675+++++--    ind=1  sheet=1  0.01851852  2111.28.1.1     a/b_three-layered_sandwiches
e1ndgB1    4  1243+-+-          ind=0  sheet=2  0.00000226  11.1.1.765      beta_sandwiches
e1ndgB1    6  165234++-+-+      ind=0  sheet=2  0.00000226  11.1.1.765      beta_sandwiches
e3rfaB2   10  12345678910+-+-------  ind=1  sheet=1  0.00064935  2002.1.1.166    a/b_barrels
e3i32A5    4  4132+-+-          ind=1  sheet=1  0.00806452  304.9.1.25      a+b_two_layers
e4kwuA3    5  12534+-+-+        ind=1  sheet=1  0.00161031  12.1.1.249      beta_sandwiches
e2d1uA1    3  132++-            ind=1  sheet=1  0.01298701  3070.1.1.4      a+b_complex_topology
e3vmvA1   10  12345678910++++++++++  ind=0  sheet=3  0.00310559  207.2.1.15      beta_duplicates_or_obligate_multimers
e3vmvA1    9  123456789+++++++++  ind=0  sheet=3  0.00310559  207.2.1.15      beta_duplicates_or_obligate_multimers
e3vmvA1    8  12345678++++++++  ind=0  sheet=3  0.00310559  207.2.1.15      beta_duplicates_or_obligate_multimers
e2r6kA2    4  2134++-+          ind=1  sheet=1  0.00019670  2485.1.1.23     a+b_three_layers
e4uf7A1    4  1432+-+-          ind=0  sheet=6  0.00074516  5.1.3.12        beta_duplicates_or_obligate_multimers
e4uf7A1    4  1234+-+-          ind=1  sheet=6  0.00074516  5.1.3.12        beta_duplicates_or_obligate_multimers
e4uf7A1    4  1234+-+-          ind=1  sheet=6  0.00074516  5.1.3.12        beta_duplicates_or_obligate_multimers
e4uf7A1    5  12345++-+-        ind=0  sheet=6  0.00074516  5.1.3.12        beta_duplicates_or_obligate_multimers
e4uf7A1    4  1234+-+-          ind=1  sheet=6  0.00074516  5.1.3.12        beta_duplicates_or_obligate_multimers
e3uk2A2    6  143256++++++      ind=1  sheet=1  0.00267380  2005.1.1.146    a/b_three-layered_sandwiches
e4zgyB1    8  12345687+-+-++-+  ind=1  sheet=1  0.00666667  213.1.1.32      a+b_three_layers
e3ilwA1    3  132+-+            ind=1  sheet=1  0.00011574  101.1.2.222     alpha_arrays
e4hplA1    4  1243+-+-          ind=1  sheet=1  0.00104167  101.1.9.25      alpha_arrays
e4qwwC2    4  1243+-+-          ind=0  sheet=2  0.00000241  11.1.1.1549     beta_sandwiches
e1tg7A6    4  1243+-+-          ind=0  sheet=2  0.33333333  11.31.1.1       beta_sandwiches
e1tg7A6    5  12543+--+-        ind=0  sheet=2  0.33333333  11.31.1.1       beta_sandwiches
e4culA1    4  1243++-+          ind=0  sheet=3  0.05263158  262.1.1.1       a+b_complex_topology
e4culA1    3  123+-+            ind=1  sheet=3  0.05263158  262.1.1.1       a+b_complex_topology
e4culA1    3  213+-+            ind=0  sheet=3  0.05263158  262.1.1.1       a+b_complex_topology
e2wldB2    9  123456789++++++++-  ind=0  sheet=3  0.00183150  208.1.1.9       beta_duplicates_or_obligate_multimers
e2wldB2    7  1234567+++++++    ind=0  sheet=3  0.00183150  208.1.1.9       beta_duplicates_or_obligate_multimers
e2wldB2    6  123456++++++      ind=0  sheet=3  0.00183150  208.1.1.9       beta_duplicates_or_obligate_multimers
e2wpwB2    5  12345+-+--        ind=1  sheet=1  0.00153846  213.1.1.113     a+b_three_layers
e2z1jA1    5  32145+-+++        ind=1  sheet=1  0.00025025  2484.1.1.401    mixed_a+b_and_a/b
e4otpA1    5  12354+-+-+        ind=1  sheet=1  0.00232558  206.1.1.26      a+b_complex_topology
e1qhtA1    3  123+-+            ind=1  sheet=1  0.00077519  2.1.1.77        beta_barrels
e1c7gA2    7  1765423+-+++++    ind=1  sheet=1  0.00112486  2111.77.1.72    a/b_three-layered_sandwiches
e3glxA1    6  162345+-+-+-      ind=1  sheet=1  0.00117371  4.1.1.250       beta_barrels
e1jvaA2    3  132+-+            ind=1  sheet=1  0.03030303  242.1.1.12      a+b_two_layers
e4jm0A1    3  132+-+            ind=0  sheet=2  0.00004418  11.1.1.1517     beta_sandwiches
e3fhtB2    7  7165243+++++++    ind=1  sheet=1  0.00055866  2004.1.1.1429   a/b_three-layered_sandwiches
e2zdrA2    8  32187654++++++++  ind=1  sheet=1  0.00216450  2002.1.1.138    a/b_barrels
e1agtA1    3  132+-+            ind=1  sheet=1  0.00028177  387.1.5.8       few_secondary_structure_elements
e1rxtB1    5  12345+-+--        ind=1  sheet=1  0.00166667  213.1.1.29      a+b_three_layers
e3cvrA2   10  12345678910++++++++++  ind=1  sheet=1  0.00147929  207.1.1.51      beta_duplicates_or_obligate_multimers
e2jxmB2    3  132+-+            ind=0  sheet=2  0.00314465  325.1.7.35      a+b_complex_topology
e2jxmB2    4  4123+-+-          ind=0  sheet=2  0.00314465  325.1.7.35      a+b_complex_topology
e5c5hA1    4  2134++++          ind=1  sheet=1  0.00584795  2111.84.1.8     a/b_three-layered_sandwiches
e1u0sA1    4  4132+-+-          ind=1  sheet=1  0.50000000  304.33.1.2      a+b_two_layers
e3e15A1    8  12876345+-------  ind=0  sheet=2  0.00025800  2003.1.7.8      a/b_three-layered_sandwiches
e3e15A1    3  132+-+            ind=0  sheet=2  0.00025800  2003.1.7.8      a/b_three-layered_sandwiches
e2rdgA2    3  123+-+            ind=0  sheet=2  0.00606061  2.2.1.1         beta_barrels
e2rdgA2    4  4123+-+-          ind=1  sheet=2  0.00606061  2.2.1.1         beta_barrels
e3gk3A1    7  3214567+++++++    ind=1  sheet=1  0.00001812  2003.1.1.417    a/b_three-layered_sandwiches
e3okeA1    4  1243+-+-          ind=0  sheet=2  0.00000241  11.1.1.1549     beta_sandwiches
e4ediC1    3  123+-+            ind=0  sheet=2  0.04545455  304.54.1.3      a+b_two_layers
e4ediC1    4  1243+-+-          ind=1  sheet=2  0.04545455  304.54.1.3      a+b_two_layers
e3kudB1    5  21534+--+-        ind=1  sheet=1  0.00160514  221.1.1.30      a+b_two_layers
e1sr8A2    5  12354+-+--        ind=0  sheet=2  0.03448276  212.1.1.29      a+b_two_layers
e1sr8A2    3  213+-+            ind=0  sheet=2  0.03448276  212.1.1.29      a+b_two_layers
e2ia4B1    3  213+++            ind=0  sheet=2  0.00017106  2111.17.1.298   a/b_three-layered_sandwiches
e2ia4B1    3  123+-+            ind=1  sheet=2  0.00017106  2111.17.1.298   a/b_three-layered_sandwiches
e1jroA4    3  132+++            ind=1  sheet=2  0.04545455  217.1.1.6       a+b_complex_topology
e1jroA4    5  12534+-+-+        ind=1  sheet=2  0.04545455  217.1.1.6       a+b_complex_topology
e1xhfA1    5  21345+++++        ind=1  sheet=1  0.00012107  2007.1.3.29     a/b_three-layered_sandwiches
e1lrwA1    5  12345+-+-+        ind=0  sheet=9  0.00068306  5.1.5.41        beta_duplicates_or_obligate_multimers
e1lrwA1    5  12345++-+-        ind=0  sheet=9  0.00068306  5.1.5.41        beta_duplicates_or_obligate_multimers
e1lrwA1    4  1432+-+-          ind=0  sheet=9  0.00068306  5.1.5.41        beta_duplicates_or_obligate_multimers
e1lrwA1    4  1234+-+-          ind=1  sheet=9  0.00068306  5.1.5.41        beta_duplicates_or_obligate_multimers
e1lrwA1    4  1234+-+-          ind=1  sheet=9  0.00068306  5.1.5.41        beta_duplicates_or_obligate_multimers
e1lrwA1    4  1234+-+-          ind=1  sheet=9  0.00068306  5.1.5.41        beta_duplicates_or_obligate_multimers
e1lrwA1    4  1234+-+-          ind=1  sheet=9  0.00068306  5.1.5.41        beta_duplicates_or_obligate_multimers
e1lrwA1    3  123+-+            ind=0  sheet=9  0.00068306  5.1.5.41        beta_duplicates_or_obligate_multimers
e1lrwA1    4  1234+-+-          ind=0  sheet=9  0.00068306  5.1.5.41        beta_duplicates_or_obligate_multimers
e1t0yA1    5  21534+--+-        ind=1  sheet=1  0.00124844  221.1.1.40      a+b_two_layers
e4kvnA1    3  123+++            ind=0  sheet=4  0.00231481  10.5.1.19       beta_sandwiches
e4kvnA1    3  123+++            ind=0  sheet=4  0.00231481  10.5.1.19       beta_sandwiches
e4kvnA1    4  1423+-+-          ind=0  sheet=4  0.00231481  10.5.1.19       beta_sandwiches
e1v71A1    6  126345+-----      ind=0  sheet=2  0.01470588  2003.4.1.5      a/b_three-layered_sandwiches
e1v71A1    3  123+++            ind=1  sheet=2  0.01470588  2003.4.1.5      a/b_three-layered_sandwiches
e1fn4B2    3  123+-+            ind=0  sheet=2  0.00001063  11.1.1.787      beta_sandwiches
e2ha1A2    3  123+-+            ind=0  sheet=2  0.00001136  11.1.1.213      beta_sandwiches
e2ha1A2    4  2134+-+-          ind=0  sheet=2  0.00001136  11.1.1.213      beta_sandwiches
e1lj0A1    5  15432++-+-        ind=1  sheet=1  0.02631579  243.7.1.1       a+b_two_layers
e4ozyA1   14  1234567891011121314+-------------  ind=0  sheet=3  0.01449275  207.2.1.83      beta_duplicates_or_obligate_multimers
e4ozyA1   13  12345678910111213+++++++++++++  ind=0  sheet=3  0.01449275  207.2.1.83      beta_duplicates_or_obligate_multimers
e4ozyA1   14  1234567891011121314+-------------  ind=0  sheet=3  0.01449275  207.2.1.83      beta_duplicates_or_obligate_multimers
e1x38A2    6  165423+-----      ind=1  sheet=1  0.08333333  2007.12.1.1     a/b_three-layered_sandwiches
e1n8yC3    8  21436587+--++--+  ind=1  sheet=1  0.02380952  389.6.1.15      few_secondary_structure_elements
e3kh7A1    6  165234+-+---      ind=1  sheet=1  0.00057604  2485.1.1.225    a+b_three_layers
e3pj9A1    4  4132+-+-          ind=1  sheet=1  0.01960784  304.34.1.1      a+b_two_layers
e2wvaA1    7  3214567+++++-+    ind=1  sheet=1  0.00015664  2003.1.4.8      a/b_three-layered_sandwiches
e2j9pA4    5  51234+-+++        ind=1  sheet=1  0.20000000  2494.2.1.1      a/b_three-layered_sandwiches
e2l2oA1    4  1243+-+-          ind=1  sheet=1  0.00104167  101.1.2.8       alpha_arrays
e2mu0A1    4  2134++-+          ind=1  sheet=1  0.00146628  2485.1.1.7      a+b_three_layers
e2fafA1    3  132+-+            ind=0  sheet=3  0.00079808  2004.1.2.3      a/b_three-layered_sandwiches
e2fafA1    4  2134+-+-          ind=1  sheet=3  0.00079808  2004.1.2.3      a/b_three-layered_sandwiches
e2uziL1    4  1243+-+-          ind=0  sheet=2  0.00000241  11.1.1.1549     beta_sandwiches
e3fqdA1    4  1432+-+-          ind=1  sheet=1  0.25000000  3279.1.1.1      alpha_arrays
e2pmzA5    3  123+-+            ind=1  sheet=1  0.10000000  4958.1.1.2      a+b_complex_topology
e3cjnA1    3  132+-+            ind=1  sheet=1  0.00003019  101.1.2.811     alpha_arrays
e3dlmA6    4  1234+-+-          ind=1  sheet=1  0.00704225  4.1.1.249       beta_barrels
e4mnaA5   13  12345678910111213+++++++++++++  ind=1  sheet=1  0.00512821  207.1.1.224     beta_duplicates_or_obligate_multimers
e1qobB1    5  21534+--+-        ind=1  sheet=1  0.00016770  221.1.1.12      a+b_two_layers
e1wy7B1    7  3214576+++++-+    ind=1  sheet=1  0.00025800  2003.1.5.183    a/b_three-layered_sandwiches
e2e50Q1    4  1234+-+-          ind=1  sheet=1  0.04545455  4096.1.1.2      a+b_two_layers
e1rtdC6    5  32145+-+++        ind=1  sheet=1  0.00025025  2484.1.1.401    mixed_a+b_and_a/b
e4qb5A2    4  1432++-+          ind=1  sheet=1  0.00156740  211.1.1.59      a+b_two_layers
e4pytA1    3  123+-+            ind=1  sheet=1  0.14285714  313.1.1.1       a+b_complex_topology
e3kxiA1    4  2134++++          ind=1  sheet=1  0.33333333  2111.115.1.1    a/b_three-layered_sandwiches
e1brtA1    8  12435678+-++++++  ind=1  sheet=1  0.00028490  2111.78.1.7     a/b_three-layered_sandwiches
e4aznA1   10  43211098765+-+-+-+-+-  ind=1  sheet=1  0.00067613  9.1.1.12        beta_barrels
e2w1wA1    5  12534+-+-+        ind=0  sheet=2  0.00069930  10.1.2.109      beta_sandwiches
e1o92B2    3  123+--            ind=1  sheet=1  0.02083333  327.17.1.3      a+b_two_layers
e2rjtA2    5  15423+-+++        ind=1  sheet=1  0.00208333  2111.79.1.97    a/b_three-layered_sandwiches
e3d2uA3    8  43215678+-+-+-+-  ind=1  sheet=1  0.00117925  233.1.1.2       a+b_two_layers
e1dihA2    7  3214567+++++++    ind=1  sheet=1  0.00036550  2003.1.1.406    a/b_three-layered_sandwiches
e1v3vA2    6  321456++++++      ind=1  sheet=1  0.00003625  2003.1.1.8      a/b_three-layered_sandwiches
e4c2mC1    4  1243+-+-          ind=1  sheet=1  0.02272727  305.1.1.9       a+b_two_layers
e1alnA2    4  2134+-++          ind=1  sheet=1  0.02222222  2492.1.1.6      a+b_three_layers
e3rbgA1    6  165234++-+-+      ind=0  sheet=2  0.00007363  11.1.1.1502     beta_sandwiches
e3rbgA1    3  132+-+            ind=0  sheet=2  0.00007363  11.1.1.1502     beta_sandwiches
e3gmgA1    5  51423+-+-+        ind=0  sheet=2  1.00000000  304.148.1.1     a+b_two_layers
e3gmgA1    3  123+-+            ind=1  sheet=2  1.00000000  304.148.1.1     a+b_two_layers
e4zr8A1    7  1234567+++++++    ind=1  sheet=1  0.00072150  2002.1.1.185    a/b_barrels
e2afwA1    6  124356+-++++      ind=1  sheet=1  0.00270270  2011.1.1.11     a/b_three-layered_sandwiches
e3gbjA1    3  123+-+            ind=1  sheet=2  0.00011639  2004.1.1.116    a/b_three-layered_sandwiches
e2yeqA2    3  123+-+            ind=0  sheet=2  0.00198807  11.1.1.146      beta_sandwiches
e2yeqA2    4  2134+-+-          ind=0  sheet=2  0.00198807  11.1.1.146      beta_sandwiches
e1iv8A2    7  6712345+++++++    ind=0  sheet=2  0.00005746  2002.1.1.705    a/b_barrels
e1iv8A2    3  123+-+            ind=1  sheet=2  0.00005746  2002.1.1.705    a/b_barrels
e3gmvX1    5  15432+-+-+        ind=1  sheet=1  0.02564103  809.1.1.1       a+b_two_layers
e1v06A1    9  215439678+-+-+-+--  ind=1  sheet=1  0.06250000  69.1.2.1        beta_complex_topology
e4s38A1    3  132+++            ind=0  sheet=2  0.00162338  2002.1.1.1051   a/b_barrels
e4s38A1    6  123456++++++      ind=1  sheet=2  0.00162338  2002.1.1.1051   a/b_barrels
e4z7cA1    5  12534+-++-        ind=0  sheet=2  0.00344828  212.1.1.59      a+b_two_layers
e4z7cA1    4  1234+-+-          ind=0  sheet=2  0.00344828  212.1.1.59      a+b_two_layers
e4rcmA1    6  613452+--+-+      ind=1  sheet=1  0.00072516  1.1.9.18        beta_barrels
e4dweA2    4  4132+-+-          ind=0  sheet=2  1.00000000  11.25.1.1       beta_sandwiches
e4dweA2    4  1243+-+-          ind=0  sheet=2  1.00000000  11.25.1.1       beta_sandwiches
e2yrwA7    5  32145+++++        ind=1  sheet=1  0.00043860  2003.1.10.7     a/b_three-layered_sandwiches
e3obyA2    4  1423+-++          ind=1  sheet=1  0.00617284  301.1.1.1       a+b_three_layers
e1g61A1    3  132++-            ind=0  sheet=5  0.04000000  232.1.1.3       a+b_duplicates_or_obligate_multimers
e1g61A1    3  123+--            ind=1  sheet=5  0.04000000  232.1.1.3       a+b_duplicates_or_obligate_multimers
e1g61A1    3  123+--            ind=1  sheet=5  0.04000000  232.1.1.3       a+b_duplicates_or_obligate_multimers
e1g61A1    3  123+--            ind=1  sheet=5  0.04000000  232.1.1.3       a+b_duplicates_or_obligate_multimers
e1g61A1    3  123+--            ind=1  sheet=5  0.04000000  232.1.1.3       a+b_duplicates_or_obligate_multimers
e1mugA1    5  21354++++-        ind=1  sheet=1  0.01515152  2111.69.1.1     a/b_three-layered_sandwiches
e1h2oA1    7  1765432+-+-+-+    ind=1  sheet=1  0.00158983  331.3.1.15      a+b_two_layers
e3u5cK1    3  132+-+            ind=1  sheet=1  0.00020833  101.1.2.801     alpha_arrays
e1kj1P1    3  123+-+            ind=0  sheet=3  0.01724138  5.3.1.10        beta_duplicates_or_obligate_multimers
e1kj1P1    4  1234+-+-          ind=0  sheet=3  0.01724138  5.3.1.10        beta_duplicates_or_obligate_multimers
e1kj1P1    4  1234+-+-          ind=1  sheet=3  0.01724138  5.3.1.10        beta_duplicates_or_obligate_multimers
e3libA1    6  321654+-+-+-      ind=1  sheet=1  0.00480769  223.1.1.47      a+b_three_layers
e1uq5A1    6  123456++-+--      ind=0  sheet=2  0.01960784  292.1.1.1       a+b_two_layers
e1uq5A1    3  123+--            ind=0  sheet=2  0.01960784  292.1.1.1       a+b_two_layers
e4f4cA5    4  2134+-+-          ind=0  sheet=2  0.00013966  2004.1.1.1405   a/b_three-layered_sandwiches
e4f4cA5    6  651432+-----      ind=0  sheet=2  0.00013966  2004.1.1.1405   a/b_three-layered_sandwiches
e4rbmA1    6  213456+++++-      ind=0  sheet=2  0.08333333  2111.76.1.7     a/b_three-layered_sandwiches
e4rbmA1    3  123+-+            ind=1  sheet=2  0.08333333  2111.76.1.7     a/b_three-layered_sandwiches
e4xhhA1    6  123465+-+-+-      ind=1  sheet=1  0.00004455  206.1.1.24      a+b_complex_topology
e1eisA1    3  213+-+            ind=1  sheet=1  0.00033300  387.1.2.1       few_secondary_structure_elements
e3j4uA1    5  13245++-++        ind=0  sheet=2  1.00000000  3555.1.1.2      a+b_three_layers
e3dwtA1    4  1243+-+-          ind=0  sheet=2  0.00000627  11.1.1.2548     beta_sandwiches
e3dwtA1    6  165234++-+-+      ind=0  sheet=2  0.00000627  11.1.1.2548     beta_sandwiches
e3v3fA1    3  123++-            ind=0  sheet=2  0.02173913  62.1.1.1        beta_meanders
e3tviD11   3  132+-+            ind=1  sheet=1  0.00384615  304.8.1.16      a+b_two_layers
e1xoyA1    4  1423+-+-          ind=0  sheet=2  0.00349650  10.1.2.39       beta_sandwiches
e1xoyA1    5  12534+-+-+        ind=0  sheet=2  0.00349650  10.1.2.39       beta_sandwiches
e4rbnA1    8  34215678+-------  ind=1  sheet=1  0.01075269  2111.1.1.38     a/b_three-layered_sandwiches
e4we7A1    3  123+++            ind=0  sheet=5  0.00231481  10.5.1.19       beta_sandwiches
e4we7A1    3  123+++            ind=0  sheet=5  0.00231481  10.5.1.19       beta_sandwiches
e4we7A1    4  1423+-+-          ind=0  sheet=5  0.00231481  10.5.1.19       beta_sandwiches
e4we7A1    3  213+-+            ind=0  sheet=5  0.00231481  10.5.1.19       beta_sandwiches
e4jo3L2    4  1243+-+-          ind=0  sheet=2  0.00000241  11.1.1.1549     beta_sandwiches
e4jo3L2    6  165234++-+-+      ind=0  sheet=2  0.00000241  11.1.1.1549     beta_sandwiches
e4c4aA3    3  123+-+            ind=0  sheet=2  0.02941176  3698.1.1.3      beta_sandwiches
e2zv3A1    5  52143+--+-        ind=1  sheet=1  0.08333333  2501.1.1.2      a/b_three-layered_sandwiches
e3j16B6    4  1243+--+          ind=0  sheet=2  0.00008868  2004.1.1.1404   a/b_three-layered_sandwiches
e3j16B6    6  651432+-----      ind=0  sheet=2  0.00008868  2004.1.1.1404   a/b_three-layered_sandwiches
e3my0B1    5  12354+-+-+        ind=1  sheet=2  0.00004455  206.1.1.24      a+b_complex_topology
e3my0B1    3  123+-+            ind=1  sheet=2  0.00004455  206.1.1.24      a+b_complex_topology
e2l3mA1    4  4132+-+-          ind=1  sheet=1  0.00714286  304.3.1.7       a+b_two_layers
e4af1A1    4  4123+-+-          ind=1  sheet=1  0.14285714  832.1.1.3       a+b_three_layers
e3t9fA6    4  2134++++          ind=1  sheet=1  0.00438596  2003.1.10.16    a/b_three-layered_sandwiches
e2dnsA2    8  21876543+-+-+-+-  ind=1  sheet=1  0.00223214  223.3.1.22      a+b_three_layers
e1t23A1    5  21345+-+-+        ind=1  sheet=1  1.00000000  815.1.1.1       a+b_two_layers
e1eu8A3    5  21354+++-+        ind=1  sheet=1  0.00029377  2111.17.1.212   a/b_three-layered_sandwiches
e4bfmA4    5  12354+-+-+        ind=1  sheet=1  0.00004455  206.1.1.24      a+b_complex_topology
e1cm8A1    5  12354+-+-+        ind=1  sheet=2  0.00004455  206.1.1.24      a+b_complex_topology
e1cm8A1    3  123+-+            ind=1  sheet=2  0.00004455  206.1.1.24      a+b_complex_topology
e3eopA1    6  613452+--+-+      ind=1  sheet=1  0.00063452  1.1.9.6         beta_barrels
e4lriA2    4  1243+-+-          ind=0  sheet=2  0.00000241  11.1.1.1549     beta_sandwiches
e3rc3A1    6  165243++++++      ind=1  sheet=1  0.00032862  2004.1.1.490    a/b_three-layered_sandwiches
e1dl7L1    4  1243+-+-          ind=0  sheet=2  0.00000560  11.1.1.1522     beta_sandwiches
e3u4cA1    7  3214567+++++++    ind=1  sheet=1  0.00001812  2003.1.1.417    a/b_three-layered_sandwiches
e4fxgB1    4  1423+-+-          ind=0  sheet=2  0.14285714  10.4.1.4        beta_sandwiches
e4fxgB1    4  1423+-+-          ind=0  sheet=2  0.14285714  10.4.1.4        beta_sandwiches
e3fd6A5    6  241536+-+-++      ind=1  sheet=1  0.01666667  304.111.1.1     a+b_two_layers
e3iujA2    8  12435678+-++++++  ind=1  sheet=1  0.00023742  2111.78.1.6     a/b_three-layered_sandwiches
e3gaaA1    8  23415867+-++++--  ind=1  sheet=1  0.02222222  2011.3.1.2      a/b_three-layered_sandwiches
e2jlmA1    7  1234576+-+--+-    ind=1  sheet=1  0.00090909  213.1.1.108     a+b_three_layers
e3gn6C1    4  4132+-+-          ind=1  sheet=1  0.02777778  304.4.1.22      a+b_two_layers
e3uuwA2    5  21345+++++        ind=1  sheet=1  0.00007695  2003.1.1.414    a/b_three-layered_sandwiches
e4pfqA1    3  132+-+            ind=0  sheet=3  0.00352113  2111.73.1.1     a/b_three-layered_sandwiches
e4pfqA1    6  321456+-----      ind=0  sheet=3  0.00352113  2111.73.1.1     a/b_three-layered_sandwiches
e4pfqA1    3  123+++            ind=0  sheet=3  0.00352113  2111.73.1.1     a/b_three-layered_sandwiches
e1k9aA2    6  612345++-+-+      ind=1  sheet=1  0.00104822  214.1.1.26      a+b_two_layers
e2ypvH1    4  1243+-+-          ind=0  sheet=2  0.00000226  11.1.1.765      beta_sandwiches
e3gplA2    6  615423++++++      ind=1  sheet=1  0.00139665  2004.1.1.28     a/b_three-layered_sandwiches
e2l3jA2    3  123+-+            ind=1  sheet=1  0.00204082  330.1.1.28      a+b_two_layers
e1jjcA1    7  1237654++-+-+-    ind=1  sheet=1  0.00757576  314.1.1.8       a+b_three_layers
e4wiqA2    5  24153+-+-+        ind=1  sheet=1  0.25000000  304.49.1.2      a+b_two_layers
e4gc5A1    7  3214576+++++-+    ind=1  sheet=1  0.00029240  2003.1.5.385    a/b_three-layered_sandwiches
e5ebeA1    6  321456+++-+-      ind=0  sheet=2  0.01020408  246.2.1.22      a+b_four_layers
e5ebeA1    6  123465+----+      ind=1  sheet=2  0.01020408  246.2.1.22      a+b_four_layers
e2xtzC4    5  21345+++++        ind=1  sheet=1  0.00003121  2004.1.1.144    a/b_three-layered_sandwiches
e3k85A2    3  132+-+            ind=1  sheet=1  0.00833333  304.1.1.1       a+b_two_layers
e2yv2A4    7  2143567+-+++++    ind=1  sheet=1  0.02272727  2007.3.1.6      a/b_three-layered_sandwiches
e4dinB2    4  1423+-+-          ind=0  sheet=2  0.00030525  10.12.1.296     beta_sandwiches
e4dinB2    4  1423+-+-          ind=0  sheet=2  0.00030525  10.12.1.296     beta_sandwiches
e4lwoB1    4  4123++++          ind=1  sheet=1  0.00025800  2003.1.5.183    a/b_three-layered_sandwiches
e3aczA2    5  12543+-+--        ind=1  sheet=1  0.00090580  3016.1.1.83     a+b_two_layers
e2ap9D1    8  34215786++++++--  ind=0  sheet=2  0.01851852  2111.28.1.1     a/b_three-layered_sandwiches
e2ap9D1    4  1243+--+          ind=0  sheet=2  0.01851852  2111.28.1.1     a/b_three-layered_sandwiches
e1v8pA1    5  32145+++++        ind=1  sheet=1  0.00145349  2006.1.4.4      a/b_three-layered_sandwiches
e2yocA1    8  56218734+-+--+-+  ind=1  sheet=1  0.00066269  11.1.1.250      beta_sandwiches
e5cfkA2    5  21345+-+-+        ind=0  sheet=2  0.00694444  227.1.1.12      a+b_two_layers
e5cfkA2    4  4123+-+-          ind=0  sheet=2  0.00694444  227.1.1.12      a+b_two_layers
e2p0kA1    5  51234+-+-+        ind=1  sheet=1  0.00028169  4.1.1.778       beta_barrels
e1wqaD8    5  21345+++-+        ind=1  sheet=1  0.01136364  2111.25.1.2     a/b_three-layered_sandwiches
e4qn3A1    4  1432+-+-          ind=0  sheet=6  0.00029274  5.1.3.19        beta_duplicates_or_obligate_multimers
e4qn3A1    4  1234+-+-          ind=1  sheet=6  0.00029274  5.1.3.19        beta_duplicates_or_obligate_multimers
e4qn3A1    5  51234++-+-        ind=0  sheet=6  0.00029274  5.1.3.19        beta_duplicates_or_obligate_multimers
e4qn3A1    4  1234+-+-          ind=1  sheet=6  0.00029274  5.1.3.19        beta_duplicates_or_obligate_multimers
e4qn3A1    4  1234+-+-          ind=1  sheet=6  0.00029274  5.1.3.19        beta_duplicates_or_obligate_multimers
e2lm3A1    7  1273456+-+-+-+    ind=0  sheet=2  0.00021853  10.1.1.34       beta_sandwiches
e2lm3A1    6  162345+-+-+-      ind=0  sheet=2  0.00021853  10.1.1.34       beta_sandwiches
e3zwqA1    8  12435678+-++++++  ind=1  sheet=1  0.00023742  2111.78.1.6     a/b_three-layered_sandwiches
e1tmcA1    8  43215678+-+-+-+-  ind=1  sheet=1  0.00117925  233.1.1.2       a+b_two_layers
e3djcE4    5  32145+-+++        ind=1  sheet=1  0.00112613  2484.1.1.246    mixed_a+b_and_a/b
e2fgzA2    4  1243+-+-          ind=0  sheet=2  0.00066269  11.1.1.250      beta_sandwiches
e2fgzA2    4  2134+-+-          ind=0  sheet=2  0.00066269  11.1.1.250      beta_sandwiches
e3shqA3    5  32145+++++        ind=1  sheet=1  0.00387597  2006.1.1.15     a/b_three-layered_sandwiches
e2b9sA3    3  123+-+            ind=1  sheet=1  0.00041667  101.1.8.53      alpha_arrays
e1aqkL2    4  1243+-+-          ind=0  sheet=2  0.00002549  11.1.1.300      beta_sandwiches
e1aqkL2    4  2134+-+-          ind=0  sheet=2  0.00002549  11.1.1.300      beta_sandwiches
e3tmpA2    5  15423+-++-        ind=1  sheet=1  0.00101010  219.1.1.18      a+b_complex_topology
e1th5A1    3  123+--            ind=1  sheet=1  0.07142857  327.6.1.2       a+b_two_layers
e2d5wB2    5  51423+-+++        ind=0  sheet=2  0.00042230  2111.17.1.214   a/b_three-layered_sandwiches
e2d5wB2    3  123+-+            ind=1  sheet=2  0.00042230  2111.17.1.214   a/b_three-layered_sandwiches
e2k3gA1    3  213+-+            ind=1  sheet=1  0.00694444  382.1.1.1       few_secondary_structure_elements
e1pioA2    5  21543+-+-+        ind=1  sheet=1  0.00714286  223.3.1.80      a+b_three_layers
e1zx9A2    5  15234+++++        ind=0  sheet=2  0.00005696  2003.1.2.20     a/b_three-layered_sandwiches
e1zx9A2    3  123+-+            ind=1  sheet=2  0.00005696  2003.1.2.20     a/b_three-layered_sandwiches
e4ffjA1    6  612534++-+--      ind=1  sheet=1  0.03703704  297.1.1.2       a+b_complex_topology
e1m2iA1    5  15432++-+-        ind=1  sheet=1  0.02631579  243.7.1.1       a+b_two_layers
e4nb1A4    4  1432++-+          ind=1  sheet=1  0.00090744  211.1.1.20      a+b_two_layers
e1gjqA1    5  15432+-+-+        ind=0  sheet=8  0.00409836  5.1.5.1         beta_duplicates_or_obligate_multimers
e1gjqA1    4  4123+-+-          ind=0  sheet=8  0.00409836  5.1.5.1         beta_duplicates_or_obligate_multimers
e1gjqA1    4  1234+-+-          ind=1  sheet=8  0.00409836  5.1.5.1         beta_duplicates_or_obligate_multimers
e1gjqA1    4  1234+-+-          ind=1  sheet=8  0.00409836  5.1.5.1         beta_duplicates_or_obligate_multimers
e1gjqA1    4  1234+-+-          ind=1  sheet=8  0.00409836  5.1.5.1         beta_duplicates_or_obligate_multimers
e1gjqA1    4  1234+-+-          ind=1  sheet=8  0.00409836  5.1.5.1         beta_duplicates_or_obligate_multimers
e1gjqA1    4  1234+-+-          ind=1  sheet=8  0.00409836  5.1.5.1         beta_duplicates_or_obligate_multimers
e1gjqA1    4  1234+-+-          ind=1  sheet=8  0.00409836  5.1.5.1         beta_duplicates_or_obligate_multimers
e1mhnA1    4  1234+-+-          ind=1  sheet=1  0.00176056  4.1.1.781       beta_barrels
e3il3A2    4  1432+-++          ind=1  sheet=1  0.00111111  2111.79.1.3     a/b_three-layered_sandwiches
e4x9lA1    8  16547328+-+-+-++  ind=1  sheet=1  0.00158730  225.1.1.3       a+b_two_layers
e1d5rA2    6  123645+-++++      ind=1  sheet=1  0.00092336  2007.2.3.10     a/b_three-layered_sandwiches
e3wyeA1    7  3214567+++++++    ind=1  sheet=1  0.00001812  2003.1.1.417    a/b_three-layered_sandwiches
e3wd0A1    5  21543+-+-+        ind=1  sheet=1  0.01851852  284.2.1.4       a+b_two_layers
e2bsdC2    4  1432+-+-          ind=0  sheet=3  0.06666667  4166.1.1.11     beta_sandwiches
e2bsdC2    3  123+-+            ind=0  sheet=3  0.06666667  4166.1.1.11     beta_sandwiches
e2bsdC2    4  2134+-+-          ind=1  sheet=3  0.06666667  4166.1.1.11     beta_sandwiches
e1o50A1    3  123++-            ind=1  sheet=1  0.00704225  282.1.1.1       a+b_duplicates_or_obligate_multimers
e1kooC1    4  4132+-+-          ind=1  sheet=1  0.01075269  304.9.1.16      a+b_two_layers
e2mwsA1    5  21534+--+-        ind=1  sheet=1  0.00027405  221.1.1.294     a+b_two_layers
e3unbN1    5  31245+-+-+        ind=0  sheet=2  0.00118343  210.1.1.2       a+b_four_layers
e3unbN1    5  12345+-+-+        ind=1  sheet=2  0.00118343  210.1.1.2       a+b_four_layers
e2zdpA1    4  4132+-+-          ind=1  sheet=1  0.00231481  304.4.1.1       a+b_two_layers
e2j9iB1    3  123+-+            ind=0  sheet=2  0.00751880  321.1.1.5       a+b_two_layers
e2j9iB1    4  1243+-+-          ind=0  sheet=2  0.00751880  321.1.1.5       a+b_two_layers
e3gt6A1    4  1243+-+-          ind=0  sheet=2  0.00689655  319.1.1.2       beta_sandwiches
e3gt6A1    3  123+-+            ind=1  sheet=2  0.00689655  319.1.1.2       beta_sandwiches
e4d3gA1    4  4132+-+-          ind=1  sheet=1  0.00833333  304.5.1.8       a+b_two_layers
e5bv6A1    4  1423+-+-          ind=0  sheet=2  0.00030525  10.12.1.296     beta_sandwiches
e5bv6A1    4  1423+-+-          ind=0  sheet=2  0.00030525  10.12.1.296     beta_sandwiches
e4xq6A1    3  123+-+            ind=0  sheet=2  0.00029516  2002.1.1.39     a/b_barrels
e2fg5A1    6  231456+-----      ind=1  sheet=1  0.00003121  2004.1.1.144    a/b_three-layered_sandwiches
e2z2lC2    3  132++-            ind=1  sheet=1  0.16666667  294.2.1.5       a+b_two_layers
e1yf3A1    7  3214576+++++-+    ind=1  sheet=1  0.00073099  2003.1.5.18     a/b_three-layered_sandwiches
e1hf2B2    5  12345+---+        ind=1  sheet=1  0.12500000  2495.1.1.1      a/b_three-layered_sandwiches
e4oicB1    5  15423+-+-+        ind=0  sheet=2  0.01388889  210.2.1.1       a+b_four_layers
e1navA1    3  123+-+            ind=1  sheet=1  0.00497512  188.1.1.8       alpha_arrays
e1uokA1    5  12354+-+-+        ind=1  sheet=1  0.00144928  12.1.1.53       beta_sandwiches
e3ikmB3    7  1237654++-+-+-    ind=1  sheet=1  0.00208333  314.1.1.13      a+b_three_layers
e3ot2A1    4  2143+-+-          ind=0  sheet=2  0.00367647  2008.1.1.56     a/b_three-layered_sandwiches
e3ot2A1    6  123456+-++-+      ind=0  sheet=2  0.00367647  2008.1.1.56     a/b_three-layered_sandwiches
e1s1iM1    3  123+++            ind=1  sheet=1  0.04000000  2490.2.1.1      a/b_three-layered_sandwiches
e4p5oI1    4  1234+-+-          ind=1  sheet=1  0.00128205  216.1.1.7       a+b_two_layers
e1qubA3    4  1234+-+-          ind=1  sheet=1  0.00027809  389.1.2.3       few_secondary_structure_elements
e3obfA1    6  321654+-+-+-      ind=1  sheet=1  0.00137363  223.1.1.14      a+b_three_layers
e2ol8O1   16  12345678910111213141516+-+-+-+-+-+-+-+-  ind=1  sheet=2  0.03225806  77.1.1.2        beta_meanders
e2ol8O1    5  12345+-+-+        ind=1  sheet=2  0.03225806  77.1.1.2        beta_meanders
e4qg9C1    5  32145++++-        ind=1  sheet=1  0.04545455  2111.8.1.1      a/b_three-layered_sandwiches
e3gzaA2    4  1423+-+-          ind=0  sheet=2  0.00174825  10.1.2.343      beta_sandwiches
e3gzaA2    4  1423+-+-          ind=0  sheet=2  0.00174825  10.1.2.343      beta_sandwiches
e4i3fA1    8  12435678+-++++++  ind=1  sheet=1  0.00142450  2111.78.1.1     a/b_three-layered_sandwiches
e4a18X2    3  213+-+            ind=1  sheet=1  0.05555556  3115.1.1.1      a+b_two_layers
e4v5zAc2   4  1234++--          ind=1  sheet=1  0.00210084  327.11.1.21     a+b_two_layers
e1n34E1    4  1234+-+-          ind=1  sheet=1  0.01250000  330.1.1.5       a+b_two_layers
e4psiA1    6  145326++--+-      ind=1  sheet=1  0.16666667  508.1.1.2       a+b_three_layers
e1osyA1    4  2134+-+-          ind=0  sheet=2  0.33333333  11.11.1.1       beta_sandwiches
e1yggA1    8  54312687+-+-+++-  ind=0  sheet=2  0.00093110  2004.1.2.2      a/b_three-layered_sandwiches
e1yggA1    3  132+-+            ind=1  sheet=2  0.00093110  2004.1.2.2      a/b_three-layered_sandwiches
e3vaxA2    7  1765423+-+++++    ind=1  sheet=1  0.00112486  2111.77.1.72    a/b_three-layered_sandwiches
e2x3gA1    4  4132+-+-          ind=1  sheet=1  0.05000000  304.8.1.42      a+b_two_layers
e1neaA1    3  213+-+            ind=1  sheet=1  0.00198413  382.1.1.3       few_secondary_structure_elements
e4jbgA2    6  321456++++++      ind=1  sheet=1  0.00003625  2003.1.1.8      a/b_three-layered_sandwiches
e4v1tA5    3  123+-+            ind=1  sheet=1  0.00069444  101.1.2.495     alpha_arrays
e2j6iA2    6  213456+++++-      ind=1  sheet=1  0.00007832  2003.1.11.1     a/b_three-layered_sandwiches
e2q7vA1    4  1432++-+          ind=0  sheet=2  0.00006853  2003.1.2.143    a/b_three-layered_sandwiches
e2q7vA1    5  32145+++++        ind=0  sheet=2  0.00006853  2003.1.2.143    a/b_three-layered_sandwiches
e2iu8A3    5  15432+----        ind=1  sheet=1  0.06666667  2493.1.1.3      a/b_three-layered_sandwiches
e4dgiL1    4  1243+-+-          ind=0  sheet=2  0.00000241  11.1.1.1549     beta_sandwiches
e4dgiL1    6  165234++-+-+      ind=0  sheet=2  0.00000241  11.1.1.1549     beta_sandwiches
e3nsjA3    4  2143+-+-          ind=0  sheet=2  0.00588235  11.2.1.2        beta_sandwiches
e3nsjA3    4  2134+-+-          ind=0  sheet=2  0.00588235  11.2.1.2        beta_sandwiches
e3guiA1    3  123+-+            ind=1  sheet=1  0.00070126  235.1.1.86      a+b_complex_topology
e1uz5A3    3  213+-+            ind=0  sheet=2  0.12500000  3052.1.1.2      a+b_complex_topology
e1uz5A3    6  413265+-++-+      ind=0  sheet=2  0.12500000  3052.1.1.2      a+b_complex_topology
e3gdcA3    6  213645+--+-+      ind=0  sheet=2  0.00480769  3156.1.1.17     beta_sandwiches
e3gdcA3    5  15423++-+-        ind=0  sheet=2  0.00480769  3156.1.1.17     beta_sandwiches
e2pnbA1    3  123+-+            ind=1  sheet=1  0.00104822  214.1.1.26      a+b_two_layers
e1vljA2    6  165423++++++      ind=1  sheet=1  0.00089286  2007.1.7.5      a/b_three-layered_sandwiches
e1pj9A1    4  1243+-+-          ind=0  sheet=2  0.00014201  11.1.1.173      beta_sandwiches
e1pj9A1    4  2134+-+-          ind=0  sheet=2  0.00014201  11.1.1.173      beta_sandwiches
e3pniA1    3  213+-+            ind=1  sheet=1  0.00735294  205.1.1.12      a+b_two_layers
e3k6sA2    4  1432+-+-          ind=0  sheet=7  0.00136612  5.1.4.199       beta_duplicates_or_obligate_multimers
e3k6sA2    4  1234+-+-          ind=1  sheet=7  0.00136612  5.1.4.199       beta_duplicates_or_obligate_multimers
e3k6sA2    4  1234+-+-          ind=1  sheet=7  0.00136612  5.1.4.199       beta_duplicates_or_obligate_multimers
e3k6sA2    4  1234+-+-          ind=1  sheet=7  0.00136612  5.1.4.199       beta_duplicates_or_obligate_multimers
e3k6sA2    4  1234+-+-          ind=1  sheet=7  0.00136612  5.1.4.199       beta_duplicates_or_obligate_multimers
e3k6sA2    3  123+-+            ind=1  sheet=7  0.00136612  5.1.4.199       beta_duplicates_or_obligate_multimers
e3k6sA2    4  1234+-+-          ind=1  sheet=7  0.00136612  5.1.4.199       beta_duplicates_or_obligate_multimers
e2m1hA1    5  51234+-+-+        ind=1  sheet=1  0.00030618  4.1.1.54        beta_barrels
e3j3aO1    5  32145+-+++        ind=1  sheet=1  0.00052994  2484.1.1.49     mixed_a+b_and_a/b
e1ub2A2    3  123+-+            ind=1  sheet=1  0.01000000  136.1.1.7       alpha_complex_topology
e2yp6A1    7  2154367+-+++-+    ind=1  sheet=1  0.00100806  2485.1.1.226    a+b_three_layers
e4mymA6    4  1432++-+          ind=1  sheet=1  0.00107759  211.1.1.66      a+b_two_layers
e3rrsA3    3  123+-+            ind=1  sheet=3  0.00427350  109.2.1.75      alpha_superhelices
e3rrsA3    3  123+-+            ind=1  sheet=3  0.00427350  109.2.1.75      alpha_superhelices
e3rrsA3    3  123+-+            ind=1  sheet=3  0.00427350  109.2.1.75      alpha_superhelices
e3j3ac1    4  4123+-+-          ind=1  sheet=1  0.00051680  2.1.1.45        beta_barrels
e4b3zD1    4  4123++-+          ind=0  sheet=2  0.00176367  65.1.1.122      beta_sandwiches
e4b3zD1    7  2134567+--+-+-    ind=0  sheet=2  0.00176367  65.1.1.122      beta_sandwiches
e2m9iA1    3  123+-+            ind=1  sheet=1  0.00294985  64.1.1.1        beta_meanders
e3n85A3    6  214365+--++-      ind=1  sheet=1  0.02380952  389.6.1.15      few_secondary_structure_elements
e3fecA2    8  12435867+-++++--  ind=1  sheet=1  0.00270270  2011.1.1.11     a/b_three-layered_sandwiches
e4lmqH2    4  1243+-+-          ind=0  sheet=2  0.00000226  11.1.1.765      beta_sandwiches
e1yghA1    6  123456+-+--+      ind=1  sheet=1  0.00153846  213.1.1.113     a+b_three_layers
e3cb3C4    3  123+-+            ind=1  sheet=1  0.00079618  218.1.1.3       a+b_two_layers
e3uv0A1    6  216534+-+-+-      ind=0  sheet=2  0.11111111  73.1.1.10       beta_sandwiches
e3uv0A1    5  21345++-+-        ind=0  sheet=2  0.11111111  73.1.1.10       beta_sandwiches
e2al2B1    3  123+-+            ind=1  sheet=1  0.00500000  218.1.1.1       a+b_two_layers
e4xmqB2    5  21543+-+-+        ind=1  sheet=1  0.00641026  223.1.1.53      a+b_three_layers
e2ppiA1    3  213+--            ind=1  sheet=1  0.00869565  226.1.1.1       a+b_two_layers
e3ocuA1    4  2134++++          ind=1  sheet=1  0.00290698  2006.1.1.2      a/b_three-layered_sandwiches
e2xidB1    4  2143+--+          ind=0  sheet=2  0.00015293  11.1.4.99       beta_sandwiches
e2xidB1    6  213456+-+-+-      ind=0  sheet=2  0.00015293  11.1.4.99       beta_sandwiches
e4asiA1    7  1234567+-+++++    ind=1  sheet=1  0.00291545  2486.1.1.2      a/b_three-layered_sandwiches
e4bedB9    3  132++-            ind=1  sheet=1  0.06250000  3156.1.1.19     beta_sandwiches
e3aqoB1    4  4132+-+-          ind=0  sheet=3  0.00253807  1.1.5.34        beta_barrels
e3aqoB1    4  2134+-+-          ind=0  sheet=3  0.00253807  1.1.5.34        beta_barrels
e3aqoB1    3  123+-+            ind=0  sheet=3  0.00253807  1.1.5.34        beta_barrels
e2z0lA2    6  231456++-+-+      ind=0  sheet=2  0.01851852  227.1.1.19      a+b_two_layers
e2z0lA2    4  4123+-+-          ind=0  sheet=2  0.01851852  227.1.1.19      a+b_two_layers
e1vyuB2    5  23145+++++        ind=1  sheet=1  0.00019264  2004.1.1.102    a/b_three-layered_sandwiches
e1vmiA1    5  32145+++++        ind=0  sheet=2  0.02222222  2111.4.1.5      a/b_three-layered_sandwiches
e1vmiA1    6  612534+-++++      ind=1  sheet=2  0.02222222  2111.4.1.5      a/b_three-layered_sandwiches
e3wp4A1    5  12354+-+-+        ind=0  sheet=3  0.00021191  10.1.1.12       beta_sandwiches
e3wp4A1    9  123945876+-+-+--+-  ind=0  sheet=3  0.00021191  10.1.1.12       beta_sandwiches
e3wp4A1    3  213+-+            ind=0  sheet=3  0.00021191  10.1.1.12       beta_sandwiches
e2dkaB2    4  2134+++-          ind=1  sheet=1  0.06250000  2111.25.1.5     a/b_three-layered_sandwiches
e2nvkX5    5  15234+++++        ind=0  sheet=2  0.00005696  2003.1.2.20     a/b_three-layered_sandwiches
e2nvkX5    3  123+-+            ind=1  sheet=2  0.00005696  2003.1.2.20     a/b_three-layered_sandwiches
e4xi6A4    3  123+-+            ind=1  sheet=1  0.00176056  4.1.1.130       beta_barrels
e1jbsA1    5  12345+-+-+        ind=1  sheet=1  0.01315789  234.1.1.1       a+b_two_layers
e2rbbB3    4  1432++-+          ind=1  sheet=1  0.00107759  211.1.1.66      a+b_two_layers
e2mfiA1    4  4123+-+-          ind=1  sheet=1  0.00029815  2.1.1.51        beta_barrels
e3b7fA1    6  612345+-+-+-      ind=0  sheet=6  0.00117096  5.1.4.204       beta_duplicates_or_obligate_multimers
e3b7fA1    4  1234+-+-          ind=1  sheet=6  0.00117096  5.1.4.204       beta_duplicates_or_obligate_multimers
e3b7fA1    4  1234+-+-          ind=1  sheet=6  0.00117096  5.1.4.204       beta_duplicates_or_obligate_multimers
e3b7fA1    4  1234+-+-          ind=1  sheet=6  0.00117096  5.1.4.204       beta_duplicates_or_obligate_multimers
e3b7fA1    4  1234+-+-          ind=1  sheet=6  0.00117096  5.1.4.204       beta_duplicates_or_obligate_multimers
e3b7fA1    4  1234+-+-          ind=1  sheet=6  0.00117096  5.1.4.204       beta_duplicates_or_obligate_multimers
e3us3A2    5  13245+++-+        ind=1  sheet=1  0.00268817  2485.1.1.289    a+b_three_layers
e1wwyA1    5  12534+-+-+        ind=0  sheet=2  0.00349650  10.1.2.39       beta_sandwiches
e1wwyA1    3  213+-+            ind=0  sheet=2  0.00349650  10.1.2.39       beta_sandwiches
e1e3hA5    6  123465+-+-++      ind=1  sheet=1  0.00164204  212.1.1.25      a+b_two_layers
e2obvA3    3  123+--            ind=1  sheet=1  0.02083333  327.17.1.4      a+b_two_layers
e4glxA4    6  143256+-+-+-      ind=0  sheet=2  0.00211416  206.1.3.12      a+b_complex_topology
e4glxA4    5  15423++-+-        ind=0  sheet=2  0.00211416  206.1.3.12      a+b_complex_topology
e1ytdA3    4  2143+-+-          ind=1  sheet=1  0.33333333  375.12.1.1      few_secondary_structure_elements
e1ryzE1    6  651432++++-+      ind=0  sheet=3  0.00210526  2011.3.1.3      a/b_three-layered_sandwiches
e1ryzE1    3  213++-            ind=0  sheet=3  0.00210526  2011.3.1.3      a/b_three-layered_sandwiches
e1ryzE1    3  123+++            ind=0  sheet=3  0.00210526  2011.3.1.3      a/b_three-layered_sandwiches
e2qy6A1    3  123+-+            ind=1  sheet=2  0.00087719  2003.1.5.36     a/b_three-layered_sandwiches
e2qy6A1    8  34215687+-----+-  ind=1  sheet=2  0.00087719  2003.1.5.36     a/b_three-layered_sandwiches
e4qxoA1    5  51432+++-+        ind=1  sheet=1  0.16666667  3398.1.1.1      a+b_two_layers
e4nhwD4    4  2134++-+          ind=1  sheet=1  0.00011773  2485.1.1.76     a+b_three_layers
e2g2kA2    4  1243+-+-          ind=1  sheet=1  0.00029762  101.1.2.226     alpha_arrays
e4aezB1    5  31254+-+-+        ind=1  sheet=1  0.02500000  859.1.1.2       a+b_two_layers
e4o90B2    5  12354+-+-+        ind=1  sheet=2  0.07692308  875.1.1.1       a+b_two_layers
e4o90B2    5  21354+-+-+        ind=1  sheet=2  0.07692308  875.1.1.1       a+b_two_layers
e3kzcA2    5  32145+++++        ind=1  sheet=1  0.00011542  2003.1.14.1     a/b_three-layered_sandwiches
e1zzmA1    7  1234567+++++++    ind=1  sheet=1  0.00011196  2002.1.1.12     a/b_barrels
e3rv2A1    3  123+--            ind=1  sheet=1  0.02083333  327.17.1.4      a+b_two_layers
e1sqjA2    3  123+-+            ind=1  sheet=7  0.00117096  5.1.4.324       beta_duplicates_or_obligate_multimers
e1sqjA2    4  1234+-+-          ind=1  sheet=7  0.00117096  5.1.4.324       beta_duplicates_or_obligate_multimers
e1sqjA2    3  123+-+            ind=1  sheet=7  0.00117096  5.1.4.324       beta_duplicates_or_obligate_multimers
e1sqjA2    5  15432++-+-        ind=1  sheet=7  0.00117096  5.1.4.324       beta_duplicates_or_obligate_multimers
e1sqjA2    4  1234+-+-          ind=1  sheet=7  0.00117096  5.1.4.324       beta_duplicates_or_obligate_multimers
e1sqjA2    4  1234+-+-          ind=1  sheet=7  0.00117096  5.1.4.324       beta_duplicates_or_obligate_multimers
e1sqjA2    3  123+-+            ind=1  sheet=7  0.00117096  5.1.4.324       beta_duplicates_or_obligate_multimers
e5djoB1    6  216534+-+-+-      ind=0  sheet=2  0.00317460  73.1.1.1        beta_sandwiches
e5djoB1    5  21345++-+-        ind=0  sheet=2  0.00317460  73.1.1.1        beta_sandwiches
e3cswC2    6  216534+-+-+-      ind=1  sheet=1  0.01282051  4020.1.1.2      a+b_two_layers
e3j4qB2    4  1423+-+-          ind=0  sheet=2  0.00030525  10.12.1.296     beta_sandwiches
e3j4qB2    4  1423+-+-          ind=0  sheet=2  0.00030525  10.12.1.296     beta_sandwiches
e3iylB2    4  1423+-+-          ind=0  sheet=2  0.50000000  10.16.1.2       beta_sandwiches
e3iylB2    5  12534+-+-+        ind=0  sheet=2  0.50000000  10.16.1.2       beta_sandwiches
e2yvpA2    3  123+-+            ind=1  sheet=2  0.00160256  221.4.1.3       a+b_two_layers
e2zv6A1    5  21354++--+        ind=0  sheet=2  0.02083333  4059.1.1.3      a+b_complex_topology
e3k5sA2    4  1432++-+          ind=0  sheet=2  0.00003259  11.1.1.2522     beta_sandwiches
e3k5sA2    3  132+-+            ind=0  sheet=2  0.00003259  11.1.1.2522     beta_sandwiches
e2o1sD5    5  12354+++++        ind=1  sheet=1  0.00432900  2111.75.1.8     a/b_three-layered_sandwiches
e4kqnA1    9  532146789+-+--+-+-  ind=1  sheet=1  0.00176367  65.1.1.122      beta_sandwiches
e3e26A1    8  18675234+++-++++  ind=1  sheet=1  0.00264550  2111.6.1.7      a/b_three-layered_sandwiches
e5a7xD1    4  1243+-+-          ind=0  sheet=2  0.00000226  11.1.1.765      beta_sandwiches
e5a7xD1    6  165234++-+-+      ind=0  sheet=2  0.00000226  11.1.1.765      beta_sandwiches
e3daeA1    5  12354+-+-+        ind=1  sheet=1  0.00004455  206.1.1.24      a+b_complex_topology
e2fz4A2    5  51243++-+-        ind=1  sheet=1  0.33333333  3696.1.1.3      a+b_two_layers
e3lhlA1    8  21387456++++++++  ind=1  sheet=1  0.00105708  2006.1.5.2      a/b_three-layered_sandwiches
e1zt2B1    4  1243+-+-          ind=1  sheet=1  0.25000000  4271.1.1.2      alpha_complex_topology
e2hiqA1    4  4132+-+-          ind=1  sheet=1  0.02777778  304.4.1.18      a+b_two_layers
e3ctyA2    5  15234+++++        ind=0  sheet=2  0.00005696  2003.1.2.20     a/b_three-layered_sandwiches
e3ctyA2    3  123+-+            ind=1  sheet=2  0.00005696  2003.1.2.20     a/b_three-layered_sandwiches
e2j5vB5    7  3421567++++++-    ind=1  sheet=1  0.01851852  2111.28.1.1     a/b_three-layered_sandwiches
e2lqvA1    4  1234+-+-          ind=1  sheet=1  0.03333333  243.3.1.9       a+b_two_layers
e3w1hB3    4  1243+-+-          ind=1  sheet=1  0.02173913  3016.1.1.90     a+b_two_layers
e1nz9A1    5  51234+-+-+        ind=1  sheet=1  0.00070423  4.1.1.440       beta_barrels
e3i2dA1    4  1423+-+-          ind=0  sheet=2  0.00233100  10.1.2.38       beta_sandwiches
e3i2dA1    4  1423+-+-          ind=0  sheet=2  0.00233100  10.1.2.38       beta_sandwiches
e3s69A1    7  5412376+-+-+-+    ind=1  sheet=2  0.00004339  1.1.5.153       beta_barrels
e3ou8A1    7  1234567+++++++    ind=1  sheet=1  0.00059032  2002.1.1.20     a/b_barrels
e1oypF2    5  12354+-+--        ind=1  sheet=1  0.00164204  212.1.1.25      a+b_two_layers
e4g3kA1    5  21543+-+-+        ind=1  sheet=1  0.00033156  223.1.1.180     a+b_three_layers
e4qtqA1    6  123456+--+-+      ind=0  sheet=4  1.00000000  3308.2.1.1      beta_duplicates_or_obligate_multimers
e4qtqA1    4  1234+-+-          ind=0  sheet=4  1.00000000  3308.2.1.1      beta_duplicates_or_obligate_multimers
e4qtqA1    3  123+-+            ind=0  sheet=4  1.00000000  3308.2.1.1      beta_duplicates_or_obligate_multimers
e4qtqA1    6  123456+-+-+-      ind=1  sheet=4  1.00000000  3308.2.1.1      beta_duplicates_or_obligate_multimers
e3qvjA1    4  2134++++          ind=1  sheet=1  0.00064935  2007.1.5.19     a/b_three-layered_sandwiches
e2wtkC1    5  12354+-+-+        ind=1  sheet=2  0.00004455  206.1.1.24      a+b_complex_topology
e2wtkC1    3  123+-+            ind=1  sheet=2  0.00004455  206.1.1.24      a+b_complex_topology
e2hxfA2    6  321456++++++      ind=1  sheet=1  0.00015124  2003.1.6.1      a/b_three-layered_sandwiches
e3esxA1    3  132+-+            ind=1  sheet=2  0.00125313  2007.2.1.1      a/b_three-layered_sandwiches
e1s4iB1    4  1234+-+-          ind=0  sheet=2  0.00004057  11.1.3.1        beta_sandwiches
e1s4iB1    5  15423+-+-+        ind=0  sheet=2  0.00004057  11.1.3.1        beta_sandwiches
e1br4C1    4  1234+-+-          ind=1  sheet=1  0.00037064  4.1.1.2         beta_barrels
e2zayA1    5  21345+++++        ind=1  sheet=1  0.00012107  2007.1.3.29     a/b_three-layered_sandwiches
e2nqwA1    5  12543+-+-+        ind=1  sheet=1  0.06666667  217.2.1.1       a+b_complex_topology
e3rfnA1    4  1243+-+-          ind=0  sheet=2  0.00595238  309.1.2.5       a+b_two_layers
e3rfnA1    3  123+-+            ind=1  sheet=2  0.00595238  309.1.2.5       a+b_two_layers
e4oxiA2    6  213456+++++-      ind=1  sheet=1  0.00520833  2111.84.1.13    a/b_three-layered_sandwiches
e4mz2A1    6  165234++-+-+      ind=0  sheet=2  0.00005680  11.1.1.243      beta_sandwiches
e4mz2A1    3  132+-+            ind=0  sheet=2  0.00005680  11.1.1.243      beta_sandwiches
e3q62A1    6  124563+-+-+-      ind=1  sheet=1  0.00347222  222.1.1.8       a+b_two_layers
e3vw3L1    4  1243+-+-          ind=0  sheet=2  0.00000241  11.1.1.1549     beta_sandwiches
e1y3bI1    3  123++-            ind=1  sheet=1  0.01562500  294.1.1.2       a+b_two_layers
e1o4uA1    3  132+-+            ind=1  sheet=1  0.00157233  325.1.4.1       a+b_complex_topology
e1s9aA1    5  21345+-+--        ind=0  sheet=2  0.00014201  11.1.4.219      beta_sandwiches
e1wkyA2    3  123+-+            ind=1  sheet=2  0.00012488  2002.1.1.27     a/b_barrels
e3pusA1    9  128796534++-+-+-+-  ind=0  sheet=2  0.00093371  10.12.1.38      beta_sandwiches
e3pusA1    4  1423+-+-          ind=0  sheet=2  0.00093371  10.12.1.38      beta_sandwiches
e4e3eA2    5  13452+-+-+        ind=1  sheet=1  0.00595238  222.1.1.19      a+b_two_layers
e4c83A2    4  1243+-+-          ind=0  sheet=2  0.00004230  11.1.1.2539     beta_sandwiches
e4cx8A1    8  81432657+-+-++-+  ind=1  sheet=1  0.07142857  50.1.1.1        beta_barrels
e5flmE1    4  1342+-++          ind=1  sheet=1  0.12500000  840.1.1.1       a+b_two_layers
e1wcjA1    3  123+--            ind=1  sheet=1  0.12500000  327.6.1.1       a+b_two_layers
e1vr9A1    6  123654++-+--      ind=1  sheet=1  0.00704225  282.1.1.1       a+b_duplicates_or_obligate_multimers
e1vclA1    3  123+-+            ind=0  sheet=2  0.00065062  6.1.1.91        beta_duplicates_or_obligate_multimers
e1ud2A1    6  123645+-+-+-      ind=1  sheet=1  0.00131752  12.1.1.10       beta_sandwiches
e1zlqA3    6  261534+-+---      ind=1  sheet=1  0.00042230  2111.17.1.214   a/b_three-layered_sandwiches
e2dqaA1    3  123+-+            ind=1  sheet=1  0.02173913  235.1.1.2       a+b_complex_topology
e5do8B1    8  78123456++++++++  ind=0  sheet=2  0.00005746  2002.1.1.705    a/b_barrels
e5do8B1    3  132+-+            ind=1  sheet=2  0.00005746  2002.1.1.705    a/b_barrels
e3f3zA1    5  12354+-+-+        ind=1  sheet=1  0.00004455  206.1.1.24      a+b_complex_topology
e5cslB6    8  12345678+-+++-+-  ind=1  sheet=1  0.20000000  2008.6.1.4      a/b_three-layered_sandwiches
e4qq8C1    6  213465++++++      ind=1  sheet=1  0.00303030  2111.75.1.6     a/b_three-layered_sandwiches
e4oetA2    7  2341576+-+++-+    ind=1  sheet=1  0.00039746  2111.17.1.218   a/b_three-layered_sandwiches
e4hj0P1    4  1243+-+-          ind=0  sheet=2  0.00000226  11.1.1.765      beta_sandwiches
e4hj0P1    6  165234++-+-+      ind=0  sheet=2  0.00000226  11.1.1.765      beta_sandwiches
e3o90A1    7  3214567++++++-    ind=1  sheet=1  0.02941176  2111.61.1.1     a/b_three-layered_sandwiches
e4l0gA1    4  1234+-+-          ind=1  sheet=4  0.00512821  109.2.1.15      alpha_superhelices
e4l0gA1    4  1234+-+-          ind=1  sheet=4  0.00512821  109.2.1.15      alpha_superhelices
e4l0gA1    4  1243+-+-          ind=1  sheet=4  0.00512821  109.2.1.15      alpha_superhelices
e4l0gA1    3  123+-+            ind=1  sheet=4  0.00512821  109.2.1.15      alpha_superhelices
e3sojA1    5  12345+-+--        ind=1  sheet=1  0.05000000  274.1.1.29      a+b_two_layers
e1zr5A1    7  1276354+-----+    ind=1  sheet=1  0.00395257  2111.27.1.24    a/b_three-layered_sandwiches
e1z5hB1    5  12354+---+        ind=1  sheet=1  0.00505051  2498.1.1.164    mixed_a+b_and_a/b
e3go6A1    8  21345678++++++-+  ind=0  sheet=2  0.00438596  2003.6.1.4      a/b_three-layered_sandwiches
e3go6A1    4  2134+--+          ind=0  sheet=2  0.00438596  2003.6.1.4      a/b_three-layered_sandwiches
e3arbD1    4  1243+-+-          ind=0  sheet=2  0.00000560  11.1.1.1522     beta_sandwiches
e2zqbA1    5  32145+-+++        ind=1  sheet=1  0.00025025  2484.1.1.401    mixed_a+b_and_a/b
e1pewA1    4  1243+-+-          ind=0  sheet=2  0.00000560  11.1.1.1522     beta_sandwiches
e1pewA1    5  15423++-+-        ind=0  sheet=2  0.00000560  11.1.1.1522     beta_sandwiches
e3anvA2    8  18765432++++++++  ind=1  sheet=1  0.00018553  2002.1.1.2      a/b_barrels
e2uxvA6    5  12534++-+-        ind=0  sheet=2  0.00160256  3156.1.1.6      beta_sandwiches
e2uxvA6    5  15423++-+-        ind=0  sheet=2  0.00160256  3156.1.1.6      beta_sandwiches
e3awxB1    4  1234+-+-          ind=1  sheet=2  0.01587302  214.1.1.3       a+b_two_layers
e3awxB1    3  123+-+            ind=1  sheet=2  0.01587302  214.1.1.3       a+b_two_layers
e3i75B2    4  1243+-+-          ind=0  sheet=2  0.00001063  11.1.1.787      beta_sandwiches
e3i75B2    3  123+-+            ind=0  sheet=2  0.00001063  11.1.1.787      beta_sandwiches
e4arnA1   11  1234567891011+-+--------  ind=1  sheet=1  0.00090498  207.1.1.223     beta_duplicates_or_obligate_multimers
e2ux0A1    6  216543+--+-+      ind=1  sheet=1  0.00142450  243.1.1.9       a+b_two_layers
e3t2bA1    6  413265+-+--+      ind=0  sheet=2  0.50000000  304.104.1.1     a+b_two_layers
e2q2rB2    6  165234+---+-      ind=1  sheet=1  0.00180180  2484.1.1.245    mixed_a+b_and_a/b
e1j1yA1    6  124563+-+-+-      ind=1  sheet=1  0.00069444  222.1.1.55      a+b_two_layers
e1ulvA3    9  123497658+-+-+-+-+  ind=0  sheet=2  0.01851852  12.3.1.11       beta_sandwiches
e2k3iA1    3  132+-+            ind=1  sheet=1  0.33333333  3313.1.1.1      a+b_two_layers
e4zahC1    7  1765423+-+++++    ind=1  sheet=1  0.00112486  2111.77.1.72    a/b_three-layered_sandwiches
e4r7fA1    4  1243+-+-          ind=0  sheet=2  0.00198807  11.1.1.319      beta_sandwiches
e1sqhA3    5  12345+-+--        ind=1  sheet=1  0.00250000  213.1.1         a+b_three_layers
e1bdfD2    4  4132+-+-          ind=1  sheet=1  0.08333333  240.2.1.3       a+b_complex_topology
e4ifaA3    4  1342++-+          ind=1  sheet=1  0.16666667  273.1.1.1       a+b_three_layers
e2cpnA1    3  123+-+            ind=1  sheet=1  0.00204082  330.1.1.28      a+b_two_layers
e4hfsA1    6  615234+-+-+-      ind=0  sheet=2  0.00699301  10.1.1.39       beta_sandwiches
e4p83A1    3  132+-+            ind=0  sheet=3  0.00352113  2111.73.1.1     a/b_three-layered_sandwiches
e4p83A1    6  321456+-----      ind=0  sheet=3  0.00352113  2111.73.1.1     a/b_three-layered_sandwiches
e4p83A1    3  123+++            ind=0  sheet=3  0.00352113  2111.73.1.1     a/b_three-layered_sandwiches
e4d5lP1    3  123++-            ind=1  sheet=1  0.05263158  838.1.1.1       a+b_two_layers
e1ix5A2    4  1432+-+-          ind=1  sheet=1  0.20000000  284.4.1.6       a+b_two_layers
e4ydlH2    4  1243+-+-          ind=0  sheet=2  0.00004230  11.1.1.2539     beta_sandwiches
e4ydlH2    5  32145+-+-+        ind=0  sheet=2  0.00004230  11.1.1.2539     beta_sandwiches
e1b6cF1    5  12354+-+-+        ind=1  sheet=2  0.00004455  206.1.1.24      a+b_complex_topology
e1b6cF1    3  123+-+            ind=1  sheet=2  0.00004455  206.1.1.24      a+b_complex_topology
e2f7lA10   5  21345+++-+        ind=1  sheet=1  0.01136364  2111.25.1.2     a/b_three-layered_sandwiches
e3iygH3    4  1432+-+-          ind=0  sheet=2  0.00105042  2487.1.1.35     a/b_three-layered_sandwiches
e3iygH3    4  4123+---          ind=1  sheet=2  0.00105042  2487.1.1.35     a/b_three-layered_sandwiches
e1n1eA2    8  32145678++++++--  ind=1  sheet=1  0.00031328  2003.1.1.50     a/b_three-layered_sandwiches
e1k0iA2    4  1432++-+          ind=0  sheet=3  0.00006853  2003.1.2.143    a/b_three-layered_sandwiches
e1k0iA2    5  32145+++++        ind=0  sheet=3  0.00006853  2003.1.2.143    a/b_three-layered_sandwiches
e1k0iA2    3  132+-+            ind=1  sheet=3  0.00006853  2003.1.2.143    a/b_three-layered_sandwiches
e3g88A1    7  3214576+++++-+    ind=1  sheet=1  0.00146199  2003.1.5.15     a/b_three-layered_sandwiches
e3mlwL1    3  132+-+            ind=0  sheet=2  0.00000560  11.1.1.1522     beta_sandwiches
e4pobA1    5  13245+++-+        ind=1  sheet=1  0.00012601  2485.1.1.57     a+b_three_layers
e2pr7A1    5  32145+++++        ind=1  sheet=1  0.00041528  2006.1.1.6      a/b_three-layered_sandwiches
e3h6eA2    7  3421567+-+---+    ind=1  sheet=1  0.00900901  2484.1.1.225    mixed_a+b_and_a/b
e3neyA1    5  23145+++++        ind=0  sheet=2  0.00019264  2004.1.1.102    a/b_three-layered_sandwiches
e3neyA1    4  2143++-+          ind=1  sheet=2  0.00019264  2004.1.1.102    a/b_three-layered_sandwiches
e1cdtA1    3  213+-+            ind=1  sheet=1  0.00198413  382.1.1.3       few_secondary_structure_elements
e1tw4A1    9  432198765+-+-+-+-+  ind=1  sheet=1  0.00067613  9.1.1.12        beta_barrels
e4nt4A1    6  123465+-+-+-      ind=1  sheet=2  0.00004455  206.1.1.24      a+b_complex_topology
e4nt4A1    3  123+-+            ind=1  sheet=2  0.00004455  206.1.1.24      a+b_complex_topology
e4np6A2    3  213+-+            ind=1  sheet=1  0.00051203  375.1.1.2       few_secondary_structure_elements
e1zk6A1    4  2143+-+-          ind=1  sheet=1  0.00370370  284.1.1.43      a+b_two_layers
e1zejA3    8  32145678++++++--  ind=1  sheet=1  0.00025800  2003.1.1.3      a/b_three-layered_sandwiches
e2w0iA1    5  21345+-+--        ind=1  sheet=1  0.01234568  224.1.1.1       a+b_three_layers
e1bg3A1    5  32145+-+++        ind=0  sheet=2  0.00042900  2484.1.1.519    mixed_a+b_and_a/b
e1bg3A1    3  123+-+            ind=1  sheet=2  0.00042900  2484.1.1.519    mixed_a+b_and_a/b
e3ru4B1    3  123+-+            ind=0  sheet=2  0.02222222  359.1.1.1       few_secondary_structure_elements
e3ru4B1    3  132+-+            ind=1  sheet=2  0.02222222  359.1.1.1       few_secondary_structure_elements
e3prbA2    3  123+--            ind=1  sheet=1  0.33333333  327.7.1.3       a+b_two_layers
e1ahqA1    6  132456++-+--      ind=1  sheet=1  0.01234568  224.1.1.1       a+b_three_layers
e1lstA3    5  51423+-+++        ind=1  sheet=1  0.00029377  2111.17.1.301   a/b_three-layered_sandwiches
e4bl0A1    4  1432+-+-          ind=0  sheet=7  0.00043141  5.1.4.40        beta_duplicates_or_obligate_multimers
e4bl0A1    4  1234+-+-          ind=1  sheet=7  0.00043141  5.1.4.40        beta_duplicates_or_obligate_multimers
e4bl0A1    4  1234+-+-          ind=1  sheet=7  0.00043141  5.1.4.40        beta_duplicates_or_obligate_multimers
e4bl0A1    4  1234+-+-          ind=1  sheet=7  0.00043141  5.1.4.40        beta_duplicates_or_obligate_multimers
e4bl0A1    4  1234+-+-          ind=1  sheet=7  0.00043141  5.1.4.40        beta_duplicates_or_obligate_multimers
e4bl0A1    4  1234+-+-          ind=1  sheet=7  0.00043141  5.1.4.40        beta_duplicates_or_obligate_multimers
e4bl0A1    4  1234+-+-          ind=1  sheet=7  0.00043141  5.1.4.40        beta_duplicates_or_obligate_multimers
e1fueA1    3  132+-+            ind=1  sheet=2  0.00125313  2007.2.1.1      a/b_three-layered_sandwiches
e4kndA1    5  13245+++-+        ind=1  sheet=1  0.00012601  2485.1.1.57     a+b_three_layers
e1emsA2    6  123456+---+-      ind=0  sheet=2  0.04761905  246.1.1.1       a+b_four_layers
e2wj9A1    3  123+-+            ind=1  sheet=1  0.50000000  3822.1.1.1      alpha_complex_topology
e3iaiA1    3  123++-            ind=0  sheet=2  0.02173913  62.1.1.1        beta_meanders
e3bpxA1    3  132+-+            ind=1  sheet=1  0.00003019  101.1.2.811     alpha_arrays
e2o8bA3    6  651243+--+-+      ind=1  sheet=1  0.14285714  242.3.1.1       a+b_two_layers
e4naoA1    3  213+-+            ind=0  sheet=2  0.00105820  10.12.1.140     beta_sandwiches
e2x7bA1    7  1234576+-+--+-    ind=1  sheet=1  0.00090909  213.1.1.106     a+b_three_layers
e2qf7B13   3  213+-+            ind=1  sheet=2  0.00027042  206.1.3.1       a+b_complex_topology
e2qf7B13   4  2134+-+-          ind=1  sheet=2  0.00027042  206.1.3.1       a+b_complex_topology
e2xj7B4    4  1243+-+-          ind=1  sheet=1  0.00063573  10.1.2.223      beta_sandwiches
e2akjA3    5  12345+++-+        ind=1  sheet=1  0.02380952  296.1.1.2       a+b_three_layers
e4m00A4    4  1432++-+          ind=0  sheet=2  0.00099404  11.1.1.2528     beta_sandwiches
e4m00A4    3  132+-+            ind=0  sheet=2  0.00099404  11.1.1.2528     beta_sandwiches
e3pfiA3    5  51432+++++        ind=1  sheet=1  0.00006348  2004.1.1.190    a/b_three-layered_sandwiches
e2kn9A1    3  213+-+            ind=1  sheet=1  0.00033602  375.1.1.31      few_secondary_structure_elements
e4c16A4    4  1234+-+-          ind=1  sheet=1  0.00027809  389.1.2.3       few_secondary_structure_elements
e4mt1A3    4  4132+-+-          ind=1  sheet=1  0.01818182  304.28.1.11     a+b_two_layers
e1nd1A1    5  21354++++-        ind=1  sheet=1  0.00108225  2498.1.1.37     mixed_a+b_and_a/b
e4ybnA1    4  1243+-+-          ind=0  sheet=2  0.00050761  1.1.5.25        beta_barrels
e2f4wB1    4  1234+-+-          ind=1  sheet=1  0.00128205  216.1.1.7       a+b_two_layers
e3mydA4    4  2134++-+          ind=1  sheet=1  0.00230415  2485.1.1.73     a+b_three_layers
e4v36A1    4  1234+-+-          ind=1  sheet=1  0.01000000  213.1.1.55      a+b_three_layers
e5c0nL2    4  1243+-+-          ind=0  sheet=2  0.00000241  11.1.1.1549     beta_sandwiches
e5c0nL2    6  165234++-+-+      ind=0  sheet=2  0.00000241  11.1.1.1549     beta_sandwiches
e3lqzA2    4  1234+-+-          ind=1  sheet=1  0.00625000  233.1.1.3       a+b_two_layers
e2ckfC3    3  123+-+            ind=1  sheet=1  0.00483092  4294.1.1.26     few_secondary_structure_elements
e4p53A2    6  165423++++++      ind=1  sheet=1  0.00142857  2007.1.7.2      a/b_three-layered_sandwiches
e3n79A1    4  4132+-+-          ind=1  sheet=1  0.01250000  304.54.1.1      a+b_two_layers
e1vetB1    5  21543+-+-+        ind=1  sheet=1  0.00568182  223.2.1.9       a+b_three_layers
e4xx1M1    4  1243+-+-          ind=0  sheet=2  0.00000627  11.1.1.2548     beta_sandwiches
e3nidE2    4  1243+-+-          ind=0  sheet=2  0.00000226  11.1.1.765      beta_sandwiches
e4tpsD1    3  123+--            ind=1  sheet=1  0.06250000  327.10.1.1      a+b_two_layers
e2g5bB2    4  1243+-+-          ind=0  sheet=2  0.00001063  11.1.1.787      beta_sandwiches
e2g5bB2    3  123+-+            ind=0  sheet=2  0.00001063  11.1.1.787      beta_sandwiches
e4ntqB1    4  1234+-+-          ind=1  sheet=2  0.09090909  295.1.1.8       a+b_two_layers
e2c1wA1    4  1234++-+          ind=0  sheet=2  0.25000000  372.2.1.2       a+b_complex_topology
e2c1wA1    3  123+-+            ind=1  sheet=2  0.25000000  372.2.1.2       a+b_complex_topology
e4k90B5    4  1234+-+-          ind=1  sheet=1  0.01111111  243.3.1.29      a+b_two_layers
e1scjA1    7  2314567+++++++    ind=1  sheet=1  0.01639344  2499.1.1.6      a/b_three-layered_sandwiches
e2f5gA1    4  4132+-+-          ind=1  sheet=1  0.01388889  304.55.2.1      a+b_two_layers
e3fmbA1    4  4132+-+-          ind=1  sheet=1  0.00308642  304.4.1.5       a+b_two_layers
e3vyoA1    4  1243+-+-          ind=1  sheet=1  0.00039761  11.1.1.304      beta_sandwiches
e3oq3B5    5  15423++-+-        ind=0  sheet=2  0.00006213  11.1.1.251      beta_sandwiches
e3oq3B5    4  1432+-+-          ind=0  sheet=2  0.00006213  11.1.1.251      beta_sandwiches
e1z94E1    7  1765432+-+-+-+    ind=1  sheet=1  0.00158983  331.3.1.1       a+b_two_layers
e4yn8A1    6  213456++++++      ind=1  sheet=1  0.00012107  2007.1.3.29     a/b_three-layered_sandwiches
e3dzzA2    7  1765423+-+++++    ind=1  sheet=1  0.00118064  2111.77.1.46    a/b_three-layered_sandwiches
e3vgjA1    6  165234+-----      ind=1  sheet=1  0.00077399  2005.1.1.139    a/b_three-layered_sandwiches
e3tdeA1    3  123+--            ind=1  sheet=1  0.02083333  327.17.1.4      a+b_two_layers
e1wlyA1    3  213+-+            ind=0  sheet=2  0.00131062  236.1.1.22      beta_barrels
e4ovrA1    5  51423+-+++        ind=1  sheet=1  0.00010811  2111.17.1.302   a/b_three-layered_sandwiches
e1utiA1    5  51234+-+-+        ind=1  sheet=1  0.00002628  4.1.1.116       beta_barrels
e1mn4A1    4  2134+-+-          ind=0  sheet=3  0.00049702  11.1.5.27       beta_sandwiches
e1mn4A1    4  1243+-+-          ind=0  sheet=3  0.00049702  11.1.5.27       beta_sandwiches
e1jqlB1    6  162543++++++      ind=1  sheet=1  0.00279330  2004.1.1.227    a/b_three-layered_sandwiches
e2wwrD2    5  21345+++++        ind=1  sheet=1  0.00007832  2003.1.11.1     a/b_three-layered_sandwiches
e2bibA1    5  12543+-+-+        ind=1  sheet=4  0.05555556  702.1.1.10      beta_duplicates_or_obligate_multimers
e2bibA1    3  123+-+            ind=1  sheet=4  0.05555556  702.1.1.10      beta_duplicates_or_obligate_multimers
e1wwkA1    7  3214567+++++++    ind=1  sheet=1  0.00008600  2003.1.1.1      a/b_three-layered_sandwiches
e2pmbA1    3  132+-+            ind=1  sheet=1  0.50000000  3623.1.1.1      a+b_two_layers
e3n2eC1    5  23145+++++        ind=1  sheet=1  0.00013966  2004.1.1.152    a/b_three-layered_sandwiches
e3oyzA1    8  32187654++++++++  ind=1  sheet=1  0.00029516  2002.1.1.109    a/b_barrels
e4b2tg1    3  132++-            ind=1  sheet=1  0.01250000  2498.5.1.2      mixed_a+b_and_a/b
e1vwxa1    3  123+++            ind=0  sheet=2  0.01851852  2490.3.1.1      a/b_three-layered_sandwiches
e1vwxa1    3  123+++            ind=0  sheet=2  0.01851852  2490.3.1.1      a/b_three-layered_sandwiches
e2vqzA1    8  12345867+-+-++-+  ind=1  sheet=1  0.04166667  3521.1.1.4      a+b_three_layers
e3nbvA1    8  21345678++++++-+  ind=0  sheet=2  0.00438596  2003.6.1.4      a/b_three-layered_sandwiches
e3nbvA1    4  2134+--+          ind=0  sheet=2  0.00438596  2003.6.1.4      a/b_three-layered_sandwiches
e3pvhA1    4  1234+++-          ind=1  sheet=1  0.20000000  3105.1.1.1      a+b_three_layers
e3nmtB1    5  15423+-+-+        ind=0  sheet=2  0.01388889  210.2.1.1       a+b_four_layers
e2k7sA1    5  21543+-+-+        ind=1  sheet=1  0.00091575  223.1.1.18      a+b_three_layers
e4p79A1    5  51234+-+-+        ind=1  sheet=1  0.25000000  633.23.1.1      alpha_bundles
e1ncvB1    3  123+-+            ind=1  sheet=1  0.01190476  1170.1.1.2      beta_barrels
e4wceE1    4  4132+-+-          ind=1  sheet=1  0.04166667  318.1.1.5       a+b_two_layers
e4zxhA7    4  1432+-++          ind=0  sheet=2  0.00699301  323.1.1.10      a+b_complex_topology
e4othA1    6  123546+-+-+-      ind=0  sheet=2  0.00004455  206.1.1.24      a+b_complex_topology
e4othA1    3  123+-+            ind=1  sheet=2  0.00004455  206.1.1.24      a+b_complex_topology
e2cr4A1    3  123+-+            ind=1  sheet=2  0.00104822  214.1.1.26      a+b_two_layers
e1uaiA1    7  1273456+-+-+-+    ind=0  sheet=2  0.00099900  10.1.1.1        beta_sandwiches
e1ahsA1    5  12534+-+-+        ind=0  sheet=2  0.05555556  10.5.1.9        beta_sandwiches
e1ahsA1    4  1423+-+-          ind=0  sheet=2  0.05555556  10.5.1.9        beta_sandwiches
e2cf5A2    6  321456++++++      ind=1  sheet=1  0.00003625  2003.1.1.8      a/b_three-layered_sandwiches
e2ae8B1    4  1243+-++          ind=1  sheet=1  0.00431034  212.1.1.165     a+b_two_layers
e2jfkD4    3  123+-+            ind=1  sheet=1  0.05000000  6094.1.1.3      a+b_two_layers
e4v19Y1    4  2134+-+-          ind=0  sheet=3  0.00078247  4.1.1.450       beta_barrels
e4v19Y1    3  123+-+            ind=1  sheet=3  0.00078247  4.1.1.450       beta_barrels
e4v19Y1    3  123+-+            ind=1  sheet=3  0.00078247  4.1.1.450       beta_barrels
e1m1sA1    4  1243+-+-          ind=0  sheet=2  0.00019881  11.1.1.133      beta_sandwiches
e1m1sA1    5  15423++-+-        ind=0  sheet=2  0.00019881  11.1.1.133      beta_sandwiches
e2jh2A1    4  1243+-+-          ind=0  sheet=2  0.00011045  11.1.5.198      beta_sandwiches
e4hpfA3    4  1423+-+-          ind=1  sheet=1  0.06666667  4261.1.1.1      a+b_two_layers
e4i69A1    4  4132+-+-          ind=1  sheet=1  0.00806452  304.9.1.25      a+b_two_layers
e4ylfA2    6  321456+++++-      ind=1  sheet=1  0.00425532  2111.2.1.3      a/b_three-layered_sandwiches
e1ck7A6    5  21354++++-        ind=1  sheet=1  0.00104493  2498.1.1.124    mixed_a+b_and_a/b
e4ag4A4    6  213645+-+-+-      ind=0  sheet=2  0.00699301  10.1.2.157      beta_sandwiches
e4ag4A4    4  1423+-+-          ind=0  sheet=2  0.00699301  10.1.2.157      beta_sandwiches
e3ojdA1    4  1243+-+-          ind=0  sheet=2  0.00000241  11.1.1.1549     beta_sandwiches
e3ojdA1    6  165234++-+-+      ind=0  sheet=2  0.00000241  11.1.1.1549     beta_sandwiches
e4f2iA1    4  2134++-+          ind=1  sheet=1  0.00028802  2485.1.1.21     a+b_three_layers
e2b6fA1    5  15342+--++        ind=1  sheet=1  0.04166667  876.1.1.1       a+b_complex_topology
e4qiwD2    4  1243+-+-          ind=1  sheet=1  0.25000000  305.1.1.5       a+b_two_layers
e4rwhA1    6  165234++-+-+      ind=0  sheet=2  0.00005680  11.1.1.243      beta_sandwiches
e4rwhA1    3  132+-+            ind=0  sheet=2  0.00005680  11.1.1.243      beta_sandwiches
e4i58C4    5  32145+++++        ind=0  sheet=3  0.00011854  2003.1.2.56     a/b_three-layered_sandwiches
e4i58C4    3  132+-+            ind=1  sheet=3  0.00011854  2003.1.2.56     a/b_three-layered_sandwiches
e4i58C4    4  4123++-+          ind=0  sheet=3  0.00011854  2003.1.2.56     a/b_three-layered_sandwiches
e4ov6F1    3  123+-+            ind=0  sheet=2  0.00001136  11.1.1.213      beta_sandwiches
e4ov6F1    4  2134+-+-          ind=0  sheet=2  0.00001136  11.1.1.213      beta_sandwiches
e2cpyA1    5  23154+-+-+        ind=1  sheet=1  0.00059737  304.9.1.10      a+b_two_layers
e4pafA1    5  51423+-+++        ind=1  sheet=1  0.00010811  2111.17.1.302   a/b_three-layered_sandwiches
e2uwaA1    8  12734568+-+-+-+-  ind=0  sheet=2  0.00017056  10.1.1.14       beta_sandwiches
e2uwaA1    7  1273456+-+-+-+    ind=0  sheet=2  0.00017056  10.1.1.14       beta_sandwiches
e1ct9A1    6  231546+-+-+-      ind=0  sheet=2  0.07692308  210.1.3         a+b_four_layers
e1ct9A1    6  123456+-+-+-      ind=0  sheet=2  0.07692308  210.1.3         a+b_four_layers
e3oqcB4    5  51423+--+-        ind=1  sheet=1  0.50000000  3346.1.1.1      a+b_two_layers
e3b43A1    4  1243+-+-          ind=0  sheet=2  0.00002093  11.1.1.1514     beta_sandwiches
e3b43A1    5  15423++-+-        ind=0  sheet=2  0.00002093  11.1.1.1514     beta_sandwiches
e2mxwA1    6  123456+-+-+-      ind=1  sheet=1  1.00000000  3964.1.1.1      beta_meanders
e1q9oD1    4  1243+-+-          ind=0  sheet=2  0.00000627  11.1.1.2548     beta_sandwiches
e1q9oD1    6  165234++-+-+      ind=0  sheet=2  0.00000627  11.1.1.2548     beta_sandwiches
e1lmtA1    3  123+-+            ind=1  sheet=1  0.00117509  235.1.1.9       a+b_complex_topology
e1rypE1    5  31245+-+-+        ind=0  sheet=2  0.00118343  210.1.1.2       a+b_four_layers
e1rypE1    5  12345+-+-+        ind=1  sheet=2  0.00118343  210.1.1.2       a+b_four_layers
e4mtnA11   3  123+-+            ind=1  sheet=1  0.20000000  885.1.1.1       a+b_complex_topology
e3rh0A1    4  2134++++          ind=1  sheet=1  0.00187970  2007.2.2.1      a/b_three-layered_sandwiches
e3ajvA2    6  651243+--+-+      ind=1  sheet=1  0.20000000  242.2.1.4       a+b_two_layers
e2po3A3    4  1243+-+-          ind=1  sheet=1  0.00120773  3016.1.1.113    a+b_two_layers
e3dpiA1    4  4123++++          ind=1  sheet=1  0.00086505  2005.1.1.13     a/b_three-layered_sandwiches
e4qmfB1    3  132+-+            ind=1  sheet=1  0.03571429  327.11.2.46     a+b_two_layers
e4bsoA1    6  124365+--++-      ind=1  sheet=1  0.02857143  389.6.1.7       few_secondary_structure_elements
e5e86A1    4  2134+-+-          ind=0  sheet=2  0.04545455  511.1.1.2       beta_sandwiches
e5e86A1    4  1234+-+-          ind=0  sheet=2  0.04545455  511.1.1.2       beta_sandwiches
e4tmuA2    6  165243++++++      ind=1  sheet=1  0.00032862  2004.1.1.490    a/b_three-layered_sandwiches
e4qawA2    6  123645+-+-+-      ind=1  sheet=1  0.00241546  12.1.1.158      beta_sandwiches
e3t66A1    7  2341576+-+++-+    ind=1  sheet=1  0.00039746  2111.17.1.218   a/b_three-layered_sandwiches
e4kamA5    7  1765423+-+++++    ind=1  sheet=1  0.00460829  2111.77.1.30    a/b_three-layered_sandwiches
e3ksfA1    6  321654+-+-+-      ind=1  sheet=1  0.00033156  223.1.1.180     a+b_three_layers
e1lqxA1    5  15432++-+-        ind=1  sheet=1  0.02631579  243.7.1.1       a+b_two_layers
e2b3zA1    9  897162345+-+++++++  ind=1  sheet=1  0.03846154  2111.5.1.2      a/b_three-layered_sandwiches
e1wufA1    3  123+-+            ind=1  sheet=1  0.00079618  218.1.1.3       a+b_two_layers
e3gzcA2    7  1765423+-+++++    ind=1  sheet=1  0.00112486  2111.77.1.72    a/b_three-layered_sandwiches
e1gvmF1    3  123+-+            ind=1  sheet=3  0.05555556  702.1.1.10      beta_duplicates_or_obligate_multimers
e1gvmF1    3  123+-+            ind=1  sheet=3  0.05555556  702.1.1.10      beta_duplicates_or_obligate_multimers
e1gvmF1    3  123+-+            ind=1  sheet=3  0.05555556  702.1.1.10      beta_duplicates_or_obligate_multimers
e2p4iB1    3  123+-+            ind=1  sheet=2  0.00004455  206.1.1.24      a+b_complex_topology
e2p4iB1    3  123+-+            ind=1  sheet=2  0.00004455  206.1.1.24      a+b_complex_topology
e1rh8A1    4  4123+-+-          ind=0  sheet=2  0.00183824  11.2.1.13       beta_sandwiches
e1rh8A1    4  2134+-+-          ind=0  sheet=2  0.00183824  11.2.1.13       beta_sandwiches
e1qgc11    4  1423+-+-          ind=0  sheet=3  0.00026497  10.2.1.60       beta_sandwiches
e1qgc11    4  1423+-+-          ind=0  sheet=3  0.00026497  10.2.1.60       beta_sandwiches
e1qgc11    3  213+-+            ind=0  sheet=3  0.00026497  10.2.1.60       beta_sandwiches
e1bikA2    3  213+-+            ind=1  sheet=1  0.00243902  384.1.1.13      few_secondary_structure_elements
e1hr6A1    6  126354+--+-+      ind=1  sheet=1  0.00238095  309.1.1.40      a+b_two_layers
e3sv0A1    6  123465+-+-+-      ind=1  sheet=1  0.00004455  206.1.1.24      a+b_complex_topology
e2fug71    7  1234567+-+-+-+    ind=1  sheet=1  0.50000000  241.2.1.3       a+b_two_layers
e3bbdA1    8  43217586+-++++++  ind=1  sheet=1  0.01666667  2488.1.1.1      a/b_three-layered_sandwiches
e4d5yE1    5  51234+-+-+        ind=1  sheet=1  0.00046948  4.1.1.779       beta_barrels
e2fugO1    3  123+++            ind=1  sheet=1  0.05555556  2111.89.1.1     a/b_three-layered_sandwiches
e5c4wA1    4  1423+-+-          ind=0  sheet=3  0.00026497  10.2.1.60       beta_sandwiches
e5c4wA1    4  1423+-+-          ind=0  sheet=3  0.00026497  10.2.1.60       beta_sandwiches
e5c4wA1    3  213+-+            ind=0  sheet=3  0.00026497  10.2.1.60       beta_sandwiches
e3g07B1    7  3214576+++++-+    ind=1  sheet=1  0.00012183  2003.1.5.86     a/b_three-layered_sandwiches
e2khpA1    4  2134++-+          ind=1  sheet=1  0.00028802  2485.1.1.21     a+b_three_layers
e3tu3B1    4  1234+-+-          ind=0  sheet=2  0.02500000  2111.54.1.29    a/b_three-layered_sandwiches
e3tu3B1    6  651234+++++-      ind=1  sheet=2  0.02500000  2111.54.1.29    a/b_three-layered_sandwiches
e4h44D5    8  18765423+-+-+-+-  ind=1  sheet=1  0.00793651  66.1.1.13       beta_sandwiches
e2euiA1    5  12345+-+--        ind=1  sheet=1  0.00083333  213.1.1.59      a+b_three_layers
e1e4eA1    4  1423+-+-          ind=1  sheet=2  0.00027042  206.1.3.1       a+b_complex_topology
e2hklA1    5  32154+-++-        ind=0  sheet=2  0.07142857  4091.1.1.1      beta_complex_topology
e2hklA1    4  1234+-++          ind=1  sheet=2  0.07142857  4091.1.1.1      beta_complex_topology
e1x38A1    8  43218765++++++++  ind=0  sheet=2  0.00049950  2002.1.1.706    a/b_barrels
e1x38A1    3  123++-            ind=0  sheet=2  0.00049950  2002.1.1.706    a/b_barrels
e3t5oA12   3  213+-+            ind=1  sheet=1  0.05000000  379.1.1.5       few_secondary_structure_elements
e1xmmB1    4  1234+-+-          ind=1  sheet=1  0.07142857  519.1.1.1       a+b_two_layers
e1qklA1    3  123+-+            ind=1  sheet=1  0.03703704  152.1.1.2       alpha_arrays
e1vw1B1    5  15423+-+-+        ind=0  sheet=2  0.00198807  11.1.1.378      beta_sandwiches
e1vw1B1    3  123+-+            ind=0  sheet=2  0.00198807  11.1.1.378      beta_sandwiches
e4z7gA1    6  123465+-+-+-      ind=1  sheet=2  0.00004455  206.1.1.24      a+b_complex_topology
e4z7gA1    3  123+-+            ind=1  sheet=2  0.00004455  206.1.1.24      a+b_complex_topology
e4nkbA1    6  123456+-+-+-      ind=1  sheet=1  0.14285714  292.2.1.6       a+b_two_layers
e2g25A2    6  213465++++++      ind=1  sheet=1  0.04545455  2111.75.1.12    a/b_three-layered_sandwiches
e1uxyA2    4  1432+-+-          ind=0  sheet=2  0.14285714  313.1.1.1       a+b_complex_topology
e1uxyA2    3  132+-+            ind=1  sheet=2  0.14285714  313.1.1.1       a+b_complex_topology
e2e7yB1    7  7123456+-+----    ind=0  sheet=2  0.00209644  247.1.1.8       a+b_four_layers
e2e7yB1    7  1234567+-+----    ind=1  sheet=2  0.00209644  247.1.1.8       a+b_four_layers
e4lpsA1    7  3241567+++++++    ind=1  sheet=1  0.00111732  2004.1.1.1408   a/b_three-layered_sandwiches
e3akkA1    6  156432++-+-+      ind=1  sheet=2  0.02325581  206.1.1.14      a+b_complex_topology
e3akkA1    3  123+-+            ind=1  sheet=2  0.02325581  206.1.1.14      a+b_complex_topology
e1b43A2    7  1765234+-+++++    ind=1  sheet=1  0.00129199  2006.1.4.39     a/b_three-layered_sandwiches
e4ue5B1    3  123+-+            ind=1  sheet=1  0.08333333  896.1.1.2       a+b_two_layers
e4cg1A1    9  124356789+-++++++-  ind=1  sheet=1  0.00023742  2111.78.1.6     a/b_three-layered_sandwiches
e2wvzB2    3  123+-+            ind=1  sheet=1  0.00854701  109.2.1.172     alpha_superhelices
e1df0A1    4  1423+-+-          ind=0  sheet=2  0.00233100  10.1.2.10       beta_sandwiches
e1df0A1    4  4132+-+-          ind=0  sheet=2  0.00233100  10.1.2.10       beta_sandwiches
e4hc4A2    5  32145+++++        ind=1  sheet=1  0.00025800  2003.1.5.183    a/b_three-layered_sandwiches
e3tzlA1    3  123+++            ind=1  sheet=1  0.00267380  2005.1.1.150    a/b_three-layered_sandwiches
e4s0fA2    4  2134+-+-          ind=0  sheet=2  0.00013966  2004.1.1.1405   a/b_three-layered_sandwiches
e4s0fA2    6  651432+-----      ind=0  sheet=2  0.00013966  2004.1.1.1405   a/b_three-layered_sandwiches
e2axtC1    4  1243+--+          ind=1  sheet=1  0.07142857  5075.1.1.2      alpha_bundles
e1af2A1    5  13245+-+--        ind=1  sheet=1  0.00190476  2492.1.1.5      a+b_three_layers
e1z01A1    3  132+-+            ind=0  sheet=2  0.01428571  66.1.1.9        beta_sandwiches
e1z01A1    3  123+-+            ind=1  sheet=2  0.01428571  66.1.1.9        beta_sandwiches
e2vr2A1    7  1234567+++++++    ind=1  sheet=1  0.00023191  2002.1.1.1050   a/b_barrels
e1auaA2    6  612345++----      ind=1  sheet=1  0.02000000  2496.1.1.1      a/b_three-layered_sandwiches
e1r5pA1    4  2143++-+          ind=1  sheet=1  0.00268817  2485.1.1.27     a+b_three_layers
e1pmsA1    7  4321765+-+-+-+    ind=1  sheet=1  0.00081169  220.1.1.57      beta_barrels
e3x2eA2    7  3214567+++++++    ind=1  sheet=1  0.00029240  2003.1.11.2     a/b_three-layered_sandwiches
e2fl5A1    5  15423++-+-        ind=0  sheet=2  0.00000560  11.1.1.1522     beta_sandwiches
e2fl5A1    4  1243+-+-          ind=0  sheet=2  0.00000560  11.1.1.1522     beta_sandwiches
e1qupA2    4  4132+-+-          ind=1  sheet=1  0.02272727  304.3.1.6       a+b_two_layers
e4lzdA3    5  12543+--+-        ind=1  sheet=2  0.00181488  316.1.1.135     a+b_three_layers
e4lzdA3    3  123+-+            ind=1  sheet=2  0.00181488  316.1.1.135     a+b_three_layers
e1ni5A2    5  12543+-+-+        ind=1  sheet=1  0.25000000  3018.1.1.1      a+b_two_layers
e2m68A1    4  1234+-+-          ind=1  sheet=2  0.01785714  63.1.1.1        beta_barrels
e2m68A1    5  12354+-++-        ind=1  sheet=2  0.01785714  63.1.1.1        beta_barrels
e5es1A2    6  123465+-+-+-      ind=1  sheet=2  0.00004455  206.1.1.24      a+b_complex_topology
e5es1A2    3  123+-+            ind=1  sheet=2  0.00004455  206.1.1.24      a+b_complex_topology
e1cjmA1    4  2134++++          ind=1  sheet=1  0.00014325  2004.1.1.159    a/b_three-layered_sandwiches
e2bkdN4    5  51234+-+-+        ind=1  sheet=1  0.00234742  4.1.1.121       beta_barrels
e3khtA1    5  21345+++++        ind=1  sheet=1  0.00012107  2007.1.3.29     a/b_three-layered_sandwiches
e4pxdB1    3  132+-+            ind=1  sheet=1  0.01666667  304.25.1.4      a+b_two_layers
e2mkkA1    6  231654+-+-+-      ind=1  sheet=1  0.00111235  304.9.1.31      a+b_two_layers
e1we3H3    4  1432+-+-          ind=0  sheet=2  0.00420168  2487.1.1.20     a/b_three-layered_sandwiches
e1we3H3    4  4123+---          ind=1  sheet=2  0.00420168  2487.1.1.20     a/b_three-layered_sandwiches
e2htsA1    4  1243+-+-          ind=1  sheet=1  0.00020833  101.1.2.57      alpha_arrays
e3htxD2    3  123+-+            ind=1  sheet=1  0.05000000  330.1.1.7       a+b_two_layers
e4lqeA1    6  123456+-++-+      ind=0  sheet=2  0.01470588  2008.1.1.32     a/b_three-layered_sandwiches
e4lqeA1    3  123+-+            ind=0  sheet=2  0.01470588  2008.1.1.32     a/b_three-layered_sandwiches
e4f91B4    7  7165243+++++++    ind=1  sheet=1  0.00279330  2004.1.1.961    a/b_three-layered_sandwiches
e3j80H1    3  123+--            ind=1  sheet=1  0.03571429  327.18.1.3      a+b_two_layers
e2xfcB3    3  123+-+            ind=0  sheet=2  0.00198807  11.1.1.811      beta_sandwiches
e2xfcB3    4  2134+-+-          ind=0  sheet=2  0.00198807  11.1.1.811      beta_sandwiches
e3jxsA1    6  123645+-+-+-      ind=0  sheet=2  0.00116550  10.1.2.349      beta_sandwiches
e3jxsA1    5  12534+-+-+        ind=0  sheet=2  0.00116550  10.1.2.349      beta_sandwiches
e4gvlA2    6  321456++++++      ind=1  sheet=1  0.00025800  2003.1.1.413    a/b_three-layered_sandwiches
e1f6aA1    3  123+-+            ind=0  sheet=2  0.00022090  11.1.1.1554     beta_sandwiches
e1f6aA1    4  2134+-+-          ind=0  sheet=2  0.00022090  11.1.1.1554     beta_sandwiches
e3t6oA1    5  12345+----        ind=1  sheet=1  0.01818182  2496.1.1.4      a/b_three-layered_sandwiches
e2r0xA1    3  123+-+            ind=0  sheet=2  0.00019524  1.1.5.4         beta_barrels
e2r0xA1    7  2156743+-+-+-+    ind=1  sheet=2  0.00019524  1.1.5.4         beta_barrels
e2wvbB2    4  4132+-+-          ind=1  sheet=1  0.00625000  304.8.1.9       a+b_two_layers
e3eeaA1    5  21543+-+-+        ind=1  sheet=1  0.00033156  223.1.1.180     a+b_three_layers
e1vciA1    4  4123+-+-          ind=1  sheet=1  0.02777778  2.4.1.8         beta_barrels
e3b8cA11   3  132+-+            ind=1  sheet=1  0.03333333  267.1.1.3       a+b_complex_topology
e2a8iB1    8  87156234+-+-+-++  ind=0  sheet=2  0.00961538  210.1.4.1       a+b_four_layers
e2a8iB1    5  12345+-+-+        ind=0  sheet=2  0.00961538  210.1.4.1       a+b_four_layers
e1y8tB2    3  123+-+            ind=1  sheet=1  0.00178253  7.1.1.3         beta_barrels
e4bqaG1    4  1243+-+-          ind=1  sheet=1  0.00008013  101.1.2.40      alpha_arrays
e4gv8A1    5  12534+-+-+        ind=0  sheet=3  0.00833333  70.2.1.2        beta_barrels
e4gv8A1    4  1423+--+          ind=0  sheet=3  0.00833333  70.2.1.2        beta_barrels
e4gv8A1    3  132+-+            ind=0  sheet=3  0.00833333  70.2.1.2        beta_barrels
e1mu2A3    5  32145+-+++        ind=1  sheet=1  0.00025025  2484.1.1.401    mixed_a+b_and_a/b
e3wstA4    4  4123++++          ind=1  sheet=1  0.00087719  2003.1.5.177    a/b_three-layered_sandwiches
e2qa2A2    5  51432+-+-+        ind=1  sheet=1  0.00406504  244.1.1.27      a+b_two_layers
e1zvoC2    4  1243+-+-          ind=0  sheet=2  0.00001063  11.1.1.787      beta_sandwiches
e1zvoC2    3  123+-+            ind=0  sheet=2  0.00001063  11.1.1.787      beta_sandwiches
e3r06B2    3  123+-+            ind=0  sheet=2  0.00001063  11.1.1.787      beta_sandwiches
e3bpkA1    3  123+-+            ind=0  sheet=2  0.00019524  1.1.5.4         beta_barrels
e3bpkA1    7  2156743+-+-+-+    ind=1  sheet=2  0.00019524  1.1.5.4         beta_barrels
e1q5fA1    6  123465+-+-+-      ind=1  sheet=1  0.05000000  274.1.1.9       a+b_two_layers
e3p2mA1    8  12435678+-++++++  ind=1  sheet=1  0.00028490  2111.78.1.7     a/b_three-layered_sandwiches
e3k5nA6    4  4123+-+-          ind=1  sheet=1  0.00258398  2.1.1.78        beta_barrels
e2dytA1    6  123465+-+-+-      ind=1  sheet=1  0.02500000  216.1.1.29      a+b_two_layers
e2hlqA1    3  132+-+            ind=1  sheet=2  0.00694444  382.1.1.1       few_secondary_structure_elements
e2hlqA1    3  213+-+            ind=1  sheet=2  0.00694444  382.1.1.1       few_secondary_structure_elements
e3vsgA1    8  78162534+-++++--  ind=1  sheet=1  0.10000000  2012.1.1.1      a/b_three-layered_sandwiches
e3eihC2    4  4132++++          ind=1  sheet=1  0.00006348  2004.1.1.190    a/b_three-layered_sandwiches
e3ikbA1    4  2134++++          ind=1  sheet=1  0.01515152  2111.69.1.1     a/b_three-layered_sandwiches
e4f3yA2    6  213456++++++      ind=1  sheet=1  0.00036550  2003.1.1.406    a/b_three-layered_sandwiches
e3w0lA2    5  32145+-+++        ind=1  sheet=1  0.00052994  2484.1.1.520    mixed_a+b_and_a/b
e3s4oA1    5  12534+----        ind=1  sheet=1  0.00109649  2007.2.3.2      a/b_three-layered_sandwiches
e1vdwA1    8  21345678+--+-+-+  ind=1  sheet=1  0.01333333  4018.1.1.4      a+b_two_layers
e1warA1    7  4321567++++-+-    ind=0  sheet=2  0.01020408  246.2.1.22      a+b_four_layers
e1warA1    7  1234657+----+-    ind=1  sheet=2  0.01020408  246.2.1.22      a+b_four_layers
e3k96A2    8  32145678++++++--  ind=1  sheet=1  0.00031328  2003.1.1.50     a/b_three-layered_sandwiches
e1pe9A1   10  12345678910++++++++++  ind=0  sheet=3  0.00310559  207.2.1.15      beta_duplicates_or_obligate_multimers
e1pe9A1   10  12345678910+++++++++-  ind=0  sheet=3  0.00310559  207.2.1.15      beta_duplicates_or_obligate_multimers
e1pe9A1    8  12345678++++++++  ind=0  sheet=3  0.00310559  207.2.1.15      beta_duplicates_or_obligate_multimers
e3tkvA8    4  1243+-+-          ind=0  sheet=2  0.00039761  11.1.1.402      beta_sandwiches
e4uhwA6    4  1234+-+-          ind=1  sheet=1  0.02272727  244.3.1.1       a+b_two_layers
e3vpdA2    4  2134++++          ind=1  sheet=1  0.00219298  2003.1.10.17    a/b_three-layered_sandwiches
e3wksA2    3  123+-+            ind=1  sheet=1  0.00362319  3016.1.1.92     a+b_two_layers
e1c0mA1    5  51234+-+-+        ind=1  sheet=1  0.00140845  4.1.1.34        beta_barrels
e3j7aF1    6  651234+-+-+-      ind=1  sheet=1  0.00037064  4.1.1.236       beta_barrels
e2xs2A1    4  4132+-+-          ind=1  sheet=1  0.00075019  304.9.1.71      a+b_two_layers
e3v2uB5    8  23415678+-++-+-+  ind=0  sheet=2  0.00555556  298.1.1.19      a+b_two_layers
e3v2uB5    3  123++-            ind=0  sheet=2  0.00555556  298.1.1.19      a+b_two_layers
e1novC1    7  6321745++-+-+-    ind=0  sheet=2  0.00337838  10.2.1.33       beta_sandwiches
e4zhjB3    9  234156798+-+++++--  ind=1  sheet=1  0.16666667  2007.13.1.4     a/b_three-layered_sandwiches
e4b2sA1    4  1234+-+-          ind=1  sheet=1  0.00080645  389.1.2.5       few_secondary_structure_elements
e4ochA1    4  1243++-+          ind=1  sheet=1  0.20000000  328.7.1.1       a+b_two_layers
e1gd6A1    3  123+-+            ind=1  sheet=1  0.00117509  235.1.1.9       a+b_complex_topology
e4irnA1    3  132+-+            ind=0  sheet=2  0.00617284  4052.1.1.1      beta_complex_topology
e1vlbA4    3  132+-+            ind=0  sheet=2  0.00125786  325.1.1.1       a+b_complex_topology
e1vlbA4    3  213+-+            ind=0  sheet=2  0.00125786  325.1.1.1       a+b_complex_topology
e2y36H2    4  1243+-+-          ind=0  sheet=2  0.00001063  11.1.1.787      beta_sandwiches
e2y36H2    3  123+-+            ind=0  sheet=2  0.00001063  11.1.1.787      beta_sandwiches
e2yf6A2    8  43215678+-+-+-+-  ind=1  sheet=1  0.00117925  233.1.1.2       a+b_two_layers
e4oumA1    5  21534+-+-+        ind=0  sheet=2  0.00666667  10.3.1.1        beta_sandwiches
e2x31A1    6  321456+-----      ind=1  sheet=1  0.00062854  2006.1.6.9      a/b_three-layered_sandwiches
e2cg5A7    4  4132++-+          ind=1  sheet=1  0.12500000  301.8.1.3       a+b_three_layers
e2rk9A5    4  1432++-+          ind=1  sheet=1  0.00042052  211.1.1.6       a+b_two_layers
e4v1tB4    3  123+-+            ind=1  sheet=1  0.16666667  330.10.1.4      a+b_two_layers
e2ddbA4    4  1342++-+          ind=1  sheet=1  0.02631579  273.1.1.2       a+b_three_layers
e2bjiA2    6  213645+++-+-      ind=1  sheet=1  0.00961538  2111.88.1.4     a/b_three-layered_sandwiches
e2og9B4    3  123+-+            ind=1  sheet=1  0.00079618  218.1.1.3       a+b_two_layers
e3tswD4    5  51234+-+-+        ind=1  sheet=1  0.00140845  4.1.1.788       beta_barrels
e2e4zA3    5  21345+++++        ind=1  sheet=1  0.00079365  2007.1.2.29     a/b_three-layered_sandwiches
e4f0sA2    8  12345678++++++++  ind=1  sheet=1  0.00011196  2002.1.1.12     a/b_barrels
e1wibA1    3  123+-+            ind=1  sheet=1  0.05000000  3781.1.1.1      a+b_two_layers
e1rjbA1    5  12354+-+-+        ind=1  sheet=1  0.00004455  206.1.1.24      a+b_complex_topology
e2lgsG1    4  4132+-+-          ind=0  sheet=2  0.00751880  321.1.1.5       a+b_two_layers
e4adcC2    3  123+-+            ind=1  sheet=2  0.00219780  2111.77.1.28    a/b_three-layered_sandwiches
e4adcC2    7  1765423+-+++++    ind=1  sheet=2  0.00219780  2111.77.1.28    a/b_three-layered_sandwiches
e4htgA3    5  51423+-+++        ind=1  sheet=1  0.00337838  2111.17.1.295   a/b_three-layered_sandwiches
e3qy9B2    6  213456++++++      ind=1  sheet=1  0.00036550  2003.1.1.406    a/b_three-layered_sandwiches
e3s1tA2    3  132+-+            ind=1  sheet=1  0.00384615  304.8.1.16      a+b_two_layers
e2waqH1    3  123+-+            ind=1  sheet=1  0.12500000  840.1.1.1       a+b_two_layers
e4p5oA3    3  132+-+            ind=1  sheet=1  0.00020833  101.1.2.13      alpha_arrays
e1hyeA1    3  123+-+            ind=0  sheet=2  0.09090909  279.1.1.23      a+b_complex_topology
e1cx6A1    3  123+-+            ind=1  sheet=1  0.00070126  235.1.1.86      a+b_complex_topology
e4xc6A1    5  21345+++++        ind=1  sheet=1  0.00095238  2007.1.3.1      a/b_three-layered_sandwiches
e5a9vA5    6  231456+-----      ind=1  sheet=1  0.00003492  2004.1.1.258    a/b_three-layered_sandwiches
e2ccxA1    3  213+-+            ind=1  sheet=1  0.00198413  382.1.1.3       few_secondary_structure_elements
e4dciA1    4  2134+--+          ind=1  sheet=1  1.00000000  3600.1.1.1      alpha_bundles
e3a3kB3    8  21345876++++++-+  ind=1  sheet=2  0.00034843  2007.1.2.43     a/b_three-layered_sandwiches
e3a3kB3    3  123+-+            ind=1  sheet=2  0.00034843  2007.1.2.43     a/b_three-layered_sandwiches
e3n1gB1    6  156432+-+-++      ind=1  sheet=1  0.04166667  307.1.1.1       a+b_two_layers
e2gfsA1    5  12354+-+-+        ind=1  sheet=2  0.00004455  206.1.1.24      a+b_complex_topology
e2gfsA1    3  123+-+            ind=1  sheet=2  0.00004455  206.1.1.24      a+b_complex_topology
e2vzyA2    9  912345687+-+-+--+-  ind=1  sheet=1  0.00086957  213.1.1.53      a+b_three_layers
e2j88H2    4  1243+-+-          ind=1  sheet=1  0.00001063  11.1.1.787      beta_sandwiches
e4g37A7    4  2134++++          ind=1  sheet=1  0.00584795  2111.84.1.8     a/b_three-layered_sandwiches
e3jvgB1    4  1243+-+-          ind=0  sheet=2  0.00001541  11.1.1.2544     beta_sandwiches
e3jvgB1    4  2134+-+-          ind=0  sheet=2  0.00001541  11.1.1.2544     beta_sandwiches
e2e7yA1    7  7123456+-+----    ind=0  sheet=2  0.00209644  247.1.1.8       a+b_four_layers
e2e7yA1    7  1234567+-+----    ind=1  sheet=2  0.00209644  247.1.1.8       a+b_four_layers
e2yq5A1    7  3214567+++++++    ind=1  sheet=1  0.00008600  2003.1.1.1      a/b_three-layered_sandwiches
e1juhA3    8  71236458+-+-+-+-  ind=0  sheet=2  0.00032394  10.12.1.74      beta_sandwiches
e1juhA3    6  514236+-+-+-      ind=0  sheet=2  0.00032394  10.12.1.74      beta_sandwiches
e3v47C2    3  213+-+            ind=1  sheet=2  0.25000000  3618.1.1.2      beta_complex_topology
e1x4cA1    5  23154+-+-+        ind=1  sheet=1  0.00059737  304.9.1.10      a+b_two_layers
e4nbqA7    5  12354+-+--        ind=1  sheet=1  0.00689655  212.1.1.167     a+b_two_layers
e1a79A2    5  12345+-++-        ind=1  sheet=1  0.02777778  2008.2.1.2      a/b_three-layered_sandwiches
e1mliA1    4  4132+-+-          ind=1  sheet=1  0.00694444  304.4.1.13      a+b_two_layers
e4ph6A1    8  81234567++++++++  ind=1  sheet=1  0.00049950  2002.1.1.40     a/b_barrels
e3eoqA3    6  126354+--+-+      ind=1  sheet=1  0.00238095  309.1.1.40      a+b_two_layers
e4aybA1    3  123+-+            ind=1  sheet=1  0.02777778  4246.1.1.6      a+b_complex_topology
e4eplA1    4  2143+--+          ind=0  sheet=2  0.08333333  2111.84.1.3     a/b_three-layered_sandwiches
e4eplA1    4  1234++++          ind=0  sheet=2  0.08333333  2111.84.1.3     a/b_three-layered_sandwiches
e2q2rA2    6  143256++-+++      ind=0  sheet=2  0.00225225  2484.1.1.257    mixed_a+b_and_a/b
e2q2rA2    3  123+-+            ind=1  sheet=2  0.00225225  2484.1.1.257    mixed_a+b_and_a/b
e2z0wA1    3  123+-+            ind=1  sheet=1  0.00027086  4.1.1.9         beta_barrels
e4w6yB1    4  1243+-+-          ind=0  sheet=2  0.00000627  11.1.1.2548     beta_sandwiches
e2plgA1    6  123465+-+-+-      ind=1  sheet=1  0.06250000  241.1.1.6       a+b_two_layers
e3lm3A1    3  123+++            ind=1  sheet=2  0.10000000  2002.3.1.11     a/b_barrels
e4uqjA5    4  4132+-++          ind=1  sheet=1  0.00225225  2111.17.1.226   a/b_three-layered_sandwiches
e1lcuA1    5  32145+-+++        ind=0  sheet=2  0.00030030  2484.1.1.509    mixed_a+b_and_a/b
e1lcuA1    3  213+-+            ind=1  sheet=2  0.00030030  2484.1.1.509    mixed_a+b_and_a/b
e1o8bB2    6  213456+++++-      ind=1  sheet=1  0.00027412  2003.1.7.40     a/b_three-layered_sandwiches
e3f8mA2    3  132+-+            ind=1  sheet=1  0.00008333  101.1.2.52      alpha_arrays
e4n8uA2    5  32145+-++-        ind=0  sheet=2  0.00223214  3156.1.1.7      beta_sandwiches
e4n8uA2    4  1432++-+          ind=0  sheet=2  0.00223214  3156.1.1.7      beta_sandwiches
e2f2wA1    5  51234+-+-+        ind=1  sheet=1  0.00002628  4.1.1.116       beta_barrels
e1ffkI1    4  1243+-+-          ind=1  sheet=1  0.01666667  304.109.1.2     a+b_two_layers
e3vf1A6    4  2134+-+-          ind=0  sheet=2  0.01041667  10.10.1.1       beta_sandwiches
e3vf1A6    4  2134+-+-          ind=0  sheet=2  0.01041667  10.10.1.1       beta_sandwiches
e5aj3I1    6  123645+-+--+      ind=1  sheet=1  0.00181488  212.1.1.101     a+b_two_layers
e1cc3A1    4  2134+--+          ind=0  sheet=2  0.00089286  3156.1.1.1      beta_sandwiches
e1cc3A1    5  15423++-+-        ind=0  sheet=2  0.00089286  3156.1.1.1      beta_sandwiches
e4bsuA5   11  1234567891011+----------  ind=1  sheet=2  0.00147929  207.1.1.51      beta_duplicates_or_obligate_multimers
e4bsuA5    9  123456789+++++++++  ind=1  sheet=2  0.00147929  207.1.1.51      beta_duplicates_or_obligate_multimers
e1zyiA2    7  4321765+-+-+-+    ind=1  sheet=1  0.00446429  220.1.1.32      beta_barrels
e3qfqA1    6  152436+-+-+-      ind=1  sheet=1  0.01666667  304.55.1.8      a+b_two_layers
e3sxwA1    6  123645+-+-+-      ind=0  sheet=3  0.00396825  10.12.1.35      beta_sandwiches
e3sxwA1    4  1234+-+-          ind=0  sheet=3  0.00396825  10.12.1.35      beta_sandwiches
e3sxwA1    5  51423+-+-+        ind=0  sheet=3  0.00396825  10.12.1.35      beta_sandwiches
e4dibH2    9  345216798+-+++++++  ind=1  sheet=1  0.00025800  2003.1.1.421    a/b_three-layered_sandwiches
e1mixA1    7  4321765+-+-+-+    ind=1  sheet=1  0.00595238  220.1.1.137     beta_barrels
e1ylkA1    5  21345++++-        ind=1  sheet=1  0.01333333  4126.1.1.2      a/b_three-layered_sandwiches
e3soaA4    5  12354+-+-+        ind=1  sheet=1  0.00004455  206.1.1.24      a+b_complex_topology
e2i9pA1    6  321456++++++      ind=1  sheet=2  0.00010697  2003.1.1.44     a/b_three-layered_sandwiches
e2i9pA1    3  123+--            ind=1  sheet=2  0.00010697  2003.1.1.44     a/b_three-layered_sandwiches
e1urgA2    5  21354+++-+        ind=1  sheet=1  0.00029377  2111.17.1.212   a/b_three-layered_sandwiches
e1vx7f1    3  213+-+            ind=1  sheet=1  0.00107527  375.1.1.24      few_secondary_structure_elements
e4f55A1    3  132+-+            ind=1  sheet=1  0.33333333  3374.1.1.1      a+b_complex_topology
e2gauA2    3  132+-+            ind=1  sheet=1  0.00007716  101.1.2.73      alpha_arrays
e3pl0A1    3  213+-+            ind=0  sheet=2  0.01587302  10.12.1.5       beta_sandwiches
e2kanA1    5  21534+--+-        ind=1  sheet=1  0.00022472  221.1.1.39      a+b_two_layers
e1h41A2    6  213546++++-+      ind=1  sheet=1  0.05000000  2498.2.1.4      mixed_a+b_and_a/b
e3bquC2    3  123+-+            ind=0  sheet=2  0.00000241  11.1.1.1549     beta_sandwiches
e3bquC2    3  213+-+            ind=0  sheet=2  0.00000241  11.1.1.1549     beta_sandwiches
e1fp2A1    3  132+-+            ind=1  sheet=1  0.00010417  101.1.2.202     alpha_arrays
e1rkxA1    7  3214567+++++++    ind=1  sheet=1  0.00011246  2003.1.1.410    a/b_three-layered_sandwiches
e5da0B1    6  165234++-+-+      ind=0  sheet=2  0.00000627  11.1.1.2548     beta_sandwiches
e5da0B1    3  132+-+            ind=0  sheet=2  0.00000627  11.1.1.2548     beta_sandwiches
e3pihA5    3  213+-+            ind=0  sheet=2  0.00008868  2004.1.1.1404   a/b_three-layered_sandwiches
e3pihA5    6  651432+-----      ind=0  sheet=2  0.00008868  2004.1.1.1404   a/b_three-layered_sandwiches
e4dguB4    4  2134+-+-          ind=0  sheet=2  0.00198807  11.1.4.50       beta_sandwiches
e1zivA1    6  162345+-+-+-      ind=1  sheet=1  0.00227273  219.1.1.24      a+b_complex_topology
e4yxbB1    4  1234+-+-          ind=1  sheet=1  0.00101523  1.1.10.3        beta_barrels
e4aolE5    3  132++-            ind=1  sheet=1  0.01250000  2498.5.1.2      mixed_a+b_and_a/b
e5a3kA2    5  15243+-++-        ind=1  sheet=2  0.12500000  301.7.1.9       a+b_three_layers
e5a3kA2    6  123645+-+-++      ind=1  sheet=2  0.12500000  301.7.1.9       a+b_three_layers
e4jg4A1    4  1243+-++          ind=1  sheet=1  0.00689655  212.1.1.15      a+b_two_layers
e1qunK1    3  123+-+            ind=0  sheet=2  0.00018073  11.1.1.140      beta_sandwiches
e1qunK1    4  2134+-+-          ind=0  sheet=2  0.00018073  11.1.1.140      beta_sandwiches
e3llhA1    3  123+-+            ind=1  sheet=1  0.00204082  330.1.1.28      a+b_two_layers
e3nq2B1    8  81234567++++++++  ind=1  sheet=1  0.00028233  2002.1.1.36     a/b_barrels
e3is5A1    5  12354+-+-+        ind=1  sheet=1  0.00004455  206.1.1.24      a+b_complex_topology
e1svzA2    4  1243+-+-          ind=0  sheet=2  0.00000226  11.1.1.765      beta_sandwiches
e3tw6D8    4  1234+-+-          ind=1  sheet=1  0.02222222  3794.1.2.1      a+b_two_layers
e4tx4B1    3  123+-+            ind=1  sheet=1  0.00229885  243.3.1.2       a+b_two_layers
e3dliA1    7  3214576+++++-+    ind=1  sheet=1  0.00014148  2003.1.5.30     a/b_three-layered_sandwiches
e1smvA1    4  1423+-+-          ind=0  sheet=2  0.00084459  10.2.1.49       beta_sandwiches
e3pmoA3    6  134562+----+      ind=1  sheet=1  0.20000000  2493.1.1.9      a/b_three-layered_sandwiches
e3zxsA1    5  32145+++++        ind=1  sheet=1  0.01470588  2005.1.1.130    a/b_three-layered_sandwiches
e1yw6B3    4  1432+-+-          ind=0  sheet=2  0.08333333  325.2.1.2       a+b_complex_topology
e1yw6B3    3  123+-+            ind=0  sheet=2  0.08333333  325.2.1.2       a+b_complex_topology
e2fnuA2    7  1765423+-+++++    ind=1  sheet=1  0.00112486  2111.77.1.72    a/b_three-layered_sandwiches
e4ce4h2    3  123+-+            ind=1  sheet=1  0.00204082  330.1.1.28      a+b_two_layers
e5chnH1    4  1243+-+-          ind=0  sheet=2  0.00000226  11.1.1.765      beta_sandwiches
e4uybA3    6  612345+-++++      ind=1  sheet=1  0.02000000  2496.1.1.1      a/b_three-layered_sandwiches
e1qntA2    3  123+-+            ind=1  sheet=1  0.03125000  2484.2.1.2      mixed_a+b_and_a/b
e4uwaA4    6  162345+-+-+-      ind=0  sheet=2  0.00021853  10.1.1.34       beta_sandwiches
e4uwaA4    5  51234+-+-+        ind=0  sheet=2  0.00021853  10.1.1.34       beta_sandwiches
e2rerA1    7  1765432+-+-+-+    ind=1  sheet=1  0.00158983  331.3.1.15      a+b_two_layers
e1ym3A1    5  21345++++-        ind=1  sheet=1  0.01333333  4126.1.1.2      a/b_three-layered_sandwiches
e3mtiA1    7  3214576+++++-+    ind=1  sheet=1  0.00012183  2003.1.5.86     a/b_three-layered_sandwiches
e4nfrA2    3  132+-+            ind=0  sheet=2  0.08333333  325.2.1.2       a+b_complex_topology
e4nfrA2    3  123+-+            ind=1  sheet=2  0.08333333  325.2.1.2       a+b_complex_topology
e2oplA1    3  123+-+            ind=0  sheet=2  0.01851852  324.1.1.1       a+b_two_layers
e2oplA1    3  123+-+            ind=0  sheet=2  0.01851852  324.1.1.1       a+b_two_layers
e3kwuA1    4  2143+-+-          ind=0  sheet=2  0.00217865  11.2.1.33       beta_sandwiches
e3kwuA1    4  2134+-+-          ind=0  sheet=2  0.00217865  11.2.1.33       beta_sandwiches
e3j9mAD3   4  1243+-++          ind=1  sheet=1  0.00287356  212.1.1.97      a+b_two_layers
e4pkdB2    5  23154+-+-+        ind=1  sheet=1  0.00051203  304.9.1.76      a+b_two_layers
e2px0A3    8  32415678+++++++-  ind=1  sheet=1  0.00034916  2004.1.1.156    a/b_three-layered_sandwiches
e1v8bA2    7  3214567+++++++    ind=1  sheet=1  0.00029240  2003.1.11.2     a/b_three-layered_sandwiches
e3uemA2    5  13245+++-+        ind=1  sheet=1  0.00012601  2485.1.1.57     a+b_three_layers
e4dpzX1    6  512346+-+-+-      ind=1  sheet=1  0.00454545  219.1.1.13      a+b_complex_topology
e3b46A2    7  1765423+-+++++    ind=1  sheet=1  0.00118064  2111.77.1.46    a/b_three-layered_sandwiches
e2goiA1    3  123+-+            ind=1  sheet=1  0.00117509  235.1.1.9       a+b_complex_topology
e2fr5A1    5  21345+-++-        ind=1  sheet=1  0.00190476  2492.1.1.5      a+b_three_layers
e1kbvA2    6  213645+--+-+      ind=0  sheet=2  0.00480769  3156.1.1.17     beta_sandwiches
e1kbvA2    5  15423++-+-        ind=0  sheet=2  0.00480769  3156.1.1.17     beta_sandwiches
e1huuB1    3  123+-+            ind=1  sheet=1  0.05555556  101.17.1.5      alpha_arrays
e3qw3A1    8  21876543++++++++  ind=1  sheet=1  0.00020292  2002.1.1.140    a/b_barrels
e4dm5A1    5  15432+-+-+        ind=1  sheet=1  0.06666667  809.1.1.3       a+b_two_layers
e3tmkB1    5  23145+++++        ind=1  sheet=1  0.00023277  2004.1.1.166    a/b_three-layered_sandwiches
e4tr6A3    5  21345+-+-+        ind=0  sheet=2  0.00505051  227.1.1.1       a+b_two_layers
e4tr6A3    4  4123+-+-          ind=0  sheet=2  0.00505051  227.1.1.1       a+b_two_layers
e2oknB3    3  123+-+            ind=0  sheet=3  0.00740741  283.1.1.2       a+b_duplicates_or_obligate_multimers
e2oknB3    3  123+-+            ind=0  sheet=3  0.00740741  283.1.1.2       a+b_duplicates_or_obligate_multimers
e2oknB3    4  1234+-+-          ind=1  sheet=3  0.00740741  283.1.1.2       a+b_duplicates_or_obligate_multimers
e2hg6A1    3  213+-+            ind=1  sheet=2  1.00000000  4164.1.1.1      a+b_complex_topology
e2hg6A1    3  123+-+            ind=1  sheet=2  1.00000000  4164.1.1.1      a+b_complex_topology
e1za6B1    4  1243+-+-          ind=0  sheet=2  0.00000226  11.1.1.765      beta_sandwiches
e1za6B1    6  165234++-+-+      ind=0  sheet=2  0.00000226  11.1.1.765      beta_sandwiches
e1b4qA1    4  2134++-+          ind=1  sheet=1  0.00028802  2485.1.1.21     a+b_three_layers
e1rfeA1    7  2156743+-+-+-+    ind=1  sheet=1  0.00018801  1.1.5.145       beta_barrels
e2gfbB1    5  51243++-+-        ind=0  sheet=2  0.00000627  11.1.1.2548     beta_sandwiches
e2gfbB1    6  165234++-+-+      ind=0  sheet=2  0.00000627  11.1.1.2548     beta_sandwiches
e3divA8    7  3214756+-++-+-    ind=0  sheet=2  0.00208333  3156.1.1.41     beta_sandwiches
e3divA8    5  15423++-+-        ind=0  sheet=2  0.00208333  3156.1.1.41     beta_sandwiches
e2fssD2    4  2134++++          ind=1  sheet=1  0.00007832  2003.1.11.1     a/b_three-layered_sandwiches
e1w2iA1    5  41325+-+--        ind=1  sheet=1  0.01041667  304.110.1.1     a+b_two_layers
e3f2oB1    7  1273456+-+-+-+    ind=0  sheet=2  0.00021853  10.1.1.34       beta_sandwiches
e4l4jA2    4  1243+-+-          ind=0  sheet=2  0.00002549  11.1.1.300      beta_sandwiches
e4l4jA2    4  2134+-+-          ind=0  sheet=2  0.00002549  11.1.1.300      beta_sandwiches
e5aca21    5  14352++-+-        ind=0  sheet=3  0.00034650  10.2.1.43       beta_sandwiches
e5aca21    4  1423+-+-          ind=0  sheet=3  0.00034650  10.2.1.43       beta_sandwiches
e5aca21    4  1423+-+-          ind=0  sheet=3  0.00034650  10.2.1.43       beta_sandwiches
e2iwcA2    7  1327654++-+-+-    ind=1  sheet=1  0.00297619  223.3.1.20      a+b_three_layers
e1ecrA1    5  21354+-+++        ind=0  sheet=2  0.50000000  4034.1.1.1      a+b_complex_topology
e1ecrA1    4  4123++-+          ind=0  sheet=2  0.50000000  4034.1.1.1      a+b_complex_topology
e3l7tA6    4  1432++-+          ind=1  sheet=1  0.00107759  211.1.1.72      a+b_two_layers
e1cs6A4    4  1243+-+-          ind=0  sheet=2  0.00002093  11.1.1.1514     beta_sandwiches
e1cs6A4    5  15423++-+-        ind=0  sheet=2  0.00002093  11.1.1.1514     beta_sandwiches
e1xr9A2    8  43215678+-+-+-+-  ind=1  sheet=1  0.00117925  233.1.1.2       a+b_two_layers
e5a9q71    4  1234+-+-          ind=1  sheet=6  0.00091075  5.1.4.44        beta_duplicates_or_obligate_multimers
e5a9q71    4  1234+-+-          ind=1  sheet=6  0.00091075  5.1.4.44        beta_duplicates_or_obligate_multimers
e5a9q71    4  1234+-+-          ind=1  sheet=6  0.00091075  5.1.4.44        beta_duplicates_or_obligate_multimers
e5a9q71    4  1234+-+-          ind=1  sheet=6  0.00091075  5.1.4.44        beta_duplicates_or_obligate_multimers
e5a9q71    4  1234+-+-          ind=1  sheet=6  0.00091075  5.1.4.44        beta_duplicates_or_obligate_multimers
e5a9q71    4  1234+-+-          ind=1  sheet=6  0.00091075  5.1.4.44        beta_duplicates_or_obligate_multimers
e3sb8B1    3  123+-+            ind=1  sheet=1  0.00070126  235.1.1.86      a+b_complex_topology
e2f7tA1    5  32145+-+++        ind=1  sheet=1  0.00180180  2484.1.1.528    mixed_a+b_and_a/b
e3n41F1    4  1243+-+-          ind=0  sheet=2  0.00033135  11.1.1.327      beta_sandwiches
e3n41F1    4  2134+-+-          ind=0  sheet=2  0.00033135  11.1.1.327      beta_sandwiches
e4o9hL1    4  1243+-+-          ind=0  sheet=2  0.00000560  11.1.1.1522     beta_sandwiches
e2o6gF1    4  1243+-+-          ind=1  sheet=1  0.00023148  101.1.2.79      alpha_arrays
e2wzqA4    5  12354+-+-+        ind=1  sheet=2  0.00033841  1.1.5.19        beta_barrels
e2wzqA4    6  214563+-+-+-      ind=1  sheet=2  0.00033841  1.1.5.19        beta_barrels
e2oy8A2   10  12345678910+-+-+-+-+-  ind=1  sheet=2  0.03225806  77.1.1.2        beta_meanders
e2oy8A2    5  12345+-+-+        ind=1  sheet=2  0.03225806  77.1.1.2        beta_meanders
e1rzuA3    6  321456++++++      ind=1  sheet=1  0.00215054  2111.1.1.10     a/b_three-layered_sandwiches
e1vkzA2    4  4132+-+-          ind=0  sheet=2  0.00209644  325.1.1.3       a+b_complex_topology
e1vkzA2    3  132+-+            ind=0  sheet=2  0.00209644  325.1.1.3       a+b_complex_topology
e4db2A1    7  7165243+++++++    ind=1  sheet=1  0.00017458  2004.1.1.978    a/b_three-layered_sandwiches
e2dexX1    4  1243++-+          ind=0  sheet=2  0.02083333  3156.1.1.12     beta_sandwiches
e2dexX1    4  1432++-+          ind=0  sheet=2  0.02083333  3156.1.1.12     beta_sandwiches
e3o8eB3    4  1234+-+-          ind=1  sheet=1  0.00036657  389.1.2.4       few_secondary_structure_elements
e4g6fD1    4  1243+-+-          ind=0  sheet=2  0.00000560  11.1.1.1522     beta_sandwiches
e4g6fD1    5  15423++-+-        ind=0  sheet=2  0.00000560  11.1.1.1522     beta_sandwiches
e3j9wAH2   3  132+-+            ind=1  sheet=1  0.07142857  320.2.1.4       a+b_two_layers
e2obnB1    6  321456++++++      ind=1  sheet=1  0.00146199  2003.1.1.92     a/b_three-layered_sandwiches
e3m0pA1    5  51234+-+-+        ind=1  sheet=1  0.00002628  4.1.1.116       beta_barrels
e4e36B2    3  132+-+            ind=0  sheet=2  0.01250000  4081.1.1.5      beta_sandwiches
e3f62A1    4  1243+-+-          ind=0  sheet=2  0.00198807  11.1.1.150      beta_sandwiches
e3f62A1    4  2134+-+-          ind=0  sheet=2  0.00198807  11.1.1.150      beta_sandwiches
e2xqhA1    7  1234567+++++++    ind=0  sheet=2  0.08333333  208.2.1.7       beta_duplicates_or_obligate_multimers
e2xqhA1    8  12345678++++++++  ind=0  sheet=2  0.08333333  208.2.1.7       beta_duplicates_or_obligate_multimers
e1yaeA2    5  51423+-+++        ind=1  sheet=1  0.00193050  2111.17.1.215   a/b_three-layered_sandwiches
e2vdwB1    6  156432+-+---      ind=1  sheet=1  0.00438596  2003.1.5.63     a/b_three-layered_sandwiches
e2w0vA1   11  1234567891011+++++++++++  ind=0  sheet=2  0.00183150  208.1.1.9       beta_duplicates_or_obligate_multimers
e3rfhA1    4  1432+-+-          ind=0  sheet=6  0.00091075  5.1.4.111       beta_duplicates_or_obligate_multimers
e3rfhA1    4  1234+-+-          ind=1  sheet=6  0.00091075  5.1.4.111       beta_duplicates_or_obligate_multimers
e3rfhA1    4  1234+-+-          ind=1  sheet=6  0.00091075  5.1.4.111       beta_duplicates_or_obligate_multimers
e3rfhA1    4  1234+-+-          ind=1  sheet=6  0.00091075  5.1.4.111       beta_duplicates_or_obligate_multimers
e3rfhA1    4  1234+-+-          ind=1  sheet=6  0.00091075  5.1.4.111       beta_duplicates_or_obligate_multimers
e3rfhA1    4  1234+-+-          ind=1  sheet=6  0.00091075  5.1.4.111       beta_duplicates_or_obligate_multimers
e2ip4A8    5  32145+++++        ind=1  sheet=1  0.00043860  2003.1.10.7     a/b_three-layered_sandwiches
e3g23A2    4  1234++++          ind=1  sheet=1  0.00588235  2487.1.1.18     a/b_three-layered_sandwiches
e1kzqA2    5  12354+--+-        ind=0  sheet=2  0.08333333  3156.3.1.2      beta_sandwiches
e2bi6H1    3  132+-+            ind=1  sheet=1  0.16666667  359.1.1.2       few_secondary_structure_elements
e3vabA1    3  123+-+            ind=1  sheet=2  0.00015382  1.1.7.27        beta_barrels
e4d4gA4    4  2134++++          ind=1  sheet=1  0.00584795  2111.84.1.8     a/b_three-layered_sandwiches
e4s1nA1    7  3214567+++++-+    ind=1  sheet=1  0.02631579  2111.71.1.1     a/b_three-layered_sandwiches
e4oa4B1    5  51423+-+++        ind=1  sheet=1  0.00010811  2111.17.1.302   a/b_three-layered_sandwiches
e2zw1A1    4  2143+--+          ind=1  sheet=1  0.01388889  221.3.1.3       a+b_two_layers
e2glxB1    8  23415678+-++-+-+  ind=1  sheet=1  0.00113636  298.1.1.27      a+b_two_layers
e2pmqA1    3  123+-+            ind=1  sheet=1  0.00079618  218.1.1.3       a+b_two_layers
e3eh0A3    5  15432+----        ind=1  sheet=1  0.06666667  2493.1.1.3      a/b_three-layered_sandwiches
e2qtxA1    5  51234+-+-+        ind=1  sheet=1  0.00176056  4.1.1.235       beta_barrels
e1k9aA1    5  51234+-+-+        ind=1  sheet=1  0.00002628  4.1.1.116       beta_barrels
e3qu1A1    5  12345+-+-+        ind=1  sheet=1  0.03030303  289.1.1.1       a+b_complex_topology
e2akzA1    3  123+-+            ind=1  sheet=1  0.00500000  218.1.1.1       a+b_two_layers
e2zjr41    4  1432++-+          ind=1  sheet=1  0.11111111  919.1.1.1       few_secondary_structure_elements
e1omiA1    4  1423+-+-          ind=0  sheet=2  0.00040700  10.12.1.295     beta_sandwiches
e1omiA1    4  1423+-+-          ind=0  sheet=2  0.00040700  10.12.1.295     beta_sandwiches
e3j80Z1    3  132+-+            ind=1  sheet=1  0.00017361  101.1.2.114     alpha_arrays
e1vlpA1    3  132+-+            ind=1  sheet=1  0.00209644  325.1.4.4       a+b_complex_topology
e2w9dL1    3  123+-+            ind=0  sheet=2  0.00000241  11.1.1.1549     beta_sandwiches
e2w9dL1    6  165234++-+-+      ind=0  sheet=2  0.00000241  11.1.1.1549     beta_sandwiches
e1lh0A1    6  321456+-----      ind=1  sheet=1  0.00352113  2111.73.1.1     a/b_three-layered_sandwiches
e2d1xA1    5  51234+-+-+        ind=1  sheet=1  0.00002628  4.1.1.116       beta_barrels
e2v0sA1    6  561243+-++-+      ind=0  sheet=2  0.00757576  246.3.1.13      a+b_four_layers
e2v0sA1    6  123465+-++-+      ind=1  sheet=2  0.00757576  246.3.1.13      a+b_four_layers
e5af4A1    5  21534+--+-        ind=1  sheet=1  0.00027405  221.1.1.294     a+b_two_layers
e4m5dA1    5  12543+--+-        ind=1  sheet=1  0.03448276  316.1.1.37      a+b_three_layers
e1b8pA2    5  32145+++++        ind=1  sheet=1  0.00005696  2003.1.1.40     a/b_three-layered_sandwiches
e1d6zA3    3  123+-+            ind=1  sheet=1  0.02777778  243.5.1.2       a+b_two_layers
e2wy3B1    3  132+-+            ind=0  sheet=2  0.00198807  11.1.1.750      beta_sandwiches
e1fn9A1    4  1234+-+-          ind=1  sheet=3  0.25000000  856.1.1.1       a+b_complex_topology
e1fn9A1    3  132+-+            ind=0  sheet=3  0.25000000  856.1.1.1       a+b_complex_topology
e1fn9A1    4  1234+-+-          ind=1  sheet=3  0.25000000  856.1.1.1       a+b_complex_topology
e3ls4H2    4  1243+-+-          ind=0  sheet=2  0.00000226  11.1.1.765      beta_sandwiches
e3ls4H2    6  165234++-+-+      ind=0  sheet=2  0.00000226  11.1.1.765      beta_sandwiches
e3ns6A1    5  23154+-+-+        ind=0  sheet=2  0.00119474  304.9.1.34      a+b_two_layers
e3ns6A1    3  132+-+            ind=0  sheet=2  0.00119474  304.9.1.34      a+b_two_layers
e4rwtC1    5  12345+++++        ind=1  sheet=1  0.00284900  207.1.1.48      beta_duplicates_or_obligate_multimers
e3fbtB1    6  321456++++++      ind=1  sheet=1  0.00017544  2003.1.1.418    a/b_three-layered_sandwiches
e3wl5A1    9  124356789+-++++++-  ind=1  sheet=1  0.00023742  2111.78.1.6     a/b_three-layered_sandwiches
e1mhxA1    4  2143+--+          ind=1  sheet=1  0.01388889  221.3.1.3       a+b_two_layers
e3pgyA3    7  1765423+-+++++    ind=1  sheet=1  0.00112486  2111.77.1.72    a/b_three-layered_sandwiches
e3hhsA3    3  123+--            ind=1  sheet=1  0.09090909  151.1.1.1       alpha_bundles
e4rs8A1    3  132+-+            ind=1  sheet=1  0.00009921  101.1.2.814     alpha_arrays
e4ghoA1    6  165432++-+-+      ind=1  sheet=1  0.01315789  234.1.1.1       a+b_two_layers
e3l5xH1    4  1243+-+-          ind=0  sheet=2  0.00000226  11.1.1.765      beta_sandwiches
e4iscA1    7  3214576+++++-+    ind=1  sheet=1  0.00014148  2003.1.5.30     a/b_three-layered_sandwiches
e3v00B2    6  231456+-----      ind=1  sheet=1  0.00003121  2004.1.1.144    a/b_three-layered_sandwiches
e1k52B1    4  2143+--+          ind=1  sheet=1  0.03125000  221.3.1.1       a+b_two_layers
e4e6dB1    5  12354+-+-+        ind=1  sheet=1  0.00004455  206.1.1.24      a+b_complex_topology
e4wshA1    7  1234567+++++++    ind=1  sheet=1  0.00072150  2002.1.1.185    a/b_barrels
e3btpA1    8  21348756+-+-+-+-  ind=1  sheet=1  0.50000000  3515.1.1.2      a+b_two_layers
e1u08A2    7  1765423+-+++++    ind=1  sheet=1  0.00118064  2111.77.1.46    a/b_three-layered_sandwiches
e2m5yA1    5  21534+++--        ind=1  sheet=1  1.00000000  315.3.1.1       a+b_two_layers
e4apcA1    6  156432+-+-+-      ind=1  sheet=2  0.00004455  206.1.1.24      a+b_complex_topology
e4apcA1    3  123+-+            ind=1  sheet=2  0.00004455  206.1.1.24      a+b_complex_topology
e1aqeA1    3  123+-+            ind=1  sheet=1  0.00666667  139.1.1.2       few_secondary_structure_elements
e3ecyA1    4  1423+-+-          ind=0  sheet=2  0.00833333  70.2.1.2        beta_barrels
e3ecyA1    3  132+-+            ind=0  sheet=2  0.00833333  70.2.1.2        beta_barrels
e2l11A1    3  123+-+            ind=1  sheet=1  0.00202429  4.8.1.3         beta_barrels
e1apwE3    3  132+-+            ind=0  sheet=4  0.00026717  1.1.1.45        beta_barrels
e1apwE3    5  12534+--++        ind=0  sheet=4  0.00026717  1.1.1.45        beta_barrels
e1apwE3    4  2134+-+-          ind=0  sheet=4  0.00026717  1.1.1.45        beta_barrels
e1apwE3    4  1243+-+-          ind=0  sheet=4  0.00026717  1.1.1.45        beta_barrels
e1eucA1    7  3421567+------    ind=1  sheet=1  0.00048733  2003.1.1.74     a/b_three-layered_sandwiches
e5cl2A1    3  123+-+            ind=0  sheet=2  0.00198807  11.1.1.947      beta_sandwiches
e5cl2A1    4  2134+-+-          ind=0  sheet=2  0.00198807  11.1.1.947      beta_sandwiches
e3mgaA2    8  12435678+-++++++  ind=1  sheet=1  0.00023742  2111.78.1.6     a/b_three-layered_sandwiches
e1pvdA1    7  3214567+++++-+    ind=1  sheet=1  0.00015664  2003.1.4.8      a/b_three-layered_sandwiches
e4rhiB1    9  231498567+++++++++  ind=1  sheet=1  0.00105708  2006.1.5.2      a/b_three-layered_sandwiches
e1u5tC2    3  132+-+            ind=1  sheet=1  0.00069444  101.1.2.1055    alpha_arrays
e3bboV1    4  1243+-+-          ind=1  sheet=1  0.05000000  304.109.1.10    a+b_two_layers
e1jeyB2    6  321456+-----      ind=1  sheet=1  0.00581395  2006.1.6.3      a/b_three-layered_sandwiches
e1ydpA2    8  43215678+-+-+-+-  ind=1  sheet=1  0.00117925  233.1.1.2       a+b_two_layers
e2x0hA4    5  12534+-+-+        ind=1  sheet=1  0.00063573  10.1.2.223      beta_sandwiches
e3uomD4    5  13245+++-+        ind=1  sheet=1  0.00322581  2485.1.1.287    a+b_three_layers
e4e94A3    5  21345+++++        ind=1  sheet=1  0.00129870  2007.1.1.19     a/b_three-layered_sandwiches
e1e5pA1   10  13456789210+-+-+-+-+-  ind=1  sheet=1  0.00074963  9.1.1.10        beta_barrels
e1fe8L1    4  1243+-+-          ind=0  sheet=2  0.00000241  11.1.1.1549     beta_sandwiches
e1fe8L1    6  165234++-+-+      ind=0  sheet=2  0.00000241  11.1.1.1549     beta_sandwiches
e2wa2A2    7  3214576+++++-+    ind=1  sheet=1  0.00021930  2003.1.5.13     a/b_three-layered_sandwiches
e3aw5A5    6  213645+--+-+      ind=0  sheet=2  0.00160256  3156.1.1.6      beta_sandwiches
e3aw5A5    5  15423++-+-        ind=0  sheet=2  0.00160256  3156.1.1.6      beta_sandwiches
e2v4uA1    9  213498756+++++-+-+  ind=0  sheet=2  0.00035714  2007.1.1.6      a/b_three-layered_sandwiches
e2v4uA1    3  123++-            ind=0  sheet=2  0.00035714  2007.1.1.6      a/b_three-layered_sandwiches
e1ntlA4    3  123+-+            ind=1  sheet=1  0.00080645  389.1.2.5       few_secondary_structure_elements
e4aybE1    3  123+-+            ind=1  sheet=2  0.00029815  2.1.1.51        beta_barrels
e4qloA1    8  12435678+-++++++  ind=1  sheet=1  0.00142450  2111.78.1.1     a/b_three-layered_sandwiches
e4hxaH2    4  1243+-+-          ind=0  sheet=2  0.00000226  11.1.1.765      beta_sandwiches
e3mtvA1    4  1234+-+-          ind=1  sheet=1  1.00000000  3133.1.1.1      a+b_two_layers
e3iylW2    6  123546+-+-+-      ind=1  sheet=1  0.05555556  312.1.1.11      a+b_three_layers
e3j39X1    4  1243+-+-          ind=1  sheet=1  0.01818182  304.109.1.16    a+b_two_layers
e3oxoG6    9  432156789+-+++++-+  ind=1  sheet=1  0.00039872  2003.1.7.13     a/b_three-layered_sandwiches
e2x8nA2    3  123+-+            ind=1  sheet=2  0.16666667  719.2.1.1       beta_barrels
e2x8nA2    3  123+-+            ind=1  sheet=2  0.16666667  719.2.1.1       beta_barrels
e2g43A1    5  21345+-+-+        ind=1  sheet=1  0.00169492  376.1.1.24      few_secondary_structure_elements
e4nmwA1    7  1324567+------    ind=1  sheet=1  0.00028490  2111.78.1.7     a/b_three-layered_sandwiches
e3igfB5    8  87615243+++++++-  ind=1  sheet=1  0.00008338  2004.1.1.59     a/b_three-layered_sandwiches
e1fp1D2    7  3214576+++++-+    ind=1  sheet=1  0.00006645  2003.1.5.26     a/b_three-layered_sandwiches
e4kcdA2    4  4132+-++          ind=1  sheet=1  0.00270270  2111.17.1.314   a/b_three-layered_sandwiches
e3oxhA18   4  1432++-+          ind=1  sheet=1  0.00042052  211.1.1.6       a+b_two_layers
e3ezuA1    5  23145+-+--        ind=1  sheet=1  0.00164204  304.48.1.7      a+b_two_layers
e1uozA1    7  1234567+++++++    ind=1  sheet=1  0.07692308  2002.2.1.1      a/b_barrels
e3tebA1    7  3421765+-++-++    ind=0  sheet=2  0.00757576  246.3.1.13      a+b_four_layers
e3tebA1    6  123465+-++-+      ind=0  sheet=2  0.00757576  246.3.1.13      a+b_four_layers
e3e20C1    4  4123+-+-          ind=1  sheet=1  0.14285714  832.1.1.3       a+b_three_layers
e1bihA3    4  1243+-+-          ind=0  sheet=2  0.00002093  11.1.1.1514     beta_sandwiches
e1bihA3    5  15423++-+-        ind=0  sheet=2  0.00002093  11.1.1.1514     beta_sandwiches
e4lfmD1    5  21354+++++        ind=1  sheet=1  0.06250000  2111.60.1.2     a/b_three-layered_sandwiches
e1b4jH1    4  1243+-+-          ind=0  sheet=2  0.00000226  11.1.1.765      beta_sandwiches
e2bm0A5    7  2314576+------    ind=0  sheet=2  0.00003492  2004.1.1.258    a/b_three-layered_sandwiches
e2bm0A5    4  1234+-+-          ind=1  sheet=2  0.00003492  2004.1.1.258    a/b_three-layered_sandwiches
e1mjuH2    4  1243+-+-          ind=0  sheet=2  0.00001063  11.1.1.787      beta_sandwiches
e1mjuH2    3  123+-+            ind=0  sheet=2  0.00001063  11.1.1.787      beta_sandwiches
e1r1fA1    3  132+-+            ind=1  sheet=1  0.00034341  387.1.4.1       few_secondary_structure_elements
e2krbA1    4  4132+-+-          ind=1  sheet=1  0.00051203  304.9.1.76      a+b_two_layers
e3ay4C2    3  123+-+            ind=0  sheet=2  0.00005098  11.1.1.108      beta_sandwiches
e3ay4C2    5  15423++-+-        ind=0  sheet=2  0.00005098  11.1.1.108      beta_sandwiches
e3gplA1    3  132+-+            ind=1  sheet=1  0.00104167  101.1.2.55      alpha_arrays
e3pzsA1    9  213456789++++++-+-  ind=0  sheet=2  0.00438596  2003.6.1.4      a/b_three-layered_sandwiches
e3pzsA1    3  123++-            ind=0  sheet=2  0.00438596  2003.6.1.4      a/b_three-layered_sandwiches
e2arhA1    8  12345687+-+-++-+  ind=1  sheet=1  0.01000000  213.1.1.15      a+b_three_layers
e3sqbF2    4  1243+-+-          ind=0  sheet=2  0.00015293  11.1.5.204      beta_sandwiches
e3sqbF2    3  213+-+            ind=0  sheet=2  0.00015293  11.1.5.204      beta_sandwiches
e4cgyA1    7  7125436+-+-+-+    ind=1  sheet=1  0.05555556  264.2.1.3       beta_barrels
e4tyuA1    4  1243+-+-          ind=0  sheet=2  0.00000627  11.1.1.2548     beta_sandwiches
e4tyuA1    6  165234++-+-+      ind=0  sheet=2  0.00000627  11.1.1.2548     beta_sandwiches
e3lkbA2    4  2134++++          ind=1  sheet=1  0.00034843  2007.1.2.43     a/b_three-layered_sandwiches
e2nvgA1    4  1234+-+-          ind=1  sheet=1  0.01234568  4294.1.1.29     few_secondary_structure_elements
e3s52A1    4  2134+-+-          ind=0  sheet=2  0.04166667  11.9.1.3        beta_sandwiches
e3lwbB3    3  213+++            ind=1  sheet=1  0.00023084  2003.1.10.4     a/b_three-layered_sandwiches
e2ieaA1    5  13245+----        ind=1  sheet=1  0.02564103  2111.14.1.4     a/b_three-layered_sandwiches
e3thcA2    6  162534+-+-+-      ind=0  sheet=2  0.00116550  10.1.2.50       beta_sandwiches
e3thcA2    4  2134+-+-          ind=0  sheet=2  0.00116550  10.1.2.50       beta_sandwiches
e4h8sA2    7  4321765+-+-+-+    ind=1  sheet=1  0.00018222  220.1.1.13      beta_barrels
e2hrgA9    5  12534++-+-        ind=0  sheet=2  0.00160256  3156.1.1.6      beta_sandwiches
e2hrgA9    5  15423++-+-        ind=0  sheet=2  0.00160256  3156.1.1.6      beta_sandwiches
e4g0vB15   4  1243+-+-          ind=1  sheet=1  0.02564103  4014.1.1.3      a+b_two_layers
e3j1sH1    4  1243+-+-          ind=0  sheet=2  0.00000226  11.1.1.765      beta_sandwiches
e3g6sA1    7  3421765+-++-++    ind=0  sheet=2  0.00757576  246.3.1.13      a+b_four_layers
e3g6sA1    6  123465+-++-+      ind=0  sheet=2  0.00757576  246.3.1.13      a+b_four_layers
e1cqgA1    5  13245+++-+        ind=1  sheet=1  0.00012601  2485.1.1.57     a+b_three_layers
e1ezkA1    7  2154367+-+++-+    ind=1  sheet=1  0.00115207  2485.1.1.47     a+b_three_layers
e1wkqA1    4  2134+-++          ind=1  sheet=1  0.00190476  2492.1.1.5      a+b_three_layers
e1to4B1    8  63218745+-+-+-+-  ind=1  sheet=1  0.00004057  11.1.3.1        beta_sandwiches
e4ai6A8    5  51432+++++        ind=0  sheet=2  0.00186220  2004.1.1.35     a/b_three-layered_sandwiches
e4ai6A8    4  1243+--+          ind=0  sheet=2  0.00186220  2004.1.1.35     a/b_three-layered_sandwiches
e4aqvC1    3  123+-+            ind=1  sheet=2  0.00011639  2004.1.1.116    a/b_three-layered_sandwiches
e4aweA1    3  123+-+            ind=1  sheet=3  0.00023191  2002.1.1.196    a/b_barrels
e4aweA1    8  67812345++++++++  ind=0  sheet=3  0.00023191  2002.1.1.196    a/b_barrels
e4aweA1    3  123++-            ind=1  sheet=3  0.00023191  2002.1.1.196    a/b_barrels
e2ww8A4    5  21345+-+-+        ind=1  sheet=1  0.00015293  11.1.4.99       beta_sandwiches
e5a1uD1    4  1234+-+-          ind=1  sheet=7  0.00204918  5.1.4.54        beta_duplicates_or_obligate_multimers
e5a1uD1    4  1234+-+-          ind=1  sheet=7  0.00204918  5.1.4.54        beta_duplicates_or_obligate_multimers
e5a1uD1    4  1234+-+-          ind=1  sheet=7  0.00204918  5.1.4.54        beta_duplicates_or_obligate_multimers
e5a1uD1    4  1234+-+-          ind=1  sheet=7  0.00204918  5.1.4.54        beta_duplicates_or_obligate_multimers
e5a1uD1    4  1234+-+-          ind=1  sheet=7  0.00204918  5.1.4.54        beta_duplicates_or_obligate_multimers
e5a1uD1    4  1234+-+-          ind=1  sheet=7  0.00204918  5.1.4.54        beta_duplicates_or_obligate_multimers
e5a1uD1    3  123+-+            ind=1  sheet=7  0.00204918  5.1.4.54        beta_duplicates_or_obligate_multimers
e1ga8A1    7  3214657++++-++    ind=0  sheet=2  0.00411523  2111.6.1.18     a/b_three-layered_sandwiches
e1ga8A1    3  132+--            ind=0  sheet=2  0.00411523  2111.6.1.18     a/b_three-layered_sandwiches
e2dhiA1    7  4321765+-+-+-+    ind=1  sheet=1  0.00018222  220.1.1.13      beta_barrels
e3fu1A1    3  123+-+            ind=1  sheet=1  0.01000000  274.1.1.10      a+b_two_layers
e1jn6B1    4  1243+-+-          ind=0  sheet=2  0.00000226  11.1.1.765      beta_sandwiches
e1jn6B1    6  165234++-+-+      ind=0  sheet=2  0.00000226  11.1.1.765      beta_sandwiches
e4r8eA1    6  216534+-+---      ind=1  sheet=1  0.00106383  2111.79.1.12    a/b_three-layered_sandwiches
e2sgdI1    3  213+-+            ind=1  sheet=1  0.00294118  379.1.1.1       few_secondary_structure_elements
e3h51A1    6  216543+--+-+      ind=1  sheet=1  0.00142450  243.1.1.9       a+b_two_layers
e3lfjA1    7  3241567++++++-    ind=1  sheet=1  0.16666667  2111.34.1.1     a/b_three-layered_sandwiches
e5amoA1    4  1234+-+-          ind=1  sheet=5  0.00117096  5.1.3.36        beta_duplicates_or_obligate_multimers
e5amoA1    4  1234+-+-          ind=1  sheet=5  0.00117096  5.1.3.36        beta_duplicates_or_obligate_multimers
e5amoA1    4  1234+-+-          ind=1  sheet=5  0.00117096  5.1.3.36        beta_duplicates_or_obligate_multimers
e5amoA1    4  1234+-+-          ind=1  sheet=5  0.00117096  5.1.3.36        beta_duplicates_or_obligate_multimers
e4nd9A2    5  21354+++-+        ind=1  sheet=1  0.00225225  2111.17.1.288   a/b_three-layered_sandwiches
e1usmA1    4  1243+-+-          ind=1  sheet=1  0.11111111  305.2.1.1       a+b_two_layers
e3hvnA2    4  1432++-+          ind=0  sheet=2  0.03571429  5089.1.1.2      beta_complex_topology
e4k67A1    3  123+++            ind=0  sheet=5  0.00231481  10.5.1.19       beta_sandwiches
e4k67A1    3  123+++            ind=0  sheet=5  0.00231481  10.5.1.19       beta_sandwiches
e4k67A1    5  14352++-+-        ind=0  sheet=5  0.00231481  10.5.1.19       beta_sandwiches
e4k67A1    4  1423+-+-          ind=0  sheet=5  0.00231481  10.5.1.19       beta_sandwiches
e4k67A1    3  213+-+            ind=0  sheet=5  0.00231481  10.5.1.19       beta_sandwiches
e3adkA1    5  23145+++++        ind=1  sheet=1  0.00023277  2004.1.1.166    a/b_three-layered_sandwiches
e4lk4A2    4  1243+-+-          ind=0  sheet=2  0.00049702  11.1.1.797      beta_sandwiches
e4lk4A2    5  15423++-+-        ind=0  sheet=2  0.00049702  11.1.1.797      beta_sandwiches
e1u6lA1    4  1432++-+          ind=1  sheet=1  0.00862069  211.1.1.29      a+b_two_layers
e2eivA1    8  21387456++++++++  ind=1  sheet=1  0.00105708  2006.1.5.2      a/b_three-layered_sandwiches
e4jfyB2    4  1243+-+-          ind=0  sheet=2  0.00004230  11.1.1.2539     beta_sandwiches
e2muoA1    3  213+-+            ind=1  sheet=1  0.01851852  382.1.1.15      few_secondary_structure_elements
e1nvuS1    4  1243+-+-          ind=1  sheet=1  0.02777778  109.6.1.7       alpha_superhelices
e3q12A3    3  123+-+            ind=1  sheet=1  0.02777778  283.1.1.4       a+b_duplicates_or_obligate_multimers
e3gceA1    3  132+-+            ind=0  sheet=2  0.00793651  66.1.1.20       beta_sandwiches
e3gceA1    3  123+-+            ind=1  sheet=2  0.00793651  66.1.1.20       beta_sandwiches
e3vrwA1    3  123+-+            ind=1  sheet=1  0.00680272  188.1.1.1       alpha_arrays
e1rhi31    4  1423+-+-          ind=0  sheet=3  0.00034650  10.2.1.43       beta_sandwiches
e1rhi31    3  213+-+            ind=0  sheet=3  0.00034650  10.2.1.43       beta_sandwiches
e4ckcD2    7  1432567+-+-+--    ind=0  sheet=2  0.02325581  206.1.3.33      a+b_complex_topology
e4ckcD2    5  15423++-+-        ind=0  sheet=2  0.02325581  206.1.3.33      a+b_complex_topology
e1eltA1    5  13245+-+-+        ind=0  sheet=3  0.00004339  1.1.5.153       beta_barrels
e1eltA1    3  132+-+            ind=0  sheet=3  0.00004339  1.1.5.153       beta_barrels
e2j0uA2    7  7165243+++++++    ind=1  sheet=1  0.00017458  2004.1.1.978    a/b_three-layered_sandwiches
e1vkjC1    5  23145+++++        ind=1  sheet=2  0.00014325  2004.1.1.159    a/b_three-layered_sandwiches
e1vkjC1    3  123+-+            ind=1  sheet=2  0.00014325  2004.1.1.159    a/b_three-layered_sandwiches
e1pbaA1    3  213+-+            ind=1  sheet=1  0.01587302  304.7.1.37      a+b_two_layers
e4k2xB8    6  321465+++++-      ind=0  sheet=3  0.00039872  2003.1.2.288    a/b_three-layered_sandwiches
e4k2xB8    3  132+-+            ind=1  sheet=3  0.00039872  2003.1.2.288    a/b_three-layered_sandwiches
e4k2xB8    3  123+-+            ind=1  sheet=3  0.00039872  2003.1.2.288    a/b_three-layered_sandwiches
e4mtpA1    6  126534+-+--+      ind=0  sheet=2  0.00574713  304.48.1.37     a+b_two_layers
e4mtpA1    3  123+-+            ind=0  sheet=2  0.00574713  304.48.1.37     a+b_two_layers
e3hrzC1    4  1243+-+-          ind=0  sheet=2  0.00028401  11.1.5.1        beta_sandwiches
e3hrzC1    4  4132+-+-          ind=0  sheet=2  0.00028401  11.1.5.1        beta_sandwiches
e3fm7A1    3  132+-+            ind=1  sheet=1  0.25000000  864.1.1.2       a+b_two_layers
e2zagB7    3  213+-+            ind=0  sheet=2  0.08333333  11.14.1.6       beta_sandwiches
e3rzaB2    6  124356+-++++      ind=0  sheet=2  0.00357143  2011.1.1.60     a/b_three-layered_sandwiches
e3rzaB2    3  123+-+            ind=0  sheet=2  0.00357143  2011.1.1.60     a/b_three-layered_sandwiches
e1e88A3    3  123+-+            ind=1  sheet=1  0.02272727  391.1.1.4       few_secondary_structure_elements
e3ht4A1    7  1765423+-+++++    ind=1  sheet=1  0.00460829  2111.77.1.30    a/b_three-layered_sandwiches
e5e2yA1    3  123+++            ind=0  sheet=5  0.00231481  10.5.1.19       beta_sandwiches
e5e2yA1    3  123+++            ind=0  sheet=5  0.00231481  10.5.1.19       beta_sandwiches
e5e2yA1    4  1423+-+-          ind=0  sheet=5  0.00231481  10.5.1.19       beta_sandwiches
e5e2yA1    3  213+-+            ind=0  sheet=5  0.00231481  10.5.1.19       beta_sandwiches
e2bwmA1    4  4123+-+-          ind=0  sheet=7  0.00409836  5.1.4.37        beta_duplicates_or_obligate_multimers
e2bwmA1    4  1234+-+-          ind=1  sheet=7  0.00409836  5.1.4.37        beta_duplicates_or_obligate_multimers
e2bwmA1    4  1234+-+-          ind=1  sheet=7  0.00409836  5.1.4.37        beta_duplicates_or_obligate_multimers
e2bwmA1    5  12345+-+-+        ind=0  sheet=7  0.00409836  5.1.4.37        beta_duplicates_or_obligate_multimers
e2bwmA1    4  1234+-+-          ind=1  sheet=7  0.00409836  5.1.4.37        beta_duplicates_or_obligate_multimers
e2bwmA1    4  1234+-+-          ind=1  sheet=7  0.00409836  5.1.4.37        beta_duplicates_or_obligate_multimers
e2bwmA1    4  1234+-+-          ind=1  sheet=7  0.00409836  5.1.4.37        beta_duplicates_or_obligate_multimers
e2cduA2    5  32145+++++        ind=0  sheet=2  0.00004343  2003.1.2.285    a/b_three-layered_sandwiches
e2cduA2    3  123+-+            ind=1  sheet=2  0.00004343  2003.1.2.285    a/b_three-layered_sandwiches
e3ntxA3    8  21345678+++++-+-  ind=1  sheet=1  0.04545455  2111.44.1.2     a/b_three-layered_sandwiches
e4e77A3    3  123+-+            ind=1  sheet=2  0.00219780  2111.77.1.28    a/b_three-layered_sandwiches
e4e77A3    7  1765423+-+++++    ind=1  sheet=2  0.00219780  2111.77.1.28    a/b_three-layered_sandwiches
e4dzgA1    5  12534++-+-        ind=0  sheet=2  0.00069930  10.1.2.40       beta_sandwiches
e4dzgA1    4  1423+-+-          ind=0  sheet=2  0.00069930  10.1.2.40       beta_sandwiches
e1yd2A1    3  213+-+            ind=1  sheet=1  0.03703704  821.1.1.3       a+b_three_layers
e2kzxA1    4  1234+-+-          ind=1  sheet=1  0.12500000  3518.1.1.1      a+b_two_layers
e3pafA1    4  1423+-++          ind=1  sheet=1  0.00411523  301.1.1.18      a+b_three_layers
e3bw2A1    8  18765432++++++++  ind=0  sheet=2  0.00049950  2002.1.1.710    a/b_barrels
e3bw2A1    3  132+-+            ind=0  sheet=2  0.00049950  2002.1.1.710    a/b_barrels
e3p24A1    9  123456798++-+-+-+-  ind=1  sheet=1  0.50000000  3338.1.1.1      a+b_two_layers
e3ap3A1    5  23145+++++        ind=1  sheet=1  0.00014325  2004.1.1.159    a/b_three-layered_sandwiches
e3iq0A1    4  2134+--+          ind=0  sheet=2  0.00438596  2003.6.1.4      a/b_three-layered_sandwiches
e2c9hA1    6  216534+-+---      ind=1  sheet=1  0.00106383  2111.79.1.12    a/b_three-layered_sandwiches
e5cmaB2    4  1243+-+-          ind=0  sheet=2  0.00000226  11.1.1.765      beta_sandwiches
e1xrsA2    9  789123456+++++++++  ind=1  sheet=1  0.00324675  2002.1.1.218    a/b_barrels
e3k2iA2    3  123+-+            ind=0  sheet=2  0.00099404  11.1.1.24       beta_sandwiches
e3k2iA2    5  32145+-+-+        ind=0  sheet=2  0.00099404  11.1.1.24       beta_sandwiches
e2nztA1    5  32145+-+++        ind=1  sheet=1  0.00052994  2484.1.1.520    mixed_a+b_and_a/b
e3jtsA1    4  1243+-+-          ind=0  sheet=2  0.00001541  11.1.1.2544     beta_sandwiches
e3jtsA1    3  123+-+            ind=0  sheet=2  0.00001541  11.1.1.2544     beta_sandwiches
e2e29A1    4  4132+-+-          ind=1  sheet=1  0.01612903  304.9.1.5       a+b_two_layers
e3h4pa1    5  31245+-+-+        ind=0  sheet=2  0.00118343  210.1.1.2       a+b_four_layers
e3h4pa1    5  12345+-+-+        ind=1  sheet=2  0.00118343  210.1.1.2       a+b_four_layers
e3zeyH1    5  32145+-+++        ind=1  sheet=1  0.00052994  2484.1.1.49     mixed_a+b_and_a/b
e4pfuA3    5  51423+-+++        ind=0  sheet=2  0.00042230  2111.17.1.214   a/b_three-layered_sandwiches
e4pfuA3    3  123+-+            ind=1  sheet=2  0.00042230  2111.17.1.214   a/b_three-layered_sandwiches
e2o8bB3    4  1243+-+-          ind=1  sheet=1  0.11111111  601.23.1.1      alpha_bundles
e1gzhB3    4  2134++++          ind=1  sheet=1  0.05882353  2111.68.1.7     a/b_three-layered_sandwiches
e4v5zAd1   3  213+-+            ind=1  sheet=1  0.00086430  221.1.2.19      a+b_two_layers
e4l5gA1    5  51234+-+-+        ind=1  sheet=1  0.00088028  4.1.1.261       beta_barrels
e2bnuA2    4  1243+-+-          ind=1  sheet=1  0.00015293  11.1.1.64       beta_sandwiches
e1tueA1    5  51432+++++        ind=1  sheet=1  0.00139665  2004.1.1.1413   a/b_three-layered_sandwiches
e3sy6A4    4  2134+--+          ind=0  sheet=2  0.00049702  11.1.4.221      beta_sandwiches
e2dh8A1    5  23154+-+-+        ind=1  sheet=1  0.00140252  304.9.1.74      a+b_two_layers
e3ljsA1    9  321456789+++++++-+  ind=0  sheet=2  0.00438596  2003.6.1.4      a/b_three-layered_sandwiches
e3ljsA1    4  2134+--+          ind=0  sheet=2  0.00438596  2003.6.1.4      a/b_three-layered_sandwiches
e4b6aO1    3  123+++            ind=1  sheet=1  0.04000000  2490.2.1.1      a/b_three-layered_sandwiches
e3j6bP1    4  1243+-+-          ind=1  sheet=1  0.02222222  304.109.1.1     a+b_two_layers
e4yuuC11   4  1243+--+          ind=1  sheet=1  0.07142857  5075.1.1.2      alpha_bundles
e3ffcJ4    4  1243+-+-          ind=0  sheet=2  0.00000560  11.1.1.1522     beta_sandwiches
e2ftmB1    3  213+-+            ind=1  sheet=1  0.00243902  384.1.1.13      few_secondary_structure_elements
e4qbgB2    5  23145+++++        ind=1  sheet=1  0.00013966  2004.1.1.152    a/b_three-layered_sandwiches
e2xttA1    3  123+-+            ind=1  sheet=1  0.10000000  356.1.1.1       few_secondary_structure_elements
e1seiA1    3  132+-+            ind=1  sheet=1  0.07142857  320.2.1.4       a+b_two_layers
e2w04B1    7  1345762+-+-+-+    ind=0  sheet=4  0.01162791  206.1.1.132     a+b_complex_topology
e2w04B1    3  213+-+            ind=0  sheet=4  0.01162791  206.1.1.132     a+b_complex_topology
e2w04B1    3  123+-+            ind=0  sheet=4  0.01162791  206.1.1.132     a+b_complex_topology
e2w04B1    3  123+--            ind=0  sheet=4  0.01162791  206.1.1.132     a+b_complex_topology
e3rnrA1    5  21354+-+--        ind=0  sheet=2  0.04166667  210.2.1.3       a+b_four_layers
e1j6wA1    5  51243++-+-        ind=1  sheet=1  0.01428571  309.1.1.1       a+b_two_layers
e1b1aA1    5  21345+++++        ind=1  sheet=1  0.00095238  2007.1.3.1      a/b_three-layered_sandwiches
e2nlzA1    7  1765432+-+-+-+    ind=0  sheet=3  0.00452489  210.1.6.1       a+b_four_layers
e2nlzA1    7  7156234+-+-+-+    ind=0  sheet=3  0.00452489  210.1.6.1       a+b_four_layers
e2nlzA1    3  123+--            ind=1  sheet=3  0.00452489  210.1.6.1       a+b_four_layers
e3js4A2    3  213+-+            ind=1  sheet=1  0.01666667  228.1.1.1       a+b_three_layers
e1s7iA1    4  4132+-+-          ind=1  sheet=1  0.00925926  304.4.1.17      a+b_two_layers
e4wotA1    6  123546+-+-+-      ind=0  sheet=2  0.00004455  206.1.1.24      a+b_complex_topology
e4wotA1    3  123+-+            ind=1  sheet=2  0.00004455  206.1.1.24      a+b_complex_topology
e3h0gC4    4  1423+-+-          ind=1  sheet=1  0.07142857  240.2.1.1       a+b_complex_topology
e2y43A1    3  213+-+            ind=1  sheet=1  0.00056497  376.1.1.27      few_secondary_structure_elements
e4xufA1    5  12354+-+-+        ind=1  sheet=2  0.00004455  206.1.1.24      a+b_complex_topology
e4xufA1    3  123+-+            ind=1  sheet=2  0.00004455  206.1.1.24      a+b_complex_topology
e1jl2A1    5  32145+-+++        ind=1  sheet=1  0.00025025  2484.1.1.401    mixed_a+b_and_a/b
e4wveA3    3  132++-            ind=0  sheet=2  0.04166667  706.2.1.2       beta_complex_topology
e4wz1A1    3  213+-+            ind=1  sheet=1  0.00112994  376.1.1.8       few_secondary_structure_elements
e3dmoA1    5  21345+-++-        ind=1  sheet=1  0.00190476  2492.1.1.5      a+b_three_layers
e3unpA1    5  12534+-+-+        ind=0  sheet=2  0.00699301  10.1.2.396      beta_sandwiches
e3unpA1    3  213+-+            ind=0  sheet=2  0.00699301  10.1.2.396      beta_sandwiches
e3ep0A1    5  12435++-++        ind=0  sheet=2  0.01666667  70.3.1.7        beta_barrels
e3ep0A1    3  132+-+            ind=1  sheet=2  0.01666667  70.3.1.7        beta_barrels
e1ne7A1    7  1765234+++++++    ind=0  sheet=2  0.00025800  2003.1.7.8      a/b_three-layered_sandwiches
e1ne7A1    3  132+-+            ind=0  sheet=2  0.00025800  2003.1.7.8      a/b_three-layered_sandwiches
e1p7hL1    4  1243+-+-          ind=0  sheet=2  0.00018073  11.1.1.192      beta_sandwiches
e1p7hL1    5  15423++-+-        ind=0  sheet=2  0.00018073  11.1.1.192      beta_sandwiches
e3tavA1    3  132+-+            ind=0  sheet=3  0.00740741  283.1.1.2       a+b_duplicates_or_obligate_multimers
e3tavA1    3  123+-+            ind=0  sheet=3  0.00740741  283.1.1.2       a+b_duplicates_or_obligate_multimers
e4k61A4    4  1234+-+-          ind=1  sheet=1  0.01851852  809.2.1.1       a+b_two_layers
e4e5sA2    5  21345+++++        ind=1  sheet=1  0.00129870  2007.1.1.19     a/b_three-layered_sandwiches
e3k93A1    3  132++-            ind=1  sheet=2  0.00490196  2008.1.1.63     a/b_three-layered_sandwiches
e3k93A1    4  1234+--+          ind=1  sheet=2  0.00490196  2008.1.1.63     a/b_three-layered_sandwiches
e2yadD1    5  12345+-+--        ind=1  sheet=1  0.33333333  3417.1.1.1      a+b_three_layers
e1s9vD1    4  1243+-+-          ind=0  sheet=2  0.00001541  11.1.1.2544     beta_sandwiches
e1s9vD1    4  2134+-+-          ind=0  sheet=2  0.00001541  11.1.1.2544     beta_sandwiches
e3gytA1    3  123+-+            ind=1  sheet=1  0.00497512  188.1.1.8       alpha_arrays
e1kxtB1    4  1243+-+-          ind=0  sheet=2  0.00000226  11.1.1.765      beta_sandwiches
e1kxtB1    5  32145+-+-+        ind=0  sheet=2  0.00000226  11.1.1.765      beta_sandwiches
e2oe0A1    5  13245+++-+        ind=1  sheet=1  0.00012601  2485.1.1.57     a+b_three_layers
e4nkdA1    4  1243+-+-          ind=0  sheet=2  0.00000226  11.1.1.765      beta_sandwiches
e1kb0A1    5  12345++-+-        ind=0  sheet=9  0.00068306  5.1.5.41        beta_duplicates_or_obligate_multimers
e1kb0A1    4  1432+-+-          ind=0  sheet=9  0.00068306  5.1.5.41        beta_duplicates_or_obligate_multimers
e1kb0A1    4  1234+-+-          ind=1  sheet=9  0.00068306  5.1.5.41        beta_duplicates_or_obligate_multimers
e1kb0A1    4  1234+-+-          ind=1  sheet=9  0.00068306  5.1.5.41        beta_duplicates_or_obligate_multimers
e1kb0A1    4  1234+-+-          ind=1  sheet=9  0.00068306  5.1.5.41        beta_duplicates_or_obligate_multimers
e1kb0A1    4  1234+-+-          ind=1  sheet=9  0.00068306  5.1.5.41        beta_duplicates_or_obligate_multimers
e1kb0A1    4  1234+-+-          ind=1  sheet=9  0.00068306  5.1.5.41        beta_duplicates_or_obligate_multimers
e1kb0A1    3  123+-+            ind=0  sheet=9  0.00068306  5.1.5.41        beta_duplicates_or_obligate_multimers
e1kb0A1    4  1234+-+-          ind=0  sheet=9  0.00068306  5.1.5.41        beta_duplicates_or_obligate_multimers
e1gdhA1    7  3214567+++++++    ind=1  sheet=1  0.00008600  2003.1.1.1      a/b_three-layered_sandwiches
e2gwgB1    3  123+++            ind=1  sheet=2  0.00020292  2002.1.1.14     a/b_barrels
e2gwgB1    6  123456++++++      ind=1  sheet=2  0.00020292  2002.1.1.14     a/b_barrels
e2i5qA4    3  123+-+            ind=1  sheet=1  0.00079618  218.1.1.3       a+b_two_layers
e1f5vA1    4  1243+-+-          ind=1  sheet=1  0.00333333  304.103.1.1     a+b_two_layers
e3gzxA2    8  17654328+-+-+-+-  ind=1  sheet=1  0.00392157  331.3.1.16      a+b_two_layers
e1twuA2    3  132++-            ind=1  sheet=1  0.01724138  211.1.1.43      a+b_two_layers
e2qa2A3    3  213+-+            ind=0  sheet=2  0.00179211  2485.1.1.52     a+b_three_layers
e2qa2A3    4  2134++-+          ind=0  sheet=2  0.00179211  2485.1.1.52     a+b_three_layers
e3kwdA1    7  1234567+++++++    ind=0  sheet=3  0.00183150  208.1.1.9       beta_duplicates_or_obligate_multimers
e3kwdA1    7  1234567+++++++    ind=0  sheet=3  0.00183150  208.1.1.9       beta_duplicates_or_obligate_multimers
e3kwdA1    7  1234567+++++++    ind=0  sheet=3  0.00183150  208.1.1.9       beta_duplicates_or_obligate_multimers
e1yt8A3    5  15423+++++        ind=1  sheet=1  0.00076278  2007.2.5.2      a/b_three-layered_sandwiches
e3ss9X2    7  1654732+-----+    ind=0  sheet=2  0.01470588  2003.4.1.5      a/b_three-layered_sandwiches
e3ss9X2    4  4123++++          ind=1  sheet=2  0.01470588  2003.4.1.5      a/b_three-layered_sandwiches
e2h6eA1    6  321456++++++      ind=1  sheet=1  0.00003625  2003.1.1.8      a/b_three-layered_sandwiches
e5dmgH2    4  1243+-+-          ind=0  sheet=2  0.00000226  11.1.1.765      beta_sandwiches
e1dpjA3    5  21453+-+-+        ind=0  sheet=3  0.00026717  1.1.1.45        beta_barrels
e1dpjA3    7  5412736+-+--++    ind=0  sheet=3  0.00026717  1.1.1.45        beta_barrels
e1dpjA3    4  1243+-+-          ind=0  sheet=3  0.00026717  1.1.1.45        beta_barrels
e2gu3A1    4  1234+-+-          ind=1  sheet=1  0.01111111  243.3.1.29      a+b_two_layers
e3fsbA1   10  12345678910++++++++++  ind=0  sheet=3  0.00183150  208.1.1.9       beta_duplicates_or_obligate_multimers
e3fsbA1   12  123456789101112+++++++++++-  ind=0  sheet=3  0.00183150  208.1.1.9       beta_duplicates_or_obligate_multimers
e3fsbA1   10  12345678910++++++++++  ind=0  sheet=3  0.00183150  208.1.1.9       beta_duplicates_or_obligate_multimers
e4cqhA1    6  321654+-+-+-      ind=1  sheet=1  0.00147929  223.1.1.19      a+b_three_layers
e3lobA1    4  4132+-+-          ind=0  sheet=3  0.00337838  10.2.1.33       beta_sandwiches
e3lobA1    5  14235+-+-+        ind=0  sheet=3  0.00337838  10.2.1.33       beta_sandwiches
e3lobA1    5  21534+-+-+        ind=0  sheet=3  0.00337838  10.2.1.33       beta_sandwiches
e3gi8H1    4  1243+-+-          ind=0  sheet=2  0.00000226  11.1.1.765      beta_sandwiches
e3gi8H1    6  165234++-+-+      ind=0  sheet=2  0.00000226  11.1.1.765      beta_sandwiches
e3hl2C3    4  1243+-+-          ind=1  sheet=1  0.00362319  3016.1.1.92     a+b_two_layers
e4jkmA3    4  1423+-+-          ind=0  sheet=3  0.00041135  10.1.2.231      beta_sandwiches
e4jkmA3    6  213645+-+-+-      ind=0  sheet=3  0.00041135  10.1.2.231      beta_sandwiches
e4jkmA3    3  132+-+            ind=0  sheet=3  0.00041135  10.1.2.231      beta_sandwiches
e1bn7A1    8  12435678+-++++++  ind=1  sheet=1  0.00028490  2111.78.1.7     a/b_three-layered_sandwiches
e3p4eA1    6  241536+-+-++      ind=1  sheet=1  0.01666667  304.111.1.1     a+b_two_layers
e4b2tq4    3  132++-            ind=1  sheet=1  0.02941176  2498.5.1.1      mixed_a+b_and_a/b
e3towA1    3  132+-+            ind=1  sheet=3  0.50000000  3448.1.1.1      beta_duplicates_or_obligate_multimers
e3towA1    3  132+-+            ind=1  sheet=3  0.50000000  3448.1.1.1      beta_duplicates_or_obligate_multimers
e3towA1    3  132+-+            ind=1  sheet=3  0.50000000  3448.1.1.1      beta_duplicates_or_obligate_multimers
e1o6eB1    7  7143265+-+-++-    ind=1  sheet=1  0.07142857  50.1.1.1        beta_barrels
e3uvhA2    4  2134++-+          ind=1  sheet=1  0.00107527  2485.1.1.218    a+b_three_layers
e4ts6A1    4  4123+-+-          ind=0  sheet=2  0.00183824  11.2.1.13       beta_sandwiches
e4ts6A1    4  2134+-+-          ind=0  sheet=2  0.00183824  11.2.1.13       beta_sandwiches
e4ml0B1    5  15432++-+-        ind=1  sheet=1  0.01785714  4312.1.1.8      a+b_two_layers
e2kfbA1    4  2134+-+-          ind=0  sheet=2  0.00255102  72.1.1.1        beta_sandwiches
e2kfbA1    3  213+-+            ind=0  sheet=2  0.00255102  72.1.1.1        beta_sandwiches
e3kfuE1   11  1324651011978+---+-+-+++  ind=1  sheet=1  0.04761905  2111.49.1.1     a/b_three-layered_sandwiches
e3uyiA1    7  1234567+++++++    ind=1  sheet=2  0.00008895  2002.1.1.4      a/b_barrels
e3uyiA1    3  123+-+            ind=1  sheet=2  0.00008895  2002.1.1.4      a/b_barrels
e1ed7A1    3  123+-+            ind=1  sheet=1  0.03333333  64.3.1.1        beta_meanders
e1um4H1    4  1243+-+-          ind=0  sheet=2  0.00000226  11.1.1.765      beta_sandwiches
e1um4H1    6  165234++-+-+      ind=0  sheet=2  0.00000226  11.1.1.765      beta_sandwiches
e1x5jA1    3  123+-+            ind=0  sheet=2  0.00004057  11.1.1.299      beta_sandwiches
e2vrcA1    7  3214567+++++++    ind=1  sheet=1  0.00033738  2003.1.1.51     a/b_three-layered_sandwiches
e2gzwD1    4  1423+-+-          ind=0  sheet=2  0.00040700  10.12.1.295     beta_sandwiches
e2gzwD1    4  1423+-+-          ind=0  sheet=2  0.00040700  10.12.1.295     beta_sandwiches
e1c7gA3    3  132+-+            ind=1  sheet=1  0.00434783  3016.1.1.7      a+b_two_layers
e1wb4A1    8  12435678+-++++++  ind=1  sheet=1  0.00023742  2111.78.1.6     a/b_three-layered_sandwiches
e2dt5A2    6  321456++++++      ind=1  sheet=1  0.00043860  2003.1.1.107    a/b_three-layered_sandwiches
e1wntC1    7  3214567+++++++    ind=1  sheet=1  0.00001812  2003.1.1.417    a/b_three-layered_sandwiches
e1tt7A1    3  213+-+            ind=0  sheet=2  0.00131062  236.1.1.22      beta_barrels
e1qkiA1    9  923415678++-++-+-+  ind=1  sheet=1  0.00833333  298.1.1.7       a+b_two_layers
e2j4wL1    3  123+-+            ind=0  sheet=2  0.00000241  11.1.1.1549     beta_sandwiches
e2j4wL1    6  165234++-+-+      ind=0  sheet=2  0.00000241  11.1.1.1549     beta_sandwiches
e2wuxA1    3  123+-+            ind=1  sheet=3  0.00450450  10.2.1.39       beta_sandwiches
e2wuxA1    4  1423+-+-          ind=0  sheet=3  0.00450450  10.2.1.39       beta_sandwiches
e2wuxA1    5  31524+-+-+        ind=0  sheet=3  0.00450450  10.2.1.39       beta_sandwiches
e3j9mAC1   4  1234++--          ind=1  sheet=1  0.01190476  327.11.1.34     a+b_two_layers
e2veaA2    5  21543+-+-+        ind=1  sheet=1  0.00192308  223.1.1.25      a+b_three_layers
e3sggA2    3  213+++            ind=1  sheet=1  0.33333333  3306.1.1.3      a/b_three-layered_sandwiches
e3js8A2    4  1243+---          ind=1  sheet=2  0.01315789  217.1.1.4       a+b_complex_topology
e3js8A2    5  12534+-+-+        ind=1  sheet=2  0.01315789  217.1.1.4       a+b_complex_topology
e2gkiA2    4  1243+-+-          ind=0  sheet=2  0.00000226  11.1.1.765      beta_sandwiches
e3eqyA1    3  213+-+            ind=1  sheet=1  0.05882353  178.1.1.1       alpha_arrays
e3dtyB1    5  21345+++++        ind=1  sheet=1  0.00007695  2003.1.1.414    a/b_three-layered_sandwiches
e5a7yB1    3  132++-            ind=1  sheet=2  0.04166667  2488.1.1.40     a/b_three-layered_sandwiches
e5a7yB1    7  3216475+++++++    ind=1  sheet=2  0.04166667  2488.1.1.40     a/b_three-layered_sandwiches
e4hd8A3    6  321456++++++      ind=1  sheet=1  0.00014148  2003.1.4.33     a/b_three-layered_sandwiches
e1yedB1    4  1243+-+-          ind=0  sheet=2  0.00000226  11.1.1.765      beta_sandwiches
e8abpA3    6  213456++++++      ind=1  sheet=1  0.00059524  2007.1.2.36     a/b_three-layered_sandwiches
e2zfhA1    4  4132+-+-          ind=1  sheet=1  0.00520833  304.5.1.2       a+b_two_layers
e4l3mA1    8  67812345++++++++  ind=1  sheet=1  0.00032468  2002.1.1.711    a/b_barrels
e4g3rA1    5  12543+--+-        ind=0  sheet=2  0.00793651  149.1.1.3       alpha_arrays
e4g3rA1    3  132+-+            ind=0  sheet=2  0.00793651  149.1.1.3       alpha_arrays
e4lvhB1    3  123+-+            ind=0  sheet=2  0.00001063  11.1.1.787      beta_sandwiches
e1bb8A1    3  123+-+            ind=1  sheet=1  0.08333333  252.2.1.4       a+b_two_layers
e4rw0A1    5  21345+++++        ind=1  sheet=1  0.00277778  2007.5.1.31     a/b_three-layered_sandwiches
e2uvkA1    4  1234+-+-          ind=1  sheet=6  0.00063052  5.1.3.16        beta_duplicates_or_obligate_multimers
e2uvkA1    4  1234+-+-          ind=1  sheet=6  0.00063052  5.1.3.16        beta_duplicates_or_obligate_multimers
e2uvkA1    4  1234+-+-          ind=1  sheet=6  0.00063052  5.1.3.16        beta_duplicates_or_obligate_multimers
e2uvkA1    4  1234+-+-          ind=1  sheet=6  0.00063052  5.1.3.16        beta_duplicates_or_obligate_multimers
e2uvkA1    4  1234+-+-          ind=1  sheet=6  0.00063052  5.1.3.16        beta_duplicates_or_obligate_multimers
e2uvkA1    4  1234+-+-          ind=1  sheet=6  0.00063052  5.1.3.16        beta_duplicates_or_obligate_multimers
e1bd7A3    4  2134+-+-          ind=0  sheet=2  0.00255102  72.1.1.1        beta_sandwiches
e1bd7A3    3  213+-+            ind=0  sheet=2  0.00255102  72.1.1.1        beta_sandwiches
e2qjvB3    6  123645+-+-+-      ind=0  sheet=2  0.00793651  10.12.1.303     beta_sandwiches
e2qjvB3    4  1423+-+-          ind=0  sheet=2  0.00793651  10.12.1.303     beta_sandwiches
e1j6oA1    8  12345678++++++++  ind=1  sheet=1  0.00020292  2002.1.1.14     a/b_barrels
e5dt9A3    3  123+++            ind=1  sheet=1  0.50000000  6096.1.1.1      a+b_two_layers
e1dt4A1    3  132+-+            ind=1  sheet=1  0.00142857  327.11.2.14     a+b_two_layers
e2e2zA1    3  213+-+            ind=1  sheet=1  0.50000000  375.3.1.2       few_secondary_structure_elements
e2g2rA1    4  1243+-+-          ind=0  sheet=2  0.00000241  11.1.1.1549     beta_sandwiches
e4bwoA1    5  15423+-+-+        ind=0  sheet=2  0.00198807  11.1.1.385      beta_sandwiches
e4bwoA1    5  12534+-+-+        ind=0  sheet=2  0.00198807  11.1.1.385      beta_sandwiches
e3ba0A1    4  1234+-+-          ind=1  sheet=4  0.00063052  5.1.1.1         beta_duplicates_or_obligate_multimers
e3ba0A1    4  1234+-+-          ind=1  sheet=4  0.00063052  5.1.1.1         beta_duplicates_or_obligate_multimers
e3ba0A1    4  1234+-+-          ind=1  sheet=4  0.00063052  5.1.1.1         beta_duplicates_or_obligate_multimers
e3ba0A1    4  1234+-+-          ind=1  sheet=4  0.00063052  5.1.1.1         beta_duplicates_or_obligate_multimers
e1iqbA2    3  213+-+            ind=1  sheet=1  0.00033300  387.1.2.1       few_secondary_structure_elements
e3zifM1    4  2134+-+-          ind=0  sheet=3  0.25000000  10.24.1.1       beta_sandwiches
e3zifM1    4  1423+-+-          ind=0  sheet=3  0.25000000  10.24.1.1       beta_sandwiches
e1zelB2    3  123+--            ind=1  sheet=2  0.50000000  316.2.1.1       a+b_three_layers
e1zelB2    3  132++-            ind=1  sheet=2  0.50000000  316.2.1.1       a+b_three_layers
e4f9bA1    5  12354+-+-+        ind=1  sheet=1  0.00004455  206.1.1.24      a+b_complex_topology
e3i9mA1    4  1234++++          ind=1  sheet=1  0.05555556  2007.15.1.3     a/b_three-layered_sandwiches
e3cpfA3    4  1234+-+-          ind=1  sheet=1  0.00078247  4.1.1.111       beta_barrels
e1xa0B2    6  321456++++++      ind=1  sheet=1  0.00003625  2003.1.1.8      a/b_three-layered_sandwiches
e2dk1A1    3  123+-+            ind=1  sheet=1  0.00294985  64.1.1.1        beta_meanders
e4c0rA1    5  21354+++-+        ind=0  sheet=2  0.00017106  2111.17.1.298   a/b_three-layered_sandwiches
e4c0rA1    3  123+-+            ind=1  sheet=2  0.00017106  2111.17.1.298   a/b_three-layered_sandwiches
e4tn0A1    7  2761534+-+++++    ind=1  sheet=1  0.00833333  2111.3.1.6      a/b_three-layered_sandwiches
e1frvB1    3  213+-+            ind=1  sheet=1  0.04166667  4046.1.1.2      beta_meanders
e1p6tA1    4  4132+-+-          ind=1  sheet=1  0.00714286  304.3.1.7       a+b_two_layers
e4au7B1    3  123+-+            ind=0  sheet=2  0.00287356  70.3.1.21       beta_barrels
e4au7B1    5  23154+-+-+        ind=1  sheet=2  0.00287356  70.3.1.21       beta_barrels
e1iamA1    3  123+-+            ind=0  sheet=2  0.00002549  11.1.1.300      beta_sandwiches
e1iamA1    4  2134+-+-          ind=0  sheet=2  0.00002549  11.1.1.300      beta_sandwiches
e3oc4B11   5  15234+++++        ind=0  sheet=2  0.00005696  2003.1.2.20     a/b_three-layered_sandwiches
e3oc4B11   3  123+-+            ind=1  sheet=2  0.00005696  2003.1.2.20     a/b_three-layered_sandwiches
e3pioA2    4  4123+-+-          ind=1  sheet=1  0.00043066  2.1.1.378       beta_barrels
e4rwyL2    3  123+-+            ind=0  sheet=2  0.00000241  11.1.1.1549     beta_sandwiches
e4rwyL2    6  165234++-+-+      ind=0  sheet=2  0.00000241  11.1.1.1549     beta_sandwiches
e4l9xB2    5  41235++-+-        ind=0  sheet=2  0.01587302  65.1.1.120      beta_sandwiches
e4l9xB2    7  2134567+--+-+-    ind=0  sheet=2  0.01587302  65.1.1.120      beta_sandwiches
e4fhcA1    5  21354++++-        ind=0  sheet=3  0.00064935  2002.1.1.166    a/b_barrels
e4fhcA1    8  12345678+-------  ind=0  sheet=3  0.00064935  2002.1.1.166    a/b_barrels
e4fhcA1    3  132+-+            ind=1  sheet=3  0.00064935  2002.1.1.166    a/b_barrels
e4lgnA4    4  1234+-+-          ind=1  sheet=7  0.00117096  5.1.4.204       beta_duplicates_or_obligate_multimers
e4lgnA4    4  1234+-+-          ind=1  sheet=7  0.00117096  5.1.4.204       beta_duplicates_or_obligate_multimers
e4lgnA4    4  1234+-+-          ind=1  sheet=7  0.00117096  5.1.4.204       beta_duplicates_or_obligate_multimers
e4lgnA4    4  1234+-+-          ind=1  sheet=7  0.00117096  5.1.4.204       beta_duplicates_or_obligate_multimers
e4lgnA4    4  1234+-+-          ind=1  sheet=7  0.00117096  5.1.4.204       beta_duplicates_or_obligate_multimers
e4lgnA4    4  1234+-+-          ind=1  sheet=7  0.00117096  5.1.4.204       beta_duplicates_or_obligate_multimers
e4lgnA4    3  123+-+            ind=1  sheet=7  0.00117096  5.1.4.204       beta_duplicates_or_obligate_multimers
e4xgoA1   13  12345678910111213+++++++++++++  ind=0  sheet=2  0.00147929  207.1.1.51      beta_duplicates_or_obligate_multimers
e4xgoA1    3  123+++            ind=0  sheet=2  0.00147929  207.1.1.51      beta_duplicates_or_obligate_multimers
e2b5iD2    3  123+-+            ind=1  sheet=1  0.00036657  389.1.2.4       few_secondary_structure_elements
e2v4mA2    5  21345+++++        ind=1  sheet=1  0.00202020  2007.6.1.15     a/b_three-layered_sandwiches
e1uocA1    6  143256++-+++      ind=1  sheet=1  0.00100100  2484.1.1.6      mixed_a+b_and_a/b
e4iboD1    7  3214567+++++++    ind=1  sheet=1  0.00001812  2003.1.1.417    a/b_three-layered_sandwiches
e2zweB1    4  1234+-+-          ind=1  sheet=2  0.01587302  214.1.1.3       a+b_two_layers
e2zweB1    3  123+-+            ind=1  sheet=2  0.01587302  214.1.1.3       a+b_two_layers
e4ncdA2    3  123+-+            ind=0  sheet=2  0.00198807  11.1.1.778      beta_sandwiches
e4ncdA2    4  2134+-+-          ind=0  sheet=2  0.00198807  11.1.1.778      beta_sandwiches
e3g6jE1    4  1243+-+-          ind=0  sheet=2  0.00000241  11.1.1.1549     beta_sandwiches
e5cvrA2    4  1423+-+-          ind=0  sheet=2  0.00040700  10.12.1.295     beta_sandwiches
e5cvrA2    4  1423+-+-          ind=0  sheet=2  0.00040700  10.12.1.295     beta_sandwiches
e2a6qD1    3  123++-            ind=1  sheet=1  0.16666667  4267.1.1.2      a+b_duplicates_or_obligate_multimers
e1csnA1    6  123465+-+-+-      ind=1  sheet=2  0.00004455  206.1.1.24      a+b_complex_topology
e1csnA1    3  123+-+            ind=1  sheet=2  0.00004455  206.1.1.24      a+b_complex_topology
e4hzvA1    4  1432+-+-          ind=0  sheet=6  0.00029274  5.1.3.19        beta_duplicates_or_obligate_multimers
e4hzvA1    4  1234+-+-          ind=1  sheet=6  0.00029274  5.1.3.19        beta_duplicates_or_obligate_multimers
e4hzvA1    4  1234+-+-          ind=1  sheet=6  0.00029274  5.1.3.19        beta_duplicates_or_obligate_multimers
e4hzvA1    4  1234+-+-          ind=1  sheet=6  0.00029274  5.1.3.19        beta_duplicates_or_obligate_multimers
e4hzvA1    4  1234+-+-          ind=1  sheet=6  0.00029274  5.1.3.19        beta_duplicates_or_obligate_multimers
e2a62A4    4  1243+-+-          ind=0  sheet=2  0.00003259  11.1.1.2522     beta_sandwiches
e2a62A4    4  1432++-+          ind=0  sheet=2  0.00003259  11.1.1.2522     beta_sandwiches
e4iwxA3    4  1423+-+-          ind=1  sheet=2  0.00155039  206.1.3.22      a+b_complex_topology
e4iwxA3    5  32145+-+-+        ind=1  sheet=2  0.00155039  206.1.3.22      a+b_complex_topology
e1yw6A2    4  1432+-+-          ind=0  sheet=2  0.08333333  325.2.1.2       a+b_complex_topology
e1yw6A2    3  123+-+            ind=0  sheet=2  0.08333333  325.2.1.2       a+b_complex_topology
e2cboA1    3  123+-+            ind=0  sheet=2  0.00024851  11.1.1.136      beta_sandwiches
e2cboA1    6  651234+-+-+-      ind=0  sheet=2  0.00024851  11.1.1.136      beta_sandwiches
e2x8cA5    4  4123++++          ind=0  sheet=2  0.00005696  2003.1.2.20     a/b_three-layered_sandwiches
e2x8cA5    3  123+-+            ind=1  sheet=2  0.00005696  2003.1.2.20     a/b_three-layered_sandwiches
e1mowA1    4  1243+-+-          ind=1  sheet=1  0.00252525  242.1.1.4       a+b_two_layers
e1u5tA2    3  132+-+            ind=1  sheet=1  0.00052083  101.1.2.1053    alpha_arrays
e1mp9B2    5  15432+-+-+        ind=1  sheet=1  0.00892857  331.1.1.4       a+b_two_layers
e4qdiA1    6  126345+-----      ind=1  sheet=1  0.04000000  2111.70.1.1     a/b_three-layered_sandwiches
e2waeA3    6  321654+-+-+-      ind=1  sheet=1  0.00340136  223.3.1.78      a+b_three_layers
e1ojtA1    5  12543+-+-+        ind=1  sheet=1  0.00265957  244.2.1.5       a+b_two_layers
e1nv8A3    7  3214576+++++-+    ind=1  sheet=1  0.00012183  2003.1.5.86     a/b_three-layered_sandwiches
e1sgyI1    3  213+-+            ind=1  sheet=1  0.00294118  379.1.1.1       few_secondary_structure_elements
e3kh6A1    7  1276354+-----+    ind=1  sheet=1  0.00395257  2111.27.1.24    a/b_three-layered_sandwiches
e4fwdA2    3  213+-+            ind=1  sheet=1  0.25000000  3714.1.1.2      a+b_two_layers
e1f3lA2    4  1234+-+-          ind=0  sheet=2  0.02941176  3698.1.1.3      beta_sandwiches
e1pinA1    3  123+-+            ind=1  sheet=1  0.00294985  64.1.1.1        beta_meanders
e3rg2G9    4  2134++++          ind=1  sheet=1  0.00584795  2111.84.1.8     a/b_three-layered_sandwiches
e4v1981    3  123+-+            ind=1  sheet=1  0.09090909  4281.1.1.1      a+b_two_layers
e1vm0A1    4  1243++-+          ind=1  sheet=1  0.03030303  328.1.1.1       a+b_two_layers
e5flmI2    3  123+-+            ind=1  sheet=1  0.00179211  375.1.1.29      few_secondary_structure_elements
e3ut0A3    6  213645+-+-+-      ind=0  sheet=2  0.00699301  10.1.2.107      beta_sandwiches
e4dohD2    3  123+-+            ind=0  sheet=2  0.00010464  11.1.1.174      beta_sandwiches
e4dohD2    4  2134+-+-          ind=0  sheet=2  0.00010464  11.1.1.174      beta_sandwiches
e4mmkD1    5  51234+-+-+        ind=1  sheet=1  0.00011936  4.1.1.40        beta_barrels
e3zliA2    3  132++-            ind=1  sheet=1  0.00408163  377.1.1.164     few_secondary_structure_elements
e1pmmA1    4  1243+-+-          ind=1  sheet=1  0.00197628  3016.1.1.47     a+b_two_layers
e3lbfA1    7  3214567+++++-+    ind=1  sheet=1  0.00006645  2003.1.5.26     a/b_three-layered_sandwiches
e1iugA2    7  1765423+-+++++    ind=1  sheet=1  0.00112486  2111.77.1.72    a/b_three-layered_sandwiches
e3hufB3    4  2134++++          ind=1  sheet=1  0.05882353  2111.68.1.10    a/b_three-layered_sandwiches
e4jpvH1    4  1243+-+-          ind=0  sheet=2  0.00000226  11.1.1.765      beta_sandwiches
e4qbnA1    4  1234+-++          ind=1  sheet=1  0.00294118  2008.1.1.59     a/b_three-layered_sandwiches
e2bnuA1    5  12543+-+-+        ind=0  sheet=2  0.00002881  11.1.1.1531     beta_sandwiches
e1bxzA1    3  213+-+            ind=0  sheet=2  0.00131062  236.1.1.22      beta_barrels
e1u7tA1    7  3214567+++++++    ind=1  sheet=1  0.00001812  2003.1.1.417    a/b_three-layered_sandwiches
e2hh0H2    4  1243+-+-          ind=0  sheet=2  0.00001063  11.1.1.787      beta_sandwiches
e2hh0H2    3  123+-+            ind=0  sheet=2  0.00001063  11.1.1.787      beta_sandwiches
e4oejA2    3  123+-+            ind=1  sheet=2  1.00000000  3946.1.1.1      beta_duplicates_or_obligate_multimers
e4mkrB1    6  321456++++++      ind=1  sheet=2  0.00438596  2003.1.1.353    a/b_three-layered_sandwiches
e2hqbA1    6  213456++++++      ind=1  sheet=1  0.00238095  2007.1.2.30     a/b_three-layered_sandwiches
e3loyA2    4  1234+-+-          ind=1  sheet=1  0.02777778  243.5.1.2       a+b_two_layers
e4bqmB2    5  21543+-+-+        ind=1  sheet=1  0.00549451  223.3.1.17      a+b_three_layers
e4izoA6    3  132+-+            ind=1  sheet=1  0.00314465  325.1.1.12      a+b_complex_topology
e1bgvA1    5  21345+++++        ind=0  sheet=2  0.00019069  2003.1.1.24     a/b_three-layered_sandwiches
e1bgvA1    3  123+-+            ind=1  sheet=2  0.00019069  2003.1.1.24     a/b_three-layered_sandwiches
e3utoB9    3  123+-+            ind=0  sheet=2  0.00001136  11.1.1.213      beta_sandwiches
e3utoB9    4  2134+-+-          ind=0  sheet=2  0.00001136  11.1.1.213      beta_sandwiches
e4uijA1    4  2143+--+          ind=1  sheet=1  0.01000000  226.1.1.2       a+b_two_layers
e2dq7X1    6  156432++-+-+      ind=1  sheet=2  0.00004455  206.1.1.24      a+b_complex_topology
e2dq7X1    3  123+-+            ind=1  sheet=2  0.00004455  206.1.1.24      a+b_complex_topology
e1dt0B2    3  213+-+            ind=1  sheet=1  0.01666667  228.1.1.1       a+b_three_layers
e2f3oA1    5  12354+++--        ind=0  sheet=2  0.02777778  2500.1.1.10     a/b_barrels
e3s5wB1    3  123+++            ind=1  sheet=2  0.00109649  2003.1.2.284    a/b_three-layered_sandwiches
e3s5wB1    3  123+-+            ind=1  sheet=2  0.00109649  2003.1.2.284    a/b_three-layered_sandwiches
e3ijhB1    4  1243+-+-          ind=0  sheet=2  0.00000627  11.1.1.2548     beta_sandwiches
e3ijhB1    6  165234++-+-+      ind=0  sheet=2  0.00000627  11.1.1.2548     beta_sandwiches
e2hesX1    4  1432+-+-          ind=0  sheet=7  0.00819672  5.1.4.333       beta_duplicates_or_obligate_multimers
e2hesX1    4  1234+-+-          ind=1  sheet=7  0.00819672  5.1.4.333       beta_duplicates_or_obligate_multimers
e2hesX1    4  1234+-+-          ind=1  sheet=7  0.00819672  5.1.4.333       beta_duplicates_or_obligate_multimers
e2hesX1    4  1234+-+-          ind=1  sheet=7  0.00819672  5.1.4.333       beta_duplicates_or_obligate_multimers
e2hesX1    4  1234+-+-          ind=1  sheet=7  0.00819672  5.1.4.333       beta_duplicates_or_obligate_multimers
e2hesX1    4  1234+-+-          ind=1  sheet=7  0.00819672  5.1.4.333       beta_duplicates_or_obligate_multimers
e2hesX1    4  1234+-+-          ind=1  sheet=7  0.00819672  5.1.4.333       beta_duplicates_or_obligate_multimers
e2z14A1    6  561234+-+-+-      ind=1  sheet=1  0.01785714  220.1.1.7       beta_barrels
e2oy7A3   12  123456789101112+-+-+-+-+-+-  ind=1  sheet=1  0.03225806  77.1.1.2        beta_meanders
e1dfxA1    3  123+-+            ind=0  sheet=2  0.00014201  11.1.1.56       beta_sandwiches
e4ewsA2    3  132+-+            ind=0  sheet=2  0.04761905  883.1.1.5       a+b_complex_topology
e4ewsA2    5  12345+-+-+        ind=1  sheet=2  0.04761905  883.1.1.5       a+b_complex_topology
e4gkbA1    7  3214567+++++++    ind=1  sheet=1  0.00001812  2003.1.1.417    a/b_three-layered_sandwiches
e2qshA4    4  1342++-+          ind=1  sheet=1  0.00208333  101.1.9.2       alpha_arrays
e2oslB1    3  123+-+            ind=0  sheet=2  0.00000241  11.1.1.1549     beta_sandwiches
e2yyzA2    6  321456+-+-+-      ind=0  sheet=2  0.01388889  2.4.1.25        beta_barrels
e2yyzA2    5  15234+-+-+        ind=1  sheet=2  0.01388889  2.4.1.25        beta_barrels
e5dwuH2    4  1243+-+-          ind=0  sheet=2  0.00000627  11.1.1.2548     beta_sandwiches
e5dwuH2    6  165234++-+-+      ind=0  sheet=2  0.00000627  11.1.1.2548     beta_sandwiches
e4q53A1    6  216543+--+-+      ind=1  sheet=1  0.01282051  243.1.1.70      a+b_two_layers
e1ddmA1    7  4321765+-+-+-+    ind=1  sheet=1  0.00081169  220.1.1.20      beta_barrels
e2eabA3    4  1243++-+          ind=0  sheet=2  0.04166667  12.6.1.15       beta_sandwiches
e2eabA3    6  123645+-+-+-      ind=0  sheet=2  0.04166667  12.6.1.15       beta_sandwiches
e5a42A4    3  123+-+            ind=0  sheet=2  0.00198807  11.1.1.2281     beta_sandwiches
e5a42A4    4  2134+-+-          ind=0  sheet=2  0.00198807  11.1.1.2281     beta_sandwiches
e4o8gA2    6  321654+-+-+-      ind=1  sheet=1  0.00147929  223.1.1.19      a+b_three_layers
e3n2lA1    5  21345+++++        ind=1  sheet=1  0.00352113  2111.73.1.1     a/b_three-layered_sandwiches
e3c6qC2    5  21345+++++        ind=1  sheet=1  0.00051020  2007.1.2.41     a/b_three-layered_sandwiches
e2f40A1    3  132+-+            ind=1  sheet=1  1.00000000  304.143.1.1     a+b_two_layers
e4b2tQ1    4  1432+-+-          ind=0  sheet=2  0.00105042  2487.1.1.35     a/b_three-layered_sandwiches
e4b2tQ1    4  4123+---          ind=1  sheet=2  0.00105042  2487.1.1.35     a/b_three-layered_sandwiches
e3hrdC1    3  132+++            ind=1  sheet=2  0.04545455  217.1.1.6       a+b_complex_topology
e3hrdC1    5  12534+-+-+        ind=1  sheet=2  0.04545455  217.1.1.6       a+b_complex_topology
e4fvsA1   13  75432113121110986+-+-+-+-+-+-+  ind=1  sheet=1  0.25000000  4200.1.1.2      beta_barrels
e4xglA1    4  4123++++          ind=1  sheet=1  0.00581395  2006.1.4.6      a/b_three-layered_sandwiches
e4lixA7    3  123+-+            ind=1  sheet=1  0.00160256  109.2.1.34      alpha_superhelices
e1pqsA1    4  1423+-+-          ind=1  sheet=1  0.00040128  221.1.1.22      a+b_two_layers
e3zeyD1    3  132+-+            ind=1  sheet=1  0.00020833  101.1.2.801     alpha_arrays
e1fhvA1    3  123+-+            ind=1  sheet=1  0.03125000  218.1.1.5       a+b_two_layers
e3o58J1    4  4132+-+-          ind=0  sheet=2  0.00089847  325.1.5.1       a+b_complex_topology
e3o58J1    3  132+-+            ind=0  sheet=2  0.00089847  325.1.5.1       a+b_complex_topology
e4v8mBv1   5  51234+-+-+        ind=1  sheet=1  0.00046948  4.1.1.779       beta_barrels
e4c5yA1    3  123+++            ind=1  sheet=2  0.00011196  2002.1.1.12     a/b_barrels
e4c5yA1    6  213456++++++      ind=1  sheet=2  0.00011196  2002.1.1.12     a/b_barrels
e3aiiA2    3  123+-+            ind=1  sheet=1  0.03571429  239.1.1.5       beta_barrels
e4ehiB7    6  165423+---+-      ind=1  sheet=1  0.01333333  2492.1.1.58     a+b_three_layers
e2heiA1    6  231456+-----      ind=1  sheet=1  0.00003121  2004.1.1.144    a/b_three-layered_sandwiches
e3i3nA2    3  213+--            ind=1  sheet=1  0.00869565  226.1.1.1       a+b_two_layers
e5ah1A1    7  2134576+++++++    ind=1  sheet=1  0.00183150  2111.78.1.41    a/b_three-layered_sandwiches
e3optA2    9  128796534++-+-+-+-  ind=0  sheet=3  0.00226757  10.12.1.301     beta_sandwiches
e3optA2    3  123+-+            ind=0  sheet=3  0.00226757  10.12.1.301     beta_sandwiches
e3optA2    4  1423+-+-          ind=0  sheet=3  0.00226757  10.12.1.301     beta_sandwiches
e5albH1    4  1243+-+-          ind=0  sheet=2  0.00000226  11.1.1.765      beta_sandwiches
e4jd6B6    5  12345+-+--        ind=1  sheet=1  0.00333333  213.1.1.161     a+b_three_layers
e4v6vA12   3  132+-+            ind=1  sheet=1  0.00621118  304.24.1.2      a+b_two_layers
e4ce481    3  123+-+            ind=1  sheet=1  0.09090909  4281.1.1.1      a+b_two_layers
e1v9cA1    6  165423+-----      ind=1  sheet=1  0.16666667  2007.7.1.1      a/b_three-layered_sandwiches
e4ja9A3    6  123465++---+      ind=0  sheet=3  0.00408163  246.2.1.2       a+b_four_layers
e4ja9A3    5  32145+++-+        ind=0  sheet=3  0.00408163  246.2.1.2       a+b_four_layers
e4ja9A3    3  132++-            ind=1  sheet=3  0.00408163  246.2.1.2       a+b_four_layers
e2ee3A1    3  123+-+            ind=0  sheet=2  0.00001136  11.1.1.213      beta_sandwiches
e2ee3A1    4  2134+-+-          ind=0  sheet=2  0.00001136  11.1.1.213      beta_sandwiches
e3fn4A3    7  3214567+++++++    ind=1  sheet=1  0.00008600  2003.1.1.1      a/b_three-layered_sandwiches
e2fokA1    3  132+-+            ind=1  sheet=1  0.00104167  101.1.2.48      alpha_arrays
e2fvyA3    6  213456++++++      ind=1  sheet=1  0.00059524  2007.1.2.36     a/b_three-layered_sandwiches
e2wnwA2   10  21107654893+-+-+-++-+  ind=1  sheet=1  0.00483092  12.1.1.70       beta_sandwiches
e1epwA1    7  1273456+-+-+-+    ind=0  sheet=2  0.00049950  10.1.1.36       beta_sandwiches
e3juyB2    4  1243+-+-          ind=0  sheet=2  0.00000226  11.1.1.765      beta_sandwiches
e2we7A1    5  32154+-+-+        ind=1  sheet=1  0.12500000  3268.1.1.1      a+b_two_layers
e3lqvB1    5  23154+-+-+        ind=1  sheet=1  0.00119474  304.9.1.34      a+b_two_layers
e4z7xB1    5  13245+--+-        ind=1  sheet=1  0.00057604  2485.1.1.220    a+b_three_layers
e3qctH1    4  1243+-+-          ind=0  sheet=2  0.00000226  11.1.1.765      beta_sandwiches
e3pujB4    6  126543+-----      ind=1  sheet=1  0.01851852  2111.86.1.2     a/b_three-layered_sandwiches
e3lxqA1    8  43516728+++++-++  ind=1  sheet=2  0.00833333  2111.3.1.6      a/b_three-layered_sandwiches
e3lxqA1    5  12345+-+-+        ind=1  sheet=2  0.00833333  2111.3.1.6      a/b_three-layered_sandwiches
e2dl3A1    5  51234+-+-+        ind=1  sheet=1  0.00002628  4.1.1.116       beta_barrels
e2dh2A2    6  123645+-+-+-      ind=1  sheet=1  0.00144928  12.1.1.53       beta_sandwiches
e3hfrB2    4  2134++++          ind=1  sheet=1  0.00071429  2007.1.5.18     a/b_three-layered_sandwiches
e3cnxA1    6  216543+--+-+      ind=1  sheet=1  0.00256410  243.1.1.25      a+b_two_layers
e3li8A1    6  321654+-+-+-      ind=1  sheet=1  0.00480769  223.1.1.47      a+b_three_layers
e1k8kF1    4  1234+-+-          ind=1  sheet=1  0.16666667  241.6.1.1       a+b_two_layers
e2i3qA1    4  1243+-+-          ind=1  sheet=1  0.00252525  242.1.1.4       a+b_two_layers
e2qqkA4    5  12534++-+-        ind=0  sheet=2  0.00621118  10.4.1.1        beta_sandwiches
e2qqkA4    4  1423+-+-          ind=0  sheet=2  0.00621118  10.4.1.1        beta_sandwiches
e3o9pA4    7  2341576+-+++-+    ind=1  sheet=1  0.00039746  2111.17.1.218   a/b_three-layered_sandwiches
e2yjpA1    5  21354+++-+        ind=0  sheet=2  0.00017106  2111.17.1.298   a/b_three-layered_sandwiches
e2yjpA1    3  123+-+            ind=1  sheet=2  0.00017106  2111.17.1.298   a/b_three-layered_sandwiches
e2zauC2    6  123645+-+-++      ind=1  sheet=1  0.01333333  301.2.1.1       a+b_three_layers
e1gc6A1    7  4321765+-+-+-+    ind=1  sheet=1  0.00198413  220.1.1.9       beta_barrels
e4nwqB1    4  2134++--          ind=1  sheet=1  0.03333333  315.1.1.1       a+b_two_layers
e3gpkA1    4  2143+-+-          ind=1  sheet=1  0.00370370  284.1.1.43      a+b_two_layers
e2g9hD2    5  21534+--+-        ind=1  sheet=1  0.00034048  221.1.1.33      a+b_two_layers
e5f46A1    5  12345+-+--        ind=1  sheet=1  0.00083333  213.1.1.59      a+b_three_layers
e2x0pA1    3  213+-+            ind=0  sheet=4  0.01162791  206.1.1.132     a+b_complex_topology
e2x0pA1    6  156432+-+-+-      ind=0  sheet=4  0.01162791  206.1.1.132     a+b_complex_topology
e2x0pA1    4  1432++-+          ind=0  sheet=4  0.01162791  206.1.1.132     a+b_complex_topology
e2x0pA1    3  123+--            ind=0  sheet=4  0.01162791  206.1.1.132     a+b_complex_topology
e3b84A1    3  213+--            ind=1  sheet=1  0.00869565  226.1.1.1       a+b_two_layers
e2ojhA1    3  213+-+            ind=0  sheet=6  0.00136612  5.1.4.318       beta_duplicates_or_obligate_multimers
e2ojhA1    4  1234+-+-          ind=1  sheet=6  0.00136612  5.1.4.318       beta_duplicates_or_obligate_multimers
e2ojhA1    4  1234+-+-          ind=1  sheet=6  0.00136612  5.1.4.318       beta_duplicates_or_obligate_multimers
e2ojhA1    4  1234+-+-          ind=1  sheet=6  0.00136612  5.1.4.318       beta_duplicates_or_obligate_multimers
e2ojhA1    4  1234+-+-          ind=1  sheet=6  0.00136612  5.1.4.318       beta_duplicates_or_obligate_multimers
e2ojhA1    4  1234+-+-          ind=1  sheet=6  0.00136612  5.1.4.318       beta_duplicates_or_obligate_multimers
e1ni5A1    5  12345+-+-+        ind=0  sheet=2  0.25000000  865.1.1.2       beta_complex_topology
e1ni5A1    3  123+-+            ind=0  sheet=2  0.25000000  865.1.1.2       beta_complex_topology
e4pifA1    4  1432+-+-          ind=0  sheet=3  0.00555556  76.1.1.12       beta_duplicates_or_obligate_multimers
e4pifA1    4  4123+-+-          ind=1  sheet=3  0.00555556  76.1.1.12       beta_duplicates_or_obligate_multimers
e4pifA1    4  4123+-+-          ind=1  sheet=3  0.00555556  76.1.1.12       beta_duplicates_or_obligate_multimers
e3ijeA2    4  1243+-+-          ind=0  sheet=2  0.00024851  11.1.1.818      beta_sandwiches
e1ejoL1    4  1243+-+-          ind=0  sheet=2  0.00000241  11.1.1.1549     beta_sandwiches
e4byl51    3  123+-+            ind=1  sheet=1  0.00041356  375.1.1.252     few_secondary_structure_elements
e1i39A1    5  32145+-+++        ind=1  sheet=1  0.00090090  2484.1.1.52     mixed_a+b_and_a/b
e3zo9B2    6  123645+-+-+-      ind=1  sheet=1  0.00362319  12.1.1.140      beta_sandwiches
e4jy5L1    5  15423++-+-        ind=0  sheet=2  0.00000560  11.1.1.1522     beta_sandwiches
e4jy5L1    3  132+-+            ind=0  sheet=2  0.00000560  11.1.1.1522     beta_sandwiches
e4gslD2    6  123465+-+-+-      ind=1  sheet=1  0.02500000  216.1.1.29      a+b_two_layers
e1otmA1    8  12345678++++++++  ind=1  sheet=1  0.00480769  207.1.1.29      beta_duplicates_or_obligate_multimers
e3dtyD2    8  23415678+-++-+-+  ind=1  sheet=1  0.00113636  298.1.1.27      a+b_two_layers
e3zmdC1    3  132+-+            ind=1  sheet=1  0.00003019  101.1.2.811     alpha_arrays
e2lxfA1    5  41325+-+--        ind=1  sheet=1  0.01041667  304.110.1.1     a+b_two_layers
e1fnsL1    4  1243+-+-          ind=0  sheet=2  0.00000241  11.1.1.1549     beta_sandwiches
e1fnsL1    6  165234++-+-+      ind=0  sheet=2  0.00000241  11.1.1.1549     beta_sandwiches
e3vc5A4    3  123+-+            ind=1  sheet=1  0.00079618  218.1.1.3       a+b_two_layers
e3aqpA3    4  2134+-+-          ind=0  sheet=2  0.00253807  1.1.5.34        beta_barrels
e3aqpA3    3  123+-+            ind=0  sheet=2  0.00253807  1.1.5.34        beta_barrels
e1p8lA3    5  15423++-+-        ind=0  sheet=2  0.00155039  206.1.3.13      a+b_complex_topology
e1p8lA3    5  21345+-+--        ind=1  sheet=2  0.00155039  206.1.3.13      a+b_complex_topology
e2r29L2    4  1243+-+-          ind=0  sheet=2  0.00000241  11.1.1.1549     beta_sandwiches
e2r29L2    5  15423++-+-        ind=0  sheet=2  0.00000241  11.1.1.1549     beta_sandwiches
e1d4oA1    7  1765234+++++++    ind=1  sheet=1  0.00109649  2003.1.4.47     a/b_three-layered_sandwiches
e3gqvA6    6  321456++++++      ind=1  sheet=1  0.00003625  2003.1.1.8      a/b_three-layered_sandwiches
e4gl9A1    5  12354+-+-+        ind=1  sheet=1  0.00004455  206.1.1.24      a+b_complex_topology
e1dzbA2    4  1243+-+-          ind=0  sheet=2  0.00000226  11.1.1.765      beta_sandwiches
e3g04A1    3  132+-+            ind=0  sheet=2  0.00000560  11.1.1.1522     beta_sandwiches
e3w6nB2    8  87615243+++++--+  ind=1  sheet=1  0.00046555  2004.1.1.1410   a/b_three-layered_sandwiches
e1qubA5    4  1234+-+-          ind=1  sheet=1  0.00027809  389.1.2.3       few_secondary_structure_elements
e2k4vA1    5  12345+-+-+        ind=1  sheet=1  1.00000000  3514.1.1.1      a+b_two_layers
e2wftB1    8  18762345+-+--+-+  ind=0  sheet=4  0.00117096  5.1.3.11        beta_duplicates_or_obligate_multimers
e2wftB1    4  1234+-+-          ind=1  sheet=4  0.00117096  5.1.3.11        beta_duplicates_or_obligate_multimers
e2wftB1    4  1234+-+-          ind=1  sheet=4  0.00117096  5.1.3.11        beta_duplicates_or_obligate_multimers
e2wftB1    4  1234+-+-          ind=1  sheet=4  0.00117096  5.1.3.11        beta_duplicates_or_obligate_multimers
e4g0vB16   5  21345++++-        ind=1  sheet=1  0.00232558  2006.1.3.25     a/b_three-layered_sandwiches
e1yw4A3   10  12354697810+-+----+++  ind=1  sheet=1  0.00500000  2011.1.1.22     a/b_three-layered_sandwiches
e3hbaB3    4  2134++++          ind=1  sheet=1  0.00202020  2007.6.1.15     a/b_three-layered_sandwiches
e2dnrA1    5  23154+-+-+        ind=1  sheet=1  0.01612903  304.9.1.4       a+b_two_layers
e1espA1    5  51234++-+-        ind=0  sheet=2  0.00378788  2498.1.1.120    mixed_a+b_and_a/b
e4e9jA3    3  132+-+            ind=1  sheet=1  0.06250000  327.16.1.1      a+b_two_layers
e3tqtA1    4  1423+-+-          ind=1  sheet=2  0.00027042  206.1.3.1       a+b_complex_topology
e3tqtA1    5  32145+-+-+        ind=1  sheet=2  0.00027042  206.1.3.1       a+b_complex_topology
e2fjfA1    4  1243+-+-          ind=0  sheet=2  0.00000241  11.1.1.1549     beta_sandwiches
e4e0wA2    5  21354+++-+        ind=1  sheet=1  0.00017106  2111.17.1.298   a/b_three-layered_sandwiches
e1omwA1    7  4321765+-+-+-+    ind=1  sheet=1  0.00018222  220.1.1.13      beta_barrels
e2yeoA1    3  132+-+            ind=1  sheet=1  0.00022427  387.1.5.9       few_secondary_structure_elements
e3r4qA4    4  1432++-+          ind=1  sheet=1  0.00107759  211.1.1.66      a+b_two_layers
e3j38K1    3  132+-+            ind=1  sheet=1  0.00020833  101.1.2.801     alpha_arrays
e2vbgA5    6  213456++++-+      ind=1  sheet=1  0.00015664  2003.1.4.8      a/b_three-layered_sandwiches
e3j3aK1    3  132+-+            ind=1  sheet=1  0.00020833  101.1.2.801     alpha_arrays
e3ec9A1    6  216543+--+-+      ind=1  sheet=1  0.00058275  243.1.1.44      a+b_two_layers
e3b2uD1    4  1243+-+-          ind=0  sheet=2  0.00000241  11.1.1.1549     beta_sandwiches
e3kjyA3    5  13245+--+-        ind=1  sheet=1  0.00107527  2485.1.1.218    a+b_three_layers
e2omwB1    3  132+-+            ind=0  sheet=2  0.00003259  11.1.1.2522     beta_sandwiches
e3hzuA1    5  15423+++++        ind=1  sheet=1  0.00076278  2007.2.5.2      a/b_three-layered_sandwiches
e4qpcA2    8  32145678+++++-+-  ind=1  sheet=1  0.02631579  2111.71.1.1     a/b_three-layered_sandwiches
e4qrrE1    4  1243+-+-          ind=0  sheet=2  0.00000560  11.1.1.1522     beta_sandwiches
e4qrrE1    6  165234++-+-+      ind=0  sheet=2  0.00000560  11.1.1.1522     beta_sandwiches
e4f23A2    3  123+++            ind=0  sheet=5  0.00231481  10.5.1.19       beta_sandwiches
e4f23A2    3  123+++            ind=0  sheet=5  0.00231481  10.5.1.19       beta_sandwiches
e4f23A2    4  1423+-+-          ind=0  sheet=5  0.00231481  10.5.1.19       beta_sandwiches
e4f23A2    3  213+-+            ind=0  sheet=5  0.00231481  10.5.1.19       beta_sandwiches
e2vz9B4    4  4132+-+-          ind=1  sheet=1  0.01785714  304.11.1.5      a+b_two_layers
e2anrA3    3  132+-+            ind=1  sheet=1  0.00142857  327.11.2.14     a+b_two_layers
e4o94A1    5  51423+-+++        ind=1  sheet=1  0.00010811  2111.17.1.302   a/b_three-layered_sandwiches
e2bbsB1    3  213+-+            ind=0  sheet=3  0.00013966  2004.1.1.1405   a/b_three-layered_sandwiches
e2bbsB1    3  213+-+            ind=0  sheet=3  0.00013966  2004.1.1.1405   a/b_three-layered_sandwiches
e2bbsB1    6  651432+-----      ind=0  sheet=3  0.00013966  2004.1.1.1405   a/b_three-layered_sandwiches
e2wkpA3    6  231456+-----      ind=1  sheet=1  0.00003121  2004.1.1.144    a/b_three-layered_sandwiches
e1pxtA1    5  15423+-+++        ind=1  sheet=1  0.00200000  2111.79.1.18    a/b_three-layered_sandwiches
e2qb5A2    5  14235+-+-+        ind=0  sheet=2  0.01162791  206.1.3.18      a+b_complex_topology
e2qb5A2    4  2134+-+-          ind=0  sheet=2  0.01162791  206.1.3.18      a+b_complex_topology
e2a6pA1    6  651423+-++++      ind=1  sheet=1  0.01136364  2111.21.1.1     a/b_three-layered_sandwiches
e205lA1    3  123+-+            ind=1  sheet=1  0.00070126  235.1.1.86      a+b_complex_topology
e3j67A10   5  51432+++++        ind=0  sheet=2  0.00139665  2004.1.1.1414   a/b_three-layered_sandwiches
e3j67A10   3  123+-+            ind=1  sheet=2  0.00139665  2004.1.1.1414   a/b_three-layered_sandwiches
e1tme11    4  1423+-+-          ind=0  sheet=3  0.00026497  10.2.1.60       beta_sandwiches
e1tme11    4  1423+-+-          ind=0  sheet=3  0.00026497  10.2.1.60       beta_sandwiches
e1tme11    3  213+-+            ind=0  sheet=3  0.00026497  10.2.1.60       beta_sandwiches
e1yp5A1    5  51234+-+-+        ind=1  sheet=1  0.00002628  4.1.1.116       beta_barrels
e1nyqA3    6  123654++-+-+      ind=1  sheet=1  0.00208333  314.1.1.13      a+b_three_layers
e4kyhB3    4  1432++-+          ind=1  sheet=1  0.00078370  211.1.1.48      a+b_two_layers
e3h7hB1    4  4132+-+-          ind=1  sheet=1  0.12500000  304.17.1.2      a+b_two_layers
e4jo3L1    4  1243+-+-          ind=0  sheet=2  0.00002549  11.1.1.300      beta_sandwiches
e4jo3L1    4  2134+-+-          ind=0  sheet=2  0.00002549  11.1.1.300      beta_sandwiches
e1rrjA4    3  213+-+            ind=1  sheet=1  0.25000000  4057.1.1.1      alpha_arrays
e1rq2A1    4  1423+-++          ind=1  sheet=1  0.01111111  301.6.1.6       a+b_three_layers
e2qqnH1    4  1243+-+-          ind=0  sheet=2  0.00000226  11.1.1.765      beta_sandwiches
e4kucD1    4  1243+-+-          ind=0  sheet=2  0.00002549  11.1.1.300      beta_sandwiches
e4kucD1    3  123+-+            ind=0  sheet=2  0.00002549  11.1.1.300      beta_sandwiches
e3dmyA2    8  21435687+-+++++-  ind=1  sheet=1  0.02272727  2007.3.1.6      a/b_three-layered_sandwiches
e2fwrA2    6  165243++++++      ind=1  sheet=1  0.00017458  2004.1.1.978    a/b_three-layered_sandwiches
e5d1iA1    4  1423+-+-          ind=0  sheet=2  0.00040700  10.12.1.295     beta_sandwiches
e5d1iA1    4  1423+-+-          ind=0  sheet=2  0.00040700  10.12.1.295     beta_sandwiches
e5eumA1    4  2134+-+-          ind=0  sheet=2  0.00013966  2004.1.1.1405   a/b_three-layered_sandwiches
e5eumA1    6  651432+-----      ind=0  sheet=2  0.00013966  2004.1.1.1405   a/b_three-layered_sandwiches
e2fxaD1    3  132+-+            ind=1  sheet=1  0.00003019  101.1.2.811     alpha_arrays
e2bwnA1    3  132+-+            ind=1  sheet=1  0.00271739  3016.1.1.21     a+b_two_layers
e4fdoA1    8  41326758+-+-+-+-  ind=1  sheet=1  0.01785714  304.6.1.1       a+b_two_layers
e1nntA2    6  213546+++-+-      ind=1  sheet=1  0.00034650  2111.17.1.304   a/b_three-layered_sandwiches
e3j3bO1    4  4123++++          ind=1  sheet=1  0.04000000  2490.2.1.1      a/b_three-layered_sandwiches
e4odvL1    4  1243+-+-          ind=0  sheet=2  0.00000241  11.1.1.1549     beta_sandwiches
e4odvL1    6  165234++-+-+      ind=0  sheet=2  0.00000241  11.1.1.1549     beta_sandwiches
e1rdcA1    5  32145+-+++        ind=1  sheet=1  0.00025025  2484.1.1.401    mixed_a+b_and_a/b
e1wxnA1    4  1243+-+-          ind=1  sheet=1  0.01851852  383.1.1.3       few_secondary_structure_elements
e2rczA1    3  213+-+            ind=1  sheet=1  0.00038358  7.1.1.2         beta_barrels
e2qluA1    5  12354+-+-+        ind=1  sheet=1  0.00004455  206.1.1.24      a+b_complex_topology
e3hbxC2    4  1243+-+-          ind=1  sheet=1  0.00197628  3016.1.1.47     a+b_two_layers
e3a5zB2    4  1234+-+-          ind=1  sheet=1  0.00140845  4.1.1.27        beta_barrels
e1i10G2    5  32145+++++        ind=1  sheet=1  0.00005696  2003.1.1.40     a/b_three-layered_sandwiches
e1drsA1    3  213+-+            ind=1  sheet=1  0.11111111  382.1.1         few_secondary_structure_elements
e2e9wB13   4  1243+-+-          ind=0  sheet=2  0.00033135  11.1.1.792      beta_sandwiches
e2e9wB13   3  123+-+            ind=0  sheet=2  0.00033135  11.1.1.792      beta_sandwiches
e1zt2C5    3  213+-+            ind=1  sheet=1  0.01075269  375.1.1.71      few_secondary_structure_elements
e2qdyB2    5  51234+-+-+        ind=1  sheet=1  0.00088028  4.1.1.128       beta_barrels
e2pplA3   10  21435678109+-+++++++-  ind=1  sheet=1  0.00384615  2111.78.1.25    a/b_three-layered_sandwiches
e4kqxA1    8  32145678++++++--  ind=1  sheet=1  0.00036550  2003.1.1.38     a/b_three-layered_sandwiches
e2q7wA2    7  1765423+-+++++    ind=1  sheet=1  0.00118064  2111.77.1.46    a/b_three-layered_sandwiches
e3wx0D1    7  3214567+++++++    ind=1  sheet=1  0.00008600  2003.1.1.1      a/b_three-layered_sandwiches
e4glwA2    6  143256+-+-+-      ind=0  sheet=2  0.00211416  206.1.3.12      a+b_complex_topology
e4glwA2    5  15423++-+-        ind=0  sheet=2  0.00211416  206.1.3.12      a+b_complex_topology
e4pvcA1    7  3214567+++++++    ind=0  sheet=2  0.00010443  2003.1.1.27     a/b_three-layered_sandwiches
e4pvcA1    3  123++-            ind=0  sheet=2  0.00010443  2003.1.1.27     a/b_three-layered_sandwiches
e1b87A1    7  1234576+-+--+-    ind=1  sheet=1  0.00153846  213.1.1.113     a+b_three_layers
e3ksvA1    5  12354+-+-+        ind=1  sheet=1  0.00411523  312.1.1.13      a+b_three_layers
e2jahB1    7  3214567+++++++    ind=1  sheet=1  0.00003595  2003.1.1.332    a/b_three-layered_sandwiches
e1yqwQ8    3  123+-+            ind=1  sheet=1  0.03571429  4025.1.1.4      alpha_complex_topology
e4bgvA1    6  321456++++++      ind=1  sheet=1  0.00005696  2003.1.1.40     a/b_three-layered_sandwiches
e2b5uA1    5  12543+++-+        ind=0  sheet=3  0.12500000  57.1.1.1        beta_complex_topology
e2b5uA1    6  126543+-+--+      ind=0  sheet=3  0.12500000  57.1.1.1        beta_complex_topology
e5flmA2    3  123+-+            ind=1  sheet=1  0.02777778  4246.1.1.6      a+b_complex_topology
e4kjgA1   10  10298173465++-+++++++  ind=1  sheet=1  0.01041667  2111.3.1.1      a/b_three-layered_sandwiches
e4hea43    3  123+-+            ind=1  sheet=1  0.06250000  244.4.1.5       a+b_two_layers
e3omuA1    8  16547328+-+-+-++  ind=1  sheet=1  0.00158730  225.1.1.3       a+b_two_layers
e1tffA1    5  12543+-+--        ind=1  sheet=1  0.00101010  219.1.1.18      a+b_complex_topology
e3eotL1    3  123+-+            ind=0  sheet=2  0.00000241  11.1.1.1549     beta_sandwiches
e1hn0A2    7  1234576+-+-+-+    ind=0  sheet=2  0.02777778  12.2.1.3        beta_sandwiches
e1hn0A2    5  12354+-+-+        ind=0  sheet=2  0.02777778  12.2.1.3        beta_sandwiches
e2yuhA1    3  123+++            ind=1  sheet=1  0.12500000  207.4.1.2       beta_duplicates_or_obligate_multimers
e1ivmA1    3  123+-+            ind=1  sheet=1  0.00117509  235.1.1.9       a+b_complex_topology
e3cw4A1    4  1432+-++          ind=1  sheet=1  0.09090909  4264.1.1.2      a+b_two_layers
e4fw8B3    7  3214567+++++++    ind=1  sheet=1  0.00003595  2003.1.1.332    a/b_three-layered_sandwiches
e3j80A1    3  132+-+            ind=1  sheet=2  0.00555556  2007.6.1.5      a/b_three-layered_sandwiches
e3j80A1    5  21345+++++        ind=1  sheet=2  0.00555556  2007.6.1.5      a/b_three-layered_sandwiches
e2h0aA2    4  2134++++          ind=1  sheet=1  0.00030395  2007.1.2.16     a/b_three-layered_sandwiches
e1oi7A2    6  214356+-++++      ind=1  sheet=1  0.02272727  2007.3.1.6      a/b_three-layered_sandwiches
e1lwsA1    4  2134+-+-          ind=0  sheet=3  0.05000000  69.1.1.8        beta_complex_topology
e1lwsA1    3  213+-+            ind=0  sheet=3  0.05000000  69.1.1.8        beta_complex_topology
e1lwsA1    3  123+-+            ind=1  sheet=3  0.05000000  69.1.1.8        beta_complex_topology
e3irvA1    6  321456++++++      ind=1  sheet=1  0.02941176  2111.61.1.1     a/b_three-layered_sandwiches
e3jywE3    3  123+-+            ind=1  sheet=1  0.00056306  2484.1.1.532    mixed_a+b_and_a/b
e1ns5A1    5  21435+++++        ind=1  sheet=1  0.01666667  2488.1.1.6      a/b_three-layered_sandwiches
e3ir2A1    5  21345+-+++        ind=1  sheet=1  0.00512821  2492.1.1.41     a+b_three_layers
e2ajtA2    5  21345+++++        ind=1  sheet=1  0.00238095  2007.1.11.1     a/b_three-layered_sandwiches
e2vp4A1    5  23145+++++        ind=1  sheet=1  0.00186220  2004.1.1.1418   a/b_three-layered_sandwiches
e4zl4A2    3  132+-+            ind=0  sheet=3  0.00031726  1.1.1.30        beta_barrels
e4zl4A2    4  1243+-+-          ind=0  sheet=3  0.00031726  1.1.1.30        beta_barrels
e1kjpA1    5  51234++-+-        ind=0  sheet=2  0.00378788  2498.1.1.120    mixed_a+b_and_a/b
e1t3lA1    4  1234+-+-          ind=1  sheet=1  0.00140845  4.1.1.694       beta_barrels
e3u3gD1    5  32145+-+++        ind=1  sheet=1  0.00025025  2484.1.1.401    mixed_a+b_and_a/b
e4xa7A1    6  213456+-+-+-      ind=1  sheet=1  0.12500000  3518.1.1.1      a+b_two_layers
e2mk6A1    4  1243+-+-          ind=1  sheet=1  1.00000000  306.9.1.2       a+b_two_layers
e2qyuA1    5  12345+++++        ind=0  sheet=2  0.02941176  207.9.1.3       beta_duplicates_or_obligate_multimers
e2qyuA1    6  123465+++++-      ind=0  sheet=2  0.02941176  207.9.1.3       beta_duplicates_or_obligate_multimers
e3hr5H1    4  1243+-+-          ind=0  sheet=2  0.00000627  11.1.1.2548     beta_sandwiches
e3m84A1    6  241536+-+-++      ind=1  sheet=1  0.01666667  304.111.1.1     a+b_two_layers
e1gkxA2    3  123+-+            ind=0  sheet=2  0.00158730  225.1.1.3       a+b_two_layers
e1gkxA2    5  12354++-+-        ind=0  sheet=2  0.00158730  225.1.1.3       a+b_two_layers
e4u48A5    4  2134+-+-          ind=0  sheet=2  0.00099404  11.1.1.223      beta_sandwiches
e3sn2A3    4  1243+--+          ind=0  sheet=4  0.14285714  2111.40.1.1     a/b_three-layered_sandwiches
e3sn2A3    5  32145+++++        ind=0  sheet=4  0.14285714  2111.40.1.1     a/b_three-layered_sandwiches
e3sn2A3    4  4123++++          ind=1  sheet=4  0.14285714  2111.40.1.1     a/b_three-layered_sandwiches
e3sn2A3    6  216534+-++++      ind=1  sheet=4  0.14285714  2111.40.1.1     a/b_three-layered_sandwiches
e2f06A2    4  4132+-+-          ind=1  sheet=1  0.00555556  304.8.1.1       a+b_two_layers
e3ks7A2    4  1423+-+-          ind=0  sheet=2  0.00270270  10.2.1.24       beta_sandwiches
e3ks7A2    4  1423+-+-          ind=0  sheet=2  0.00270270  10.2.1.24       beta_sandwiches
e2ogaB2    4  1432+-++          ind=0  sheet=2  0.00112486  2111.77.1.72    a/b_three-layered_sandwiches
e2ogaB2    4  2134++++          ind=1  sheet=2  0.00112486  2111.77.1.72    a/b_three-layered_sandwiches
e3j60H1    3  123+--            ind=1  sheet=1  0.12500000  327.18.1.5      a+b_two_layers
e2dziA1    5  21534+--+-        ind=1  sheet=1  0.00022472  221.1.1.39      a+b_two_layers
e2xodA1    5  21345+++++        ind=1  sheet=1  0.01052632  2007.2.1.4      a/b_three-layered_sandwiches
e2vafA3    5  13245+++-+        ind=1  sheet=1  0.00322581  2485.1.1.287    a+b_three_layers
e1ej2A1    5  32145+++++        ind=1  sheet=1  0.00108932  2005.1.1.218    a/b_three-layered_sandwiches
e1nijA2    9  987162543+++++++-+  ind=1  sheet=1  0.00111732  2004.1.1.1408   a/b_three-layered_sandwiches
e1y9qA1    5  12534+-+-+        ind=0  sheet=2  0.00032394  10.12.1.74      beta_sandwiches
e1y9qA1    4  1423+-+-          ind=0  sheet=2  0.00032394  10.12.1.74      beta_sandwiches
e3ibdA1    5  12543+--+-        ind=0  sheet=2  0.00793651  149.1.1.3       alpha_arrays
e3ibdA1    3  132+-+            ind=0  sheet=2  0.00793651  149.1.1.3       alpha_arrays
e3d31B4    4  4123+-+-          ind=1  sheet=1  0.08333333  2.4.1.14        beta_barrels
e3kwtA1    4  2143+-+-          ind=0  sheet=2  0.00217865  11.2.1.33       beta_sandwiches
e3kwtA1    4  2134+-+-          ind=0  sheet=2  0.00217865  11.2.1.33       beta_sandwiches
e3vx7A1    3  132++-            ind=0  sheet=2  0.02500000  3351.1.1.1      a/b_three-layered_sandwiches
e3vx7A1    5  12345+--+-        ind=0  sheet=2  0.02500000  3351.1.1.1      a/b_three-layered_sandwiches
e4ozuA1    5  12345+-+--        ind=0  sheet=7  0.00819672  5.1.4.323       beta_duplicates_or_obligate_multimers
e4ozuA1    4  1234+-+-          ind=0  sheet=7  0.00819672  5.1.4.323       beta_duplicates_or_obligate_multimers
e4ozuA1    4  1234+-+-          ind=1  sheet=7  0.00819672  5.1.4.323       beta_duplicates_or_obligate_multimers
e4ozuA1    4  1234+-+-          ind=1  sheet=7  0.00819672  5.1.4.323       beta_duplicates_or_obligate_multimers
e4ozuA1    4  1234+-+-          ind=1  sheet=7  0.00819672  5.1.4.323       beta_duplicates_or_obligate_multimers
e4ozuA1    4  1234+-+-          ind=1  sheet=7  0.00819672  5.1.4.323       beta_duplicates_or_obligate_multimers
e4jvuA1    4  1243+-+-          ind=0  sheet=2  0.00002549  11.1.1.300      beta_sandwiches
e4jvuA1    4  2134+-+-          ind=0  sheet=2  0.00002549  11.1.1.300      beta_sandwiches
e1yrxA1    5  41325+-+--        ind=1  sheet=1  0.03571429  304.110.1.2     a+b_two_layers
e2f4lA3    4  1243+-+-          ind=1  sheet=1  0.11111111  3685.1.1.4      a+b_two_layers
e5aj3E2    4  1243+-++          ind=1  sheet=1  0.00287356  212.1.1.97      a+b_two_layers
e4a0gB3    3  123+-+            ind=1  sheet=1  0.00310559  3016.1.1.17     a+b_two_layers
e4ag5D1    5  15423+++++        ind=1  sheet=1  0.00186220  2004.1.1.1      a/b_three-layered_sandwiches
e3gm0A2    4  1243+-+-          ind=0  sheet=2  0.00000226  11.1.1.765      beta_sandwiches
e3ggrC2    5  21345+-+-+        ind=0  sheet=2  0.02777778  227.1.1.13      a+b_two_layers
e3ggrC2    4  4123+-+-          ind=0  sheet=2  0.02777778  227.1.1.13      a+b_two_layers
e3n8tA2    4  4123++++          ind=0  sheet=2  0.02000000  2002.3.1.38     a/b_barrels
e3n8tA2    4  1324++--          ind=0  sheet=2  0.02000000  2002.3.1.38     a/b_barrels
e1pzmA1    3  132+-+            ind=0  sheet=3  0.00352113  2111.73.1.1     a/b_three-layered_sandwiches
e1pzmA1    5  21345+++++        ind=0  sheet=3  0.00352113  2111.73.1.1     a/b_three-layered_sandwiches
e1pzmA1    3  123+++            ind=0  sheet=3  0.00352113  2111.73.1.1     a/b_three-layered_sandwiches
e3jagC1    6  213645+-----      ind=1  sheet=1  0.16666667  2111.59.1.5     a/b_three-layered_sandwiches
e4ce4Q1    4  4132+-+-          ind=0  sheet=2  0.00089847  325.1.5.1       a+b_complex_topology
e4ce4Q1    3  132+-+            ind=0  sheet=2  0.00089847  325.1.5.1       a+b_complex_topology
e2cq4A1    5  23154+-+-+        ind=1  sheet=1  0.00075019  304.9.1.71      a+b_two_layers
e3edeA1    4  1243+-+-          ind=0  sheet=2  0.00099404  11.1.1.53       beta_sandwiches
e3edeA1    4  1432++-+          ind=0  sheet=2  0.00099404  11.1.1.53       beta_sandwiches
e3g65A1    5  21345+-+-+        ind=0  sheet=2  0.02777778  227.1.1.14      a+b_two_layers
e3g65A1    4  4123+-+-          ind=0  sheet=2  0.02777778  227.1.1.14      a+b_two_layers
e2vafA2    5  13245+++-+        ind=1  sheet=1  0.00322581  2485.1.1.288    a+b_three_layers
e2etxB4    4  2134++++          ind=1  sheet=1  0.01470588  2111.68.1.17    a/b_three-layered_sandwiches
e2qddB2    7  1234567+++++++    ind=1  sheet=1  0.00012987  2002.1.1.127    a/b_barrels
e1fcdA3    4  4123++++          ind=0  sheet=2  0.00219298  2003.1.2.32     a/b_three-layered_sandwiches
e1fcdA3    3  123+-+            ind=1  sheet=2  0.00219298  2003.1.2.32     a/b_three-layered_sandwiches
e2ggvB1    5  12354+-+-+        ind=1  sheet=2  0.00033841  1.1.5.19        beta_barrels
e2ggvB1    7  2156743+-+-+-+    ind=1  sheet=2  0.00033841  1.1.5.19        beta_barrels
e1pg5B2    4  1234+-+-          ind=1  sheet=1  0.00215054  375.1.4.1       few_secondary_structure_elements
e3oqhA1    6  165234+-----      ind=1  sheet=1  0.01470588  2005.1.1.76     a/b_three-layered_sandwiches
e5a3pA1    4  1243++-+          ind=0  sheet=3  0.00226757  10.12.1.301     beta_sandwiches
e5a3pA1    3  123+-+            ind=1  sheet=3  0.00226757  10.12.1.301     beta_sandwiches
e5a3pA1    4  1423+-+-          ind=0  sheet=3  0.00226757  10.12.1.301     beta_sandwiches
e3nz8A1    4  1243+-+-          ind=0  sheet=2  0.00000226  11.1.1.765      beta_sandwiches
e3nz8A1    6  165234++-+-+      ind=0  sheet=2  0.00000226  11.1.1.765      beta_sandwiches
e4z8aA1    5  51234+-+-+        ind=1  sheet=1  0.00002628  4.1.1.116       beta_barrels
e3iz6B1    4  2143+-+-          ind=1  sheet=1  0.06250000  230.2.1.3       a+b_two_layers
e4x80H1    4  1243+-+-          ind=0  sheet=2  0.00000627  11.1.1.2548     beta_sandwiches
e4x80H1    6  165234++-+-+      ind=0  sheet=2  0.00000627  11.1.1.2548     beta_sandwiches
e2qn6A4    6  231456+-----      ind=1  sheet=1  0.00003492  2004.1.1.258    a/b_three-layered_sandwiches
e2xszC3    5  51432+++++        ind=0  sheet=2  0.00111732  2004.1.1.582    a/b_three-layered_sandwiches
e2xszC3    3  213+-+            ind=1  sheet=2  0.00111732  2004.1.1.582    a/b_three-layered_sandwiches
e2od6A1    4  4132+-+-          ind=1  sheet=1  0.02777778  304.4.1.21      a+b_two_layers
e3gzbB1    6  216543+--+-+      ind=1  sheet=1  0.00058275  243.1.1.44      a+b_two_layers
e1co4A1    3  123+-+            ind=1  sheet=1  1.00000000  924.1.1.1       few_secondary_structure_elements
e2bw4A2    6  213645+--+-+      ind=0  sheet=2  0.00480769  3156.1.1.17     beta_sandwiches
e2bw4A2    4  1432++-+          ind=0  sheet=2  0.00480769  3156.1.1.17     beta_sandwiches
e3e1hA1    3  213+++            ind=1  sheet=1  0.00217391  2111.79.1.7     a/b_three-layered_sandwiches
e4hv0B1    3  132+-+            ind=1  sheet=1  0.00104167  101.1.11.20     alpha_arrays
e3l9cB1    8  81234567++++++++  ind=1  sheet=1  0.00049950  2002.1.1.40     a/b_barrels
e2dsjA1    5  32145+++++        ind=1  sheet=1  0.06250000  2111.42.1.1     a/b_three-layered_sandwiches
e4bedB6    3  213+-+            ind=0  sheet=2  0.01282051  10.9.1.1        beta_sandwiches
e4bedB6    4  2134+-+-          ind=0  sheet=2  0.01282051  10.9.1.1        beta_sandwiches
e3mvnA1    6  126345+-----      ind=1  sheet=1  0.04000000  2111.70.1.1     a/b_three-layered_sandwiches
e4hnxB1    3  132+-+            ind=1  sheet=2  0.00090909  213.1.1.106     a+b_three_layers
e1zrhA1    5  23145+++++        ind=1  sheet=2  0.00014325  2004.1.1.159    a/b_three-layered_sandwiches
e1zrhA1    3  123+-+            ind=1  sheet=2  0.00014325  2004.1.1.159    a/b_three-layered_sandwiches
e1px0D1    7  3214567+++++++    ind=1  sheet=1  0.00001812  2003.1.1.417    a/b_three-layered_sandwiches
e4lb1D1    3  132+-+            ind=1  sheet=1  0.00277778  383.1.1.1       few_secondary_structure_elements
e3j9wAH1   4  4132+-+-          ind=1  sheet=1  0.06250000  4988.1.1.4      a+b_two_layers
e2uz0A1    8  12435678+-++++++  ind=1  sheet=1  0.00023742  2111.78.1.6     a/b_three-layered_sandwiches
e4ngbA2    6  341256+-+-+-      ind=1  sheet=1  0.10000000  3767.1.1.2      a+b_two_layers
e2wtzA3    5  15432+----        ind=1  sheet=1  0.02222222  2493.1.1.10     a/b_three-layered_sandwiches
e1h4qA2    7  1237654++-+-+-    ind=0  sheet=2  0.00208333  314.1.1.13      a+b_three_layers
e1h4qA2    3  132+-+            ind=1  sheet=2  0.00208333  314.1.1.13      a+b_three_layers
e3ii6A1    5  12345+-+-+        ind=0  sheet=2  0.05000000  719.1.1.8       beta_barrels
e3ii6A1    3  123+-+            ind=1  sheet=2  0.05000000  719.1.1.8       beta_barrels
e3l5yH1    4  1243+-+-          ind=0  sheet=2  0.00000226  11.1.1.765      beta_sandwiches
e2oheA11   4  1243+-+-          ind=1  sheet=1  0.20000000  242.2.1.5       a+b_two_layers
e2y3pA1    3  132+-+            ind=1  sheet=1  0.00011574  101.1.2.222     alpha_arrays
e2wp8B2    4  2134+-+-          ind=1  sheet=1  0.01190476  245.1.1.9       a+b_two_layers
e1gixS1    5  51234++-+-        ind=1  sheet=1  0.10000000  837.1.1.3       a+b_two_layers
e2hwvA1    4  1234+-+-          ind=1  sheet=2  0.00007716  101.1.2.815     alpha_arrays
e2hwvA1    3  132+-+            ind=1  sheet=2  0.00007716  101.1.2.815     alpha_arrays
e3sqlB1    8  81234567++++++++  ind=1  sheet=1  0.00049950  2002.1.1.706    a/b_barrels
e3iw4A1    6  123546+-+-+-      ind=1  sheet=1  0.00004455  206.1.1.24      a+b_complex_topology
e2p2nD2    4  1234++++          ind=1  sheet=1  0.05882353  2111.98.1.3     a/b_three-layered_sandwiches
e4qslG3    3  213+-+            ind=1  sheet=2  0.00027042  206.1.3.1       a+b_complex_topology
e4qslG3    4  2134+-+-          ind=1  sheet=2  0.00027042  206.1.3.1       a+b_complex_topology
e2zyqA15   4  1432++-+          ind=1  sheet=1  0.00086207  211.1.1.17      a+b_two_layers
e3lzlA1    5  12354+-+-+        ind=0  sheet=2  0.00049702  11.1.1.122      beta_sandwiches
e3lzlA1    4  2134+-+-          ind=0  sheet=2  0.00049702  11.1.1.122      beta_sandwiches
e2og2A5    8  32415678+++++++-  ind=1  sheet=1  0.00034916  2004.1.1.156    a/b_three-layered_sandwiches
e2pndA1    6  165234++-+-+      ind=0  sheet=2  0.00005680  11.1.1.243      beta_sandwiches
e2pndA1    3  132+-+            ind=0  sheet=2  0.00005680  11.1.1.243      beta_sandwiches
e2bw4A1    5  15423++-+-        ind=0  sheet=2  0.00223214  3156.1.1.18     beta_sandwiches
e3oc4B10   5  32145+++++        ind=0  sheet=2  0.00004343  2003.1.2.285    a/b_three-layered_sandwiches
e3oc4B10   3  123+-+            ind=1  sheet=2  0.00004343  2003.1.2.285    a/b_three-layered_sandwiches
e2pqqD2    4  1423+-+-          ind=0  sheet=2  0.00040700  10.12.1.295     beta_sandwiches
e2pqqD2    4  1423+-+-          ind=0  sheet=2  0.00040700  10.12.1.295     beta_sandwiches
e3gzxB1    6  216543+--+-+      ind=1  sheet=1  0.00213675  243.1.1.17      a+b_two_layers
e1tocR2    4  1324+-+-          ind=1  sheet=1  0.20000000  384.1.1.2       few_secondary_structure_elements
e4df9A2    4  3124+-++          ind=0  sheet=2  0.50000000  11.18.1.1       beta_sandwiches
e4df9A2    4  2134+-+-          ind=0  sheet=2  0.50000000  11.18.1.1       beta_sandwiches
e4wz3B1    3  213+-+            ind=1  sheet=1  0.00112994  376.1.1.8       few_secondary_structure_elements
e4lzjB1    5  21345+++++        ind=1  sheet=1  0.03333333  2007.6.1.41     a/b_three-layered_sandwiches
e2a9vB1    9  213498756+++++-+-+  ind=1  sheet=1  0.00035714  2007.1.1.6      a/b_three-layered_sandwiches
e4q5fA1    4  2134++-+          ind=1  sheet=1  0.00019670  2485.1.1.23     a+b_three_layers
e5cyuA1    4  1234+-++          ind=1  sheet=1  0.12500000  3708.1.1.3      a+b_three_layers
e2dk3A1    6  612345+-+-+-      ind=1  sheet=1  0.00176056  4.1.1.785       beta_barrels
e2wrnZ3    5  21345+++++        ind=1  sheet=1  0.00003492  2004.1.1.258    a/b_three-layered_sandwiches
e4ci8A1    4  1234+-+-          ind=1  sheet=7  0.00117096  5.1.4.307       beta_duplicates_or_obligate_multimers
e4ci8A1    4  1234+-+-          ind=1  sheet=7  0.00117096  5.1.4.307       beta_duplicates_or_obligate_multimers
e4ci8A1    4  1234+-+-          ind=1  sheet=7  0.00117096  5.1.4.307       beta_duplicates_or_obligate_multimers
e4ci8A1    4  1234+-+-          ind=1  sheet=7  0.00117096  5.1.4.307       beta_duplicates_or_obligate_multimers
e4ci8A1    4  1234+-+-          ind=1  sheet=7  0.00117096  5.1.4.307       beta_duplicates_or_obligate_multimers
e4ci8A1    4  1234+-+-          ind=1  sheet=7  0.00117096  5.1.4.307       beta_duplicates_or_obligate_multimers
e4ci8A1    4  1234+-+-          ind=1  sheet=7  0.00117096  5.1.4.307       beta_duplicates_or_obligate_multimers
e2etjA1    5  32145+-+++        ind=1  sheet=1  0.00090090  2484.1.1.52     mixed_a+b_and_a/b
e3gkbA1    6  123456+-----      ind=0  sheet=2  0.00110742  2486.1.1.21     a/b_three-layered_sandwiches
e3gkbA1    4  1234+++-          ind=0  sheet=2  0.00110742  2486.1.1.21     a/b_three-layered_sandwiches
e2f7lA9    4  2134+++-          ind=1  sheet=1  0.02083333  2111.25.1.14    a/b_three-layered_sandwiches
e4cgzA3    6  165243++++++      ind=1  sheet=1  0.00017458  2004.1.1.978    a/b_three-layered_sandwiches
e2x2hC1    8  81234567++++++++  ind=0  sheet=2  0.00025974  2002.1.1.222    a/b_barrels
e2x2hC1    3  132+-+            ind=1  sheet=2  0.00025974  2002.1.1.222    a/b_barrels
e2rqcA1    5  23154+-+-+        ind=1  sheet=1  0.00100806  304.9.1.30      a+b_two_layers
e3hsrB1    3  132+-+            ind=1  sheet=1  0.00003019  101.1.2.811     alpha_arrays
e1jxoA1    4  1234+-+-          ind=1  sheet=1  0.00002628  4.1.1.116       beta_barrels
e1mexH1    4  1243+-+-          ind=0  sheet=2  0.00000226  11.1.1.765      beta_sandwiches
e1mexH1    6  165234++-+-+      ind=0  sheet=2  0.00000226  11.1.1.765      beta_sandwiches
e2qa2A1    4  1432++-+          ind=0  sheet=2  0.00039872  2003.1.2.288    a/b_three-layered_sandwiches
e2qa2A1    6  321465+++++-      ind=0  sheet=2  0.00039872  2003.1.2.288    a/b_three-layered_sandwiches
e1fj7A1    4  4132+-+-          ind=1  sheet=1  0.00059737  304.9.1.10      a+b_two_layers
e1sezA2    5  32145+++++        ind=0  sheet=2  0.00011854  2003.1.2.56     a/b_three-layered_sandwiches
e1sezA2    4  4123++-+          ind=0  sheet=2  0.00011854  2003.1.2.56     a/b_three-layered_sandwiches
e4b29A1    7  1324756+--+-+-    ind=0  sheet=2  0.00793651  10.12.1.62      beta_sandwiches
e4b29A1    5  51423+-+-+        ind=0  sheet=2  0.00793651  10.12.1.62      beta_sandwiches
e4axgA1    8  21356478+-+-+-+-  ind=1  sheet=1  0.01923077  317.1.1.2       a+b_two_layers
e3ejhA2    3  123+-+            ind=1  sheet=1  0.02272727  391.1.1.4       few_secondary_structure_elements
e1shxA1    3  123++-            ind=0  sheet=2  0.01041667  3156.1.1.11     beta_sandwiches
e1shxA1    5  15423++-+-        ind=0  sheet=2  0.01041667  3156.1.1.11     beta_sandwiches
e3phfC2    3  123++-            ind=0  sheet=2  0.16666667  3146.1.1.6      a+b_complex_topology
e2qdxA2    5  32145+++++        ind=1  sheet=1  0.00425532  2111.2.1.3      a/b_three-layered_sandwiches
e2lvxA1    8  12345687+-+-+--+  ind=1  sheet=1  0.12500000  63.1.1.4        beta_barrels
e1nltA1    3  132++-            ind=1  sheet=1  0.08333333  67.1.1.5        beta_sandwiches
e1uciB1    5  15432++-+-        ind=1  sheet=1  0.01315789  234.1.1.1       a+b_two_layers
e4mzfB3    5  51234+-+-+        ind=1  sheet=1  0.00176056  4.1.1.784       beta_barrels
e1hplB2   10  21435678109+-+++++++-  ind=1  sheet=1  0.00384615  2111.78.1.25    a/b_three-layered_sandwiches
e5cv0A1    5  12534+-+-+        ind=1  sheet=1  0.10000000  304.103.1.6     a+b_two_layers
e3g79A2    5  21345+++++        ind=1  sheet=1  0.00031328  2003.1.12.23    a/b_three-layered_sandwiches
e2ddxA1    4  4123++-+          ind=0  sheet=2  0.00054113  2002.1.1.81     a/b_barrels
e3jzjA2    5  51423+-+++        ind=1  sheet=1  0.00103950  2111.17.1.216   a/b_three-layered_sandwiches
e1jihB3    6  231564+-+---      ind=1  sheet=1  0.00191571  304.48.1.46     a+b_two_layers
e2yy5C1    5  32145+++++        ind=1  sheet=1  0.00267380  2005.1.1.150    a/b_three-layered_sandwiches
e2dt9A2    4  4132+-+-          ind=1  sheet=1  0.00416667  304.8.1.45      a+b_two_layers
e3o8eB4    4  1234+-+-          ind=1  sheet=1  0.00027809  389.1.2.3       few_secondary_structure_elements
e1u3tB1    6  631245++-+-+      ind=0  sheet=2  0.00131062  236.1.1.22      beta_barrels
e2ct2A1    3  213+-+            ind=1  sheet=1  0.00056497  376.1.1.27      few_secondary_structure_elements
e3k60A1    9  165473289+-+-+-++-  ind=1  sheet=1  0.00158730  225.1.1.3       a+b_two_layers
e3n75A4    5  21345+++++        ind=1  sheet=1  0.00357143  2007.1.3.3      a/b_three-layered_sandwiches
e5c6cB1    4  1423+-+-          ind=0  sheet=2  0.00030525  10.12.1.296     beta_sandwiches
e5c6cB1    4  1423+-+-          ind=0  sheet=2  0.00030525  10.12.1.296     beta_sandwiches
e4xzzA2    9  321956784+-++-+--+  ind=1  sheet=1  0.07142857  4091.1.1.1      beta_complex_topology
e1u7dB1    6  165234+-----      ind=1  sheet=1  0.00077399  2005.1.1.139    a/b_three-layered_sandwiches
e2v95A1    5  21354++--+        ind=0  sheet=2  0.02083333  4059.1.1.3      a+b_complex_topology
e4d4oB1    4  2143+-+-          ind=0  sheet=7  0.00063052  5.1.4.31        beta_duplicates_or_obligate_multimers
e4d4oB1    4  1234+-+-          ind=1  sheet=7  0.00063052  5.1.4.31        beta_duplicates_or_obligate_multimers
e4d4oB1    4  1234+-+-          ind=1  sheet=7  0.00063052  5.1.4.31        beta_duplicates_or_obligate_multimers
e4d4oB1    4  1234+-+-          ind=1  sheet=7  0.00063052  5.1.4.31        beta_duplicates_or_obligate_multimers
e4d4oB1    3  123+-+            ind=1  sheet=7  0.00063052  5.1.4.31        beta_duplicates_or_obligate_multimers
e4d4oB1    3  123+-+            ind=1  sheet=7  0.00063052  5.1.4.31        beta_duplicates_or_obligate_multimers
e4d4oB1    4  1234+-+-          ind=1  sheet=7  0.00063052  5.1.4.31        beta_duplicates_or_obligate_multimers
e1gqeA3    3  123+-+            ind=1  sheet=1  0.01754386  330.3.1.1       a+b_two_layers
e2npfA3    4  4132+-+-          ind=1  sheet=1  0.00621118  304.24.1.2      a+b_two_layers
e4b45A4    4  1423+-++          ind=1  sheet=1  0.01111111  301.6.1.6       a+b_three_layers
e1ehiA1    4  1423+-+-          ind=1  sheet=2  0.00027042  206.1.3.1       a+b_complex_topology
e1ehiA1    5  32145+-+-+        ind=1  sheet=2  0.00027042  206.1.3.1       a+b_complex_topology
e3hmjG9    5  13452+-+-+        ind=1  sheet=1  0.00130208  222.1.1.10      a+b_two_layers
e3bbaB2    6  162345+-+-+-      ind=1  sheet=1  0.00909091  219.1.1.21      a+b_complex_topology
e1m6yA2    7  3214576+++++-+    ind=1  sheet=1  0.00109649  2003.1.5.92     a/b_three-layered_sandwiches
e4i09B2    4  1243+-+-          ind=1  sheet=1  0.00016026  101.1.2.10      alpha_arrays
e4iy7D2    5  12543+-+--        ind=1  sheet=1  0.00090580  3016.1.1.83     a+b_two_layers
e2ob5A1    6  251634+++-++      ind=1  sheet=1  0.01388889  301.1.1.2       a+b_three_layers
e2eg9A1    4  1234++++          ind=1  sheet=1  0.05555556  2007.15.1.3     a/b_three-layered_sandwiches
e2rmoA1    5  51234+-+-+        ind=1  sheet=1  0.00002628  4.1.1.116       beta_barrels
e3j39c1    4  1423+-++          ind=1  sheet=1  0.00347222  301.1.1.3       a+b_three_layers
e1wduB1    6  561243+-++-+      ind=0  sheet=2  0.11111111  246.3.1.2       a+b_four_layers
e1wduB1    6  123465+-++-+      ind=1  sheet=2  0.11111111  246.3.1.2       a+b_four_layers
e1v9pB1    5  32145+-+-+        ind=1  sheet=1  0.00193798  2.1.1.11        beta_barrels
e2yrcA1    3  123+-+            ind=1  sheet=1  0.00134409  375.1.1.44      few_secondary_structure_elements
e2leqA1    7  1765432+-+-+-+    ind=1  sheet=1  0.00158983  331.3.1.1       a+b_two_layers
e4nb5B1    3  132+-+            ind=1  sheet=1  0.00052083  101.1.2.808     alpha_arrays
e4cyvA1    3  123+++            ind=0  sheet=5  0.00231481  10.5.1.19       beta_sandwiches
e4cyvA1    3  123+++            ind=0  sheet=5  0.00231481  10.5.1.19       beta_sandwiches
e4cyvA1    4  1423+-+-          ind=0  sheet=5  0.00231481  10.5.1.19       beta_sandwiches
e4cyvA1    3  213+-+            ind=0  sheet=5  0.00231481  10.5.1.19       beta_sandwiches
e4is3C1    6  321456++++++      ind=1  sheet=1  0.00001812  2003.1.1.417    a/b_three-layered_sandwiches
e1bwuD1    3  123+-+            ind=0  sheet=3  0.01724138  5.3.1.10        beta_duplicates_or_obligate_multimers
e1bwuD1    4  1234+-+-          ind=0  sheet=3  0.01724138  5.3.1.10        beta_duplicates_or_obligate_multimers
e1bwuD1    4  1234+-+-          ind=1  sheet=3  0.01724138  5.3.1.10        beta_duplicates_or_obligate_multimers
e3c6vB1    4  2134++--          ind=1  sheet=1  0.02380952  315.1.1.6       a+b_two_layers
e2jufA1    5  51234+-+-+        ind=1  sheet=1  0.00352113  4.1.1.11        beta_barrels
e1uyrA2    7  1234567+-+++++    ind=0  sheet=2  0.00291545  2486.1.1.2      a/b_three-layered_sandwiches
e1uyrA2    3  123+++            ind=0  sheet=2  0.00291545  2486.1.1.2      a/b_three-layered_sandwiches
e4qc9A1    4  2134++++          ind=1  sheet=1  0.01515152  2111.69.1.1     a/b_three-layered_sandwiches
e3tdgA4    4  1234+-+-          ind=1  sheet=1  0.25000000  243.4.1.3       a+b_two_layers
e1ep1B1    7  4321567++++++-    ind=1  sheet=1  0.00425532  2111.2.1.3      a/b_three-layered_sandwiches
e4knsA5    6  213645+--+-+      ind=0  sheet=2  0.00480769  3156.1.1.17     beta_sandwiches
e4knsA5    5  15423++-+-        ind=0  sheet=2  0.00480769  3156.1.1.17     beta_sandwiches
e3abiB2    7  3214567+++++++    ind=1  sheet=1  0.00054825  2003.1.1.97     a/b_three-layered_sandwiches
e2f62A1    4  2134++++          ind=1  sheet=1  0.03030303  2007.15.1.2     a/b_three-layered_sandwiches
e2uv4A1    3  123++-            ind=1  sheet=2  0.00704225  282.1.1.1       a+b_duplicates_or_obligate_multimers
e2uv4A1    3  123++-            ind=1  sheet=2  0.00704225  282.1.1.1       a+b_duplicates_or_obligate_multimers
e2vbnB1    4  1243+-+-          ind=1  sheet=1  0.00252525  242.1.1.4       a+b_two_layers
e2edkA1    4  1243+-+-          ind=0  sheet=2  0.00005232  11.1.1.1501     beta_sandwiches
e2edkA1    5  15423++-+-        ind=0  sheet=2  0.00005232  11.1.1.1501     beta_sandwiches
[truncated: 5,337,465 more chars]
