# Supplementary material for: Exploration of novel αβ-protein folds through de novo design
Source: Nat Struct Mol Biol. 2023 Jul 3;30(8):1132–40. doi: 10.1038/s41594-023-01029-0 (PMC10442233; doi:10.1038/s41594-023-01029-0)
Supplement: Supplementary file 6 — Statistical source data. [file 41594_2023_1029_MOESM6_ESM.txt]

#
# BendAngle is alpha in the Extended Data Fig. 1
# Twist is the angle between vp1 and vp2 in the Extended Data Fig. 1 
# 
# LoopLength < 40, Twist <= 90
#
# BendAngle LoopLength Twist  Name  Region
  10.576  28  31.453  12asA 166-169 196-199
  29.589  20   7.544  16vpA 210-214 233-236
  41.139  32  14.794  1a5tA 76-79 110-114
  33.039  26  15.515  1a5tA 110-114 139-145
  13.145  16  42.730  1a5tA 139-145 160-163
  16.939  27  27.820  1a7jA 7-11 37-40
  17.946  26  21.308  1a8lA 24-30 55-61
  19.666  30  19.466  1a8lA 136-142 171-177
  59.263  26  51.918  1a9nD 8-12 37-41
  32.296  18  28.337  1a9xF 191-196 213-218
  20.057  17  56.905  1a9xF 213-218 234-237
  20.831  28  20.027  1a9xF 234-237 264-267
  35.588  24  28.322  1atgA 3-7 30-34
   8.086  18  35.637  1atgA 30-34 51-53
  34.779  31  36.985  1atgA 107-110 140-143
  48.547  18  40.370  1atgA 140-143 160-164
  18.056  15  63.640  1atgA 160-164 178-180
  31.497  32  19.608  1atzB 6-13 44-51
   9.754  22  19.915  1atzB 109-116 137-143
  48.938  23  14.758  1atzB 137-143 165-167
  46.288  37  49.288  1b25C 18-22 58-61
  47.009  26  34.093  1b25C 127-132 157-160
  15.981  18  39.918  1b33N 26-32 49-55
  15.150  22  19.549  1b5qA 7-10 31-34
  48.408  21  67.610  1b5qA 60-64 84-86
  33.184  38  31.766  1b5qA 344-350 387-389
  46.578  39  28.262  1b63A 144-150 188-193
  43.702  27  46.278  1bcoA 53-59 85-87
  41.014  23  48.308  1bcsB 70-74 96-102
  22.270  20  18.868  1bg6A 6-10 29-33
  11.056  13  45.989  1bg6A 64-66 78-81
  15.778  24  17.384  1bg6A 78-81 104-107
  24.865  26  27.543  1bg6A 104-107 132-134
  53.514  20  57.172  1bg6A 159-164 183-185
   4.009  23  28.912  1bheA 14-19 41-45
  42.609  24  27.089  1brtA 25-29 52-56
  50.688  37  44.323  1brtA 52-56 92-97
  28.655  20  19.575  1brtA 92-97 116-122
  41.124  24  13.776  1brtA 220-225 248-252
  38.346  21  64.183  1bu8A 46-52 72-76
  27.612  27  23.416  1bu8A 72-76 102-107
  20.989  20   0.935  1bu8A 148-154 173-179
  28.381  22  29.289  1bu8A 173-179 200-204
  46.565  23  10.239  1bu8A 200-204 226-228
   4.262  24  24.859  1bvyF 23-29 52-57
   8.548  14  36.776  1bvyF 52-57 70-75
  17.763  31  18.217  1bvyF 70-75 105-112
  21.908  26  15.792  1bvyF 105-112 137-146
   9.901  18  55.484  1bxyB 34-37 54-59
   7.557  26  40.610  1byiA 2-8 33-36
  24.593  28  55.308  1byiA 111-114 141-146
  33.409  24  25.303  1byiA 141-146 169-175
  12.253  25  23.970  1byiA 169-175 199-203
  33.832  20  35.040  1byrA 4-10 29-34
   8.688  22   8.279  1byrA 29-34 55-61
  24.650  24  27.936  1byrA 55-61 84-87
  31.647  29  34.294  1c0aA 316-323 351-354
  20.402  20  21.524  1c0pA 8-12 31-36
  37.792  16  63.549  1c0pA 158-161 176-179
  15.634  20  18.943  1c1dA 177-181 200-204
  34.026  26  78.638  1c1yB 12-17 42-47
  13.742  16  77.416  1c1yB 55-57 72-76
  56.521  39  41.735  1c3pA 4-8 46-48
  32.905  38  49.116  1c3pA 122-125 162-166
  58.211  20  10.252  1c3pA 162-166 185-192
  14.135  26  13.340  1c3pA 185-192 217-222
  21.981  30  24.468  1c3pA 217-222 251-254
  51.841  37  15.144  1c3pA 251-254 290-292
  12.173  22  56.747  1c4oA 30-35 56-60
  25.674  22  28.945  1c4oA 56-60 81-84
  45.948  15  39.544  1c4oA 383-387 401-404
  21.018  23  47.590  1c4oA 415-419 441-445
  36.601  22  43.008  1c4oA 441-445 466-468
  22.527  25  27.536  1c4oA 466-468 492-495
  11.486  14  39.623  1c4oA 492-495 508-513
  23.659  30  14.887  1c4oA 508-513 542-546
  48.650  27  19.536  1c5eB 64-66 92-94
  59.292  26  32.373  1c7kA 2-7 32-36
   0.621   7  66.282  1c7kA 32-36 42-47
  88.998  33  59.786  1c8uA 20-23 55-63
  22.165  22  48.713  1c9kB 2-5 26-30
  36.496  25  24.057  1c9kB 26-30 54-58
  25.609  19  40.302  1c9kB 54-58 76-80
  46.100  36  43.237  1c9kB 128-132 167-172
  52.136  23  34.458  1cc8A 5-11 33-39
  24.018  19  55.067  1cc8A 44-49 67-72
  13.165  23  19.471  1ccwC 5-11 33-41
  43.868  17  45.734  1ccwC 33-41 57-62
  30.738  27  22.216  1ccwC 57-62 88-92
  45.111  28  29.889  1ccwD 62-64 91-94
  21.118  21  14.251  1ccwD 146-149 169-171
  66.434  34  31.126  1ccwD 212-214 247-253
   1.853  33  21.035  1ccwD 247-253 285-291
  63.559  32  29.070  1ccwD 285-291 322-324
  69.234  34  31.065  1cfrA 229-233 266-268
  24.053  18  29.004  1cfzC 36-40 57-63
  32.523  24  33.235  1cg2D 144-150 173-176
  77.504  38  29.925  1cg2D 193-202 239-247
  15.024  27  31.996  1cg2D 258-267 293-300
  16.266  23  16.757  1chdA 12-17 39-43
  52.464  22  43.288  1chdA 39-43 64-67
  19.119  12  24.161  1chdA 64-67 78-81
  20.781  23  15.328  1chdA 129-133 155-158
  51.514  23  30.460  1chdA 155-158 180-182
  26.351  16  24.450  1chmB 74-79 94-98
  53.934  22  74.459  1chmB 94-98 119-122
  13.329  22  32.660  1chmB 119-122 143-146
  13.072  30  43.054  1cjwA 89-97 126-131
  16.483  15  55.657  1cjwA 126-131 145-149
  34.889  31  15.497  1cq3B 134-141 171-176
  19.456  27  52.152  1cr1A 37-41 67-71
  35.876  27  28.430  1cr1A 121-124 150-156
   8.390  34  17.984  1cr1A 150-156 189-194
  22.346  35  40.524  1cr1A 189-194 228-233
  49.612  31  22.134  1cs0G 9-13 43-47
  20.008  17   6.327  1cs0G 43-47 63-65
  22.242  21  46.040  1cs0G 63-65 85-87
  42.688  18  54.099  1cs0G 146-149 166-170
  57.356  23  47.918  1cs0G 180-182 204-207
  61.636  16  74.992  1cs0G 542-546 561-565
  52.424  31  23.840  1cs0G 561-565 595-600
  18.014  16  17.462  1cs0G 595-600 615-618
  18.358  20  48.442  1cs0G 615-618 637-639
  19.956  19  48.629  1cs0G 692-694 712-715
  16.951  23  29.448  1cs0G 944-948 970-973
  15.819  19  43.820  1ctfA 46-52 70-73
  73.173  23  73.315  1cwvA 394-397 419-421
  38.732  25  55.932  1cxqA 41-46 70-72
  36.407  23  22.276  1cxqA 70-72 94-96
  32.485  25  22.459  1d02B 149-153 177-179
  12.307  24  44.210  1d2nA 64-70 93-96
  46.193  30  16.957  1d2nA 93-96 125-130
  52.132  38  13.745  1d2nA 125-130 167-174
  10.505  18  40.384  1d2nA 167-174 191-194
  17.383  22  25.623  1d3yA 125-128 149-152
  23.512  25  46.755  1d3yA 149-152 176-179
  15.373  27  23.859  1d4oA 24-29 55-60
   9.657  26  47.302  1d4oA 55-60 85-87
  12.034  14  84.946  1d4oA 85-87 100-104
  11.093  32  14.187  1d4oA 100-104 135-139
  16.857  22  29.653  1d4oA 135-139 160-162
  12.706  21  16.490  1d5tA 9-12 32-35
  41.095  24  36.217  1d5tA 351-358 381-387
  23.183  22  32.981  1dbwB 5-9 30-32
  45.069  18  49.710  1dbwB 30-32 49-54
  28.120  25  21.061  1dbwB 49-54 78-82
  32.855  20  27.743  1dbwB 78-82 101-103
   3.543  35   9.312  1dc1B 235-242 276-281
  14.336  23  17.766  1dc1B 276-281 303-306
  44.101  23  47.865  1dcsA 7-9 31-35
  48.646  19  45.658  1dd9A 166-168 186-188
  26.982  21  64.732  1dd9A 186-188 208-213
   7.178  27  19.048  1dd9A 208-213 239-244
  27.613  21  56.267  1dekA 2-7 27-29
  29.933  19  54.852  1dekA 170-173 191-196
  56.402  24  24.021  1dekA 191-196 219-222
  15.727  33  20.615  1dfmA 90-94 126-132
  13.654  34  26.711  1dfmA 126-132 165-171
  26.481  28  42.814  1dmgA 122-125 152-156
  36.687  21  15.181  1dmgA 152-156 176-180
  63.880  30  33.624  1dmgA 176-180 209-213
  13.304  37  22.158  1dp4A 2-9 45-52
  38.668  18  20.122  1dp4A 104-106 123-125
  26.807  29  16.171  1dp4A 149-154 182-187
  36.212  23  35.050  1dp4A 182-187 209-213
  18.759  25  23.853  1dp4A 209-213 237-241
  48.868  37  31.692  1dp4A 237-241 277-282
   8.736  20  23.744  1dqpB 63-68 87-92
  32.004  11  57.188  1dtdB 12-18 28-31
  30.335  28  39.841  1dzkA 111-119 146-148
   5.219  24  28.117  1e0cA 83-87 110-113
   9.499  23  26.184  1e0cA 225-229 251-253
  26.389  25  22.300  1e58A 53-56 80-82
 164.144  24  32.480  1e5kA 94-99 122-126
  28.306  21  34.249  1e6uA 4-9 29-32
  52.050  27  53.723  1e6uA 29-32 58-61
  14.424  26  25.077  1e9rF 56-59 84-87
   6.843  17  23.843  1e9rF 84-87 103-105
  26.787  37  12.127  1e9rF 243-245 281-285
  41.621  25  13.262  1e9rF 281-285 309-315
  31.956  25  26.001  1e9rF 309-315 339-342
   8.054  23  24.801  1eejA 88-94 116-122
  26.340  17  26.892  1efdN 70-73 89-92
  14.774  29  30.282  1efdN 204-208 236-239
  15.064  30  19.203  1ei9A 8-11 40-42
  31.022  20  21.689  1ei9A 82-87 106-112
  50.048  21  74.683  1ejfB 73-79 99-101
  31.343  20  34.154  1ekqA 19-23 42-44
  36.229  18  46.544  1ekqA 42-44 61-65
  20.723  27  20.476  1ekqA 61-65 91-94
  39.460  26  12.018  1ekqA 91-94 119-122
  35.604  22  63.609  1eluA 79-82 103-107
  23.370  22  28.995  1eluA 103-107 128-132
  65.326  24  46.915  1eluA 128-132 155-161
  39.188  30  21.859  1eluA 155-161 190-194
  27.824  20  10.527  1eluA 190-194 213-217
  27.518  23  32.444  1epuA 26-30 52-57
  22.156  14  54.264  1epuA 52-57 70-74
  25.863  26  17.806  1epuA 70-74 99-103
  19.808  22  19.330  1epuA 99-103 124-129
 140.815  39  22.098  1epuA 185-188 226-231
  50.952  24  19.060  1epuA 538-544 567-572
   6.935  23  18.591  1eq2I 2-5 27-31
  30.167  19  22.402  1eq2I 27-31 49-52
  23.263  21  45.670  1eq2I 49-52 72-74
  43.235  38   9.538  1eq2I 72-74 111-114
  28.562  23  16.103  1es9A 41-45 67-69
  49.833  28  27.220  1es9A 67-69 96-100
  37.827  33  20.585  1es9A 96-100 132-136
  60.709  34  26.912  1es9A 132-136 169-172
  15.053  34  18.985  1eu1A 180-184 217-220
  16.307  15  16.723  1eu1A 217-220 234-236
  17.300  34  13.188  1eu1A 316-320 353-355
   4.621  25   4.783  1eu1A 427-430 454-459
  31.546  13  20.983  1eu1A 454-459 471-474
   5.526  17  28.938  1ev7B 92-99 115-122
  24.324  20  78.112  1evlD 57-59 78-81
  40.940  30  69.922  1evlD 137-147 176-180
  39.355  33  39.716  1evlD 176-180 212-214
  18.927  24  20.561  1evlD 301-305 328-330
  37.040  22  40.620  1evlD 328-330 351-355
   2.990  11   9.336  1ezgB 14-16 26-28
  16.231  11   3.758  1ezgB 26-28 38-40
  15.615  11   3.237  1ezgB 38-40 50-52
  14.507  11   2.132  1ezgB 50-52 62-64
  13.269  11   4.610  1ezgB 62-64 74-76
  12.256  16  33.474  1eziB 47-52 67-70
  66.471  29  78.379  1eziB 67-70 98-102
 168.602  29  25.686  1eziB 98-102 130-135
  25.689  25  27.295  1f0kB 8-12 36-41
  18.342  18  37.660  1f0kB 36-41 58-60
  22.857  21  19.680  1f0kB 100-102 122-126
  30.694  19   8.265  1f0kB 122-126 144-147
  53.686  25  15.293  1f0kB 184-189 213-218
  10.560  23  10.714  1f0kB 213-218 240-242
   8.400  16  35.999  1f0kB 240-242 257-260
   9.353  18  24.527  1f0kB 257-260 277-279
  38.278  24  16.983  1f0kB 277-279 302-304
 135.683   4  81.403  1f0lB 12-15 18-23
  21.807  22  42.346  1f0xB 48-50 71-75
  25.097  22  26.496  1f0xB 71-75 96-100
  18.325  24  29.409  1f0xB 277-283 306-311
  17.011  23  36.857  1f0xB 390-396 418-421
  12.835  24  31.128  1f0xB 456-461 484-489
  28.460  28   5.166  1f2tB 84-88 115-119
  77.930  39  44.138  1f3vA 12-21 59-66
  52.780  37  56.624  1f3vA 71-78 114-120
  12.776  28  32.677  1f46B 77-84 111-113
  49.627  28  35.879  1f5nA 92-98 125-131
  44.160  27  24.903  1fc6A 201-206 232-235
  14.458  23  22.688  1fc6A 286-290 312-315
  36.855  27  23.745  1ffyA 551-555 581-585
  24.861  26  11.824  1ffyA 827-832 857-860
  19.999  10  74.042  1ffyA 857-860 869-871
  45.500  22  83.358  1fg7A 78-81 102-105
  19.725  20  36.893  1fg7A 102-105 124-126
  71.371  22  60.464  1fg7A 124-126 147-153
  34.642  28  15.883  1fg7A 147-153 180-184
  46.395  23  28.306  1fg7A 180-184 206-211
  20.067  29  17.632  1fiuD 179-187 215-220
  25.125  22  39.828  1fiuD 215-220 241-243
  21.504  32  39.049  1fiuD 241-243 274-276
  20.773  21  24.264  1fjhB 3-7 27-32
  24.336  32  61.395  1fm0D 18-21 52-55
  26.169  22  14.056  1fm0E 4-9 30-37
  14.723  26  31.918  1fnnB 46-50 75-80
  39.928  29  11.204  1fnnB 127-132 160-166
  39.309  22  41.906  1fnnB 160-166 187-189
  36.850  26  19.687  1fo8A 6-10 35-39
   7.590  20  21.470  1fo8A 35-39 58-61
   6.731   9  67.570  1fo8A 156-159 167-170
  29.300  20  17.675  1fp2A 191-195 214-219
  52.479  15  25.853  1fp2A 214-219 233-237
  39.267  13  68.725  1fp2A 233-237 249-253
  13.591  31  11.624  1fp2A 249-253 283-288
  26.229  26  17.461  1fpzC 74-77 102-105
  35.473  32  34.095  1fpzC 102-105 136-139
  34.098  32  18.102  1fs0G 57-63 94-100
  11.142  16  19.611  1fs0G 94-100 115-119
  12.467  32  45.722  1fs0G 115-119 150-159
  68.608  32  28.650  1fsgC 76-81 112-119
  85.387  33  40.943  1fviA 92-99 131-135
  54.177  22  78.866  1fviA 139-141 162-165
  27.630  28  39.970  1fyeA 3-6 33-37
  44.296  27  33.605  1fyeA 33-37 63-66
  21.392  17  54.032  1fyeA 63-66 82-85
  27.567  31   8.724  1fyeA 82-85 115-119
  21.652  33  26.009  1fyeA 153-155 187-189
  30.136  10  48.866  1g2rA 37-39 48-53
  41.422  31  78.559  1g5hA 188-201 231-237
  15.174  27  20.065  1g5hA 341-345 371-373
  33.186  25  38.912  1g5hA 371-373 397-401
  13.788  25  36.966  1g5tA 31-35 59-63
  18.772  22   9.320  1g5tA 59-63 84-86
  55.673  38  20.592  1g5tA 84-86 123-127
  26.080  29   9.669  1g5tA 123-127 155-159
  12.314  15  24.252  1g5tA 155-159 173-176
   6.766  19  43.000  1g60B 69-74 92-99
  39.260  19  13.246  1g60B 215-218 236-241
  13.277  20  26.559  1g61A 25-28 47-50
   3.788  25  21.249  1g61A 69-72 96-99
  11.521  20  31.586  1g61A 118-120 139-141
  18.056  22  19.186  1g61A 161-163 184-186
  21.846  28  22.956  1g66A 5-10 37-40
  27.060  37  18.431  1g66A 83-89 125-131
  24.991  14  72.571  1g8aA 24-27 40-43
  12.871  21  15.555  1g8aA 76-80 100-105
  29.694  20  29.360  1g8aA 100-105 124-128
  24.902  19  57.704  1g8aA 124-128 146-149
  14.886  25   3.574  1g8aA 146-149 173-179
  45.034  27  43.910  1g8aA 173-179 205-211
  59.298  35  55.684  1g8kG 29-36 70-74
  38.005  27  85.228  1g8kG 131-133 159-163
  41.223  30  20.457  1g8kG 159-163 192-194
  25.569  21  15.846  1g8kG 272-276 296-299
  25.728  35  29.318  1g8kG 379-383 417-419
  35.631  13  21.887  1g8kG 509-514 526-529
  15.636  22  28.070  1g8mB 7-10 31-34
 153.854  30  71.884  1g8mB 229-233 262-267
  15.389  21  14.993  1g8mB 319-322 342-344
  38.621  22  24.154  1g8mB 342-344 365-368
  64.097  19  25.630  1g8mB 535-539 557-563
  18.117  20  23.118  1g8mB 557-563 582-586
  20.442  18  43.620  1g8pA 189-194 211-214
  30.473  15  31.147  1gciA 27-32 46-48
  62.078  28  40.777  1gciA 87-92 119-122
  28.817  25  15.331  1gciA 119-122 146-150
  39.428  20  44.981  1gciA 146-150 169-174
  63.870  19  42.095  1gciA 169-174 192-195
  19.676  29  39.869  1gheA 90-98 126-132
  22.538  16  49.758  1gheA 126-132 147-152
   2.881  14  67.019  1gjwA 20-22 35-37
  46.363  20  24.609  1gkmA 2-5 24-27
  32.983  19  14.019  1gmlC 81-84 102-104
  27.626  23  43.478  1gmuA 72-78 100-102
  54.610  18  80.608  1gmuA 105-109 126-130
  13.025  16  80.392  1gmxA 5-7 22-25
  14.120  23  26.331  1gmxA 61-64 86-89
  17.548  21  30.412  1gnlB 234-238 258-261
  29.173  20  37.307  1gnlB 258-261 280-283
  35.750  20  84.329  1gnlB 280-283 302-304
  25.926  17  23.903  1gnlB 302-304 320-322
  33.965  27  29.108  1gnlB 393-395 421-424
  33.890  32  64.325  1gnlB 446-448 479-484
  21.768  23  22.089  1gnlB 479-484 506-508
  42.173  29  48.393  1gp6A 49-51 79-83
  46.571  32  11.259  1gpjA 4-10 41-47
  27.064  19  40.529  1gpjA 50-56 74-77
  31.054  22  15.126  1gpjA 170-173 194-197
  10.144  28  18.457  1gpjA 230-233 260-264
  23.989  18  23.352  1gpjA 260-264 281-285
  42.014  29  20.585  1gqeA 128-134 162-170
 125.075  39  18.236  1gqiB 28-30 68-72
 164.758  29  19.917  1gqiB 107-113 141-144
   7.460  30  23.930  1gs5A 5-9 38-42
  33.043  17  54.951  1gsaA 138-141 157-160
  40.363  23  53.725  1gsaA 171-173 195-199
  33.413  22  19.128  1gu7A 170-173 194-199
   4.052  21  23.291  1gu7A 194-199 219-222
  37.413  25  49.749  1gu7A 219-222 246-251
  38.337  20  14.252  1gu7A 246-251 270-273
  14.244  23  28.142  1gu7A 270-273 295-298
   7.351  24  36.770  1gvnB 34-39 62-64
  30.353  24  34.790  1gvnB 113-115 138-144
  17.737  22  42.451  1gxuA 6-16 37-41
 167.709  21  38.918  1gxuA 46-50 70-81
  49.855  18  71.896  1gy7B 42-45 62-73
  35.046  34  16.890  1gyxA 2-7 40-45
  41.805  33  29.768  1h16A 335-338 370-375
  29.260  24  37.442  1h16A 370-375 398-401
  28.122  36  29.256  1h16A 666-669 704-709
  17.048  21  24.212  1h2bA 189-193 213-218
  13.016  17  26.040  1h2bA 213-218 234-237
  29.769  21  48.818  1h2bA 234-237 257-260
  11.342  21  14.615  1h2bA 257-260 280-283
  25.607  21  24.501  1h2bA 280-283 303-306
  39.081  17  22.925  1h4aX 15-18 34-39
  39.310  20  22.847  1h4aX 101-104 123-127
   5.605   3  70.883  1h5wB 72-76 78-80
  45.099  21  25.644  1h6dK 84-89 109-115
  25.907  21  20.016  1h6dK 153-156 176-179
  12.155  26  24.835  1h6dK 176-179 204-206
  42.828  34  18.591  1h80B 20-23 56-60
  21.778  29  33.006  1hdhB 6-12 40-42
  20.309  19   5.901  1hdhB 107-113 131-135
  22.698  21  25.349  1hdoA 5-9 29-34
  24.047  16  17.808  1hdoA 29-34 49-52
  32.983  19  51.962  1hdoA 49-52 70-73
  37.139  33  10.393  1hdoA 70-73 105-109
  56.056  37  18.834  1hdoA 105-109 145-149
  14.061  30  41.544  1hf2C 10-15 44-49
  32.694  24  33.817  1hf2C 44-49 72-77
  31.951  19  19.268  1hi9B 53-58 76-78
  15.542  21  60.330  1hi9B 76-78 98-101
  22.544  17  11.322  1hi9B 148-153 169-172
  13.095  27  59.470  1hj6A 97-100 126-132
  21.901  18  41.159  1hj6A 274-281 298-301
  49.164  26  64.403  1hj6A 298-301 326-328
  28.735  38  24.274  1hp1A 7-14 51-56
  10.727  31  28.364  1hp1A 186-192 222-224
  51.208  23  68.801  1hp1A 398-405 427-430
  39.002  20  42.150  1hp1A 456-462 481-487
  36.745  19  20.165  1hq0A 216-220 238-242
  28.547  17  28.538  1hqz7 43-49 65-71
  40.724  31  23.028  1hqz7 80-86 116-120
  29.781  27  58.061  1htwA 3-8 34-39
  16.337  25  13.830  1htwA 79-85 109-113
  28.104  15  48.137  1htwA 109-113 127-134
   4.178  22  12.700  1hyhA 3-7 28-32
  32.002  27  23.010  1hyhA 28-32 58-61
   7.162  12  48.334  1hyhA 58-61 72-75
  16.010  24  33.234  1hyhA 117-120 143-145
  64.369  24  62.884  1hz6A 25-32 55-60
   3.268   4  81.547  1i0rA 23-29 32-34
  22.411  21  20.035  1i24A 13-17 37-42
  18.410  39  18.821  1i24A 37-42 80-83
  22.534  21  46.227  1i24A 80-83 103-106
  85.836  37  35.979  1i2kA 123-125 161-165
  28.718  26  30.838  1i2kA 186-190 215-219
  10.675  13  71.776  1i2kA 215-219 231-235
  15.412  20  30.849  1i36B 2-6 25-28
  31.243  22  17.199  1i36B 59-62 83-86
  29.092  21  30.737  1i36B 83-86 106-112
  33.733  18  37.505  1i36B 125-128 145-147
  14.397  29  38.288  1i3jA 81-83 111-113
  29.219  25  67.451  1i8nB 60-62 86-90
  43.326  18  54.683  1i8nB 96-99 116-123
   9.524  25  26.341  1i9zA 20-33 57-63
  33.969  36  11.516  1i9zA 158-166 201-207
  15.166  21  21.937  1id1B 6-9 29-32
   4.342  25  12.383  1id1B 75-77 101-104
  22.466  18  12.562  1id1B 101-104 121-123
  43.982  14  24.298  1ifrA 63-67 80-82
   9.997  37  28.620  1ii5A 6-10 46-50
  28.888  19  62.104  1ii5A 46-50 68-70
  56.903  16  51.619  1ii5A 68-70 85-87
  26.843  25  22.590  1iibB 4-10 34-40
  36.306  15  50.281  1iibB 34-40 54-56
  11.875  21  26.252  1iibB 54-56 76-78
  31.252  10  54.705  1iktA 58-61 70-75
  20.301  23  53.503  1in4A 54-57 79-83
  30.043  23  23.997  1in4A 79-83 105-109
  13.629  17  29.026  1in4A 152-157 173-176
  22.089  19  19.051  1inlD 93-98 116-121
  16.499  26  25.841  1inlD 116-121 146-150
  13.818  17  50.824  1inlD 146-150 166-170
  24.334  31   9.941  1inlD 166-170 200-204
  41.725  25  45.305  1inlD 200-204 228-235
  24.877  28   4.305  1io0A 40-42 69-71
  27.907  27   0.513  1io0A 69-71 97-99
  29.848  27   0.979  1io0A 97-99 125-127
  32.044  29   1.599  1io0A 125-127 155-157
  65.365  28  34.491  1iujA 2-8 35-41
  43.575  36  36.202  1iujA 50-56 91-96
  24.893  29  47.197  1iuqA 131-135 163-166
  14.569  20  32.683  1iuqA 163-166 185-187
  67.388  39  45.730  1iuqA 185-187 225-228
  38.318  18  39.230  1ix9B 137-144 161-167
  44.285  23  17.689  1ixhA 3-8 30-35
  44.423  18  38.972  1ixhA 30-35 52-55
  41.551  15  64.104  1ixhA 52-55 69-73
  70.932  38  41.985  1ixhA 131-135 172-174
  51.793  17  34.819  1ixhA 172-174 190-195
 100.242  37  56.500  1ixlA 27-33 69-77
  16.134  19  30.428  1j24A 6-10 28-32
  28.449  29  22.009  1j24A 46-51 79-83
  11.405  30  30.546  1j24A 79-83 112-115
  35.562  28  42.272  1j27A 2-13 40-45
  20.609  25  30.459  1j27A 52-61 85-97
   5.694  24  23.901  1j3aA 2-5 28-31
 143.075  39  56.063  1j3wB 41-46 84-88
 112.783  24  31.021  1j5uA 49-61 84-92
  20.439  20  47.657  1j5yA 83-90 109-117
  47.058  29  39.496  1j5yA 121-129 157-164
  30.326  32  25.780  1j7xA 108-112 143-146
  11.429  23  16.811  1j7xA 205-209 231-234
  94.818  36  44.433  1j98A 31-39 74-81
  16.653  21  23.475  1jayA 2-6 26-31
  32.493  23  32.548  1jayA 26-31 53-57
  23.937  11  65.657  1jayA 53-57 67-70
  22.208  23  23.423  1jayA 67-70 92-95
  45.559  21  32.736  1jayA 149-154 174-178
  44.063  24  37.971  1jb0D 52-58 81-85
   9.098  23  22.290  1jbeA 7-10 32-35
  12.207  18  31.287  1jbeA 32-35 52-56
  28.687  27  27.071  1jbeA 52-56 82-86
  16.240  19  23.125  1jbeA 82-86 104-107
  30.334  17  26.636  1jdcA 382-387 403-408
  38.147  29  20.426  1jdwA 178-181 209-212
  25.898  24  29.299  1jdwA 264-267 290-293
  12.257  19  28.010  1jdwA 315-318 336-338
  19.092  17  30.943  1jdwA 369-373 389-393
  16.754  24  23.437  1jetA 360-366 389-395
  46.836  17  52.302  1jetA 389-395 411-417
  24.633  31  23.323  1jeyA 164-169 199-202
  40.453  39  19.329  1jeyB 9-15 53-59
  16.511  26  17.478  1jeyB 130-135 160-165
  22.688  27  18.151  1jfuB 62-68 94-100
  24.734  20  23.320  1jg1A 96-98 117-121
  32.465  22  27.546  1jg1A 117-121 142-146
   8.571  16  56.227  1jg1A 142-146 161-164
  25.810  21  16.849  1jg1A 161-164 184-189
  58.333  11  88.608  1jhcA 63-67 77-82
 112.216  25  69.753  1jhsA 56-63 87-99
  33.885  31  32.035  1jixA 3-7 37-41
  28.496  30  32.141  1jixA 61-65 94-98
  36.690  35  24.064  1jixA 94-98 132-136
  34.837  19  29.037  1jixA 132-136 154-159
   7.342  24  13.843  1jixA 184-187 210-213
  19.997  21  23.680  1jixA 210-213 233-235
  45.919  18  79.168  1jixA 233-235 252-255
  47.921  25  28.467  1jixA 252-255 279-283
  60.251  26  47.829  1jl1A 31-39 64-69
  38.881   8  54.243  1jm1A 105-107 114-116
  51.236  23  22.140  1jmkC 19-22 44-48
  17.100  28  53.883  1jmkC 44-48 75-77
  28.897  25   7.247  1jmkC 75-77 101-105
  29.632  25  29.423  1jmvA 4-8 32-40
  54.166  18  59.574  1jmvA 83-88 105-110
   7.437  24  27.902  1jmvA 105-110 133-137
  42.820  24  44.269  1jo0B 46-50 73-78
  24.529  39  31.586  1josA 48-55 93-98
  26.380  27  44.164  1jqlB 20-23 49-53
   9.787  26  17.211  1jqlB 49-53 78-83
  21.002  27  11.698  1jqlB 78-83 109-113
  57.698  25  26.734  1jr2B 23-26 50-53
  36.098  36  11.265  1jr2B 80-82 117-119
  17.146  20  23.954  1jr2B 160-164 183-187
  24.156  26  23.463  1jr2B 213-216 241-244
  48.494  24  18.644  1jtvA 3-7 30-36
  25.457  24  26.382  1jtvA 30-36 59-63
  30.771  24  48.830  1jtvA 59-63 86-89
  44.874  38  23.166  1jtvA 136-142 179-185
  30.470   8  30.597  1ju2A 170-173 180-183
  19.566  19  32.682  1juhD 249-256 274-280
   8.285  21  18.884  1jw9B 33-37 57-62
  13.455  19  52.366  1jw9B 102-107 125-127
   3.084  23  12.204  1jw9B 125-127 149-155
  20.616  28  13.948  1jx6A 44-50 77-83
  37.140  25  26.041  1jx6A 77-83 107-110
  14.838  22  25.438  1jx6A 107-110 131-135
  26.863  17  14.929  1jx6A 131-135 151-154
  27.306  27  20.129  1jx6A 177-181 207-212
  34.941  26  40.770  1jx6A 207-212 237-240
  49.797  29  77.371  1jy1A 22-24 52-58
  29.056  23   9.314  1jy1A 52-58 80-84
  32.891  21  23.627  1jy1A 80-84 104-108
  63.139  28  68.720  1jyaB 45-50 77-80
  11.491  26  22.771  1jyeA 63-68 93-98
  16.280  25  38.721  1jyeA 93-98 122-125
  24.607  21  20.258  1jyeA 122-125 145-147
  29.200  12  10.549  1jyeA 145-147 158-161
  44.876  30  20.670  1jyeA 182-186 215-217
  23.340  25  30.407  1jyeA 215-217 241-244
  23.025  26  16.294  1jyeA 241-244 269-271
  36.730  29  59.794  1jyhA 11-19 47-51
  32.266  16  82.927  1jyhA 64-70 85-89
 127.721  23  56.220  1jyhA 92-101 123-134
  10.121  18  25.083  1jykA 74-78 95-98
  59.751  24  68.210  1jykA 95-98 121-125
  49.591  28  56.437  1jyoD 45-54 81-85
  43.314  35  67.949  1jz8C 82-86 120-129
  38.207  32  41.347  1jz8C 351-355 386-388
  31.096  21   9.881  1jz8C 386-388 408-412
  18.713  27  34.690  1jz8C 535-538 564-567
   4.200  24  32.660  1jztA 60-65 88-91
  18.326  31  21.127  1jztA 133-139 169-172
  18.056  23   6.769  1jztA 169-172 194-198
  29.138  17  21.573  1jztA 194-198 214-218
  16.505  21  19.103  1k0iA 5-8 28-31
  78.789  38  36.064  1k0iA 219-225 262-266
  52.300  25  21.225  1k32F 853-857 881-885
  21.064  24  28.298  1k32F 928-933 956-958
  58.749  22  67.364  1k3sA 39-48 69-72
  35.677  12  43.067  1k3xA 73-78 89-94
  47.269  22  63.899  1k4iA 40-45 66-69
  49.442  19  69.145  1k4nA 44-50 68-76
  42.142  28  67.225  1k4nA 114-121 148-151
   6.837  20  15.648  1k4zB 99-102 121-124
  24.259  25  34.013  1k77A 4-7 31-33
  59.125  37  33.333  1k77A 101-103 139-142
  62.213  32  41.723  1k77A 139-142 173-175
  32.854  33  32.655  1k77A 203-205 237-239
  62.509  29  21.824  1k7cA 2-6 34-37
  52.480  30  30.555  1k7cA 34-37 66-69
  75.824  35  29.410  1k7cA 127-131 165-167
   9.009  25  22.807  1k7jA 3-6 30-33
  46.006  25  87.595  1k7jA 38-42 66-68
  59.627  27  75.758  1k7jA 140-144 170-173
  49.912  30  33.844  1k8kD 161-168 197-202
  38.558  25  41.081  1k8wA 266-269 293-298
  30.432  25  22.606  1ka1A 233-235 259-261
  18.579  18  55.367  1ka1A 259-261 278-281
  35.274  28  11.632  1ka1A 278-281 308-310
  36.139  27  17.381  1kaeA 126-130 156-161
  26.062  21  33.149  1kaeA 156-161 181-183
   5.841  23  67.575  1kaeA 181-183 205-207
  38.634  26  13.446  1kaeA 239-243 268-272
  43.155  35  10.995  1kaeA 268-272 306-309
  28.295  19  39.522  1kaeA 306-309 327-331
  20.252  17  15.520  1kaeA 327-331 347-350
  23.409  18  42.931  1kafC 56-61 78-81
  13.287  30  88.451  1kcmA 2-10 39-48
  53.300  23  60.660  1kcmA 107-116 138-140
  12.263  21  14.150  1kdgA 10-13 33-36
  19.585  18  42.607  1kgdA 98-102 119-124
  69.272  35  26.943  1kgdA 119-124 158-161
  67.475  11  18.438  1khxA 56-60 70-72
  31.587  27  23.082  1kjnA 8-12 38-42
  39.897  21  18.301  1kjnA 81-86 106-111
  17.087  22  13.099  1kjnA 106-111 132-136
  24.236  20  20.973  1kjqA 13-17 36-41
  15.662  14  20.346  1kjqA 36-41 54-57
  21.783  21  51.312  1kjqA 54-57 77-80
  37.186  18  53.266  1kjqA 131-134 151-155
  68.384  25  45.592  1kjqA 165-167 191-194
  26.634  25  21.932  1kngA 45-50 74-80
  20.779  22  24.430  1kngA 74-80 101-104
  30.211  27  46.792  1knyB 74-81 107-111
  20.475  32  20.296  1ko7A 51-53 84-86
  24.153  22  22.511  1ko7A 84-86 107-109
  26.238  21  37.252  1ko7A 145-150 170-173
  57.799  33  63.303  1koeA 4-8 40-42
   2.667  21  18.398  1kolA 188-192 212-217
  12.350  16  28.410  1kolA 212-217 232-235
  36.935  23  58.637  1kolA 232-235 257-260
  42.222  36  18.532  1kolA 257-260 295-297
  38.284  36  19.208  1kolA 295-297 332-334
  45.595  25  55.809  1kp6A 14-19 43-45
  20.127  19  54.097  1kp6A 50-53 71-76
  34.879  19  19.430  1kpgC 67-71 89-94
  22.879  23  16.259  1kpgC 89-94 116-120
   8.163  13  51.561  1kpgC 116-120 132-136
  16.389  28  19.618  1kpgC 132-136 163-171
 147.077  28  20.916  1kptB 49-55 82-85
  39.337  18  59.100  1kq3A 22-26 43-48
  26.699  22  22.178  1kq3A 43-48 69-74
  25.676  24  39.406  1kq3A 69-74 97-102
  39.143  20  23.117  1kq3A 97-102 121-125
  19.278  27  15.807  1kqfA 225-228 254-258
   8.023  14  16.150  1kqfA 254-258 271-273
   7.477  24   8.024  1kqfA 551-555 578-583
  22.204  28  17.836  1kqfA 578-583 610-615
  22.319  30  21.306  1kqpB 40-44 73-78
  34.663  24  28.269  1kqpB 73-78 101-104
 150.624  31  30.767  1kveB 7-12 42-50
  21.341  20  20.919  1kyqC 15-19 38-43
  43.009  21  39.299  1kyqC 87-90 110-112
  10.278  26   8.446  1kyqC 110-112 137-139
  35.650  35  45.907  1kzfA 116-123 157-163
  28.384  16  39.625  1kzfA 157-163 178-184
  47.447  20  59.222  1kzyC 88-93 112-114
  14.720  22  18.418  1kzyC 160-165 186-191
  74.429  30  31.512  1l1lD 183-187 216-219
   2.302  31  14.301  1l1lD 216-219 249-253
  16.308  26  32.520  1l1lD 322-326 351-356
  23.921  22  38.269  1l1lD 351-356 377-380
  36.973  17  59.806  1l1lD 570-578 594-596
  58.197  22  42.860  1l3kA 15-19 40-45
  50.971  22  45.694  1l3kA 106-110 131-136
 166.553  33  79.242  1l3lC 47-51 83-86
  22.047  30  23.906  1l6rB 7-11 40-44
  38.120  20  48.413  1l6rB 115-117 136-140
  21.618  16  21.953  1l6rB 172-175 190-193
  53.248  25  16.420  1l7aA 84-87 111-114
  33.859  21   8.589  1l7aA 175-180 200-203
  40.600  23  15.288  1l7aA 261-266 288-293
  23.548  20  59.674  1l9xC 67-71 90-92
  17.214  36  14.426  1l9xC 90-92 127-130
  41.217  24  50.313  1lbqB 98-102 125-130
  30.196  32  18.761  1lbqB 125-130 161-165
  12.551  35  31.821  1lbqB 198-204 238-243
  65.585  28  58.861  1lbqB 238-243 270-273
  36.361  30  22.082  1lbqB 270-273 302-304
  30.958  22  29.062  1lbuA 159-162 183-185
  41.993  23  23.739  1lc0A 8-13 35-41
  25.768  21  16.963  1lc0A 68-71 91-95
  26.050  25  21.539  1lc0A 91-95 119-122
  10.644  31  19.665  1lc0A 143-152 182-191
  70.225  19  63.859  1lc5A 79-82 100-105
  42.408  17  25.163  1lc5A 100-105 121-126
  50.461  24  36.623  1lc5A 121-126 149-153
  26.065  29  18.893  1lc5A 149-153 181-185
  46.345  24  20.836  1lc5A 181-185 208-213
  40.805  21  51.455  1lfpA 134-143 163-165
  43.115  22  64.745  1lfpA 170-175 196-203
  45.881  28  34.814  1lj8A 27-32 59-64
  23.151  20  75.939  1lj8A 102-107 126-129
  29.089  32  26.312  1llfA 116-119 150-154
  66.702  22  10.538  1lnsA 342-344 365-371
  36.509  25  17.016  1lnsA 459-465 489-494
  64.754  29  35.053  1lq9A 10-17 45-52
  30.256  35  34.881  1lq9A 58-65 99-103
  28.378  26  19.526  1lqtB 4-9 34-39
  25.147  38  11.700  1lqtB 34-39 76-80
  25.647  21  55.335  1lqtB 76-80 100-102
  47.900  26  44.195  1lqtB 122-124 149-153
  46.097  25  35.496  1lqtB 193-197 221-224
 150.206  39  53.710  1lr0A 66-73 111-116
  64.240  32  24.976  1lrzA 67-71 102-107
  18.105  26  40.703  1ls1A 99-104 129-133
   8.724  24  24.718  1ls1A 129-133 156-158
  27.239  26  44.062  1ls1A 156-158 183-187
  25.617  28  50.083  1ls1A 183-187 214-219
  46.974  23  25.283  1ls1A 214-219 241-245
  10.248  23  34.012  1ls1A 241-245 267-270
  17.586  26  19.527  1lu4A 27-32 57-62
   8.304  22  30.691  1lu4A 57-62 83-85
   4.623  21  18.525  1luaB 4-9 29-33
  31.069  28  36.981  1luaB 29-33 60-65
  18.498  27  17.852  1luaB 60-65 91-93
  19.609  21  22.278  1luaB 121-125 145-150
  31.614  23  32.922  1luaB 145-150 172-175
  38.623  17  61.701  1luaB 172-175 191-194
  13.322  23   8.884  1luaB 191-194 216-219
  14.914  23  80.807  1lv7A 47-51 73-76
  56.459  31  31.017  1lv7A 73-76 106-110
  45.562  20  57.307  1lv7A 151-157 176-178
  40.433  27  41.817  1lxjA 5-14 40-42
  56.599  24  59.619  1lxjA 47-52 75-82
  36.320  22  44.732  1ly1A 3-8 29-32
  31.515  24  42.959  1ly1A 80-83 106-111
  48.040  28  26.894  1lzlA 81-85 112-116
  33.271  39  44.184  1lzlA 112-116 154-159
  40.919  26  12.822  1lzlA 154-159 184-187
  27.604  24  15.804  1lzlA 252-257 280-285
  23.536  24  26.763  1m0dC 52-56 79-83
  10.171  27  31.085  1m0dC 79-83 109-111
  72.790  38  72.019  1m15A 120-129 166-169
  53.233  22  66.539  1m15A 280-285 306-309
  11.384  18  24.533  1m1zB 11-16 33-36
  19.213  23  35.110  1m1zB 245-247 269-274
  15.772  21  17.361  1m1zB 269-274 294-299
  47.377  38  31.381  1m22A 82-86 123-128
  14.000  16  41.642  1m22A 181-185 200-203
  22.180  28  29.794  1m22A 275-279 306-310
  28.812  31  50.829  1m22A 413-416 446-450
  57.984  22  67.714  1m32D 56-62 83-87
  17.900  20  19.192  1m32D 83-87 106-110
  24.853  25  35.732  1m32D 106-110 134-138
  18.382  20  12.717  1m32D 163-167 186-189
  67.748  26  43.305  1m4jB 36-42 67-72
   5.285  36  25.465  1m4lA 201-204 239-242
  51.238  21  68.837  1m6sC 55-59 79-83
  16.732  21  32.130  1m6sC 79-83 103-107
  24.973  27  52.464  1m6sC 103-107 133-139
  41.790  30  22.314  1m6sC 133-139 168-172
  30.138  25  13.236  1m6sC 168-172 196-200
  18.945  21  15.911  1m6yB 29-32 52-57
  14.808  21  21.350  1m6yB 52-57 77-81
  16.134  21  50.697  1m6yB 77-81 101-105
  43.570  23  26.558  1mj5A 31-35 57-61
  12.859  20  20.411  1mj5A 102-106 125-130
  61.408  19  24.678  1mj5A 238-245 263-270
  32.108  30  20.184  1mjnA 3-10 39-46
   3.385  18  19.577  1mjnA 104-111 128-134
  28.584  26  20.632  1mjnA 128-134 159-162
  55.404  36  45.551  1mk0A 16-21 56-63
  27.149  29  49.603  1mk4B 68-76 104-109
  23.259  28  32.686  1mo9B 3-5 32-35
  30.023  22  12.279  1mo9B 46-49 70-72
   8.525  20  20.730  1mo9B 216-220 239-243
  35.693  29  16.615  1mo9B 239-243 271-273
  84.224  24  65.442  1mpgA 2-5 28-30
  37.122  29  19.738  1mrzA 3-6 34-38
  46.176  32  33.168  1mrzA 34-38 69-72
  31.117  24  64.422  1mrzA 69-72 95-99
  26.148  23  26.430  1mrzA 95-99 121-125
  19.191  22  32.253  1mtpA 81-89 110-113
  65.369  23  26.580  1mtzA 29-34 56-61
  49.387  39  55.288  1mtzA 56-61 99-104
  22.534  19  19.427  1mtzA 99-104 122-128
  35.807  22  18.121  1mtzA 236-241 262-266
  52.702  36  57.519  1musA 139-148 183-187
  29.769  21   7.682  1musA 183-187 207-210
  25.050  27  63.324  1musA 207-210 236-241
  54.617  37  26.412  1muwA 10-13 49-51
  22.247  22  20.870  1mvlA 21-26 47-52
   6.864  34  16.718  1mvlA 99-102 135-137
  40.176  18  27.250  1mw9X 4-8 25-29
  24.130  27  27.965  1mw9X 106-108 134-136
  33.863  29  24.787  1mwqB 5-12 40-45
  45.073  23  43.580  1mwqB 61-67 89-96
  58.013  33  23.523  1mwwB 2-7 39-44
  36.158  31  18.215  1mwwB 60-67 97-104
  33.156  27  25.164  1n13L 54-60 86-97
  38.612  32  43.618  1n35A 735-740 771-774
  19.890  27  20.203  1n3lA 37-42 68-73
  37.133  24  25.707  1n3lA 181-185 208-212
  33.747  31  14.535  1n57A 146-150 180-184
   7.120  14  67.460  1n62A 57-60 73-75
  29.253  20  46.339  1n62C 7-9 28-31
  30.244  20  27.739  1n62C 28-31 50-53
  27.508  24  22.928  1n62E 232-237 260-263
 151.857  33  34.499  1n62E 260-263 295-298
   9.975  31  13.137  1n62E 328-338 368-375
  26.691  29  22.256  1n62E 519-523 551-554
  22.135  29  44.824  1n71B 70-78 106-112
  19.237  25  27.702  1nbwD 8-12 36-40
  74.498  23  48.809  1nbwD 36-40 62-66
  15.736  19  13.433  1ne2B 54-58 76-81
  14.260  18  22.495  1ne2B 76-81 98-101
  18.257  13  53.554  1ne2B 98-101 113-116
  38.958  26   9.304  1ne2B 113-116 141-147
   9.235  16  39.784  1ne2B 141-147 162-173
  38.742  24  46.870  1nijA 4-10 33-36
  14.250  10  70.633  1nijA 33-36 45-50
  14.395  27  25.130  1nijA 65-67 93-97
  47.406  25  47.257  1nijA 93-97 121-131
  53.578  24  33.629  1nijA 121-131 154-158
  11.408  25  32.117  1nijA 154-158 182-184
  49.102  25  15.018  1nijA 224-231 255-262
  25.415  25  20.533  1njrA 18-23 47-51
  17.349  23  59.787  1njrA 47-51 73-77
  20.560  18  51.670  1nkiA 8-12 29-34
  25.718  35  42.563  1nlfA 32-37 71-75
  34.187  32  18.887  1nlfA 71-75 106-108
  44.610  29  27.045  1nlfA 106-108 136-140
  49.635  34  20.873  1nlfA 136-140 173-179
  36.103  31  42.096  1nlfA 173-179 209-214
  19.669  15  18.875  1nnlB 174-178 192-196
   5.003  27  21.263  1nnwB 3-8 34-40
  13.912  27  17.951  1nnwB 34-40 66-69
  59.977  35  24.544  1nnwB 132-136 170-172
  11.168  27  46.981  1np6A 8-12 38-41
   7.878  10  54.318  1np6A 104-107 116-120
  34.965  18  24.738  1np6A 116-120 137-142
  46.473  11  44.023  1np6A 137-142 152-154
  38.427  24  23.255  1npdA 8-14 37-43
  13.515  21  39.860  1npdA 37-43 63-66
   2.902  21  18.493  1npdA 127-130 150-155
   9.288  24  22.323  1npdA 150-155 178-183
  20.633  17  53.861  1npdA 178-183 199-202
  27.454  27  12.841  1npdA 199-202 228-231
  32.112  23  39.137  1nrjB 58-61 83-91
  57.164  33  28.765  1nrjB 83-91 123-128
  32.498  24  72.065  1nu0A 26-34 57-63
  48.634  29  25.380  1nu0A 57-63 91-97
  47.105  27  18.641  1nuuA 5-13 39-48
  56.227  31  30.128  1nuuA 39-48 78-80
  15.971  28  35.830  1nuuA 129-135 162-165
  14.879  25  19.491  1nuuA 162-165 189-192
  39.902  31  20.615  1nuyA 261-264 294-296
  23.287  19  15.819  1nv8B 126-130 148-152
  39.996  24  20.693  1nv8B 148-152 175-177
  21.901  19  59.098  1nv8B 175-177 195-198
  13.438  18  47.552  1nv8B 244-248 265-268
  34.914  27  21.674  1nxuB 76-80 106-112
  48.781  22  20.358  1nxuB 106-112 133-138
 133.755  35  16.422  1nz0C 46-49 83-89
  47.907  30  27.473  1nzjA 7-10 39-44
  28.775  24  25.272  1nzjA 187-191 214-218
  47.930  24  71.962  1o13A 48-56 79-81
  32.007  19  14.760  1o13A 79-81 99-101
  10.005  22  22.080  1o1yA 14-18 39-43
  38.475  19  40.171  1o1yA 39-43 61-63
  29.052  34  12.493  1o1yA 61-63 96-99
  65.167  32  82.487  1o22A 122-128 159-165
  27.951  19  65.383  1o2dA 21-24 42-46
  26.436  26  17.880  1o2dA 42-46 71-75
  25.130  28  43.531  1o2dA 71-75 102-106
  46.111  38  17.864  1o2dA 102-106 143-147
  23.902  27  41.745  1o4wA 25-28 54-58
  33.915  34  38.530  1o4wA 54-58 91-93
  50.448  20  35.753  1o57B 133-137 156-159
  59.791  22  75.895  1o69A 50-53 74-78
  19.645  18  31.745  1o69A 74-78 95-99
  36.764  27  38.295  1o69A 95-99 125-129
  11.442  23  22.943  1o69A 125-129 151-155
  34.194  24  18.614  1o6dA 4-10 33-39
  61.367  29  45.830  1o6dA 33-39 67-71
  37.199  27  22.114  1o6dA 67-71 97-101
  26.333  17  44.399  1o6dA 97-101 117-119
  19.466  21   9.216  1o6vA 50-52 72-74
  17.665  21   2.689  1o6vA 72-74 94-96
  19.346  21   9.357  1o6vA 94-96 116-118
  22.930  21  14.358  1o6vA 116-118 138-141
  18.641  20  10.960  1o6vA 138-141 160-163
  12.166  19   5.043  1o6vA 160-163 181-183
  21.488  21   2.890  1o6vA 181-183 203-205
  22.254  21   8.096  1o6vA 203-205 225-227
  22.900  21   6.292  1o6vA 225-227 247-249
  21.655  21   5.375  1o6vA 247-249 269-271
  23.252  21   8.862  1o6vA 269-271 291-293
  25.233  21   5.161  1o6vA 291-293 313-315
  23.074  21   3.114  1o6vA 313-315 335-337
  19.633  21   4.766  1o6vA 335-337 357-359
  22.678  21  11.182  1o6vA 357-359 379-381
  37.092  16  55.158  1o7fA 66-70 85-91
  31.902  17  50.887  1o7fA 361-365 381-387
  45.389  34  44.206  1o7jC 51-56 89-92
  26.779  24  21.123  1o7jC 89-92 115-118
 142.526  36  32.143  1o7jC 115-118 153-156
  24.087  21  20.151  1o7jC 220-224 244-249
  25.512  24  25.966  1o7jC 244-249 272-277
  29.500  29  26.745  1o8xA 30-35 63-67
  20.922  32  53.967  1o98A 6-11 42-46
  21.644  31  22.064  1o98A 111-114 144-146
  11.277  35  13.364  1o98A 254-257 291-294
  18.918  23  18.693  1o98A 328-333 355-360
  70.478  35  23.350  1o98A 355-360 394-399
  18.189  24  13.539  1o9gA 55-57 80-82
  26.559  23  45.752  1o9gA 147-149 171-175
  36.173  35  12.940  1o9gA 171-175 209-214
  39.200  16  34.830  1o9gA 209-214 229-232
  10.074  22  18.284  1oaoC 156-161 182-186
  21.989  21  15.175  1oaoC 182-186 206-208
  30.388  22  27.510  1oaoC 250-255 276-278
  59.732  15  24.876  1oaoC 276-278 292-294
  42.023  31  64.925  1oaoC 518-520 550-552
  12.629  30  42.291  1oaoC 610-615 644-647
  43.846  11  79.340  1ocyA 17-20 30-32
  32.527  30  46.177  1odmA 11-13 42-45
  28.193  28  86.654  1oeyB 15-19 46-48
  49.924  29  79.532  1oeyJ 62-64 92-96
  17.979  27  52.832  1ofuY 4-9 35-39
  33.071  22  29.069  1ofuY 35-39 60-63
  67.099  22  52.514  1ofuY 60-63 84-89
   3.787  24  19.144  1ofuY 84-89 112-118
  23.355  13  41.730  1ogdD 23-27 39-41
  65.209  24  89.390  1ogdD 39-41 64-70
  45.381  24  32.714  1ogdD 64-70 93-96
  11.206  16  87.306  1ogdD 93-96 111-113
  23.727  23  29.849  1oi0D 64-72 94-98
  20.839  24  21.756  1oi2A 109-114 137-142
  39.673  27  16.992  1oi2A 287-294 320-327
  16.841  22  27.127  1oi7A 10-13 34-38
  27.599  15  76.879  1oi7A 50-53 67-70
  22.600  22  14.920  1oi7A 67-70 91-94
  29.004  24  17.922  1oi7A 91-94 117-119
 158.225  13  20.667  1oi7A 132-135 147-151
  21.272  21  17.126  1oi7A 147-151 171-176
  16.755  28  35.930  1oi7A 171-176 203-207
  10.219  23  17.864  1oi7A 203-207 229-233
   9.462  19  20.987  1oisA 175-177 195-197
  50.178  26  18.075  1oltA 105-111 136-146
  29.639  21  22.613  1oltA 136-146 166-172
  53.545  36  19.682  1oltA 166-172 207-212
  41.372  25  24.491  1oltA 207-212 236-241
  37.878  33  16.623  1oltA 382-384 416-418
  24.209  21  22.957  1omzB 30-36 56-63
  23.757  23  23.194  1omzB 56-63 85-89
  55.441  21  65.173  1omzB 85-89 109-113
  18.306  13  49.509  1onwA 34-39 51-54
  46.287  29  31.129  1onwA 64-69 97-102
  42.515  28  24.787  1onwA 97-102 129-132
  73.132  34  25.761  1onwA 161-165 198-202
  22.276  25  26.887  1onwA 198-202 226-229
  14.460  23  23.468  1onwA 226-229 251-254
  26.908  27  28.311  1onwA 251-254 280-283
  69.747  34   5.766  1oo0A 47-52 85-93
  16.554  21  18.685  1ooeB 5-9 29-34
  18.736  10  18.363  1ooeB 29-34 43-46
  36.798  30  39.079  1ooeB 43-46 75-78
 172.779  27   9.372  1oz9A 10-15 41-48
  30.776  23   3.401  1p1jA 292-294 316-318
  10.666  17  26.268  1p1mA 110-115 131-138
  27.253  29  23.016  1p1mA 131-138 166-172
  13.514  26  41.435  1p1mA 166-172 197-201
  30.597  24  21.843  1p1mA 197-201 224-228
   8.508  18  31.813  1p1mA 224-228 245-249
  42.138  26  40.692  1p1mA 245-249 274-276
  19.566  23  33.897  1p1xB 46-48 70-75
  50.279  27  26.688  1p1xB 70-75 101-105
  42.739  32  24.184  1p1xB 101-105 136-140
  43.541  27  28.416  1p1xB 136-140 166-168
  43.040  33  20.798  1p1xB 166-168 200-202
  22.815  35  28.697  1p1xB 200-202 236-238
  48.182  27  75.963  1p3cA 159-162 188-190
  26.563  21  16.892  1p3dB 20-24 44-49
   9.616  17  14.770  1p3dB 44-49 65-68
  12.820  13  45.078  1p3dB 65-68 80-83
  30.000  22  41.407  1p3dB 80-83 104-106
  23.341  25  26.994  1p3dB 119-124 148-150
  35.345  16  29.869  1p3dB 169-173 188-191
  33.654  35  11.847  1p3dB 188-191 225-229
  15.488  18  30.714  1p3dB 225-229 246-250
  33.023   8  28.638  1p3dB 246-250 257-265
  20.997  25  52.443  1p3dB 338-345 369-373
  28.744  26  12.751  1p3dB 369-373 398-400
  13.219  30  58.754  1p4xA 50-52 81-84
  49.766  22  44.561  1p5zB 25-30 51-54
  39.627  33  35.593  1p6oB 48-53 85-89
   8.733  20  17.881  1p6oB 85-89 108-111
  12.836  21  14.176  1p6oB 108-111 131-134
  45.708  24  65.406  1p90A 40-47 70-73
  20.954  18  25.302  1p90A 70-73 90-93
  43.594  20  54.015  1pbjA 13-15 34-39
  21.233  24  21.794  1pdoA 3-7 30-32
  39.379  30  41.738  1pdoA 30-32 61-65
  12.414  22  15.124  1pdoA 61-65 86-90
  12.125  38  26.322  1peaA 9-13 50-52
  52.618  27  42.714  1peaA 50-52 78-81
  15.236  21  24.432  1peaA 78-81 101-104
  48.808  14  22.182  1peaA 101-104 117-119
  17.462  23  19.886  1peaA 142-148 170-177
  32.140  24  33.639  1peaA 170-177 200-204
  32.581  26  42.387  1peaA 200-204 229-231
  20.919  21  17.351  1peaA 229-231 251-254
  46.424  39  33.361  1pf5A 30-36 74-81
  45.873  28  19.506  1pf5A 74-81 108-111
  12.074  32  33.080  1pixA 105-112 143-147
  24.178  38  14.414  1pixA 143-147 184-188
  30.245  35  15.430  1pixA 409-413 447-451
  26.476  24  27.665  1pkhB 64-68 91-93
  36.219  27  32.876  1pn0D 557-563 589-591
   8.533  23  29.988  1poiD 24-26 48-50
  32.327  39  31.103  1poiD 145-148 186-190
  16.081  27  46.338  1pp7U 65-67 93-99
  18.107  27  23.455  1pswA 2-6 32-36
  44.148  31  30.563  1pswA 182-185 215-218
  40.471  26  16.616  1pswA 215-218 243-245
  14.448  21  56.013  1pswA 243-245 265-267
  11.928  17  14.688  1pswA 265-267 283-286
  28.762  17  20.990  1pswA 283-286 302-305
  75.287  31  85.850  1pv5A 110-115 145-154
  49.071  21  51.269  1pvmB 21-23 43-46
  51.791  20  50.883  1pvmB 87-89 108-112
  58.191  38  25.386  1pyaF 113-121 158-166
  20.156  24  31.051  1pytA 8-12 35-38
   6.607  20  54.919  1pytA 47-51 70-74
  11.749   8  52.524  1pz4A 58-61 68-73
  35.753  33  15.335  1q0pA 16-23 55-61
  35.534  36  19.118  1q0pA 128-135 170-176
  47.071  24  36.295  1q0pA 170-176 199-201
  52.439  25  28.946  1q0rA 25-29 53-57
  27.889  19  18.793  1q0rA 96-101 119-125
  23.530  22  25.186  1q0rA 240-245 266-271
  25.413  17  35.555  1q15C 5-9 25-29
  22.750  21  25.017  1q15C 240-244 264-271
   9.309  21  15.457  1q15C 264-271 291-296
  14.586  22  34.746  1q5yC 4-13 34-41
   8.216  20  24.122  1q5yC 46-55 74-82
  12.773  19  23.225  1q6zA 19-22 40-43
  29.568  23  53.510  1q6zA 40-43 65-70
  17.345  23  24.713  1q6zA 65-70 92-98
  30.740  25  35.477  1q6zA 204-207 231-233
  28.412  17  27.626  1q6zA 231-233 249-252
  15.280  18  75.565  1q6zA 249-252 269-273
  20.900  22  14.925  1q6zA 269-273 294-299
   6.850  14  17.466  1q6zA 294-299 312-315
  17.614  23  20.348  1q6zA 422-427 449-454
  11.797  21  22.341  1q6zA 494-497 517-522
   1.571  24  16.135  1q74D 6-11 34-39
  12.901  21  23.304  1q7eA 11-14 34-39
   5.284  32  31.643  1q7eA 34-39 70-73
  29.593  22  67.988  1q7eA 70-73 94-97
  22.106  26  12.844  1q7eA 94-97 122-127
  35.636  26  62.419  1q7lC 139-144 169-173
  71.073  27  38.361  1q8bA 13-22 48-55
   7.665  25  35.991  1q8bA 62-69 93-103
  53.563  23  86.212  1q9uB 6-10 32-38
  17.518  19  19.707  1qamA 34-37 55-58
  32.200  21  13.713  1qamA 55-58 78-81
  13.807  17  54.469  1qamA 78-81 97-101
  16.693  22  13.666  1qamA 97-101 122-128
  18.547  23  44.305  1qamA 122-128 150-158
  62.920  31  42.347  1qd1B 182-188 218-224
  13.543  27  53.192  1qd1B 231-237 263-268
  18.496  25  13.798  1qfjC 105-109 133-139
  22.330  23  14.359  1qfjC 133-139 161-167
  54.080  30  38.328  1qfjC 161-167 196-200
   8.300  23  18.705  1qg8A 3-9 31-37
  20.571  21  18.596  1qg8A 31-37 57-61
  67.917  31  60.370  1qg8A 57-61 91-96
  11.352  24  33.970  1qhxA 5-9 32-35
   8.564  22  38.078  1qhxA 89-93 114-120
  92.056  37  20.791  1qhxA 114-120 156-159
  23.304  33  18.494  1qlwA 65-67 99-102
  46.328  18  13.346  1qlwA 200-206 223-231
  38.778  18  25.226  1qlwA 223-231 248-252
  13.873  32  12.975  1qlwA 248-252 283-287
  54.344  21  19.035  1qmpD 3-8 28-34
  21.957  18  39.027  1qmpD 28-34 51-54
  21.579  26  24.181  1qmpD 51-54 79-84
  11.627  19  23.536  1qmpD 79-84 102-105
  14.837  30  22.899  1qnaB 78-82 111-123
  31.864  33  25.367  1qnrA 238-240 272-274
  53.904  27  26.141  1qnrA 272-274 300-303
  44.452  16  39.515  1qnrA 307-309 324-326
  27.906  21  22.520  1qo0D 14-18 38-42
  13.620  14  39.075  1qo0D 38-42 55-58
  16.147  24  18.764  1qo0D 55-58 81-86
  28.129  19  26.362  1qo0D 81-86 104-107
  25.727  24  31.928  1qq5A 109-114 137-139
  31.503  29  71.724  1qq5A 137-139 167-171
   3.062  16  20.750  1qq5A 167-171 186-190
  25.105  29  45.129  1qstA 72-80 108-112
   7.260  24  16.514  1qv9A 4-10 33-39
  24.404  30  44.970  1qv9A 33-39 68-71
  18.277  24  16.477  1qv9A 68-71 94-98
  20.680  18  14.254  1qv9A 94-98 115-119
  23.814  17  18.521  1qw2A 41-43 59-61
  68.970  38  29.568  1qw9B 169-172 209-212
  54.740  29  41.215  1qw9B 209-212 240-243
  23.706  22  21.571  1qwgA 16-20 41-44
  23.573  27  26.560  1qwgA 41-44 70-73
  44.407  29  37.151  1qwgA 70-73 101-104
  40.615  26  26.558  1qwgA 101-104 129-134
  55.364  31  27.192  1qwgA 129-134 164-167
  59.443  36  33.613  1qwgA 164-167 202-205
  10.255  21  29.378  1qwgA 202-205 225-228
   6.746  16  19.619  1qyiA 318-322 337-341
  27.817  21  25.033  1qyiA 337-341 361-363
  16.584  26  22.576  1qysA 16-22 47-53
  24.536  28  27.340  1qysA 47-53 80-84
   5.447  25  20.244  1r0mD 141-143 167-170
   4.575  23  27.415  1r0mD 167-170 192-195
  13.618  22  19.576  1r0mD 242-244 265-268
  23.484  26  38.500  1r0mD 265-268 293-295
   1.373  27  18.883  1r6dA 2-6 32-37
  16.540  21  23.793  1r6dA 32-37 57-61
  16.500  19  52.109  1r6dA 57-61 79-82
  17.198  25  24.243  1r6wA 131-135 159-163
  29.497  26  21.147  1r6wA 159-163 188-192
  16.347  21  35.916  1r6wA 188-192 212-214
  40.700  18  29.808  1r6wA 212-214 231-236
  25.102  25  24.119  1r6wA 231-236 260-263
  30.919  25  26.983  1r6xA 190-193 217-220
  58.590  34  28.644  1r6xA 217-220 253-255
  74.382  30  75.427  1r6xA 253-255 284-287
  48.981  37  31.955  1r6xA 284-287 323-326
  64.179  25  67.721  1r89A 60-66 90-93
  52.919  32  32.203  1r89A 277-284 315-322
  54.647  21  60.914  1r89A 341-348 368-370
  34.548  33  73.028  1r8eA 132-138 170-174
  22.543  16  77.134  1r8eA 189-193 208-212
  14.558  25  47.716  1r8eA 215-223 247-257
  42.002  17  41.652  1r9wA 33-41 57-67
  26.717  25  36.402  1r9wA 70-79 103-106
  29.157  24  37.669  1r9wA 103-106 129-132
  55.886  12  60.397  1ra0A 32-38 49-51
  14.737  25  22.339  1ra0A 122-128 152-158
  16.873  28  22.442  1ra0A 214-219 246-250
   5.155  26  30.548  1ra0A 246-250 275-278
  42.656  35  37.349  1ra0A 275-278 312-314
  16.536  19  25.631  1rcqA 55-57 75-77
  25.456  20  21.667  1rcqA 75-77 96-99
  26.464  21  33.801  1rcqA 96-99 119-122
  41.328  32  25.038  1rcqA 119-122 153-156
  25.286  28   9.983  1reqB 513-516 543-545
  31.013  20  35.063  1reqB 543-545 564-567
   4.679  26  20.432  1reqB 564-567 592-595
  28.843  23  46.501  1rf6C 36-40 62-65
  55.343  24  30.317  1rf6C 109-112 135-137
  36.495  22   6.551  1rf6C 159-161 182-187
  22.113  22  27.998  1rf6C 182-187 208-210
  10.388  20  35.567  1rf6C 250-257 276-282
  40.229  29  21.855  1rf6C 328-330 358-360
   6.723  24  12.068  1rf6C 376-379 402-405
  25.961   4  80.352  1rfeA 36-41 44-46
  12.341  19  12.564  1ri5A 67-71 89-94
  17.831  22  14.994  1ri5A 89-94 115-120
  18.722  17  50.380  1ri5A 115-120 136-140
  13.990  30  12.532  1ri5A 136-140 169-175
  27.639  19  68.287  1rifA 59-61 79-81
  17.076  27  22.669  1rifA 130-133 159-163
  28.894  26  49.827  1rifA 159-163 188-190
  70.446  18  25.142  1rifA 188-190 207-210
  12.671  17  47.584  1rifA 207-210 226-232
  24.345  23  13.350  1rifA 226-232 254-258
  31.922  20  15.653  1rjdA 100-104 123-128
  18.645  24  53.651  1rjdA 169-173 196-201
  24.266  26  10.955  1rjdA 196-201 226-233
  40.236  11  65.880  1rk6A 49-54 64-66
  95.733  24  23.896  1rk6A 76-78 101-106
  32.249  29  17.992  1rk6A 198-201 229-232
  24.347  28  31.673  1rk6A 229-232 259-261
  37.820  31  20.843  1rk6A 259-261 291-295
  22.457  13  33.537  1rk6A 301-304 316-321
  28.671  25  35.178  1rkiA 3-9 33-38
  22.720  19  57.513  1rkiA 41-46 64-70
  14.309  10  53.796  1rkiA 72-74 83-88
  26.924  31  20.673  1rkqB 7-10 40-43
  27.885  21  30.322  1rkqB 117-119 139-141
  15.732  16  88.533  1rkqB 139-141 156-159
  29.411  23  38.327  1rkqB 156-159 181-184
  31.688  15  14.454  1rkqB 217-221 235-238
  30.431  15  21.322  1rkuB 147-152 166-170
  33.620  23  33.658  1rl0A 86-90 112-114
  54.880  27  41.939  1rl6A 129-134 160-163
  12.895  24  20.769  1rliB 6-10 33-36
  20.393  39  38.586  1rliB 33-36 74-80
  32.411  38  17.062  1rliB 74-80 117-124
  15.005  26  19.191  1rliB 117-124 149-157
  17.757  25  18.217  1rlzA 98-103 127-129
  24.935  22   5.330  1rlzA 276-281 302-307
  29.801  31  11.646  1rlzA 302-307 337-340
  52.166  31  30.779  1rmgA 20-22 52-55
   5.384  25  41.738  1ro2A 68-73 97-99
  31.889  20  18.630  1ro7C 4-7 26-30
  27.086  23  12.375  1rsgB 11-14 36-38
  22.983  25  47.207  1rtqA 142-148 172-177
  28.788  26  28.577  1rtqA 190-193 218-221
  31.822  14  38.791  1rv9A 86-88 101-104
  47.653  25  42.261  1rv9A 131-136 160-164
  42.270  32  51.855  1ry9C 63-71 102-105
  23.015  21  47.058  1ryiB 108-111 131-133
  79.610  32  38.094  1ryiB 267-276 307-317
  51.616  26  26.430  1ryoA 5-11 36-42
  26.543  26  35.895  1rz3A 23-28 53-57
  17.799  16  34.691  1rz3A 127-131 146-149
  26.966  30  18.090  1s12D 10-14 43-48
  35.413  30  22.308  1s12D 51-56 85-89
  38.409  18  84.585  1s21A 135-140 157-162
  15.711  28  19.675  1s2oA 4-8 35-40
  16.738  23   7.572  1s2oA 35-40 62-65
  23.667  24  39.935  1s2oA 117-121 144-149
  20.243  15  20.853  1s2oA 181-185 199-202
  20.235  21  23.517  1s2oA 199-202 222-224
  16.556  24  22.692  1s3cA 5-7 30-32
  49.111  34  28.791  1s7iA 8-15 48-53
  16.315  22  45.419  1s7iA 83-91 112-117
  26.312   8  80.796  1s98B 38-45 52-57
  30.500  23  39.841  1s99A 11-19 41-44
  19.915  24  44.618  1s99A 49-53 76-84
  58.286  34  16.799  1s99A 76-84 117-123
  40.997  24  70.481  1s99A 117-123 146-150
  29.038  26  50.765  1s99A 153-156 181-189
  31.473  27  24.763  1s9rA 224-229 255-260
  17.883  25  25.323  1sazA 299-302 326-328
   9.235  22  11.729  1sbyB 7-11 32-37
  16.176  20  21.552  1sbyB 32-37 56-61
  15.835  27  38.750  1sbyB 56-61 87-90
  58.238  39  17.777  1sbyB 131-136 174-181
  14.279  29  20.624  1sdoA 125-129 157-162
  35.240  35  26.944  1sdoA 157-162 196-202
  20.082  17  30.670  1sefA 182-189 205-211
  21.017  21  52.920  1seiB 23-27 47-53
  12.729  29  17.465  1senA 49-54 82-87
  37.798  30  25.817  1sg4C 14-20 49-56
  15.265  22  54.842  1sg6B 12-17 38-44
  33.572  28  21.648  1sg6B 38-44 71-77
  16.926  32  31.532  1sg6B 71-77 108-113
  38.264  22  21.233  1sg6B 108-113 134-138
  30.029  28  10.709  1sgwA 154-158 185-190
  12.072  10  42.770  1sgwA 185-190 199-202
  36.323  29  17.822  1shuX 7-14 42-49
  11.517  26  18.479  1shuX 105-111 136-141
  36.086  20  33.152  1shuX 136-141 160-162
  24.037  28  23.561  1sqhA 91-96 123-127
  43.364  21  54.982  1sqhA 123-127 147-157
  51.555  17  53.294  1sqhA 268-273 289-299
  22.684  28  16.543  1sqsB 3-8 35-39
  25.844  31  18.099  1sqsB 82-88 118-125
  20.254  23  16.206  1sqsB 118-125 147-155
   9.197  18  29.573  1sr8A 210-214 231-234
  45.596  15  47.546  1sr8A 231-234 248-253
  13.637  27  26.370  1sr8A 248-253 279-281
  23.221  18  61.691  1ss4A 15-18 35-42
 148.539  39  66.626  1stzA 231-234 272-275
  16.353  26  35.344  1su1A 27-31 56-58
  23.929  34  23.380  1su1A 56-58 91-93
  25.879  20  13.280  1su1A 124-127 146-148
   2.871  22  55.174  1svmA 171-175 196-198
  39.955  23  25.715  1svmA 196-198 220-222
  31.509  17  37.495  1svmA 274-278 294-296
  46.812  21  50.754  1svsA 193-199 219-225
  51.797  38  21.181  1svsA 219-225 262-268
  93.868  38  43.653  1sz7A 111-116 153-161
  38.805  34  23.222  1t0bB 9-14 47-52
  29.149  19  35.237  1t0bB 47-52 70-74
   7.995  26  20.621  1t0bB 70-74 99-103
  14.461  30  34.063  1t0fB 129-134 163-166
  22.375  34  21.351  1t0iB 3-7 40-43
  31.311  26  22.833  1t0iB 87-93 118-125
  13.314  22  19.197  1t0iB 118-125 146-154
  64.503  32  19.734  1t1jA 10-14 45-48
  51.134  38  46.574  1t1jA 45-48 85-88
  22.272  27  29.426  1t1jA 85-88 114-116
  49.680  38  18.215  1t1uA 278-280 317-321
  26.259  39  68.832  1t1uA 400-407 445-449
  38.230  31  17.532  1t3gA 71-75 105-109
  16.190  24  20.122  1t3gA 105-109 132-136
  44.315  16  37.602  1t3yA 34-41 56-65
  16.575  30  35.272  1t3yA 72-81 110-113
  28.940  26  39.003  1t4aB 41-47 72-79
  21.187  18  35.662  1t6t1 23-26 43-45
  16.416  20  60.170  1t6t1 43-45 64-67
  32.952  26  28.230  1t6t1 64-67 92-94
  23.560  19  70.806  1t9iB 37-48 66-69
  34.984  23  13.379  1te5A 46-51 73-77
  28.401  19  75.452  1tfzA 23-32 50-55
  24.782  18  68.444  1tfzA 118-125 142-149
   9.746  25  27.917  1thtB 37-41 65-68
  34.953  20  14.226  1thtB 108-113 132-135
  22.844  25  20.488  1thtB 203-207 231-235
  52.150  15  89.749  1tifA 25-30 44-49
  30.615  27  32.813  1tigA 7-11 37-43
  50.924  28  38.876  1tigA 37-43 70-79
  23.859  29  42.645  1tiqA 90-98 126-132
  48.493  17  44.262  1tiqA 126-132 148-157
  46.515  25  87.876  1tkeA 11-13 37-40
  18.494  11  57.798  1tkeA 43-45 55-60
  42.076  38  20.576  1tkjA 79-85 122-128
  24.126  26  48.753  1tkjA 122-128 153-158
  23.199  20  74.112  1tp6A 49-51 70-82
  46.064  28  70.811  1tu1A 38-45 72-81
   0.707  19  41.310  1tu5A 541-551 569-573
  61.453  27  42.634  1tuaA 6-9 35-40
  56.915  38  24.491  1tuaA 88-93 130-133
  17.242  19  36.140  1tueF 150-154 172-175
  37.794  22  70.346  1tuhA 70-73 94-102
  61.797  28  35.800  1tuvA 2-10 37-43
   8.983  27  40.970  1tuvA 59-66 92-100
  24.387  30  33.760  1tuwA 3-10 39-45
  13.683  26  19.811  1tv8A 69-73 98-103
  11.710  20  28.706  1tv8A 98-103 122-126
  44.674  36  23.930  1tv8A 122-126 161-167
   6.272  25  30.940  1tv8A 161-167 191-194
  54.993  33  82.477  1tv8A 191-194 226-228
  18.866  14  78.892  1tv8A 249-253 266-269
   6.104  17  28.474  1twdA 3-8 24-27
  48.272  28  29.477  1twdA 24-27 54-56
  61.542  34  26.287  1twdA 54-56 89-92
  40.576  26  26.025  1twdA 89-92 117-120
  30.643  25  23.487  1twdA 117-120 144-147
  42.539  26  30.390  1twdA 144-147 172-175
  38.075  20  39.028  1twdA 172-175 194-197
  30.522  25  49.803  1twfB 585-590 614-618
  67.983  21  39.562  1twfK 30-36 56-62
  13.611  20  66.799  1twuA 13-18 37-44
  13.321  20  17.016  1txgA 2-6 25-29
  15.055  30  25.613  1txgA 25-29 58-60
  24.188  15  59.560  1txgA 58-60 74-77
  24.269  23  21.802  1txgA 74-77 99-102
  53.858  20  23.594  1txgA 150-155 174-179
  24.939  23  32.432  1tzpB 154-159 181-183
  44.752  35  26.003  1u02A 3-6 40-44
  39.615  18  20.025  1u02A 40-44 61-64
  25.057  27  33.068  1u02A 114-118 144-147
  11.491  17  19.470  1u02A 175-178 194-198
   6.902  10  22.289  1u02A 194-198 207-209
  34.275  26  35.126  1u0sA 3-10 35-40
  11.851  20  40.882  1u0sA 54-61 80-85
  17.356  20   8.476  1u2zB 245-249 268-273
  40.059  31  16.383  1u2zB 268-273 303-307
   7.957  20  33.015  1u2zB 303-307 326-328
  34.837  27  16.829  1u2zB 326-328 354-357
  38.771  24  46.851  1u2zB 354-357 380-386
  18.716  23  32.963  1u3dA 14-17 39-45
  19.166  38  28.415  1u3dA 39-45 82-85
   1.309  20  78.750  1u3dA 82-85 104-108
  11.095  25  21.514  1u3dA 104-108 132-136
  27.796  28  24.964  1u6tA 2-6 33-37
  39.816  19  49.981  1u7iA 10-14 32-39
  37.828  20  36.089  1u7iA 82-85 104-110
   9.361  28  50.821  1u7lA 10-17 44-47
  65.734  25  39.612  1u7lA 191-199 223-227
  12.300  25   6.846  1u7pD 65-69 93-95
  26.764  25  30.838  1u7pD 93-95 119-122
  14.768  16  24.562  1u7pD 119-122 137-140
   4.242  13  20.026  1u7zA 50-55 67-70
  35.860  21  41.519  1u7zA 67-70 90-93
  12.588  20  21.320  1u7zA 143-150 169-174
  16.124  20  27.743  1u8sA 5-14 33-42
  14.855  23  33.807  1u8sA 45-54 76-81
  19.915  22  25.673  1u8sA 92-100 121-128
   9.898  24  31.173  1u8sA 141-149 172-178
  11.295  26  13.242  1u8xX 31-34 59-63
  24.401  27  14.344  1u8xX 59-63 89-93
  21.563  13  45.290  1u8xX 89-93 105-108
  46.233  22  26.173  1u8xX 166-169 190-192
  12.904  29  58.746  1ub9A 30-32 60-65
  45.074  32  30.871  1uf5A 3-10 41-43
  34.127  23  35.273  1uf5A 164-168 190-195
  31.759  35  17.483  1uf5A 190-195 229-234
  58.274  23  32.607  1ufoE 25-30 52-56
  29.628  21  14.542  1ufoE 107-112 132-135
  27.483  28  16.420  1ufoE 175-180 207-212
  22.489  33  39.118  1ufyA 2-10 42-49
  33.310  24  24.990  1ufyA 42-49 72-76
  22.756  28  31.809  1uhvD 21-23 50-52
  54.173  39  29.255  1uhvD 155-157 195-198
   3.840  38  23.006  1ui0A 36-40 77-80
  67.506  37  40.402  1ui0A 77-80 116-119
  51.369  31  38.693  1uj2A 23-28 58-62
   9.659  18  38.891  1uj2A 133-137 154-157
   5.777  31  13.905  1us0A 42-44 74-79
  38.241  29  23.535  1us0A 74-79 107-110
  22.564  23  22.385  1us0A 157-160 182-186
   9.763  21  30.596  1us0A 182-186 206-210
   8.329   4  89.804  1uscB 31-37 40-44
  17.514  36  24.417  1usgA 3-9 44-50
  26.871  23  56.183  1usgA 44-50 72-74
  28.934  22  11.681  1usgA 72-74 95-98
  35.095  17  25.946  1usgA 95-98 114-116
   5.927  25  22.754  1usgA 141-145 169-174
  16.267  23  41.033  1usgA 169-174 196-200
  16.728  22  22.605  1usgA 196-200 221-224
  16.493  22  22.535  1usgA 221-224 245-248
  22.681  27  23.066  1usmA 12-17 43-47
  26.334   9  66.307  1utyA 44-48 56-59
  14.850  11  59.286  1utyA 84-87 97-99
  53.355  32  20.561  1uuyA 6-13 44-52
   7.711  23  39.477  1uuyA 44-52 74-78
  45.236  23  29.856  1uv7A 49-54 76-83
  48.225  30  72.779  1uvjB 454-459 488-490
  38.111  20  42.395  1uw4A 3-9 28-34
  23.177  22  19.915  1uwcB 126-132 153-158
  41.540  29   8.927  1uwcB 153-158 186-191
  22.595  21  26.288  1uwcB 186-191 211-215
  19.118  20  21.033  1uwkB 169-173 192-197
  25.630  23  23.810  1uwvA 200-207 229-233
  22.724  18  14.670  1uwvA 289-293 310-315
  25.522  22  24.183  1uwvA 310-315 336-340
  15.800  20  50.043  1uwvA 336-340 359-362
  25.495  22   4.468  1uwvA 359-362 383-388
  12.336  20  35.209  1uwvA 383-388 407-414
  31.451  27  25.389  1uxoA 6-10 36-38
  53.989  30  38.508  1uxoA 36-38 67-72
  26.548  23   8.896  1uxoA 67-72 94-98
  25.979  33   8.921  1uxoA 94-98 130-136
  38.027  22  22.994  1uxoA 130-136 157-161
  26.183  32   8.373  1v0wA 329-333 364-369
  10.582  23  16.182  1v2xA 23-28 50-54
  14.706  22  30.034  1v2xA 50-54 75-78
  20.482  18  76.779  1v2xA 75-78 95-99
  22.785  19  72.753  1v2xA 117-121 139-141
  32.539  19  54.967  1v30A 8-12 30-38
  16.896  20  46.289  1v33A 68-71 90-94
  15.385  26  18.955  1v5iB 4-9 34-38
  51.008  18  60.607  1v5iB 41-47 64-69
  50.966   6  68.737  1v5vB 48-51 56-61
  35.334  29  35.619  1v5vB 110-115 143-146
  47.291   6  67.166  1v5vB 143-146 151-157
  37.796  11  35.265  1v6pB 34-41 51-55
  36.560  28  49.749  1v6zB 5-7 34-38
 157.561  20  75.734  1v72A 61-65 84-88
   9.327  23  27.866  1v72A 84-88 110-113
  60.640  29  56.462  1v72A 110-113 141-148
  26.114  28  27.822  1v72A 141-148 175-180
  14.435  26  10.537  1v72A 175-180 205-208
  32.177  20  30.198  1v77A 32-36 55-60
  20.881  20  26.592  1v77A 55-60 79-82
   7.263  18  25.471  1v77A 79-82 99-101
   8.776  26  28.951  1v77A 99-101 126-130
  42.008  34  28.665  1v77A 126-130 163-166
  26.091  30  17.486  1v7zA 113-118 147-152
  15.141  24  23.063  1v84B 4-11 34-40
  10.024  21  19.945  1v84B 34-40 60-64
  23.739  27  38.919  1v96A 6-8 34-38
  12.252  31  33.426  1v96A 34-38 68-70
  35.946  17  43.904  1v96A 111-114 130-132
  16.829  37  32.839  1vajA 62-68 104-111
  20.976  37  22.961  1vajA 142-146 182-186
  15.097  20  31.576  1vbkB 181-185 204-210
  52.411  30  34.134  1vbkB 204-210 239-241
  10.750  14  27.696  1vbwA 32-37 50-55
 145.677  30  68.819  1vccA 10-12 41-46
  30.672  20  24.789  1vchE 56-59 78-81
  35.458  25  39.210  1vctA 122-127 151-157
   7.563  14  35.478  1vctA 160-163 176-181
   9.561  24  15.646  1vdwA 189-192 215-217
  42.566  23  32.590  1ve2A 4-9 31-35
  27.946  15  30.121  1ve2A 31-35 49-53
  11.848  28  41.375  1ve2A 49-53 80-85
  15.282  25  33.917  1ve2A 80-85 109-112
  45.269  14  24.904  1ve2A 138-142 155-159
  31.170  23  31.609  1ve2A 155-159 181-186
  45.008  16  35.242  1ve2A 194-199 214-218
  26.423  17  25.463  1ve4A 48-52 68-72
  18.772  19  27.528  1ve4A 110-113 131-134
  41.511  17  50.205  1ve4A 131-134 150-155
  30.736  13  46.932  1ve4A 150-155 167-175
  14.133  21  15.079  1vg0A 11-14 34-37
  48.342  36  36.810  1vg0A 501-508 543-553
  31.586  20  16.285  1vgwD 53-56 75-77
  39.320  30  60.631  1vgwD 75-77 106-109
 170.962  28  35.938  1vgwD 106-109 136-141
 108.855  39  53.047  1vh5A 38-43 81-91
  33.005  29  30.190  1vhqA 8-12 40-45
   7.590  22  52.638  1vhtB 5-10 31-33
  33.063  16  50.927  1vhtB 109-113 128-133
  12.720  20  13.059  1vi6A 71-75 94-97
  13.022  22  34.326  1vi6A 94-97 118-121
   9.109  21  16.627  1vi6A 118-121 141-145
  40.887  12  16.372  1vi6A 141-145 156-159
  16.591  24  27.789  1vimB 50-53 76-78
  32.176  15  44.425  1vimB 76-78 92-96
  16.559  23  19.003  1vimB 92-96 118-123
  26.584  14  16.254  1vimB 118-123 136-139
  56.675  31  19.455  1vjgA 20-26 56-61
  60.579  30  38.069  1vjgA 56-61 90-94
  30.936  17  74.133  1vjlB 118-123 139-142
   6.216  20  47.823  1vjqB 41-45 64-67
  38.777  25  81.045  1vk1A 148-151 175-179
  25.417  19  45.864  1vk1A 175-179 197-199
  32.476  34  25.997  1vk3A 75-83 116-123
  31.460  23  16.980  1vk3A 116-123 145-152
  37.053  21  59.125  1vk3A 245-248 268-272
  12.783  19  46.224  1vk3A 296-301 319-327
  59.219  32  28.005  1vk3A 410-417 448-457
  11.882  30  23.487  1vk3A 448-457 486-492
  29.946  25  38.905  1vk3A 525-532 556-558
  22.618  21  55.521  1vk3A 556-558 578-581
  44.118  11  49.424  1vk3A 591-597 607-614
  56.793  32  24.623  1vkhA 42-47 78-82
  50.522  35  48.402  1vkhA 78-82 116-121
  28.731  36  19.839  1vkhA 116-121 156-162
  25.225  27  20.355  1vkhA 214-220 246-250
  31.318  18  39.030  1vkkA 54-62 79-84
  26.561  30  27.744  1vkkA 98-103 132-135
  58.613  31  52.175  1vkwA 65-67 97-101
  26.915  28  47.825  1vkwA 172-176 203-207
  36.288  14  58.960  1vkyB 49-54 67-75
 155.305  21  37.385  1vkyB 256-259 279-281
  24.777  18  42.512  1vkyB 279-281 298-301
  10.389  16  14.712  1vlmA 51-54 69-72
   8.762  16  32.281  1vlmA 69-72 87-90
  17.376  16  72.695  1vlmA 87-90 105-109
   5.472  26  11.378  1vlmA 105-109 134-140
  22.364  22  37.347  1vlyA 93-99 120-123
   4.603  18  66.324  1vlyA 172-177 194-196
  22.815  28  35.967  1vmbA 19-27 54-65
  55.002  19  46.148  1vmbA 75-85 103-110
   7.569  27   7.672  1vp8A 18-20 46-50
  16.312  19  26.875  1vp8A 46-50 68-72
  44.530  29  21.498  1vp8A 68-72 100-102
 114.752  38  72.445  1vpmB 24-29 66-71
  31.490  24  17.411  1vptA 78-82 105-110
  30.181  15  21.183  1vptA 105-110 124-128
  15.101  21  54.638  1vptA 124-128 148-152
  41.112  35   9.305  1vptA 148-152 186-191
  61.517  31  45.063  1vqoE 131-136 166-171
  20.741  24  48.212  1vqoH 132-138 161-165
  18.557  17  30.945  1vqoO 76-79 95-98
  12.538  15  82.726  1vqoO 95-98 112-114
  19.453  18  47.518  1vqoW 31-35 52-55
  49.376  36  80.875  1vqoX 9-14 49-51
  27.439  28  35.295  1vqsB 14-22 49-54
   7.461  31  41.364  1vqsB 62-69 99-107
  21.002  31  26.692  1vr7B 17-25 55-60
  32.314  23  28.795  1vr7B 87-94 116-124
  24.521  23  23.953  1vr8A 59-67 89-92
  35.361  36   7.031  1vraB 3-8 43-48
 160.884  31  14.307  1vsrA 90-95 125-128
  21.436  25  13.470  1vybA 8-14 38-42
  35.386  21  25.343  1vybA 38-42 62-65
  24.083  26  20.969  1vybA 107-115 140-145
  58.728  33  55.958  1vybA 140-145 177-179
  31.434  22  75.684  1w23A 67-72 93-96
  12.393  21  36.921  1w23A 93-96 116-118
  83.450  25  58.936  1w23A 116-118 142-148
  50.109  22  27.572  1w23A 142-148 169-172
  14.925  18   7.536  1w23A 169-172 189-193
  40.062  25  67.155  1w2fB 21-25 49-55
   7.045  18  45.666  1w7cA 527-536 553-559
  34.452  34  36.956  1w8iA 2-5 38-42
  12.059  33  40.631  1w8iA 38-42 74-76
  26.440  35  24.001  1wb4B 71-75 109-112
  16.680  21   9.869  1wb4B 160-165 185-189
  23.686  33  13.500  1wb4B 185-189 221-227
  41.584  34  15.468  1wb4B 221-227 260-265
  29.268  19  81.997  1wb9B 68-72 90-93
  15.442  21  39.890  1wb9B 155-158 178-181
  33.594  16  33.469  1wb9B 178-181 196-199
   7.351  13  62.300  1wb9B 473-478 490-495
  24.059  34   3.221  1wb9B 653-656 689-693
  34.795  30   7.948  1wb9B 689-693 722-726
  34.283  17  41.366  1wb9B 722-726 742-746
   5.863  23  28.006  1wbhC 18-22 44-48
   5.392  22  27.131  1wbhC 44-48 69-73
  12.325  20  34.523  1wbhC 69-73 92-94
  30.048  19  17.105  1wbhC 92-94 112-116
  37.525  17  44.121  1wbhC 112-116 132-135
  25.391  24  28.261  1wbhC 132-135 158-161
   9.915  22  24.037  1wbhC 158-161 182-184
  30.844  28  40.934  1wcv1 8-11 38-42
  63.186  32  43.552  1wcv1 80-83 114-118
  30.479  19  47.877  1wcv1 114-118 136-142
  39.483  29  25.037  1wcv1 136-142 170-177
  29.834  20  26.644  1wcwA 10-13 32-35
  27.078  29  17.663  1wcwA 62-65 93-96
  89.196  38  26.101  1wcwA 93-96 133-137
  11.874  20  26.311  1wcwA 133-137 156-160
   4.572  29  18.494  1wcwA 186-189 217-221
  41.482  24  56.353  1wd3A 43-46 69-74
  81.755  28  50.236  1wddE 97-103 130-139
  36.395  37  19.128  1wddE 199-201 237-239
  10.670  23  27.034  1wddE 264-268 290-294
  28.399  22  24.435  1wddE 375-378 399-401
  66.091  22  52.685  1wdjC 3-5 26-30
  15.697  25  15.506  1wdjC 113-117 141-146
  33.876  29  37.108  1wehA 3-7 35-38
  15.855  22  18.903  1wehA 35-38 59-63
  35.610  18  17.009  1wehA 59-63 80-83
  32.200  19  79.725  1wehA 80-83 101-103
  19.999  29  18.537  1wehA 101-103 131-133
  96.109  21   9.099  1wiwA 39-44 64-69
  35.460  22  19.202  1wiwA 64-69 90-95
   8.349  20  11.800  1wiwA 216-221 240-244
  33.372  22  44.373  1wkcA 41-43 64-71
  37.722  30  25.039  1wkcA 105-108 137-141
   2.732  22  33.985  1wkcA 137-141 162-165
  29.005  35  36.855  1wkqB 43-49 83-86
  20.049  21  21.863  1wkqB 83-86 106-108
   2.156  30  60.056  1wleB 330-340 369-373
 152.784   3  55.383  1wlfA 54-56 58-60
 102.499  36  49.941  1wluA 20-26 61-70
  67.882  23  24.056  1wm1A 38-42 64-69
  51.578  39  58.430  1wm1A 64-69 107-112
  24.490  19  17.231  1wm1A 107-112 130-136
  32.176  23  15.954  1wm1A 260-265 287-291
  44.927  27  76.041  1wmhA 16-22 48-52
  22.280  23  74.988  1wmhA 58-60 82-87
  49.322  27  67.998  1wmhB 16-23 49-53
  15.957  19  71.587  1wmhB 59-61 79-84
  26.898  21  44.495  1wn2A 57-62 82-84
  47.380  27  64.504  1wnaA 56-63 89-94
  32.739  18  40.153  1wouA 5-10 27-32
  35.795  34  20.962  1wouA 27-32 65-70
  52.025  28  31.137  1wpnB 4-7 34-36
  77.651  35  51.911  1wpnB 34-36 70-74
  15.773  17  15.882  1wpnB 70-74 90-96
  22.721  15  19.489  1wpnB 90-96 110-113
  14.297  26  62.074  1wqlB 80-82 107-119
  54.545  30  30.405  1ws8B 4-6 35-39
  23.073  33  32.394  1wteB 120-126 158-162
  34.728  34  19.006  1wteB 158-162 195-199
  31.350  27  11.975  1wtjB 86-90 116-124
  38.518  20  29.473  1wtjB 116-124 143-147
  28.236  22  32.798  1wv9A 56-59 80-83
   7.983  22  55.487  1wvfA 60-62 83-86
  18.115  20  26.619  1wvfA 83-86 105-108
  75.961  35  28.918  1wvfA 193-195 229-236
  26.665  21  19.558  1wvgB 11-15 35-40
   9.037  21  18.257  1wvgB 35-40 60-63
  24.473  21  42.862  1wvgB 60-63 83-86
  41.880  23  30.512  1wvqB 20-25 47-53
 171.762  22  16.391  1wvqB 61-65 86-92
  22.164  20  37.966  1wvqB 86-92 111-116
  25.857  28  52.899  1wwzA 83-93 120-126
  34.700  17  51.318  1wwzA 120-126 142-147
  12.788  26  26.078  1wy5B 26-30 55-62
   8.932  26  24.226  1wy5B 55-62 87-91
  39.486  28  50.323  1wyzB 5-7 34-37
  29.925  24  23.671  1wyzB 34-37 60-63
  11.258  24  45.645  1wyzB 60-63 86-88
   5.451  28  48.887  1wyzB 86-88 115-117
  41.940  29  19.338  1wyzB 138-140 168-172
  24.209  23  45.689  1wyzB 168-172 194-198
  49.270  18  39.673  1wyzB 208-212 229-233
  31.465  18  17.632  1wznA 44-48 65-70
  18.035  22  20.536  1wznA 65-70 91-94
  15.280  15  51.348  1wznA 91-94 108-110
  34.262  31  18.679  1wznA 108-110 140-146
  37.718  20  27.978  1x19A 193-197 216-221
  29.354  22  30.512  1x19A 216-221 242-246
  43.837  14  73.021  1x19A 242-246 259-263
  10.487  28   9.389  1x19A 259-263 290-296
  20.778  21   9.311  1x3lA 51-56 76-80
  15.667  13  19.736  1x3lA 76-80 92-95
  27.710  30  25.695  1x3lA 92-95 124-129
  15.217  30  20.169  1x3lA 285-293 322-328
  44.377  33  26.115  1x3lA 322-328 360-366
  20.819  38  37.911  1x54A 281-283 320-323
  73.912  13  38.796  1x6zA 35-37 49-51
  13.385  22  17.249  1x7dA 131-135 156-160
  27.250  22  28.296  1x7dA 156-160 181-184
  34.925  14  60.295  1x7dA 181-184 197-200
  23.136  22  10.497  1x7dA 197-200 221-224
  29.339  21  37.217  1x7dA 221-224 244-247
  29.878  32  49.445  1x8bA 38-45 76-82
  58.661  30  37.048  1x8dC 2-9 38-46
  36.906  25  24.004  1x9iB 39-43 67-71
  14.505  12  37.954  1x9iB 67-71 82-86
   4.735  24  16.358  1x9iB 82-86 109-113
  31.720  13  21.277  1x9iB 109-113 125-127
  39.365  24  28.779  1x9iB 183-187 210-214
  35.898  16  46.719  1x9iB 210-214 229-233
  44.317  23  19.600  1x9iB 229-233 255-258
  20.946  23  72.760  1x9mA 31-34 56-58
  17.949  31  27.341  1x9mA 56-58 88-90
  58.256  33  44.655  1x9mA 649-654 686-691
  39.052  23  33.229  1x9zA 55-64 86-89
  19.913  18  38.417  1xbiA 29-32 49-52
  38.925  24  28.940  1xbiA 49-52 75-78
  23.115  27  54.885  1xcrB 170-177 203-210
  27.965  17  49.578  1xd3A 29-33 49-57
  31.667  29  56.212  1xd3A 191-195 223-229
  18.259  24  14.205  1xdpB 259-263 286-289
  54.473  28  48.463  1xdpB 503-505 532-536
  26.003  23   6.186  1xdpB 532-536 558-562
  34.323  18  22.496  1xdpB 558-562 579-583
  21.454  24  10.416  1xffA 2-7 30-36
  26.000  20  20.142  1xffA 42-48 67-72
  26.592  13  56.131  1xffA 187-190 202-205
  13.245  14  60.121  1xfkA 30-32 45-51
  47.137  37  17.575  1xfkA 45-51 87-94
  17.473  27  45.345  1xfkA 87-94 120-123
  37.574  29  31.926  1xfkA 120-123 151-156
  17.537  20  17.385  1xfkA 196-201 220-223
  30.625  26  30.557  1xfkA 220-223 248-254
  22.523  21  23.363  1xg5D 34-38 58-63
  33.204  22  23.004  1xg5D 58-63 84-89
  22.876  26  48.086  1xg5D 84-89 114-117
  21.537  35  20.688  1xg8A 8-14 48-54
  10.902  22  20.541  1xgkA 8-11 32-36
  20.607  18  24.914  1xgkA 32-36 53-57
  39.864  20  51.576  1xgkA 53-57 76-79
  24.550  30  12.229  1xgkA 76-79 108-111
  42.253  35  27.097  1xgkA 108-111 145-150
   6.720  20  23.656  1xk7A 19-23 42-47
  24.548  24  34.643  1xk7A 42-47 70-74
  27.619  21  58.681  1xk7A 70-74 94-98
  13.776  25  17.288  1xk7A 94-98 122-127
  44.362  29  53.058  1xkpB 45-53 81-85
  22.545  25  18.466  1xm7B 46-49 73-77
  14.876  18  14.161  1xm7B 73-77 94-96
  43.687  32  27.218  1xm7B 107-111 142-145
  45.422  22  29.518  1xm7B 142-145 166-168
  33.205  29  40.267  1xmtA 36-43 71-74
  20.639  22  28.512  1xmxA 4-9 30-35
  10.984  22  22.263  1xmxA 30-35 56-61
  54.602  28  68.737  1xmxA 56-61 88-92
  18.883  24  33.888  1xmxA 88-92 115-118
  39.316  25  41.119  1xmxA 205-207 231-234
  18.593  29  18.480  1xmxA 303-310 338-343
  27.023  19  20.768  1xmxA 338-343 361-363
  53.506  37  16.367  1xovA 15-20 56-60
  36.877  28  45.175  1xovA 56-60 87-91
  58.070  26  23.833  1xovA 100-105 130-136
  41.387  37  29.831  1xpjD 3-6 42-47
  44.041  36  20.032  1xpjD 42-47 82-85
  44.569  21  46.817  1xppA 22-28 48-54
  36.071  28  38.881  1xr4A 63-65 92-94
  60.002  22  17.470  1xr4A 92-94 115-120
  36.191  21  27.729  1xr4A 115-120 140-142
  24.771  20  59.386  1xr4A 140-142 161-166
  50.960  34  21.424  1xr4A 161-166 199-204
  22.591  21  24.087  1xr4A 199-204 224-227
  23.081  18  17.110  1xr4A 301-304 321-324
   5.786  19  31.525  1xr4A 321-324 342-344
  34.762  22  67.490  1xr4A 342-344 365-368
  25.071  18  60.742  1xrkB 10-13 30-34
  57.945  37  78.547  1xszA 204-207 243-248
  30.929  24  27.779  1xszA 295-300 323-325
  27.960  19  28.131  1xt8A 156-159 177-180
   9.487  19  57.040  1xt8A 177-180 198-201
  13.122  15  57.779  1xt8A 198-201 215-222
  75.089  19  26.184  1xttC 73-79 97-105
  27.120  22  19.849  1xu9D 30-33 54-57
  15.781  24  17.729  1xu9D 54-57 80-82
  41.663  28  41.580  1xu9D 80-82 109-112
  20.597  27  16.529  1xv5A 3-8 34-40
  12.201  19  37.459  1xv5A 34-40 58-60
  35.208  19  65.189  1xv5A 58-60 78-81
  26.939  29  20.899  1xv5A 78-81 109-113
  40.107  25  15.638  1xv5A 109-113 137-140
  19.352  27  20.645  1xv5A 199-203 229-233
  20.577  20  44.020  1xv5A 229-233 252-254
  25.122  18  27.782  1xv5A 252-254 271-273
  23.183  18  59.765  1xv5A 271-273 290-293
  55.809  27  26.859  1xv5A 290-293 319-323
  12.210  25  36.214  1xv5A 319-323 347-349
  50.930  28  33.100  1y0hB 6-12 39-46
  32.192  32  28.003  1y0hB 53-59 90-94
  32.341  22  25.330  1y1pA 13-16 37-42
  29.718  22  30.002  1y1pA 37-42 63-67
  46.747  20  56.392  1y1pA 63-67 86-89
  52.771  38  12.159  1y1pA 86-89 126-130
  58.712  36  41.053  1y1pA 207-209 244-248
  41.101  22  41.297  1y63A 12-16 37-41
  20.442  16  38.558  1y63A 85-89 104-108
  21.919  25  33.197  1y6zB 204-208 232-234
  28.102  23  63.873  1y6zB 232-234 256-258
  16.902  25  39.031  1y7pC 8-11 35-39
  42.139  21  53.124  1y7pC 49-53 73-75
  38.708  27  22.829  1y7pC 88-94 120-124
  67.450  23  45.999  1y7pC 120-124 146-152
  10.790  22  12.612  1y7pC 146-152 173-176
  22.212  31  27.315  1y7rA 63-71 101-103
  28.755  33  39.426  1y88A 59-65 97-100
  31.423  20  10.773  1y88A 97-100 119-121
  23.496  21   4.938  1y8aA 120-124 144-146
  21.491  19  23.635  1y8aA 225-228 246-250
   8.891  13  25.100  1y8aA 246-250 262-265
  60.480  31  41.826  1y8xB 44-49 79-82
  37.554  31  31.495  1y93A 9-14 44-47
  27.110   9  55.766  1y93A 44-47 55-60
  24.892  29  36.218  1y9wB 63-71 99-105
  24.490  15  40.504  1y9wB 99-105 119-124
  34.541  37  17.856  1yacB 13-18 54-59
  39.069  23  21.053  1yacB 54-59 81-84
  36.766  24  51.095  1yacB 81-84 107-112
   9.811  21  31.015  1yacB 107-112 132-136
  14.827  26  30.828  1yacB 132-136 161-163
  16.480  21  13.949  1yb2A 113-117 137-142
  13.207  23  21.247  1yb2A 137-142 164-168
  16.666  16  47.010  1yb2A 164-168 183-185
  10.564  22   6.841  1yb2A 183-185 206-211
  38.424  19  48.736  1yb2A 206-211 229-239
  37.394  28  27.848  1ycdB 7-11 38-40
  35.329  27   7.820  1ycdB 105-109 135-139
  32.993  30  21.112  1ycdB 174-180 209-214
  24.581  28  39.478  1yd0A 26-33 60-65
  16.479  24  17.656  1yd7A 40-43 66-69
  27.404  22  31.329  1yd7A 66-69 90-95
  19.000  23  16.419  1yd7A 90-95 117-121
  54.865  23  18.476  1ye8A 2-6 28-35
  27.863  29  11.932  1ye8A 102-105 133-136
  23.207  21  33.529  1ye8A 133-136 156-159
  20.661  17  22.351  1yf3A 27-30 46-49
  48.134  14  60.788  1yf3A 150-153 166-170
  44.927  38   5.620  1yf3A 166-170 207-212
  62.789  14  65.554  1yg9A 166-172 185-188
  32.460  21  26.874  1ygtA 59-69 89-96
  13.136  30  22.397  1yixA 5-8 37-39
  47.102  22  29.696  1yixA 37-39 60-62
  36.400  30   9.427  1yixA 92-98 127-132
  34.393  21  30.694  1yixA 127-132 152-154
  15.315  20  25.075  1yixA 152-154 173-176
  34.936  25  39.865  1yixA 173-176 200-202
  22.103  21  54.841  1yj7A 2-9 29-32
  43.295  30  17.801  1yj7A 123-130 159-165
  13.712  32  41.886  1yk3A 127-133 164-167
  13.503  12  49.807  1yleA 73-80 91-101
  45.989   8  77.039  1yleA 106-116 123-130
  24.963  32  41.188  1yleA 123-130 161-165
  99.780  12  77.123  1yleA 260-265 276-282
  42.674  22  40.159  1yloD 192-198 219-223
  69.236  27  21.590  1ylqA 38-43 69-74
  55.944  31  21.361  1ynfA 136-140 170-173
  48.079  37  29.017  1ynfA 202-207 243-247
  17.541  23  22.356  1ynfA 270-274 296-300
  34.223  24  27.045  1ynfA 328-333 356-362
  98.426  39  45.390  1yocA 43-48 86-97
  26.669  26  39.159  1yqhA 8-16 41-43
  45.259  25  52.892  1yqhA 48-52 76-82
  28.664  28   8.834  1yqtA 179-183 210-214
  13.490  14  39.188  1yqtA 210-214 227-234
  22.051  32  43.707  1yqtA 314-318 349-352
  29.583  29  11.364  1yqtA 422-426 454-458
  11.059  14  37.070  1yqtA 454-458 471-478
  19.583  25  35.952  1yrbA 15-20 44-48
  24.313  26  45.939  1yrbA 111-115 140-145
  16.820  30  33.237  1yrbA 140-145 174-178
  14.937  30  39.490  1yreA 96-104 133-139
  26.753  17  52.678  1yreA 133-139 155-160
  24.659  19  63.438  1yt3A 4-6 24-31
  15.200  22  66.188  1yt3A 52-55 76-79
   5.601  22  35.056  1yt3A 76-79 100-102
  22.351  22  26.512  1ytlC 39-42 63-67
  12.467  18  37.624  1ytlC 63-67 84-86
  30.917  26  75.490  1ytlC 84-86 111-115
  25.757  23  22.475  1ytlC 111-115 137-140
  27.354  31  14.359  1yw4A 48-53 83-88
  15.549  26  24.750  1yw4A 160-163 188-190
  10.522  23  40.660  1ywfA 47-49 71-74
  31.744  21  20.573  1ywfA 71-74 94-97
  24.503  11  52.376  1ywmA 76-78 88-97
  34.639  36  20.846  1yzvA 20-26 61-68
  32.026  20  27.229  1yzvA 61-68 87-91
   6.245  20  56.442  1yzvA 87-91 110-117
   8.943  21  27.510  1yzvA 110-117 137-141
  24.855  28  26.989  1yzvA 137-141 168-171
  14.272  21  40.732  1yzyA 3-6 26-30
  17.993  14  19.695  1yzyA 26-30 43-47
  26.564  31  40.600  1yzyA 43-47 77-80
  33.694  27  29.907  1yzyA 164-167 193-196
  15.265  21  36.603  1yzyA 248-252 272-274
   9.505  32  19.979  1yzyA 272-274 305-307
   8.402  20  23.350  1z0sA 31-36 55-59
  16.405  14  39.903  1z0sA 55-59 72-76
  41.930  19  24.540  1z0sA 72-76 94-98
  10.163  11  46.124  1z2nX 41-48 58-60
  24.421  26  17.054  1z2nX 58-60 85-87
  46.244  20  54.785  1z2nX 116-119 138-142
  36.737  14  54.192  1z2nX 153-157 170-174
  29.276  23  25.738  1z3eA 4-7 29-32
  25.578  21  24.491  1z45A 13-17 37-42
  36.951  24  23.165  1z45A 37-42 65-67
  20.698  22  49.528  1z45A 65-67 88-90
 149.058  33  18.239  1z5hB 180-186 218-223
   3.427  28  21.922  1z6mA 29-35 62-68
  24.422  26  22.251  1z6nA 56-61 86-91
  22.676  39  32.874  1z84A 248-252 290-295
 128.557  27  87.312  1z94D 3-11 37-44
  41.868  22  20.697  1zatA 203-206 227-229
  36.525  26  33.984  1zavA 24-28 53-57
  27.136  27  26.766  1zavA 84-88 114-119
  43.531  35  47.135  1zbsA 21-28 62-67
   8.003  25  12.398  1zbsA 62-67 91-95
  26.025  23  17.387  1zbsA 238-241 263-267
   9.617  17  51.717  1zd0A 20-26 42-45
  39.935  16  31.660  1zelA 124-127 142-145
  52.249  22  21.134  1zghA 31-36 57-62
  34.416  22  22.475  1zh8B 19-24 45-51
  23.747  21  18.196  1zh8B 85-88 108-111
  21.132  26  17.966  1zh8B 108-111 136-138
  68.034  25  35.177  1zhsE 2-8 32-41
  76.418  25  35.070  1zhsE 61-67 91-100
  42.506  24  31.614  1zi8A 30-34 57-61
  28.827  20  13.364  1zi8A 117-122 141-144
  23.617  20  10.299  1zi8A 141-144 163-168
  17.132  25  19.069  1zi8A 163-168 192-197
  53.467  23  21.894  1zjcA 31-36 58-63
  26.142  22  18.668  1zk4A 8-11 32-35
  48.253  22  22.346  1zk4A 32-35 56-58
  33.163  28  48.695  1zk4A 56-58 85-88
  26.409  22  23.376  1zkpA 53-57 78-80
  21.303  33  19.141  1zkpA 78-80 112-116
  39.778  18  30.538  1zkpA 112-116 133-137
  31.584  20   8.624  1zkpA 174-176 195-199
  46.171  32  27.463  1zkpA 195-199 230-234
  27.223  24  27.361  1zkpA 230-234 257-259
  23.273  26  31.138  1zl0A 19-23 48-50
  76.067  32  64.622  1zl0A 48-50 81-86
  18.010  28  12.064  1zl0A 81-86 113-115
  16.437  19  19.629  1zl0A 113-115 133-135
  24.877   3  59.993  1zl0A 173-175 177-180
 149.804  22  32.692  1zl0A 186-194 215-221
  14.238  26  13.018  1zl0A 215-221 246-253
  16.423  27  37.907  1zl0A 246-253 279-281
  20.021  27  32.573  1zmaA 32-37 63-66
  12.281  21  26.726  1zpvA 4-12 32-41
  41.311  24  36.098  1zpvA 44-53 76-81
  29.835  19  22.365  1zr6A 69-72 90-93
  25.043  22  33.678  1zr6A 176-179 200-206
  46.025  27  35.661  1zr6A 215-222 248-254
  11.858  23  35.252  1zr6A 259-265 287-295
  24.332  26  28.706  1zr6A 322-329 354-362
   5.621  16  22.091  1zs9A 207-211 226-230
  19.745  34  38.140  1zsqA 211-214 247-251
  41.955  27  23.869  1zsqA 247-251 277-281
  28.664  28  23.525  1ztcC 45-49 76-78
  26.156  20  23.351  1ztcC 76-78 97-101
  39.321  30  35.989  1ztcC 97-101 130-133
  41.059  36  31.174  1ztcC 167-171 206-208
   9.332  16  47.261  1zvpC 17-29 44-47
  73.727  16  89.308  1zvpC 50-56 71-76
  27.681  28  44.274  1zvpC 71-76 103-106
  63.203  18  50.118  1zvtA 13-18 35-42
  13.588  26  24.315  1zxxA 3-8 33-37
  37.803  19  24.853  1zxxA 97-101 119-123
  36.268  21  29.248  1zxxA 163-168 188-190
  54.502  27   8.208  1zxxA 188-190 216-221
  13.049  22  38.155  1zxxA 216-221 242-246
  37.139  34  10.820  1zy7B 246-249 282-284
  20.127  32  28.678  1zybA 183-186 217-219
  30.502  18  22.620  1zymA 156-159 176-180
  32.499  26  34.520  1zzkA 7-14 39-42
  20.466  20  18.193  2a14A 58-61 80-85
  29.782  20  67.386  2a14A 135-140 159-163
  21.409  30   8.265  2a14A 159-163 192-198
   3.975  19  31.961  2a1iA 20-22 40-42
  38.572  25  17.179  2a1iA 55-61 85-91
  14.278  24  26.796  2a1iA 85-91 114-118
  42.832  18  67.210  2a1vA 58-62 79-81
   8.460  23  19.749  2a35B 7-11 33-35
  48.673  38   7.406  2a35B 68-71 108-112
  41.133  32  15.710  2a35B 108-112 143-147
  18.861  24  22.785  2a3nA 57-61 84-88
  25.411  18  44.070  2a3nA 84-88 105-109
   5.719  24  19.416  2a3nA 105-109 132-136
  33.644  14  18.294  2a3nA 132-136 149-152
  17.234  25  25.882  2a3nA 221-225 249-253
  29.610  19  47.482  2a3nA 249-253 271-274
  20.681  25  17.050  2a3nA 271-274 298-301
  26.752  28   7.884  2a40E 2-7 34-38
  32.325  27  33.303  2a40E 34-38 64-67
  34.898  32  21.009  2a40E 127-132 163-168
  14.429  28  15.609  2a5hD 165-169 196-200
  36.617  26  29.073  2a5hD 196-200 225-229
   5.539  27  25.557  2a5hD 225-229 255-260
  15.468  26  23.942  2a5hD 255-260 285-290
  28.101  37  34.748  2a5hD 285-290 326-330
  29.851  38  26.386  2a67C 5-10 47-52
  40.171  26  22.971  2a67C 47-52 77-81
  43.084  23  58.759  2a67C 77-81 103-108
   8.680  21  41.653  2a67C 103-108 128-131
  42.896  32  27.872  2a6aA 33-39 70-73
  48.598  28  30.796  2a6aA 70-73 100-103
  37.561  16  50.442  2a6aA 142-151 166-169
  27.805  23  40.341  2a6qD 6-8 30-33
  36.165  33  21.369  2a7kD 10-15 47-51
  59.436  33  23.828  2aalB 3-9 41-46
  32.763  31  17.316  2aalB 67-73 103-109
  26.734  27  33.352  2aamA 42-45 71-77
  19.270  19  79.896  2aamA 80-82 100-103
  56.111  29  22.656  2aamA 242-247 275-278
  13.498  20  77.891  2ab5B 38-47 66-73
   5.176  19  82.460  2absA 64-66 84-86
  14.901  26  17.683  2absA 183-187 212-216
  34.508  24  20.646  2absA 212-216 239-242
  16.771  22  26.764  2abwB 4-9 30-35
  27.655  12  49.243  2abwB 30-35 46-49
  24.663  35  18.685  2abwB 46-49 83-86
 142.185  20  21.967  2abwB 96-98 117-120
  26.691  15  71.793  2acfC 22-26 40-44
  63.779  27  54.300  2acfC 97-101 127-130
  42.422  27  19.138  2acfC 127-130 156-161
  16.351  29  47.454  2ae6C 82-89 117-123
  25.447  17  47.619  2ae6C 117-123 139-144
   9.983  19  18.162  2aefA 12-15 33-37
   9.156  16  23.897  2aefA 33-37 52-55
   6.487  21  59.966  2aefA 52-55 75-77
   6.171  25  12.723  2aefA 75-77 101-104
   9.812  18  20.982  2aefA 101-104 121-123
  34.078  25  41.440  2aefA 157-162 186-192
   7.767  14  41.766  2aefA 195-198 211-216
  45.858  19  86.212  2aeuA 77-82 100-104
  17.861  21  15.835  2aeuA 100-104 124-128
  11.038  15  36.963  2aeuA 124-128 142-147
  30.123  29  25.842  2aeuA 142-147 175-178
  25.777  24  11.295  2aeuA 175-178 201-205
  13.715  31  33.322  2ahuB 30-33 63-67
  28.446  22  19.409  2ahuB 63-67 88-93
  20.967  20  15.224  2ahuB 88-93 112-114
  42.876  27  64.389  2ahuB 134-137 163-168
  19.703  24  22.223  2ahuB 221-226 249-252
  18.476  20  25.056  2ahuB 479-485 504-511
  20.252  26  12.159  2ajrA 149-153 178-182
   5.766  24  58.536  2al6A 65-67 90-96
  29.838  24  21.827  2amlB 52-56 79-83
  25.053  18  40.898  2amlB 79-83 100-104
   5.174  25  22.778  2amlB 100-104 128-132
  24.934  14  24.604  2amlB 128-132 145-148
  22.384  24  20.774  2amlB 227-231 254-258
  22.431  18  37.952  2amlB 254-258 275-279
  15.373  25  18.565  2amlB 275-279 303-308
  35.403   9  24.857  2amlB 303-308 316-319
  32.249  27  29.950  2anrA 6-12 38-41
  30.722  26  39.425  2anrA 106-111 136-139
  22.631  25  15.281  2aotB 54-59 83-89
  25.489  23  18.946  2aotB 83-89 111-117
   9.200  22  52.838  2aotB 111-117 138-142
   4.693  26  11.876  2aotB 138-142 167-173
  64.572  35  42.152  2apjD 113-117 151-158
  14.649  38  19.373  2apjD 151-158 195-199
  48.063  24  24.899  2apjD 195-199 222-226
  23.104  31  29.043  2asbA 113-120 150-155
  35.084  27  24.735  2asbA 185-190 216-221
  18.592  22   2.619  2astB 51-53 74-76
  18.821  22   4.910  2astB 74-76 97-99
  27.854  24  10.360  2astB 97-99 122-124
  26.335  26   7.163  2astB 199-201 226-228
  24.849  24   1.637  2astB 226-228 251-253
  25.716  24   5.882  2astB 251-253 276-278
  43.292  20  74.788  2atzA 38-41 60-63
  21.775  25  20.737  2axoA 45-50 74-79
  21.916  23  50.582  2axpA 3-7 29-31
  44.753  28  38.559  2axpA 29-31 58-61
  27.753  36  35.762  2axpA 58-61 96-102
  31.735  20  21.737  2axqA 24-29 48-53
  20.584  13  86.698  2aydA 2-8 20-26
  16.083  22  34.140  2az4A 85-89 110-113
  38.814  33  33.556  2az4A 110-113 145-147
  39.116  27   9.673  2az4A 182-186 212-216
  38.022  20  44.357  2az4A 256-259 278-282
   6.102  14  43.873  2az4A 328-331 344-347
  20.228  27  23.031  2az4A 344-347 373-376
  16.093  25  27.258  2b0cA 109-114 138-140
  16.576  29  57.069  2b0cA 138-140 168-172
   9.770  16  20.068  2b0cA 168-172 187-190
   7.674  27  27.694  2b0tA 3-8 34-39
  53.013  39  48.507  2b0tA 34-39 77-80
  17.233  30  21.748  2b0tA 480-483 512-515
  17.701  21  49.933  2b0tA 512-515 535-538
  36.601  25  56.140  2b0tA 535-538 562-566
  13.276  36  23.020  2b3yA 81-84 119-122
  37.850  16  23.688  2b3yA 200-202 217-219
  16.297  30  27.188  2b3yA 241-247 276-280
  28.301  35  11.618  2b3yA 428-433 467-470
  16.805  17  24.295  2b3yA 528-531 547-550
  24.151  21  19.920  2b4aA 17-21 41-45
  18.475  19  26.701  2b4aA 41-45 63-67
  17.625  24  24.759  2b4aA 63-67 90-95
  36.080  15  30.353  2b4aA 90-95 109-113
  20.794  21  19.509  2b69A 29-33 53-58
   8.845  20  19.819  2b69A 53-58 77-81
  31.031  14  44.367  2b69A 77-81 94-97
  55.687  39  19.314  2b69A 94-97 135-141
  60.753  30  53.498  2b78A 3-5 34-39
  12.324  26  21.451  2b78A 118-123 148-153
  25.704  20  13.474  2b78A 216-219 238-242
  17.732  24  15.600  2b78A 238-242 265-269
  10.902  20  38.608  2b78A 265-269 288-291
  42.164  36  11.529  2b78A 288-291 326-331
   5.769  25  35.800  2b78A 326-331 355-360
   6.955  16  25.557  2b82A 162-165 180-183
  35.227  24  22.645  2b99D 4-10 33-39
  25.928  23  35.864  2b99D 33-39 61-65
  24.696  31  16.527  2b99D 61-65 95-99
  14.591  22  22.607  2b9wA 9-12 33-36
  41.503  30  50.606  2b9wA 325-330 359-370
  44.910  22  42.900  2bb3B 23-28 49-52
   4.650  17  31.027  2bb3B 49-52 68-70
  31.347  22  51.051  2bb3B 68-70 91-95
  25.486  22  38.005  2bb3B 91-95 116-120
  22.358  19  28.099  2bb3B 140-144 162-167
   9.303  14  46.806  2bb3B 162-167 180-185
  39.446  12  46.030  2bb3B 193-198 209-213
  22.164  28  36.711  2bbeA 61-68 95-103
  18.649  17  22.431  2bbhA 41-47 63-68
  30.104  22  29.946  2bdtA 2-8 29-33
  28.775  23  34.754  2bdtA 75-79 101-109
   7.190  24  22.474  2bfdA 187-192 215-221
  31.639  26  27.383  2bfdA 250-254 279-284
  19.341  25  27.694  2bfdB 42-45 69-71
  41.791  23  42.825  2bfdB 69-71 93-96
  39.229  35  24.435  2bfdB 93-96 130-136
  43.522  26  38.013  2bfdB 130-136 161-163
  31.249  23  18.039  2bfdB 161-163 185-190
  25.574  24  25.438  2bfdB 222-226 249-253
  14.040  23  47.470  2bfdB 249-253 275-282
  65.249  27  18.384  2bfdB 275-282 308-312
  37.268  30  15.983  2bfwA 37-42 71-76
  34.205  22   9.477  2bfwA 71-76 97-100
  19.427  19  57.655  2bfwA 97-100 118-121
  32.764  21  18.015  2bfwA 118-121 141-145
  24.044  16  20.535  2bfwA 141-145 160-162
  32.737  22  24.524  2bh1Y 38-42 63-66
  37.398   6  81.179  2bhgA 61-63 68-71
  33.509  24   8.698  2bibA 196-200 223-225
  30.330  24  26.889  2bibA 223-225 248-251
  15.773  26  20.692  2bibA 248-251 276-279
  52.232  18  18.915  2bjiB 66-69 86-93
  22.243  21  26.188  2bjiB 210-214 234-236
  76.693  20  86.989  2bjqA 10-14 33-39
  37.538  10  80.849  2bjqA 64-66 75-79
  47.375  11  80.041  2bjqA 96-101 111-113
  15.471   8  83.868  2bjqA 249-251 258-262
  64.950  19  68.866  2bjqA 275-278 296-302
  20.933  25  74.043  2bkfA 16-22 46-51
   9.525  21  74.464  2bkfA 57-59 79-86
  35.029  33  13.334  2bkrA 51-53 85-91
  46.114  32  27.665  2bkrA 114-118 149-151
  22.407  27  55.004  2bkxA 2-5 31-34
  24.109  29  29.473  2bkxA 31-34 62-65
   5.929  33  12.488  2bkxA 193-197 229-233
  19.907  24  26.490  2bkyA 11-13 36-42
  34.258  24  39.016  2bkyA 36-42 65-78
  16.968  19  27.954  2blnB 2-7 25-30
  34.333  19  18.756  2blnB 78-82 100-104
  27.611  24  15.923  2bm8K 84-88 111-116
  23.415  17  28.231  2bm8K 111-116 132-136
  25.910  20  51.232  2bm8K 132-136 155-159
   7.380  24   9.736  2bm8K 155-159 182-185
  42.418  27  67.023  2bm8K 182-185 211-213
  14.167  19  32.034  2bnmB 118-124 142-148
   9.709  25  21.725  2bo4E 3-7 31-36
  33.815  26  28.609  2bo4E 31-36 61-65
  55.158  31  64.553  2bo4E 61-65 95-98
 154.789  27  25.786  2bo4E 95-98 124-128
  12.357  28  20.908  2bogX 40-42 69-72
  60.496  39  27.842  2bogX 111-114 152-156
  33.126  28  49.111  2bogX 152-156 183-186
  20.452  29  22.106  2bogX 183-186 214-218
  65.075  35  34.094  2bogX 214-218 252-256
  13.274  25  22.870  2bonA 32-36 60-64
  13.046  22  43.765  2bonA 60-64 85-89
  21.173  24  24.051  2bonA 85-89 112-116
  27.778  22  44.397  2bopA 49-54 75-80
  11.491  20  19.608  2bryA 94-98 117-121
  81.089  38  34.969  2bryA 246-252 289-296
  63.158  21  61.883  2bsjA 50-56 76-80
  21.665  24  32.717  2bu3A 149-154 177-183
  20.837  31  43.386  2bueA 115-121 151-154
  17.531  22  49.105  2bvfB 42-44 65-68
  40.485  17  21.485  2bvfB 65-68 84-87
  35.998  22  29.707  2bvfB 170-173 194-201
  16.905  31  51.382  2bw3A 128-139 169-172
   8.662  16  39.375  2bw3A 169-172 187-189
  30.857  33  28.586  2bz1A 46-52 84-89
  26.161  18  34.932  2bz1A 145-148 165-169
  28.261  22  19.424  2c0cA 166-169 190-195
   7.748  17  18.187  2c0cA 190-195 211-214
  23.732  21  34.957  2c0cA 211-214 234-237
  14.531  20  16.085  2c0cA 234-237 256-259
  16.470  32  22.626  2c0cA 256-259 290-293
  10.505  27  19.485  2c0gB 35-41 67-73
   8.940  21  19.720  2c0nA 3-8 28-31
  24.106  26  46.306  2c0nA 28-31 56-60
  15.597  25   9.338  2c1lB 37-42 66-72
  21.517  23  21.834  2c1lB 66-72 94-98
  25.518  27  80.260  2c1lB 136-141 167-169
  33.223  23  29.111  2c3nB 11-14 36-39
  20.341  21  22.756  2c5aA 31-35 55-60
  15.553  16  16.619  2c5aA 55-60 75-78
  31.202  19  42.791  2c5aA 75-78 96-99
  35.209  23  89.103  2c60A 41-47 69-73
  39.954  24  77.844  2c60A 78-80 103-108
  43.604  28  16.663  2c92E 20-25 52-56
  16.399  20  25.100  2c92E 52-56 75-83
  10.557  30  12.461  2c92E 75-83 112-119
 119.089  23  32.892  2cc6A 3-12 34-45
  16.402  20  25.694  2cdcB 183-187 206-211
  20.794  19  26.229  2cdcB 206-211 229-232
  27.324  18  57.053  2cdcB 229-232 249-252
  15.867  22  12.176  2cdcB 249-252 273-276
  14.169  26  21.213  2cdcB 273-276 301-304
  15.186  22  20.916  2cduA 2-6 27-31
  16.887  20  19.314  2cduA 151-155 174-179
  23.125  29  10.807  2cduA 174-179 207-210
  27.077  21  61.599  2ce2X 49-57 77-83
  58.534  29  26.230  2ce2X 77-83 111-116
  10.473  26  33.161  2ce2X 111-116 141-144
  14.549  15  47.433  2cfaA 61-69 83-85
  62.220  22  65.058  2cfmA 376-379 400-403
  29.849  39  45.815  2ch5C 29-35 73-78
  11.884  27  24.634  2ch5C 73-78 104-109
  11.496  33  32.541  2ch5C 267-272 304-310
  21.668  19  71.459  2chcA 50-53 71-83
  30.892  28  49.405  2chgC 41-44 71-75
  33.193  30  24.947  2chgC 71-75 104-109
  45.684  25  20.471  2chgC 104-109 133-139
  13.312  16  31.693  2chgC 133-139 154-157
  46.336  26  24.457  2ci1A 80-83 108-111
  42.950  22  29.595  2ci1A 131-135 156-160
   8.722  23  30.386  2ci1A 178-181 203-206
  44.640  21  32.704  2ci1A 224-229 249-252
  54.805  35  31.882  2cjaB 24-33 67-73
  43.200  30  29.214  2cjaB 77-84 113-126
  49.864  14  50.342  2cjaB 113-126 139-145
  19.222  18  15.753  2cmgB 75-79 96-100
  16.341  27  22.441  2cmgB 96-100 126-129
  18.770  14  45.727  2cmgB 126-129 142-145
   5.001  22  13.012  2cmgB 142-145 166-171
  37.067  24  45.581  2cmgB 166-171 194-198
  30.714  22  74.066  2cu3A 7-9 30-34
  25.669  15  40.672  2cu3A 37-40 54-59
  16.070  21  17.192  2culA 6-9 29-33
  32.970  27  21.752  2cvbA 35-40 66-72
  11.487  29  33.607  2cvbA 66-72 100-102
  31.839  22  25.424  2cveA 18-26 47-54
 153.594  26   1.696  2cveA 57-61 86-93
  27.061  21  23.259  2cveA 127-134 154-158
  54.592  19  42.389  2cviB 2-10 28-33
  47.967  21  43.297  2cviB 40-46 66-75
  62.521  35  23.015  2cw6C 96-102 136-142
  27.913  32  25.201  2cw6C 136-142 173-176
  18.428  28  22.857  2cw6C 173-176 203-206
  22.974  23  28.369  2cw6C 203-206 228-231
  31.016  25  61.503  2cxaA 169-177 201-205
  31.399  13  79.853  2cxaA 201-205 217-219
  32.627  27  25.606  2cxcA 37-42 68-73
  46.190  34  20.836  2cxcA 102-107 140-143
  56.911  23  36.974  2cxhA 35-40 62-64
  71.466  21  62.890  2cxhA 62-64 84-90
 132.505  30  28.692  2cxhA 140-145 174-183
  37.260  27  52.728  2cxiA 3-7 33-41
  26.542  28  38.556  2cxiA 281-286 313-317
  43.329  26  20.638  2cxnB 151-155 180-184
  24.470  21  41.874  2cxnB 180-184 204-209
  32.593  35  18.646  2cxnB 204-209 243-246
  55.309  39  22.743  2cxnB 335-340 378-380
  15.385  25  35.815  2cxnB 378-380 404-409
  52.073  21  43.106  2cz4C 22-33 53-57
  39.612  24  45.253  2cz4C 74-81 104-113
  10.258  20  33.727  2czlA 98-101 120-123
  45.235  18  49.838  2czlA 120-123 140-143
   3.247  15  55.691  2czlA 140-143 157-161
  39.722  34  40.300  2czvC 16-24 57-62
  29.299  16  38.660  2d00C 7-10 25-27
   7.595  24  47.331  2d00C 25-27 50-52
  17.015  24  38.436  2d0bA 198-202 225-228
  36.229  36  61.633  2d0oC 27-36 71-73
  43.929  15  77.331  2d0oC 110-117 131-135
  20.261  24  22.709  2d0oC 131-135 158-163
  41.606  21  35.868  2d0oC 271-276 296-298
  28.747  24  19.031  2d0oC 551-555 578-581
   2.369  17  50.097  2d1gB 320-322 338-342
  55.736  38  43.640  2d1gB 338-342 379-385
  15.685  21  16.717  2d1sA 79-83 103-107
  28.255  21  30.099  2d1sA 103-107 127-130
  22.506  21  27.868  2d1sA 127-130 150-153
  16.645  23  28.183  2d1sA 238-241 263-266
  24.293  25  22.029  2d1sA 286-289 313-316
  28.818  24  30.578  2d1sA 313-316 339-342
  14.777  21  34.634  2d28C 105-110 130-134
  22.334  24  21.822  2d59A 24-28 51-55
  10.530  22  17.573  2d59A 80-83 104-107
  17.552  20  12.946  2d59A 104-107 126-129
   9.414   4  83.433  2d5mA 28-33 36-38
  45.144  26  33.741  2d5wA 406-410 435-438
  55.129  26  56.999  2d5wA 435-438 463-469
  27.965  21  28.385  2d7jA 23-27 47-51
  21.850  16  46.418  2d7jA 47-51 66-69
  20.760  27  20.344  2d7jA 66-69 95-98
  23.683  22  24.737  2d81A 8-18 39-43
  37.562  28  16.608  2d81A 92-98 125-130
  97.275  19  32.360  2d81A 137-139 157-159
  72.488  30  32.403  2d81A 221-227 256-260
  48.532  23  39.966  2dbnA 103-105 127-131
  62.203  26  25.556  2dbsA 33-38 63-69
  40.264  28  64.226  2dbyA 70-75 102-108
  24.708  29  23.241  2dbyA 204-209 237-241
  13.741  11  65.916  2dbyA 348-350 360-364
  21.966  20  22.278  2dc1B 2-6 25-30
   8.597  22  17.055  2dc1B 54-56 77-79
  23.977  27  23.536  2dc1B 77-79 105-107
  33.131  23  40.110  2dchX 43-47 69-73
  28.510  22  67.943  2dchX 139-150 171-175
  14.145  21  37.522  2dclA 71-78 98-103
   8.561  28  10.725  2ddmB 91-94 121-124
  47.693  33  13.619  2ddrB 9-16 48-52
  53.941  29  18.208  2ddzE 5-8 36-42
  12.029  23  45.484  2de3A 21-26 48-51
  51.331  18  64.317  2de3A 48-51 68-72
  35.454  18  27.436  2de3A 68-72 89-97
   7.965  14  88.706  2de3A 221-224 237-239
  47.252  25  52.208  2dejA 308-314 338-342
  16.848  18  21.416  2dgkD 142-145 162-165
  63.286  24  50.753  2dgkD 162-165 188-191
  27.355  27  69.802  2dgkD 363-368 394-396
  26.263  32  20.977  2dh2A 18-21 52-55
  60.210  38  37.172  2dh2A 97-101 138-141
  16.857  29  13.287  2dh2A 138-141 169-173
  42.394  25  23.284  2dhdA 49-52 76-80
  16.224  20  23.986  2dhdA 118-122 141-146
  52.049  26  19.506  2dhdA 251-257 282-284
  44.584  24  78.247  2dkjA 86-88 111-115
  22.023  23  30.018  2dkjA 111-115 137-141
  48.063  26  34.161  2dkjA 137-141 166-169
  36.626  25  25.739  2dkjA 166-169 193-197
  36.393  23  19.377  2dkjA 193-197 219-223
  63.657  34  20.271  2dkoA 18-23 56-61
  16.452  26  23.377  2dkoA 56-61 86-91
  36.142  25  31.970  2dm9A 121-125 149-152
   8.585  23  28.775  2dplB 23-26 48-54
   9.440  25  21.697  2dplB 48-54 78-82
  77.670  32  31.579  2dplB 123-125 156-158
  26.463  17  12.572  2dpmA 39-41 57-62
  18.585  16  37.257  2dpmA 170-175 190-193
  12.166  15  41.340  2dpmA 235-240 254-257
  42.288  17  24.870  2dstA 24-28 44-48
  26.497  37  47.619  2dstA 44-48 84-86
  24.598  19  32.889  2dstA 84-86 104-106
  55.299  24  34.978  2dtjA 58-66 89-92
  17.167  26  20.880  2dtjA 95-103 128-132
  18.394  21  17.261  2dulA 50-53 73-78
  12.846  17  39.300  2dulA 113-118 134-137
  21.241  23   6.981  2dulA 134-137 159-164
  23.053  11  67.353  2dulA 259-263 273-277
  45.087  35  24.273  2dvmC 65-70 104-109
  42.966  23  49.879  2dvmC 104-109 131-134
  26.452  24  24.352  2dvmC 131-134 157-159
  12.991  24  28.232  2dvmC 189-192 215-221
  11.713  23   1.049  2dvmC 266-269 291-294
  25.431  22  24.613  2dwuC 9-14 35-39
  76.486  32  55.023  2dwuC 35-39 70-75
  10.629  22  24.077  2dwuC 70-75 96-98
  10.408  23  20.196  2dwuC 115-120 142-147
  51.797  37  40.006  2dwuC 142-147 183-186
  15.698  22  19.642  2dwuC 183-186 207-209
  31.081  22  41.643  2dwuC 238-241 262-264
  27.926  21  16.456  2dxuA 13-16 36-39
  25.868  33  54.351  2dxuA 60-66 98-100
  42.185  20  31.149  2dy0A 66-70 89-93
  12.177  10  59.097  2dy0A 89-93 102-109
  27.761  22  62.748  2dy1A 74-80 101-106
  71.725  24  25.597  2dy1A 101-106 129-134
  26.797  23  56.417  2dy1A 129-134 156-158
  22.408  25  66.162  2dy1A 383-389 413-416
  22.448  21  86.117  2dy1A 423-427 447-450
 153.706  37  20.620  2dy1A 494-497 533-540
  35.138   7  84.265  2dyiA 136-139 145-147
  25.944  35  29.905  2dyjB 44-50 84-89
  99.421  32  72.701  2dyoA 37-43 74-79
  11.775  25  30.392  2e0nB 99-103 127-130
   7.096  18  17.569  2e0nB 154-158 175-179
  10.062  22  31.582  2e0nB 175-179 200-203
  16.169  16  21.373  2e0nB 211-213 228-232
  46.968  29  22.022  2e11B 4-10 38-40
  74.690  39  47.929  2e11B 38-40 78-87
  33.350  27  28.054  2e11B 136-142 168-173
  25.182  25  12.952  2e11B 168-173 197-202
  63.680  32  43.586  2e2oA 25-31 62-67
  35.414  23  21.545  2e2oA 62-67 89-94
  26.896  24  32.387  2e2oA 242-246 269-271
  88.961  18  41.450  2e4tA 134-138 155-157
  55.335  30  20.985  2e52A 105-110 139-144
  20.523  23  36.627  2e52A 139-144 166-169
  25.797  27  18.911  2e5aA 6-10 36-40
   9.046  22  24.906  2e5aA 45-48 69-72
  40.741  23  19.401  2e5fA 33-37 59-62
  32.728  21  38.840  2e5fA 59-62 82-86
  14.388  21  23.196  2e5fA 82-86 106-110
  14.699  13  14.063  2e5fA 106-110 122-125
  21.027  24  23.844  2e5fA 190-194 217-221
  24.974  18  33.066  2e5fA 217-221 238-243
   8.257  21  19.473  2e5fA 238-243 263-268
   9.574  11  13.051  2e5fA 263-268 278-281
  27.418   8  60.021  2e5yA 30-34 41-54
  26.178  24  22.250  2e6fB 17-19 42-47
  15.001  26  25.165  2e6fB 96-100 125-129
  49.203  35  36.585  2e6fB 125-129 163-166
  57.344  24  30.213  2e6fB 163-166 189-194
  11.866  22  31.155  2e6fB 246-249 270-272
  12.426  23  54.020  2e6mA 16-20 42-48
  26.549  23  76.274  2e6mA 72-76 98-101
  17.303  22  36.463  2e6mA 98-101 122-124
 109.241  31  19.267  2e6xD 26-32 62-66
  39.793  21  76.261  2e7jA 71-75 95-99
  15.905  18  30.789  2e7jA 95-99 116-120
  65.742  29  49.444  2e7jA 116-120 148-154
  31.823  27  26.795  2e7jA 148-154 180-183
  28.046  20  13.866  2e7jA 180-183 202-206
  35.202  27  85.341  2e7zA 75-77 103-107
   9.780  26  14.606  2e7zA 163-167 192-196
   9.750  14   9.372  2e7zA 192-196 209-211
  10.239  24   7.626  2e7zA 408-412 435-440
  40.656  13  22.674  2e7zA 435-440 452-455
  54.381  37  24.202  2e8bA 16-20 56-61
  22.842  14  45.970  2e8bA 56-61 74-76
 160.647  23  33.776  2e8bA 99-104 126-130
  49.256  30  19.904  2e8eA 80-92 121-130
  35.961  14  87.791  2e9xB 42-45 58-60
  32.968  14  85.864  2e9xH 203-207 220-222
  20.804  27  34.479  2ebbA 25-31 57-61
  75.352  32  42.051  2ebeB 55-65 96-99
  47.299  17  29.106  2ed6L 47-51 67-71
 175.355   4  40.154  2ed6L 123-127 130-132
  61.613  21  59.380  2ehbD 37-40 60-64
  61.754  36  51.221  2ehgA 31-37 72-75
  14.726  38  29.418  2ehgA 72-75 112-115
  39.579  34  47.966  2ehpB 10-13 46-49
   0.790  21  28.261  2ehpB 46-49 69-72
  11.287   7  46.699  2ehpB 69-72 78-83
  22.337  19  61.426  2ehzA 10-16 34-36
  31.128  22  70.725  2ehzA 152-155 176-181
  22.050  22  64.658  2ehzA 213-219 240-246
   8.872  23  18.398  2ei9A 8-14 36-40
  18.674  27  17.092  2ei9A 90-96 122-127
  84.672  39  35.650  2eiyC 141-143 181-185
  28.872  26  43.129  2eiyC 206-210 235-238
  23.074  13  83.982  2eiyC 235-238 250-255
 128.702  27  80.269  2ejxA 7-12 38-42
  15.032  24  31.720  2ek0B 3-5 28-33
 139.473  26  38.273  2ek0B 28-33 58-71
  10.996  23  47.925  2ekdE 17-22 44-48
  19.081  26  20.829  2ekdE 44-48 73-77
  18.630   9  25.198  2ekdE 73-77 85-90
  35.210  25  62.047  2ekdE 85-90 114-119
  56.205  31  19.662  2ekdE 114-119 149-156
  25.714  22  41.918  2ekdE 149-156 177-182
  23.223  27  23.302  2elcD 74-78 104-108
  56.688  38  17.551  2elcD 104-108 145-149
  73.401  39  48.804  2elcD 145-149 187-191
  34.752  21  22.072  2elcD 187-191 211-216
 153.908  24  26.199  2eplX 3-5 28-33
 169.013  25   5.331  2eplX 47-52 76-80
  70.088  25  24.219  2eq5B 7-13 37-43
  70.157  37  54.053  2eq5B 37-43 79-81
  20.531  20  21.385  2eq5B 79-81 100-102
  23.014  19  26.104  2eq5B 118-121 139-143
  61.249  35  56.689  2eq5B 139-143 177-180
  59.389  36  59.090  2essA 162-164 199-206
  71.695  32  57.926  2etjA 77-84 115-119
  19.333  11  26.553  2etjA 115-119 129-132
  24.702  20  28.359  2etvA 100-102 121-123
  35.008  30  32.313  2etvA 234-238 267-270
  32.459   9  52.261  2ew0A 80-85 93-97
   7.548  20  44.964  2ew0A 100-103 122-125
  36.334  34  32.872  2ewcC 24-30 63-70
  35.792  24  16.596  2ewcC 63-70 93-98
   8.728  37  20.453  2ewfA 471-476 512-517
  54.080  24  27.841  2ewfA 512-517 540-542
  34.826   9  78.805  2ex2A 255-258 266-272
  24.948  19  75.744  2ex5A 79-90 108-111
  28.161  26  32.490  2eyuA 26-31 56-61
  21.434  14  19.283  2eyuA 56-61 74-79
  26.320  23  22.244  2eyuA 74-79 101-104
  23.804  22  17.710  2eyuA 101-104 125-128
  30.039  35  39.733  2eyuA 125-128 162-171
   0.722  22  56.240  2f06A 6-13 34-41
  34.064  18  66.710  2f06A 46-52 69-80
  17.601  21  65.610  2f06A 69-80 100-108
  46.482  23  31.377  2f1fB 3-11 33-38
  53.607  20  50.189  2f1fB 44-52 71-76
  17.118  29  14.362  2f1nA 18-22 50-54
   8.172  33  16.065  2f1nA 141-147 179-185
  36.184  21  49.649  2f1nA 179-185 205-208
  61.873  13  40.188  2f23A 99-105 117-120
  24.323  19   3.175  2f3lA 53-55 73-75
  22.220  19   2.537  2f3lA 73-75 93-95
  19.567  19   0.876  2f3lA 93-95 113-115
   2.146  19  43.469  2f46B 24-27 45-48
  22.957  28  11.170  2f46B 45-48 75-78
  33.934  28  31.349  2f46B 75-78 105-108
  16.336  28  23.431  2f48A 74-79 106-110
  24.979  24  21.374  2f48A 169-174 197-202
   8.815  30  25.210  2f4nA 14-18 47-50
  67.661  29  35.668  2f4nA 47-50 78-81
  44.489  15  60.346  2f4nA 103-107 121-126
  57.826  15  74.090  2f4nA 212-217 231-234
  72.106  32  23.552  2f5gB 14-19 50-57
  15.306  21  35.433  2f5tX 2-5 25-29
  23.460  23  12.604  2f5tX 25-29 51-56
  15.713  15  21.693  2f5tX 51-56 70-75
  19.360  22  56.700  2f5tX 106-109 130-136
  46.618  28  32.976  2f62A 11-15 42-44
  47.950  27  48.042  2f62A 42-44 70-74
  29.571  28  24.512  2f62A 70-74 101-104
  58.110  38  30.177  2f6kA 49-54 91-93
   8.853  35  33.391  2f6kA 200-203 237-239
  30.494  21  44.054  2f6rA 76-81 101-104
  21.888  16  43.000  2f6rA 183-187 202-206
  19.077  25  47.952  2f7vA 125-130 154-156
  24.705  26  13.203  2f7vA 243-250 275-282
  33.501  24  10.328  2f8lA 131-136 159-166
  10.590  22   9.260  2f8lA 159-166 187-190
  12.486  15  43.449  2f8lA 187-190 204-208
  19.265  21  47.680  2f8lA 251-257 277-284
  32.413  35  18.826  2f9iA 163-167 201-205
  34.406  18  13.035  2f9iA 201-205 222-226
  44.210  39  25.563  2f9zD 41-47 85-90
  28.501  35  15.803  2f9zD 85-90 124-126
  53.476  28  25.944  2fa8A 10-15 42-47
   7.853  29  42.596  2faoA 134-141 169-172
  57.830  27  34.153  2fb0A 5-12 38-45
   6.053  28  35.034  2fb0A 52-59 86-93
  10.635  28  17.530  2fb6A 9-14 41-46
  13.102  28  21.339  2fb6A 41-46 73-77
  14.588  20  38.824  2fb6A 73-77 96-98
  16.508  17  89.590  2fb6A 96-98 114-116
  38.156  20  20.780  2fcaB 41-45 64-68
  39.579  23  22.915  2fcaB 64-68 90-93
   6.561  19  64.719  2fcaB 90-93 111-115
   9.156  34   8.872  2fcaB 111-115 148-153
   8.398  20  30.363  2fcaB 148-153 172-177
   5.946  19  18.735  2fcjA 6-10 28-31
  26.991  22  40.151  2fcjA 28-31 52-55
  33.811  31  42.449  2fckA 98-105 135-139
  19.018  18  54.469  2fckA 135-139 156-161
  15.800  17  68.167  2fclA 56-60 76-84
  38.914  31  73.844  2fd4A 84-87 117-120
  22.983  25  23.196  2fdrA 103-107 131-133
  31.496  31  65.774  2fdrA 131-133 163-167
  12.337  16  22.463  2fdrA 163-167 182-186
  17.078  15  12.644  2feaA 165-170 184-187
   7.533  25  25.351  2fexA 3-7 31-36
  20.987  29   8.663  2fexA 67-69 97-100
   9.126  18  82.131  2fg9A 16-24 41-46
  12.683  20  15.744  2fhpA 47-50 69-74
  18.764  23  20.721  2fhpA 69-74 96-100
   6.223  20  42.194  2fhpA 96-100 119-122
  14.074  28  10.846  2fhpA 119-122 149-155
  15.732  26  18.015  2fhxB 42-45 70-73
  21.712  22  21.212  2fhxB 70-73 94-98
  47.919  36  16.634  2fhxB 179-181 216-218
  68.593  33  47.477  2fhzA 61-70 102-107
   3.075  16  24.001  2fi1A 155-159 174-177
  27.742  26  23.695  2fi9A 43-46 71-75
  29.424  23  21.587  2fi9A 71-75 97-101
  33.188  20  35.522  2fi9A 97-101 120-124
   5.978  24  28.353  2fiuB 6-14 37-41
  34.620  27  39.079  2fiuB 55-61 87-95
  25.478  29  39.720  2fiwA 84-90 118-123
  31.817  15  50.071  2fiwA 118-123 137-146
  14.080  17  75.408  2fkkA 63-66 82-84
  18.908  30  51.124  2fl4A 71-78 107-112
  26.498  18  63.999  2fl4A 107-112 129-134
  60.353  26  36.297  2fmaA 4-9 34-41
  24.413  23  43.463  2fnaA 32-36 58-62
  34.680  28  14.121  2fnaA 139-144 171-176
  10.230  27  31.786  2fnaA 171-176 202-205
  68.237  24  82.634  2fnuA 49-53 76-79
   9.642  19  34.718  2fnuA 76-79 97-100
  79.285  23  58.223  2fnuA 97-100 122-128
  13.879  23  23.525  2fnuA 122-128 150-154
  42.400  29  46.110  2fphX 85-91 119-123
  33.503  23  61.969  2fpnA 17-29 51-55
  31.594  30  36.390  2fpnA 91-99 128-134
   7.651  29  21.027  2fqxA 6-11 39-44
  27.761  22  33.564  2fqxA 39-44 65-69
  20.638  21  26.800  2fqxA 65-69 89-92
  51.853  11  17.745  2fqxA 89-92 102-107
   2.484  27  21.233  2fqxA 131-136 162-167
  33.103  25  37.098  2fqxA 162-167 191-195
  37.092  24  25.480  2fqxA 191-195 218-223
  53.544  17  22.053  2fqxA 218-223 239-245
  45.814  30  44.619  2fr5C 49-53 82-88
   6.844  27   7.224  2fr5C 82-88 114-118
  24.323  32  51.386  2fsrA 114-119 150-153
  15.053  18  31.257  2ft0B 32-37 54-60
  36.125  17  51.769  2ft0B 54-60 76-87
  18.485  24  44.249  2ft0B 173-180 203-209
  38.785  17  45.349  2ft0B 203-209 225-234
  19.321  30  40.191  2ftrA 7-16 45-49
  13.855  32  53.548  2ftrA 60-67 98-106
  30.797  30  22.724  2fueA 14-18 47-51
  28.970  25   9.328  2fueA 47-51 75-78
  18.946  20  24.011  2fueA 212-217 236-239
  37.985  26  21.342  2fvyA 3-9 34-40
   6.977  24  35.027  2fvyA 34-40 63-65
   9.627  23  23.898  2fvyA 63-65 87-90
  39.484  16  16.867  2fvyA 87-90 105-109
  16.518  27  20.070  2fvyA 141-147 173-180
  12.792  27  47.057  2fvyA 173-180 206-209
  22.670  29  19.185  2fwhA 34-39 67-72
  35.367  24  26.335  2fx5A 51-55 78-82
  38.123  39  34.965  2fx5A 78-82 120-126
  40.551  19   5.446  2fx5A 120-126 144-149
  35.348  20  29.374  2fx5A 144-149 168-173
  38.149  24  18.381  2fx5A 168-173 196-201
  23.479  21  61.655  2fyfB 98-103 123-126
  34.341  23  21.586  2fyfB 123-126 148-151
  51.370  18  26.254  2fyfB 148-151 168-172
  55.288  23  20.680  2fyfB 168-172 194-198
  22.582  18  19.252  2fyfB 194-198 215-218
  37.741  29  51.423  2g0cA 2-5 33-38
  17.815  25  63.368  2g0cA 43-47 71-73
  47.291  27  30.167  2g0wA 121-124 150-153
  42.845  27  48.276  2g0wA 150-153 179-181
  16.093  20  18.200  2g1uA 21-25 44-49
  16.203  17  19.675  2g1uA 44-49 65-68
  22.702  20  40.615  2g1uA 65-68 87-90
   9.129  25  12.159  2g1uA 87-90 114-117
  25.508  17  25.835  2g1uA 114-117 133-135
  71.273  30  19.084  2g2cA 5-13 42-51
  12.288  22  39.812  2g2cA 42-51 72-76
   9.510  23  21.987  2g2qB 4-9 31-36
  53.712  21  82.980  2g30A 171-175 195-202
  25.306  30  41.157  2g3aA 75-82 111-116
   7.681  16  36.754  2g3aA 111-116 131-136
  17.701  18   8.993  2g3wB 78-84 101-106
  29.591  24  21.444  2g3wB 101-106 129-133
  24.189  19  73.640  2g40A 70-74 92-94
  25.248  16  31.931  2g40A 92-94 109-111
  22.886  17  65.516  2g40A 109-111 127-130
  25.560  31  37.040  2g5gX 44-49 79-82
  20.952  24  38.659  2g5gX 215-220 243-248
  12.477  13  12.491  2g5gX 243-248 260-264
  18.843  25  21.808  2g8lB 162-166 190-195
  35.025  25  32.544  2g8lB 190-195 219-222
  42.997  28  60.505  2g8lB 219-222 249-252
  33.715  17  16.704  2g8lB 249-252 268-273
  22.667  25  32.711  2ga8A 262-266 290-295
  16.568  23  16.854  2gagB 24-27 49-52
  21.521  26  47.283  2gagB 107-110 135-137
  34.641  21  33.087  2gagC 88-93 113-116
  11.675  21  17.046  2gakA 87-92 112-117
  30.178  23  27.958  2gakA 112-117 139-141
  59.769  35  59.691  2gakA 139-141 175-180
  21.426  28  42.646  2ganB 106-114 141-143
  11.593  21  32.516  2gaxB 59-63 83-86
  36.265  21  77.481  2gb3E 105-108 128-133
  33.879  17  29.399  2gb3E 128-133 149-154
  70.318  22  56.203  2gb3E 149-154 175-181
  26.866  29  19.826  2gb3E 175-181 209-213
  35.090  24  23.493  2gb3E 209-213 236-241
  30.117  19  17.326  2gb4B 71-74 92-97
  26.834  18  62.534  2gb4B 92-97 114-118
  19.089  17  54.497  2gb4B 135-139 155-158
  22.638  29   7.888  2gb4B 155-158 186-193
  61.681  28  39.632  2gb4B 186-193 220-228
  12.555  24  38.076  2gb7D 177-181 204-207
  57.049  20  28.519  2gb7D 204-207 226-230
  74.590  32  70.286  2gd9B 11-17 48-54
  41.643  32  25.789  2gd9B 48-54 85-89
  23.196  33  36.408  2gd9B 85-89 121-124
  27.432  19  49.424  2gd9B 121-124 142-147
  51.387  23  37.611  2gd9B 142-147 169-175
  14.070  21  15.446  2gf3A 6-9 29-32
  49.661  27  37.150  2gffA 2-9 35-42
  41.633  32  34.215  2gffA 49-56 87-92
  18.860  26  47.435  2gfqB 66-71 96-101
  69.009  19  23.959  2gfqB 212-217 235-241
  17.383  26  57.193  2gfqB 235-241 266-269
  20.557  24  19.071  2gfqB 266-269 292-295
   3.109  10  50.037  2ghtB 27-30 39-45
  17.055  19  63.903  2ghvC 28-32 50-54
  34.133  29  42.824  2ghvC 69-77 105-111
  25.298  21  48.340  2gj2D 13-16 36-38
  44.892  35  11.983  2gj4A 551-556 590-595
  48.253  35  11.651  2gj4A 590-595 629-633
  28.768  19  60.444  2gj4A 629-633 651-654
  35.492  23  20.443  2gj4A 651-654 676-679
  10.212  14  20.642  2gk4A 46-50 63-67
  33.176  21  44.860  2gk4A 63-67 87-90
   3.296  24  19.284  2gk4A 156-163 186-191
  17.966  28  29.891  2gkeA 11-17 44-49
  76.960  31  55.002  2gkeA 58-64 94-98
  16.178  28  43.535  2gkeA 158-163 190-198
  93.130  30  51.702  2gkeA 201-208 237-242
 158.292   4  68.461  2gkeA 259-262 265-271
  30.480  21  20.465  2gkgA 7-11 31-35
  16.768  18  30.996  2gkgA 31-35 52-56
  15.803  28  24.450  2gkgA 52-56 83-87
  21.470  18  23.453  2gkgA 83-87 104-107
  29.675  24  16.969  2glzB 47-51 74-76
  38.205  36  24.637  2gm3E 6-11 46-54
  20.011  19  63.140  2gm3E 103-109 127-131
   5.867  28  29.159  2gm3E 127-131 158-161
  40.062  32  37.483  2gmhB 285-293 324-334
  38.805   5  88.372  2gmqA 15-19 23-25
  19.827  29  44.181  2gnoA 19-24 52-55
  25.409  30  13.568  2gnoA 52-55 84-88
  38.042  26  18.722  2gnoA 84-88 113-119
   8.769  16  46.106  2gnoA 113-119 134-137
  61.317  33  46.982  2gnpA 24-28 60-63
  24.533  23  30.233  2gnpA 60-63 85-88
  30.539  22  23.442  2gnpA 223-227 248-252
 143.304  31  75.197  2gnxA 247-251 281-285
  53.682  26  32.855  2go8A 13-21 46-53
  28.622  31  34.998  2go8A 58-65 95-102
  15.704  15  82.891  2gqtA 22-28 42-44
  23.993  20  30.239  2gqtA 138-142 161-167
  17.477  23  14.763  2gqwA 10-13 35-39
  25.046  37  10.436  2gqwA 35-39 75-78
  16.389  20  20.784  2gqwA 147-151 170-174
  24.874  30  11.135  2gqwA 170-174 203-205
  17.459  19  35.103  2grvB 249-254 272-275
  11.778  18  42.650  2grvB 272-275 292-297
  13.534  24  23.557  2grvB 411-417 440-446
  17.082  18  51.303  2grvB 440-446 463-469
  45.118  13  81.545  2gs5A 88-94 106-108
  29.664  14  68.786  2gs5A 113-116 129-136
  30.672  25  29.987  2gsoA 8-14 38-40
  30.405  27  24.640  2gt1B 2-6 32-38
  12.909  14  27.965  2gt1B 32-38 51-57
  36.933  34  62.812  2gt1B 51-57 90-92
  13.290  20  22.885  2gt1B 90-92 111-114
  58.508  17  25.901  2gt1B 111-114 130-132
  23.196  30  33.308  2gt1B 181-184 213-215
  49.128  22  23.023  2gt1B 213-215 236-238
  25.388  20  65.082  2gt1B 236-238 257-259
   8.731  17  16.700  2gt1B 257-259 275-279
  18.262  18  26.924  2gt1B 275-279 296-298
  11.209  30  26.633  2guiA 97-100 129-132
  30.636  19  45.149  2gukB 30-36 54-58
  27.370   6  76.683  2gumB 472-474 479-481
   8.523  26  55.355  2gupA 27-33 58-62
  41.134  34  31.863  2gupA 231-234 267-269
   0.461  22  13.812  2gv8B 8-12 33-37
  20.519  16  49.737  2gv8B 198-200 215-218
  22.324  22  23.047  2gv8B 215-218 239-242
  80.508  13  22.902  2gv8B 239-242 254-257
   6.760  29  30.003  2gviA 49-52 80-82
  17.513  37  40.440  2gwfA 94-98 134-136
  50.990  32  28.184  2gxqA 41-44 75-78
  25.395  24  34.167  2gxqA 75-78 101-104
  47.722  20  17.025  2gxqA 101-104 123-126
  36.715  22  30.094  2gxqA 123-126 147-151
  21.179  27   9.199  2gxqA 147-151 177-182
  35.806  20  25.841  2gxqA 177-182 201-204
  27.576  26  19.433  2gzsA 45-48 73-79
  11.196  20  11.356  2gzsA 143-148 167-171
  16.913  28  16.794  2gzsA 167-171 198-203
  23.331  35  20.721  2gzsA 198-203 237-241
  89.751  21  51.569  2h1tB 103-106 126-135
  45.934  22  54.988  2h1vA 78-86 107-112
  41.083  29  25.403  2h1vA 107-112 140-143
  65.066  37  30.493  2h1vA 176-180 216-218
  44.775  33  48.999  2h1vA 216-218 250-254
  39.424  30  17.077  2h1vA 250-254 283-285
  26.932  29  26.116  2h30A 41-45 73-78
  37.764  28  47.674  2h30A 73-78 105-107
  30.784   4  73.794  2h5cA 16-18 21-25
  28.968  20  35.100  2h62C 71-78 97-102
  53.503  39  83.745  2h88B 29-36 74-77
  41.967  15  80.008  2h88B 80-83 97-100
   6.987  33  21.931  2h8eA 55-62 94-101
  14.332  25  25.602  2h9aA 130-134 158-161
   8.887  20  26.988  2h9aA 158-161 180-184
  35.174  20  35.029  2h9aA 180-184 203-206
  15.737  23  24.430  2h9aA 203-206 228-231
   8.144  34  36.029  2h9aA 228-231 264-266
  42.396  24  23.903  2h9aA 264-266 289-292
  22.919  21  35.871  2h9aA 336-340 360-365
  72.234  39  61.741  2h9aA 360-365 403-406
  31.839  19  29.440  2h9aA 403-406 424-427
  61.948  37  31.225  2h9aB 48-54 90-94
  42.968  32  29.544  2h9aB 90-94 125-128
  25.780  26  29.782  2h9aB 125-128 153-157
  15.169  19  31.546  2h9aB 153-157 175-179
   5.058  26  28.527  2h9aB 175-179 204-207
   6.203  25  22.346  2h9bA 91-96 120-125
  26.565  18  33.033  2h9bA 120-125 142-145
  43.562  10  55.335  2h9bA 142-145 154-158
  20.941  28  28.441  2h9bA 192-194 221-223
  14.839  26  21.985  2ha8A 28-30 55-57
  21.024  25  32.007  2ha8A 55-57 81-83
  27.778  20  81.390  2ha8A 81-83 102-106
  40.767  19  67.098  2ha8A 124-127 145-148
  54.938   6  81.162  2halA 64-69 74-76
  40.807  17  80.982  2hbaB 18-20 36-38
 114.095  38  55.825  2hboA 46-49 86-95
  24.647  28  29.940  2hbvA 144-147 174-177
  59.801  17  89.616  2hbwA 199-204 220-225
   2.950  10  80.293  2hc8A 21-26 35-38
  42.016  10  75.045  2hc8A 35-38 47-52
   6.553  16  19.292  2hcfA 173-177 192-196
  25.658  18  16.593  2hcfA 192-196 213-215
  30.565  17  31.188  2hdoA 158-162 178-181
  34.129  16  13.026  2hdoA 178-181 196-198
  65.537  25  23.280  2heuB 19-24 48-53
  39.718  22  30.577  2heuB 48-53 74-76
  49.285  17  72.596  2heuB 253-257 273-276
  17.000  32  23.414  2hf2A 7-10 41-45
  41.247  21  17.869  2hf2A 41-45 65-68
  24.657  19  37.781  2hf2A 114-117 135-138
  28.353  23  39.229  2hf2A 148-154 176-179
  33.529  15  12.634  2hf2A 212-216 230-233
 144.780  36  19.467  2hfsA 58-62 97-103
  15.422  24  51.715  2hfsA 291-295 318-324
  38.304  27  22.129  2hhcA 6-9 35-38
   2.155  17  24.351  2hhcA 279-283 299-303
  29.030  17  26.007  2hi0A 185-189 205-208
  43.751  39  20.470  2himA 25-30 68-73
  51.273  33  39.867  2himA 68-73 105-108
 127.177  33  32.337  2himA 132-135 167-171
  24.478  21  16.220  2himA 233-236 256-261
  27.205  26  24.249  2himA 256-261 286-291
  74.836  27  30.965  2hiqB 10-17 43-51
  36.268  27  33.046  2hiqB 56-63 89-94
  59.878  28  41.987  2hiyA 5-10 37-41
  42.268  27  51.588  2hiyA 47-52 78-81
  51.309  23  27.322  2hiyA 102-107 129-133
  17.431  26  47.886  2hiyA 137-142 167-170
 166.474  29  81.236  2hjeA 73-76 104-110
  38.201  26  35.482  2hkjA 168-176 201-205
  29.736  29  11.588  2hlzC 147-153 181-186
  39.438  17  13.862  2hlzC 181-186 202-205
  37.919  30  23.806  2hlzC 202-205 234-238
  21.035  21  33.010  2hmaA 11-15 35-42
  18.439  32  33.744  2hmaA 35-42 73-77
  41.240  29  81.765  2hmaA 232-236 264-269
  17.111  22  14.992  2hmvB 9-12 33-36
  22.429  17  29.355  2hmvB 33-36 52-54
  22.478  20  50.862  2hmvB 52-54 73-76
  34.752  24  14.120  2hmvB 73-76 99-103
  67.996  28  76.608  2hoxD 125-129 156-160
  32.474  21  26.312  2hoxD 156-160 180-185
  24.182  14  53.881  2hoxD 180-185 198-203
  65.940  19  17.121  2hoxD 198-203 221-225
  40.227  20  21.014  2hoxD 221-225 244-248
  28.184  25  52.552  2hqyA 61-68 92-96
   6.830  17  63.615  2hqyA 92-96 112-115
  30.520  26  40.919  2hqyA 230-238 263-265
  36.294  22  50.362  2hqyA 263-265 286-288
  17.368  26  25.272  2hraA 21-26 51-56
  12.704  20  15.839  2hvwC 125-128 147-150
  13.007  21  19.411  2hvwC 147-150 170-173
 166.436  25  40.128  2hw4A 59-65 89-101
  31.440  27  14.284  2hw4A 106-110 136-139
  30.506  28  25.817  2hx1B 49-53 80-82
  17.231  16  39.456  2hx1B 99-103 118-121
  17.306  13  64.030  2hx1B 118-121 133-138
  38.940  27  13.832  2hx1B 133-138 164-167
   0.699  17  23.482  2hx1B 228-232 248-252
  18.189  24  24.863  2hx1B 248-252 275-277
  22.591  27  19.721  2hy5A 2-7 33-39
  10.401  37  24.105  2hy5A 33-39 75-78
  27.225  31  43.212  2hy5A 75-78 108-110
  28.634  27  19.356  2hy5B 7-12 38-43
   9.765  38  26.254  2hy5B 38-43 80-83
  26.212  23  15.374  2hy5C 3-7 29-32
  20.732  27  22.234  2hy5C 29-32 58-62
  22.156  20  38.550  2hy5C 58-62 81-83
  10.761  15  86.789  2hy5C 81-83 97-100
   4.519  26  17.889  2hy7A 17-21 46-50
  18.380  20  21.827  2hy7A 127-131 150-155
  23.456  27  17.959  2hy7A 150-155 181-184
   7.641  16  40.022  2hy7A 181-184 199-201
  22.205  22  15.958  2hy7A 224-228 249-253
  45.075  15  22.340  2hy7A 249-253 267-269
  10.889  11  35.396  2hy7A 318-321 331-334
  30.270  25  18.320  2hzfA 21-25 49-53
  20.608  23  77.553  2hzmC 6-11 33-46
  45.540  37  81.039  2hzmC 78-82 118-134
   4.756  28  38.961  2hzmC 149-158 185-187
  14.197  29  49.182  2i00B 87-99 127-130
  34.694  23  34.628  2i00B 237-245 267-272
  36.833  19  29.469  2i00B 267-272 290-293
  37.032   8  89.185  2i00B 344-347 354-358
  28.652  35  14.843  2i06A 59-62 96-102
  11.700  21  16.840  2i0zA 29-32 52-55
  77.332  25  67.374  2i1sA 23-29 53-58
  36.310  21  20.818  2i2cA 38-43 63-68
  62.739  38  37.285  2i2xG 40-43 80-86
  36.829  34  13.796  2i2xG 80-86 119-125
  59.498  36  25.128  2i2xG 119-125 160-162
  29.419  24  24.179  2i2xJ 125-130 153-156
  16.602  23  38.891  2i2xJ 153-156 178-181
  14.014  27  21.998  2i2xJ 178-181 207-210
  51.431  16  44.194  2i2xJ 207-210 225-227
  53.012  29  23.072  2i3dB 49-53 81-85
  26.322  18  19.718  2i3dB 124-129 146-152
  11.928  20   7.380  2i3dB 146-152 171-176
  22.264  27  21.210  2i3dB 171-176 202-207
  20.679  19  27.692  2i3oC 457-459 477-479
   8.968  26  21.599  2i49A 37-42 67-72
  20.606  23  49.005  2i49A 67-72 94-97
  32.288  22  56.576  2i49A 94-97 118-123
  16.611  28  27.655  2i49A 165-168 195-198
  28.593  18  38.821  2i49A 195-198 215-219
  17.390  15  57.881  2i49A 215-219 233-237
  15.688  20  86.707  2i4lA 94-96 115-117
  12.570  27  17.250  2i4lA 368-372 398-400
  43.012  22  37.752  2i4lA 398-400 421-425
  12.252  14  31.043  2i5eA 52-55 68-71
  37.759  21  83.790  2i5eA 68-71 91-94
 153.537  23   9.139  2i5eA 91-94 116-118
  26.112  10  82.609  2i5hA 71-73 82-88
  10.135  22  15.159  2i6tB 16-20 41-45
  50.149  22  29.992  2i6tB 41-45 66-69
   9.090  12  55.597  2i6tB 66-69 80-83
  43.832  38  17.260  2i6tB 80-83 120-123
  10.787  24  31.839  2i6tB 120-123 146-148
  31.549  35  26.871  2i71A 65-71 105-109
  22.758  32  19.745  2i71A 140-146 177-183
  11.027  30  42.436  2i79F 87-94 123-129
  32.691  17  50.192  2i79F 123-129 145-150
  38.793  33  42.027  2i7hD 94-101 133-137
  32.549  19  61.340  2i7rA 67-70 88-94
  23.380  28  24.639  2i7xA 25-29 56-58
   9.548  29  18.680  2i7xA 56-58 86-90
  28.365  35  21.619  2i7xA 173-176 210-212
  30.721  32  39.998  2i7xA 243-248 279-282
  16.674  15  42.329  2i7xA 323-325 339-343
   6.310  20  47.738  2i7xA 339-343 362-366
  31.054  22  20.134  2i7xA 680-683 704-707
  25.776  25  30.760  2icsA 57-61 85-89
  68.158  22  12.730  2icsA 85-89 110-116
  65.240  35  49.875  2icsA 110-116 150-156
  21.999  30  31.516  2icsA 150-156 185-188
  40.318  25  42.807  2id4A 126-131 155-158
  29.143  37  15.301  2id4A 155-158 194-198
  40.153  24  44.248  2id4A 194-198 221-226
  76.098  20  54.351  2id4A 221-226 245-247
  17.732  38  10.440  2idlB 17-23 60-64
  38.225  36  32.538  2idlB 70-74 109-115
  15.883  27  35.077  2ielB 4-7 33-40
  48.584  38  34.944  2ielB 33-40 77-81
  46.424  22  68.186  2ielB 77-81 102-106
  16.556  25  21.789  2ielB 102-106 130-134
  35.202  26  15.273  2ig8A 78-85 110-115
  51.665  26  13.913  2igiB 103-105 130-132
  19.932  21  25.268  2igtB 62-67 87-90
  25.486  18  16.376  2igtB 156-160 177-182
  17.468  24  21.562  2igtB 177-182 205-209
  13.174  20  40.768  2igtB 205-209 228-231
   7.323  25  38.586  2igtB 269-273 297-306
  11.341  22  21.635  2ih2D 42-45 66-71
  10.785  14  23.785  2ih2D 66-71 84-87
  14.351  15  58.583  2ih2D 84-87 101-104
   9.647  22  35.731  2ih2D 159-165 186-193
  14.107  11  65.846  2ih2D 343-346 356-360
   6.525  19  27.474  2ihtD 29-32 50-53
  33.411  23  53.001  2ihtD 50-53 75-79
  23.950  24  21.726  2ihtD 75-79 102-108
  26.910  29  31.441  2ihtD 102-108 136-138
  22.807  27  13.630  2ihtD 136-138 164-169
  23.604  25  37.611  2ihtD 220-223 247-249
  21.746  16  25.386  2ihtD 247-249 264-267
  37.095  24  79.289  2ihtD 264-267 290-294
   2.563  21  11.139  2ihtD 290-294 314-319
  14.706  15   9.975  2ihtD 314-319 333-336
  13.084  23  17.597  2ihtD 457-462 484-489
  14.323  22  23.877  2ihtD 530-532 553-558
  14.972  20  19.689  2iidB 35-39 58-62
  36.801  39  32.666  2iidB 367-374 412-419
  83.207  33  32.772  2iihA 94-105 137-146
   7.680  26  23.085  2iksA 22-27 52-57
  12.179  24  38.319  2iksA 52-57 80-82
  19.911  22  25.343  2iksA 80-82 103-106
  34.370  11   7.486  2iksA 103-106 116-120
  37.426  27  23.003  2iksA 141-146 172-176
  24.316  25  31.896  2iksA 172-176 200-203
   9.163  26   4.091  2iksA 200-203 228-232
  41.955  13  13.107  2iksA 228-232 244-249
   8.716  25  24.300  2imfA 2-7 31-36
  28.343  19  63.795  2imjB 53-55 73-85
  37.527  23  14.603  2imqX 6-17 39-46
  44.744  28  26.220  2imqX 39-46 73-80
  36.372  31  19.542  2imqX 127-135 165-170
  32.593  15  79.346  2imrA 65-70 84-86
  14.945  18  24.533  2imrA 149-153 170-176
  47.648  31  22.484  2imrA 170-176 206-212
  29.895  20  39.271  2imrA 300-303 322-324
  41.368  26  34.876  2imrA 322-324 349-351
  20.191  27  27.496  2in3A 9-14 40-45
  45.220  32  24.454  2io0A 78-80 111-118
  29.170  19  31.725  2iojA 34-36 54-58
  28.413  18  27.965  2iojA 54-58 75-80
  29.775  22  25.160  2iojA 75-80 101-103
  28.088  30  23.713  2ip1A 104-109 138-142
  60.342  39  18.770  2ip1A 138-142 180-184
  46.070  24  20.190  2ip1A 251-256 279-283
  13.915  27  35.464  2irpB 138-143 169-171
  63.231  39  56.176  2iskG 119-126 164-168
  21.363  21  29.046  2it2A 73-78 98-104
  44.680  23  63.434  2it2A 107-112 134-136
  55.879  13  21.701  2iuyA 49-53 65-67
  48.795  21  60.513  2iuyA 65-67 87-90
   2.441  17  19.593  2iuyA 87-90 106-110
  15.080  24  20.486  2iuyA 165-168 191-194
  42.649  21  26.333  2iuyA 191-194 214-216
  51.527  32  20.909  2iuyA 235-237 268-270
  20.070  15  21.670  2iuyA 268-270 284-286
  38.251  28  36.383  2ivnA 71-75 102-105
  25.636  24  17.671  2ivnA 247-251 274-276
   7.842  20  36.269  2ivyA 4-11 30-33
  35.967  29  42.499  2ivyA 36-40 68-74
  17.084  29  22.148  2iw1A 3-6 34-38
  10.270  13  17.617  2iw1A 34-38 50-53
  64.195  31  57.679  2iw1A 50-53 83-86
  13.546  10  21.783  2iw1A 83-86 95-97
  19.234  21  36.570  2iw1A 139-142 162-164
  23.935  28  16.027  2iw1A 197-202 229-234
  43.225  22  17.741  2iw1A 229-234 255-258
  13.268  16  66.190  2iw1A 255-258 273-275
  30.821  23  16.622  2iw1A 273-275 297-300
  11.139  16  21.170  2iw1A 297-300 315-318
  24.244  16  59.960  2iwrA 52-60 75-81
  64.026  31  23.410  2iwrA 75-81 111-116
  37.359  28  22.999  2iwrA 111-116 143-148
  32.863  20  17.975  2ixaA 21-26 45-51
  25.012  24  22.100  2ixaA 45-51 74-76
  31.431  19  43.025  2ixaA 74-76 94-97
  26.173  21  21.457  2ixaA 94-97 117-120
  13.453  26  24.415  2ixaA 117-120 145-147
 142.839  23  25.211  2ixsA 210-212 234-238
  20.637  26  25.043  2ixsA 243-249 274-281
  23.670  18  40.768  2ixsA 274-281 298-302
  11.014  23  43.359  2iyvA 6-8 30-32
  17.923  21  54.913  2iyvA 75-77 97-101
  40.102  29  32.757  2iz6B 15-19 47-51
  32.560  22  30.886  2iz6B 47-51 72-76
  46.485  15  16.382  2iz6B 72-76 90-93
  28.684  21  19.193  2iz6B 111-114 134-137
  27.163  19  24.365  2iz6B 134-137 155-157
  31.268  28  56.107  2izrA 35-43 70-76
  25.444  26  25.043  2j0aA 15-20 45-49
  37.175  16  27.352  2j0aA 45-49 64-66
  44.480  31  68.728  2j0aA 64-66 96-100
 168.883  39  72.362  2j3wC 18-24 62-69
  24.561  23  30.398  2j4dB 41-45 67-74
  36.420  20  77.655  2j4dB 117-120 139-142
  27.114  28  30.631  2j4dB 139-142 169-172
  44.193  28  43.491  2j58B 163-166 193-197
  38.870  23  35.816  2j58B 200-204 226-229
  49.462  29  55.751  2j58B 247-250 278-283
  28.932  22  42.773  2j58B 293-298 319-322
  10.863  28  20.725  2j5bA 42-47 74-79
  36.159  33  16.272  2j5gD 34-39 71-75
  27.062  17  10.088  2j5gD 120-124 140-144
  44.725  16  66.089  2j6bA 2-5 20-24
  27.105  24  21.923  2j6lE 160-164 187-191
  45.823  31  24.914  2j6lE 187-191 221-224
  39.345  19  51.752  2j6lE 221-224 242-246
  28.320  20  14.188  2j6lE 242-246 265-269
  24.976  31  15.618  2j6lE 275-278 308-312
  47.087  18  32.240  2j6lE 385-388 405-411
   5.008  19  47.421  2j6lE 405-411 429-433
  15.329  21  17.155  2j6lE 429-433 453-456
  20.387  29  29.646  2j6pE 70-74 102-106
  39.148  16  63.010  2j85A 4-7 22-26
  32.268  20  86.829  2j85A 22-26 45-47
 114.929  34  40.434  2j85A 45-47 80-86
  47.366  29  32.578  2ja9A 93-96 124-128
  15.713  20  17.342  2jaeB 13-17 36-40
  28.512  36  32.952  2jaeB 364-372 407-414
  36.340  24  29.811  2jbwD 154-158 181-184
  34.952  21  13.209  2jbwD 225-230 250-253
   7.848  23  16.601  2jbwD 306-311 333-338
 152.492  36   8.645  2jbwD 333-338 373-375
  17.740  39  11.871  2jc9A 263-267 305-307
  50.490  18  82.286  2jc9A 346-348 365-369
   8.993  18  19.591  2jc9A 365-369 386-390
  26.362  25  33.725  2jcbB 54-56 80-86
   6.686  22  28.288  2jcbB 161-165 186-188
  17.550  29  37.468  2jdcA 70-77 105-111
  43.265  14  51.616  2jdcA 105-111 124-132
  67.653  28  42.563  2jdjB 2-10 37-44
  20.553  27  40.565  2jdjB 55-61 87-96
  34.349  14  44.843  2je6A 210-213 226-231
  47.222  12  57.908  2je6I 24-27 38-41
  29.215  30  36.603  2je8A 334-339 368-371
  16.635  22  15.026  2je8A 368-371 392-396
  60.007  36  31.239  2je8A 392-396 431-435
  42.166  17  32.187  2jfkB 220-225 241-247
  30.169  19  53.865  2jfkB 250-256 274-276
  24.500  20  21.091  2jfkB 359-363 382-384
   2.351  27   9.464  2jg1C 151-154 180-183
  23.736  26  27.646  2jgpA 174-177 202-210
  19.678  35  30.908  2jh3C 5-10 44-48
  59.198  19  51.952  2jh3C 44-48 66-71
  14.876  26  33.480  2jh3C 143-148 173-177
  23.861  31  23.817  2jh3C 206-211 241-243
  33.399  32  20.256  2jh3C 322-324 355-359
  20.564  24  33.114  2jheA 2-7 30-34
  70.715  23  55.138  2jheA 38-42 64-69
   8.344  21  15.664  2jhfB 194-198 218-222
   4.766  22  14.318  2jhfB 264-267 288-291
  12.690  23  21.557  2jhfB 288-291 313-316
  69.657  25  88.468  2jhnA 2-5 29-31
   6.896  16  65.417  2jhpA 7-10 25-27
  20.257  22  32.440  2jhpA 25-27 48-51
  37.812  17  61.038  2jhpA 48-51 67-71
  23.741  24  12.589  2jhpA 192-196 219-223
  53.687  13  20.075  2jhpA 219-223 235-238
  12.285  23  46.652  2jhpA 235-238 260-264
  49.595  39   9.011  2jhpA 260-264 302-308
  40.563  26  19.108  2jhpA 406-408 433-437
  69.495  30  42.010  2jhpA 433-437 466-469
  61.375  35  75.590  2jisB 167-170 204-209
  43.169  22  33.487  2jisB 204-209 230-233
  59.981  27  50.492  2jisB 230-233 259-266
  50.292  26  27.537  2jisB 259-266 291-295
  31.298  26  13.407  2jisB 291-295 320-323
  33.720  22  25.216  2jkdB 80-85 106-108
  27.555  19  74.687  2jliA 63-69 87-89
  95.174  25  87.124  2nn5A 35-44 68-72
  57.421  32  73.250  2nptC 67-69 100-105
  33.720  26  18.554  2nqtB 10-15 40-47
  31.603  20  13.160  2nqtB 83-86 105-108
  69.640  23  60.175  2nqtB 250-257 279-281
  37.083  19  36.625  2nqtB 279-281 299-306
  21.518  15  56.438  2nrhB 22-24 38-42
  12.524  16  50.572  2nrhB 38-42 57-59
  44.561  30  66.610  2ns6A 5-9 38-44
  16.873  30  36.722  2ns6A 72-77 106-113
  23.320  21  28.472  2nteB 39-42 62-65
  53.096  28  17.907  2ntpA 6-8 35-39
  71.121  23  50.916  2nuhA 5-12 34-46
 105.205  24  40.294  2nuhA 49-63 86-89
 170.185  33  57.520  2nutC 16-20 52-57
  41.134  38  20.370  2nvoA 365-369 406-411
  33.985  28  14.253  2nvoA 459-464 491-496
  46.640  17  12.527  2nvoA 491-496 512-516
  45.263  25  26.902  2nvwB 40-45 69-75
  13.111  21  26.969  2nvwB 69-75 95-97
  14.028  15  48.973  2nvwB 95-97 111-114
  11.641  27  14.383  2nvwB 111-114 140-144
   3.102  25  22.341  2nvwB 140-144 168-172
  22.147  23  27.213  2nwhA 137-141 163-166
  25.109  20  16.844  2nwhA 163-166 185-189
   6.108  31  18.386  2nwhA 185-189 219-223
  28.108  38  32.776  2nx2A 4-9 46-49
  10.885  26  24.475  2nx2A 46-49 74-79
  20.861  27  14.659  2nx2A 74-79 105-108
  62.268  27  85.661  2nx2A 105-108 134-137
  24.085  28  17.682  2nx2A 134-137 164-167
  27.829  34  18.211  2nxfA 55-57 90-92
  65.264  33  26.130  2nxfA 222-226 258-263
  19.113  23  31.631  2nxoC 10-14 36-40
  36.734  17  23.450  2nxoC 36-40 56-60
  26.608  12  52.616  2nxoC 56-60 71-81
  31.443  24  32.526  2nxoC 103-107 130-134
  28.881  14  39.255  2nxoC 130-134 147-151
  13.583  31  25.805  2nxpF 120-122 152-154
  16.048  24  20.243  2nxvB 18-24 47-53
  50.606  25  38.242  2nxvB 47-53 77-81
  17.977   8  88.707  2nxvB 148-150 157-161
  24.565  24  22.912  2nxwA 86-90 113-119
  13.867  34  27.862  2nxwA 113-119 152-154
  21.527  26  10.086  2nxwA 152-154 179-184
  33.175  25  40.202  2nxwA 226-229 253-255
  80.103  39  54.375  2nxwA 253-255 293-296
  14.340  22  11.208  2nxwA 293-296 317-321
  15.776  23  21.076  2nxwA 444-448 470-475
  63.972  35  36.253  2nxwA 470-475 509-513
  12.664  22  16.930  2nxwA 509-513 534-539
  21.750  20  25.600  2nyiB 4-13 32-41
   8.503  21  34.920  2nyiB 44-53 73-78
  16.645  20  20.351  2nyiB 91-101 120-130
  31.477  22  32.366  2nyiB 137-148 169-174
   9.013  16  21.952  2nyvA 159-163 178-182
  36.700  15  21.527  2nyvA 178-182 196-198
   9.536  21  26.732  2nzcD 6-15 35-43
  20.040  19  38.954  2nzcD 48-57 75-81
  45.938  28  26.980  2nzxC 25-29 56-60
  26.218  10  55.876  2nzxC 56-60 69-72
  18.408  17  27.148  2nzxC 69-72 88-91
  44.036  16  17.401  2nzxC 88-91 106-109
  40.211  11  24.143  2nzxC 106-109 119-121
  61.993  25  28.176  2nzxC 234-236 260-263
  12.354  26  31.314  2o0jA 180-185 210-215
  27.648  29  26.023  2o0jA 210-215 243-246
  25.829  14  38.348  2o0jA 258-263 276-280
   5.142  27   8.448  2o0jA 276-280 306-311
   6.731  24  28.549  2o0jA 306-311 334-338
  87.544  30  65.595  2o0mA 110-113 142-148
  27.739  22  20.544  2o0mA 142-148 169-175
  28.548  23  19.678  2o0mA 302-306 328-332
  60.862  34  21.415  2o14A 164-168 201-204
  45.913  30  28.774  2o14A 201-204 233-236
  43.252  36  22.807  2o14A 233-236 271-275
  72.031  37  24.617  2o14A 271-275 311-313
   1.438  26  19.202  2o1sB 146-150 175-180
  18.756  22  23.799  2o1sB 249-255 276-281
  11.137  21  20.972  2o1sB 339-343 363-365
  48.629  22  42.219  2o1sB 363-365 386-392
  26.559  24  24.219  2o1sB 386-392 415-419
  38.744  29  36.517  2o1sB 415-419 447-449
  26.239  24  19.919  2o1sB 447-449 472-475
   5.908  19  16.832  2o1sB 506-510 528-531
  23.106  27  19.956  2o1sB 552-556 582-585
  38.061  26  22.595  2o2gA 36-41 66-70
  39.431  22  19.989  2o2gA 115-121 142-145
  17.886  19  13.215  2o2gA 142-145 163-168
  31.591  22  17.252  2o2gA 163-168 189-194
  32.731  33  42.798  2o3iB 61-69 101-105
  28.037  23  35.418  2o3iB 101-105 127-129
  40.777  36  55.213  2o3iB 165-168 203-211
  18.688  22  17.749  2o3jC 11-15 36-40
  47.189  35  21.247  2o3jC 36-40 74-76
  23.513  14  54.263  2o3jC 74-76 89-92
  49.387  39  23.387  2o3jC 89-92 130-133
  15.331  30  24.654  2o3jC 130-133 162-165
  36.265  27  28.338  2o3jC 185-189 215-219
  44.220  30  22.233  2o3jC 337-341 370-374
  31.955  27  29.748  2o3jC 370-374 400-402
  26.619  14  68.521  2o3jC 400-402 415-418
  10.485  25  10.892  2o3jC 415-418 442-445
  21.950  17  14.100  2o3jC 442-445 461-464
  29.796  19  22.233  2o57D 85-89 107-112
  22.657  23  25.928  2o57D 107-112 134-138
  12.206  16  65.931  2o57D 134-138 153-157
  14.251  26  22.746  2o57D 153-157 182-190
  63.974  37  47.493  2o57D 182-190 226-233
  35.300   8  71.835  2o62A 60-64 71-73
  53.912  28  16.201  2o6lA 23-26 53-57
  35.779  14  28.126  2o6lA 53-57 70-73
  48.581  15  62.128  2o6lA 70-73 87-92
  33.287  18  26.215  2o6lA 87-92 109-111
  17.233  21  23.877  2o6lA 109-111 131-133
  53.870  28  39.209  2o7iA 375-377 404-406
  50.504  20  55.793  2o7iA 404-406 425-428
  48.785  30  29.682  2o7rA 85-89 118-122
  39.868  27  20.877  2o7rA 163-168 194-200
  19.412  24  15.537  2o7rA 267-273 296-301
 133.207  32  35.843  2oajA 512-519 550-552
  18.934  30  40.911  2ob0B 72-80 109-115
  29.169  17  54.590  2ob0B 109-115 131-136
  38.380  24  23.452  2ob3A 63-66 89-91
  31.963  28  24.851  2ob3A 134-137 164-167
  15.117  26  17.103  2ob3A 164-167 192-194
  35.834  22  32.938  2ob3A 192-194 215-218
  48.833  32  38.726  2ob5A 80-83 114-116
  43.066  35  29.800  2obbA 5-8 42-45
  33.498  25  25.260  2obnC 10-13 37-41
  27.524  27  19.047  2obnC 76-79 105-108
  39.543  23  14.946  2obnC 105-108 130-132
  32.116  26  39.586  2obnC 153-159 184-187
  48.504  26  42.907  2obnC 228-231 256-262
  66.290  24  27.639  2ocgA 24-29 52-57
  41.715  23   3.374  2ocgA 98-101 123-125
  51.833  25  17.377  2ocgA 201-204 228-230
  23.874  31  30.569  2od4A 10-17 47-53
  13.951  26  30.765  2od4A 56-63 88-95
  53.003  31  36.252  2od6C 7-14 44-51
   6.019  32  31.723  2od6C 60-67 98-105
  16.805  23  25.367  2odfF 169-172 194-196
  33.357  22  45.535  2odkB 5-7 28-32
  17.835  19  49.396  2ofzA 72-77 95-99
  12.305  29  51.808  2oh1D 104-111 139-145
  23.945  17  52.369  2oh1D 139-145 161-166
  14.860  24  32.700  2ohwA 37-42 65-70
  33.291  23  34.879  2ohwA 65-70 92-95
  42.415  38  20.341  2oikB 43-47 84-88
  42.408  33  17.554  2oixA 30-32 64-71
 164.953   4  59.397  2oj5E 57-62 65-67
 174.897   4  57.369  2oj5E 150-153 156-161
  48.428  36  42.588  2okfA 54-60 95-101
  11.946  25  43.823  2okfA 95-101 125-129
  32.574  19  13.974  2oktA 124-126 144-148
  21.689  21  24.293  2oktA 144-148 168-172
  14.575  22  18.170  2oktA 217-219 240-243
  22.681  25  29.534  2oktA 240-243 267-270
  27.395  18  67.281  2olmA 45-47 64-66
  32.471  27  31.266  2olnA 89-93 119-121
  17.602  26  16.020  2om6B 117-122 147-150
  12.583  29  52.142  2om6B 147-150 178-182
   8.822  17  16.444  2om6B 178-182 198-202
  42.868  22  20.001  2omkA 35-37 58-60
  26.667  18  17.629  2omkA 58-60 77-79
  36.580  27  21.099  2omkA 122-126 152-156
   3.184  32  19.556  2onfA 89-101 132-139
 101.419  38  62.268  2opcA 75-81 118-125
   9.099  26  43.505  2orwA 5-9 34-39
  22.093  17  51.468  2orwA 61-63 79-82
  25.584  24  13.635  2orwA 79-82 105-109
  36.782  24  24.623  2orwA 105-109 132-135
  33.713  29  19.540  2oryB 166-171 199-203
  81.081  34  48.596  2osoA 98-103 136-142
  41.546  31  30.212  2osxA 48-52 82-87
  37.255  34  23.960  2osxA 82-87 120-125
  57.209  29  43.414  2osxA 259-262 290-292
  13.333  10  64.958  2ov0A 3-12 21-26
  93.039  39  52.001  2ov9B 112-116 154-162
  12.331  20  24.664  2owlB 206-209 228-236
  32.492  28  35.004  2ozeA 37-41 68-72
  52.915  39  30.867  2ozeA 116-119 157-161
  31.901  19  46.128  2ozeA 157-161 179-184
  24.718  30  23.203  2ozeA 179-184 213-221
  14.385   7  89.002  2ozgA 334-339 345-348
  42.410  29  27.749  2ozhA 69-77 105-107
  45.923  15  38.188  2ozjA 38-46 60-66
  11.800  24  26.263  2ozlC 165-170 193-199
  22.802  26  27.409  2ozlC 226-230 255-260
  24.522  21  25.693  2oztA 112-114 134-138
  17.977  26  24.565  2oztA 134-138 163-167
  48.347  26  25.966  2oztA 163-167 192-196
  30.095  23  38.325  2oztA 192-196 218-220
  27.821  22  22.144  2oztA 218-220 241-244
   7.242  25  34.435  2oztA 241-244 268-270
  11.130  25  25.932  2ozzA 18-22 46-50
  26.684  20  54.998  2ozzA 46-50 69-72
  11.356  15  60.762  2ozzA 69-72 86-90
  27.484  22  32.905  2ozzA 114-117 138-141
  35.247  18  57.700  2ozzA 138-141 158-162
  46.649  13  67.125  2ozzA 158-162 174-177
  46.714  23  23.246  2p0aB 19-24 46-51
  18.438  15  39.570  2p0aB 156-158 172-176
  34.061  21  52.491  2p0aB 185-188 208-212
  55.196  31  19.933  2p0lA 13-17 47-51
  17.431  24  24.200  2p0lA 57-60 83-86
  37.570  16  35.390  2p0sB 10-16 31-35
  27.562  21  55.166  2p0sB 31-35 55-59
  11.957  19  31.581  2p10B 30-34 52-54
  23.334  25  30.293  2p10B 97-100 124-126
  15.173  23  44.194  2p10B 229-233 255-258
  22.393  24  24.927  2p11B 114-119 142-145
  32.880  19  64.068  2p11B 142-145 163-167
  34.095  19  20.346  2p11B 163-167 185-190
  29.376  21  22.384  2p11B 185-190 210-212
  31.831  31  20.866  2p14A 69-74 104-110
  43.357  21  30.878  2p14A 104-110 130-134
  16.719  21   5.543  2p1mB 47-50 70-74
  49.996  36   6.797  2p1mB 70-74 109-113
  22.446  22   2.305  2p1mB 109-113 134-138
  16.516  23   8.272  2p1mB 134-138 160-162
  16.184  27  19.054  2p1mB 160-162 188-190
  14.743  26  12.207  2p1mB 188-190 215-217
  25.932  23  10.070  2p1mB 215-217 239-241
  20.318  29  10.934  2p1mB 239-241 269-271
  19.980  23   4.883  2p1mB 269-271 293-295
  26.670  24  17.676  2p1mB 293-295 318-322
  30.191  21  15.350  2p1mB 318-322 342-346
  37.528  31  18.625  2p1mB 342-346 376-381
  14.785  21   5.035  2p1mB 376-381 401-406
  17.494  31   6.956  2p1mB 401-406 436-438
  18.324  23   2.677  2p1mB 436-438 460-464
   5.442  22   2.978  2p1mB 460-464 485-489
  15.930  22   1.388  2p1mB 485-489 510-514
  37.395  20  26.791  2p1mB 510-514 533-538
  46.487  14  49.712  2p1mB 555-560 573-575
  11.476  18  61.208  2p25A 9-13 30-37
  15.358  21  20.600  2p2sB 6-10 30-35
  91.264  35  45.247  2p2sB 30-35 69-72
  17.172  21  20.339  2p2sB 69-72 92-95
  28.452  26  25.849  2p2sB 92-95 120-122
  15.595  22  28.834  2p35A 37-39 60-64
  25.703  19  30.342  2p35A 60-64 82-84
  20.824  15  67.107  2p35A 82-84 98-102
  19.634  26   8.462  2p35A 98-102 127-133
  46.810  17  28.257  2p3yB 157-161 177-179
  18.750  21  22.850  2p4hX 3-7 27-31
  18.626  25  28.085  2p4hX 27-31 55-57
  35.948  22  61.270  2p4hX 55-57 78-80
  25.512  25  32.364  2p4zA 43-47 71-73
  14.427  24  24.837  2p4zA 71-73 96-100
  32.583  27  10.230  2p4zA 191-196 222-224
   7.739  28   7.548  2p4zA 222-224 251-253
   9.427  21  30.512  2p4zA 251-253 273-275
  25.341  22  60.103  2p51A 23-26 47-53
   8.428  38  22.809  2p51A 163-166 203-205
  29.723  19  68.874  2p57A 57-59 77-79
  40.708  21  44.340  2p5vC 70-78 98-103
  47.357  21  54.910  2p5vC 110-116 136-143
  49.935  27  45.762  2p62A 58-63 89-97
  35.405  22  73.680  2p62A 89-97 118-120
  24.005  32  50.264  2p65A 45-49 80-84
  32.281  34  29.411  2p65A 80-84 117-121
  21.804  35  13.680  2p65A 117-121 155-159
  14.685  20  45.304  2p65A 155-159 178-182
  22.210  27  15.598  2p6wA 8-13 39-43
  53.477  33  38.879  2p6wA 39-43 75-79
  15.472  19  15.312  2p7iB 46-49 67-71
  18.278  18  22.977  2p7iB 67-71 88-92
  21.728  15  59.168  2p7iB 88-92 106-110
   8.402  27   8.728  2p7iB 106-110 136-142
  14.280  25  25.123  2p8iB 13-19 43-48
  11.997  22  45.709  2p8iB 58-64 85-89
  27.812  19  13.791  2p8jA 26-30 48-53
  26.611  23  31.719  2p8jA 48-53 75-77
  21.947  16  60.614  2p8jA 75-77 92-95
  29.109  29   7.315  2p8jA 92-95 123-129
  39.907  23  45.431  2p8tA 95-102 124-131
 144.082  28  52.367  2p8tA 134-136 163-168
  42.003  22  21.018  2p97B 36-38 59-61
  14.165  21  25.582  2p97B 59-61 81-85
  42.606  14  35.413  2p97B 81-85 98-100
  55.971  27  28.197  2pblD 65-69 95-99
  48.860  33  40.910  2pblD 95-99 131-136
  29.670  25  17.581  2pblD 131-136 160-166
  27.500  22  26.319  2pblD 206-212 233-237
  34.348  26  49.589  2pc1A 111-119 144-149
  25.371  18  55.134  2pc1A 144-149 166-171
  23.333  30  26.113  2pd1D 6-13 42-48
  59.744  34  40.068  2pd1D 51-58 91-94
   9.927  25  18.074  2pd2A 2-7 31-36
  12.553  28  20.018  2pd2A 31-36 63-67
  20.973  20  41.850  2pd2A 63-67 86-88
  23.163  26  33.295  2pezB 6-11 36-39
  30.070  25  40.055  2pezB 79-82 106-112
  51.424  30  23.737  2pfzA 2-6 35-39
   5.469  16  36.295  2pfzA 140-143 158-161
  26.100  17  50.979  2pfzA 179-181 197-199
  22.459  21  25.980  2pg3A 4-8 28-35
  34.253  25  25.346  2pg3A 28-35 59-63
  51.464  36  22.085  2pg3A 119-121 156-158
  11.930  27  24.048  2pgeA 180-184 210-214
  23.860  24  23.590  2pgeA 262-264 287-290
  23.874  25  26.353  2pgeA 287-290 314-317
  28.182  22  20.547  2pgnB 71-76 97-103
  34.263  28  28.028  2pgnB 97-103 130-132
   6.028  26   9.709  2pgnB 130-132 157-163
  25.065  25  38.872  2pgnB 209-212 236-238
   9.591  16  24.815  2pgnB 236-238 253-256
  49.130  20  79.156  2pgnB 253-256 275-278
   3.954  21  11.482  2pgnB 275-278 298-302
  37.836  16  19.997  2pgnB 298-302 317-319
  16.924  23  18.334  2pgnB 445-450 472-477
  66.695  39  34.687  2pgnB 472-477 515-518
  12.784  22  16.108  2pgnB 515-518 539-544
  14.242  18  86.085  2ph0A 40-44 61-66
  32.749  24  27.021  2ph7A 139-144 167-173
  23.340  27  42.045  2ph7A 167-173 199-203
  51.282  29  34.304  2phnB 7-10 38-42
  26.499  17  75.388  2phpE 95-99 115-117
  47.754  31  33.324  2phpE 115-117 147-150
  29.891  23  13.291  2piaA 114-119 141-147
  18.841  22  18.704  2piaA 141-147 168-172
  12.643  24  39.183  2piaA 168-172 195-199
  20.038  22  21.880  2piaA 195-199 220-222
  14.634  15  18.613  2pjdA 22-27 41-46
  21.853  18  18.042  2pjdA 41-46 63-65
  15.746  15  51.812  2pjdA 63-65 79-83
  17.845  25  12.701  2pjdA 79-83 107-113
  16.432  22  22.332  2pjdA 224-227 248-251
  35.221  32  12.496  2pjdA 264-267 298-304
  44.380  18  47.196  2pjdA 298-304 321-325
  13.738  21  57.586  2pjsA 69-71 91-95
  27.827  22  19.509  2pjuD 15-19 40-44
  13.083  23  37.977  2pjuD 40-44 66-69
  12.674  17  31.986  2pjuD 66-69 85-87
  36.813  19  25.178  2pjuD 109-114 132-137
  18.070  21  38.323  2pjuD 132-137 157-160
   8.657  15  27.843  2pjuD 157-160 174-177
  21.473  23  30.508  2pkeB 129-135 157-160
  26.829  23  62.569  2pkeB 157-160 182-186
  11.908  17  20.249  2pkeB 182-186 202-205
   6.328  23  17.937  2pkeB 202-205 227-229
  13.654  23  27.940  2pkfA 151-154 176-178
  43.142  25  12.012  2pkfA 176-178 202-205
  35.647  26  23.047  2pkfA 202-205 230-233
  18.390  21  19.338  2pn1A 6-10 30-35
  23.241  15  32.476  2pn1A 30-35 49-51
  38.014  25  65.054  2pn1A 49-51 75-78
  22.548  32  12.388  2pn2A 105-114 145-150
  23.528  24  23.453  2pocB 53-57 80-84
  16.496  17  46.449  2pocB 80-84 100-105
   7.091  22  17.613  2pocB 100-105 126-131
  18.687  14  18.418  2pocB 126-131 144-147
   2.184  23  23.413  2pocB 224-229 251-256
  22.008  19  38.431  2pocB 251-256 274-277
  18.422  26  23.288  2pocB 274-277 302-306
  32.503  14  30.028  2pocB 302-306 319-323
  19.956  29  44.250  2pofA 154-158 186-192
   3.220  19  20.239  2ppvA 6-11 29-34
  12.054  13  57.461  2ppvA 141-143 155-161
  27.442  30  32.079  2ppvA 180-183 212-215
  26.039  34  17.495  2ppvA 212-215 248-250
  43.899  36  26.346  2ppvA 248-250 285-287
  20.479  30  26.312  2pr7B 4-7 36-41
  35.065  23  19.021  2pr7B 36-41 63-66
  11.301  29  54.961  2pr7B 63-66 94-98
   6.673  16  18.683  2pr7B 94-98 113-116
  25.758  20  25.641  2prsB 2-4 23-25
  50.130  28  48.648  2prsB 23-25 52-54
  12.678  22   9.594  2prsB 52-54 75-77
  15.506  20  33.825  2prsB 226-229 248-251
  38.065  18  37.938  2psbA 33-37 54-59
  17.060  19  21.767  2psbA 99-102 120-122
  23.537  11  61.759  2pstX 24-28 38-44
  62.845  33  20.140  2pt7G 34-41 73-78
  34.375  25  63.677  2pt7G 106-109 133-136
  46.914  28  20.800  2puzB 149-153 180-185
  36.235  20  23.350  2puzB 253-255 274-277
  14.139  19  31.002  2puzB 274-277 295-298
  35.232  27  45.354  2puzB 295-298 324-326
  15.667  22  25.055  2pv7B 24-27 48-51
  37.706  18  42.631  2pv7B 48-51 68-71
  24.445  24  17.983  2pv7B 68-71 94-97
   7.356  21  27.406  2pv7B 94-97 117-122
  20.086  19  49.069  2pv7B 135-142 160-163
  36.215  31  39.106  2pw6A 17-21 51-55
  56.355  26  62.169  2pw9D 44-51 76-82
  26.796  25  31.764  2pw9D 165-172 196-199
  13.376  20  23.220  2pw9D 196-199 218-221
  31.376  19   9.902  2pw9D 218-221 239-242
  16.478  21  21.132  2pxxA 46-48 68-72
  25.814  21  20.464  2pxxA 68-72 92-95
   9.414  16  61.708  2pxxA 92-95 110-114
  25.370  19  41.001  2pxxA 154-159 177-184
   6.456  17  56.111  2py5A 38-41 57-60
  59.902  30  41.221  2py5A 57-60 89-94
  31.266  12  44.628  2py5A 269-272 283-294
  68.479  12  46.992  2py5A 324-329 340-353
  20.192  20  25.339  2py6A 54-58 77-82
  11.472  22   6.510  2py6A 229-233 254-258
  31.256  27  18.776  2py6A 254-258 284-287
  10.706  24   4.461  2py6A 338-341 364-368
  23.531  25  44.785  2py6A 364-368 392-396
  39.738  32  37.285  2pyxB 293-299 330-333
  24.764  22  30.524  2q01C 165-172 193-197
  46.230  23  35.836  2q01C 357-359 381-383
  23.509  26  28.183  2q07A 31-36 61-65
  23.577  21  21.339  2q07A 115-118 138-141
   7.127   5  73.070  2q07A 243-245 249-252
  46.556  26  27.787  2q0xB 40-44 69-72
  44.586  39  46.621  2q0xB 69-72 110-114
  41.748  22  12.897  2q0xB 110-114 135-143
  20.142  29  21.202  2q0xB 227-232 260-264
  18.149  21  16.073  2q1wB 23-27 47-52
  20.472  17  20.112  2q1wB 47-52 68-72
  15.544  21  43.302  2q1wB 68-72 92-95
  50.304  37  14.596  2q1wB 92-95 131-137
  20.225  16  33.395  2q1zD 126-132 147-153
   3.911  20  20.806  2q28B 25-28 47-50
  41.223  23  54.560  2q28B 47-50 72-76
  24.260  24  17.075  2q28B 72-76 99-105
  28.869  30  39.360  2q28B 99-105 134-136
  10.080  26  17.766  2q28B 134-136 161-167
  15.323  25  28.639  2q28B 215-218 242-244
  88.204  30  43.878  2q28B 242-244 273-277
  15.034  21  15.924  2q28B 273-277 297-302
  27.487  15   7.562  2q28B 297-302 316-319
  25.165  23  16.291  2q28B 441-445 467-473
   8.710  21  16.192  2q28B 512-516 536-541
  34.991  33  18.199  2q35A 13-18 50-54
  23.321  24  67.664  2q3sF 84-87 110-113
  19.228  22  33.879  2q3sF 110-113 134-136
  21.079  26  20.652  2q40A 214-218 243-248
   3.528  37  29.489  2q40A 243-248 284-288
  60.180  27  54.191  2q40A 284-288 314-317
  26.802  25  49.019  2q43A 142-148 172-178
  26.276  27  37.809  2q43A 265-272 298-302
  46.911  37  21.620  2q4aB 24-27 63-66
  27.363  37  30.159  2q4aB 175-181 217-219
  53.447  39   8.565  2q4kC 38-41 79-82
  45.191  27  39.061  2q4kC 127-131 157-160
  13.197  29  55.069  2q4kC 172-174 202-205
  27.348  29  35.607  2q4oB 15-19 47-50
   9.461  23  20.715  2q4oB 47-50 72-76
  13.490  17  16.378  2q4oB 72-76 92-95
  28.667  28  16.192  2q4oB 113-115 142-145
  30.672  32  25.452  2q4oB 142-145 176-178
  41.206  17  23.072  2q4wA 89-92 108-111
  16.757  25  36.468  2q4wA 241-249 273-280
  17.290  28  36.600  2q4wA 312-322 349-354
  79.546  29  60.366  2q4wA 383-388 416-418
   6.174  32  26.323  2q4zB 13-17 48-51
  13.808  26  26.454  2q4zB 123-127 152-155
  11.594  20  22.232  2q5cA 6-11 30-35
  17.681  20  38.732  2q5cA 30-35 54-57
  10.789  17  30.574  2q5cA 54-57 73-75
  28.334  18  22.648  2q5cA 96-102 119-125
   4.485  21  47.150  2q5cA 119-125 145-148
  10.765  15  24.509  2q5cA 145-148 162-165
  22.119  26  29.214  2q6kA 5-9 34-37
  78.743  29  48.082  2q6kA 34-37 65-69
  44.572  15  62.603  2q6kA 91-95 109-114
  75.279  15  72.341  2q6kA 218-222 236-240
   4.681  27  22.016  2q7sB 193-196 222-224
  37.752  13  54.519  2q82A 26-30 42-45
  25.555  15  26.002  2q82A 42-45 59-63
   8.077  23  71.765  2q82A 59-63 85-89
  43.139  39  45.472  2q83A 57-62 100-102
  22.163  21  36.739  2q88A 127-129 149-151
  33.203  19  60.635  2q88A 149-151 169-173
  10.831  17  55.309  2q88A 169-173 189-192
  10.441   4  79.816  2q9kA 37-41 44-46
  27.681  27  15.509  2q9uB 52-54 80-82
  19.741  24  28.506  2q9uB 80-82 105-108
  10.799  20  35.315  2q9uB 105-108 127-129
  14.995  25  14.477  2q9uB 258-263 287-292
  25.830  19  25.249  2q9uB 287-292 310-314
  34.251  30  19.653  2q9uB 310-314 343-347
  14.563  21  21.688  2qa1A 14-17 37-40
  38.355  34  46.278  2qa1A 217-224 257-264
  26.840  19  23.718  2qa1A 423-427 445-449
  26.755  17   9.489  2qb7B 120-126 142-147
  14.508  15  36.522  2qb7B 142-147 161-163
  33.777  33  24.528  2qb7B 280-287 319-328
  25.365  20  49.572  2qb7B 331-339 358-363
  11.375  21  15.239  2qcuB 6-9 29-32
  26.020  27  23.720  2qcvA 141-145 171-175
  41.993  28  12.788  2qcvA 171-175 202-206
  22.978  31  16.627  2qcvA 202-206 236-240
  16.722  27  41.495  2qecA 126-133 159-163
  13.955  16  47.697  2qecA 159-163 178-182
   6.619  19  27.651  2qedA 30-34 52-57
  16.588  24  14.116  2qedA 52-57 80-83
  44.574  31  39.670  2qg7D 135-140 170-174
  33.641  30  37.791  2qgmA 76-79 108-111
  39.460  33  33.352  2qgmA 301-304 336-342
  33.376  33  19.403  2qgqC 52-56 88-91
  44.671  39  17.699  2qgqC 116-118 156-163
  63.758  25  16.934  2qgqC 156-163 187-192
  21.287  29  65.009  2qh9A 32-40 68-70
  46.934  38  34.752  2qhfA 14-20 57-61
  76.241  31  45.344  2qhfA 221-228 258-263
  39.760  29  15.787  2qhpA 117-120 148-152
  32.975  23  22.426  2qhpA 148-152 174-178
  23.844  35  21.969  2qhpA 174-178 212-215
  40.034  31  16.173  2qipA 11-17 47-55
  11.122  22  22.094  2qipA 47-55 76-79
  61.524  33  46.983  2qipA 76-79 111-115
  24.160  21  18.800  2qipA 111-115 135-140
  22.624  16  22.266  2qipA 135-140 155-158
  13.953  20  59.025  2qiyA 62-66 85-97
   1.020  31  22.217  2qjfB 196-199 229-232
  55.934  36  28.964  2qjfB 229-232 267-269
  70.101  30  74.494  2qjfB 267-269 298-301
  46.098  37  23.922  2qjfB 298-301 337-340
  17.988  23  22.805  2qjtB 9-14 36-41
  31.435  37  24.992  2qjtB 36-41 77-81
  38.021  30  67.246  2qjtB 77-81 110-112
  40.392  26  22.101  2qjwD 6-10 35-37
  37.761  20  13.137  2qjwD 77-81 100-103
  11.860  20   8.495  2qjwD 100-103 122-127
  36.152  22  18.484  2qjwD 122-127 148-152
  26.143  24  19.603  2ql3B 5-11 34-40
  29.731  18  45.664  2ql3B 34-40 57-61
  32.110   9  46.953  2ql3B 57-61 69-77
  35.263  23  31.218  2ql3B 106-109 131-135
  31.838  17  49.831  2ql3B 131-135 151-154
  30.654  17  58.405  2ql3B 151-154 170-172
  12.469  32  20.070  2ql8A 91-102 133-137
  28.311  29  55.054  2qlcE 38-43 71-75
  18.930  32  22.688  2qlcE 71-75 106-112
  10.287  16  20.576  2qltA 197-201 216-220
  18.693  17  24.733  2qltA 216-220 236-238
  19.732  31  41.390  2qmlA 106-112 142-145
  11.010  30  26.028  2qmqA 37-41 70-73
  24.041  19  16.159  2qmqA 113-118 136-142
  28.082  22  16.894  2qmqA 230-235 256-261
  46.024  29  43.770  2qn6B 4-13 41-48
  58.453  28  63.707  2qn6B 53-60 87-90
  11.943  21  23.982  2qniA 67-70 90-93
  18.722  17  66.165  2qntA 78-82 98-104
  13.135  24  23.552  2qpxA 98-101 124-129
  38.322  38  47.992  2qpxA 124-129 166-168
  27.385  32  24.332  2qpxA 225-229 260-264
  16.804  19  23.759  2qpxA 260-264 282-284
  31.076  20  31.038  2qr6A 159-162 181-185
  29.378  30  15.913  2qr6A 181-185 214-217
  15.158  19  13.505  2qr6A 214-217 235-238
  31.387  21  33.266  2qr6A 279-282 302-305
  40.846  28  14.180  2qrlA 26-29 56-60
  25.239  19  32.498  2qrlA 56-60 78-80
  21.931  14  67.469  2qrlA 78-80 93-95
  37.829  17  18.686  2qrlA 93-95 111-114
  26.405  25  21.858  2qrlA 111-114 138-141
  16.943  25  16.216  2qrlA 217-220 244-247
  28.084  20  29.951  2qrlA 244-247 266-269
   1.058  27   7.209  2qrlA 266-269 295-298
  65.454  27  34.253  2qruA 28-33 59-64
  49.163  35  52.494  2qruA 59-64 98-103
  40.363  25  10.384  2qruA 98-103 127-130
   6.977  19  14.897  2qs9A 70-74 92-96
  17.476  35   7.649  2qs9A 92-96 130-135
  42.989  22  13.869  2qs9A 130-135 156-160
  77.146  23  44.371  2qsdH 26-34 56-62
  75.150  37  57.885  2qsdH 105-110 146-148
  17.082  17  61.768  2qsfA 472-476 492-495
  41.748  29  29.071  2qsiB 35-40 68-73
  39.787  21  13.125  2qswA 24-30 50-61
  21.743  21  40.971  2qswA 64-74 94-96
  18.790  26  26.791  2qsxB 21-25 50-54
  20.672  16  42.112  2qsxB 50-54 69-74
  21.361   9  58.830  2qsxB 69-74 82-87
  15.381  15  66.936  2qsxB 159-162 176-184
  20.581  21  35.794  2qt1A 22-28 48-52
  11.523  17  29.807  2qt1A 112-116 132-137
   8.571  25  21.001  2qtcA 224-229 253-259
  33.607  30  32.280  2qtcA 253-259 288-292
  23.361  24  22.817  2qtcA 593-599 622-626
  53.847  30  40.054  2qtcA 622-626 655-658
  25.994  29  20.597  2qtcA 655-658 686-690
   6.197  23  20.794  2qtcA 725-730 752-758
  26.894  22  14.623  2qtcA 797-799 820-822
  26.192  17  65.685  2qtdA 35-43 59-62
  33.315  18  36.229  2qtdA 59-62 79-81
  18.377  25  26.404  2qu7A 10-15 39-44
   6.016  24  37.084  2qu7A 39-44 67-69
   6.425  19  25.620  2qu7A 67-69 87-90
  27.007  12   9.870  2qu7A 87-90 101-104
  32.636  32  21.916  2qu7A 126-129 160-162
  42.462  29  29.459  2qu7A 160-162 190-193
  17.948  26   8.231  2qu7A 190-193 218-222
  24.211  16  19.299  2qu7A 218-222 237-239
   6.975  20  70.300  2qu8A 31-35 54-57
  43.238  29  58.406  2qu8A 76-82 110-117
  56.369  29  29.394  2qu8A 110-117 145-150
  15.741  30  19.383  2qu8A 145-150 179-183
  34.108  25  47.323  2qv6B 56-60 84-91
 143.404  30   7.208  2qv6B 84-91 120-122
  36.582  25  44.898  2qv6B 184-188 212-219
 134.483  29  12.107  2qv6B 212-219 247-249
  24.079  24  24.095  2qvgA 10-13 36-39
  29.873  24  38.402  2qvgA 36-39 62-66
   9.174  26  26.526  2qvgA 62-66 91-96
  41.840  20  37.672  2qvgA 91-96 115-117
  48.657  31  15.381  2qvpC 67-71 101-105
  34.509  31  15.697  2qy6A 61-66 96-103
   1.945  21  40.871  2qy6A 150-156 176-178
  38.647  31  17.018  2qy6A 176-178 208-211
  19.193  18  41.380  2qy6A 208-211 228-232
   8.096  22  60.538  2qyaC 48-50 71-77
  52.157  21  61.444  2qyaC 71-77 97-99
 135.087  31  42.969  2qybA 49-55 85-87
  49.607  27  44.332  2qycB 3-13 39-46
   8.759  27  41.267  2qycB 57-63 89-100
  45.965  23  44.974  2qyvA 138-143 165-168
  34.668  35  24.113  2qziD 47-53 87-91
  36.715  30  34.086  2qzuA 29-35 64-66
  64.611  37   5.763  2qzuA 126-132 168-172
  37.199  29  36.847  2r01A 96-103 131-135
  11.841   4  88.700  2r0xA 31-35 38-42
  32.060  33  35.738  2r2aB 7-11 43-45
  26.521  33   9.206  2r2aB 90-93 125-130
  30.087  18  27.044  2r2aB 125-130 147-152
  30.960  20  25.318  2r2dF 106-108 127-131
  23.251  36  37.012  2r2dF 127-131 166-169
  20.239  20  15.617  2r3sA 168-172 191-195
  26.391  23  32.249  2r3sA 191-195 217-219
  48.394  17  67.324  2r3sA 217-219 235-239
   9.927  28  11.373  2r3sA 235-239 266-271
  35.492  23  46.874  2r44A 49-52 74-78
  37.622  23  49.127  2r44A 152-157 179-181
  11.261  21  22.062  2r47C 28-33 53-58
  27.278  29  19.088  2r47C 87-91 119-125
  24.402  18  18.466  2r47C 119-125 142-146
  65.757  39  65.758  2r60A 81-86 124-127
  29.941  20  21.404  2r60A 124-127 146-149
  29.584  28  29.798  2r60A 194-196 223-225
  21.353  29  28.637  2r60A 264-267 295-300
   7.680  38  30.700  2r60A 295-300 337-341
  12.815  21  78.596  2r60A 337-341 361-364
  14.254  22  15.417  2r60A 361-364 385-388
  20.243  17  25.507  2r60A 385-388 404-406
   5.356  22  23.852  2r6jB 14-17 38-42
   1.449  20  22.759  2r6jB 38-42 61-64
  25.815  19  59.897  2r6jB 61-64 82-85
  12.978  18  66.171  2r6uA 26-33 50-53
  47.236  18  81.447  2r6uA 93-97 114-121
   9.670   4  87.039  2r6vA 43-47 50-54
  15.699  20  15.158  2r6zA 87-89 108-112
  37.097  30  23.721  2r6zA 108-112 141-145
   4.248  20  62.691  2r6zA 141-145 164-167
  20.773  15  43.270  2r6zA 211-216 230-233
  30.937  20  32.805  2r85B 4-8 27-30
   6.795  19  13.918  2r85B 27-30 48-50
  27.365  15  74.045  2r85B 48-50 64-66
  34.879  27  55.390  2r85B 143-145 171-174
   9.492  22  29.679  2r9fA 196-201 222-226
  55.783  29  16.348  2ra8A 80-83 111-114
  31.953  30   6.979  2ra8A 111-114 143-146
  68.353  31   6.704  2ra8A 143-146 176-180
   7.416  18   4.436  2ra8A 176-180 197-201
   8.252  23   8.381  2ra8A 197-201 223-227
  28.662  30   5.129  2ra8A 223-227 256-260
  19.016  24   6.375  2ra8A 256-260 283-285
  25.753  27   7.394  2ra8A 283-285 311-313
  36.590  24  33.122  2raaA 19-27 50-55
  11.872  20   8.747  2raaA 87-90 109-113
  22.059  19  27.264  2raaA 109-113 131-134
  10.474  20  21.144  2rafB 21-25 44-48
  38.309  13  32.777  2rafB 44-48 60-63
  16.988  23  21.053  2rafB 60-63 85-88
  48.885  34  30.179  2rafB 85-88 121-124
  28.753  21  29.708  2rafB 146-150 170-173
  32.815  20  21.971  2rauA 146-151 170-176
  41.516  19  17.210  2rauA 297-302 320-324
  26.143  21  26.808  2rb7A 244-253 273-280
  44.795  21  63.067  2rbbA 79-82 102-109
  11.203  23  21.225  2rbcA 160-163 185-189
  32.463  18  14.905  2rbcA 185-189 206-210
  23.461  29  18.960  2rbcA 206-210 238-242
  17.617  26  18.497  2rbgB 6-10 35-41
  25.860  24  16.750  2rbgB 35-41 64-70
  28.284  21  51.850  2rbgB 64-70 90-93
  12.642  25  16.818  2rbgB 90-93 117-121
  27.234  32  27.447  2rbkA 4-7 38-42
  11.375  24  13.881  2rbkA 38-42 65-67
 136.413  35  26.256  2rbkA 112-115 149-152
  20.354  19  51.094  2rbkA 149-152 170-172
  26.668  15  14.922  2rbkA 206-210 224-227
  33.045  21  22.953  2rdmB 7-11 31-35
  10.843  19  28.222  2rdmB 31-35 53-57
  37.701  26  23.996  2rdmB 53-57 82-86
  12.550  17  18.742  2rdmB 82-86 102-105
  16.265  32  43.148  2rdqA 111-122 153-158
  22.017  26  22.799  2remC 27-33 58-64
  56.431  24  22.026  2rffA 53-59 82-88
  24.445  12  65.639  2rffA 82-88 99-103
   9.722  21  74.719  2rfvA 81-85 105-109
   5.797  22  27.640  2rfvA 105-109 130-134
  38.089  17  46.725  2rfvA 130-134 150-155
  38.481  27  17.016  2rfvA 150-155 181-185
  23.911  19  23.946  2rfvA 181-185 203-207
  49.362  21  61.169  2rgqA 46-49 69-80
  26.901  27  26.481  2rgyA 10-14 40-44
  40.355  28  39.498  2rgyA 40-44 71-73
  14.062  21  18.321  2rgyA 71-73 93-96
  38.935  32  14.627  2rgyA 131-135 166-168
  27.316  25  25.622  2rgyA 166-168 192-195
  24.784  26  19.633  2rgyA 192-195 220-225
  34.070  15  26.622  2rgyA 220-225 239-241
   1.772  23  34.536  2rhmA 6-11 33-35
  16.606  23  32.207  2rhmA 80-83 105-112
  18.353  29  61.201  2rhqB 2-4 32-37
  21.850  30  38.892  2rhqB 406-411 440-442
  34.065  21  37.785  2rhqB 709-718 738-747
  51.075  27  26.755  2rhwA 32-36 62-66
  49.013  38  39.936  2rhwA 62-66 103-109
  46.912  18   8.907  2rhwA 103-109 126-134
  25.580  22  20.636  2rhwA 226-231 252-257
  54.498  20  43.104  2rihA 17-19 38-42
  61.751  20  52.744  2rihA 82-84 103-107
  63.078  29  34.721  2rilA 6-11 39-46
  42.480  31  48.825  2rilA 56-62 92-94
  26.992  25  26.960  2rinB 8-12 36-40
   5.863  27  26.115  2rjoA 7-12 38-42
  23.494  24  41.293  2rjoA 38-42 65-69
  12.935  22   7.596  2rjoA 65-69 90-94
  47.278  17  19.680  2rjoA 90-94 110-115
  27.495  26  21.216  2rjoA 137-143 168-175
  44.922  24  56.787  2rjoA 168-175 198-203
  27.723  19  62.903  2rk9B 7-12 30-35
  39.119  20  71.275  2rk9B 75-80 99-108
  13.491  26  22.824  2trcP 123-128 153-158
  55.289  31  30.657  2uvfB 156-158 188-191
  32.919  29  33.268  2uvpA 55-60 88-90
  31.568  27  55.320  2uvpA 88-90 116-121
   3.372  19   2.281  2uvpA 116-121 139-143
  20.114  19  13.825  2uyoA 105-109 127-132
  22.633  24  26.617  2uyoA 127-132 155-159
  13.538  24  50.866  2uyoA 155-159 182-185
  23.240  29   5.009  2uyoA 182-185 213-217
  35.569  16  66.657  2uytA 261-267 282-284
  22.415  22  25.649  2uytA 397-400 421-423
  41.167  27  25.721  2uz0A 43-47 73-76
  21.045  20  11.522  2uz0A 119-124 143-147
  21.726  26  19.850  2uz0A 198-202 227-230
  21.607  21  30.563  2uz1A 22-24 44-46
  35.338  23  63.965  2uz1A 44-46 68-72
  24.988  24  16.204  2uz1A 68-72 95-101
  38.378  29  31.268  2uz1A 95-101 129-131
  13.708  27  13.056  2uz1A 129-131 157-162
  12.676  25  36.848  2uz1A 208-211 235-237
   9.397  17  26.525  2uz1A 235-237 253-256
  26.221  17  77.619  2uz1A 253-256 272-276
   4.933  22  10.040  2uz1A 272-276 297-302
  29.786  15  12.358  2uz1A 297-302 316-319
  24.673  21   5.469  2uz1A 387-391 411-413
  44.365  29  21.442  2uz1A 411-413 441-447
  18.974  23  23.391  2uz1A 441-447 469-474
   6.646  21  14.535  2uz1A 514-518 538-543
  29.421  20  22.105  2v03A 63-67 86-92
  21.376  18  23.966  2v03A 86-92 109-113
  21.603  23  28.488  2v03A 168-172 194-200
  56.719  29  31.844  2v03A 194-200 228-232
   9.223  27  23.474  2v1mA 33-39 65-71
  85.405  33  74.498  2v1yA 31-37 69-73
  13.016  18  58.173  2v1yA 79-81 98-102
  17.248  23  15.961  2v3aA 7-10 32-35
  17.880  20  22.986  2v3aA 147-151 170-175
  20.415  29   9.302  2v3aA 170-175 203-206
  12.449  24  41.685  2v3gA 10-14 37-42
   1.024  23  22.042  2v3gA 37-42 64-69
  43.522  34  26.019  2v3gA 64-69 102-106
  53.158  36  18.813  2v3gA 180-183 218-223
  34.498  28  26.255  2v3gA 218-223 250-256
  14.730  22  26.215  2v3kA 175-180 201-207
  33.407  24  39.815  2v54B 6-10 33-37
  23.570  33  34.644  2v54B 88-92 124-128
  35.402  23  31.744  2v6kB 4-7 29-32
  30.122  28  29.677  2v7sA 116-122 149-156
  24.763  24  26.093  2v82A 9-12 35-39
  11.054  23  22.841  2v82A 35-39 61-65
   8.326  25  27.391  2v82A 125-127 151-153
   1.998  21  26.334  2v82A 151-153 173-175
  25.456  18  54.310  2v84A 223-226 243-246
 111.375  31  60.643  2v8fA 30-34 64-66
  36.945  22  53.172  2v8qA 9-11 32-37
  45.438  26  28.677  2v8tB 232-235 260-263
  15.018  28  43.151  2v94A 24-32 59-65
 134.628  32  66.761  2v9lA 101-107 138-142
  31.824  27  23.578  2vchA 8-11 37-42
  31.715  22  20.756  2vchA 37-42 63-67
  32.282  19  28.765  2vchA 114-116 134-138
  39.006  25  25.377  2vchA 210-212 236-238
  47.053  28  14.391  2vchA 270-273 300-304
  58.008  37  20.866  2vchA 300-304 340-344
  47.541  15  53.361  2vchA 340-344 358-363
  32.434  18  26.182  2vchA 358-363 380-382
  21.495  25  21.481  2vdjA 36-41 65-70
  40.981  33  39.418  2vdjA 65-70 102-105
  39.564  33  14.300  2vdjA 102-105 137-141
  32.036  18  26.020  2vfoA 17-19 36-39
  33.249  19  28.577  2vfrA 43-45 63-65
  23.090  19  32.793  2vfrA 150-154 172-179
  93.262  22  57.441  2vfxH 150-158 179-188
  22.957  22  29.514  2vhaA 132-136 157-161
  15.204  19  54.871  2vhaA 157-161 179-182
  49.201  18  38.556  2vhaA 179-182 199-211
  22.315  26  20.692  2vk2A 4-9 34-39
  32.079  23  34.312  2vk2A 34-39 61-64
  10.777  23  31.525  2vk2A 61-64 86-89
  42.728  16  12.592  2vk2A 86-89 104-106
  24.581  26  21.967  2vk2A 129-135 160-167
   6.411  28  42.988  2vk2A 160-167 194-197
  26.851  26  16.386  2vk2A 194-197 222-227
  30.748  17  14.950  2vk2A 222-227 243-246
  20.307  23  24.625  2vk8C 68-73 95-101
  35.802  36  23.716  2vk8C 95-101 136-138
   5.738  26   4.855  2vk8C 136-138 163-168
  28.259  25  33.319  2vk8C 215-218 242-244
  14.217  16  30.606  2vk8C 242-244 259-262
  34.414  21  80.102  2vk8C 259-262 282-285
  13.428  22  14.152  2vk8C 282-285 306-309
  19.381  20  16.816  2vk8C 383-386 405-407
  18.372  32  21.455  2vk8C 405-407 438-443
  17.975  23  17.897  2vk8C 438-443 465-470
  61.849  39  34.936  2vk8C 465-470 508-512
  25.305  23  13.262  2vk8C 508-512 534-539
   6.592  24  36.513  2vliB 80-84 107-112
  62.921  38  35.674  2vliB 107-112 149-152
  38.873  29  62.727  2vs7A 34-42 70-73
  29.294  21  50.122  2vs7A 126-129 149-155
  27.929  31  34.941  2vswB 80-84 114-117
  30.525  27  20.473  2vsyA 206-212 238-244
  11.288  19  23.289  2vsyA 238-244 262-265
  36.076  21  60.669  2vsyA 262-265 285-288
  15.349  22  34.329  2vsyA 285-288 309-311
  23.425  16  29.596  2vsyA 309-311 326-329
  20.499  17  31.893  2vsyA 326-329 345-348
  51.115  27  29.483  2vsyA 378-381 407-412
  24.927  25  35.645  2vsyA 407-412 436-439
  33.041  18  85.128  2vsyA 436-439 456-458
   2.345  13  52.376  2vunC 33-38 50-53
  55.096  37  11.782  2vunC 93-98 134-136
  21.151  25  19.307  2vunC 161-165 189-192
  32.473  25  37.685  2vunC 243-247 271-274
  12.690  21  20.483  2vvmB 42-45 65-68
  28.666  30  50.969  2vvmB 377-383 412-417
   4.486  26  26.320  2vw8A 36-39 64-68
  13.025  24   6.325  2vw8A 64-68 91-94
 172.603  23  50.497  2vx8B 56-62 84-90
  13.160  30  38.016  2vzyD 106-113 142-148
  62.797  17  43.053  2vzyD 142-148 164-173
  61.196  20  49.809  2w0iA 33-38 57-67
  12.154  37  42.449  2w0iA 70-80 116-119
  61.189  37  43.184  2w15A 53-58 94-99
 136.382  27  52.064  2w1rA 26-31 57-59
  44.519  29  20.756  2w1vB 3-10 38-40
  25.681  23  24.334  2w1vB 147-150 172-176
  34.833  27  17.749  2w1vB 172-176 202-206
  68.149  25  66.888  2w2gB 66-70 94-97
  36.681  26  24.006  2w2gB 94-97 122-125
  34.898  27  17.535  2w2gB 215-217 243-246
  27.851   5  88.789  2w2xC 63-65 69-73
 146.110  31  47.821  2w3gB 38-44 74-76
  30.376  20  14.756  2w3pB 377-382 401-404
  37.503  20  19.986  2w3qA 67-72 91-95
  29.050  28  34.741  2w3qA 91-95 122-128
   6.619  36  39.637  2w40D 181-183 218-220
  32.362  14  61.900  2w40D 272-277 290-295
  19.532  22  38.822  2w40D 411-414 435-438
  26.781  30  23.769  2w42B 48-53 82-87
  18.548  25  39.546  2w42B 82-87 111-115
   7.934  22  21.623  2w42B 111-115 136-140
  13.877  30  54.661  2w56A 109-112 141-146
  24.538  22  19.076  2w5qA 125-129 150-152
  18.739  37  48.367  2w7aB 4-9 45-50
  61.485  33  24.100  2w7yA 39-44 76-81
  34.241  22  32.788  2w7yA 76-81 102-104
  32.218  21  63.083  2w8tA 126-130 150-154
  25.308  18  27.380  2w8tA 150-154 171-175
  15.174  22  37.626  2w8tA 171-175 196-201
  44.341  26  20.736  2w8tA 196-201 226-230
  23.682  28  19.476  2w8tA 226-230 257-261
  83.548  25  60.524  2wadB 189-191 215-225
  44.044  37  22.524  2waoA 216-219 255-260
  28.025  32  26.550  2waoA 255-260 291-295
  14.676  18  21.152  2wawA 49-53 70-73
  69.557  26  64.855  2wawA 70-73 98-103
 172.377  24  40.099  2wawA 98-103 126-131
  15.452  18  32.257  2wbmB 184-191 208-214
  15.929  23  63.811  2wbnA 77-86 108-110
  23.945  21  34.889  2wbnA 108-110 130-132
  14.485  20  14.958  2wdcA 257-262 281-284
  32.478  31  75.419  2wdcA 433-438 468-470
  54.808  37  20.863  2we5B 4-8 44-48
  21.654  16  71.546  2we5B 128-134 149-152
  14.604  20  24.044  2we8B 206-210 229-234
   9.166  17  19.957  2we8B 229-234 250-253
  16.666  22  48.659  2we8B 250-253 274-277
   5.936  25  15.043  2we8B 274-277 301-303
  54.283  20  30.748  2wefA 187-191 210-214
   9.302  18  55.276  2wefA 210-214 231-234
  26.260  24  13.829  2wefA 231-234 257-259
  47.157  27  67.981  2wfbA 40-44 70-72
  29.078  19  16.800  2wfbA 70-72 90-92
  23.269  18  40.341  2wi8A 99-103 120-123
   7.236  34  19.421  2wi8A 230-234 267-269
  43.815  26  23.236  2wk1A 109-113 138-142
  31.675  16  57.735  2wk1A 191-195 210-215
  25.543  20  17.463  2wk1A 210-215 234-242
  27.409  33  14.708  2wkbD 2-7 39-44
  23.420  33  12.591  2wkbD 58-63 95-100
  15.823  22  39.873  2wlrA 79-82 103-105
  12.221  17  39.109  2wlrA 148-154 170-173
  31.094  33  65.083  2wlrA 170-173 205-209
   7.443  23  29.168  2wlrA 205-209 231-234
  12.360  23  32.713  2wlrA 360-364 386-389
  31.314  23  28.790  2wm3A 7-10 32-37
   6.852  18  29.581  2wm3A 32-37 54-57
  41.571  19  55.176  2wm3A 54-57 75-78
  41.701  32   9.964  2wm3A 75-78 109-113
  37.552  36  23.869  2wm3A 109-113 148-152
   3.951  23  21.135  2wmyD 10-15 37-42
  17.241  21  43.503  2wmyD 84-87 107-109
  37.837  21  16.392  2wnfA 99-103 123-127
  39.969  19  23.763  2wnfA 123-127 145-148
  19.009  14  28.004  2wnfA 145-148 161-164
  14.005  39  36.018  2wnfA 161-164 202-204
  28.418  22  22.253  2wolA 391-397 418-424
  52.675  25  59.983  2wolA 418-424 448-453
  43.713  23  17.653  2wqkB 3-7 29-35
  40.649  26  65.361  2wqkB 61-64 89-94
  16.630  29  12.135  2wqkB 89-94 122-128
 166.315  31  24.621  2wqkB 122-128 158-165
  57.350  21  58.208  2wshA 18-22 42-48
  16.904  24  14.275  2wteB 10-13 36-42
  43.247  28  29.100  2wteB 36-42 69-73
  18.884  24  62.202  2wteB 69-73 96-99
  22.536  24  13.362  2wteB 96-99 122-127
  33.851  26  26.424  2wtmD 29-33 58-62
  40.587  22  14.353  2wtmD 102-107 128-131
  30.734  22  21.616  2wtmD 192-197 218-223
  16.385  21  35.040  2wvbB 64-73 93-101
  44.076  19  38.111  2wvbB 106-115 133-140
  62.399  26  51.390  2wyhB 246-251 276-280
  31.808  22  35.549  2wzbA 159-162 183-185
  28.373  22  12.707  2wzbA 207-211 232-235
  41.470  11  67.965  2wzbA 297-301 311-315
  20.839  32  11.346  2wzbA 332-336 367-371
   9.575  20  13.177  2wzbA 367-371 390-392
  27.510  29  23.094  2x0dA 48-53 81-86
  47.256  28  16.235  2x0dA 134-138 165-169
  25.651  28  17.504  2x0dA 165-169 196-201
  24.698  19  19.778  2x0dA 196-201 219-222
  31.795  31  25.377  2x0dA 243-248 278-283
  25.747  19  69.652  2x0dA 296-299 317-319
  48.311  22  20.682  2x0dA 317-319 340-344
  33.595  15  34.110  2x0dA 340-344 358-361
  35.585  23  52.809  2x0qA 242-247 269-274
  25.904  27  23.357  2x3gA 15-23 49-54
  22.545  19  29.752  2x3gA 63-71 89-94
  21.918  25  44.162  2x3jA 236-241 265-269
  44.505  23  83.878  2x3lA 72-77 99-101
  24.135  20  29.589  2x3lA 99-101 120-122
  93.351  29  49.336  2x3lA 120-122 150-153
  17.401  26  24.901  2x3lA 150-153 178-181
  29.080  24   9.493  2x3lA 178-181 204-207
  37.551  33  30.915  2x49A 10-14 46-50
   6.286  16  57.713  2x49A 78-80 95-99
  36.623  22  47.676  2x49A 291-294 315-317
 140.553  21  18.360  2x4dA 100-102 122-124
  54.604  28  16.358  2x4dA 122-124 151-154
   4.409  17  22.268  2x4dA 210-214 230-234
  34.637  17  29.299  2x4lA 49-51 67-69
  47.168  25  27.190  2x4lA 114-118 142-146
  43.684  28  40.107  2x4lA 262-266 293-296
  19.453  21  72.374  2x5fA 117-119 139-143
  27.971  19  30.643  2x5fA 139-143 161-165
  64.479  26  54.539  2x5fA 161-165 190-195
  37.828  33  15.434  2x5fA 190-195 227-233
  39.476  29  15.104  2x5fA 227-233 261-268
  18.880  25  19.705  2x5nA 106-113 137-142
  32.654  25   4.297  2x5nA 137-142 166-169
 145.020  37  36.610  2x5rA 51-57 93-98
  17.603  21  18.831  2x5xA 130-135 155-161
  44.151  32  17.755  2x5xA 232-237 268-273
   1.345  15  46.292  2x5yA 127-129 143-145
  23.878  26  21.980  2x6rB 42-47 72-77
  23.020  18  25.109  2x6rB 129-133 150-153
  12.022  27  21.173  2x6rB 150-153 179-181
  18.229  16  30.907  2x6rB 179-181 196-198
  14.304  28  16.598  2x6rB 233-237 264-268
  46.668  28  21.397  2x6rB 264-268 295-298
  40.104  21  65.149  2x6rB 295-298 318-321
   6.462  22  26.672  2x6rB 318-321 342-344
  23.159  24  54.443  2x78A 44-49 72-75
  15.393  22  26.029  2x78A 72-75 96-99
  15.949  26  27.754  2x7qA 17-21 46-50
  47.777  20  44.692  2x7qA 46-50 69-73
  25.437  16  70.079  2x7qA 69-73 88-93
  51.847  27  29.249  2x7qA 121-123 149-151
  28.634  23  58.090  2x7qA 149-151 173-177
  15.415  15  61.707  2x7qA 173-177 191-197
  26.046  26  18.876  2x9qB 82-87 112-117
  32.383  24  32.011  2x9qB 249-253 276-283
  23.484  25  15.754  2xapC 225-229 253-257
  11.082  28  28.801  2xapC 302-307 334-339
  42.268  15  34.770  2xc8B 71-79 93-103
  12.479  24  23.184  2xciC 43-46 69-72
  21.093  17  14.577  2xciC 115-118 134-139
  29.583  18  14.876  2xciC 134-139 156-159
  15.274  18  28.310  2xciC 156-159 176-178
  22.315  24  23.900  2xciC 198-204 227-232
  10.655  21  58.514  2xciC 227-232 252-254
  32.507   9  26.454  2xciC 252-254 262-264
  25.820  18  58.069  2xciC 262-264 281-283
  35.157  23  32.436  2xciC 281-283 305-307
  20.564  21  25.812  2xciC 305-307 327-329
  16.739  21  21.263  2xdoD 29-32 52-55
  31.977  28  21.608  2xdwA 468-471 498-502
  13.755  21   8.836  2xdwA 548-553 573-577
  40.059  33  17.593  2xdwA 632-638 670-675
  38.751  27  21.970  2xe4A 511-514 540-544
  13.948  21   7.872  2xe4A 591-596 616-620
  34.319  29  14.488  2xe4A 673-679 707-712
  38.950  23  19.700  2xedC 26-33 55-62
  75.779  32  35.596  2xedC 55-62 93-96
  49.996  34  25.872  2xedC 93-96 129-132
  43.842  21  17.836  2xedC 148-153 173-179
  78.416  32  28.278  2xedC 173-179 210-212
  51.450  27  76.099  2xeuA 31-33 59-61
   7.855  32  32.550  2xhfB 44-49 80-84
  33.739  22  23.672  2xhfB 80-84 105-108
   9.309  31  11.498  2xhgA 93-98 128-134
  42.578  30  24.305  2xi7C 88-96 125-132
   8.590  30   4.965  2xijA 173-176 205-207
  65.477  39  28.447  2xijA 297-301 339-343
  58.309  32   9.880  2xijA 339-343 374-376
  38.130  25  20.630  2xijA 606-610 634-637
  35.377  22  44.589  2xijA 634-637 658-663
  18.605  26  20.285  2xijA 658-663 688-693
  58.704  22  31.807  2xioA 44-46 67-69
  43.724  31   7.269  2xioA 107-113 143-148
  35.386  21  27.066  2xioA 143-148 168-170
  19.331  20  32.278  2xioA 168-170 189-192
  30.744  23  40.554  2xioA 189-192 214-216
  26.916  28  34.525  2xj4A 5-9 36-40
  27.998  19  42.785  2xj4A 106-110 128-134
  18.789  28  40.335  2xj4A 180-186 213-216
  45.544  26  39.261  2xmjB 3-6 31-34
  40.616  30  16.293  2xmoA 95-98 127-130
  37.438  36  25.435  2xmoA 237-241 276-279
  18.012  20  37.478  2xn6A 96-106 125-130
  53.445  23  41.691  2xnqA 24-28 50-55
  33.962  25  44.574  2xnqA 60-64 88-91
  15.305  19  28.068  2xodA 3-5 23-25
  13.472  12  59.678  2xodA 23-25 36-40
  29.609  24  20.648  2xodA 36-40 63-70
  44.735  24  34.205  2xodA 63-70 93-98
  43.912  15  30.479  2xqqC 54-59 73-78
   8.236  33  40.034  2xrwA 51-59 91-93
  16.082  28  30.559  2xryA 39-42 69-75
  18.054  34  27.573  2xryA 69-75 108-112
  31.751  20  81.714  2xryA 108-112 131-133
   5.118  24  22.956  2xryA 131-133 156-159
  40.660  32  60.343  2xtpA 71-77 108-114
  51.424  28  31.439  2xtpA 108-114 141-146
  16.838  34  28.585  2xtpA 141-146 179-181
   5.170  25   5.054  2xtyA 42-44 68-70
  23.971  19   1.809  2xtyA 68-70 88-90
  29.147  29   3.160  2xtyA 88-90 118-120
  49.129   6  71.684  2xvoD 121-125 130-132
   5.352  29  31.419  2xvyA 10-16 44-48
  73.298  34  50.809  2xvyA 44-48 81-86
  21.674  29  15.404  2xvyA 81-86 114-118
  42.201  26  26.221  2xvyA 149-153 178-182
  71.849  22  56.546  2xvyA 178-182 203-208
  41.065  32  23.047  2xvyA 203-208 239-242
  15.618  25  35.413  2xw6C 5-10 34-36
  10.527  29  27.996  2xwsA 4-10 38-42
  61.822  21  48.798  2xwsA 38-42 62-67
  27.502  16  17.743  2xwtC 17-20 35-39
  11.641  21   4.237  2xwtC 35-39 59-63
  13.927  20   3.842  2xwtC 109-113 132-138
  24.905  21  14.168  2xwtC 132-138 158-162
  17.889  20   5.643  2xwtC 209-211 230-232
  59.801  29  21.923  2xwvA 3-8 36-41
  43.040  23  50.352  2xwvA 36-41 63-66
  15.798  17  35.450  2xwvA 145-148 164-167
  33.325  18  68.124  2xwvA 164-167 184-187
  25.236  17  49.053  2xwvA 184-187 203-205
  18.823  13  80.294  2y1bA 36-38 50-61
  35.005  29  28.234  2y1bA 50-61 89-98
  31.565  27  19.967  2y3mA 106-111 137-140
   7.192  25  15.957  2y53A 155-158 182-185
  39.904  28  18.835  2y53A 182-185 212-214
  32.383  18  45.583  2y53A 212-214 231-235
  20.445  22  12.719  2y53A 231-235 256-260
  12.490  36  18.579  2y53A 266-269 304-308
  43.313  20  22.297  2y53A 386-389 408-414
  39.737  27  55.313  2y53A 408-414 440-444
  16.105  21  19.319  2y53A 440-444 464-468
  26.933  17  42.704  2y5pD 14-21 37-43
  21.236  22  22.495  2y66A 9-12 33-36
  14.012  18  14.078  2y66A 33-36 53-55
  10.047  14  47.531  2y66A 53-55 68-71
  14.328  24  39.764  2y66A 107-111 134-138
  48.525  17  17.924  2y66A 134-138 154-158
  23.827  17  21.383  2y66A 154-158 174-177
  48.070  32  17.917  2y66A 174-177 208-212
  57.137  18  29.612  2y66A 208-212 229-231
  46.474   8  22.734  2y66A 229-231 238-242
  35.553  24  27.617  2y66A 313-317 340-345
  10.591  21  15.581  2y66A 340-345 365-370
   7.150  16  22.392  2y66A 365-370 385-387
  16.991  21  49.347  2y66A 385-387 407-410
  67.856  27  21.912  2y6uA 51-58 84-92
  20.602  20   2.922  2y6uA 137-145 164-170
  31.122  22  22.708  2y6uA 287-292 313-318
  40.947  38  18.570  2y71A 4-9 46-51
   6.440  22  30.993  2y71A 46-51 72-75
  13.050  23  27.339  2y71A 72-75 97-101
  10.845  24  10.036  2y71A 97-101 124-126
  25.808  26  24.802  2y7pA 9-13 38-42
  11.115  20  41.939  2y7pA 38-42 61-63
  36.290  10  33.833  2y7pA 61-63 72-80
  35.646  24  33.211  2y7pA 107-110 133-137
  22.454  14  78.724  2y7pA 154-157 170-173
  21.556  28  49.589  2yb1A 186-189 216-221
  27.956  22  27.128  2yb1A 216-221 242-246
   8.817  20  22.266  2yc3A 48-54 73-77
  28.957  25  65.196  2yc3A 73-77 101-105
 170.670  24  32.613  2yc3A 101-105 128-134
  54.395  29  32.827  2ycdA 18-22 50-54
  53.970  27  55.767  2ychA 89-96 122-128
  19.751  21  18.583  2ydyA 4-8 28-32
  15.044  32  29.071  2ydyA 28-32 63-66
  10.930  39  23.836  2ydyA 63-66 104-110
  25.340  25  33.628  2yeqB 117-122 146-148
  80.133  28  16.140  2yeqB 402-406 433-438
  37.108  29  27.864  2yfoA 332-334 362-365
  45.331  38  19.622  2yfoA 474-477 514-517
  90.192  20  82.383  2yh5A 15-20 39-45
  32.079  24  65.585  2yh6C 3-8 31-35
  66.100  36  16.848  2yhaA 18-22 57-59
  11.503  24  33.829  2yhaA 57-59 82-86
  19.696  24  25.344  2yhaA 82-86 109-113
  74.266  36  52.478  2yhaA 198-203 238-243
   9.188  35  17.179  2yhaA 238-243 277-282
  21.549  24  19.018  2yhgA 30-35 58-64
  32.946  35  62.269  2yhgA 110-112 146-150
  36.306  31  16.828  2yhgA 146-150 180-185
  28.205  20  16.294  2yhgA 180-185 204-207
  51.174  39  49.664  2yicA 235-240 278-284
  19.981  30  15.449  2yicA 278-284 313-318
  28.357  30  45.257  2yicA 313-318 347-351
  33.356  26  26.777  2yicA 347-351 376-381
  47.125  26  15.311  2yicA 583-586 611-615
  35.660  33  26.129  2yicA 611-615 647-651
  32.466  29  28.010  2yicA 647-651 679-681
   6.595  25   9.244  2yicA 679-681 705-709
  26.092  21  22.916  2yicA 752-756 776-781
  19.396  30  33.429  2yicA 804-808 837-839
  52.924  33  17.785  2yijB 228-235 267-272
  40.587  21  13.010  2yijB 267-272 292-299
  39.623  19  18.959  2yijB 292-299 317-321
  13.784  20  44.403  2yilE 25-27 46-50
   8.397  22  42.455  2yilE 96-98 119-121
   3.067  20  21.203  2yimB 9-13 32-37
  13.790  19  29.034  2yimB 32-37 55-58
  36.293  22  60.470  2yimB 55-58 79-82
   4.949  26  18.785  2yimB 79-82 107-112
 141.963  23  36.192  2yizC 5-14 36-46
  23.829  15  12.339  2yj3A 201-205 219-223
  18.153  14  24.744  2yj3A 219-223 236-238
  20.673  29  25.079  2yjgB 65-70 98-103
  26.297  28  36.929  2yjgB 98-103 130-132
  48.790  30  19.620  2yjgB 279-283 312-316
  11.700  22  18.355  2yk4A 4-8 29-35
  16.693  21  13.388  2yk4A 29-35 55-60
  38.022  19  26.000  2yk4A 90-94 112-116
   9.053  16  25.426  2yk4A 163-166 181-184
  17.028  23  33.238  2yk4A 202-207 229-231
  13.670  16  31.016  2yk4A 267-272 287-294
  37.836  24  43.563  2yk4A 287-294 317-320
  10.568  17  37.668  2ylnA 166-169 185-188
  46.187  19  66.517  2ylnA 185-188 206-210
  11.762  17  60.838  2ylnA 206-210 226-231
  65.371  37  51.241  2ymvA 39-44 80-86
  43.224  29  47.044  2ymvA 235-241 269-273
  30.118  22  32.271  2yn0A 60-62 83-85
  37.779  23  22.700  2ynmC 40-46 68-72
  37.340  33  42.277  2ynmC 68-72 104-109
  22.843  28  22.219  2ynmC 104-109 136-141
  27.991  24  20.627  2ynmC 172-175 198-201
  55.973  17  46.244  2ynmC 198-201 217-220
  46.500  22   4.327  2ynmC 295-298 319-325
  23.453  21  29.280  2ynmC 319-325 345-349
   3.568  18  23.488  2ynmC 345-349 366-369
  17.881  16  38.321  2ynmC 366-369 384-386
  41.270  25  22.658  2ynmD 26-31 55-57
  57.694  32  44.277  2ynmD 55-57 88-93
  21.878  25  17.999  2ynmD 88-93 117-119
  45.045  27  22.926  2ynmD 168-172 198-203
  54.762  19  54.859  2ynmD 198-203 221-223
  38.728  22  14.977  2ynmD 298-301 322-328
  27.308  16  32.762  2ynmD 368-371 386-388
  41.513  23  40.119  2yopC 76-82 104-111
  21.017  19  14.273  2yqzB 43-46 64-68
  10.896  21  19.082  2yqzB 64-68 88-92
   7.584  16  54.337  2yqzB 88-92 107-110
  21.513  27  22.192  2yqzB 107-110 136-144
  24.431  24  37.676  2yv4A 5-11 34-38
  31.637   9  21.516  2yv4A 34-38 46-49
  44.691  27  33.643  2yv4A 46-49 75-81
  32.156  21  48.810  2yv4A 75-81 101-104
  24.629  23  34.706  2yvqA 26-30 52-56
  33.941  16  40.879  2yvqA 52-56 71-73
  28.625  27  63.937  2yvqA 71-73 99-102
  36.438  26  15.747  2yvsB 74-78 103-110
  17.261  15  35.208  2yvsB 116-123 137-142
  12.248  24  14.726  2yvtA 7-12 35-39
  48.551  26  29.159  2yvtA 92-95 120-122
  65.728  12  29.738  2yvtA 142-144 155-157
  45.681  36  13.492  2yvtA 175-180 215-218
  15.812  21  15.041  2ywlB 4-7 27-31
  23.357  28  23.311  2yxnA 35-40 67-72
  33.821  25  19.569  2yxnA 194-197 221-224
  42.976  29  34.581  2yxoA 187-191 219-222
  44.082  24  43.627  2yy3B 6-14 37-45
  47.402  22  44.722  2yy3B 51-59 80-90
  27.198  27  20.155  2yy8B 2-6 32-35
  32.128  25  15.465  2yy8B 32-35 59-62
  33.256  15  71.500  2yy8B 59-62 76-80
  21.033  16  56.251  2yy8B 104-108 123-126
  49.924  24  23.969  2yysB 27-31 54-58
  48.464  17  14.469  2yysB 97-103 119-127
  40.071  22  24.145  2yysB 221-226 247-250
  50.702  20  17.656  2yyyB 3-8 27-34
  35.475  18  49.350  2yyyB 27-34 51-53
  84.187  32  65.029  2yyyB 51-53 84-87
  13.274  23  21.512  2yyyB 84-87 109-111
 107.049  28  17.192  2yyyB 109-111 138-140
  12.711  30  67.986  2yyyB 253-256 285-295
  57.101  20  54.367  2yziB 84-86 105-110
  27.101  25  28.241  2z08A 4-8 32-39
  12.285  19  67.429  2z08A 80-84 102-105
  33.799  29  26.801  2z08A 102-105 133-135
  21.903  13  28.521  2z0jF 2-6 18-22
  16.820  16  44.260  2z0jF 42-45 60-62
  47.384  31  19.227  2z0jF 60-62 92-95
  25.481  21  41.156  2z0jF 112-115 135-140
  48.223  23  23.448  2z1dB 32-36 58-62
   9.836  25  29.828  2z1dB 93-97 121-123
  33.574  19  48.912  2z1dB 121-123 141-146
  33.770  26  27.039  2z1dB 141-146 171-175
  13.140  25  26.351  2z1dB 197-199 223-225
 151.462  27  13.115  2z1dB 223-225 251-253
  19.699  22  21.529  2z26B 14-17 38-41
  42.072  33  30.880  2z26B 38-41 73-75
  25.862  34  26.166  2z26B 101-103 136-138
  34.617  36  21.045  2z26B 136-138 173-175
  41.828  20  23.264  2z26B 173-175 194-197
  11.993  17  44.025  2z30B 2-8 24-28
  49.330  15  66.352  2z30B 34-39 53-58
  37.030  28  46.279  2z3jB 40-44 71-78
  23.723  26  29.569  2z3jB 71-78 103-107
  32.001  32  47.137  2z51A 36-42 73-75
  38.587  28  42.750  2z51A 118-124 151-153
 168.490  27  34.754  2z5bA 83-89 115-121
 177.818  29  56.441  2z5eA 62-66 94-100
  18.610  16  48.404  2z69B 36-40 55-61
  46.147  23  46.650  2z6rA 3-7 29-32
  19.326  25  35.755  2z6rA 80-84 108-111
  40.284  26  27.059  2z6rA 130-136 161-166
  54.414  15  42.634  2z6rA 215-220 234-238
  11.705  33  15.777  2z72A 73-76 108-111
  34.638  32  10.016  2z72A 108-111 142-145
  66.077  26  21.050  2z8fB 16-22 47-53
  40.844  25  48.774  2z8fB 47-53 77-81
  45.500  20  58.097  2z8fB 246-250 269-272
  18.415  30  15.016  2z98A 2-7 36-41
   9.296  30  18.980  2z98A 133-139 168-173
  10.979  23  71.833  2z9wB 62-64 86-90
  31.230  20  18.062  2z9wB 86-90 109-113
  26.729  25  30.732  2z9wB 109-113 137-141
  43.564  26  17.350  2z9wB 137-141 166-170
  29.298  20  10.676  2z9wB 166-170 189-192
  13.968  31  16.244  2za4D 50-55 85-89
  31.259  21  23.027  2zayA 10-14 34-38
  12.132  19  32.345  2zayA 34-38 56-59
  29.886  27  27.896  2zayA 56-59 85-89
  29.554  20  25.765  2zayA 85-89 108-110
  21.811  23  16.599  2zb4A 163-166 188-193
  30.250  19  27.456  2zb4A 188-193 211-213
  40.273  21  42.815  2zb4A 211-213 233-236
  23.110  20  13.510  2zb4A 233-236 255-258
  56.898  25  35.244  2zdpB 4-12 36-43
  37.056  36  35.728  2zdpB 51-59 94-103
  52.267  38  16.376  2ze3A 40-42 79-82
  35.844  27  16.435  2ze3A 79-82 108-112
  41.612  36  19.868  2ze3A 108-112 147-151
  59.409  34  33.098  2ze3A 147-151 184-186
  36.151  22  30.276  2ze3A 184-186 207-210
  19.465  19  22.745  2ze3A 207-210 228-230
  18.096  23  44.586  2ze7A 2-7 29-31
  26.700  22  27.541  2ze7A 92-96 117-122
  32.870  27  22.120  2zejB 83-88 114-120
  58.863  30  21.445  2zejB 114-120 149-155
  40.899  22  63.629  2zfdB 34-38 59-64
  26.299  16  15.903  2zfuB 71-74 89-93
   6.358  25   8.046  2zfuB 118-122 146-152
  47.360  20  48.816  2zfuB 146-152 171-177
  15.870  23  16.380  2zg6B 113-117 139-141
  37.113  27  51.008  2zg6B 139-141 167-171
  56.219  16  27.039  2zg6B 167-171 186-190
  25.265  25  26.974  2zkmX 568-573 597-600
  26.025  34  53.729  2zktA 6-12 45-50
  15.558  17  21.409  2zktA 246-249 265-267
  70.421  30  39.143  2zktA 265-267 296-301
  62.699  39  30.836  2zktA 296-301 339-344
  21.220  28  42.994  2zogA 161-167 194-197
  23.011  30  23.407  2zogA 339-348 377-386
  20.861  29  25.687  2zosB 3-7 35-39
  14.885  22   9.134  2zosB 35-39 60-62
  33.476  12  68.153  2zosB 67-71 82-84
  19.259  19  41.121  2zosB 144-146 164-167
  27.687  15  19.171  2zosB 198-203 217-221
  22.544  10  33.742  2zosB 217-221 230-232
  15.985  23  46.791  2zpaB 21-26 48-50
  53.814  27  13.113  2zpaB 48-50 76-79
  20.467  23  14.370  2zpaB 76-79 101-106
   6.921  21  11.940  2zpaB 259-262 282-287
  25.223  24  36.978  2zpaB 282-287 310-312
  21.723  27  47.516  2zpaB 454-463 489-495
  12.095  16  47.296  2zpaB 489-495 510-514
  12.671  19  44.842  2zptX 104-107 125-129
  43.544  35  17.809  2zq0A 465-469 503-507
  56.701  16  25.559  2zq0A 503-507 522-525
  18.557  20  38.211  2zq5A 227-231 250-255
  19.267  22  16.550  2zsjC 82-84 105-110
  24.563  19  23.070  2zsjC 105-110 128-132
  31.843  29  29.278  2zsjC 183-187 215-221
   6.119  26  18.965  2zt5A 562-566 591-593
  31.228  22  39.375  2zt5A 591-593 614-618
  18.173  28   8.696  2zu0C 185-189 216-220
  16.209  15  40.894  2zu0C 216-220 234-239
  15.788  39  27.081  2zuvB 440-445 483-488
  32.350  16  56.182  2zuvB 483-488 503-508
   4.816  31  10.766  2zuvB 503-508 538-543
  34.309  38  36.064  2zvyB 50-56 93-98
  17.190  27  40.755  2zw2A 45-52 78-86
  13.499  30  47.905  2zw5B 94-99 128-134
  49.790  17  54.314  2zw5B 128-134 150-157
  45.139  27  17.179  2zwaB 109-114 140-145
  38.982  27  52.527  2zwaB 190-192 218-224
  33.677  25   9.814  2zwaB 218-224 248-255
  23.355  26  28.529  2zxrA 75-78 103-105
  44.938  27  45.992  2zxrA 103-105 131-134
  37.580  25  11.303  2zxrA 332-335 359-363
  17.211  22  22.088  2zxrA 366-370 391-393
  26.755  26  78.184  2zy4D 166-171 196-201
  33.183  19  27.785  2zy4D 196-201 219-224
  46.535  25  41.480  2zy4D 219-224 248-252
  12.202  31  16.928  2zy4D 248-252 282-286
  31.401  22  17.009  2zy4D 282-286 307-312
  23.567  28  24.296  2zyrB 25-28 55-57
  27.118  22  19.705  2zyrB 130-135 156-162
  24.093  15  12.017  2zyrB 156-162 176-180
  43.718  22  16.264  2zyrB 176-180 201-204
  78.095  24  22.622  2zyrB 400-404 427-431
  67.688  26  66.808  3a09A 41-45 70-73
  44.514  21  69.862  3a09A 266-270 290-292
  34.967  30  34.862  3a16C 62-70 99-105
  33.015  31  28.582  3a16C 111-119 149-155
  39.156  37  38.019  3a16C 235-242 278-287
  11.451  35  36.554  3a16C 293-303 337-344
  30.184  30  11.101  3a1fA 19-25 54-61
  29.561  30  17.381  3a1fA 54-61 90-96
  57.864  26  29.410  3a1fA 147-153 178-181
 142.037  33  36.128  3a2eA 5-10 42-47
 163.736  31  11.867  3a2eA 56-62 92-96
  23.527  13  54.003  3a2zA 98-105 117-120
  23.351  26  41.148  3a4mA 6-10 35-38
  58.922  37  25.422  3a4mA 35-38 74-77
  11.499  25  35.350  3a4mA 74-77 101-107
  33.722  27  61.345  3a4rB 20-24 50-53
  57.836  24  61.938  3a9sA 60-62 85-92
  22.059  19  21.558  3a9sA 85-92 110-114
  10.769  28  18.116  3a9sA 110-114 141-143
   5.357  25  22.489  3a9sA 181-185 209-213
  25.224  19  25.519  3abiB 18-22 40-45
   4.380  15  33.533  3abiB 40-45 59-62
  20.636  20  72.898  3abiB 59-62 81-83
   3.387  22  11.731  3abiB 81-83 104-106
  24.972  22   6.181  3abiB 104-106 127-129
  26.325  20  18.038  3adrB 31-34 53-55
  13.787  23  31.395  3adrB 53-55 77-81
   9.911  27  30.015  3afoA 43-48 74-76
  57.053  26  56.231  3afoA 74-76 101-105
  52.350  21  26.572  3afoA 117-122 142-146
  73.275  37  66.360  3agcA 119-125 161-163
   9.116  27  22.752  3ahcA 195-201 227-233
  45.088  30  44.122  3ahcA 227-233 262-268
  47.916  21  40.659  3ahcA 493-495 515-521
  51.561  35  29.100  3ahcA 515-521 555-560
  30.135  34  31.123  3ahcA 555-560 593-597
  20.576  22  11.695  3ahcA 593-597 618-622
  21.521  23  20.699  3ahcA 662-667 689-694
  13.063  32  36.967  3ahcA 689-694 725-729
  29.356  21  24.698  3ahcA 725-729 749-752
  34.997  18  85.975  3aiaA 118-121 138-142
  15.138  21  67.958  3aiaA 157-161 181-184
  35.228  34  27.562  3aj7A 20-23 56-59
  29.201  21  23.088  3aj7A 273-279 299-302
  40.033  19  62.341  3ajdA 44-47 65-67
   9.711  24  25.766  3ajvA 135-143 166-172
  12.274  23  42.758  3akeA 4-8 30-32
  15.638  14  29.232  3akeA 121-125 138-143
  36.249  38  66.846  3akjB 32-37 74-79
  19.816  11  72.761  3aksA 85-93 103-110
  19.795  19  27.502  3al2A 48-51 69-71
  16.756  24  20.413  3al2A 178-181 204-206
  15.149  20  18.054  3aljA 13-17 36-40
  32.795  33  27.219  3amlA 182-186 218-221
  14.072  23  34.026  3amlA 395-398 420-422
  49.853  38  32.302  3anoB 107-111 148-152
   9.194  27  21.796  3apsA 24-29 55-60
  38.839   9  69.511  3ar4A 151-155 163-169
  38.950  28  36.727  3ar4A 621-626 653-655
  48.103  22  20.819  3ar4A 653-655 676-678
  24.968  22  33.557  3ar4A 676-678 699-703
  28.639  15  20.872  3ar4A 699-703 717-721
  35.255  14  29.217  3ar4A 717-721 734-736
  35.413  37  59.990  3atsA 49-59 95-99
   5.970  24  40.803  3axbA 108-111 134-137
  19.710  26  15.209  3ayjB 56-62 87-93
  48.518  27  24.006  3azoB 426-429 455-459
  30.195  21   7.944  3azoB 505-510 530-533
  24.869  26  13.088  3azoB 585-590 615-620
  32.148  16  35.006  3b0gA 256-258 273-280
  33.705  15  43.533  3b0gA 505-508 522-530
  87.514  18  71.066  3b0xA 199-204 221-227
  42.352  34  25.993  3b0xA 368-374 407-415
  28.701  20  32.164  3b0xA 407-415 434-438
  31.587  24  31.182  3b0xA 497-501 524-527
  30.263  26  86.042  3b1lX 13-16 41-45
 159.077  35  18.251  3b34A 229-236 270-276
 119.629  22  59.629  3b42B 59-61 82-88
  52.492  31  36.891  3b4uB 6-10 40-43
  36.850  33  33.364  3b4uB 40-43 75-79
  12.309  24  22.693  3b4uB 75-79 102-104
  27.865  33  34.379  3b4uB 102-104 136-140
  27.664  26  26.327  3b4uB 136-140 165-170
  14.817  20  18.932  3b4uB 165-170 189-192
   8.443  17  41.007  3b4uB 189-192 208-211
  30.377  23  22.039  3b5eA 32-36 58-62
  12.390  21  16.352  3b5eA 113-118 138-142
  11.754  19   7.873  3b5eA 138-142 160-166
  19.628  24  20.321  3b5eA 160-166 189-195
  37.836   4  73.795  3b5mC 18-23 26-28
  34.653  33  12.960  3b64A 2-7 39-43
  17.357  33  14.459  3b64A 58-63 95-100
  39.943  32  50.427  3b6eA 51-54 85-89
  33.445  25  25.848  3b6eA 85-89 113-115
  25.370  21  17.377  3b6eA 113-115 135-139
  24.280  27  40.988  3b6eA 135-139 165-168
  13.847  14  58.140  3b79A 53-59 72-76
  18.985  22  87.681  3b7cA 44-46 67-77
  31.898  28  42.121  3b85B 24-28 55-58
  20.259  16  19.032  3b85B 108-110 125-128
  27.752  24  15.792  3b85B 125-128 151-156
  20.906  29  31.962  3b85B 151-156 184-188
  61.633  28  70.398  3b8xA 51-55 82-86
  15.807  18  31.379  3b8xA 82-86 103-107
  56.231  25  42.726  3b8xA 103-107 131-135
  10.266  23  20.913  3b8xA 131-135 157-161
  12.588  28  25.980  3bamA 104-112 139-144
  49.537  31  25.042  3bamA 139-144 174-180
   4.296  24  32.293  3bb6C 9-17 40-47
  23.960  22  58.305  3bb9F 66-68 89-101
 113.414  32  66.629  3bbjA 21-26 57-65
  61.417  24  28.671  3bbyA 7-12 35-39
  68.295  25  89.188  3bc8A 118-122 146-150
   6.389  18  29.499  3bc8A 146-150 167-171
  43.783  27  29.059  3bc8A 199-205 231-234
   9.448  26  14.355  3bc8A 231-234 259-263
  51.039  29  46.447  3bc8A 354-358 386-388
  23.557  24  22.663  3bcyA 17-19 42-47
  34.685  26  21.991  3bdiA 29-33 58-62
  30.040  19  17.552  3bdiA 102-107 125-131
  22.565  20  11.669  3bdiA 125-131 150-155
  35.015  23  17.800  3bdiA 150-155 177-181
  26.925  19  21.195  3bdvB 76-81 99-105
  12.435  24   7.821  3bdvB 99-105 128-132
  32.148  23  21.002  3bdvB 128-132 154-157
   8.597  18  23.869  3be6B 94-96 113-115
  33.115  35  33.723  3be6B 222-227 261-265
  31.257  23  20.204  3bedA 7-13 35-39
  28.589  26  35.590  3bedA 35-39 64-68
  24.702  22  20.948  3bedA 64-68 89-93
  39.258  29  44.085  3bexA 27-32 60-64
  41.897  22   8.701  3bf5B 74-80 101-104
  23.018  17  19.313  3bf5B 143-146 162-165
  42.859  24  16.533  3bf5B 162-165 188-191
   8.049  22  20.306  3bf5B 188-191 212-215
  18.493  24  20.820  3bf7A 19-22 45-48
  40.678  36  46.013  3bf7A 45-48 83-88
  29.169  19  19.015  3bf7A 83-88 106-112
  24.582  24  29.991  3bf7A 198-201 224-226
  29.952  24  36.233  3bfmA 13-16 39-44
  43.774  35  51.144  3bfmA 48-55 89-91
  64.156  27  33.711  3bguA 21-30 56-63
  15.871  26  40.930  3bguA 74-81 106-115
  34.666  25  48.322  3bh0A 70-74 98-102
  13.941  27  40.885  3bh0A 154-157 183-187
  35.125  37  10.919  3bh0A 183-187 223-228
  54.082  32  40.570  3bh0A 223-228 259-264
  30.612  16   7.784  3bh7B 102-105 120-122
  18.806  24  41.361  3bh7B 237-242 265-272
  28.816  25  27.477  3bhnA 21-26 50-56
  40.036  29  13.767  3bhnA 83-86 114-118
  63.553  35  61.178  3bhoA 89-91 125-131
  17.106  33  37.590  3biyA 106-114 146-150
  17.376  36  20.270  3bjqH 142-144 179-183
  15.540  39  25.900  3bjqH 179-183 221-225
  16.898  19  11.722  3bkwB 46-50 68-73
  27.131  19  28.845  3bkwB 68-73 91-95
  17.242  16  59.125  3bkwB 91-95 110-114
  15.736  26  10.334  3bkwB 110-114 139-145
  25.422  21  12.955  3bkxB 46-50 70-74
  45.440  30  18.624  3bkxB 70-74 103-106
  23.958  20  59.208  3bkxB 103-106 125-129
  18.792  26  11.599  3bkxB 125-129 154-160
  30.147  31  23.230  3bl4A 22-25 55-58
   2.466  24  17.339  3bl4A 82-85 108-111
  35.282  26  48.786  3blnA 66-72 97-103
  35.040  17  57.254  3blnA 97-103 119-124
  25.329  20  82.457  3blzI 52-56 75-84
  50.720  35  44.949  3bm1B 88-94 128-132
  22.196  29  25.298  3bm3B 155-159 187-190
  21.950  23  16.748  3bm3B 187-190 212-214
  37.165  30  35.532  3bm3B 212-214 243-245
  43.860  27  37.213  3bm7A 21-29 55-62
  16.025  27  38.675  3bm7A 69-76 102-112
  58.754  26  30.668  3bmaC 43-47 72-76
  38.975  26  39.478  3bmaC 72-76 101-105
  47.058  38  13.243  3bmaC 291-296 333-335
   3.553  27  22.038  3bmvA 226-229 255-257
  21.098  29  31.355  3bn7A 21-29 57-60
  14.540  27  35.128  3bn7A 77-83 109-118
  42.566  28  38.322  3bo6A 82-86 113-117
  28.111  31  40.983  3boeA 171-174 204-208
  19.486  26  37.408  3bosB 54-58 83-87
  29.155  21  13.265  3bosB 83-87 107-111
  23.565  30  12.567  3bosB 107-111 140-145
  10.590  23  34.103  3bosB 140-145 167-170
  11.779   4  88.988  3bpkB 42-47 50-54
  34.178  33  22.439  3bptA 16-21 53-58
  26.692  27  36.573  3bq9A 147-151 177-180
  48.113  29  22.795  3bq9A 177-180 208-212
  32.543  17  15.929  3bq9A 208-212 228-231
  54.568  18  82.709  3bq9A 228-231 248-251
  20.572  31  19.105  3bq9A 248-251 281-283
  61.525  35  24.006  3bq9A 411-413 447-449
  27.181  35  48.605  3bqwA 170-172 206-209
   2.201  21  32.731  3bqxA 8-13 33-35
  51.896  21  57.104  3bqxA 73-76 96-102
  41.119  29  23.036  3brsB 7-11 39-42
  59.820  27  34.463  3brsB 39-42 68-71
  13.744  22  25.344  3brsB 68-71 92-96
  25.290  13  14.388  3brsB 92-96 108-110
   2.877  27  25.276  3brsB 133-138 164-169
  46.610  23  50.755  3brsB 164-169 191-196
  12.873  24   8.714  3brsB 191-196 219-224
  12.195  17   8.519  3brsB 219-224 240-243
  21.573  25  44.427  3bs4A 22-27 51-56
  10.850  29  20.360  3bs4A 51-56 84-87
  20.818  39  15.274  3bs4A 141-146 184-190
   9.052  18  35.992  3bs4A 184-190 207-216
  16.031  18  41.762  3bsuA 15-17 34-38
  24.302  18  65.295  3bt3B 26-29 46-49
  98.955  20  50.857  3bt4A 42-47 66-68
  40.838  27  21.029  3bt7B 121-127 153-159
  18.401  19  10.680  3bt7B 217-220 238-241
  38.739  23  23.537  3bt7B 238-241 263-266
  27.651  33  56.219  3bt7B 263-266 298-301
  30.603  21  12.163  3bt7B 298-301 321-326
  20.731  18  34.294  3bt7B 321-326 343-351
   6.060  18  46.902  3btpA 128-132 149-153
  16.881  30  39.541  3btpA 272-275 304-308
  17.797  13  34.072  3bv8A 21-28 40-43
   7.717  16  49.918  3bv8A 47-53 68-75
  15.984  31  28.908  3bvxA 126-128 158-160
  22.301  23  11.694  3bvxA 199-201 223-226
  66.043  35  47.038  3bvxA 333-338 372-376
  46.093  18  27.236  3bvxA 648-652 669-671
  40.115  26  56.922  3bvxA 972-981 1006-1012
  58.210  15  79.210  3bvxA 1019-1022 1036-1044
 141.950  34  52.816  3bw6A 21-27 60-65
  23.549  18  28.064  3bwhA 79-82 99-102
   6.305  29  32.969  3bwvB 86-91 119-121
  25.722  12  57.647  3bwvB 119-121 132-135
  11.581  13  25.613  3bwvB 132-135 147-151
  20.801  24  22.882  3bwxA 32-35 58-61
  49.279  39  45.934  3bwxA 58-61 99-104
  21.737  19  17.443  3bwxA 99-104 122-128
  25.709  22  19.630  3bwxA 230-235 256-260
 161.159  30  77.434  3by9B 83-87 116-121
  47.293  28  16.849  3bypA 41-50 77-85
  58.448  30  17.719  3bywB 126-128 157-161
  17.594  22  45.856  3bzcA 214-218 239-244
  39.403  28  58.215  3bzcA 353-359 386-390
  25.607  26  28.323  3bzcA 386-390 415-419
  70.314  25  56.156  3c0fB 6-9 33-41
  63.597  23  60.289  3c0wA 57-62 84-89
  37.687  26  52.987  3c0wA 160-162 187-192
  20.006  25  52.731  3c18C 63-71 95-99
  13.897  21  39.697  3c19A 12-20 40-50
  32.002  27  48.165  3c19A 54-64 90-93
 114.306  33  48.615  3c19A 130-135 167-169
  41.204  19  17.744  3c1aB 11-17 35-42
  23.114  20  19.836  3c1aB 72-76 95-98
  12.727  26  22.727  3c1aB 95-98 123-125
   9.446  36  13.423  3c1aB 148-156 191-201
  29.874  21  20.496  3c24A 13-17 37-41
  90.778  30  37.696  3c24A 37-41 70-73
  18.895  24  22.665  3c24A 70-73 96-99
  17.683  19  30.555  3c24A 96-99 117-123
  53.724  24  40.407  3c24A 150-156 179-181
  25.284  28  45.313  3c26A 85-92 119-125
  46.037  17  50.520  3c26A 119-125 141-153
  40.200  17  29.593  3c26A 214-221 237-243
  27.423  16  49.909  3c26A 237-243 258-265
  31.343  34  85.164  3c2eA 137-139 172-174
  12.773  29  18.227  3c2eA 172-174 202-205
   9.050  18  16.568  3c2eA 202-205 222-224
  76.407  28  28.449  3c2eA 222-224 251-254
  33.772  20  29.515  3c2eA 251-254 273-275
  11.260  11  74.814  3c2qB 62-66 76-78
  24.172  25  14.912  3c2qB 138-142 166-169
  70.254  34  42.557  3c2qB 241-243 276-280
   4.513  19  11.443  3c2qB 276-280 298-303
  15.321  19  19.203  3c2qB 298-303 321-324
  26.924  23  27.801  3c3dC 2-5 27-30
  33.372  15  52.440  3c3dC 143-146 160-166
  21.239  27  16.629  3c3dC 186-189 215-219
  15.942  17  30.459  3c3dC 258-262 278-282
  22.554  21   9.586  3c3pA 59-63 83-88
  30.408  23  22.746  3c3pA 83-88 110-114
  17.792  16  40.600  3c3pA 110-114 129-133
  28.072  23  18.925  3c3pA 129-133 155-159
  51.712  34  42.147  3c3pA 155-159 192-197
  16.054  21  12.287  3c3yB 73-77 97-102
  23.388  23  23.084  3c3yB 97-102 124-128
   5.357  23  40.496  3c3yB 124-128 150-153
  19.278  24  14.237  3c3yB 150-153 176-180
  12.582  22  15.609  3c4aA 2-6 27-31
  28.590  24  60.112  3c4aA 43-47 70-72
  19.617  22  26.773  3c5eA 101-104 125-128
  31.265  22  41.787  3c5eA 125-128 149-152
  19.791  21  17.380  3c5eA 149-152 172-175
  26.196  24  37.192  3c5eA 249-252 275-279
  36.606  22  46.838  3c5eA 275-279 300-302
   3.295  25  13.679  3c5eA 300-302 326-329
  32.844  23  36.377  3c5eA 326-329 351-356
  16.134  35  28.594  3c5eA 495-502 536-539
  36.720  25  27.219  3c5vA 40-44 68-72
  25.486  20  21.251  3c5vA 112-117 136-142
  12.724  21  16.444  3c5vA 246-250 270-273
  11.048  18  15.572  3c6kB 208-213 230-235
  20.512  30  19.790  3c6kB 230-235 264-268
   3.290  20  40.885  3c6kB 264-268 287-291
  23.067  36  28.028  3c6kB 287-291 326-333
  21.616  22  50.821  3c6kB 326-333 354-361
  44.495  24  20.403  3c70A 5-9 32-35
  33.313  18  13.940  3c70A 74-80 97-105
  38.581  24  12.858  3c70A 199-203 226-229
  25.426  20  21.106  3c7aA 3-8 27-32
  15.203  24  17.602  3c7aA 85-88 111-114
  26.484  25  22.199  3c7aA 111-114 138-141
   8.913  23  36.242  3c7aA 165-171 193-196
  19.730  28  24.457  3c7mA 20-25 52-57
  21.616  22  22.192  3c85C 42-45 66-70
  23.388  17  34.166  3c85C 66-70 86-88
  20.606  21  63.677  3c85C 86-88 108-111
  23.936  24  13.610  3c85C 108-111 134-139
  11.356  17  22.602  3c85C 134-139 155-158
 148.905  26  73.284  3c8cB 170-173 198-202
  19.663  30  21.001  3c8dB 199-202 231-235
  30.022  20   6.935  3c8dB 279-284 303-309
  29.255  31  25.685  3c8dB 303-309 339-345
  32.111  25  18.948  3c8dB 339-345 369-374
  44.846  38  88.457  3c8yA 9-13 50-53
   9.922  12  66.069  3c8yA 57-60 71-73
   4.533  22  13.282  3c8yA 464-472 493-497
  35.297  35  17.473  3c8zB 40-44 78-84
  37.868  28  24.789  3c8zB 247-251 278-282
  15.659  21  21.715  3c96A 6-10 30-34
  27.058  29  20.836  3c9fA 200-204 232-235
  67.131  24  65.737  3c9fA 502-508 531-534
  29.841  23  22.260  3c9hA 35-40 62-67
  24.135  24  31.787  3c9hA 62-67 90-93
  55.508  33  31.214  3c9uA 72-82 114-124
  32.803  27  23.332  3c9uA 114-124 150-158
  23.778  20  49.637  3c9uA 241-243 262-265
  15.516  12  56.206  3c9uA 300-304 315-322
  35.986  23  20.278  3ca8A 40-43 65-68
  16.381  28  63.832  3ca8A 117-120 147-150
  42.686  27  34.086  3ca8A 147-150 176-178
  23.865  24  62.343  3caiA 89-92 115-119
  33.264  22  29.248  3caiA 115-119 140-144
  58.103  23  36.748  3caiA 140-144 166-172
  56.368  26  14.774  3caiA 166-172 197-201
  31.494  20  18.833  3caiA 197-201 220-224
   7.594  27   5.156  3canA 7-9 35-38
  18.393  20  24.237  3canA 35-38 57-61
  51.516  35  30.758  3canA 57-61 95-101
  46.533  29  24.856  3canA 95-101 129-133
  13.919  22  24.983  3cawA 126-130 151-155
  29.455  26  22.173  3cawA 151-155 180-184
  20.492  20  35.947  3cawA 180-184 203-205
  14.761  20  25.819  3cawA 203-205 224-227
  18.219  21  27.670  3cawA 224-227 247-250
  20.253  33  31.844  3cc1A 14-17 49-52
  38.957  31  16.622  3cc1A 180-184 214-216
  31.511  18  14.993  3cc8A 35-39 56-61
  13.926  17  16.769  3cc8A 56-61 77-79
   9.976  18  45.293  3cc8A 77-79 96-100
  13.250  26  12.758  3cc8A 96-100 125-131
  33.091  26  40.760  3ccdB 2-7 32-37
  43.772  18  50.639  3ccdB 40-43 60-66
  33.649  18  21.613  3ccfB 60-64 81-86
  21.924  19  35.912  3ccfB 81-86 104-106
  10.489  15  72.264  3ccfB 104-106 120-124
  20.187  26  12.731  3ccfB 120-124 149-155
  63.948  23  53.540  3ce8A 23-30 52-60
  15.970  22  41.692  3ce8A 74-86 107-111
  31.594  19  47.959  3ce9D 14-18 36-41
  10.650  23  22.830  3ce9D 36-41 63-69
   5.591  24  43.614  3ce9D 63-69 92-96
  38.147  20  17.515  3ce9D 92-96 115-119
  61.804  29  34.605  3cebA 90-94 122-127
  11.214  21  48.267  3cebA 146-150 170-172
  78.672  26  51.193  3cetA 25-28 53-57
   7.001  31  31.621  3cetA 53-57 87-90
  19.556  25  18.943  3cf4A 244-248 272-276
  25.205  21  20.628  3cf4A 317-319 339-341
 125.306  32  18.400  3cf4A 339-341 372-374
  34.969  27  23.420  3cf4A 517-520 546-549
  28.408  33  26.010  3cf4A 546-549 581-583
   9.129  23  23.346  3cf4A 626-630 652-654
  29.529  21  20.968  3cg4A 9-13 33-37
  24.104  17  36.887  3cg4A 33-37 53-58
  16.856  25  23.812  3cg4A 53-58 82-88
  50.327  20  35.800  3cg4A 82-88 107-109
  25.665  17  44.671  3cg6A 26-28 44-50
  27.474  30  21.489  3cg6A 44-50 79-82
  33.464  18  16.469  3cggB 49-53 70-75
  13.388  18  21.521  3cggB 70-75 92-95
  24.892  16  53.470  3cggB 92-95 110-113
  23.385  30   6.099  3cggB 110-113 142-148
  25.094  20  55.120  3cggB 142-148 167-173
  15.710  22  44.332  3cgxA 53-58 79-81
  41.606  25  71.125  3cgxA 79-81 105-109
 165.302  25  16.567  3cgxA 105-109 133-135
  23.187  24  42.950  3ch4B 12-17 40-43
  29.731  21  43.512  3ch4B 105-108 128-135
  82.475  34  21.792  3ch4B 128-135 168-172
  21.903  23  23.618  3cijB 6-12 34-40
   6.717  19  30.838  3cijB 34-40 58-61
  14.962  11  76.519  3cijB 204-208 218-220
  22.282  20  42.196  3cimA 4-11 30-36
  31.872  25  36.473  3cimA 41-48 72-78
  55.797  23  16.697  3cinA 189-192 214-217
 155.488  22  65.354  3citA 61-66 87-90
  33.565  21  29.374  3cjpB 6-10 30-33
  14.235  26  18.034  3cjpB 119-122 147-150
   3.992  26  22.112  3cjpB 147-150 175-178
  35.872  21  25.725  3cjpB 175-178 198-201
  35.260  22  54.305  3cjsA 2-7 28-31
  14.607  12  57.219  3cjsA 34-39 50-53
  18.925  25  17.872  3ckjA 50-56 80-85
   9.761  18  39.429  3ckjA 80-85 102-105
  61.923  30  80.923  3ckjA 102-105 134-137
 154.734  29  26.885  3ckjA 134-137 165-169
  32.335  21  17.792  3ckkA 50-53 73-77
  45.284  28  24.899  3ckkA 73-77 104-108
   6.474  19  61.911  3ckkA 104-108 126-130
  20.479  34   6.704  3ckkA 126-130 163-168
  37.062  20  61.129  3ckkA 163-168 187-189
  19.175  29  24.703  3ckmA 5-9 37-41
  16.191  21  49.917  3ckmA 37-41 61-63
  35.021  23   3.280  3ckmA 61-63 85-88
  56.194  14  22.256  3ckmA 85-88 101-103
  54.309  27  41.224  3ckmA 128-132 158-161
  30.981  20  49.300  3ckmA 158-161 180-183
   3.372  23  20.999  3ckmA 180-183 205-208
  24.616  24  21.939  3ckmA 205-208 231-234
  34.993  33   9.219  3cl5A 16-20 52-54
  49.767  24  22.543  3cl5A 268-271 294-297
  23.996  32  23.472  3clwB 273-276 307-310
   6.927  18  38.554  3cm3A 39-42 59-62
  21.971  15  22.768  3cm3A 59-62 76-79
  42.309  33  36.941  3cm3A 76-79 111-114
  18.279  23  16.292  3cnbC 10-14 36-40
  25.105  18  22.383  3cnbC 36-40 57-61
   8.554  26  25.080  3cnbC 57-61 86-91
  37.510  20  35.947  3cnbC 86-91 110-112
   9.807  23  25.055  3cneD 4-9 31-36
  33.187  35   9.884  3cneD 69-72 106-110
  39.276  10  61.641  3cnuA 51-55 64-66
   5.877  26  21.881  3co5B 78-83 108-115
   6.013  20  57.789  3covA 13-15 34-40
  20.059  22  21.449  3covA 34-40 61-67
  64.244  35  24.820  3covA 61-67 101-103
   7.119  23  28.126  3covA 155-159 181-185
  19.934  26  52.100  3cpxC 183-188 213-216
  31.441  27  29.862  3cpxC 232-235 261-264
  36.398  30  15.228  3cq1A 42-47 76-81
 164.486  29   7.720  3cqbA 67-71 99-103
  23.110  25  27.765  3cqjA 19-22 46-50
  22.091  32  28.105  3cqjA 46-50 81-86
  44.944  39  22.155  3cqjA 81-86 124-127
  31.903  37  41.296  3cqjA 124-127 163-165
  42.335  27  36.771  3cqjA 163-165 191-193
  56.534  29  30.625  3cqjA 191-193 221-223
  60.624  37  32.123  3cqjA 221-223 259-261
  31.669  21  47.744  3crrA 6-11 31-35
  29.135  22  48.884  3crvA 24-28 49-54
  43.877  25  36.342  3crvA 49-54 78-80
  17.752  21  44.155  3crvA 151-155 175-179
  17.679  20  32.808  3crvA 318-322 341-345
  74.339  33  52.971  3crvA 357-363 395-400
  25.799  18  39.528  3crvA 395-400 417-419
  15.024  22  17.683  3crvA 417-419 440-444
  25.436  20  39.229  3crvA 522-528 547-549
  37.113  30  37.333  3csvA 45-50 79-83
  28.973  23  14.236  3ct6B 3-9 31-35
  51.193  26  35.213  3ct6B 31-35 60-65
  32.460  20  26.904  3ct6B 60-65 84-87
  19.247  21  49.121  3ct8A 23-28 48-53
  34.687  25  40.861  3ct9A 128-134 158-160
  17.158  23  49.735  3ct9A 242-250 272-274
   9.406  26  26.108  3ctpA 62-67 92-97
   7.103  24  34.888  3ctpA 92-97 120-123
  18.583  16  19.195  3ctpA 120-123 138-141
  42.766  11  21.534  3ctpA 138-141 151-154
  25.606  28  19.743  3ctpA 175-179 206-209
  36.054  26  28.588  3ctpA 206-209 234-237
  19.420  26  19.794  3ctpA 234-237 262-264
  31.553  22  60.254  3cu3A 54-56 77-89
  39.120  23  29.650  3cvjC 45-48 70-72
  18.428  23  18.759  3cvjC 111-115 137-142
  39.950  25  19.032  3cvjC 137-142 166-169
  20.256  17  12.291  3cvoB 33-37 53-58
  25.129  24  16.149  3cvoB 53-58 81-86
   9.671  21  24.659  3cvoB 125-128 148-152
  16.866  21  38.052  3cvoB 148-152 172-174
  29.639  22  64.140  3cvzC 7-10 31-38
  32.013  36  34.805  3cvzC 41-46 81-88
  44.378  31  20.861  3cwcB 5-8 38-41
   7.728  27  18.101  3cwcB 290-296 322-328
  66.344  17  25.025  3cwcB 322-328 344-348
  35.893  35  35.707  3cwwA 760-770 804-811
  69.112  38  28.597  3cx5L 23-29 66-71
  26.506  29  28.270  3cx5M 221-229 257-263
  11.493  19  25.780  3cxgA 20-24 42-48
  19.973  25  18.784  3cxgA 42-48 72-77
  32.458  25  75.121  3cymA 70-72 96-98
  29.920  21  21.596  3cymA 96-98 118-120
  21.333  24  35.263  3czqB 87-92 115-118
  37.587  29  21.897  3czqB 115-118 146-149
  76.593  30  43.734  3czxB 91-94 123-125
  18.693  24  19.795  3d00A 50-54 77-79
  52.258  31  17.531  3d01G 101-110 140-146
  26.968  28  14.858  3d03C 45-47 74-76
  48.015  34  21.437  3d03C 115-118 151-155
  57.786  34  23.334  3d03C 151-155 188-193
  30.832  25  27.608  3d0kA 56-60 84-89
   9.123  22   6.584  3d0kA 142-147 168-172
  15.652  38  23.002  3d0kA 168-172 209-213
  16.073  22  18.973  3d1cA 7-10 31-34
  10.757  20  19.038  3d1cA 168-172 191-195
  26.042  36  18.152  3d1cA 191-195 230-233
  18.832  21  18.453  3d1lB 13-16 36-40
   7.897  18  13.927  3d1lB 36-40 57-59
  18.609  13  42.885  3d1lB 57-59 71-74
  15.514  24  20.889  3d1lB 71-74 97-100
  10.671  18  36.158  3d1lB 97-100 117-122
  24.105  21  39.482  3d1lB 139-143 163-165
   6.950  23  35.000  3d1pA 93-97 119-121
   7.504  19  28.788  3d1rA 159-163 181-185
  35.717  21  30.874  3d1rA 181-185 205-211
  19.302  18  37.614  3d1rA 205-211 228-233
  35.640  17  18.502  3d2lD 36-40 56-61
  39.354  23  34.432  3d2lD 56-61 83-85
   9.735  15  64.456  3d2lD 83-85 99-102
  23.005  31   9.514  3d2lD 99-102 132-138
  55.649  26  88.030  3d32B 50-54 79-81
   9.380  24  31.248  3d3bJ 11-17 40-50
  32.682  21  30.209  3d3bJ 53-61 81-86
  15.244  23  18.693  3d3kC 87-92 114-118
  22.615  25  19.255  3d3kC 114-118 142-144
   8.876  14  46.947  3d3kC 142-144 157-161
  34.907  30  33.555  3d3kC 157-161 190-193
  11.634  16  10.447  3d3kC 190-193 208-212
  23.342  13  26.103  3d3kC 208-212 224-228
  47.523  23  54.190  3d3sC 130-135 157-161
  47.911  38  15.571  3d40A 25-30 67-71
  35.174  24  24.641  3d59A 100-104 127-131
  40.036  21  19.045  3d59A 221-226 246-249
  13.861  20   9.875  3d59A 246-249 268-273
  25.891  23  18.565  3d59A 268-273 295-300
  56.743  18  71.470  3d6wB 39-41 58-60
  38.279  22  38.687  3d7aA 8-14 35-40
  20.259  20  24.384  3d7lE 5-9 28-33
  56.676  39  21.330  3d7lE 109-113 151-156
  46.004  28  30.973  3d7rB 98-102 129-133
  45.055  34  48.918  3d7rB 129-133 166-171
  37.805  26  16.200  3d7rB 166-171 196-199
  18.724  24  16.057  3d7rB 259-264 287-292
  18.957  29  47.721  3d8pA 79-86 114-119
  46.689  22  22.081  3da8B 13-18 39-46
  34.620  18  37.875  3da8B 39-46 63-65
  46.030  28  64.217  3da8B 63-65 92-94
  16.529  21  32.944  3da8B 92-94 114-118
  22.574  15  49.920  3dalB 92-94 108-113
  27.894  32  22.631  3daoA 23-26 57-61
  31.350  21  20.371  3daoA 57-61 81-83
  16.220  20  33.230  3daoA 131-133 152-154
  12.886  15  76.189  3daoA 152-154 168-172
  33.995  23  39.313  3daoA 168-172 194-198
  28.673  15  11.981  3daoA 230-234 248-252
  34.862  14  35.555  3daoA 248-252 265-267
  38.824  20  22.759  3db2B 6-11 30-36
  76.462  34  52.280  3db2B 30-36 69-72
  24.302  21  21.467  3db2B 69-72 92-95
   5.617  26  11.367  3db2B 92-95 120-122
  19.781  29   7.008  3dc7C 25-28 56-59
  35.282  28  17.972  3dc7C 56-59 86-88
  45.947  37  26.980  3dcmX 46-49 85-88
  38.760  20  83.476  3dcmX 85-88 107-110
  33.403  27  27.110  3dcmX 107-110 136-140
  14.197  16  67.915  3ddtC 26-28 43-45
  46.585  30  30.514  3defA 119-125 154-159
  47.949  15  71.447  3df6B 25-33 47-53
  56.781  33  41.636  3df7A 3-8 40-42
  79.868  31  52.208  3df7A 40-42 72-76
  16.282  20  31.945  3dfuB 8-12 31-34
  21.704  13  48.599  3dfuB 31-34 46-49
  13.396  22  20.319  3dfuB 46-49 70-73
  14.987  20  26.234  3dfuB 70-73 92-98
  12.982  21  20.308  3dfzA 34-37 57-60
  28.073  19  15.459  3dfzA 57-60 78-80
  25.637  15  50.036  3dfzA 78-80 94-97
  44.796  23  39.414  3dgpA 23-26 48-52
  46.879  21  45.381  3dgpB 7-10 30-35
  27.725  25  36.870  3dhaA 125-128 152-155
  49.942  20  17.072  3dhxB 21-29 48-59
   4.005  20  26.729  3dhxB 62-72 91-98
  13.789  22  20.425  3djeB 9-12 33-37
  40.073  37  58.961  3djeB 53-55 91-93
  13.752  21  15.955  3dk9A 23-26 46-50
  12.495  20  17.130  3dk9A 189-193 212-216
  24.955  29  21.972  3dk9A 212-216 244-246
  37.560  24  21.774  3dkrA 23-28 51-54
  23.048  22  18.597  3dkrA 94-99 120-122
  37.489  25  16.082  3dkrA 187-192 216-221
  23.041  19  21.204  3dlcA 46-50 68-73
  29.823  23  29.102  3dlcA 68-73 95-99
  14.767  16  67.147  3dlcA 95-99 114-118
   8.064  26  11.897  3dlcA 114-118 143-148
  30.924  19  22.393  3dliC 45-48 66-70
  15.523  16  26.636  3dliC 66-70 85-87
  15.740  19  67.885  3dliC 85-87 105-108
  12.313  29  11.447  3dliC 105-108 136-141
  21.626  17  68.378  3dm8A 48-51 67-79
  35.763  22  80.171  3dmcA 52-55 76-85
  11.881  21  22.654  3dmeA 7-10 30-33
  29.220  18  17.781  3dmgA 48-51 68-73
  21.479  27  11.537  3dmgA 104-108 134-140
  42.820  20  39.572  3dmgA 134-140 159-165
  31.103  18  19.139  3dmgA 236-240 257-262
  14.644  22  18.324  3dmgA 257-262 283-286
  12.785  16  51.739  3dmgA 283-286 301-304
  40.064  32   7.173  3dmgA 301-304 335-340
  28.133  19  31.861  3dmgA 335-340 358-362
  32.151  30  37.141  3dmlA 20-26 55-59
  27.620  25  51.395  3dmnA 36-40 64-68
  21.210  21  47.544  3dmnA 64-68 88-90
  22.971  13  23.956  3dmnA 88-90 102-106
  25.873  12  59.981  3dmnA 102-106 117-121
  32.845  27   9.963  3dmnA 117-121 147-153
  23.365  21  22.246  3dmyA 39-42 62-65
 135.667  11  31.527  3dmyA 102-105 115-119
  15.857  21  19.935  3dmyA 115-119 139-144
  55.623  31  38.660  3dmyA 139-144 174-179
  11.765  23  14.067  3dmyA 174-179 201-205
  56.602  34  29.219  3dmyA 292-296 329-337
  33.206  32  15.434  3dmyA 329-337 368-374
  10.622  18  19.421  3dmyA 432-434 451-454
  44.051  26  59.234  3dnjA 49-55 80-84
  25.446  31  23.952  3dnpA 8-11 41-44
   8.330  26  14.526  3dnpA 114-116 141-143
  14.774  19  52.530  3dnpA 141-143 161-164
  48.869  21  36.314  3dnpA 161-164 184-190
  28.726  15  13.353  3dnpA 221-225 239-242
  12.402  31  22.233  3dnsA 46-53 83-89
  20.967  15  50.110  3dnsA 83-89 103-108
  27.542  23  22.979  3dnxA 54-59 81-86
  10.219  15  36.797  3dnxA 81-86 100-104
  29.441  25  20.315  3do8A 3-7 31-36
  45.537  37  39.034  3do8A 31-36 72-75
  10.600  15  63.717  3do8A 72-75 89-92
  20.789  25  25.851  3do8A 89-92 116-119
  17.035  19  14.935  3douA 29-32 50-54
  17.077  12  17.045  3douA 50-54 65-68
  27.992  27  45.405  3douA 65-68 94-97
  55.677  38  13.049  3douA 94-97 134-140
  20.397  19  40.962  3douA 134-140 158-162
  27.743  20  21.520  3dp7B 182-186 205-210
  26.112  22  30.521  3dp7B 205-210 231-235
  45.304  17  71.769  3dp7B 231-235 251-255
   7.417  28   8.840  3dp7B 251-255 282-287
  25.323  21  26.125  3dqpA 2-6 26-31
  17.434  13  35.450  3dqpA 26-31 43-47
  46.530  20  69.425  3dqpA 43-47 66-69
  38.429  32  12.993  3dqpA 66-69 100-104
  11.615  21  21.642  3dr5A 59-63 83-88
  27.013  24  25.166  3dr5A 83-88 111-115
  11.407  18  42.090  3dr5A 111-115 132-135
  11.334  24   8.674  3dr5A 132-135 158-161
  53.110  36  42.572  3dr5A 158-161 196-201
   8.092  17  46.202  3drfA 252-258 274-276
  19.107  28  45.821  3ds8A 6-9 36-42
  31.755  30  51.913  3ds8A 61-66 95-101
  47.972  23  17.506  3ds8A 95-101 123-130
  47.254  30  13.836  3ds8A 173-180 209-216
 108.194  33  17.256  3ds8A 209-216 248-250
  56.643  28  49.738  3dsbB 82-92 119-123
  31.633  39  25.040  3dsdA 2-6 44-46
  18.178  33  19.516  3dsdA 44-46 78-80
  10.585  23  13.023  3dsdA 273-279 301-308
  35.392  19  19.493  3dsdA 301-308 326-332
  17.025  20  16.651  3dtnA 47-51 70-75
  15.197  20  20.754  3dtnA 70-75 94-98
  12.507  15  55.911  3dtnA 94-98 112-116
  17.903  28  10.546  3dtnA 112-116 143-149
  43.050  23  23.799  3dtyA 13-18 40-46
  25.769  21  18.658  3dtyA 88-91 111-114
  21.704  26  22.426  3dtyA 111-114 139-141
  57.024  15  72.739  3dupA 28-34 48-50
  20.939  21  13.713  3duwA 61-65 85-90
  28.317  23  23.908  3duwA 85-90 112-116
   9.866  21  42.858  3duwA 112-116 136-139
  17.022  24  10.786  3duwA 136-139 162-165
  47.721  36  44.963  3duwA 162-165 200-209
  38.976  35  21.084  3dvoA 234-240 274-277
   8.237  37  65.185  3dwgC 20-23 59-63
  44.389  37  51.563  3dxpA 62-67 103-107
  31.902  20  18.430  3dxyA 37-41 60-64
  36.059  23  19.161  3dxyA 60-64 86-89
  10.594  20  54.467  3dxyA 86-89 108-112
  21.969  34   6.648  3dxyA 108-112 145-150
  33.195  20  62.312  3dxyA 145-150 169-171
  33.213  21  70.179  3dydB 121-124 144-149
  48.286  17  25.620  3dydB 144-149 165-171
  53.887  22  43.903  3dydB 165-171 192-198
  29.426  30  27.054  3dydB 192-198 227-230
  25.578  26  15.580  3dydB 227-230 255-260
  10.974  21  20.044  3e03A 8-12 32-37
  22.829  27  21.525  3e03A 32-37 63-68
  23.442  26  50.265  3e03A 63-68 93-96
  22.105  20  15.921  3e05B 43-47 66-71
  18.143  22  29.603  3e05B 66-71 92-96
  15.410  16  52.488  3e05B 92-96 111-114
  15.827  24   9.708  3e05B 111-114 137-142
  12.396  20  40.381  3e05B 137-142 161-167
  65.865  33  48.759  3e0hA 18-26 58-62
  35.719  13  78.018  3e0hA 69-76 88-91
  18.578  25  57.833  3e0hA 95-103 127-135
  15.049  19  45.429  3e0rC 74-81 99-102
  13.046  18  29.779  3e0rC 151-159 176-180
  44.058  22  23.797  3e0xB 18-22 43-47
  42.096  19  24.180  3e0xB 86-91 109-115
  33.938  22  17.777  3e0xB 191-196 217-222
  20.934  33  66.415  3e15B 27-31 63-66
  29.319  28  29.422  3e15B 63-66 93-96
   7.376  37  21.487  3e15B 246-251 287-291
   9.707  10  76.018  3e19C 4-6 15-21
 121.419  39  56.478  3e1eC 35-41 79-89
  36.594  19  15.031  3e23A 46-49 67-72
  21.638  29   8.183  3e23A 105-108 136-142
  36.301  26  63.702  3e35A 31-33 58-64
   2.756  28  56.329  3e35A 106-111 138-146
  37.217  31  33.354  3e38B 132-135 165-167
  21.089  24  27.561  3e48A 3-5 28-32
   6.672  16  30.113  3e48A 28-32 47-50
  49.587  19  60.041  3e48A 47-50 68-71
  34.395  30  18.235  3e48A 68-71 100-106
  40.456  30  24.109  3e48A 100-106 135-140
  23.733  21  16.183  3e4gA 63-69 89-93
  12.502  26   0.408  3e4gA 89-93 118-122
   2.098  22   1.451  3e4gA 118-122 143-147
  24.714  24   4.382  3e4gA 143-147 170-174
   9.475   4  88.914  3e4vA 32-37 40-44
  16.162  18  75.071  3e54A 36-46 63-66
  14.695  24  20.307  3e58B 107-112 135-137
  19.263  29  48.253  3e58B 135-137 165-169
  22.301  17  27.921  3e58B 165-169 185-188
  54.885  37  27.928  3e59A 108-113 149-152
  21.782  20   4.977  3e8mD 50-53 72-74
   9.236  25  53.302  3e8mD 72-74 98-101
  22.880  16   4.696  3e8mD 98-101 116-118
  55.393  27  35.116  3e8oB 20-27 53-60
  33.806  32  31.439  3e8oB 67-74 105-110
  37.221  18  18.577  3e8sA 55-59 76-81
  20.139  18  25.979  3e8sA 76-81 98-100
  31.155  20  65.523  3e8sA 98-100 119-123
  13.913  25   7.454  3e8sA 119-123 147-152
  17.913  17  58.174  3e97A 30-34 50-53
  12.928  27  67.783  3e99A 59-63 89-103
  52.138  24  73.209  3e9kA 131-134 157-161
  41.140  27  33.783  3e9kA 157-161 187-190
  54.571  26  49.843  3e9kA 187-190 215-221
  48.042  26  19.377  3e9kA 215-221 246-250
  21.191  20  16.612  3e9kA 246-250 269-272
  18.775  27  31.832  3ea0A 5-11 37-41
  53.771  31  28.102  3ea0A 88-91 121-125
  23.380  19  46.491  3ea0A 121-125 143-148
  28.498  28  28.738  3ea0A 143-148 175-179
  49.291  37  18.151  3eafA 3-11 47-56
  18.195  24  37.752  3eafA 47-56 79-82
  16.875  20  16.531  3eafA 79-82 101-104
  20.385  24  23.250  3eafA 142-148 171-178
  41.502  25  48.425  3eafA 171-178 202-205
  10.823  23  23.248  3eafA 202-205 227-230
  34.835  22  24.849  3eafA 227-230 251-255
  14.849  17  68.242  3ebtA 47-50 66-79
  17.102  27  29.610  3ec3A 28-32 58-60
  23.796  31  26.245  3ec3A 135-140 170-175
   7.749  28  16.145  3edfB 308-310 337-339
  64.294  34  36.316  3edfB 411-413 446-450
  13.562  23  18.434  3edoB 6-10 32-35
  34.632  24  21.591  3edoB 79-85 108-114
  18.293  23  30.358  3edoB 108-114 136-141
 145.530  34  58.661  3eeaA 46-52 85-87
  12.204  24  20.544  3eeqA 11-15 38-42
  11.708  16  41.593  3eeqA 38-42 57-61
  22.244  23  19.846  3eeqA 57-61 83-87
 115.730  22  19.962  3eeqA 164-166 187-190
   9.861  12  20.742  3eeqA 187-190 201-207
  27.022  28  28.233  3eeqA 210-216 243-248
  38.105  17  25.939  3eeqA 243-248 264-266
  26.004  17  59.328  3ef8A 48-51 67-83
  70.460  15  44.389  3egaA 42-51 65-70
  33.974  18  18.523  3egeA 37-41 58-62
  43.330  17  20.263  3egeA 58-62 78-81
  23.159  17  67.268  3egeA 78-81 97-101
  15.583  26  13.316  3egeA 97-101 126-131
  15.658  17  30.747  3eglB 7-11 27-29
  51.358  27  18.865  3eglB 66-68 94-96
  32.121  27  77.353  3eglB 178-183 209-215
  37.153  23  25.088  3eglB 209-215 237-242
  55.382  27  29.795  3ehdB 5-10 36-39
  49.434  34  49.910  3ehdB 36-39 72-76
  25.313  25  26.789  3ehdB 72-76 100-103
 143.224  38  17.898  3ehgA 21-23 60-68
  52.233  31  23.186  3ehgA 71-78 108-112
  31.917  23  34.285  3einA 3-6 28-31
  44.858  32  22.292  3ej9B 2-8 39-45
  52.128  32  20.544  3ej9C 3-9 40-46
  11.351  18  61.815  3ejfA 15-20 37-42
  62.365  29  50.540  3ejfA 91-97 125-128
  38.026  30  22.373  3ejfA 125-128 157-162
  43.639  21  87.636  3ejvA 68-74 94-108
  33.492  29  42.992  3ek3A 96-102 130-134
  38.698  39  29.116  3ekiA 248-250 288-290
  20.859  15  39.450  3ekiA 288-290 304-308
  24.767  24  51.253  3ekiA 304-308 331-337
  39.059  22  77.304  3eleA 102-105 126-130
  19.884  18  29.325  3eleA 126-130 147-151
  68.274  23  59.686  3eleA 147-151 173-178
  22.716  36  21.661  3eleA 173-178 213-217
  33.621  24  19.565  3eleA 213-217 240-245
  18.272  25  25.031  3emxB 34-40 64-69
  10.455  27  39.638  3en0A 29-32 58-62
  32.238  26  15.256  3en0A 58-62 87-90
  30.608  24  35.076  3en0A 87-90 113-116
  14.693  32  10.225  3en0A 113-116 147-151
  26.210  24  23.184  3en0A 189-192 215-219
  26.417  19  76.469  3en8A 43-46 64-73
  19.408  30  47.922  3eo4B 92-97 126-132
  41.093  17  62.404  3eo4B 126-132 148-152
  69.433  37  58.080  3eo7A 162-169 205-207
  54.609  39  30.704  3eo7A 433-439 477-480
  18.616  21  72.732  3eoiB 66-72 92-95
 150.412  20  62.157  3eoiB 98-100 119-123
   6.247  31  19.659  3er6B 10-14 44-48
  34.439  31  18.547  3er6B 77-80 110-114
  45.753  24  74.234  3er9B 205-207 230-233
  24.241  27  22.249  3erwD 36-42 68-74
  23.190  25  42.017  3erwD 68-74 98-100
  30.253  14  37.234  3es1A 79-86 99-107
  36.188  31  31.755  3eshC 131-134 164-167
  29.088  27  22.133  3essA 138-140 166-170
  44.964  21  21.454  3eulB 16-21 41-47
  19.547  18  39.923  3eulB 41-47 64-68
   2.234  24  27.630  3eulB 64-68 91-96
  35.466  20  36.415  3eulB 91-96 115-117
   8.987  26  15.303  3euoB 105-109 134-137
  17.449  32  30.099  3euoB 134-137 168-175
  16.847  31  23.639  3eurA 33-38 68-74
  26.283  21  22.329  3eurA 68-74 94-97
  49.542  20  22.543  3evnA 6-11 30-36
  63.627  35  51.838  3evnA 30-36 70-73
  27.500  21  21.881  3evnA 70-73 93-96
  13.221  26  18.661  3evnA 93-96 121-123
  27.705  20  15.843  3evzA 58-62 81-86
   5.432  22  22.715  3evzA 81-86 107-110
  31.553  17  55.267  3evzA 107-110 126-129
   7.472  21  38.993  3evzA 174-179 199-205
  64.257  24  54.943  3ewgA 2-7 30-34
  43.634  17  59.163  3ewgA 42-47 63-66
  29.320  27  43.626  3exnA 89-96 122-128
  12.903  17  52.690  3exnA 122-128 144-148
  24.454  26  54.659  3ey5A 74-81 106-110
   0.809  22  49.714  3eyeA 8-13 34-38
  41.704  25  19.872  3eyeA 34-38 62-66
   7.944  19  46.121  3eyeA 62-66 84-88
  13.404  19  39.715  3eyeA 84-88 106-109
  19.175  28  21.240  3eytB 30-36 63-69
  19.017  28  40.884  3eytB 63-69 96-99
   4.530  34  40.792  3ez2A 109-113 146-150
  32.395  19  51.317  3ez2A 247-251 269-274
  50.147  37  29.228  3ez2A 269-274 310-317
  54.502  32  18.886  3f0dF 113-122 153-155
  50.352  22  62.114  3f0hA 72-77 98-102
  25.586  20  23.346  3f0hA 98-102 121-125
  34.951  23  38.118  3f0hA 121-125 147-151
  17.792  20  14.268  3f0hA 176-180 199-203
  62.336  27  71.226  3f13B 43-45 71-78
  15.113  21  67.695  3f14A 37-40 60-68
  18.127  21  21.627  3f1lB 14-18 38-43
  54.573  24  31.841  3f1lB 38-43 66-68
  30.529  28  45.338  3f1lB 66-68 95-98
  48.584  39  26.833  3f1lB 146-150 188-193
  34.737  23  26.402  3f2iB 50-52 74-76
  42.959  29  45.304  3f2iB 74-76 104-109
  15.799  16  73.460  3f40A 42-45 60-69
  28.930  30  27.530  3f43A 22-25 54-58
  10.666  29   8.880  3f43A 54-58 86-90
  17.784  22  89.059  3f4aA 31-33 54-58
  29.974  28  27.577  3f4aA 105-110 137-142
   6.943  29  21.919  3f4sA 41-47 75-81
  22.686  29  45.649  3f5bA 94-101 129-132
  29.576  20  49.204  3f5bA 129-132 151-156
  41.164  24  29.666  3f67A 34-38 61-65
  33.685  21   8.174  3f67A 117-122 142-145
   4.320  28  13.988  3f67A 142-145 172-177
   9.216  26  16.858  3f67A 172-177 202-207
  25.524  21  20.713  3f6cA 3-7 27-32
  13.309  18  31.291  3f6cA 27-32 49-53
  21.736  24  24.768  3f6cA 49-53 76-81
  25.586  19  24.877  3f6cA 76-81 99-102
  20.610  27  20.832  3f6yA 164-171 197-205
  29.001  30  17.409  3f6yA 197-205 234-239
  51.262  34  26.204  3f7wA 41-46 79-83
   5.004  18  35.448  3f8kA 109-114 131-134
  16.910  39  20.588  3f8tA 55-58 96-99
  24.422  22  42.140  3f8tA 242-245 266-270
  29.862  28  32.818  3f8tA 341-346 373-376
  76.937  34  64.009  3f9tA 88-92 125-129
  17.292  18  33.361  3f9tA 125-129 146-150
  44.776  25  41.926  3f9tA 146-150 174-178
  42.111  27  28.214  3f9tA 174-178 204-207
  30.437  33   7.766  3f9tA 204-207 239-241
  18.718  30  22.801  3f9uA 50-55 84-89
  29.362  23  46.930  3f9xD 62-64 86-91
  33.750  29  34.014  3fakA 82-86 114-117
  45.153  35  49.158  3fakA 114-117 151-156
  36.693  26  13.994  3fakA 151-156 181-184
  25.197  24  19.543  3fakA 243-248 271-276
 157.804   3  60.246  3fanA 62-67 69-71
  22.282  30  46.992  3fauB 36-40 69-73
  20.021  21  17.335  3fbgB 153-157 177-181
  16.618  18  25.793  3fbgB 177-181 198-200
  31.496  21  47.068  3fbgB 198-200 220-223
   8.194  21  15.332  3fbgB 220-223 243-246
  19.883  20  18.643  3fbgB 243-246 265-268
  10.250  30  41.333  3fbuB 83-90 119-124
  12.289  18  47.362  3fbuB 119-124 141-146
  14.948  24  26.225  3fd3A 3-8 31-36
  28.675  18  34.458  3fd3A 31-36 53-56
  14.071  11  40.389  3fd3A 53-56 66-69
  52.669  25  35.238  3fd3A 102-104 128-130
  22.616  15  38.190  3fdiB 101-104 118-125
  30.047  27  28.533  3fdxA 3-7 33-40
   3.937  19  66.467  3fdxA 85-91 109-112
  42.645  28  23.957  3fdxA 109-112 139-141
  34.205  25  31.531  3fedA 131-133 157-161
  25.869  22  29.321  3fedA 157-161 182-185
  26.562  39  20.634  3fedA 328-334 372-378
  22.776  26  47.410  3fedA 372-378 403-408
  46.805  31  40.264  3fegA 84-89 119-123
  12.013  19  15.716  3fetD 5-10 28-34
  21.174  13  16.558  3fetD 28-34 46-50
  26.974  23  42.138  3fetD 46-50 72-76
  41.820  21  60.869  3fetD 72-76 96-100
  34.551  27  31.190  3feuA 26-30 56-59
  46.328  29  25.138  3ff1B 78-82 110-114
  38.969  22  43.602  3ff1B 110-114 135-140
  26.158  34   8.519  3ff1B 135-140 173-177
  41.764  19  31.622  3ff1B 173-177 195-197
  42.949  29  21.857  3ff1B 265-270 298-303
   6.705  20  43.543  3ff1B 298-303 322-329
  15.107  25  21.378  3ff4A 7-10 34-37
  16.144  22  19.095  3ff4A 61-64 85-88
  13.558  20  24.711  3ff4A 85-88 107-110
  65.004  19  74.726  3ffrA 62-67 85-90
  18.299  19  21.555  3ffrA 85-90 108-113
  49.289  21  33.633  3ffrA 108-113 133-137
  44.895  27  19.828  3ffrA 133-137 163-167
  23.472  18  24.704  3ffrA 163-167 184-188
   7.467  23  15.628  3ffyA 21-24 46-50
  20.440  22  56.755  3ffyA 46-50 71-79
  33.870  18  51.765  3ffyA 82-89 106-110
  27.015  28  29.156  3fg9C 18-21 48-54
  22.906  21  68.497  3fg9C 96-102 122-125
  18.203  28  21.131  3fg9C 122-125 152-154
  17.548   9  39.886  3fgrA 32-36 44-50
  61.711  28  29.570  3fgvA 15-21 48-56
  33.462  32  35.314  3fgvA 61-68 99-104
   6.214  20  70.135  3fh1A 59-61 80-89
  34.328  28  18.451  3fhkD 47-53 80-85
  45.517  22  18.719  3fhlB 6-10 31-37
   5.482  16  29.261  3fhlB 31-37 52-54
   4.564  15  46.719  3fhlB 52-54 68-71
  28.050  21  17.812  3fhlB 68-71 91-95
  27.792  25  27.933  3fhlB 91-95 119-122
  22.096  25  30.236  3fhvA 89-93 117-119
  48.562  27  25.358  3fhvA 122-124 150-152
   6.211  24  19.164  3fi9B 11-14 37-40
  24.467  26  17.482  3fi9B 37-40 65-67
  12.874  13  51.500  3fi9B 65-67 79-82
   7.633  24  29.620  3fi9B 121-124 147-149
  18.418  35  31.799  3fijH 6-9 43-46
  30.168  19  53.377  3fijH 43-46 64-67
  35.024  24  48.858  3filA 13-19 42-46
  14.816  25  29.769  3fj1A 46-49 73-75
  29.797  20  49.167  3fj1A 73-75 94-98
  18.431  23  20.032  3fj1A 94-98 120-125
  16.736  14  23.420  3fj1A 120-125 138-141
  27.249  24  24.047  3fj1A 208-212 235-239
  43.337  19  50.781  3fj1A 235-239 257-259
  31.075  26  16.824  3fj1A 257-259 284-286
  55.313  39  43.288  3fk4B 4-12 50-56
  44.775  27  30.390  3fk4B 72-80 106-113
  40.615  27  29.210  3fk4B 142-146 172-174
  33.977  37  23.359  3fk4B 172-174 210-214
  32.929  23  37.576  3fk4B 210-214 236-239
   3.557  24  36.381  3fk4B 236-239 262-264
  42.977  34  18.160  3fk4B 262-264 297-301
  28.493  32  29.388  3fk4B 297-301 332-336
  32.399  21  25.247  3fk4B 332-336 356-358
  10.689  29  23.598  3fk8A 32-37 65-70
  27.411  21  63.847  3fkaC 47-52 72-80
   9.112  24  19.639  3fkjA 42-47 70-75
  18.986  17  36.481  3fkjA 70-75 91-96
  17.239  23  14.300  3fkjA 91-96 118-123
  22.783  14  20.357  3fkjA 118-123 136-139
  20.855  23  15.735  3fkjA 263-268 290-295
  59.049  23  19.590  3fkqA 22-27 49-54
   3.371  18  38.593  3fkqA 49-54 71-75
  27.394  16  30.243  3fkqA 71-75 90-95
  29.896  28  35.948  3fkqA 144-148 175-179
  22.913  19  45.439  3fkqA 262-266 284-289
  28.167  33  33.008  3fkqA 284-289 321-325
  12.604  19  25.936  3fkqA 321-325 343-346
  44.501  33  19.826  3fkrA 46-48 80-83
  29.830  24  26.313  3fkrA 80-83 106-109
  35.404  32  35.987  3fkrA 106-109 140-144
  34.782  24  26.001  3fkrA 140-144 167-172
  16.756  23  26.713  3fkrA 167-172 194-197
   9.415  18  23.377  3fldB 106-110 127-131
  20.501  24  37.752  3flhB 73-77 100-103
  23.946  30  15.514  3floA 148-154 183-187
  63.706  31  29.046  3floA 236-240 270-272
  32.163  31   9.801  3fmcD 36-39 69-72
  38.752  15  31.454  3fmcD 180-184 198-202
  46.995  18  52.903  3fn2B 51-55 72-78
  40.260  25  26.055  3fnbA 161-165 189-193
  54.884  38  41.530  3fnbA 189-193 230-235
  30.712  21  10.693  3fnbA 230-235 255-258
  27.357  26  16.900  3fnbA 336-341 366-371
  26.266  28  45.647  3fncB 85-92 119-124
  55.226  17  50.234  3fncB 119-124 140-149
  14.806  25  24.983  3fniA 6-11 35-40
  30.402  21  29.333  3fniA 35-40 60-63
  36.772  27  18.653  3fniA 60-63 89-93
  41.894  36  25.781  3fnrA 32-35 70-76
  34.645  25  29.363  3fnrA 237-243 267-272
  12.590  29  20.876  3fotA 125-129 157-163
  44.716  38  19.175  3fovA 62-70 107-115
  12.717  22  13.874  3fpcD 170-173 194-197
   1.568  18  21.264  3fpcD 194-197 214-216
  26.317  23  50.783  3fpcD 214-216 238-241
  22.335  20  15.909  3fpcD 238-241 260-264
  33.519  25  17.236  3fpcD 260-264 288-292
  32.535  20  20.397  3fpfB 125-129 148-153
  26.772  22  26.023  3fpfB 148-153 174-178
  15.651  14  56.005  3fpfB 174-178 191-194
  20.171  24  17.541  3fpfB 191-194 217-222
  54.765  21  59.871  3fpfB 217-222 242-248
  35.024  22  59.477  3fpnA 21-29 50-53
  51.226  16  84.024  3fpnA 56-59 74-82
  38.348  25  57.519  3fpnA 74-82 106-110
  11.788  32  36.474  3fqdA 197-201 232-235
  17.142  19  27.206  3fqdA 232-235 253-258
  22.993  17  12.544  3frhA 108-112 128-133
  32.172  21  18.902  3frhA 128-133 153-157
  34.223  15  52.104  3frhA 153-157 171-175
  24.558  26  15.030  3frhA 171-175 200-206
  24.339  28  44.979  3frhA 200-206 233-241
  50.485  14  53.611  3frlB 72-78 91-93
  31.116  29  27.945  3frmD 41-44 72-75
   6.448  22  43.658  3frmD 72-75 96-105
  27.046  27  52.289  3frmD 188-195 221-225
  30.114  17  38.361  3frmD 221-225 241-251
  20.466  24  29.671  3fseB 12-16 39-44
  27.652  29  12.693  3fseB 76-79 107-111
  42.914  25  25.670  3fsgD 23-27 51-55
  42.411  37  39.628  3fsgD 51-55 91-96
  21.357  19  18.127  3fsgD 91-96 114-120
  26.729  22  17.819  3fsgD 211-216 237-242
  19.009  20  17.713  3ftdA 34-37 56-60
  46.215  19  25.377  3ftdA 56-60 78-81
  21.380  18  59.325  3ftdA 78-81 98-102
  11.592  23  10.873  3ftdA 98-102 124-130
  24.346  25  42.086  3ftdA 124-130 154-162
 172.410  35  15.261  3fuyA 106-116 150-160
  20.433  20  21.529  3fvvA 110-115 134-136
  31.451  15  19.450  3fvvA 181-185 199-203
  18.906  30  21.338  3fw2D 35-41 70-76
  40.704  24  26.654  3fwkA 107-111 134-138
  12.059  26  30.102  3fwyA 49-54 79-84
  54.245  34  23.479  3fwyA 130-133 166-171
  27.805  19  46.851  3fwyA 166-171 189-194
  26.262  28  24.484  3fwyA 189-194 221-228
  29.367  20  34.346  3fwyA 221-228 247-251
   5.339  21  18.507  3fwzB 10-13 33-37
  20.025  17  22.629  3fwzB 33-37 53-55
  13.725  20  49.511  3fwzB 53-55 74-77
  25.337  24  10.701  3fwzB 74-77 100-105
  11.773  17  19.175  3fwzB 100-105 121-124
  23.866  16  49.445  3fx3A 35-39 54-60
  13.861  24  25.177  3fxaD 48-51 74-76
  27.877  20  44.366  3fxaD 74-76 95-99
  15.094  23  19.493  3fxaD 95-99 121-126
  25.830  14  20.561  3fxaD 121-126 139-142
  29.695  26  22.296  3fz5C 7-11 36-40
  18.393  31  11.257  3fzeA 20-25 55-59
  19.427  29  17.851  3fzeA 112-117 145-150
  30.939  16  36.478  3fzeA 145-150 165-167
  26.587  31  26.931  3fzqB 7-10 40-44
  30.867  20  17.082  3fzqB 40-44 63-66
  20.140  18  39.913  3fzqB 160-163 180-186
   8.842  17  16.293  3fzqB 219-222 238-240
  19.143  23  26.130  3fzyB 57-62 84-89
  54.914  30  19.632  3fzyB 159-163 192-196
  58.472  29  26.640  3g02B 110-115 143-148
  34.841  19  25.065  3g02B 187-191 209-214
  19.565  20  22.744  3g02B 341-345 364-369
  70.007  26  73.291  3g0tB 108-111 136-140
  54.488  19  16.140  3g0tB 136-140 158-161
  13.836  25  32.714  3g0tB 158-161 185-189
  23.888  29  18.769  3g0tB 185-189 217-221
  38.032  32  21.440  3g0tB 217-221 252-257
  34.946  29  18.504  3g13B 6-14 42-51
  22.896  28  44.105  3g13B 42-51 78-81
  19.209  27  17.283  3g13B 78-81 107-110
   5.593  24  71.510  3g14B 144-150 173-175
  58.896  27  21.274  3g23A 4-8 34-38
  67.733  34  51.746  3g23A 34-38 71-73
  19.887  28  17.145  3g23A 71-73 100-103
   6.713  19  24.945  3g23A 100-103 121-124
  33.812  21  20.632  3g23A 164-168 188-194
  21.924  27  15.369  3g23A 188-194 220-226
   9.223  29  46.734  3g23A 220-226 254-257
  21.285  19   9.435  3g2eA 73-76 94-97
  16.996  17  27.212  3g2eA 94-97 113-116
  19.891  20  19.526  3g2mA 86-88 107-111
  24.965  25  24.289  3g2mA 107-111 135-139
  29.716  15  62.651  3g2mA 135-139 153-156
  21.014  30  12.375  3g2mA 153-156 185-191
  16.905  16  25.977  3g3sB 52-58 73-77
   3.705  18  66.225  3g3sB 73-77 94-102
  24.820  28  41.159  3g3sB 184-191 218-220
  23.745  23  19.506  3g40A 22-27 49-54
  31.353  28  15.146  3g40A 49-54 81-86
  19.559  27  63.306  3g40A 81-86 112-116
  17.753  25  26.537  3g40A 112-116 140-145
  34.445  35  25.434  3g40A 157-161 195-201
   4.987  28  27.087  3g40A 195-201 228-232
  43.378  16  59.187  3g40A 228-232 247-251
  11.765  22  32.135  3g40A 247-251 272-276
 157.004  19  46.773  3g5bA 169-178 196-208
  38.527  23  40.085  3g5jB 91-95 117-120
  17.182  22  20.270  3g5tA 39-42 63-68
  37.277  24  29.467  3g5tA 63-68 91-95
  10.709  22  65.123  3g5tA 91-95 116-120
   9.201  25   8.629  3g5tA 116-120 144-151
  47.822  26  86.463  3g7qA 101-104 129-132
  26.129  20  33.140  3g7qA 129-132 151-153
  36.699  30  28.109  3g7qA 181-187 216-219
  44.274  24  17.700  3g7qA 216-219 242-247
  15.078  28  23.627  3g85A 13-19 46-52
  16.365  21  42.307  3g85A 46-52 72-74
  12.734  21  18.566  3g85A 72-74 94-97
  31.866  10   8.031  3g85A 94-97 106-109
  49.450  32  27.988  3g85A 131-134 165-167
  29.561  25  34.905  3g85A 165-167 191-194
  29.981  26  13.986  3g85A 191-194 219-224
  26.930  17  23.403  3g85A 219-224 240-242
  26.239  20  20.476  3g89A 83-87 106-111
  24.306  22  22.023  3g89A 106-111 132-136
   9.263  19  59.458  3g89A 132-136 154-157
   8.257  23  14.331  3g89A 154-157 179-184
  38.473  21  43.680  3g89A 179-184 204-213
  34.223  21   9.737  3g8yA 227-232 252-255
  38.303  26   8.417  3g8yA 308-310 335-337
  35.973  22  70.274  3g8zA 61-64 85-95
  17.627  24  13.409  3g91A 3-10 33-37
  37.811  21  21.486  3g91A 33-37 57-61
  33.339  36  11.297  3g91A 106-111 146-151
  53.323  39  58.986  3g91A 146-151 189-191
  52.124  22  22.328  3g98A 9-17 38-46
  22.496  27   9.060  3g98A 49-56 82-84
  34.093  38  19.362  3ga4A 39-45 82-88
  40.407  30  33.319  3ga7A 89-92 121-124
  42.745  38  51.376  3ga7A 121-124 161-167
  24.936  24  16.482  3ga7A 161-167 190-197
  25.362  24  16.698  3ga7A 257-262 285-290
   0.520  28  23.059  3gbvA 9-16 43-50
  32.422  23  35.853  3gbvA 43-50 72-75
   7.774  23  26.695  3gbvA 72-75 97-100
  25.973  13   2.384  3gbvA 97-100 112-114
  41.060  30  20.835  3gbvA 137-144 173-180
  44.486  24  49.403  3gbvA 173-180 203-205
  38.848  23  14.981  3gbvA 203-205 227-231
  46.179  16  26.725  3gbvA 227-231 246-251
  26.944  27  25.690  3gd6A 132-134 160-164
   7.890  25  25.354  3gd6A 160-164 188-193
  17.092  27  24.354  3gd6A 188-193 219-221
  34.893  23  44.692  3gd6A 219-221 243-246
  15.328  19  27.543  3gd6A 243-246 264-267
  30.639  26  41.318  3gd6A 264-267 292-294
  29.802  19  18.217  3gdhC 81-84 102-107
  17.014  24  16.911  3gdhC 102-107 130-133
  22.048  15  49.653  3gdhC 130-133 147-150
  30.782  21  40.984  3gdhC 189-193 213-219
  33.075  23  22.252  3gdwB 6-12 34-38
  39.959  29  41.393  3gdwB 34-38 66-69
  25.428  22  15.843  3gdwB 66-69 90-93
  27.745  23  42.050  3ge3E 13-19 41-44
  13.355  23  19.923  3gemB 30-32 54-58
  18.317  17  26.332  3gemB 54-58 74-77
  39.708  26  45.243  3gemB 74-77 102-105
  50.432  39  20.145  3gemB 151-155 193-199
  25.924  21  78.968  3getB 85-88 108-111
   1.141  19  25.075  3getB 108-111 129-132
  59.877  23  51.907  3getB 129-132 154-160
  38.351  28  13.721  3getB 154-160 187-191
  40.604  29  26.824  3getB 187-191 219-224
  17.884  30  23.269  3gffB 45-48 77-81
  19.084  20   0.874  3gffB 139-145 164-170
  18.566  26  30.576  3gffB 164-170 195-201
  31.929  24  15.064  3gfsL 4-7 30-33
  22.064  35  27.197  3gfsL 30-33 67-72
  38.486  27  20.482  3gfsL 67-72 98-104
  36.009  25  19.913  3gfsL 98-104 128-136
  17.694  22  19.257  3gg7A 4-8 29-32
  55.572  22  26.378  3gg7A 29-32 53-55
  57.735  32  33.978  3gg7A 83-88 119-124
  24.486  20  29.861  3gg7A 119-124 143-148
  15.929  19  23.195  3gg7A 143-148 166-169
  34.602  23  39.466  3gg7A 166-169 191-193
  22.351  19  21.140  3ggdA 60-63 81-85
  18.677  19  25.322  3ggdA 81-85 103-107
  16.875  21  71.407  3ggdA 103-107 127-131
   9.487  29   9.522  3ggdA 127-131 159-164
 110.749  27  78.879  3ggnB 4-12 38-43
   6.868  29  23.643  3ghaA 31-37 65-71
  16.908  29  39.796  3ghfA 19-21 49-53
  33.787  24  28.458  3ghfA 49-53 76-81
  18.429  18  57.292  3ghjA 31-36 53-58
  17.937  22  73.871  3ghjA 88-92 113-118
  19.867  23  48.899  3giuB 36-43 65-71
  20.410  23  63.525  3gj0A 15-21 43-45
  42.822  20  58.476  3gj0A 62-71 90-96
  61.833  27  25.103  3gj0A 90-96 122-127
  27.670  24  18.809  3gj0A 122-127 150-153
  26.480  20  15.128  3gjyA 92-96 115-120
  33.790  22  27.057  3gjyA 115-120 141-145
  24.057  18  53.601  3gjyA 141-145 162-165
  29.832  31  12.060  3gjyA 162-165 195-202
  14.938  21  40.560  3gjyA 195-202 222-227
  52.408  28  32.828  3gjyA 238-245 272-274
 154.321  35  57.716  3gk6A 30-39 73-78
  34.597  28  49.909  3gk6A 113-121 148-159
  12.916  25  28.948  3gk7A 26-29 53-56
  50.912  20  26.402  3gk7A 53-56 75-79
  21.913  22  43.659  3gk7A 211-213 234-236
  52.238  30  14.952  3gk7A 234-236 265-267
  19.888  20  25.374  3gk7A 265-267 286-288
  39.332  19  68.341  3gk7A 286-288 306-311
  89.568  36  73.270  3gkeC 136-144 179-183
  69.215  31  23.716  3gkrA 70-73 103-108
  45.183  21  46.970  3gkrA 103-108 128-130
   9.288  28  28.964  3gkrA 252-260 287-289
  19.201  23  22.233  3glvA 4-9 31-36
  55.713  33  27.980  3glvA 31-36 68-71
  31.562  18  69.889  3glvA 68-71 88-91
  19.860  24  26.780  3glvA 88-91 114-117
  20.416  19  83.120  3gm5A 104-111 129-135
  13.891  30  24.164  3gmfA 18-23 52-57
  28.506  27  32.190  3gmgB 104-109 135-141
  29.213  23  27.097  3gmiA 54-58 80-85
  53.036  32  30.204  3gmiA 80-85 116-119
  61.145  28  81.123  3gmiA 116-119 146-151
  11.265  27  22.905  3gn3B 16-22 48-54
   5.937  14  47.395  3gnfB 92-95 108-115
  14.533  27  21.447  3gnjD 25-30 56-61
  31.729  21  16.268  3gnlB 25-28 48-52
  18.226  23  22.728  3gnlB 48-52 74-78
  15.166  16  59.710  3gnlB 74-78 93-97
   4.089  24   3.725  3gnlB 93-97 120-124
  36.681  18  38.630  3gnlB 120-124 141-151
  48.837  33  60.971  3gocB 70-79 111-114
  26.042  25  23.424  3gocB 111-114 138-142
  68.485  26  79.994  3goeA 22-27 52-55
  18.196  20  21.695  3gohA 145-149 168-172
  43.742  20  15.493  3gohA 202-205 224-227
  51.373  19  17.626  3gohA 224-227 245-248
  10.410  20  44.100  3gonA 298-303 322-328
  44.045  23  22.420  3gozA 2-4 26-28
  33.178  28  10.362  3gozA 26-28 55-57
  35.542  28   7.711  3gozA 55-57 84-86
  34.874  28   4.558  3gozA 84-86 113-115
  33.198  28   6.737  3gozA 113-115 142-144
  36.842  28   7.716  3gozA 142-144 171-173
  36.864  28   6.152  3gozA 171-173 200-202
  35.412  28   7.945  3gozA 200-202 229-231
  31.958  27  15.829  3gozA 229-231 257-261
  32.186  25  24.732  3gozA 257-261 285-289
  28.820  12  62.111  3gpgB 12-16 27-30
  60.517  36  38.410  3gpgB 71-76 111-114
  50.228  33  24.560  3gpgB 111-114 146-151
  19.630  21  17.940  3gpiA 6-9 29-33
   9.410  13  34.992  3gpiA 29-33 45-47
  37.162  20  60.655  3gpiA 45-47 66-69
  37.328  35  16.454  3gpiA 66-69 103-109
 154.981  14   0.443  3gq8A 472-474 487-489
  29.466  21  23.873  3gqvA 167-171 191-195
   8.617  21  20.533  3gqvA 234-237 257-261
  28.617  15  19.903  3gqvA 257-261 275-279
  31.469  29  41.744  3gr3A 133-140 168-172
  51.409  26  37.882  3gr5A 90-94 119-123
  18.940  28  24.940  3graA 6-12 39-45
  14.744  26  18.878  3graA 74-78 103-107
  34.823  21  25.036  3grcD 8-12 32-36
  14.865  19  39.007  3grcD 32-36 54-56
  25.160  28  28.087  3grcD 54-56 83-86
  19.604  18  73.733  3grdB 45-48 65-77
  29.332  14  27.795  3grzB 12-16 29-33
  20.364  20  15.061  3grzB 64-67 86-90
  17.603  23  21.318  3grzB 86-90 112-115
  11.504  14  52.964  3grzB 112-115 128-132
  13.865  23  16.498  3grzB 128-132 154-161
  14.632  17  48.257  3grzB 154-161 177-185
  15.584  22  83.101  3gs2C 80-82 103-109
  36.887  35  31.688  3gtzC 23-28 62-69
  30.774  25  11.700  3gtzC 62-69 93-98
  22.007  21  16.603  3gu3B 25-29 49-54
  21.896  21  24.213  3gu3B 49-54 74-78
  20.949  15  63.361  3gu3B 74-78 92-96
   8.253  26   7.299  3gu3B 92-96 121-126
   9.205  22  17.442  3guyC 4-7 28-31
  40.975  30  27.351  3gv0A 10-13 42-45
  32.603  26  38.930  3gv0A 42-45 70-72
  13.490  21  17.415  3gv0A 70-72 92-95
  19.005  12   4.026  3gv0A 92-95 106-109
  23.941  26  10.362  3gv0A 191-194 219-224
  12.583  14  21.872  3gv0A 219-224 237-240
  25.320  18  26.451  3gwcF 77-83 100-103
   1.207  17  28.839  3gwqA 98-100 116-119
  25.432  24  12.066  3gwqA 116-119 142-147
  21.926  21  44.929  3gwqA 142-147 167-172
  43.378  31  28.587  3gwqA 167-172 202-208
  40.147  38  42.422  3gwqA 202-208 245-248
  61.434  24  29.199  3gwqA 245-248 271-275
  24.519  24  67.865  3gwyA 40-42 65-74
   8.597  19  37.468  3gxhA 22-25 43-46
  27.550  24  18.941  3gxhA 43-46 69-72
  42.528  29  38.013  3gxhA 69-72 100-103
  25.826  28  40.857  3gy9A 76-84 111-114
  26.480  27  28.083  3gybB 7-11 37-41
  32.676  24  38.670  3gybB 37-41 64-66
  26.134  26  11.948  3gybB 179-182 207-211
  18.895  16  21.831  3gybB 207-211 226-228
  20.311  31  27.690  3gycA 17-23 53-57
  57.758  38  19.201  3gycA 301-303 340-343
  15.452  35  23.941  3gygD 23-28 62-67
  20.505  24  12.811  3gygD 62-67 90-93
  20.834  15  14.954  3gygD 230-234 248-251
  17.688  26  25.066  3gykD 25-30 55-60
  35.812  29  26.226  3gyyD 28-31 59-62
  38.404  23  37.652  3gyyD 59-62 84-87
  25.674  17  51.027  3gyyD 206-209 225-228
  39.806  19  78.443  3gzbF 58-61 79-90
  37.018  23  64.662  3gzrB 44-46 68-77
  16.687  22  19.035  3h05A 3-9 30-35
  49.107  33  35.504  3h05A 30-35 67-69
  57.046  32  78.514  3h05A 67-69 100-104
  32.915  24  29.520  3h05A 100-104 127-129
  31.196  31  34.111  3h0dB 22-25 55-60
  31.246  32  24.961  3h0uB 18-23 54-59
  31.547  21  74.576  3h14A 94-97 117-122
  32.913  17  30.405  3h14A 117-122 138-143
  55.899  22  46.967  3h14A 138-143 164-168
  31.771  29  18.715  3h14A 164-168 196-200
  36.027  24  20.211  3h14A 196-200 223-227
  35.304  25  27.276  3h1dA 47-52 76-81
  60.408  13  89.017  3h1dA 212-214 226-228
  18.788  24  28.053  3h1nA 22-25 48-50
  21.081  20  48.576  3h20A 34-40 59-65
  29.719  18  38.538  3h20A 73-79 96-99
  34.891  19  20.203  3h2bB 45-48 66-70
  17.967  19  29.780  3h2bB 66-70 88-90
   8.541  17  73.972  3h2bB 88-90 106-109
   9.755  28  20.547  3h2bB 106-109 136-142
  59.589  35  32.095  3h2gA 81-85 119-123
  34.397  25  14.659  3h2gA 170-175 199-205
   8.099  28  22.452  3h2gA 328-332 359-363
  19.422  21  24.808  3h2sB 2-6 26-31
  26.233  17  28.651  3h2sB 26-31 47-49
  19.159  17  54.289  3h2sB 47-49 65-68
  44.861  32  10.832  3h2sB 65-68 99-103
  52.099  22  29.774  3h2yA 72-78 99-104
  16.058  33  22.613  3h2yA 99-104 136-138
  30.360  26  66.680  3h2yA 136-138 163-166
  31.958  28  57.219  3h2yA 163-166 193-195
  80.518  31  74.916  3h2yA 286-290 320-326
  26.814  28  18.166  3h49A 138-141 168-171
  27.005  26  19.966  3h4tA 3-6 31-35
  22.355  16  27.858  3h4tA 31-35 50-52
  21.291  22  25.090  3h4tA 96-98 119-123
  26.893  27  18.204  3h4tA 224-226 252-255
  22.693  16  22.056  3h4tA 252-255 270-273
  12.899  16  50.907  3h4tA 270-273 288-290
  16.895  18  19.219  3h4tA 288-290 307-309
  34.489  21  18.343  3h4tA 307-309 329-331
  14.612  25  17.006  3h5jA 67-70 94-97
  26.467  18  22.505  3h5jA 94-97 114-117
  13.033  36  22.991  3h5lA 15-21 56-62
  49.484  22  19.322  3h5lA 110-112 133-135
  10.314  24  20.189  3h5lA 166-171 194-200
  25.368  23  30.546  3h5lA 194-200 222-225
  25.678  24  11.758  3h5lA 222-225 248-251
  10.500  22  43.095  3h5lA 248-251 272-275
  38.481  18  51.483  3h6eB 261-265 282-286
  25.976  23  27.187  3h6eB 390-393 415-418
  21.120  25   9.911  3h74A 77-80 104-106
  27.469  27  18.563  3h75A 5-10 36-41
  27.821  25  32.644  3h75A 36-41 65-69
   4.280  20  28.775  3h75A 65-69 88-92
  26.461  24  17.435  3h75A 88-92 115-119
  31.673  26  21.661  3h75A 146-152 177-184
  13.924  25  40.540  3h75A 177-184 208-211
  27.903  26   7.584  3h75A 208-211 236-240
  13.501  18  10.293  3h75A 236-240 257-260
   8.353  31  20.628  3h79A 35-41 71-77
  27.759  21  20.916  3h7aC 9-13 33-38
  31.719  21  25.964  3h7aC 33-38 58-62
  38.197  23  57.566  3h7aC 58-62 84-89
  43.592  38  18.176  3h7aC 135-141 178-185
  41.584  34  20.445  3h7cX 22-27 60-64
   6.430  18  26.349  3h7cX 60-64 81-84
  68.675  34  32.693  3h7cX 115-121 154-160
  22.573  31  27.559  3h7cX 173-177 207-211
  45.989  32  28.593  3h7cX 236-241 272-277
  21.784  24  25.940  3h7cX 320-324 347-351
  19.127  26  60.220  3h7iA 122-124 149-152
  29.031  16  21.195  3h7iA 149-152 167-171
  16.775  27  41.722  3h86G 5-9 35-38
  32.209  12  60.675  3h8gC 2-6 17-22
  53.814  31  38.407  3h8gC 72-77 107-110
  34.941  21  46.145  3h8gC 390-394 414-416
   3.951  21  16.282  3h8vB 38-42 62-66
  19.007  32  53.964  3h8vB 106-110 141-143
   2.805  23  13.582  3h8vB 141-143 165-170
  50.817  34  20.816  3h9cA 6-11 44-51
  40.806  26  24.526  3h9cA 288-294 319-323
  56.714  23  70.122  3h9mA 5-7 29-34
   5.249  23  14.003  3h9mA 57-60 82-86
  34.484  22  53.463  3h9mA 184-193 214-219
   6.922  25  22.513  3ha9A 39-45 69-75
  14.848  29  44.752  3hbcA 98-100 128-130
  36.214  26  24.860  3hbmA 3-6 31-35
   8.301  16  30.793  3hbmA 31-35 50-52
  32.652  21  68.462  3hbmA 50-52 72-75
  22.504  21  18.184  3hbmA 72-75 95-99
  30.057  12  19.187  3hbmA 95-99 110-113
  26.887  20   5.136  3hbmA 110-113 132-135
  19.240  24  17.583  3hbmA 160-163 186-190
  25.807  21  21.987  3hbmA 186-190 210-214
  15.979  15  47.922  3hbmA 210-214 228-232
  25.482  16  29.232  3hbmA 228-232 247-250
  26.828  30  14.372  3hc7A 76-81 110-116
  23.975  22  16.178  3hdjB 123-127 148-152
  22.652  21  41.955  3hdjB 148-152 172-174
  31.321  13  67.416  3hdjB 172-174 186-189
  12.922  20   9.287  3hdjB 186-189 208-211
  17.977  23  44.241  3hdjB 208-211 233-235
  36.179  27  38.004  3hdjB 233-235 261-263
  28.176  20  66.135  3hdjB 261-263 282-285
  42.126  30  32.657  3hf5B 11-18 47-52
  15.269  29  37.675  3hf5B 72-78 106-111
  13.437  24  23.399  3hftA 39-44 67-71
   2.868  17  28.908  3hftA 67-71 87-91
  21.486  20  37.938  3hgtA 126-132 151-153
  90.286  19  21.189  3hgtA 151-153 171-177
  70.013  21  52.182  3hgtA 171-177 197-199
  34.748  32  21.781  3hgtA 197-199 230-235
  22.770  25  16.679  3hguA 208-211 235-238
   2.289  23  35.584  3hguA 235-238 260-267
  48.764  25  20.543  3hhfB 7-12 36-41
  37.220  16  47.456  3hhfB 36-41 56-59
  39.609  10  42.422  3hhfB 56-59 68-76
  41.646  29  26.642  3hi0B 472-475 503-505
 103.908  36  61.471  3hj4B 65-70 105-110
  35.915  13  42.165  3hj7A 23-30 42-45
  10.816  23  26.408  3hjeA 5-9 31-34
  23.279  25  18.141  3hjeA 218-221 245-248
  26.603  23  64.067  3hjhA 16-20 42-46
  20.329  22  47.731  3hjhA 42-46 67-69
  67.828  37  25.263  3hjhA 67-69 105-109
  54.414  12  39.436  3hjhA 336-339 350-352
  24.800  32  17.746  3hkaB 220-224 255-259
  32.215  20  36.569  3hkaB 296-300 319-321
 140.749  34  20.648  3hkmB 61-67 100-110
  35.254  23  47.911  3hkvB 146-148 170-172
  52.423  22  29.320  3hlkA 176-180 201-205
  31.118  18  19.586  3hlkA 243-248 265-271
  38.070  29  14.155  3hlkA 334-340 368-372
  17.051  22  87.364  3hlzA 43-50 71-75
  27.657  24  40.265  3hmsA 35-38 61-65
  24.056  18  35.268  3hn0A 33-40 57-61
  19.787  17  53.197  3hn0A 146-149 165-169
  24.573  21  20.140  3hn7A 21-25 45-50
  18.415  18  23.817  3hn7A 45-50 67-70
   4.845  14  53.408  3hn7A 67-70 83-86
  21.880  25  29.589  3hn7A 123-128 152-154
  41.205  23  30.896  3hn7A 193-197 219-222
  32.764  34  12.744  3hn7A 219-222 255-259
  28.022  19  33.943  3hn7A 255-259 277-283
  67.189  26  13.034  3hn7A 277-283 308-312
  16.605  25  39.673  3hn7A 387-392 416-420
  33.207  26  10.560  3hn7A 416-420 445-449
  27.215  27  28.493  3hn7A 445-449 475-478
   7.174  20  53.648  3hn7A 475-478 497-501
  21.119  30  30.896  3hnoC 5-10 39-42
  33.058  24  23.884  3hnoC 105-112 135-140
  38.711  25  40.474  3hnoC 184-189 213-216
  17.499  26  19.965  3hnoC 213-216 241-246
  16.095  23  17.084  3ho6A 37-43 65-69
  25.159  21  60.145  3holA 50-52 72-74
  11.707  19  14.670  3hp7A 88-92 110-114
  43.757  18  19.276  3hp7A 110-114 131-134
  19.945  21  47.549  3hp7A 131-134 154-157
  17.051  24   6.351  3hp7A 154-157 180-185
  19.945  18  74.773  3hpyB 6-16 33-37
  12.896  22  79.204  3hpyB 66-73 94-96
  23.122  18  48.099  3hpyB 152-159 176-182
  36.943  22  73.958  3hpyB 213-220 241-247
   5.226  22  43.366  3hrdG 5-7 28-30
  30.804  20  27.467  3hrdG 28-30 49-52
  48.873  29  45.459  3hrgA 33-40 68-73
  26.661  24  35.911  3hrgA 78-82 105-112
  16.587  27  47.088  3hrgA 181-189 215-220
  23.383  20  34.308  3hrgA 215-220 239-241
  29.696  25  23.547  3hrlA 45-50 74-79
   6.479  26  25.597  3hs3B 12-17 42-47
  16.289  25  30.559  3hs3B 42-47 71-74
  11.133  15  27.652  3hs3B 71-74 88-91
  15.745  26  22.501  3hs3B 124-129 154-159
  35.817  23  37.918  3hs3B 154-159 181-183
  26.412  27  12.052  3hs3B 181-183 209-211
   7.833  19  22.801  3hshD 5-8 26-29
  32.543  22  47.621  3hsiB 29-31 52-56
  12.920  29   9.122  3hsiB 52-56 84-90
  19.161  38  40.108  3hsiB 84-90 127-130
  34.233  23  48.618  3hsiB 245-251 273-277
  16.572  24  16.101  3hsiB 273-277 300-306
  22.731  22  84.824  3hsiB 392-398 419-421
 170.114  24  19.526  3hsyA 2-10 33-41
  16.171  24  39.496  3hsyA 33-41 64-66
  17.263  22  30.063  3hsyA 64-66 87-89
  47.658  13  18.083  3hsyA 87-89 101-103
   5.338  23  15.537  3hsyA 123-128 150-155
  68.789  28  41.831  3hsyA 150-155 182-186
  19.499  25  19.212  3hsyA 182-186 210-213
  39.439  20  17.153  3hsyA 210-213 232-237
  58.506  31  87.562  3htkC 203-205 235-237
  65.077  10  34.959  3hufC 21-26 35-37
  29.006  23  32.805  3hufC 150-152 174-176
  14.680  17  27.117  3hufC 230-234 250-254
  25.392  19  83.722  3huhC 26-30 48-52
  17.935  36  23.828  3hutA 5-11 46-52
   2.520  25  39.274  3hutA 46-52 76-78
   2.500  22  33.533  3hutA 76-78 99-101
  42.302  16  24.607  3hutA 99-101 116-118
  20.607  23  19.558  3hutA 141-147 169-176
  31.225  23  40.444  3hutA 169-176 198-201
  21.270  23  23.751  3hutA 198-201 223-225
  16.497  22  22.164  3hutA 223-225 246-249
  17.062  33  24.708  3huuB 25-28 60-62
  24.201  26  52.342  3huuB 60-62 87-89
   4.060  21  16.449  3huuB 87-89 109-112
  33.127  12  14.566  3huuB 109-112 123-125
  53.819  28  37.264  3huuB 148-152 179-182
  33.384  24  50.178  3huuB 179-182 205-208
  25.751  26  18.691  3huuB 205-208 233-237
  21.761  16  15.836  3huuB 233-237 252-254
  28.884  21  19.724  3hv2B 16-20 40-44
  18.520  18  29.986  3hv2B 40-44 61-64
  18.418  25  20.674  3hv2B 61-64 88-93
  41.064  21  32.760  3hv2B 88-93 113-115
  57.799  36  38.175  3hvaB 45-52 87-90
  27.208  37  18.591  3hx3A 156-161 197-202
  22.869  33  19.659  3hx3A 197-202 234-240
  29.631  26  11.423  3hx3A 234-240 265-267
  40.305  29  23.032  3hxlA 202-204 232-236
  43.006  11  32.400  3hxlA 232-236 246-249
  38.471  23  42.977  3hyiA 48-53 75-79
  30.342  23  52.038  3hyiA 134-138 160-163
  47.488  27  24.565  3hynA 83-86 112-115
  28.109  14  51.896  3hz6A 267-274 287-289
  26.980  21  34.509  3hz6A 405-409 429-432
  19.314  26  22.145  3hz8A 26-32 57-63
  13.768  15  61.331  3hzhB 127-135 149-155
  12.186  24  32.207  3i09B 43-51 74-77
   5.324  22  24.268  3i09B 74-77 98-100
  38.025  18  18.854  3i09B 98-100 117-119
  25.609  23  21.583  3i09B 142-148 170-177
  20.712  22  38.817  3i09B 170-177 198-202
  25.594  24  26.988  3i09B 198-202 225-227
  19.773  17  83.779  3i0yC 46-48 64-75
  72.703  26  22.464  3i0zB 57-62 87-91
  27.497  21  40.873  3i0zB 87-91 111-117
  14.259  23  14.897  3i0zB 111-117 139-145
   7.212  18  14.289  3i0zB 139-145 162-164
  23.024  26  15.879  3i0zB 232-236 261-265
  17.972  18  33.696  3i0zB 261-265 282-287
  11.136  28  13.362  3i0zB 282-287 314-318
  28.991  11  16.796  3i0zB 314-318 328-331
   6.754  27  21.991  3i2kA 37-42 68-73
  39.845  39  49.493  3i2kA 68-73 111-116
  39.991  19  17.208  3i2kA 111-116 134-140
  41.709  23  15.611  3i2kA 251-256 278-283
  38.037  27  27.800  3i2vA 73-78 104-109
  18.646  29  22.685  3i3vB 10-14 42-46
  20.520  22  37.566  3i3vB 42-46 67-69
  13.440  18  51.510  3i3vB 244-246 263-266
  53.343  31  52.665  3i3wA 11-13 43-48
   5.446  24  19.564  3i3wA 43-48 71-77
  41.412  19  43.991  3i3wA 71-77 95-98
  15.561  22  30.304  3i3wA 175-178 199-201
  79.276  34  44.276  3i3wA 199-201 234-237
  39.704  19  35.075  3i3wA 277-280 298-301
  13.132  19  47.384  3i3wA 298-301 319-321
  58.750  29  31.073  3i3wA 367-374 402-408
  23.651  36  22.770  3i45A 6-12 47-53
  13.775  25  51.265  3i45A 47-53 77-79
   8.768  22  21.165  3i45A 77-79 100-102
  44.065  18  19.049  3i45A 100-102 119-121
  15.758  27  18.862  3i45A 144-148 174-179
  46.154  24  39.028  3i45A 174-179 202-205
  20.857  25  22.944  3i45A 202-205 229-236
  67.477  18  10.087  3i45A 229-236 253-256
  58.106  23  45.848  3i57B 15-24 46-51
  30.417  23  25.351  3i6eA 142-144 166-170
  21.057  25  25.089  3i6eA 166-170 194-198
  23.689  22  30.691  3i6eA 246-248 269-272
  29.288  25  27.156  3i6eA 269-272 296-299
  33.744  17  33.742  3i7mA 55-59 75-78
  17.575  21  21.861  3i83B 5-8 28-31
  22.892  24  23.836  3i83B 74-77 100-104
  10.991  20  27.701  3i83B 100-104 123-128
  38.007  15  47.505  3i8bA 297-301 315-318
  16.521  22  44.399  3i8bA 428-431 452-455
  14.086  19  11.029  3i9fB 21-24 42-45
  21.931  19  21.115  3i9fB 42-45 63-65
  17.867  14  57.459  3i9fB 63-65 78-82
   5.208  26  10.341  3i9fB 78-82 107-113
  58.547  28  61.878  3i9fB 107-113 140-145
  25.155  26  29.444  3ia1B 33-38 63-67
  15.234  22  25.961  3iacB 155-162 183-188
  46.313  26  21.508  3iacB 351-355 380-382
   6.838  23  38.501  3iarA 144-152 174-180
  12.320  29  21.903  3iarA 174-180 208-212
  45.085  21  22.275  3iarA 208-212 232-235
  26.082  22  38.549  3iarA 232-235 256-258
  37.237  30  23.358  3iarA 256-258 287-289
  20.468  31  19.274  3ib5A 277-286 316-321
  44.287  39  25.821  3ib7A 26-31 69-72
  36.758  31  16.225  3ib7A 69-72 102-105
  50.841  34  27.286  3ib7A 139-143 176-179
  70.243  34  26.959  3ib7A 176-179 212-217
  22.611  20  22.865  3ibwB 4-13 32-41
  38.986  20  46.301  3ibwB 44-53 72-77
  13.238  20  14.356  3ic9B 176-180 199-203
  19.580  25  27.665  3idfA 2-7 31-39
  29.726  17  66.155  3idfA 83-88 104-107
  26.153  28  28.344  3idfA 104-107 134-136
  20.800  26  12.109  3ie7A 136-140 165-169
  34.363  37  42.583  3iekA 80-82 118-120
  48.805  24   7.318  3iekA 155-159 182-186
  17.792  27  32.850  3iekA 217-221 247-249
  39.999  18  43.911  3iekA 288-290 307-311
  12.491  25  36.057  3iekA 307-311 335-338
  28.356  21  25.244  3iekA 395-399 419-422
  14.455  26  31.486  3ieyB 100-105 130-135
  48.431  17  58.301  3if4B 38-42 58-60
  29.158  23  50.691  3ifeA 192-197 219-221
  31.906  30  27.390  3ifeA 299-308 337-345
  42.043  13  51.050  3ifrB 270-273 285-288
  18.212  22  40.456  3ifrB 403-407 428-430
  12.948  11  45.354  3ifuA 127-130 140-142
  16.603  16  35.970  3ig9D 23-28 43-48
  29.703  26  38.618  3igfA 3-8 33-37
  20.610  25  30.131  3igfA 215-221 245-250
   6.742  19  34.797  3igfA 245-250 268-270
  11.731  16  52.866  3ighX 30-35 50-53
  35.657  24  12.183  3ighX 103-106 129-132
  12.331  30  40.454  3igrA 96-103 132-137
  21.214  18  51.439  3igrA 132-137 154-159
  20.842  21  18.165  3ihmB 25-28 48-52
  36.440  19  59.579  3ihmB 138-141 159-161
  18.713  21  20.402  3ihtB 44-47 67-71
  26.265  17  23.943  3ihtB 67-71 87-89
   8.809  21  50.298  3ihtB 87-89 109-112
  33.763  31   5.438  3ihtB 109-112 142-145
  33.929  19  35.666  3iibA 107-113 131-134
  50.324  36  21.033  3iibA 131-134 169-172
   9.209  27  26.527  3iibA 169-172 198-201
  36.071  38  22.412  3iibA 251-257 294-300
  30.577  25  48.629  3iibA 294-300 324-329
  19.726  22  26.483  3ijlA 152-155 176-179
  53.259  24  25.203  3ijlA 176-179 202-206
  16.518  23  33.637  3ijlA 202-206 228-230
  29.986  20  33.527  3ijlA 228-230 249-252
  24.649  25  28.655  3ijlA 249-252 276-279
  32.123  26  20.829  3ijmA 79-87 112-117
  52.089  32  27.637  3ikbB 124-128 159-162
  63.572  22  24.028  3ilsA 22-26 47-52
  39.015  38  52.407  3ilsA 47-52 89-92
  39.823  24   6.550  3ilsA 89-92 115-119
  33.299  29  24.552  3ilvA 5-13 41-43
  30.639  24  37.543  3ilvA 158-162 185-190
  30.337  27  14.707  3ilvA 185-190 216-221
  23.637  23  20.058  3ilvA 371-377 399-404
  54.715  29  52.571  3ilwB 237-241 269-274
   9.559  26  22.054  3ilxA 4-11 36-41
  20.317  24  55.707  3ilxA 36-41 64-69
  11.383  25   9.748  3ilxA 64-69 93-96
  29.184  23  12.845  3imkA 77-81 103-107
  43.568  25  40.618  3imkA 103-107 131-135
  35.803  24  32.595  3io1A 175-181 204-207
  68.896  39  23.864  3io1A 228-237 275-284
   3.186  28  24.523  3io1A 294-303 330-339
  17.711  28  34.860  3io3A 20-24 51-55
  39.037  27  22.405  3io3A 232-238 264-270
  48.897  36  24.362  3io3A 264-270 305-310
  24.461  26  32.468  3io5B 29-35 60-65
  23.110  21  26.679  3io5B 60-65 85-89
  16.770  25  40.223  3io5B 85-89 113-118
  14.146  26  40.636  3io5B 164-170 195-200
   5.927  19  25.696  3ip3G 4-8 26-31
  31.747  21  20.348  3ip3G 70-73 93-96
  14.551  28  18.177  3ip3G 93-96 123-125
  34.546  37  19.915  3ip4B 147-153 189-199
 165.619  32  27.921  3ip4B 208-212 243-248
  39.988  21  55.369  3ipjA 31-36 56-59
  26.440  22  22.111  3iprE 3-9 30-35
  32.537  27  36.292  3iprE 30-35 61-65
  16.686  27  17.172  3iprE 61-65 91-94
  25.777  23  27.508  3ir4A 5-8 30-33
  15.158  30  22.563  3iraA 42-47 76-81
  28.176  26  56.101  3irsA 93-97 122-124
  17.246  31  22.113  3irsA 122-124 154-156
  32.607  31  26.198  3irsA 154-156 186-189
  40.171  21  20.135  3irsA 186-189 209-212
   0.881  16  26.098  3iruB 190-193 208-212
  37.414  32  21.200  3isaA 17-22 53-58
  19.501  22  32.567  3iteA 81-84 105-108
  33.627  22  40.163  3iteA 105-108 129-132
   9.333  16  22.427  3iteA 129-132 147-150
  28.115  28  81.398  3iteA 147-150 177-183
  34.426  24  34.861  3iteA 226-228 251-254
  40.784  22  46.199  3iteA 251-254 275-277
  11.152  22   7.989  3iteA 275-277 298-301
   5.024  21  29.782  3iteA 298-301 321-326
  23.978  18  67.629  3itwB 7-10 27-32
  28.894  19  59.316  3itwB 71-75 93-100
   9.494  23  14.609  3iupB 175-177 199-203
  19.239  18  27.894  3iupB 199-203 220-222
  51.359  22  49.729  3iupB 220-222 243-246
  49.137  36  19.294  3iupB 243-246 281-285
  14.042  20  12.931  3iupB 281-285 304-307
  16.039  32  22.082  3iuuA 61-69 100-104
  12.861  31  18.586  3iuuA 100-104 134-138
   6.948  17  13.860  3iuuA 134-138 154-157
  55.524  34  19.681  3iuuA 188-194 227-231
  64.648  30  28.648  3iuuA 295-299 328-333
  25.905  25  24.650  3iuuA 404-409 433-436
  20.162  16  57.292  3iuuA 433-436 451-455
  38.194  25  61.430  3iuzA 80-88 112-120
  31.593  17  73.717  3iv4A 8-10 26-32
  21.502  26  30.936  3iv4A 26-32 57-61
   7.233  29  58.897  3iwgA 66-71 99-103
  48.183  18  28.287  3iwgA 99-103 120-129
  30.185  28  45.910  3iwgA 207-214 241-247
   7.807  16  51.410  3iwgA 241-247 262-272
  21.871  24  33.527  3ix7B 8-10 33-36
  24.905  39  29.277  3ix7B 33-36 74-77
  49.273  24  87.825  3ix7B 74-77 100-102
  27.768  21  25.934  3ixlA 9-13 33-37
  69.356  34  50.800  3ixlA 33-37 70-72
  39.262  30  18.663  3ixlA 70-72 101-103
  41.160  21  19.297  3ixlA 119-124 144-150
  74.455  34  46.436  3ixlA 144-150 183-187
  38.812  22  20.166  3ixlA 183-187 208-210
  47.419  30  46.820  3jr1B 61-67 96-101
  22.781  28  21.409  3jrnA 65-70 97-102
 120.344   3  81.394  3js6A 23-28 30-33
  13.912  20  71.996  3js6A 30-33 52-56
  26.646  21  27.089  3js8A 55-59 79-83
   9.134  19  15.463  3js8A 182-189 207-213
  24.825  30  26.964  3js8A 219-225 254-258
  55.824  17  76.708  3js8A 337-341 357-365
  53.092  36  39.483  3js8A 357-365 400-405
  27.807  29  42.831  3js8A 437-445 473-476
  68.098  25  18.253  3jsaA 2-9 33-41
  25.079  25  21.211  3jsaA 86-89 113-116
  24.136  22  48.473  3jsyB 21-26 47-49
  15.280  24  50.986  3jtnA 4-6 29-33
  87.201  36  37.491  3jtnA 36-40 75-78
  61.368  37  64.260  3jtwA 6-12 48-53
  14.124  24  24.438  3jtwA 48-53 76-80
  60.483  12  26.198  3jtwA 76-80 91-94
  12.315  19  57.781  3jtwA 91-94 112-115
  25.752  19  41.844  3jtwA 112-115 133-138
  52.388  23  39.371  3jtwA 133-138 160-167
  39.739  26  68.451  3jtxB 94-97 122-127
  47.523  17  28.405  3jtxB 122-127 143-148
  50.550  22  46.355  3jtxB 143-148 169-175
  33.474  29  15.295  3jtxB 169-175 203-207
  30.298  31  20.975  3jtxB 203-207 237-242
  26.467  23  18.280  3ju3A 16-20 42-47
   8.135  19  36.257  3ju7B 80-83 101-104
  70.681  27  69.067  3ju7B 101-104 130-133
  29.480  21  82.436  3jumA 82-85 105-112
  13.333  31  49.400  3juwC 100-105 135-140
  54.885  17  50.577  3juwC 135-140 156-163
  15.634  20   9.772  3jwgA 32-36 55-60
  34.320  27  24.175  3jwgA 55-60 86-90
  18.253  16  57.827  3jwgA 86-90 105-109
  15.528  27  12.090  3jwgA 105-109 135-141
  32.128  22  36.769  3jx9B 41-45 66-68
  14.064  13  54.288  3jx9B 66-68 80-85
  21.886  23  18.555  3jx9B 80-85 107-111
  42.817  22  35.043  3jxoB 14-20 41-48
  23.751  14  49.999  3jxoB 51-53 66-72
  21.169  26  26.926  3jy6D 9-14 39-44
  11.726  24  40.734  3jy6D 39-44 67-69
  15.005  20  17.966  3jy6D 67-69 88-91
  22.592  12  12.969  3jy6D 88-91 102-104
  38.271  23  22.796  3jy6D 125-131 153-158
  17.772  26  37.337  3jy6D 153-158 183-187
  31.960  25  16.385  3jy6D 183-187 211-215
  37.300  24  16.582  3jyoA 5-11 34-40
  22.564  26  36.504  3jyoA 34-40 65-68
   5.144  21  17.344  3jyoA 129-133 153-157
  43.806  24  34.657  3jyoA 153-157 180-182
  36.423  16  69.358  3jyoA 180-182 197-200
  30.024  25  11.930  3jyoA 197-200 224-227
  58.799  21  73.307  3jz0B 61-67 87-92
  30.917  24  39.366  3jz0B 107-114 137-140
  43.288  25  79.546  3jzlA 76-79 103-106
  38.707  30  18.540  3jzlA 103-106 135-138
  59.074  23  49.882  3jzlA 135-138 160-166
  38.401  32  19.229  3jzlA 160-166 197-201
  24.569  20  20.721  3jzlA 197-201 220-224
  44.908  25  19.575  3k01A 28-34 58-64
  34.255  24  43.057  3k01A 58-64 87-91
  41.237  21  64.410  3k01A 256-259 279-282
  52.095  39  36.757  3k13C 13-16 54-56
  20.682  32  26.420  3k13C 54-56 87-90
  19.985  19  30.119  3k13C 87-90 108-113
  29.484  23  22.650  3k13C 108-113 135-139
  28.600  27  31.854  3k1tA 97-102 128-133
  74.348  30  47.568  3k1tA 291-296 325-329
  27.403  23  27.265  3k1zA 124-129 151-153
  19.452  29  59.558  3k1zA 151-153 181-185
  11.893  17  18.361  3k1zA 181-185 201-205
  14.434  21  36.644  3k32E 8-12 32-39
  28.878  22  33.538  3k32E 32-39 60-64
  16.754  19  56.137  3k3vA 27-32 50-53
  86.463  39  69.656  3k40B 141-145 183-188
  19.281  18  28.575  3k40B 183-188 205-209
  57.277  26  47.445  3k40B 205-209 234-241
  53.867  26  22.945  3k40B 234-241 266-270
  32.523  26  15.381  3k40B 266-270 295-298
  20.973  25  76.636  3k40B 405-410 434-437
  42.114  33  25.143  3k50A 187-194 226-230
  14.217  21  18.369  3k50A 292-297 317-322
  25.832  18  51.830  3k59A 44-49 66-74
  26.686  14  31.458  3k59A 178-184 197-201
  21.882  22  77.604  3k59A 197-201 222-225
  28.848  25  39.960  3k6mC 19-22 46-49
  46.996  21  23.588  3k6mC 46-49 69-74
  19.652  20  14.867  3k6mC 69-74 93-96
   3.258  20  36.873  3k6mC 279-282 301-304
  31.022  19  27.217  3k6mC 444-450 468-475
  29.762  20  14.884  3k6rA 128-131 150-155
  18.408  23  19.294  3k6rA 150-155 177-181
  12.131  15  45.601  3k6rA 177-181 195-198
  18.388  23  20.479  3k6rA 195-198 220-228
 147.116  23  39.538  3k6rA 220-228 250-262
 173.828   3  70.998  3k6yA 90-93 95-100
  54.222  23  48.157  3k7iB 135-140 162-167
  16.334  22  22.950  3k8gB 199-207 228-232
  31.239  34  24.043  3k8kA 40-43 76-79
  48.476  19  30.563  3k8kA 405-407 425-427
  54.317  38  29.496  3k8kA 466-468 505-507
   7.577  16  54.305  3k8uA 63-69 84-88
  32.803  39  19.529  3k93A 108-114 152-158
  29.196  20  21.379  3k94A 2-6 25-30
  25.306  26  30.906  3k94A 96-99 124-128
  14.616  20  19.354  3ka7A 2-6 25-29
  53.794  30  36.642  3ka7A 326-333 362-370
  29.184  33  13.045  3kanB 2-6 38-42
  26.737  33  16.787  3kanB 57-63 95-101
  34.194  28  20.066  3kbqA 5-11 38-45
  18.338  21  35.324  3kbqA 38-45 65-69
  20.187  17  33.782  3kc2A 95-99 115-117
  13.425  17  28.011  3kc2A 292-297 313-316
  32.629  21  13.261  3kd6A 122-125 145-148
  38.258  24  19.973  3kd6A 145-148 171-175
  15.005  28  24.611  3kd6A 171-175 202-206
 105.887  20  72.689  3ke3A 52-57 76-81
  14.240  21  17.744  3ke3A 76-81 101-106
  35.656  29  20.398  3ke3A 138-142 170-174
  18.863  19  19.576  3ke3A 170-174 192-195
  26.574  30  24.784  3kebA 51-55 84-89
  29.906  21  26.956  3kebA 84-89 109-112
  48.191  21  21.200  3keoB 85-90 110-117
  20.691  17  38.275  3keoB 110-117 133-136
  40.128  16  69.596  3keoB 133-136 151-154
  16.514  22  18.310  3keoB 151-154 175-178
  15.009  14  17.325  3keoB 175-178 191-194
  54.884  38  49.573  3keyA 113-117 154-161
  29.141  28  36.006  3kffA 112-121 148-150
  25.254  17  49.016  3kfwX 122-126 142-146
  41.927  25  38.103  3kg0A 24-32 56-63
  24.121  27  39.153  3kg0A 70-77 103-110
  18.059  37  14.529  3kgkA 4-7 43-46
  62.748  22  64.639  3kgwA 76-79 100-105
  11.506  19  22.392  3kgwA 100-105 123-128
  37.961  24  33.928  3kgwA 123-128 151-155
  24.392  20  15.443  3kgwA 180-184 203-207
   6.994  23  25.023  3kgyB 96-101 123-126
   7.793  20  57.489  3kgyB 141-145 164-167
  26.485  19  52.122  3kgyB 164-167 185-190
  41.606  23  41.745  3kgyB 185-190 212-219
  16.245  19  72.657  3kh0B 83-85 103-108
 156.702  36  19.614  3khiA 53-56 91-95
  46.105  35  21.377  3khiA 91-95 129-132
  46.024  34  42.969  3khnB 44-50 83-89
  24.653  32  17.285  3kizA 103-111 142-151
  16.551  19  50.540  3kizA 285-288 306-309
  32.884  20  56.272  3kizA 341-347 366-373
   7.780  26  28.190  3kjhA 2-6 31-35
  45.706  35  39.622  3kjhA 97-101 135-138
  21.938  20  36.592  3kjhA 135-138 157-161
  22.500  26  21.678  3kjhA 157-161 186-193
  24.293  19  27.812  3kjhA 186-193 211-216
 112.318  34  31.373  3kk7B 499-504 537-540
  49.550  27  36.338  3kkfA 6-14 40-47
   7.405  27  46.183  3kkfA 54-61 87-94
  12.908  21  67.556  3kkiB 121-125 145-149
  22.053  18  30.751  3kkiB 145-149 166-170
  18.810  20  42.183  3kkiB 166-170 189-193
  35.765  26  22.888  3kkiB 189-193 218-222
  23.864  28  16.846  3kkiB 218-222 249-253
  54.138  36  29.454  3kklA 5-9 44-49
  28.801  30  11.740  3kklA 101-104 133-137
  22.735  19  19.368  3kkzA 49-53 71-76
  32.611  23  26.546  3kkzA 71-76 98-102
  12.437  16  62.812  3kkzA 98-102 117-121
  15.828  25  25.588  3kkzA 117-121 145-153
  70.171  36  52.264  3kkzA 145-153 188-195
  20.359  21  20.848  3kljA 149-152 172-175
 140.809  38  44.484  3klkA 205-208 245-247
  43.857  35  21.308  3klkA 666-668 702-704
   5.969  14  65.108  3kmaA 29-39 52-54
  15.252  25  19.021  3knzD 53-56 80-83
  10.042  18  40.625  3knzD 80-83 100-104
  16.346  23  20.957  3knzD 100-104 126-130
  24.686  24  21.066  3knzD 226-230 253-257
  20.519  18  38.984  3knzD 253-257 274-278
   6.931  23  15.853  3knzD 274-278 300-304
  15.577  23  21.709  3kosA 12-19 41-48
  19.073  14  42.822  3kosA 41-48 61-66
  32.822   8  67.039  3kosA 61-66 73-79
  43.503  26  23.201  3kosA 106-108 133-135
  45.036  18  37.129  3kosA 133-135 152-156
  22.415  24  30.037  3kp8A 17-20 43-45
  21.062  17  73.965  3kq5A 133-136 152-157
  24.498  24  51.748  3kqnA 10-14 37-41
  21.000  23  29.098  3kqnA 37-41 63-65
  22.332  18  33.985  3kqnA 77-81 98-101
  34.145  29  22.279  3kqnA 98-101 129-133
  36.792  22  44.024  3kqnA 175-179 200-203
  27.990  16  29.563  3kqnA 200-203 218-222
  14.554  15  27.293  3kqnA 218-222 236-239
  15.446  21  16.875  3ksuA 13-17 37-42
  20.174  23  21.042  3ksuA 37-42 64-69
  15.254  26  42.891  3ksuA 64-69 94-97
  10.057  25  21.471  3ksxA 30-35 59-64
  35.848  19  34.748  3ksxA 59-64 82-85
  10.156  17  43.605  3ksxA 82-85 101-106
  16.302  26  31.525  3ksxA 133-136 161-164
  37.512  18  45.106  3ksxA 161-164 181-185
  28.013  14  78.290  3ksxA 181-185 198-202
  33.591  27  10.025  3ktaB 89-93 119-123
  52.646  38  22.489  3ktcB 10-13 50-55
  29.788  22  26.699  3ktcB 50-55 76-82
  19.411  25  31.400  3ktcB 197-202 226-230
  38.112  39  51.039  3ktcB 226-230 268-270
  44.240  18  79.935  3kw0A 89-94 111-118
  18.104  24  25.858  3kw2B 79-83 106-111
  49.198  33  21.235  3kw2B 106-111 143-149
  13.817  14  60.212  3kw2B 143-149 162-166
  63.830  28  16.390  3kw2B 162-166 193-197
  21.130  21  55.829  3kw2B 193-197 217-219
  45.878  26  82.327  3kwlA 41-48 73-75
  11.538  17  70.580  3kwlA 78-80 96-100
  46.412  23  27.596  3kxpB 70-74 96-100
  41.466  37  45.239  3kxpB 96-100 136-141
  41.215  19  18.596  3kxpB 136-141 159-165
  38.378  24  24.061  3kxpB 258-263 286-289
  28.619  22  28.672  3kxwA 67-70 91-94
  21.713  26  49.068  3kxwA 91-94 119-121
  12.994  25  21.797  3kxwA 211-213 237-239
  49.920  25  46.158  3kxwA 237-239 263-266
  18.047  28  14.418  3kxwA 263-266 293-296
  28.681  28  38.708  3kxwA 293-296 323-325
  16.117  32  28.326  3kxwA 499-508 539-544
  14.818  21  81.650  3kyfA 5-7 27-31
  42.585  24  28.857  3kzhB 64-66 89-91
  16.785  21  30.037  3kzhB 139-142 162-165
  10.517  25  27.565  3kzpA 75-79 103-107
  31.181  37  26.550  3kzpA 103-107 143-146
  30.401  23  33.107  3kzpA 143-146 168-172
  28.681  30  21.357  3kzpA 168-172 201-207
  24.263  19  30.030  3kzpA 201-207 225-228
  21.325  27  25.839  3kzqE 3-9 35-40
   5.937  16  30.662  3kzxA 181-184 199-203
  22.696  11  45.921  3l0qA 290-296 306-310
  17.592  21  36.164  3l0qA 445-449 469-473
  47.669  32  13.965  3l1wD 2-7 38-44
   4.312  16  38.259  3l1wD 38-44 59-64
  22.525  30  15.581  3l1wD 126-132 161-166
  19.930  18  24.309  3l2bB 104-106 123-126
  14.365  18  22.156  3l2bB 123-126 143-147
  39.272  21  25.571  3l2bB 143-147 167-170
  26.465  32  21.112  3l3sI 17-22 53-57
  15.122  18  27.620  3l46A 61-64 81-84
  22.373  26  16.071  3l49D 7-12 37-42
  13.550  24  34.414  3l49D 37-42 65-68
  17.335  22  20.848  3l49D 65-68 89-92
  44.233  11  13.282  3l49D 89-92 102-104
  27.303  28  27.334  3l49D 126-130 157-159
  56.769  36  54.862  3l49D 157-159 194-196
  31.702  24  23.684  3l49D 194-196 219-224
  61.634  17  24.466  3l49D 219-224 240-245
  27.969  22  50.972  3l4eA 4-8 29-33
  33.988  27  33.448  3l4eA 29-33 59-62
  36.040  21  53.704  3l4eA 59-62 82-85
  10.340  32  17.004  3l4eA 82-85 116-119
  42.268  26  34.355  3l4eA 157-159 184-186
  22.789  22  26.841  3l51A 47-49 70-72
  26.403  20  32.967  3l51A 123-125 144-146
  27.384  24  30.124  3l51B 47-49 72-74
  26.659  20  35.271  3l51B 120-122 141-143
  17.720  16  19.064  3l5oB 143-147 162-166
  58.980  24  24.375  3l5oB 162-166 189-193
  37.342  23  30.256  3l5oB 189-193 215-218
  36.941  18  21.525  3l5oB 215-218 235-241
  23.732  21  16.371  3l6bA 79-82 102-107
  33.220  18  24.049  3l6bA 102-107 124-128
   9.466  23  27.809  3l6bA 179-183 205-211
  40.915  29  80.984  3l6tB 5-9 37-40
 127.172  38  55.460  3l7hD 30-33 70-73
  23.389  21  36.367  3l7vA 38-40 60-64
  40.064  23  88.799  3l7vA 67-72 94-96
  37.344  27  70.430  3l7vA 185-188 214-216
  62.339  32  32.449  3l82B 128-134 165-171
   9.303  27  21.157  3l82B 165-171 197-203
  31.760  19  19.994  3l8dA 57-60 78-82
  26.741  19  18.405  3l8dA 78-82 100-104
  20.032  16  61.453  3l8dA 100-104 119-123
   8.539  26   6.629  3l8dA 119-123 148-154
  50.133  39  47.232  3l8dA 148-154 192-200
  42.814  39  24.687  3l8eA 7-10 48-54
  18.845  35  14.200  3l8eA 48-54 88-92
  19.780  17  24.975  3l8eA 132-135 151-155
  22.829  17  30.692  3l8eA 151-155 171-173
  36.838  19  85.548  3l9aX 40-43 61-66
  31.841  16  82.649  3l9aX 61-66 81-83
  43.665  34  52.267  3la7A 187-190 223-226
  30.896  32  30.781  3laxA 43-52 83-87
  13.896  19  84.680  3lc0A 70-72 90-92
   5.309  24  21.092  3lc0A 364-368 391-393
  34.585  22  42.822  3lc0A 391-393 414-418
  45.139  18  14.281  3lccA 68-72 89-95
  18.432  23  20.649  3lccA 89-95 117-121
  10.880  15  61.174  3lccA 117-121 135-138
  19.913  29   7.184  3lccA 135-138 166-171
  41.194  29  51.045  3lccA 166-171 199-205
  17.722  36  41.897  3ldtA 47-53 88-93
  39.558  36  37.384  3ldtA 88-93 128-130
  38.140  20  32.571  3lduA 7-12 31-36
  46.338  29  62.976  3lduA 63-70 98-104
  28.604  23  24.869  3lduA 260-264 286-290
  22.284  15  65.314  3lduA 286-290 304-307
  43.316  33   6.803  3lduA 304-307 339-344
  51.510  17  47.921  3lduA 339-344 360-365
  17.006  25  14.065  3ledA 141-145 169-173
  13.880  27  39.648  3ledA 169-173 199-205
 160.633  38  65.787  3leqA 31-34 71-75
   8.344  21  60.675  3lfjB 22-30 50-54
  37.306  25  28.944  3lfjB 50-54 78-81
  20.373  18  67.081  3lfjB 78-81 98-104
  19.726  19  34.102  3lfjB 98-104 122-127
  47.771  20  51.813  3lfrB 81-83 102-106
  17.444  31  19.515  3lftB 5-9 39-43
  12.498  24  40.878  3lftB 39-43 66-69
  29.344  18  23.823  3lftB 66-69 86-89
  76.783  22   7.845  3lftB 86-89 110-115
  37.446  27  28.893  3lftB 135-138 164-167
  49.656  23  59.672  3lftB 164-167 189-192
  10.342  25  14.588  3lftB 189-192 216-218
  26.728  29  35.765  3lfuA 25-29 57-60
  20.013  27   6.169  3lfuA 57-60 86-88
  19.167  24  11.470  3lfuA 216-219 242-247
  46.345  29  33.923  3lfuA 242-247 275-279
  35.424  28  57.114  3lfuA 318-323 350-354
  20.213  21  50.597  3lfuA 350-354 374-376
  27.666  12  49.034  3lfuA 554-558 569-572
  46.434  38  18.586  3lfuA 569-572 609-615
   5.622  27  34.557  3lgdA 260-267 293-299
  31.038  22  44.495  3lgdA 356-358 379-381
  40.204  30  26.181  3lgdA 379-381 410-412
  16.446  30  63.365  3lhiA 4-7 36-40
  22.577  24  27.179  3lhiA 36-40 63-67
   9.778  35  18.711  3lhiA 188-193 227-230
  47.254  29  37.031  3lhlA 58-62 90-95
  36.310  22  28.806  3lhlA 90-95 116-120
  16.574  34   9.530  3lhlA 116-120 153-158
   7.913  19  14.132  3lhlA 153-158 176-179
   6.626  18  35.134  3lhlA 176-179 196-202
  50.465  39  18.599  3lhlA 196-202 240-247
  37.226  21  57.941  3lhoA 39-47 67-74
  13.323  33  34.504  3lhoA 166-169 201-203
  28.507  18  33.489  3lhsA 88-92 109-112
  44.877  31  30.026  3lhsA 228-233 263-267
  23.812  29  18.658  3lhxA 132-136 164-168
  40.671  28   8.785  3lhxA 164-168 195-199
  22.528  28  19.740  3lhxA 195-199 226-230
 166.698  37  80.968  3licA 192-194 230-235
  39.932   9  81.035  3liuB 347-350 358-366
  55.532  34  18.971  3lkbB 6-14 47-55
  11.775  25  30.383  3lkbB 47-55 79-81
  10.027  21  23.060  3lkbB 79-81 101-103
   9.991  24  22.583  3lkbB 145-150 173-179
  14.681  23  40.930  3lkbB 173-179 201-205
  15.600  22  24.358  3lkbB 201-205 226-229
  16.135  22  17.668  3lkbB 226-229 250-253
  18.615  24  10.303  3lkdB 224-227 250-255
  12.940  24  15.519  3lkdB 250-255 278-282
  11.390  19  39.895  3lkdB 278-282 300-303
  23.394  25  48.415  3lkdB 353-358 382-387
  38.178  33  24.063  3lkeC 14-19 51-56
  35.809  13  40.478  3ll3B 263-269 281-286
  16.817  22  43.042  3ll3B 397-400 421-424
  51.175  33  22.388  3ll5D 6-10 42-47
  51.473  27  37.755  3ll5D 99-101 127-131
  21.226  19   8.519  3ll7A 96-99 117-122
  16.325  23  16.082  3ll7A 117-122 144-149
   1.447  18  40.275  3ll7A 144-149 166-169
  32.343  17  48.523  3ll7A 204-209 225-233
  10.038  10  87.711  3ll7A 326-328 337-347
  19.455  18  88.484  3ll7A 337-347 364-367
 142.032  24  18.932  3ll7A 364-367 390-395
  42.199  26  24.390  3llcA 39-43 68-72
  63.070  36  42.004  3llcA 68-72 107-113
  32.099  24  18.750  3llcA 107-113 136-143
  30.703  24  16.241  3llcA 209-214 237-242
  54.961  14  77.192  3lloA 16-18 31-36
  32.275  31  20.774  3lloA 31-36 66-70
  21.802  29  21.885  3lloA 66-70 98-102
  20.018  24  43.308  3lluA 71-75 98-104
  36.657  28  20.991  3lluA 98-104 131-137
  27.078  37  26.233  3lluA 131-137 173-176
  13.107  21  20.043  3llvA 9-12 32-36
  23.018  17  26.953  3llvA 32-36 52-54
  10.612  20  54.131  3llvA 52-54 73-76
  23.907  24  20.886  3llvA 73-76 99-103
  12.199  17  19.230  3llvA 99-103 119-122
  33.601  26  42.311  3lm2A 29-32 57-62
  44.912  15  34.894  3lm2A 185-189 203-205
  24.909  28   9.661  3lo8A 162-168 195-202
  24.851  24  15.253  3lo8A 195-202 225-231
  25.259  35  33.278  3lo8A 225-231 265-269
  23.501  38  12.024  3lo8A 265-269 306-308
  21.864  29  45.395  3lodA 75-82 110-115
  22.017  27  71.092  3logC 18-21 47-52
  44.284  24  53.174  3logC 80-84 107-112
  27.904  24  63.281  3logC 207-215 238-243
  17.376  36  22.268  3lopA 6-12 47-53
  72.337  27  20.681  3lopA 144-149 175-178
  43.673  22  28.854  3lopA 175-178 199-203
  10.250  22  24.424  3lopA 199-203 224-227
  14.554  23  24.134  3lopA 224-227 249-252
  23.828  23  25.257  3loqA 23-28 50-56
  23.023  29  21.019  3loqA 127-129 157-159
  20.826  25  22.850  3loqA 172-176 200-206
  27.260  25  22.461  3loqA 200-206 230-235
  12.702  21  62.969  3loqA 230-235 255-258
  13.690  28  25.187  3loqA 255-258 285-288
  37.767  19  34.722  3louB 11-18 36-46
  22.245  27  32.746  3louB 51-60 86-91
  16.120  24  24.251  3louB 97-101 124-130
  34.188  17  26.930  3louB 124-130 146-148
  36.573  27  63.275  3louB 146-148 174-177
  21.284  20  27.164  3louB 174-177 196-202
  14.712  22  21.621  3lovA 6-10 31-35
  34.305  37  27.943  3lovA 358-364 400-406
  11.834  28  40.526  3lp5A 7-10 37-42
  52.444  33  49.661  3lp5A 62-67 99-105
  27.483  23  15.490  3lp5A 99-105 127-134
  14.034  34   8.124  3lp5A 127-134 167-172
  52.122  30  18.768  3lp5A 167-172 201-206
  40.355  26  38.903  3lqbA 20-26 51-55
  13.060   8  75.046  3lqbA 51-55 62-66
  27.487  32  20.466  3lqcA 7-11 42-48
  30.051  25  24.124  3lqkA 9-13 37-41
   2.887  35  23.688  3lqkA 89-92 126-128
  50.209  18  47.120  3lqnA 99-101 118-122
  52.479  22  46.008  3lqvB 10-14 35-40
  14.270  28  18.639  3lrtB 50-53 80-83
  34.131  35  12.160  3lrtB 80-83 117-121
  27.361  16  27.819  3lrtB 117-121 136-139
  18.856  21  33.800  3lrtB 156-159 179-186
  17.154  11  51.389  3ls9A 31-36 46-49
  54.739  28  14.660  3ls9A 125-128 155-160
  38.960  28  51.270  3ls9A 204-208 235-239
  44.653  32  24.377  3ls9A 235-239 270-274
  14.499  19  29.553  3ls9A 270-274 292-295
  46.831  26  41.135  3ls9A 292-295 320-322
  11.079  22  19.578  3luaA 6-10 31-35
  23.297  20  33.059  3luaA 31-35 54-56
  10.714  29  20.917  3luaA 54-56 84-88
  29.877  20  23.315  3luaA 84-88 107-109
  27.174  23  17.417  3lubJ 113-118 140-145
  30.201  22  18.400  3lufB 6-10 31-35
  21.456  18  27.445  3lufB 31-35 52-54
  23.397  24  29.476  3lufB 52-54 77-81
  39.807  20  32.719  3lufB 77-81 100-102
  33.222  21  23.610  3lufB 126-130 150-154
  11.978  19  30.622  3lufB 150-154 172-176
   6.185  26  22.670  3lufB 172-176 201-206
  11.977  19  26.778  3lufB 201-206 224-227
  50.135  38  59.376  3lurB 12-21 58-64
  47.058  12  88.669  3lurB 70-77 88-92
  43.066  32  49.919  3lurB 95-103 134-138
   5.787  12  61.723  3luyA 151-155 166-169
  27.523  26  15.852  3lvjD 11-14 39-44
  21.865  21  34.161  3lvjD 39-44 64-68
  16.697  24  23.714  3lvuC 129-135 158-164
  40.958  17  59.113  3lvuC 158-164 180-186
   7.462  22  44.349  3lw7B 3-7 28-30
  19.959  20  34.802  3lw7B 81-84 103-109
   4.673  33  19.978  3lwaA 61-67 99-105
   8.724  23  29.141  3lwaA 99-105 127-129
  13.821  12  36.604  3lwxA 153-155 166-168
  43.452  29  32.833  3lxqA 87-93 121-123
  22.037  22  17.931  3lxqA 175-179 200-202
  37.744  23  33.024  3lxzC 4-7 29-32
  55.655  35  22.475  3ly7A 58-64 98-101
  28.517  15  36.383  3ly7A 98-101 115-122
  19.622  24  63.598  3lydB 52-60 83-92
  24.465  18  45.626  3lyeA 27-32 49-51
  30.581  26  17.549  3lyeA 91-94 119-123
  35.433  26  25.356  3lyeA 164-169 194-197
   3.448  23  38.042  3lyeA 194-197 219-223
  27.699  21  20.588  3lyeA 219-223 243-247
  24.186  22  76.958  3lygA 41-43 64-72
  34.093  27  30.628  3lyhB 7-12 38-42
  62.417  23  57.135  3lyhB 38-42 64-69
  39.018  28  22.602  3lyhB 64-69 96-99
  27.742  23  26.090  3lypB 10-13 35-38
   5.811  24  19.913  3m0fB 4-6 29-31
  11.713  24  33.110  3m0mD 249-254 277-282
  14.953  19  35.662  3m0zA 17-20 38-43
  10.628  26  35.508  3m0zA 38-43 68-71
  45.103  24  16.633  3m0zA 68-71 94-97
   6.538  19  26.180  3m0zA 94-97 115-120
  12.072  27  16.685  3m0zA 162-164 190-192
  23.609   9  74.297  3m1rB 29-31 39-44
  53.644  30  57.410  3m1rB 87-92 121-126
  10.327  22  28.009  3m1rB 121-126 147-152
   8.810  35   7.411  3m1rB 147-152 186-191
  15.677  20  20.064  3m1rB 186-191 210-213
  30.417  27  31.944  3m1rB 210-213 239-245
  54.454  39  22.621  3m1rB 239-245 283-289
  34.412  23  48.893  3m1uB 330-333 355-359
  31.124  24  13.468  3m1xA 95-102 125-130
  29.747  21  22.808  3m2tA 6-11 31-37
  25.449  21  16.334  3m2tA 71-74 94-97
  13.753  26  16.823  3m2tA 94-97 122-124
  54.138  39  23.922  3m2tA 149-157 195-205
  23.106  18  14.325  3m33A 51-55 72-77
   9.744  18  24.040  3m33A 72-77 94-97
  27.349  18  59.905  3m33A 94-97 114-118
  26.116  20   3.534  3m33A 114-118 137-142
  16.464  19  28.364  3m33A 137-142 160-173
  34.427  21  34.503  3m3hA 91-94 114-117
  25.380  22  23.550  3m3pA 6-10 31-35
  32.206  18  48.243  3m3pA 31-35 52-54
  14.250  32   7.236  3m3pA 52-54 85-88
  72.483  18  22.902  3m4iA 20-25 42-47
   6.583  32  29.198  3m4iA 94-97 128-131
  48.211  27  40.337  3m4iA 146-148 174-176
  47.153  27  43.187  3m4rA 127-131 157-159
   2.661  25  19.501  3m4rA 157-159 183-185
  68.933  36  30.703  3m84B 61-69 104-114
  15.025  26  16.816  3m84B 104-114 139-147
  14.683  20  57.028  3m84B 251-254 273-276
  36.616  21  62.677  3m84B 309-315 335-342
  47.873  26  13.256  3m89A 45-50 75-79
  30.789  18  26.760  3m89A 75-79 96-98
  10.165  27  20.915  3m89A 150-156 182-188
  28.155  38  19.059  3m89A 182-188 225-232
  60.837  33  20.076  3m89A 302-308 340-347
   3.120  16  28.069  3m9lA 148-151 166-169
  81.344  29  71.940  3madA 162-166 194-198
  18.453  18  27.876  3madA 194-198 215-219
  68.937  22  49.203  3madA 215-219 240-246
  52.700  26  22.326  3madA 240-246 271-275
  28.507  31  17.838  3madA 271-275 305-308
  13.479  22  53.819  3madA 408-412 433-435
  21.877  28  45.019  3mahA 11-25 52-54
 175.056  18  62.280  3mahA 58-63 80-94
  28.384  27  36.869  3majA 129-133 159-162
   9.124  20  28.869  3majA 159-162 181-184
   5.749  27  18.203  3majA 181-184 210-213
  19.869  24  20.436  3majA 240-242 265-267
  23.957  35  14.612  3mb2D 2-7 41-46
  20.090  21  17.089  3mb5A 96-100 120-125
  20.315  23  25.522  3mb5A 120-125 147-151
  16.943  15  54.961  3mb5A 147-151 165-168
   5.680  22   6.700  3mb5A 165-168 189-194
  39.640  25  41.341  3mb5A 189-194 218-220
  28.372  27  19.287  3mc3A 17-22 48-53
   8.747  38  22.962  3mc3A 48-53 90-94
  28.088  21  36.632  3mc3A 90-94 114-116
  13.986  15  81.801  3mc3A 114-116 130-133
  42.477  38  18.827  3mcwB 14-18 55-60
  43.303  31  33.298  3mcwB 55-60 90-93
  38.670  23  62.635  3mcwB 90-93 115-120
  19.876  21  14.876  3mcwB 115-120 140-148
  22.121  20  16.608  3mczA 182-186 205-210
  17.855  22  25.571  3mczA 205-210 231-235
  30.449  17  61.388  3mczA 231-235 251-255
  14.170  28  12.571  3mczA 251-255 282-288
  79.018  22  44.962  3md1A 2-7 28-33
  38.761  29  31.414  3md7A 130-134 162-166
  27.577  20   2.888  3md7A 204-207 226-230
  49.116  28  28.460  3md7A 226-230 257-261
  64.764  20  29.902  3md7A 257-261 280-282
  31.955  16  53.538  3mdpA 29-34 49-55
  43.963  32  19.386  3mduA 115-120 151-156
  46.000  33  22.431  3mduA 229-233 265-269
  15.409  19  31.415  3mduA 265-269 287-290
  36.089  26  39.589  3mduA 287-290 315-317
  23.635  31  22.386  3me7A 31-36 66-71
  46.595  25  36.891  3me7A 66-71 95-100
  38.670  19  21.793  3merB 32-35 53-56
   8.568  26  10.834  3merB 97-101 126-132
  64.538  33  31.505  3merB 126-132 164-173
  22.089  33  48.963  3mfbB 94-98 130-134
 171.224  18   7.288  3mfiA 267-272 289-292
  25.282  39  29.932  3mfiA 461-467 505-510
  22.376  17  44.377  3mg9A 70-75 91-98
  28.252  21  19.901  3mggB 40-43 63-68
  22.690  22  28.940  3mggB 63-68 89-93
  15.714  16  69.938  3mggB 89-93 108-112
  10.581  26  20.613  3mggB 108-112 137-151
  47.866  36  14.730  3milA 5-10 45-50
  54.198  24  41.092  3milA 45-50 73-78
  48.529  38  18.139  3milA 73-78 115-119
  28.069  23  27.497  3mjeA 46-49 71-74
  33.231  27  47.651  3mjeA 71-74 100-102
  26.265  39  24.784  3mjeA 100-102 140-144
  51.297  36  16.441  3mjeA 140-144 179-184
 156.310  26  22.172  3mjeA 179-184 209-213
  10.340  22  22.869  3mjeA 241-245 266-271
  13.148  23  19.506  3mjeA 266-271 293-298
  15.561  23  57.855  3mjeA 293-298 320-325
  37.932  36  26.310  3mjeA 370-375 410-414
  32.409  22  17.908  3mjfA 6-10 31-35
  26.193  18  47.865  3mjfA 125-128 145-148
  38.156  27  49.378  3mjfA 158-161 187-190
  61.216  33  30.744  3mkcA 141-143 175-179
  42.117  29  23.214  3mkcA 175-179 207-211
  15.293  27   7.444  3ml1A 181-185 211-216
  19.746  13  14.598  3ml1A 211-216 228-231
  42.354  21  19.976  3moiA 3-8 28-34
  24.255  21  19.296  3moiA 67-70 90-93
  16.425  18  33.827  3mpkA 141-145 162-166
  29.572  18  63.089  3mpkA 162-166 183-187
  16.966  17  68.132  3mpkA 183-187 203-208
   8.423  22  34.535  3mstA 22-24 45-47
  38.000  11  45.695  3mstA 45-47 57-61
  39.607  11  51.372  3mstA 57-61 71-77
   6.223  22  26.049  3mstA 91-94 115-118
  49.772  16  46.694  3mstA 115-118 133-137
  32.799  23  17.287  3mszA 6-10 32-35
  27.682  25  28.952  3mt0A 9-13 37-43
  30.163  25  22.392  3mt0A 37-43 67-72
   8.888  22  65.215  3mt0A 67-72 93-96
  29.779  28  22.721  3mt0A 93-96 123-126
  39.979  32  29.665  3mt0A 136-140 171-178
   8.257  19  54.851  3mt0A 218-222 240-244
  49.152  27  23.929  3mt0A 240-244 270-274
  39.988  37  39.300  3mtkB 37-44 80-82
 165.145  31   7.701  3mtkB 123-129 159-163
  29.105  22  23.556  3mtqB 22-29 50-55
  29.288  25  39.757  3mtqB 50-55 79-84
  28.416  21  19.236  3mtqB 79-84 104-108
  25.422  11  57.256  3mtwA 31-37 47-50
  46.954  38  31.497  3mtwA 60-65 102-107
  31.248  25  11.357  3mtwA 102-107 131-134
  61.262  37  23.957  3mtwA 184-187 223-227
  23.720  17  17.162  3mtwA 223-227 243-246
  19.326  19  35.772  3mtwA 243-246 264-266
  10.101  22  19.107  3mw8A 4-6 27-29
  22.426  22  17.209  3mw8A 53-56 77-80
  10.501  19  24.201  3mw8A 122-127 145-150
   4.241  27  18.042  3mw8A 175-177 203-206
  10.488  18  30.357  3mw8A 203-206 223-225
  48.103  22  30.123  3mxoB 58-61 82-85
  35.996  29  57.726  3n01A 2-7 35-41
  24.359  32  58.135  3n01A 44-49 80-86
  25.562  30  49.824  3n0aA 31-35 64-68
  30.758  16  25.491  3n0aA 64-68 83-85
  44.226  33  44.972  3n0aA 83-85 117-121
  29.990  21  23.507  3n0rA 162-166 186-191
  18.907  18  31.757  3n0rA 186-191 208-212
  39.504  25  30.497  3n0rA 208-212 236-240
  23.220  18  32.475  3n0rA 236-240 257-259
  10.054  25  34.872  3n0xA 45-53 77-79
   2.684  22  32.725  3n0xA 77-79 100-102
  30.900  18  25.919  3n0xA 100-102 119-121
  24.581  23  17.398  3n0xA 142-149 171-178
  24.808  25  31.714  3n0xA 171-178 202-207
  30.314  24  31.569  3n0xA 202-207 230-232
  46.792  21  38.313  3n17A 8-14 34-41
  39.541  34  30.649  3n17A 34-41 74-80
  32.505  33  27.808  3n17A 74-80 112-116
  63.546  33  32.606  3n2wC 95-99 131-134
  26.868  34  27.979  3n2wC 251-257 290-301
  25.234  18  25.562  3n3yB 64-70 87-90
  15.164  22  17.716  3n4jA 6-10 31-35
  20.903  27  21.754  3n4jA 31-35 61-63
   8.511  21  76.235  3n4jA 61-63 83-86
  40.699  19  24.939  3n4jA 83-86 104-107
  29.416  35  50.977  3n4pD 91-99 133-138
  13.023  29  29.765  3n4pD 133-138 166-169
  30.222  29  24.152  3n54B 74-77 105-109
   0.958  25  22.947  3n6tA 2-7 31-35
  29.995  20  26.411  3n6tA 31-35 54-57
  46.067  11  56.207  3n6tA 54-57 67-74
  27.297  26  35.470  3n6tA 101-103 128-131
  53.745  18  52.986  3n6tA 128-131 148-152
  10.323  14  79.968  3n6tA 148-152 165-167
   4.306  34  26.803  3n6xA 272-275 308-310
  24.961  24  30.970  3n6xA 378-380 403-406
  20.291  20  31.981  3n6zA 50-52 71-75
  27.312  27  29.504  3n75D 3-6 32-34
  50.489  19  51.132  3n75D 32-34 52-58
  37.194  22  24.955  3n75D 52-58 79-82
   8.956  19  28.865  3n75D 79-82 100-103
  29.218  22  69.624  3n75D 212-216 237-241
  22.076  18  31.842  3n75D 237-241 258-262
  37.050  29  13.622  3n75D 326-330 358-364
   9.201  21  33.456  3n79A 3-10 30-37
  15.984  21  36.850  3n79A 41-48 68-77
  12.487  20  37.297  3n79A 96-103 122-128
  31.073  23  36.086  3n79A 135-142 164-171
  62.833  29  47.599  3na2D 116-122 150-154
  41.054  33  45.948  3na5A 70-73 105-109
   1.437  25  31.718  3na5A 105-109 133-136
  36.914  28  47.841  3na5A 133-136 163-167
  27.982  23  28.296  3na5A 255-257 279-281
  35.068  19  38.975  3na5A 368-372 390-393
  67.137  29  17.820  3na6A 51-55 83-88
  45.069  23  26.601  3na6A 156-160 182-186
  30.385  31  22.962  3nb0C 29-33 63-68
  13.782  20  16.708  3nb0C 183-188 207-211
  38.042  33  17.735  3nb0C 332-338 370-376
  16.812  26  66.934  3nb0C 492-496 521-523
  32.323  23  16.981  3nb0C 521-523 545-548
  23.978  24  29.152  3nb0C 545-548 571-574
  20.279  19  17.228  3nb2B 78-80 98-100
  29.534  25  22.120  3nbmA 7-13 37-43
  22.035  14  46.747  3nbmA 37-43 56-59
  23.934  22  17.322  3nbmA 56-59 80-83
  47.838  23  52.318  3nd1B 22-28 50-54
  42.358  28  26.313  3nd1B 50-54 81-85
  29.261  24  35.543  3nd1B 125-131 154-159
  41.839  16  31.546  3nd1B 184-187 202-206
  26.154  16  33.468  3nd1B 202-206 221-227
  56.569  25  28.565  3nd1B 235-240 264-270
  42.017  32  22.928  3ndhB 97-105 136-141
  26.911  26  52.370  3nekA 42-50 75-80
  23.608  22  68.410  3nekA 121-128 149-158
  45.414  20  59.924  3nekA 149-158 177-180
  35.467  18  32.548  3ng9F 619-621 638-640
 174.561  26  41.878  3ngwA 86-90 115-119
  64.919  36  38.834  3njcB 92-98 133-140
  30.532  33  22.768  3njdA 45-50 82-87
   3.616  16  43.603  3nk6B 34-38 53-59
  58.456  21  34.850  3nk6B 53-59 79-82
  27.575  24  20.049  3nk6B 121-125 148-151
  27.119  26  23.455  3nk6B 148-151 176-178
  19.789  18  86.717  3nk6B 176-178 195-198
  39.474  18  63.228  3nk6B 217-221 238-240
  26.833  17  83.762  3nklA 49-52 68-71
  24.716  24  24.736  3nklA 68-71 94-97
  18.370  22  20.860  3nksA 4-8 29-33
  56.926  24  49.575  3nlcA 12-20 43-52
  34.469  18  51.868  3nlcA 62-71 88-90
  17.518  22  19.841  3nlcA 111-113 134-136
  79.610  25  51.760  3nlcA 418-422 446-448
  31.482  27  41.317  3nnfA 119-129 155-160
  56.146  12  68.087  3no0A 12-15 26-33
  40.258  33  20.069  3no4A 122-127 159-164
  10.109  24  22.125  3nohA 61-67 90-96
  39.461  17  49.286  3nohA 90-96 112-116
  18.900  14  45.945  3nohA 112-116 129-134
  26.645  24  27.687  3noqA 6-11 34-40
  40.088  29  15.404  3noqA 68-71 99-103
  18.681  39  21.439  3npdA 43-50 88-95
  30.004  11  56.936  3nqbB 63-68 78-81
  49.281  22  28.519  3nqbB 91-96 117-122
  41.081  28  19.832  3nqbB 117-122 149-152
  18.959  25  37.237  3nqbB 259-263 287-290
 157.408  20  15.214  3nqbB 485-489 508-513
 115.188  27  65.799  3nqnB 5-13 39-43
  41.976  38  84.613  3nr5A 33-40 77-79
  32.238  21  62.584  3nraB 105-108 128-133
  45.066  17  29.460  3nraB 128-133 149-154
  61.183  29  41.093  3nraB 149-154 182-186
  25.678  29  16.018  3nraB 182-186 214-218
  25.661  28  17.447  3nraB 214-218 245-249
  17.680  24  29.819  3nrsA 53-58 81-84
  31.085  18  33.300  3nrsA 145-149 166-169
  45.250  32  14.532  3nrsA 166-169 200-203
  24.924  20  25.133  3nrsA 200-203 222-225
  20.497  32  32.806  3nrsA 313-316 347-351
  25.212  22  15.401  3nrsA 347-351 372-375
  76.235  28  60.329  3ns6B 8-12 39-43
  38.199  26  54.286  3ns6B 56-61 86-89
   9.001  26  23.861  3nsxB 168-171 196-199
  39.780  35  29.136  3nsxB 196-199 233-239
  30.580  20  14.941  3ntvA 74-78 97-102
  24.193  23  22.526  3ntvA 97-102 124-128
  14.007  18  43.856  3ntvA 124-128 145-149
  39.627  23  18.733  3ntvA 145-149 171-175
  29.216  18  12.515  3nuqA 225-229 246-249
  21.315  18  24.955  3nuqA 246-249 266-268
  44.583  23  37.163  3nutA 10-15 37-40
  18.304  16  22.415  3nutA 37-40 55-58
  39.886  23  40.499  3nutA 55-58 80-85
  20.152  29  32.071  3nutA 80-85 113-116
  38.096  25  24.588  3nutA 137-141 165-169
  10.147  28  31.668  3nutA 165-169 196-201
  13.941  14  37.894  3nutA 209-214 227-231
  25.495  14  63.945  3nvoB 28-30 43-48
  29.663  23  25.706  3nvsA 62-66 88-90
  46.517  22  21.626  3nvsA 112-115 136-140
  33.566  25  38.876  3nvsA 136-140 164-166
  12.552  24  22.403  3nvsA 185-189 212-216
  24.689  26  22.630  3nvsA 212-216 241-243
  41.523  24  31.158  3nvsA 284-288 311-314
  13.858  23  17.677  3nvsA 330-332 354-357
  40.257  27  16.872  3nvsA 354-357 383-386
   8.220  20  36.805  3nvwB 185-190 209-216
  31.442  24  24.217  3nvwL 190-194 217-221
 163.843  33  42.173  3nvwL 217-221 253-256
  21.455  29  12.325  3nvwL 286-296 324-331
  57.014  38  25.719  3nwrA 14-23 60-70
  38.310  28  28.746  3nwrA 89-99 126-133
  24.947  18  33.912  3nytA 77-81 98-102
  76.390  23  56.981  3nytA 98-102 124-127
   6.049  22  25.608  3nznA 24-28 49-53
  46.303  27  25.832  3o0qB 134-136 162-166
  19.614  26  27.785  3o0qB 211-216 241-246
  20.097  24  22.502  3o3mA 109-112 135-137
  37.409  21  51.153  3o3mA 258-263 283-285
  47.827  26  22.142  3o3mA 338-343 368-373
   1.245  17  30.880  3o3mB 30-33 49-52
  44.009  18  20.305  3o3mB 230-236 253-260
  39.356  25  29.916  3o3mB 316-322 346-351
  49.456  27  31.387  3o4hD 362-365 391-395
  31.900  22  10.286  3o4hD 439-444 465-468
  22.288  26  17.978  3o4hD 516-521 546-551
  10.413  24  14.976  3o53A 11-15 38-40
  21.842  23   1.389  3o53A 38-40 62-64
  35.269  21  11.542  3o53A 123-126 146-150
  31.412  22   6.949  3o53A 195-197 218-220
  24.901  22   4.363  3o53A 218-220 241-243
 147.861  31  57.995  3o5yB 35-42 72-75
 172.750  26  13.176  3o7bA 116-119 144-147
  18.126  14  63.786  3o7bA 150-155 168-172
  31.201  18  26.287  3o7bA 168-172 189-194
  15.593  20  54.052  3o7bA 189-194 213-215
  53.407  39  70.793  3o8mA 105-112 150-156
  43.859  35  33.998  3o8mA 411-416 450-454
  46.426  23  57.580  3o94D 118-123 145-150
  17.663  21  15.455  3o94D 145-150 170-178
  19.502  23  40.720  3o94D 170-178 200-202
   9.746  21  22.872  3o9zA 5-9 29-34
  10.170  18  17.261  3o9zA 29-34 51-53
  29.548  23  41.282  3o9zA 51-53 75-78
  21.805  21  20.591  3o9zA 75-78 98-101
  33.016  26  28.139  3o9zA 98-101 126-128
  10.000  18  68.497  3oajA 9-16 33-39
  13.882  19  64.968  3oajA 154-160 178-183
  11.601  22  18.603  3ocjA 121-124 145-150
  21.697  23  24.811  3ocjA 145-150 172-176
  25.794  15  54.093  3ocjA 172-176 190-192
  39.135  31  10.221  3ocjA 190-192 222-226
  52.529  26  31.221  3ocuA 119-127 152-155
  57.599  19  64.256  3ocuA 152-155 173-180
   2.718  34  34.967  3ocuA 173-180 213-215
  17.764  28  58.945  3od1A 125-134 161-167
  14.813  23  24.491  3od1A 339-343 365-369
  14.478  18  44.003  3od1A 365-369 386-389
  81.272  29  36.606  3oepA 3-8 36-42
 162.311   3  37.015  3oepA 390-392 394-396
  54.457  34  46.805  3ofgA 12-17 50-56
  59.714  20  50.877  3ofgA 59-64 83-89
  15.438  18  14.495  3ofkB 54-58 75-79
  32.322  21  21.344  3ofkB 75-79 99-102
  28.093  16  51.683  3ofkB 99-102 117-121
  14.386  29   7.695  3ofkB 117-121 149-155
  50.707  27  40.245  3ofkB 149-155 181-189
  40.607  27  40.327  3og2A 42-46 72-76
  43.197  35  23.547  3og2A 72-76 110-114
  40.331  37  21.865  3og2A 237-239 275-280
  75.528  39  22.832  3og2A 275-280 318-322
  11.218  24  25.428  3og9B 19-22 45-48
   8.224  21  12.456  3og9B 105-109 129-133
  13.370  19   4.646  3og9B 129-133 151-156
  26.511  26  22.018  3og9B 151-156 181-186
  15.357  21  27.424  3oh8A 149-153 173-178
  50.010  39  31.087  3oheB 34-39 77-81
  51.166  33  56.954  3ohgA 59-63 95-100
  23.154  12  64.139  3ohgA 142-146 157-162
  54.820  30  34.496  3ohgA 200-206 235-238
  37.394  22  20.382  3ohsX 3-8 29-35
  30.040  21  21.140  3ohsX 69-72 92-95
  11.510  26  17.956  3ohsX 92-95 120-122
  30.636  24  27.132  3oiyA 67-71 94-96
  46.014  25  15.480  3oiyA 94-96 120-124
  26.369  19  29.205  3oiyA 120-124 142-145
  13.751  20  54.936  3oiyA 231-236 255-259
  24.869  21  48.669  3oiyA 255-259 279-281
  14.821  20  28.603  3oiyA 279-281 300-304
  27.505  20  46.731  3oiyA 300-304 323-327
  40.201  21  11.143  3oizA 17-26 46-56
  28.426  23  35.151  3oizA 46-56 78-82
   3.780  20  24.762  3oj0A 23-27 46-51
   6.841  17  30.934  3oj0A 46-51 67-70
   5.855  14  66.384  3oj0A 67-70 83-86
  19.367  20   7.290  3oj0A 83-86 105-108
  15.795  27  16.904  3okpA 7-11 37-41
  30.218  20  23.649  3okpA 37-41 60-62
  45.386  28  57.996  3okpA 60-62 89-92
   8.498  21  16.960  3okpA 89-92 112-116
  23.551  28  21.837  3okpA 112-116 143-146
  11.354  19  31.510  3okpA 143-146 164-167
  20.506  28  15.384  3okpA 200-204 231-235
  41.061  21  22.733  3okpA 231-235 255-257
  28.851  19  67.758  3okpA 255-257 275-277
  57.352  30  17.928  3okpA 275-277 306-308
  26.099  16  23.714  3okpA 306-308 323-325
  29.810  34  21.599  3om0A 5-11 44-50
  23.651  24  19.443  3om0A 142-146 169-173
  22.560  22  41.067  3om0A 169-173 194-198
  14.841  25  21.981  3om0A 194-198 222-225
  45.734  21  20.996  3om0A 222-225 245-249
  29.633  22  20.378  3ondB 59-62 83-86
  40.211  23  11.898  3ondB 83-86 108-110
  45.072  29  32.970  3ondB 108-110 138-141
  16.398  23  20.404  3ondB 205-207 229-231
  11.815  20  22.211  3ondB 267-271 290-294
  88.602  30  35.019  3ondB 290-294 323-326
   4.908  22  13.245  3ondB 323-326 347-350
   5.591  21  65.479  3ondB 347-350 370-375
   8.413  28  71.758  3onhA 6-12 39-43
  34.770  22  34.207  3onhA 48-52 73-78
  33.183  26  30.130  3onmB 30-34 59-63
  19.806  17  35.592  3onmB 59-63 79-82
  15.484  10  58.844  3onmB 79-82 91-93
  49.439  22  25.626  3onmB 115-120 141-147
  22.850  27  25.224  3oo8A 30-34 60-64
  54.353  22  55.489  3oo8A 60-64 85-89
  38.213  17  83.300  3oo8A 259-263 279-282
  20.780  21  24.754  3ooqJ 223-227 247-251
  28.581  19  27.422  3ooqJ 247-251 269-271
  45.000  31  28.034  3ooqJ 269-271 301-303
  42.150  39  58.381  3oosA 51-55 93-98
  30.339  19  15.156  3oosA 93-98 116-122
  38.229  23  16.958  3oosA 224-229 251-255
  16.390  26  18.125  3ooyB 145-149 174-180
  37.662  29  42.192  3ooyB 174-180 208-213
  34.476  20  24.556  3ooyB 208-213 232-237
  15.279  21  23.221  3ooyB 331-335 355-357
  46.005  23  42.265  3ooyB 355-357 379-385
  17.005  22  28.773  3ooyB 379-385 406-411
  47.165  29  36.139  3ooyB 406-411 439-442
  41.231  22  20.581  3ooyB 439-442 463-467
  16.126  25  31.350  3ooyB 500-502 526-529
  15.769  23  49.096  3ooyB 526-529 551-555
  30.138  25  14.819  3ooyB 551-555 579-583
  24.095  20  67.726  3op6B 54-61 80-82
  16.175  27  17.400  3oq4A 56-58 84-86
  34.291  26  21.764  3oqiA 31-36 61-66
  32.541  24  30.033  3oqiA 200-204 227-233
  57.738  30  19.896  3oqpA 51-56 85-89
  52.484  23  54.554  3oqpA 85-89 111-116
   9.517  21  30.837  3oqpA 111-116 136-140
  24.798  16  19.494  3or1D 216-219 234-240
  28.859  15  12.367  3or1E 184-187 201-206
   4.387  19  14.852  3orhD 63-67 85-90
  17.309  21  24.050  3orhD 85-90 110-114
  15.189  18  42.389  3orhD 110-114 131-134
  37.527  32   9.219  3orhD 131-134 165-168
  35.258  27  28.159  3os4A 171-173 199-202
  16.667  24  37.141  3os4A 255-257 280-283
  21.019  28  19.657  3os4A 280-283 310-313
  48.072  22  23.431  3os4A 310-313 334-339
  93.538  24  73.237  3ostA 23-31 54-60
  11.059  25  13.787  3ot2A 108-112 136-141
  19.005  21  21.218  3ot9B 129-134 154-158
  20.277  32  17.047  3ot9B 163-167 198-201
   7.435  15  17.543  3ot9B 239-243 257-259
  54.087  23  24.897  3ot9B 257-259 281-287
  62.626  39  29.232  3ot9B 281-287 325-330
  86.121  39  41.129  3otdA 23-30 68-74
  34.929  25  21.631  3otiB 22-26 50-55
  17.730  15  34.320  3otiB 50-55 69-71
  50.553  18  29.894  3otiB 133-137 154-157
  57.250  29  26.971  3otiB 234-237 265-268
  51.027  18  30.900  3otiB 265-268 285-287
  17.531  17  68.361  3otiB 285-287 303-305
  23.435  18  20.025  3otiB 303-305 322-324
  41.483  23  17.551  3otiB 322-324 346-348
  15.031  19  17.271  3ou2A 50-53 71-75
  17.763  18  24.326  3ou2A 71-75 92-96
  28.276  15  62.330  3ou2A 92-96 110-114
  14.189  28  11.121  3ou2A 110-114 141-147
  29.919  20  48.077  3oulA 4-11 30-32
  44.082  29  79.996  3oulA 60-64 92-94
  49.254  39  26.767  3ovgB 23-27 65-68
  37.961  27  22.307  3ovgB 65-68 94-96
  37.510  29  22.076  3ovgB 154-157 185-188
   8.376  25  20.994  3ovgB 185-188 212-215
  30.323  22  30.788  3ovgB 212-215 236-239
  19.476  31  32.478  3ovgB 236-239 269-271
  18.773  17  28.206  3ovkC 55-59 75-78
  17.141  20  77.919  3ovkC 75-78 97-101
  15.916  20  30.417  3ovkC 97-101 120-124
  19.488  30  41.985  3owcB 93-101 130-136
  28.633  17  51.839  3owcB 130-136 152-157
  26.250  18  77.827  3oxhA 33-40 57-61
  58.037  18  84.666  3oxhA 97-103 120-127
  22.178  19  74.698  3oxhA 165-171 189-191
  56.576  18  85.561  3oxhA 225-231 248-256
  40.143  25  23.486  3oy2B 2-8 32-38
  28.312  14  23.091  3oy2B 32-38 51-53
  53.738  32  46.459  3oy2B 51-53 84-89
  27.845  22  23.613  3oy2B 84-89 110-114
  31.736  21  30.959  3oy2B 110-114 134-139
  28.604  19  35.438  3oy2B 134-139 157-159
  53.700  31  21.598  3oy2B 185-188 218-223
  34.720  33  30.810  3oy2B 218-223 255-258
  26.528  19  72.744  3oy2B 255-258 276-279
  11.766  22   7.919  3oy2B 276-279 300-303
  11.532  16  16.980  3oy2B 300-303 318-320
  41.600  29  17.301  3oyzA 13-17 45-48
  14.642  32  23.209  3oyzA 118-121 152-157
  19.967  27  32.205  3oyzA 152-157 183-188
  56.204  39  18.128  3oyzA 183-188 226-229
  28.541  28  46.614  3oyzA 226-229 256-258
   6.777  17  74.311  3oz2A 48-50 66-69
  33.666  29  39.047  3oz2A 221-228 256-266
  81.193  37  41.758  3ozpA 57-69 105-113
 133.108  20  16.042  3p06A 54-56 75-80
  47.203  20  40.087  3p0kA 191-193 212-214
  51.676  27  37.551  3p0yA 3-5 31-33
  40.495  25  11.589  3p0yA 127-131 155-158
  37.115  35  23.571  3p1vA 158-165 199-204
  31.325  22  33.513  3p24A 37-39 60-66
  47.618  30  31.673  3p24A 119-126 155-157
  34.098  33  19.292  3p24A 218-226 258-266
  55.821  35  49.093  3p24A 258-266 300-305
  51.395  19  20.635  3p2eB 26-31 49-55
  32.783  26  22.007  3p2eB 49-55 80-84
  15.402  17  63.571  3p2eB 80-84 100-104
  12.083  31   5.270  3p2eB 100-104 134-139
  37.380  23  26.390  3p3cA 179-181 203-205
  52.725  23  65.919  3p42C 16-22 44-46
  59.569  25  68.196  3p42C 140-143 167-171
  54.348  17  51.649  3p42C 177-181 197-200
  38.443  30  29.869  3p7iA 16-19 48-51
  36.468  20  46.538  3p7iA 48-51 70-72
  38.097  16  54.487  3p7iA 70-72 87-92
  38.828  31  26.070  3p7iA 129-131 161-163
  40.524  18  29.347  3p7iA 161-163 180-184
  13.464  19  68.055  3p7iA 180-184 202-207
  14.038  18  86.395  3p8aA 24-31 48-52
  11.605  18  62.286  3p8aA 189-198 215-219
 119.184  25  88.512  3p9vA 3-15 39-44
  27.730  28  31.402  3p9zA 40-43 70-72
   7.230  20  25.965  3p9zA 113-117 136-140
  15.372  21  24.056  3p9zA 164-167 187-190
  24.000  22  30.242  3pd7A 55-57 78-80
  37.635  24  25.942  3pe6A 44-48 71-75
  32.925  21   6.676  3pe6A 116-122 142-147
  37.306  24  15.136  3pe6A 231-236 259-264
  35.950  27  35.121  3pfeA 154-160 186-189
  41.323  27  38.227  3pfeA 334-342 368-373
  18.980  18  11.672  3pfgA 53-57 74-79
  19.945  19  25.478  3pfgA 74-79 97-99
  17.573  15  50.186  3pfgA 97-99 113-116
  27.850  31   4.672  3pfgA 113-116 146-149
  30.118  24  43.635  3pfoB 170-175 198-200
  33.123  34  21.926  3pfoB 292-301 334-342
  31.128  31  22.579  3pg7B 24-29 59-64
   7.905  31  19.832  3pg7B 59-64 94-100
  10.634  27  20.330  3pg7B 94-100 126-128
  37.981  27  21.381  3phhA 3-10 36-43
  18.448  19  36.213  3phhA 36-43 61-64
   2.497  20  19.887  3phhA 120-124 143-147
  22.773  17  19.284  3phhA 143-147 163-165
  15.011  11  51.192  3phhA 163-165 175-178
  26.857  27  15.276  3phhA 175-178 204-207
  36.074  21  78.285  3piuA 114-117 137-142
  35.331  18  29.624  3piuA 137-142 159-164
  56.418  29  57.130  3piuA 159-164 192-198
  31.230  29  21.258  3piuA 192-198 226-230
  25.732  36  21.137  3piuA 226-230 265-270
  93.734  23  76.783  3pj0B 65-69 91-94
  15.120  22  30.516  3pj0B 91-94 115-118
  55.176  23  48.391  3pj0B 115-118 140-144
  31.016  30  23.663  3pj0B 140-144 173-177
  27.540  25  11.726  3pj0B 173-177 201-205
  39.090  23  17.382  3pkzD 2-8 30-34
   8.999  25  42.205  3pkzD 30-34 58-61
  13.434  27  24.474  3pkzD 58-61 87-90
  13.127  21  18.105  3pl8A 49-52 72-75
  16.340  19  21.886  3plnA 38-42 60-64
  26.066  34  25.724  3plnA 60-64 97-100
   9.765  13  60.212  3plnA 97-100 112-115
  40.473  22  32.407  3plnA 148-151 172-174
  28.069  26  13.363  3plnA 194-196 221-223
  26.744  31  21.360  3plnA 335-338 368-371
  24.842  25  85.450  3pluA 33-38 62-66
  27.240  19  31.403  3pmoA 61-63 81-83
   5.958  13  35.358  3pmoA 81-83 95-97
  13.525  23  25.610  3pnnA 51-55 77-81
  58.601  38  69.081  3pnnA 77-81 118-121
 164.790  28  32.380  3pnnA 118-121 148-152
  11.157  25  17.014  3pnxF 6-11 35-40
  13.380  20  47.045  3pnxF 117-121 140-142
  13.144  15  81.501  3pnxF 140-142 156-159
   7.899  22  45.038  3popC 37-40 61-64
  42.689  18  18.412  3popC 61-64 81-84
  19.101  25  22.426  3popC 170-176 200-206
  48.160  34  27.080  3popC 226-234 267-274
  26.563  27  33.228  3popC 280-288 314-320
  26.356  22  88.930  3popC 314-320 341-349
  17.615  26  33.219  3popC 341-349 374-380
  38.084  36  89.698  3pplA 98-100 135-140
 113.868  17  30.782  3pplA 135-140 156-163
  29.797  32  14.372  3pplA 181-186 217-221
  37.064  32  23.894  3pplA 217-221 252-257
  50.007  39  32.108  3ppmB 132-136 174-179
  16.484  16  42.739  3ppmB 227-231 246-249
  40.654  31  34.100  3ppmB 320-323 353-356
  44.258  33  43.070  3ppmB 463-466 498-505
  29.033  14  34.853  3proD 61-67 80-83
  14.155  23  36.196  3proD 127-132 154-158
  12.320  19  28.301  3pshA 21-23 41-44
  36.095  19  33.388  3pshA 88-91 109-112
  31.422  29  28.386  3pshA 237-240 268-270
  38.049  28  61.444  3psmA 2-6 33-35
  10.353  27  18.236  3pt1A 249-253 279-283
  40.758  36  54.529  3pt1A 341-344 379-383
  56.824  35  17.862  3pt1A 379-383 417-422
  29.655  25  53.678  3pt5A 21-28 52-55
  38.197  30  26.591  3pt5A 233-236 265-268
   9.638  29  61.073  3ptyA 291-294 322-326
  17.124  25  24.306  3pu5A 7-12 36-41
  27.315  22  34.071  3pu5A 36-41 62-65
 134.847  28   4.732  3pvhA 18-20 47-53
  34.636  31  16.484  3pvhA 47-53 83-89
  12.222  22   9.947  3pvzD 37-41 62-66
  19.348  25   6.779  3pvzD 62-66 90-94
  26.083  22  27.624  3pvzD 90-94 115-118
  53.341  35  26.460  3pvzD 159-161 195-198
  57.278  20  43.594  3pvzD 284-287 306-312
  30.927  32  23.159  3q1tB 30-35 66-71
  34.109  21  18.861  3q2iA 14-19 39-45
  12.251  18  24.446  3q2iA 39-45 62-64
  19.386  15  47.939  3q2iA 62-64 78-81
  29.370  21  24.926  3q2iA 78-81 101-104
  13.839  26  20.095  3q2iA 101-104 129-131
  36.594  27  22.128  3q3eA 276-280 306-311
  13.503  15  28.389  3q3eA 306-311 325-328
  28.377  25  61.455  3q3eA 325-328 352-355
  30.554  21  16.398  3q3eA 352-355 375-378
  17.143  16  38.617  3q3eA 375-378 393-397
   3.752  14  32.061  3q3eA 393-397 410-414
  11.130  25  20.601  3q3eA 442-448 472-478
  37.127  24  16.999  3q3eA 472-478 501-504
  25.659  18  73.561  3q3eA 501-504 521-523
  15.104  22  13.799  3q3eA 521-523 544-547
  37.534  20  55.014  3q3jB 75-82 101-107
  49.916  28  30.473  3q3jB 101-107 134-139
  38.791  13  51.687  3q6zA 38-41 53-57
  58.435  36  35.112  3q6zA 111-115 150-153
  38.961  39  16.515  3q6zA 150-153 191-194
  44.313  20  23.555  3q7rB 13-18 37-42
  40.950  12  34.819  3q7rB 37-42 53-57
  18.941  21  22.421  3q7rB 53-57 77-80
  20.536  19  29.887  3q7rB 77-80 98-100
  30.570  17  20.327  3q87B 26-30 46-51
   9.490  15  33.599  3q87B 46-51 65-67
   6.280  15  61.099  3q87B 65-67 81-84
  54.338  35  11.182  3q87B 81-84 118-124
  28.144  19  36.821  3q87B 118-124 142-151
  38.110   9  76.368  3q8dB 171-174 182-184
  22.984  27  36.253  3q9lB 3-8 34-38
  45.111  31  33.927  3q9lB 83-86 116-120
  34.939  19  45.306  3q9lB 116-120 138-143
  34.703  33  20.312  3q9lB 138-143 175-183
  39.416  25  32.782  3q9lB 175-183 207-212
  14.899  27  38.021  3qb8B 109-117 143-148
   3.081  16  30.463  3qb8B 143-148 163-169
  15.745  25  26.453  3qc0A 7-10 34-36
  48.737  33  34.143  3qc0A 64-68 100-103
  30.312  37  36.333  3qc0A 100-103 139-141
  51.723  32  39.212  3qc0A 139-141 172-174
  25.421  28  17.861  3qd7X 49-51 78-82
  63.560  29  55.992  3qd7X 78-82 110-115
 164.588  36  72.401  3qdpA 81-86 121-125
  36.393  27  21.621  3qekB 5-12 38-45
  20.273  25  36.961  3qekB 38-45 69-71
  24.177  27  25.222  3qekB 69-71 97-99
  45.659  18  28.323  3qekB 97-99 116-118
  21.318  22  41.278  3qekB 190-197 218-222
   4.293  25  27.333  3qekB 218-222 246-248
  27.898  20  18.430  3qekB 246-248 267-271
  24.199  22  75.241  3qexA 186-191 212-214
  42.145  33  20.922  3qfeA 49-51 83-86
  35.010  24  26.775  3qfeA 83-86 109-112
  31.759  31  37.015  3qfeA 109-112 142-145
  44.400  27  27.649  3qfeA 142-145 171-175
  26.591  23  14.860  3qfeA 171-175 197-199
  30.580  18  47.363  3qfeA 197-199 216-218
  24.968  25  29.860  3qfmA 12-17 41-44
  12.330  24  28.981  3qfmA 41-44 67-70
  48.886  34  21.873  3qfmA 130-134 167-169
  24.994  30  11.245  3qftA 309-312 341-347
  14.798  25  11.229  3qftA 341-347 371-376
  18.832  31  24.835  3qftA 371-376 406-411
  22.481  21  69.647  3qguB 135-138 158-162
  54.239  29  21.881  3qguB 158-162 190-193
  55.692  20  27.137  3qguB 190-193 212-216
  31.811  29  19.645  3qguB 212-216 244-248
  29.657  27  22.740  3qguB 244-248 274-279
  11.013  14  40.285  3qh6A 91-98 111-116
  40.217  18  43.602  3qh6A 125-128 145-151
  43.512  34  33.803  3qhoC 64-67 100-105
  26.322  26  18.680  3qhpB 3-8 33-38
  12.722  22  12.336  3qhpB 78-80 101-104
  34.504  26  25.299  3qhqA 164-168 193-197
   7.932  11  32.677  3qhqA 193-197 207-209
  39.835  39  22.610  3qi7B 13-19 57-63
  62.834  26  51.080  3qi7B 57-63 88-93
   3.486  23  15.692  3qi7B 88-93 115-118
  22.465  17  12.431  3qi7B 115-118 134-137
  22.636  29  21.106  3qi7B 159-163 191-195
  43.711  34  32.515  3qi7B 191-195 228-230
  39.666  24  27.596  3qitA 28-32 55-59
  53.392  39  43.815  3qitA 55-59 97-102
  27.629  19  19.981  3qitA 97-102 120-126
  31.823  23  23.897  3qitA 234-239 261-265
   5.887  23  19.305  3qj4B 3-7 29-33
  30.964  37  29.831  3qj4B 241-246 282-288
  22.517  24  30.334  3qnmA 124-129 152-154
  28.002  29  65.966  3qnmA 152-154 182-186
  16.948  18  22.716  3qnmA 182-186 203-206
  12.025  15  13.381  3qnmA 203-206 220-222
  26.143  30  22.580  3qpaA 19-24 53-57
  23.178  23  19.128  3qpaA 98-104 126-132
  14.602  21  12.070  3qpaA 126-132 152-155
  23.897  27  21.165  3qslA 34-39 65-70
  42.990  19  52.677  3qslA 65-70 88-92
  29.274  15  74.158  3qslA 88-92 106-111
  20.191  27  36.658  3qslA 140-143 169-172
  40.449  19  48.660  3qslA 169-172 190-193
  28.806  15  49.074  3qslA 190-193 207-212
 112.535  25  74.669  3qszA 28-35 59-67
   8.573  15  84.035  3qtaA 37-47 61-67
  73.540  20  88.071  3qtaA 138-142 161-170
  23.433  17  25.621  3qu5A 186-190 206-209
  19.844  18  15.285  3qu5A 206-209 226-228
  50.416  22  19.434  3qufA 30-36 57-63
  40.116  24  41.320  3qufA 57-63 86-89
  64.391  25  22.115  3qvlB 2-7 31-36
  61.515  38  46.602  3qvlB 31-36 73-75
  14.262  20  23.481  3qvlB 73-75 94-96
  27.373  23  22.989  3qvlB 112-116 138-143
  55.077  36  55.476  3qvlB 138-143 178-180
 109.575  26  29.724  3qvpA 144-146 171-173
  11.196  23   2.497  3qvsA 196-198 220-222
   5.070  35  11.615  3qvsA 247-257 291-298
 161.940  30  54.916  3qwuB 94-98 127-134
  32.292  25  57.900  3qwuB 187-191 215-220
  27.971  21  39.608  3qwuB 303-310 330-340
  49.660  23  77.702  3qx1A 19-25 47-50
  26.690  26  42.488  3qxcA 22-28 53-56
   8.921  25  25.780  3qxcA 163-168 192-196
  21.120  24  35.253  3qy7A 104-108 131-135
  20.990  25  31.917  3qy7A 131-135 159-163
  54.832  28  34.952  3qy7A 159-163 190-192
  16.914  20  23.476  3qy9A 5-9 28-33
  75.390  26  54.140  3qy9A 28-33 58-60
   3.300  20   9.599  3qy9A 58-60 79-81
  28.448  22  10.308  3qy9A 79-81 102-105
  30.757  28  45.586  3qy9A 131-138 165-167
  19.780  15  33.134  3qy9A 165-167 181-188
  40.759  24  24.387  3qyfB 93-100 123-128
  54.213  34  53.993  3qyfB 123-128 161-165
  22.726  24  30.849  3qyfB 161-165 188-193
   5.042  21  67.173  3qyfB 226-228 248-251
  52.980  23  27.188  3r0vA 25-29 51-55
  43.572  35  50.775  3r0vA 51-55 89-94
  31.034  18  19.464  3r0vA 89-94 111-117
  22.823  23  21.563  3r0vA 209-213 235-239
  17.496  29  53.924  3r1kA 101-113 141-144
  18.450  22  36.817  3r1kA 261-269 290-295
  30.901  18  38.450  3r1kA 290-295 312-318
  12.422   8  85.246  3r1kA 363-368 375-377
  11.999  31  58.409  3r1xB 27-34 64-67
  29.958  20  29.358  3r1xB 250-254 273-277
  30.436  23  29.461  3r2qA 2-5 27-30
  17.624  20  30.377  3r2uD 49-53 72-77
  28.563  23  14.204  3r2uD 72-77 99-103
  27.030  17  38.999  3r2uD 99-103 119-122
 111.433  39  53.319  3r3cA 45-51 89-100
  20.820  28  22.727  3r3pB 42-47 74-79
  46.012  23  25.574  3r41A 35-39 61-65
  28.795  19  17.333  3r41A 106-111 129-135
  17.982  23  21.986  3r41A 246-251 273-278
  20.878  21  28.684  3r44A 70-74 94-97
  29.685  22  37.321  3r44A 94-97 118-121
   9.044  24  17.588  3r44A 118-121 144-146
  23.582  27  70.292  3r44A 144-146 172-178
  10.901  23  28.453  3r44A 213-216 238-241
  34.329  21  44.677  3r44A 238-241 261-264
  21.778  25  22.879  3r44A 261-264 288-291
  31.021  20  28.001  3r44A 288-291 310-315
  16.487  19  23.538  3r4vA 6-10 28-32
   8.425  15  16.241  3r4vA 28-32 46-49
  62.118  36  48.391  3r4vA 46-49 84-89
  31.385  25  15.328  3r4vA 84-89 113-119
  16.198  30  30.147  3r4vA 113-119 148-154
  14.689  15  23.421  3r4vA 208-214 228-233
  23.599  15  15.078  3r4vA 228-233 247-252
  27.829  17  27.248  3r5tA 26-28 44-47
  38.338  21  29.156  3r5tA 90-93 113-116
  32.606  29  29.843  3r5tA 229-232 260-262
  26.445  17  73.956  3r6aA 70-73 89-97
  14.022  22  21.972  3r6dA 7-11 32-37
  13.742  18  27.762  3r6dA 32-37 54-58
  37.240  19  59.278  3r6dA 54-58 76-79
  14.471  24  20.499  3r6dA 76-79 102-108
  36.162  26  50.147  3r75A 156-161 186-191
  12.095  20  26.007  3r75A 448-453 472-477
  22.932  13  43.089  3r75A 472-477 489-492
  34.414  33  21.701  3r75A 489-492 524-527
  66.842  36  56.748  3r8jB 49-57 92-97
  43.616  19  80.490  3r8jB 107-113 131-135
  40.526  28  59.088  3r8jB 138-145 172-181
   8.888  30  41.731  3r9fB 104-111 140-146
  35.585  17  53.310  3r9fB 140-146 162-167
  39.257   6  77.676  3rbyA 54-57 62-66
 124.891  20  65.773  3rbyA 205-211 230-233
  45.480  21  20.346  3rc1A 28-33 53-60
  22.080  17  28.979  3rc1A 53-60 76-79
  22.134  14  55.568  3rc1A 76-79 92-95
  25.388  21  19.009  3rc1A 92-95 115-118
  23.546  26  19.661  3rc1A 115-118 143-145
  23.066  22  43.669  3rc3A 156-161 182-186
  25.472  22  28.862  3rc3A 182-186 207-209
  21.044  13  21.392  3rc3A 226-230 242-245
  43.793  27  17.757  3rc3A 242-245 271-276
  32.420  20  48.212  3rc3A 271-276 295-299
  42.492  16  65.377  3rc3A 306-308 323-326
  10.399  23  32.743  3rc3A 323-326 348-350
  52.431  27  17.146  3rc3A 348-350 376-378
  20.511  15  40.587  3rc3A 376-378 392-395
  71.439  37  38.696  3rc3A 463-465 501-503
  17.046  21  22.123  3rd5A 18-22 42-47
  26.872  18  33.035  3rd5A 42-47 64-68
  49.709  22  55.996  3rd5A 64-68 89-92
  27.880  30  19.533  3rf0B 157-162 191-196
   7.435  34  17.019  3rfaA 172-175 208-212
   4.313  18  25.844  3rfaA 208-212 229-233
  17.626  25  21.421  3rfaA 275-280 304-309
  43.327  33  20.675  3rfaA 304-309 341-343
  22.477  21  20.868  3rftC 5-9 29-34
  39.670  12  21.734  3rftC 29-34 45-49
  11.419  20  48.805  3rftC 45-49 68-70
  32.753  37  19.758  3rftC 68-70 106-111
  39.137  18  51.867  3rgoA 9-12 29-35
  15.656  23  20.388  3rgoA 29-35 57-61
  34.060  31  29.180  3rgoA 57-61 91-95
  13.122  24  16.801  3rh0B 22-27 50-55
  18.755  16  21.389  3rh0B 95-99 114-118
  18.858  24  18.564  3rhtD 7-11 34-36
  19.116  18  23.798  3rhtD 34-36 53-57
  14.576  25  12.480  3rhtD 53-57 81-85
  56.590  26  24.134  3rhzA 13-19 44-49
  29.050  29  36.831  3rhzA 44-49 77-82
  29.689  23  21.903  3rhzA 77-82 104-109
  25.945  28  13.989  3rhzA 104-109 136-139
  20.473  20  29.044  3rhzA 136-139 158-160
  29.478  20  19.563  3rhzA 181-183 202-206
  22.942  11  29.810  3rhzA 202-206 216-220
  26.380  17  81.988  3rhzA 216-220 236-238
  57.734  30  34.160  3rhzA 236-238 267-270
   8.238  16  29.471  3rhzA 267-270 285-288
  56.571  27  34.711  3rjtB 57-60 86-89
  17.260  21  28.850  3rk1B 6-10 30-39
  62.365  28  32.198  3rk1B 30-39 66-71
  30.608  23  72.708  3rk1B 66-71 93-95
  31.883  24  23.442  3rk1B 93-95 118-120
  32.975  18  26.067  3rl5A 59-65 82-85
  27.084  29  17.401  3rl5A 82-85 113-115
  53.873  33  17.841  3rl5A 174-179 211-214
  36.153  36  15.789  3rl5A 211-214 249-252
  44.233  24  19.715  3rm3A 41-46 69-72
  63.551  39  34.750  3rm3A 69-72 110-116
  37.776  21  15.493  3rm3A 110-116 136-139
  48.976  24  18.920  3rm3A 208-213 236-241
  30.894  23  46.604  3rnlA 85-89 111-116
 154.859  27   6.794  3rnrB 177-179 205-210
  35.444  27  21.969  3rofA 7-13 39-45
   8.287  20  27.038  3rofA 86-89 108-111
  40.650  27  21.262  3rotB 5-9 35-39
  40.938  27  29.033  3rotB 35-39 65-67
   6.959  23  29.382  3rotB 65-67 89-92
  30.715  16  10.743  3rotB 89-92 107-109
  11.862  26  21.677  3rotB 132-137 162-167
  20.410  25  39.649  3rotB 162-167 191-194
  18.043  27  12.877  3rotB 191-194 220-224
  13.832  24  24.695  3rpcB 67-69 92-94
  16.543  18  30.552  3rpcB 92-94 111-113
  26.058  22  11.793  3rpcB 163-165 186-190
  50.507  32  22.818  3rpcB 186-190 221-225
  47.709  30  23.340  3rpdB 187-191 220-224
  75.060  39  26.552  3rpdB 220-224 262-265
  35.707  20  19.741  3rpdB 262-265 284-288
  49.792  32  33.815  3rpdB 284-288 319-322
  16.947  24  22.885  3rppC 6-12 35-41
  43.105  25  22.200  3rpzA 32-36 60-65
   6.915  17  29.215  3rpzA 60-65 81-84
  17.339  19  52.340  3rpzA 81-84 102-104
  31.386  25  14.186  3rpzA 102-104 128-130
   4.992  18  21.068  3rpzA 128-130 147-149
  53.213  37  12.684  3rpzA 147-149 185-188
  56.812  21  82.909  3rq1C 102-108 128-132
  22.667  18  33.114  3rq1C 128-132 149-153
  57.560  28  53.280  3rq1C 149-153 180-186
  23.004  34  18.327  3rq1C 180-186 219-225
  44.661  28  18.499  3rq1C 219-225 252-259
  18.449  19  89.740  3rq4A 133-143 161-164
  32.398  24  21.703  3rqtA 328-334 357-363
  42.292  17  61.885  3rqtA 357-363 379-385
  24.677  18  59.262  3rriB 12-17 34-39
  17.661  22  64.124  3rriB 71-74 95-102
  20.737  21  19.954  3rufB 27-31 51-56
  17.263  26  19.902  3rufB 51-56 81-85
  28.984  19  44.658  3rufB 81-85 103-106
  16.130   3  69.183  3rwxA 135-137 139-147
  20.405   5  77.461  3rwxA 150-155 159-164
  28.097  20  29.820  3rxyE 40-44 63-65
  32.273  24  20.070  3rxyE 198-200 223-226
  32.154  19  19.232  3rxyE 223-226 244-247
  48.147  32  22.069  3ry0A 2-8 39-45
  60.699  37  40.611  3ry3B 89-94 130-137
  41.016  19  33.942  3ry3B 210-214 232-234
  47.809  14  53.311  3ry3B 232-234 247-252
   6.959  24  23.499  3ry3B 361-367 390-396
   3.582  15  54.677  3ry3B 390-396 410-412
  33.721  24  44.375  3rzaA 154-159 182-187
  17.523  28  33.260  3rzaA 263-272 299-306
  63.921  28  18.368  3s1sA 71-77 104-112
  17.360  25  24.450  3s1sA 324-327 351-354
  35.477  30   6.797  3s1sA 351-354 383-385
  31.844  16  58.081  3s1sA 383-385 400-405
   4.879  25  50.553  3s1sA 460-466 490-495
  14.935  25   7.085  3s44A 2-9 33-37
  16.350  17  31.088  3s44A 33-37 53-55
  16.809  23  19.160  3s44A 78-85 107-115
  11.401  24  34.253  3s44A 171-175 198-200
  25.111  14  18.301  3s44A 325-329 342-347
  19.687  33  27.393  3s44A 342-347 379-381
   8.783  19  40.336  3s4eA 11-14 32-35
  19.769  15  15.368  3s4eA 32-35 49-52
  40.491  33  35.146  3s4eA 49-52 84-87
  44.606  20  22.547  3s4yA 23-27 46-49
  28.187  23  16.171  3s4yA 46-49 71-74
  11.733  20  22.124  3s4yA 71-74 93-96
  28.084  30  76.647  3s4yA 93-96 125-129
  33.348  29  31.752  3s4yA 125-129 157-161
  51.189  38  34.334  3s5bB 196-204 241-244
  35.246  29  18.150  3s5jA 52-56 84-88
  40.471  36  16.893  3s5jA 84-88 123-127
  20.494  16  23.213  3s5jA 123-127 142-145
   8.221  20  26.090  3s5jA 166-169 188-194
  19.800  16  31.308  3s5jA 269-272 287-290
  50.015  37  12.915  3s5mA 1007-1014 1050-1055
  20.021  18  48.431  3s5mA 1166-1171 1188-1191
  27.235  26  13.691  3s5wA 33-36 61-64
  36.337  20  49.752  3s5wA 207-209 228-233
  30.862  21  23.100  3s5wA 228-233 253-258
  45.534  34  26.225  3s6eB 9-13 46-49
  37.786  27  32.528  3s6fA 73-81 107-109
  13.842  22  12.928  3s8mA 63-67 88-93
  18.117  33  13.467  3s8mA 88-93 125-129
  20.507  27  32.894  3s8mA 125-129 155-158
  53.738  22  45.417  3s8sA 8-12 33-38
  48.342  30  19.288  3s99A 27-32 61-66
  42.276  24  35.268  3s99A 61-66 89-92
  27.907  21  16.824  3s99A 89-92 112-116
  53.416  10  24.090  3s99A 112-116 125-130
  16.548  27  22.090  3s99A 151-156 182-187
  15.847  26  47.647  3s99A 182-187 212-214
  41.015  23  10.311  3sb4A 179-184 206-211
  27.525  20  14.915  3sb4A 206-211 230-232
  44.453  20  33.022  3sbmA 122-127 146-153
  11.696  20  33.021  3sbmA 156-161 180-183
  18.923  16  30.471  3sc7X 364-375 390-398
  23.782  17  22.017  3sd7A 187-191 207-210
  33.575  18  18.417  3sd7A 207-210 227-229
  37.418  30  26.612  3sdbA 12-19 48-50
  22.584  22  21.657  3sdbA 171-176 197-202
  32.077  27  14.193  3sdbA 197-202 228-233
  20.984  29  29.954  3sdbA 363-367 395-399
   5.684  25  19.995  3sdbA 395-399 423-426
  46.354  26  26.574  3sggA 48-53 78-83
  31.548  21  60.340  3sggA 78-83 103-105
  30.863  25  36.164  3sggA 125-128 152-155
  47.535  16  63.202  3sggA 152-155 170-173
  25.654  25  24.491  3sgwA 32-36 60-62
  68.047  31  43.676  3sgwA 60-62 92-97
  45.840  19  45.137  3sgwA 92-97 115-117
  16.150  19  29.344  3sgwA 115-117 135-139
  22.442  24  19.385  3shoB 42-45 68-71
   4.819  20  36.304  3shoB 68-71 90-94
   6.386  24  17.478  3shoB 90-94 117-121
  20.001  14  13.982  3shoB 117-121 134-137
  20.091  31  26.868  3shpB 85-91 121-127
  33.475  17  49.694  3shpB 121-127 143-148
  40.740  36  25.833  3shqA 141-145 180-185
  21.892  14  31.768  3shqA 250-254 267-269
  28.377  21  41.855  3sigA 66-70 90-92
  34.926  36  21.903  3sigA 214-217 252-256
  28.555  24  37.874  3sj5B 126-133 156-166
  16.610  24  66.989  3sk2B 76-80 103-110
  36.314  28  27.635  3skvA 187-192 219-222
  60.776  26  29.667  3skvA 219-222 247-252
  32.460  35  25.873  3skvA 247-252 286-290
  35.580  22  25.710  3slrA 22-29 50-55
  42.682  25  43.172  3slrA 50-55 79-83
  31.988  27  20.950  3slrA 274-280 306-309
  47.389  23  51.524  3slrA 306-309 331-334
  36.668  39  20.069  3sm4B 130-134 172-178
   9.043  21  15.655  3smvA 116-121 141-144
  18.261  32  55.331  3smvA 141-144 175-179
  20.428  18  26.420  3smvA 175-179 196-199
  34.518  24  11.953  3smvA 196-199 222-224
  45.431  21  21.767  3snkA 15-20 40-45
   8.759  18  36.145  3snkA 40-45 62-66
   4.851  25  19.890  3snkA 62-66 90-94
  38.406  20  28.843  3snkA 90-94 113-115
  10.566  21  79.281  3snoA 26-28 48-56
  21.965  26  31.161  3snoA 231-235 260-264
  12.959  13  83.826  3snoA 260-264 276-281
  39.609  18  35.797  3snyA 64-67 84-88
  66.306  31  50.552  3sq7D 192-196 226-232
  42.146  16  30.876  3sq7D 421-425 440-442
  78.057  31  25.489  3sqlA 25-30 60-64
  12.902  24  29.912  3sqlA 60-64 87-90
  30.762  35  22.107  3sqlA 239-242 276-278
  34.579  25  25.624  3sqlA 397-403 427-433
  14.076  15  42.052  3sqlA 427-433 447-453
  30.954  26  17.016  3sqlA 447-453 478-485
  43.955  18  23.229  3sqlA 478-485 502-505
  33.486  25  31.314  3sqnA 400-404 428-431
  14.086  17  44.653  3sqnA 428-431 447-450
  12.501  12  41.161  3sqnA 447-450 461-463
  18.768  20  19.567  3ss7X 162-166 185-191
  13.006  18  24.095  3ss7X 185-191 208-212
  61.620  22  57.512  3ss7X 208-212 233-235
   7.464  23  27.367  3ss7X 272-277 299-306
  41.401  27  19.465  3ssoC 219-223 249-254
  45.753  13  26.650  3ssoC 249-254 266-270
  20.252  22  49.104  3ssoC 266-270 291-294
  21.041  26  11.232  3ssoC 291-294 319-323
  75.053  25  38.181  3su6A 27-30 54-58
  27.579  21  31.821  3su6A 72-76 96-98
  51.374  32  32.713  3suuA 63-66 97-99
  25.683  10  47.917  3suuA 97-99 108-111
  12.910  23  18.243  3sx6A 6-10 32-36
  27.394  34   7.314  3sx6A 153-157 190-194
  26.792  31  17.690  3sx6A 190-194 224-226
  47.111  32  60.103  3sxuA 6-11 42-45
  22.238  26  43.375  3sxuA 42-45 70-72
  23.395  12  26.306  3sxuA 70-72 83-86
  34.944  13  36.806  3sxuA 83-86 98-101
  16.096  15  23.096  3sxuA 98-101 115-120
  32.942  24  44.132  3sxuA 115-120 143-147
  18.609  27  25.497  3sxuB 40-43 69-71
  11.894  18  45.729  3sxuB 69-71 88-91
  29.878  13  16.776  3sxuB 88-91 103-106
  26.332  27  21.490  3sz3A 8-13 39-44
  54.328  38  16.342  3sz3A 39-44 81-84
  33.906  24  20.457  3szaB 123-127 150-154
  22.070  21   9.484  3szaB 200-203 223-226
  42.344  32  27.297  3szaB 233-235 266-268
  56.008  19  18.090  3szaB 335-337 355-360
  30.192  20  58.961  3szaB 355-360 379-383
  17.563  19  17.401  3szaB 379-383 401-404
  14.177  30  50.813  3szyA 26-30 59-64
  13.836  21   5.818  3szyA 127-131 151-155
  55.136  37  27.776  3szyA 207-211 247-251
  65.067  21  52.422  3szyA 304-308 328-333
  51.009  35  31.447  3t2cA 2-10 44-50
  31.768  37  59.230  3t5xA 141-143 179-182
  39.577  32  27.499  3t6oA 15-19 50-54
   5.046  30  12.199  3t6oA 50-54 83-87
  25.354  20   3.992  3t6qA 16-18 37-39
  21.575  23   1.584  3t6qA 85-87 109-111
  23.986  23   2.114  3t6qA 109-111 133-135
  15.166  23   2.946  3t6qA 133-135 157-159
  24.141  22   1.598  3t6qA 282-284 305-307
  28.060  23   2.513  3t6qA 305-307 329-331
  29.292  24   2.065  3t6qA 329-331 354-356
  26.295  25   2.199  3t6qA 354-356 380-382
  19.329  23   0.908  3t6qA 429-431 453-455
  26.745  22   3.177  3t6qA 504-506 527-529
  27.978  23   3.926  3t6qA 527-529 551-553
  11.355  28  17.679  3t6sA 76-82 109-111
  15.587  29  40.989  3t6sA 109-111 139-146
  57.347  25  26.105  3t7aA 8-13 37-41
  45.632  20  38.973  3t7aA 37-41 60-63
  24.782  21  17.171  3t7dB 153-157 177-180
  21.242  32  16.801  3t7dB 177-180 211-214
  33.785  22  48.416  3t7dB 211-214 235-237
  17.562  27  18.480  3t7dB 283-290 316-323
  15.263  33  19.584  3t7dB 316-323 355-359
  21.103  17  59.322  3t7dB 355-359 375-378
  20.721  24   9.840  3t7dB 375-378 401-405
  27.211  15  30.845  3t7dB 401-405 419-421
  36.042  37  39.099  3t7hB 80-89 125-132
  23.324  30  33.211  3t7hB 204-208 237-243
  51.547  22  29.242  3t7kA 23-27 48-50
   3.192  13  67.657  3t7kA 48-50 62-64
  31.568  22  13.494  3t7kA 62-64 85-87
  18.979  22  26.545  3t7kA 143-147 168-172
  30.091  27  60.690  3t7kA 168-172 198-201
  15.672  24  14.565  3t7kA 198-201 224-227
  58.522  33  64.506  3t7zA 28-31 63-65
  18.634  21  66.048  3tahB 4-9 29-32
  44.929  29  55.978  3tahB 51-55 83-89
  37.858  22  30.657  3tahB 83-89 110-115
  51.208  30  24.228  3tb2B 33-37 66-72
  32.039  28  36.785  3tb2B 66-72 99-101
  48.990  39  31.617  3tc3B 117-120 158-161
  40.813  32  44.046  3tc3B 158-161 192-194
  61.762  33  29.696  3tc3B 249-252 284-287
  22.484  30  44.466  3tcvA 126-134 163-169
  21.875  17  53.072  3tcvA 163-169 185-190
  19.643  23  22.435  3tdgA 150-155 177-182
  14.184  37  71.293  3tduD 25-27 63-65
  28.182  26  44.565  3tfgB 129-135 160-166
  31.154   7  64.353  3tfjB 56-59 65-69
  27.817  23  28.733  3tfjB 118-122 144-146
  37.458   8  63.141  3tfjB 144-146 153-156
  13.209  31  56.132  3tg0D 44-50 80-85
   7.765  30  38.273  3tg0D 202-206 235-237
  23.868  19  24.480  3tg0D 235-237 255-258
  28.181  39  25.006  3tg2A 29-34 72-76
  82.340  39  25.281  3tg2A 72-76 114-117
  20.129  24  64.528  3tg2A 114-117 140-145
  19.396  21  15.145  3tg2A 140-145 165-173
  11.353  22  42.190  3tg2A 165-173 194-196
  16.783  17  61.833  3thiA 227-230 246-248
  31.607  17  67.122  3tj8B 113-117 133-138
  22.490  22  22.396  3tjmA 27-30 51-54
  24.711  33  48.527  3tjmA 51-54 86-90
  38.809  27  12.066  3tjmA 86-90 116-120
  27.817  26  20.508  3tjmA 226-230 255-259
  24.086  22  19.864  3tjrA 33-36 57-60
  30.058  23  23.765  3tjrA 57-60 82-84
  42.643  28  46.287  3tjrA 82-84 111-114
  60.519  39  16.890  3tjrA 161-166 204-209
  37.286  26  46.868  3tlqB 86-90 115-119
  20.798  26  36.211  3tlqB 115-119 144-149
  55.683  18  18.107  3tlqB 144-149 166-169
  43.761  32  20.298  3tlqB 166-169 200-203
  35.160  25  44.377  3tm4A 2-6 30-34
  42.693  36  60.622  3tm4A 78-86 121-128
 134.425  38  13.222  3tm4A 121-128 165-172
  12.180  22  12.003  3tm4A 221-223 244-248
  13.892  24  19.794  3tm4A 244-248 271-274
  15.504  16  54.477  3tm4A 271-274 289-293
  20.352  32   5.311  3tm4A 289-293 324-329
  12.175  16  47.039  3tm4A 324-329 344-354
  17.713  22  77.295  3tm8A 48-53 74-78
  10.239  24  18.230  3tmgB 17-22 45-50
  33.480  27  24.449  3tmgB 126-128 154-156
  31.633  23  53.472  3to3A 241-246 268-273
  45.925  28  22.233  3tosJ 72-76 103-107
   3.722  20  55.044  3tosJ 160-164 183-188
  36.442  25   9.768  3tosJ 183-188 212-215
  22.321  20  20.994  3tqqA 4-8 27-32
  29.561  20  28.557  3tqqA 83-86 105-109
  29.130  25  25.240  3tsaA 3-7 31-36
  20.376  16  40.745  3tsaA 31-36 51-53
  45.535  18  35.541  3tsaA 117-121 138-141
  38.106  38  20.460  3tsaA 138-141 178-180
  55.272  28  22.335  3tsaA 219-224 251-256
  32.802  17  19.875  3tsaA 251-256 272-274
   7.806  17  64.783  3tsaA 272-274 290-292
  26.091  18  22.718  3tsaA 290-292 309-311
  25.850  21  12.998  3tsaA 309-311 331-333
  27.299  19  40.973  3ttcA 106-109 127-130
  43.420  27  80.026  3ttcA 229-233 259-261
  46.211  34  54.217  3ttcA 323-326 359-363
  47.665  19  38.518  3ttcA 359-363 381-384
  30.015  22  21.640  3ttcA 602-606 627-629
  37.306  25  51.148  3ttgA 99-103 127-130
  30.265  28  12.808  3tu3B 128-134 161-165
  17.410  26  20.703  3tufA 157-163 188-194
  63.172  28  77.490  3tuoA 26-36 63-68
   4.271  26  23.000  3tutA 25-28 53-56
  23.377  30  11.817  3tutA 53-56 85-87
  40.634  26  12.124  3tutA 107-111 136-142
  46.769  29  28.907  3tutA 136-142 170-176
  50.490  24  19.430  3tutA 208-218 241-245
  37.512  23  47.070  3tutA 319-322 344-349
  51.643  38  13.388  3tw0D 11-18 55-61
  16.016  29  32.283  3tw0D 319-324 352-354
  29.602  38  23.166  3txyA 14-19 56-61
  48.648  23  58.131  3txyA 102-106 128-133
  18.528  21  14.795  3txyA 128-133 153-161
  14.074  22  41.073  3txyA 153-161 182-184
  15.663  26  22.556  3tztA 6-11 36-42
  22.618  22  16.697  3tztA 36-42 63-68
  70.574  36  81.538  3tztA 63-68 103-107
  30.458  19  30.239  3tzyA 273-277 295-301
  27.689  20  45.400  3tzyA 304-309 328-330
  13.523  25  12.104  3tzyA 412-415 439-441
  49.132  15  36.386  3u07A 134-140 154-157
  56.139  28  29.304  3u0vA 24-29 56-61
  39.143  22  14.553  3u0vA 120-125 146-149
  29.308  25   9.504  3u0vA 146-149 173-178
  28.527  26  15.985  3u0vA 173-178 203-208
  10.717  23  20.841  3u26A 117-122 144-147
  26.983  29  58.693  3u26A 144-147 175-179
   3.770  17  18.445  3u26A 175-179 195-199
  20.887  16  28.085  3u26A 195-199 214-216
   7.290  25  21.250  3u2uA 6-11 35-40
  10.308  19  28.737  3u2uA 35-40 58-61
  87.964  39  76.222  3u2uA 58-61 99-102
  41.796  19  25.654  3u3zA 47-52 70-73
 125.111  32  22.759  3u3zA 126-128 159-161
  14.234  13  21.968  3u3zA 159-161 173-175
  23.514  23  27.840  3u4gA 223-227 249-254
  24.311  23  33.043  3u4gA 249-254 276-279
  61.003  34  70.288  3u52E 40-44 77-80
  40.792  28  24.536  3u65B 10-16 43-49
  25.047  28  46.405  3u65B 43-49 76-79
  30.697  20  40.135  3u65B 158-160 179-181
  29.176  18  73.536  3u65B 179-181 198-201
  25.327  17  36.801  3u65B 198-201 217-219
  26.174  25  23.270  3u7qB 224-227 251-253
  82.249  38  50.949  3u7qB 251-253 290-292
  37.294  21  15.697  3u7qB 366-369 389-394
  21.117  27  13.674  3u7qB 389-394 420-422
   8.785  20  22.274  3u7qB 420-422 441-444
  53.952  23  41.346  3u7qB 441-444 466-468
  24.922  27  14.260  3u7qC 148-152 178-181
  22.619  21  24.174  3u7qC 222-228 248-254
  53.259  18  49.404  3u7qC 248-254 271-273
  30.625  22  28.490  3u7qC 271-273 294-296
  23.244  19  19.425  3u7qC 350-355 373-379
  10.627  21  17.969  3u7qC 373-379 399-402
  12.736  19  15.635  3u7qC 399-402 420-423
  24.853  16  35.290  3u7qC 420-423 438-440
  13.694  28  55.390  3u9gA 24-26 53-56
  16.438  32  27.406  3u9rB 121-128 159-163
  26.501  38  16.599  3u9rB 159-163 200-204
  26.097  18   9.024  3u9rB 200-204 221-225
   6.007  27  31.940  3u9rB 357-364 390-394
  38.343  35  17.053  3u9rB 390-394 428-432
 129.153  36  17.963  3u9wA 216-220 255-258
  69.609  34  25.723  3uanA 42-44 77-79
  18.685  10  49.965  3ub2A 56-58 67-72
  24.346  29  24.722  3ub2A 67-72 100-104
 159.291  37  58.222  3ub6A 80-83 119-125
  32.606  23  54.443  3uc9A 71-81 103-110
  21.781  24  12.399  3uc9A 103-110 133-138
  45.183  26  23.983  3uc9A 133-138 163-167
  56.509  27  43.729  3ue2A 22-26 52-61
  25.514  37  21.551  3uebD 6-13 49-55
  32.344  14  34.219  3uenA 50-53 66-69
  36.714  22  20.136  3uf6B 20-24 45-50
  24.174  14  23.879  3uf6B 45-50 63-67
  35.109  23  53.228  3uf6B 63-67 89-92
  51.997  27  87.566  3uf6B 89-92 118-124
  27.478  35  51.778  3uf6B 132-135 169-172
  40.300  30  28.179  3uf6B 169-172 201-205
  48.558  27  57.125  3uf6B 201-205 231-233
  21.747  22  67.131  3uf6B 231-233 254-260
  42.538  35   4.531  3ufbA 221-223 257-260
  17.939  24  17.676  3ufbA 257-260 283-285
  11.803  21  42.073  3ufbA 283-285 305-308
   9.553  24  36.612  3ufbA 357-362 385-391
  28.568  19  18.705  3ujcA 58-62 80-85
  35.080  20  19.721  3ujcA 80-85 104-108
   5.003  16  55.378  3ujcA 104-108 123-127
  18.182  28  21.305  3ujcA 123-127 154-162
  78.661  38  41.551  3ujcA 154-162 199-205
  16.573  20  25.320  3umoA 56-61 80-84
  25.327  26  15.686  3umoA 133-137 162-166
  25.785  26  25.425  3un6A 53-58 83-88
  42.430  19  45.339  3un6A 83-88 106-110
  11.404  15  67.330  3un6A 106-110 124-129
  22.366  26  30.654  3un6A 155-159 184-188
  43.624  18  51.674  3un6A 184-188 205-209
  25.773  15  56.049  3un6A 205-209 223-227
  56.205  31  11.542  3uoaB 6-12 42-47
   3.760  24  19.997  3uoaB 42-47 70-76
   8.385  25  10.382  3uoaB 120-125 149-153
  47.829  20  19.663  3uplB 24-29 48-54
  18.970  22  51.824  3uplB 48-54 75-77
  22.184  17  44.077  3uplB 75-77 93-96
   7.798  15  50.187  3uplB 93-96 110-113
  28.037  22  24.735  3uplB 110-113 134-137
  18.032  25  28.539  3uplB 134-137 161-163
  16.108  28  39.201  3upsA 52-57 84-86
  38.674  33  54.081  3uqcD 58-64 96-101
  14.350  34  21.948  3us3A 33-38 71-76
  19.561  26  23.903  3us3A 147-151 176-179
  20.358  18  71.881  3us3A 230-232 249-254
  22.462  31  41.350  3us3A 249-254 284-287
  36.969  25   5.049  3uueA 140-145 169-173
  27.949  23  20.163  3uueA 169-173 195-200
  27.935  22  29.174  3uueA 195-200 221-224
  23.638  22  20.082  3uuwD 8-12 33-38
  86.861  32  38.533  3uuwD 33-38 69-72
  22.189  21  18.810  3uuwD 69-72 92-95
  24.345  26  18.094  3uuwD 92-95 120-122
  35.254  35  15.622  3uuwD 142-150 184-192
  14.455  25  29.338  3uw3B 6-10 34-39
  10.429  23  11.907  3uw3B 71-74 96-99
  79.330  21  73.985  3uw3B 281-290 310-312
  40.898  24  43.334  3uw3B 310-312 335-342
  27.190  21  12.289  3uwpA 177-180 200-204
  29.070  31  20.641  3uwpA 200-204 234-238
  17.676  18  48.700  3uwpA 234-238 255-258
  15.356  26  13.880  3uwpA 255-258 283-286
  56.556  24  47.289  3uwpA 283-286 309-313
  16.640  31  40.883  3v0dB 34-37 67-71
  10.494  17  27.911  3v0dB 67-71 87-89
  38.848  33  44.033  3v0dB 87-89 121-125
  43.759  29  76.591  3v32A 97-100 128-130
  20.558  16  17.996  3v3tA 34-36 51-53
   6.463  26  16.984  3v3tA 91-97 122-129
  39.162  32  16.924  3v3tA 122-129 160-165
  46.362  31  17.697  3v3tA 211-217 247-252
  35.446  19  21.596  3v3tA 247-252 270-275
  32.875  26  37.881  3v42B 33-37 62-66
  17.191  12  16.138  3v42B 62-66 77-80
  29.639  17  33.268  3v42B 77-80 96-102
  17.676  16  56.247  3v46A 68-73 88-92
  27.008  26  20.536  3v46A 88-92 117-122
  36.169  16  24.085  3v46A 117-122 137-141
  48.982  23  26.587  3v48B 17-21 43-46
  49.654  39  46.092  3v48B 43-46 84-89
  32.665  19  19.957  3v48B 84-89 107-113
  30.557  22  20.596  3v48B 203-208 229-234
  14.074  27  25.603  3v4cB 173-176 202-205
  38.054  31  10.953  3v4cB 202-205 235-238
   5.603  21  44.438  3v4cB 235-238 258-261
  35.840  23  12.282  3v4cB 258-261 283-286
  18.054  34  19.784  3v4cB 293-295 328-332
  11.479  19  21.746  3v4cB 394-399 417-423
  20.344  19  53.458  3v4cB 417-423 441-445
  19.912  23  17.812  3v4cB 441-445 467-470
  70.178  22  42.302  3v4gA 120-124 145-150
  44.372  35  37.894  3v4kA 54-66 100-106
  44.475  23  19.548  3v4kA 100-106 128-134
   6.085  24  20.564  3v4kA 128-134 157-160
  49.817  36  52.345  3v5rB 450-456 491-494
  40.713  27  40.236  3v69A 58-62 88-92
   5.447  22  59.207  3v7bB 69-75 96-98
  38.982  20  17.985  3v7nA 152-157 176-183
  14.618  21  23.303  3v7nA 176-183 203-208
  33.781  22  21.512  3v7nA 267-271 292-298
  29.254  14  31.538  3v96A 128-131 144-147
  38.593  25  38.395  3v9wC 134-139 163-170
   7.599  20  53.174  3vb0C 5-13 32-35
  21.467  19  62.215  3vb0C 147-151 169-176
   7.326  24  66.479  3vb0C 207-213 236-241
 126.270   5  54.980  3vb0C 277-279 283-286
  32.022  26  33.508  3vbcA 6-10 35-37
  42.408  28  59.235  3vbcA 35-37 64-69
  42.063  19  26.356  3vbcA 116-120 138-140
  29.315  19  19.845  3vc1L 120-124 142-147
  37.509  23  24.238  3vc1L 142-147 169-173
   4.709  16  60.156  3vc1L 169-173 188-192
  16.182  25  23.999  3vc1L 188-192 216-224
  78.066  38  53.468  3vc1L 216-224 261-268
  42.371  37  56.148  3venA 31-37 73-75
  13.244  22  20.532  3venA 310-314 335-337
  64.571  27  84.696  3venA 531-536 562-565
  77.996  29  44.329  3vg8B 42-50 78-84
  23.218  29  53.509  3vglA 25-32 60-64
  22.561  37  27.092  3vglA 60-64 100-104
  32.502  33  25.198  3vglA 255-259 291-294
  27.196  24  43.217  3vhjA 21-23 46-52
   7.469  23   8.615  3vhjA 107-113 135-137
   2.548  17  37.734  3vi6A 27-30 46-49
  11.740  24  30.499  3vi6A 46-49 72-74
  24.167  27  19.462  3vivB 8-16 42-47
  14.483  24  34.301  3vivB 42-47 70-74
  24.956  22  19.001  3vivB 70-74 95-97
  46.413  25  72.598  3vk6A 23-25 49-53
  22.119   8  44.358  3vk8B 87-89 96-102
  55.805  15  68.867  3vkwA 108-112 126-132
  16.917  21  47.015  3vkwA 162-168 188-191
  33.193  27  36.071  3vkwA 188-191 217-219
  44.402  20  51.424  3vkwA 217-219 238-240
  20.932  23  13.808  3vkwA 238-240 262-267
  32.389  28  39.774  3vkwA 262-267 294-298
  31.078  18  60.080  3vkwA 330-334 351-354
  23.866  27   8.352  3vkwA 384-389 415-420
  12.840  29  28.571  3vmkA 14-19 47-51
  48.568  30  55.673  3vmkA 47-51 80-82
  18.553  34  48.144  3vmkA 80-82 115-121
  22.957  27  23.956  3vmkA 198-203 229-234
  15.451  18  45.155  3vmkA 229-234 251-254
  37.058  24  56.648  3vmkA 251-254 277-281
  43.864  33  30.296  3vmnA 121-124 156-159
   7.976  37  19.993  3vmnA 354-356 392-394
  29.679  24  22.769  3vmvA 21-25 48-52
  41.533  14  39.250  3vn5A 176-178 191-193
   8.027  19  37.674  3vorA 93-101 119-123
  45.577  25  27.204  3vorA 149-151 175-181
  26.145  20  18.502  3votB 7-11 30-36
  21.267  13  30.601  3votB 30-36 48-54
  32.300  25  64.284  3votB 48-54 78-80
  34.911  16  49.470  3votB 130-133 148-152
  39.118  32  57.746  3votB 162-164 195-199
  21.850  22  23.586  3vpbA 3-7 28-32
  11.854  18  41.343  3vpbA 28-32 49-52
  22.478  22  26.102  3vpbA 49-52 73-75
  27.992  18  58.008  3vpbA 104-107 124-127
  57.120  25  58.402  3vpbA 138-140 164-167
  24.688  37  22.914  3vpzA 270-272 308-310
  37.867  20  18.956  3vqjA 39-44 63-67
  33.879  25  32.014  3vqjA 63-67 91-97
  62.849  24  24.874  3vqtC 127-132 155-160
  33.502  24  53.523  3vqtC 155-160 183-186
  41.893  24  71.937  3vqtC 415-421 444-448
  32.172  22  80.257  3vqtC 455-458 479-482
 136.010   7  87.400  3vqtC 479-482 488-493
   8.624  19  85.396  3vqtC 488-493 511-514
  18.687  18  74.559  3vqtC 519-523 540-542
  36.246  24  56.742  3vr0A 34-37 60-66
  26.278  31  41.579  3vr0A 102-107 137-145
  18.813  21  42.763  3vr0A 155-159 179-181
  12.032  22  16.534  3vrdB 4-8 29-33
  14.716  32  21.979  3vrdB 149-153 184-188
  64.804  30  18.287  3vrdB 184-188 217-220
   5.381  22  29.124  3vrhA 50-53 74-80
  19.352  26  23.492  3vrhA 74-80 105-109
  15.057  25  20.945  3vs8G 150-154 178-181
  13.993  35  37.076  3vs8G 178-181 215-221
  52.226  32  19.634  3vsvB 2-5 36-39
  28.119  14   3.920  3vsvB 531-533 546-548
  38.717  22  41.148  3vu9A 46-50 71-77
  31.466  16  29.823  3vu9A 71-77 92-95
  45.736  38  46.626  3vu9A 92-95 132-139
  23.989  39  11.500  3vu9A 132-139 177-182
  26.854  22  54.962  3vu9B 9-13 34-41
  40.512  29  22.683  3vu9B 34-41 69-73
  26.791  38  36.127  3vu9B 69-73 110-116
  69.964  37  38.930  3vupB 18-22 58-62
  30.513  29  27.292  3vupB 259-261 289-291
  35.083  28  17.648  3vupB 289-291 318-322
   5.883  22  19.777  3vusB 206-208 229-231
  48.790  29  47.088  3vwaA 39-45 73-77
 158.241  21  32.615  3vwnX 60-62 82-89
  15.075  23  24.149  3vx0A 202-205 227-229
  49.691  29  27.794  3vxcB 39-44 72-77
  28.663  22  43.425  3vxcB 72-77 98-101
  48.167  19  20.369  3vypB 195-198 216-218
  21.719  24  14.609  3vywD 97-103 126-133
  13.615  18  36.725  3vywD 166-172 189-192
  32.222  30  19.792  3vywD 189-192 221-224
  17.291  18  47.717  3vywD 221-224 241-245
  38.758  23  21.961  3w06A 21-25 47-50
  29.760  19  20.491  3w06A 91-96 114-120
  29.692  23  18.385  3w06A 211-216 238-243
  20.836  16  23.721  3w0eA 34-37 52-56
  49.522  27  48.559  3w0oA 44-51 77-84
  30.154  19  68.224  3w0tD 37-41 59-66
  33.342  19  66.986  3w0tD 131-134 152-154
  46.560  16  59.882  3w3wA 627-629 644-648
  21.631  19  19.359  3w4sA 40-45 63-66
  17.837  23  20.241  3w4sA 106-109 131-134
  31.788  21  62.378  3w5sB 32-35 55-58
  46.307  21  26.906  3w5sB 55-58 78-82
  23.405  28  51.452  3w5sB 78-82 109-113
  42.055  20  15.636  3w5sB 109-113 132-136
 131.525  28  19.274  3w61A 35-44 71-80
  26.818  29  43.940  3w6sA 147-154 182-189
  27.632  17  47.173  3w6sA 182-189 205-210
   7.369  17  37.055  3w7tA 464-469 485-487
  43.943  28  68.244  3warA 68-75 102-107
  41.184  20  78.678  3wcoA 75-79 98-102
   9.114  24  33.420  3wcoA 98-102 125-129
  63.320  20  63.400  3wcoA 125-129 148-154
  31.424  31  24.940  3wcoA 148-154 184-189
  19.266  30  12.067  3wcoA 184-189 218-222
  46.624  31  76.193  3wcqA 14-19 49-54
  24.543  20  25.294  3we0A 67-71 90-94
  28.804  38  35.107  3we0A 430-437 474-481
   9.988  29  22.404  3wgxA 22-28 56-61
  15.097  21  32.602  3wisA 24-29 49-53
   5.398  35  22.784  3wisA 96-101 135-138
  51.271  27  25.096  3wjpA 91-102 128-136
  47.884  22  73.062  3wjpA 216-220 241-245
  41.267  23  59.488  3wjpA 276-279 301-307
  30.651  17  28.997  3wliA 37-40 56-58
   5.633  38  21.992  3wliA 56-58 95-97
   1.398  18  31.942  3wliA 464-467 484-489
  66.571  34  20.333  3wliA 484-489 522-527
   7.568  17  15.396  3wliA 522-527 543-546
  62.787  25  23.455  3wmtB 100-102 126-130
  16.462  20   4.544  3wmtB 179-185 204-210
  15.702  34  18.240  3wmtB 390-396 429-434
  37.583  17  59.118  3wndA 21-27 43-47
  40.633  21  46.862  3wndA 61-66 86-91
  40.361  25  23.781  3wndA 86-91 115-119
  14.704  33  34.137  3wndA 115-119 151-153
  15.899  21  25.025  3wnzA 7-11 31-36
  19.466  22  16.180  3wnzA 31-36 57-59
  46.837  18  54.270  3wnzA 157-160 177-181
  78.899  33  51.133  3wnzA 191-193 225-229
  22.132  24  12.210  3wpcB 21-23 46-48
  29.895  19   2.211  3wpcB 106-108 126-128
  31.459  20   0.550  3wpcB 182-184 203-205
  22.317  23   0.834  3wpcB 267-269 291-293
  28.091  25   0.859  3wpcB 291-293 317-319
  45.384  29   0.550  3wpcB 317-319 347-349
  29.006  23   5.204  3wpcB 455-457 479-481
  26.089  24   0.618  3wpcB 479-481 504-506
  23.494  23   0.687  3wpcB 504-506 528-530
  43.840  29   4.711  3wpcB 528-530 558-560
  34.584  22   5.722  3wpcB 558-560 581-583
  30.140  29   1.461  3wpcB 581-583 611-613
  27.735  24   1.707  3wpcB 611-613 636-638
  22.172  23   1.253  3wpcB 636-638 660-662
  23.139  23   1.688  3wpcB 660-662 684-686
  19.380  23   2.436  3wpcB 684-686 708-710
  19.407  24   6.724  3wpcB 708-710 733-735
  30.612  22  51.956  3wqbB 111-115 136-138
  35.572  38  39.164  3wqmA 78-84 121-126
 119.835  34  22.138  3wqmA 121-126 159-165
  55.715  18  22.132  3wqmA 208-212 229-233
  39.771  33  34.373  3wrbA 143-149 181-187
  25.512  33  22.621  3wryB 10-15 47-52
  28.208  22   8.190  3wryB 116-123 144-148
  18.510  18  28.166  3wryB 144-148 165-168
  15.141  22  27.314  3wryB 213-218 239-244
   3.435  21  37.461  3wryB 239-244 264-267
  31.582  33  10.470  3wryB 264-267 299-301
   1.886  16  63.869  3wryB 308-311 326-328
  57.129  38  20.456  3wryB 361-366 403-408
  11.296  19  21.332  3wsgE 48-51 69-72
  25.354  30  21.662  3wsgE 69-72 101-104
  11.207  22  65.197  3wsgE 139-142 163-165
  31.802  21  16.492  3wsgE 175-178 198-201
  36.988  18  21.867  3wsgE 198-201 218-221
  16.305  22  22.601  3wt0C 338-341 362-364
  23.050  22  27.642  3wv4B 97-100 121-124
  13.426  23  40.617  3wv4B 121-124 146-148
  15.862  18  32.310  3wv4B 146-148 165-167
  21.273  29  84.155  3wv4B 165-167 195-200
  12.431  23  21.928  3wv4B 236-239 261-264
   6.008  21  41.251  3wv4B 261-264 284-286
  16.127  26  19.092  3wv4B 284-286 311-314
   2.418  22  20.188  3wv4B 311-314 335-340
   5.922  24  14.988  3wv7C 15-19 42-46
  36.329  39  13.945  3wv7C 42-46 84-88
  40.132  17  40.834  3wv7C 84-88 104-107
  31.140  25  15.930  3wv7C 104-107 131-135
  39.208  39  17.679  3wvaB 5-11 49-56
  77.132  32  17.358  3wvqA 3-5 36-38
  24.789  26  24.242  3wvqA 36-38 63-65
  51.431  39  55.122  3wvqA 63-65 103-105
  48.189  21  46.200  3wvqA 159-162 182-186
  43.229  14  31.311  3wvqA 195-199 212-214
  32.107  27  82.322  3wvqA 212-214 240-244
  68.216  33  40.834  3wvqA 360-364 396-399
  35.431  29  28.168  3wwcA 64-68 96-100
  20.701  21  10.913  3wwcA 171-176 196-200
   6.616  26  20.210  3wwnA 2-6 31-34
  87.334  34  57.718  3wx4A 11-14 47-50
  17.526  21  68.546  3wxmH 32-35 55-65
  49.489  38  43.405  3wxmH 169-176 213-218
  14.603  21  21.808  3wxmH 213-218 238-243
  20.720  15  37.716  3wxmH 291-293 307-313
  49.198  29  14.648  3wxmH 307-313 341-345
  31.934  30  28.816  3wydB 39-43 72-76
  12.775  36  42.915  3wydB 72-76 111-116
  32.918  22  10.420  3wydB 111-116 137-140
  22.796  18   9.505  3wydB 137-140 157-162
  29.326  26  15.791  3wydB 157-162 187-192
  20.476  25  18.006  3wzsA 33-39 63-69
  43.439  36  56.741  3x01B 124-128 163-168
  27.064  22  19.345  3x0vA 8-13 34-39
  30.390  32  33.669  3x1lA 480-485 516-524
 154.448  30   7.394  3x1lA 516-524 553-558
  38.576  23  15.746  3x30A 19-22 44-46
  19.244  23  23.114  3x30A 44-46 68-70
  23.487  21   6.692  3x30A 135-139 159-163
  48.511  24  30.104  3x30A 159-163 186-190
  37.462  36  19.105  3zdbA 4-9 44-48
  35.622  15  25.053  3zdbA 120-124 138-142
  28.280  30  25.607  3zeuA 22-29 58-62
  39.563  28  36.952  3zeuA 58-62 89-92
  18.817  19  63.017  3zgjB 19-25 43-48
  16.043  18  70.709  3zgjB 91-99 116-122
  17.659  22  70.173  3zgjB 178-185 206-214
  29.260  29  43.532  3zh9B 17-21 49-53
  28.731  24  15.371  3zh9B 49-53 76-81
  45.531  33  18.359  3zh9B 76-81 113-118
  21.011  22  28.172  3zh9B 113-118 139-142
  21.994  19  72.002  3zi1A 27-34 52-59
  23.753  18  61.425  3zi1A 160-167 184-189
  21.984  20  74.019  3zi1A 224-228 247-254
  29.708  34  14.548  3zidB 3-9 42-49
  24.640  18  32.549  3zidB 42-49 66-68
  67.024  38  53.292  3zidB 66-68 105-111
  24.407  26  17.442  3zidB 105-111 136-143
  50.765  30  16.850  3zidB 136-143 172-175
  30.820  33  34.902  3zidB 232-238 270-279
  18.110  24  16.067  3zidB 270-279 302-309
   7.700  20  24.288  3zieD 3-7 26-30
  15.715  29  38.931  3zieD 26-30 58-62
   8.582  20  25.454  3zigA 8-12 31-35
  27.732  29  36.265  3zigA 31-35 63-68
   1.169  22  17.614  3zihB 9-11 32-35
  14.944  27  30.347  3zihB 32-35 61-66
  52.070  35  14.794  3ziuB 37-42 76-78
  14.845  29  43.343  3zj0A 132-138 166-171
   7.351  18  45.219  3zj0A 166-171 188-192
  31.933  38  17.753  3zk4C 246-251 288-291
  19.522  31  27.531  3zk4C 288-291 321-323
  28.627  25  16.736  3zl8A 21-23 47-49
  26.663  11  31.271  3zl8A 47-49 59-61
  25.132  23  37.607  3zl8A 83-88 110-112
  52.910  25  15.887  3zl8A 110-112 136-140
  33.639  21  31.937  3zl8A 136-140 160-163
  46.350  34  13.934  3zl8A 160-163 196-200
  22.007  17  31.465  3zl8A 196-200 216-220
  31.544   7  27.611  3zl8A 216-220 226-234
  42.557  25  37.805  3zl8A 302-306 330-334
  34.477  27  13.644  3zl8A 330-334 360-364
  23.379  15  26.649  3zl8A 360-364 378-382
  19.461  20  54.278  3zl8A 378-382 401-405
  14.402  29  61.346  3zmdB 79-81 109-112
  31.832  32  47.253  3znuA 2-9 40-45
  22.663  21  44.866  3znuA 51-57 77-83
  25.870  16  38.696  3zoqB 23-31 46-54
  37.932  39  44.337  3zpxB 126-130 168-173
  25.246  24  12.310  3zpxB 168-173 196-202
  14.622  26  20.424  3zpxB 316-321 346-351
  45.752  34  35.249  3zssC 232-236 269-272
  19.618  27  18.068  3zssC 410-413 439-442
  38.400  30  16.261  3zthB 199-203 232-236
  13.674  19  34.353  3zthB 232-236 254-257
  12.438  19  18.552  3ztvA 198-203 221-224
  56.007  26  82.134  3ztvA 435-442 467-470
  52.055  26  44.398  3ztvA 508-514 539-544
  30.852  31  22.281  3zvlA 105-111 141-145
  38.571  34  53.373  3zvlA 141-145 178-180
  15.050  25  36.043  3zvlA 312-314 338-343
  15.080  23  19.879  3zvsC 2-7 29-32
  12.221  21  30.625  3zwfA 29-33 53-57
  15.087  33  11.062  3zwfA 53-57 89-94
  25.860  23  24.625  3zwfA 89-94 116-121
  25.200  21  11.344  3zwfA 245-249 269-273
  45.190  35  35.202  3zwfA 269-273 307-310
  68.620  37  27.305  3zwfA 307-310 346-348
  59.204  33  18.229  3zx3B 111-116 148-154
  24.444  14  59.752  3zx3B 192-197 210-214
  59.162  15  81.215  3zxcB 39-41 55-58
  18.013  30  19.127  3zxnA 13-17 46-49
   8.078  30  16.207  3zxnA 46-49 78-81
  12.042  28  13.811  3zzhC 51-55 82-85
  63.235  20  51.064  3zzpA 7-13 32-39
  34.793  22  51.476  3zzyA 28-34 55-63
  62.217  25  55.740  3zzyA 66-73 97-102
  72.391  16  55.641  3zzyA 97-102 117-119
  13.917  26  47.587  4a15A 24-28 53-58
  22.304  25  43.136  4a15A 53-58 82-84
  28.021  25  49.919  4a15A 178-182 206-210
  26.278  20  28.106  4a15A 377-382 401-403
  39.729  34  43.183  4a15A 413-418 451-455
  37.254  19  42.798  4a15A 497-501 519-522
  52.179  26  79.015  4a20A 33-38 63-67
  16.000  22  29.089  4a2bA 332-335 356-358
  48.490  36  17.075  4a37A 171-177 212-217
  81.935  22  47.617  4a4jA 2-9 30-36
  40.054  20  66.316  4a4jA 41-46 65-68
  49.938  30  35.306  4a5sA 504-507 536-540
  17.024  21   8.627  4a5sA 586-591 611-615
  33.915  27  13.384  4a5sA 661-667 693-697
  21.920  24  60.107  4a5zB 7-14 37-41
  17.363  30   7.777  4a5zB 37-41 70-75
  27.652  29  17.244  4a5zB 70-75 103-108
  31.347  20  20.473  4a6dA 182-186 205-210
  31.832  21  27.163  4a6dA 205-210 230-234
  40.741  14  70.450  4a6dA 230-234 247-251
   9.481  28  14.454  4a6dA 247-251 278-283
  21.120   5  89.100  4a6hD 51-53 57-62
  65.972  27  78.939  4a6qA 56-60 86-94
  45.872  23  39.799  4a6qA 101-110 132-138
  40.807  35  17.145  4a7wB 9-14 48-53
  15.797  27  74.117  4a7wB 130-134 160-163
  33.982  38  42.725  4a8jA 42-47 84-89
  31.968  25  38.846  4a8jA 191-194 218-223
  45.663  38  10.680  4a8jA 218-223 260-267
  18.934  19  33.379  4a8jA 260-267 285-291
  29.000  27  45.466  4a8jE 24-29 55-59
  18.077  13  12.935  4a8jE 55-59 71-74
  12.649  29  32.174  4a8jE 71-74 102-106
  52.457  24  15.140  4a8jE 102-106 129-136
  30.896  32  35.369  4a8jE 129-136 167-172
  25.915  23  15.519  4a8jF 83-88 110-114
  47.085  38  30.049  4a8jF 110-114 151-156
  29.949  32  11.518  4a8jF 151-156 187-193
  32.870  33  30.675  4a8jF 187-193 225-229
  25.218  11  57.982  4ablA 22-28 38-43
  16.211  24  33.944  4ablA 92-97 120-123
  23.147  38  18.696  4ablA 120-123 160-165
 112.778  26  27.662  4acvA 55-66 91-107
  28.699  19  44.337  4ae5D 3-9 27-31
  65.342  11  68.202  4ae5D 34-41 51-59
  65.831  28  39.275  4ae5D 67-73 100-108
  36.564  39  34.027  4ae5D 114-120 158-162
 101.742  35  51.036  4ae7A 112-119 153-163
  39.319  16  88.614  4aeeB 65-73 88-91
  10.301  23  27.789  4af1A 225-229 251-256
  19.933  15  45.456  4af1A 301-303 317-323
  78.316  19  54.631  4af1A 340-346 364-370
  56.389  34   7.173  4af8A 93-99 132-136
  51.791  35  11.181  4af8A 132-136 170-176
  24.007  13  50.211  4af8A 225-231 243-246
  49.710  22  50.226  4affA 2-8 29-35
  33.914  26  38.375  4affA 56-65 90-95
  10.236  26  31.237  4ag6B 38-41 66-70
  17.689  16  25.941  4ag6B 66-70 85-88
  40.603  37  14.752  4ag6B 225-229 265-268
  30.365  32  18.373  4ag6B 265-268 299-304
  19.888  25  21.600  4ag6B 299-304 328-331
  37.256  23  24.968  4agsB 27-31 53-56
  28.795  23  29.512  4agsB 254-257 279-282
  65.741  24  76.969  4ajyB 12-19 42-46
  14.091  21  14.777  4alzA 34-40 60-66
  25.967  27  25.728  4alzA 161-166 192-197
  68.493  28  59.739  4amqA 67-72 99-105
  12.138  13  28.254  4amwB 635-637 649-651
  28.099  26  44.061  4annA 21-25 50-54
  46.187  24  28.207  4anoA 26-30 53-58
  15.844  27  27.741  4ao6A 58-61 87-91
   5.157  23   5.270  4ao6A 150-153 175-178
  18.717  24  13.492  4ao6A 175-178 201-206
  37.722  24  18.143  4ao6A 201-206 229-234
  58.267  25  22.650  4aq4A 6-12 36-42
  38.165  24  41.148  4aq4A 36-42 65-69
  28.988  16  64.854  4aq4A 247-251 266-269
  34.424  22  15.147  4aqlA 158-164 185-189
  49.699  35  21.429  4aqlA 259-263 297-301
  16.661  19  33.159  4aqlA 297-301 319-322
  45.113  26  36.304  4aqlA 319-322 347-349
  70.143  30  55.411  4aqnB 59-65 94-102
   8.237  23  58.404  4aqnB 105-115 137-141
  15.298  38  31.230  4ar9A 320-330 367-375
  17.429  19  72.330  4artA 67-69 87-96
  28.645  20  15.347  4as2D 258-261 280-284
  31.305  35  27.426  4as2D 280-284 318-321
  45.510  24  42.209  4at0A 356-360 383-385
  31.291  30  55.770  4at7B 111-118 147-151
   6.350  25   5.457  4au1A 151-154 178-181
  42.997  24   8.698  4au1A 178-181 204-207
  23.527  25  52.562  4aukA 41-46 70-73
  20.009  18  18.209  4aukA 214-218 235-239
  34.822  16  23.173  4aukA 235-239 254-257
  26.872  17  54.484  4aukA 254-257 273-276
  34.530  25   6.698  4aukA 273-276 300-306
  17.318  29  41.073  4aukA 300-306 334-339
  22.225  31  30.747  4aw7A 189-195 225-228
  46.604  30  10.298  4axvA 49-51 80-82
  47.393  34  23.667  4ay7A 206-210 243-246
  28.300  20  17.629  4ay7A 243-246 265-267
  52.409  21  25.485  4ay7A 265-267 287-292
  47.122  29  35.836  4ay7A 287-292 320-323
  32.192  18  16.383  4azsA 69-73 90-95
  25.150  22  20.360  4azsA 90-95 116-120
  13.804  18  52.200  4azsA 116-120 137-141
  23.654  29   4.370  4azsA 137-141 169-173
  44.558  28  35.742  4azsA 169-173 200-207
  12.051  27  59.171  4b0zA 190-192 218-220
  10.436  25  23.135  4b1yB 104-108 132-137
  37.413  30  22.461  4b2oA 108-116 145-150
   7.252  21  16.281  4b2oA 145-150 170-174
  46.473  24  18.829  4b46A 3-8 31-38
  30.276  18  23.755  4b46A 31-38 55-57
  18.358  26  23.797  4b46A 100-106 131-137
  44.519  28  20.070  4b46A 131-137 164-168
  34.067  27  18.563  4b46A 294-301 327-333
  21.076  23  17.123  4b4dA 113-119 141-148
  41.523  31  21.582  4b4dA 141-148 178-184
  33.167  35  51.003  4b4dA 178-184 218-223
  37.729  31   5.057  4b4dA 218-223 253-255
   9.314  24  19.690  4b4uB 55-61 84-90
  22.019  25  34.143  4b4uB 84-90 114-117
  20.235  21  19.563  4b4uB 181-185 205-209
  25.202  17  28.984  4b4uB 205-209 225-228
  16.879  19  10.925  4b4uB 225-228 246-249
  52.451  30  47.796  4b5oA 123-130 159-161
  45.744  27  25.786  4b6gA 53-57 83-86
  42.168  22  14.646  4b6gA 147-152 173-176
  19.114  28  19.949  4b6gA 222-226 253-257
  16.247  29  58.433  4b8xB 51-53 81-84
  52.200  29  27.530  4bb9A 100-106 134-138
  68.990  35  42.234  4bb9A 134-138 172-178
  28.333  24  18.033  4bb9A 172-178 201-206
   7.763  38  13.207  4bb9A 201-206 243-245
  50.616  26  22.236  4bb9A 330-335 360-365
  26.653  23  15.002  4bb9A 405-411 433-440
  60.289  18  12.667  4bb9A 433-440 457-461
  21.862  22  49.712  4bbyB 208-210 231-235
  35.023  21  27.186  4bbyB 231-235 255-259
   7.755  23  22.409  4bbyB 387-395 417-421
  36.744  31  24.000  4bbyB 523-532 562-571
  21.055  11  45.162  4bc3A 305-311 321-324
  22.033  22  37.052  4bc3A 438-441 462-464
  26.548  25  31.645  4beuA 45-49 73-76
  17.899  18  27.444  4beuA 73-76 93-96
  52.055  32  25.829  4beuA 137-142 173-179
  38.549  38  32.365  4beuA 173-179 216-218
 142.420   5  66.988  4beuA 256-261 265-268
  17.050  23  20.350  4bfcA 43-50 72-78
   9.682  21  50.883  4bfcA 72-78 98-100
  32.371  14  22.856  4bfcA 98-100 113-115
  42.505  17  53.784  4bfcA 113-115 131-134
  51.211  24  30.778  4bfcA 131-134 157-159
  24.307  23  26.268  4bgbA 73-77 99-102
  60.493  20  27.644  4bhqB 102-112 131-141
  17.315  16  43.296  4bi3B 102-104 119-124
  18.540  20  16.169  4bjzA 8-12 31-35
  40.927  21  17.404  4bluA 113-117 137-140
  24.644  20  36.968  4bluA 137-140 159-163
  32.898  29  13.154  4bluA 159-163 191-197
   4.970  23  32.494  4bluA 191-197 219-225
  30.187  29  21.687  4bluA 237-243 271-278
  11.597  17  48.949  4bmdA 52-55 71-73
  18.870  24  31.407  4bmdA 146-149 172-175
  12.851  18  10.616  4bn4A 107-112 129-131
  27.061  24  68.901  4bn4A 147-149 172-174
  16.583  23  10.068  4bn4A 200-203 225-229
  18.355  16  14.388  4bn4A 225-229 244-248
  30.926  30  21.528  4bndA 5-8 37-40
  73.212  37  40.042  4bndA 133-136 172-176
  11.264  20  25.732  4bndA 208-212 231-233
  24.436  22  36.925  4bolA 38-43 64-66
  18.515  14  48.515  4bpsA 21-25 38-45
  28.667  29  25.575  4bpsA 98-105 133-142
  59.458  38  24.641  4bpsA 133-142 179-184
  16.636  24  22.759  4bpsA 296-300 323-327
   4.003  23  26.869  4bq2B 624-626 648-650
 160.116  30  21.146  4bqhA 501-504 533-536
  47.686  23  47.709  4bqnA 6-11 33-35
  63.929  28  62.299  4bqnA 33-35 62-65
  25.959  27  19.744  4bqnA 62-65 91-94
  34.411  39  15.760  4bqqA 27-34 72-80
  16.804  31  49.081  4bqqA 72-80 110-113
   6.334  28  16.399  4bqqA 110-113 140-143
  60.053  32  62.218  4brcB 37-48 79-84
  60.023  31  20.825  4brcB 79-84 114-120
  38.405  13  68.709  4brcB 158-164 176-181
  28.466   8  69.030  4bspA 42-48 55-60
  77.666  27  29.258  4bt7A 25-28 54-57
   9.085  11  70.405  4bt7A 82-84 94-97
  26.150  20  33.067  4bu0A 46-49 68-70
  27.634  25  29.794  4bvxA 2-5 29-32
  20.827  10  40.064  4bwcA 15-19 28-33
   8.858  27  28.297  4bwvA 70-72 98-102
  16.811  26  29.892  4bwvA 98-102 127-129
  19.946  23  28.990  4bx8B 34-38 60-65
  11.591  14  50.915  4bx8B 60-65 78-83
  12.349  26  22.147  4bx8B 78-83 108-113
  30.563  25  32.727  4bx8B 108-113 137-139
  68.645  39  58.679  4bx8B 151-153 191-195
 147.836  32  11.432  4bx8B 191-195 226-231
  60.213  24  24.110  4bx8B 544-550 573-578
  45.231  23  67.052  4bxfA 86-89 111-115
 168.048  29   4.867  4bxiA 3-6 34-37
 152.409  39   4.518  4bxiA 34-37 75-81
  33.991  23  45.793  4byzA 20-23 45-51
  39.385  22  41.518  4byzA 118-127 148-150
  11.202  13  27.654  4byzA 148-150 162-164
  24.476  20  15.876  4c08A 93-96 115-119
  28.091  22  22.665  4c08A 115-119 140-144
  17.076  15  61.018  4c08A 140-144 158-160
  35.513  31  11.226  4c08A 158-160 190-192
  18.519  11  23.147  4c12A 25-27 37-40
  30.766  24  12.070  4c12A 37-40 63-66
  19.801  12  20.640  4c12A 63-66 77-80
  27.430  25  25.171  4c12A 104-109 133-136
  42.104  27  25.307  4c12A 145-147 173-177
  30.294  19  37.536  4c12A 173-177 195-198
  30.552  38   6.076  4c12A 195-198 235-239
  31.901  18  30.539  4c12A 235-239 256-260
  45.282   8  35.555  4c12A 256-260 267-275
  13.033  24  21.793  4c12A 346-350 373-380
  49.302  21  20.057  4c12A 373-380 400-406
  34.329  24  26.410  4c12A 400-406 429-431
  21.947  21  44.500  4c12A 429-431 451-455
  46.177  30  40.418  4c1oA 79-81 110-112
 152.642  25  88.765  4c24A 69-71 95-99
  36.314  27  28.819  4c2fA 170-177 203-206
  33.374  24  25.029  4c2fA 257-261 284-286
  27.036  24  31.547  4c3sA 112-116 139-142
  57.222  32  17.923  4c3sA 139-142 173-176
  31.981  20  62.475  4c3sA 173-176 195-199
  27.273  16  12.340  4c3sA 195-199 214-218
  43.150  32  14.820  4c3sA 225-227 258-261
  32.311  18  81.440  4c3sA 258-261 278-280
  53.881  17  36.211  4c3sA 325-329 345-351
   5.314  21  56.032  4c3sA 345-351 371-375
  11.692  19  15.681  4c3sA 371-375 393-396
  13.188  19  12.743  4c4aA 67-71 89-93
  40.561  24  23.055  4c4aA 89-93 116-119
  21.815  22  55.154  4c4aA 116-119 140-142
  33.711  31  13.336  4c4aA 140-142 172-174
  19.719  19  14.815  4c4aA 404-407 425-429
  22.984  25  27.140  4c4aA 425-429 453-455
  23.516  20  60.584  4c4aA 453-455 474-476
  40.657  34  11.510  4c4aA 474-476 509-511
  16.308  25  12.819  4c5kB 75-78 102-104
  33.829  24  42.151  4c5wA 124-126 149-153
  58.300  29  80.663  4c5wA 149-153 181-183
  31.551  24  39.251  4c6aA 9-14 37-44
  61.161  39  44.500  4c6aA 76-82 120-122
  13.514  24  22.096  4c6sA 8-12 35-39
  38.252  21  38.006  4c6sA 35-39 59-65
  38.230  28  22.136  4c6sA 59-65 92-98
  10.007  22  20.660  4c6sA 92-98 119-121
  25.233  29  28.147  4c89C 116-121 149-152
  48.111  33  40.091  4c89C 149-152 184-191
  41.345  22  13.109  4c89C 184-191 212-220
  35.457  24  17.490  4c89C 292-297 320-325
  16.673  15  68.450  4c92E 62-66 80-83
  20.810  36  23.814  4c97A 194-203 238-240
  50.770  32  33.206  4c9sC 8-14 45-52
  13.881  33  31.100  4c9sC 161-167 199-203
  32.541  38  35.399  4c9sC 215-221 258-263
  31.772  29  21.313  4cbuG 59-67 95-100
  63.373  30  20.831  4ccsA 4-9 38-43
  31.770  16  43.492  4ccsA 38-43 58-61
  21.807  28  27.451  4ccsA 121-126 153-157
  51.655  19  47.754  4ccsA 153-157 175-179
  41.590  23  27.493  4ccwA 56-60 82-86
  44.482  38  38.878  4ccwA 82-86 123-129
  50.311  18   9.202  4ccwA 123-129 146-154
  21.384  23  20.069  4ccwA 236-241 263-268
  22.545  24  34.589  4cf4B 119-124 147-149
  23.426  29  71.846  4cf4B 147-149 177-181
   8.508  16  21.339  4cf4B 177-181 196-200
  12.161  19  12.515  4cf4B 196-200 218-220
  24.180  24  31.229  4cfsD 40-44 67-70
  55.429  37  50.294  4cfsD 67-70 106-111
  51.217  23  16.824  4cfsD 106-111 133-136
  37.707  23  18.687  4cfsD 226-230 252-256
  68.183  16  25.130  4cgsB 97-104 119-125
  33.392  20  61.087  4chiA 35-37 56-64
  45.504  29  70.402  4cijB 6-17 45-47
  33.066  30   4.387  4cijB 79-83 112-123
   8.153  25  13.993  4ck4B 118-123 147-150
  24.657  20  34.649  4clqA 10-12 31-34
  28.399  26   8.887  4clqA 84-89 114-120
  34.918  31  20.851  4clqA 114-120 150-155
  52.505  29  11.347  4clqA 190-198 226-230
  26.633  26  55.615  4clqA 308-313 338-341
  51.590  23  35.509  4cmrB 146-149 171-177
   5.881  23  17.266  4cngB 22-28 50-54
  27.940  26  29.281  4cngB 50-54 79-81
  16.669  13  76.075  4cngB 79-81 93-97
  33.868  29  22.451  4cngB 93-97 125-130
  31.912  18  50.127  4cngB 125-130 147-149
  34.376  23  31.184  4cnnA 17-22 44-48
  23.220  30  28.427  4cnnA 44-48 77-80
  56.804  33  27.327  4cnnA 77-80 112-116
  23.795  22  40.033  4cnnA 112-116 137-144
  28.250  25  13.366  4cnnA 137-144 168-173
  22.477  29  11.363  4cnnA 168-173 201-204
  18.572  20  38.736  4cnnA 201-204 223-225
  19.004  38  67.828  4co8A 33-36 73-75
  23.915  26  15.510  4cogC 143-146 171-174
 139.018   5  53.835  4cogC 200-202 206-208
  16.653  22  16.489  4cp6A 366-369 390-393
  22.571  20  29.846  4cp6A 390-393 412-414
  45.993  26  89.031  4cs4A 155-164 189-195
   7.992  13  43.851  4ct3B 89-92 104-107
  26.131  22  20.747  4cu5D 4-8 29-33
  24.529  12  42.675  4cu5D 29-33 44-48
  18.648  18  21.980  4cu5D 44-48 65-67
  57.039  11  72.670  4cvbA 305-310 320-323
  14.068  21  63.448  4cvqA 124-127 147-152
  47.797  17  26.532  4cvqA 147-152 168-174
  54.875  22  46.231  4cvqA 168-174 195-201
  30.328  29  19.203  4cvqA 195-201 229-233
  32.197  26  16.798  4cvqA 229-233 258-263
  38.937  38  58.949  4cvuA 48-50 87-91
  29.484  30  37.607  4cvuA 384-389 418-421
  28.761  22  14.600  4cvuA 418-421 442-446
  62.771  36  32.398  4cvuA 442-446 481-485
   5.770  15  52.787  4cw4A 121-124 138-141
  16.003  21  15.622  4cy8D 9-12 32-35
  46.571  38  35.235  4cy8D 249-253 290-292
  27.659  24  17.550  4cy8D 497-500 523-526
  37.873  25  26.042  4cyfB 198-200 224-229
  28.661  26  15.149  4cyfB 224-229 254-259
  56.840  16  50.577  4czgA 40-46 61-64
  19.796  24  27.020  4czgA 99-104 127-132
  22.383  22  28.879  4czgA 283-286 307-309
  68.282  28  57.893  4d05B 94-99 126-128
  26.083  31  42.487  4d0pA 342-344 374-377
  31.461  29  23.786  4d53A 78-84 112-120
   7.197  21  16.677  4d79B 32-36 56-60
  12.547  21  46.088  4d79B 101-105 125-127
  11.125  23  10.809  4d79B 125-127 149-152
  41.293  26  21.846  4d7eD 3-7 32-37
  29.046  31  18.432  4d7jA 76-79 109-112
  12.219  24  35.869  4d8bA 158-161 184-189
  36.674  20  18.728  4d9bB 83-89 108-114
  19.759  26  27.592  4d9bB 108-114 139-142
  56.206  26  62.512  4d9bB 139-142 167-169
  31.669  22  25.828  4d9bB 202-207 228-233
  20.459  20  20.584  4d9iA 114-118 137-142
  12.628  19  14.283  4d9iA 137-142 160-163
  15.932  25  25.415  4d9iA 226-230 254-260
  29.724  22  22.793  4dadA 22-26 47-51
  14.717  20  35.406  4dadA 47-51 70-74
  13.910  24  23.547  4dadA 70-74 97-102
  37.186  20  36.530  4dadA 97-102 121-123
  17.520  18  20.493  4dcmA 42-45 62-64
  24.684  26  26.141  4dcmA 62-64 89-91
  17.528  13  52.708  4dcmA 89-91 103-107
  19.752  25  17.092  4dcmA 103-107 131-137
  36.951  20  54.215  4dcmA 131-137 156-158
  27.186  20  24.421  4dcmA 225-229 248-253
  20.575  25  22.633  4dcmA 248-253 277-281
   6.084  15  52.960  4dcmA 277-281 295-298
  15.276  32  12.355  4dcmA 295-298 329-335
  44.377  18  40.996  4dcmA 329-335 352-356
  15.930  28  27.959  4devC 333-338 365-369
  29.030  27  19.526  4dgfA 24-28 54-58
  20.722  29  22.066  4dgfA 54-58 86-90
  54.789  39  26.330  4di9A 28-32 70-74
  42.438  24  16.081  4di9A 70-74 97-101
  16.948  20  41.635  4di9A 97-101 120-126
  31.142  27  26.814  4di9A 120-126 152-156
   9.913  21  35.640  4di9A 152-156 176-178
  42.974  31  21.220  4di9A 176-178 208-211
  19.250  23  34.480  4djaA 4-6 28-32
  49.107  38  18.856  4djaA 28-32 69-72
  24.591  28  67.939  4djaA 69-72 99-102
   7.655  23  23.167  4djaA 99-102 124-127
  59.661  36  40.585  4djbB 16-23 58-67
  20.711  25  28.654  4dmgB 117-122 146-149
  27.077  18  15.720  4dmgB 217-221 238-243
  20.145  22  18.162  4dmgB 238-243 264-267
  21.032  17  35.295  4dmgB 264-267 283-286
  46.892  36   8.743  4dmgB 283-286 321-326
   6.411  26  43.458  4dmgB 321-326 351-358
  17.300  26  24.976  4dmvA 111-115 140-145
  22.977  27  18.996  4dnyA 25-28 54-59
  53.835  32  22.736  4do4A 98-104 135-139
  22.247  29  16.277  4do4A 135-139 167-170
  44.154  22  41.771  4do7A 79-81 102-105
  45.531  33  34.143  4do7A 102-105 137-140
  17.685  23  33.491  4do7A 137-140 162-164
  43.783  35  28.435  4do7A 162-164 198-202
  52.283  38  38.076  4do7A 198-202 239-241
  34.267  21  80.887  4dq6B 93-96 116-119
  15.713  19  31.217  4dq6B 116-119 137-140
  27.355  29  23.063  4dq6B 167-171 199-203
  29.392  28  21.025  4dq6B 199-203 230-234
  21.396  32  56.032  4dqjB 15-19 50-52
  10.819  20  18.825  4dqzA 116-125 144-149
  22.709  27  21.959  4dvcA 24-29 55-60
  14.442  21  13.911  4dweA 230-232 252-255
 109.404  21  43.577  4dweA 252-255 275-277
 166.121  32  15.160  4dwrA 26-29 60-62
  50.011  26  26.752  4dz1A 140-143 168-170
  21.600  18  52.586  4dz1A 168-170 187-191
  11.475  16  65.328  4dz1A 187-191 206-212
  48.710  29  45.338  4dz4C 98-103 131-135
  25.738  24  30.073  4dz4C 131-135 158-162
  29.209  37   8.684  4dz4C 158-162 198-200
  28.753  14  16.719  4dz4C 198-200 213-215
  36.724  27  38.851  4dz4C 213-215 241-246
  54.043  38  20.821  4dz4C 241-246 283-289
  40.882  38  20.136  4dziA 289-292 329-331
  26.819  28  36.739  4dzzB 2-6 33-37
  22.113  20  20.027  4dzzB 33-37 56-59
  21.754  20  39.687  4dzzB 56-59 78-82
  25.643  19  43.953  4dzzB 78-82 100-105
  29.650  29  26.103  4dzzB 100-105 133-139
 140.654  33  62.698  4e0qB 47-55 87-95
  55.068  27  25.111  4e15B 84-88 114-118
  38.049  37  38.828  4e15B 114-118 154-159
  27.072  26  22.291  4e15B 154-159 184-190
   9.501  26  27.809  4e15B 238-244 269-274
  19.871  19  10.103  4e2xA 111-114 132-135
   9.584  26  10.532  4e2xA 174-178 203-209
  60.078  37  50.125  4e2xA 203-209 245-253
  25.270  24  29.653  4e2xA 322-325 348-350
  20.410  17  34.457  4e2xA 348-350 366-369
  10.465  12  88.990  4e2xA 366-369 380-383
   7.257  23  34.826  4e2xA 380-383 405-408
  17.347  24  23.746  4e3xA 203-207 230-233
  42.368  27  26.244  4e3xA 230-233 259-261
  62.726  19  63.590  4e3xA 259-261 279-285
  32.971  26   9.726  4e3xA 279-285 310-314
  25.105  31  10.339  4e3xA 320-323 353-357
  16.942  22  45.620  4e3xA 452-458 479-483
  17.225  21  14.777  4e3xA 479-483 503-506
  50.442  25  23.593  4e45J 39-41 65-67
  42.219  23  25.854  4e4rA 21-24 46-50
  36.355  33  52.433  4e4rA 163-168 200-204
  38.261  36  25.377  4e4rA 200-204 239-244
  60.732  27  50.184  4e4rA 239-244 270-272
  20.852  22  69.016  4e4rA 270-272 293-300
  27.178  25  20.336  4e5vA 5-11 35-41
  53.679  21  48.973  4e5vA 35-41 61-64
  10.342  25  20.311  4e5vA 61-64 88-92
  79.697  16  72.294  4e5vA 168-171 186-194
 162.255  39  43.741  4e6nC 117-120 158-166
  55.090  25  55.393  4e6nC 299-303 327-332
  16.903  21  27.486  4ea9A 15-18 38-42
  63.888  32  59.535  4ea9A 38-42 73-76
  23.699  21  35.250  4eacD 24-26 46-49
  42.846  30  38.023  4eacD 46-49 78-82
  41.538  38  34.311  4eacD 78-82 119-122
  44.014  35  48.240  4eacD 249-252 286-288
  32.052  30  20.301  4eadA 198-205 234-241
  24.348  27  17.258  4ebbA 45-49 75-79
  44.407  22  12.992  4ebbA 130-135 156-159
  32.965  19  17.842  4ebbA 384-389 407-412
  20.747  19  54.964  4ebgA 71-74 92-94
  22.408  23  17.163  4ecfA 4-10 32-39
  32.517  17  42.705  4ecfA 32-39 55-58
  71.713  24  85.326  4eewB 29-35 58-62
  10.826  27  13.352  4efiA 90-94 120-124
  17.736  26  30.969  4efiA 120-124 149-156
  69.648  24  88.370  4efoA 24-31 54-58
  19.273  26  27.069  4egcB 197-203 228-230
  19.716  23  52.485  4egcB 228-230 252-257
  31.747  17  27.915  4egcB 252-257 273-275
  24.575  23  11.747  4eh1A 117-122 144-150
  11.639  23  11.145  4eh1A 144-150 172-177
  16.179  24  24.230  4eh1A 203-207 230-232
  29.148  11  50.283  4ehcA 173-176 186-188
  32.589  31  47.014  4ehuB 23-30 60-63
  37.928  17  53.921  4ei0B 176-179 195-199
  51.590  28   9.718  4ei7B 19-23 50-54
  10.436  18  17.827  4ei7B 50-54 71-75
  12.881  25  19.270  4ei7B 115-120 144-150
  44.598  31  20.398  4ei7B 144-150 180-184
  60.276  39  22.429  4ei7B 248-257 295-302
  49.839  34  25.938  4ei7B 295-302 335-339
  40.211  14  26.379  4ekfA 21-26 39-44
  20.489  37  16.668  4ekfA 66-70 106-109
  22.847  16  39.724  4el6A 21-24 39-41
   5.059  13  81.364  4elnA 247-250 262-268
  27.121  31  65.286  4ep4B 28-37 67-70
  34.356  33  29.150  4ep4B 67-70 102-105
  19.799  23  17.869  4eqsB 3-6 28-31
  18.663  20  24.059  4eqsB 149-153 172-176
  49.673  19  51.227  4ercA 16-18 36-41
   1.555  17  19.482  4ercA 36-41 57-60
  45.815  31  35.863  4ercA 57-60 90-94
  29.581  16  41.032  4ernA 111-114 129-132
  21.316  33  12.562  4ernA 129-132 164-171
  23.704  24  45.729  4ernA 164-171 194-197
  41.319  24  33.602  4es1A 5-12 35-39
  17.959  23  42.083  4es1A 42-47 69-74
  39.036  18  35.309  4esmA 99-103 120-124
  42.702  20  33.784  4esmA 223-226 245-249
  40.281  29  28.467  4eswA 9-12 40-43
  51.144  20  48.795  4eswA 40-43 62-66
  22.784  15  58.174  4eswA 62-66 80-87
  19.833  25  33.451  4eswA 113-116 140-143
  41.178  17  53.093  4eswA 140-143 159-163
  51.808  23  76.799  4eswA 159-163 185-189
  25.219  26  21.134  4etnA 35-41 66-72
  19.194  21  41.862  4etnA 113-116 136-138
  12.395  23  34.128  4eu0A 186-192 214-219
  23.902  35  34.115  4eu0A 225-231 265-271
  25.022  33  38.756  4eu9A 29-32 64-67
  24.453  20  17.531  4eu9A 64-67 86-90
  52.621  28  21.745  4eu9A 131-136 163-169
  23.894  19  71.412  4eu9A 338-340 358-361
  20.517  22  34.511  4eunA 31-35 56-59
  15.824  20  33.837  4eunA 104-108 127-132
  33.644  31  62.566  4euuB 36-42 72-77
  34.377  23  49.733  4evuB 22-28 50-57
  34.568  21  23.750  4ew6A 26-31 51-57
  22.382  21  19.179  4ew6A 84-87 107-110
  19.094  26  13.253  4ew6A 107-110 135-137
  11.328  22  23.457  4exjA 5-8 29-32
  23.270  16  65.074  4exkA 228-231 246-249
 157.201  37  56.756  4exoA 68-72 108-114
 145.858  38  35.035  4exrA 86-93 130-139
  41.013  30  30.934  4eysA 7-11 40-43
  67.895  34  54.166  4eysA 40-43 76-79
   9.538  30  12.706  4eysA 76-79 108-110
  19.417  31  23.177  4eysA 248-252 282-285
  15.867  26  29.461  4eysA 282-285 310-314
  33.392  24  33.713  4eytF 14-18 41-44
  19.572  18  38.641  4eyzB 151-153 170-175
 114.585  10  55.338  4eyzB 221-226 235-240
  16.917  19  10.430  4ezgA 49-52 70-74
   6.146  19   4.131  4ezgA 70-74 92-96
   5.055  21   3.240  4ezgA 92-96 116-118
  25.225  23   1.326  4ezgA 116-118 140-142
  24.439  22   0.791  4ezgA 140-142 163-165
  15.198  21   3.701  4ezgA 163-165 185-187
  55.525  33  26.923  4eziA 76-80 112-116
  26.955  26   5.863  4eziA 163-168 193-197
  12.216  27  14.675  4eziA 310-314 340-344
  25.562  31  28.542  4f03A 5-9 39-43
  12.166  26  40.759  4f06A 43-51 76-78
  17.917  22  21.133  4f06A 76-78 99-101
  28.891  16  21.657  4f06A 99-101 116-118
  12.181  23  22.235  4f06A 141-147 169-176
  15.074  22  34.765  4f06A 169-176 197-201
  16.852  26  25.335  4f06A 197-201 226-230
  12.489  21  20.668  4f06A 226-230 250-253
  34.451  34  16.174  4f1jB 8-15 48-54
  15.051  24  19.012  4f1jB 115-122 145-151
  34.632  26  15.185  4f1jB 145-151 176-179
  45.052  24  37.642  4f1vA 60-62 85-94
  19.017  12  46.267  4f3nA 323-325 336-338
  14.231  17  79.573  4f87C 36-39 55-57
  38.580  37  30.108  4fbwB 14-19 55-58
  31.540  25  17.276  4fbwB 212-217 241-244
  57.814  29  22.789  4fbwB 369-375 403-406
  57.408  23  18.504  4fcaA 124-126 148-151
  10.543  20   2.475  4fcgA 85-89 108-112
   8.094  20   2.893  4fcgA 108-112 131-135
  10.626  20   1.184  4fcgA 131-135 154-158
  14.333  20   2.233  4fcgA 187-191 210-214
  15.598  20   5.981  4fcgA 210-214 233-235
  17.032  23   4.347  4fcgA 233-235 257-259
  22.593  23   3.855  4fcgA 257-259 281-283
  28.491  23   1.150  4fcgA 281-283 305-307
   7.424  16  31.864  4fd7D 183-188 203-209
  11.155  23  12.533  4fdwA 349-352 374-377
  17.176  22  51.128  4fdwA 374-377 398-400
  30.050  27  18.106  4fekB 53-56 82-84
   6.673  24  28.429  4fekB 82-84 107-109
  12.486  20  21.884  4fflA 3-7 26-31
  12.560  14  18.173  4fflA 26-31 44-47
   6.373  21  64.083  4fflA 44-47 67-69
  38.315  15  49.680  4fflA 142-144 158-160
 142.208  34  22.277  4fgmA 183-190 223-230
  42.276  29  18.793  4fgwA 37-40 68-71
  52.509  35  32.092  4fgwA 68-71 105-108
  15.792  13  69.628  4fgwA 105-108 120-123
  16.296  24  20.639  4fgwA 120-123 146-149
  59.092  29  20.964  4fgwA 194-199 227-232
  27.471  14  73.965  4fhrA 36-45 58-63
  10.071  15  79.080  4fhrA 132-137 151-161
  55.151  28  21.567  4fixA 182-185 212-219
  11.584  24  19.051  4fixA 212-219 242-246
  56.181  26  54.732  4fixA 242-246 271-274
 164.109  28  42.606  4fixA 271-274 301-303
 143.023  38  11.917  4fkeA 233-238 275-280
  31.599  28  18.876  4fleA 4-8 35-37
  44.728  28  27.240  4fleA 35-37 64-70
  28.549  18   4.266  4fleA 64-70 87-92
  44.876  21  11.059  4fleA 140-145 165-168
  32.900  31  16.865  4fn7C 13-18 48-52
  29.002  39  39.992  4fprC 7-14 52-58
  19.925  22   3.108  4fs7A 143-145 166-168
   3.288  17  24.446  4fs7A 370-373 389-392
  28.884  21  14.816  4fsdA 86-90 110-115
  43.677  30  24.566  4fsdA 110-115 144-148
  28.716  22  55.026  4fsdA 144-148 169-173
  14.672  26  25.787  4fsdA 169-173 198-206
  32.716  38  22.121  4ftfA 43-49 86-92
   8.793  13  45.365  4fvdA 17-21 33-37
  33.585  31  62.051  4fvmA 42-47 77-83
  45.037  24  18.510  4fvmA 234-238 261-264
  27.168  23  76.532  4fvmA 261-264 286-289
  35.837  22  52.810  4fwvA 325-330 351-353
   9.910  29  21.396  4fybB 99-105 133-139
  19.103  14  14.684  4fypA 223-229 242-245
  24.903  22  44.599  4fyyB 15-21 42-50
  34.806  21  38.572  4fyyB 54-62 82-87
  30.108  15  84.976  4fz2B 169-171 185-187
  48.395  23  64.614  4fzvA 106-108 130-133
  10.512  27  39.967  4g0aD 187-191 217-219
  21.128  24  25.908  4g0xA 86-90 113-117
  45.131  24  28.716  4g1iA 29-32 55-58
  42.490  30  33.804  4g1iA 92-96 125-129
  48.764  27  25.946  4g1iA 157-164 190-196
  24.502  35  40.092  4g1qB 350-354 388-391
  10.874  24  34.054  4g1qB 388-391 414-416
  17.876  36  22.979  4g22B 96-103 138-144
  19.363  36  22.090  4g26A 325-328 363-367
  15.781  28  30.958  4g26A 363-367 394-397
  28.177  21  54.018  4g26A 394-397 417-419
  25.566  27  47.527  4g26A 417-419 445-451
  60.447  17  75.711  4g29A 113-116 132-138
  40.181  30  24.989  4g2eA 33-37 66-71
  29.142  21  35.439  4g2eA 66-71 91-93
  35.283  19  28.465  4g2sC 26-33 51-55
  47.599  24  56.697  4g3fA 85-92 115-121
  74.078  38  31.928  4g3hB 2-8 45-50
  45.939  35  45.490  4g3hB 45-50 84-87
   9.688  24  41.908  4g3hB 84-87 110-115
  53.226  26  52.069  4g3nA 14-19 44-51
  24.003  13  25.852  4g4gA 140-144 156-160
  13.655  20   8.601  4g4gA 221-226 245-249
  20.234  32   8.477  4g4gA 314-319 350-354
 127.323  36  17.077  4g4gA 350-354 389-391
  62.198  15  79.496  4g4kB 44-47 61-63
  34.890  16  75.603  4g4sO 49-54 69-71
  39.623  30  25.802  4g4sO 131-135 164-171
  20.318  25  62.758  4g4sP 5-9 33-37
  21.005  30  33.167  4g4sP 82-87 116-120
   3.906  14  47.608  4g54A 60-66 79-85
  67.698  27  68.581  4g6tA 53-59 85-88
 136.536  34  46.673  4g7xB 86-97 130-135
  76.995  23  30.960  4g9eB 24-30 52-57
  36.931  21  17.433  4g9eB 97-101 121-124
  57.827  26  25.333  4g9eB 211-216 241-243
  63.449  36  67.771  4gakA 162-165 200-207
  28.217  24  44.442  4gbmA 132-135 158-163
  39.646  15  43.722  4gbsB 51-56 70-73
  34.241  29  30.663  4gc3A 191-195 223-226
  20.792  22  18.068  4gekA 73-77 98-103
  26.557  23  26.412  4gekA 98-103 125-129
  45.344  12  67.290  4gekA 125-129 140-146
  46.665  23   8.242  4gekA 140-146 168-179
  62.854  25  55.380  4gf3A 47-56 80-83
  46.331  24  20.763  4ghnA 212-217 240-244
  14.570  23  22.150  4ghnA 288-293 315-318
   9.303  18  81.936  4gi3C 41-44 61-63
  18.145  20  32.130  4gjzA 5-7 26-28
  18.679  18  66.886  4gjzA 68-73 90-95
  39.166  27  25.708  4gkhH 53-59 85-91
  48.903  24   2.804  4gm6D 73-79 102-104
  26.788  28  20.729  4gm6D 153-157 184-188
  44.920  27   9.941  4gm6D 184-188 214-216
  21.368  33  20.910  4gm6D 214-216 248-258
  51.752  22  40.849  4gmuA 277-283 304-309
  30.727  22  34.618  4gmuA 331-335 356-358
   9.106  36  22.425  4gnrA 8-14 49-55
  51.223  16  19.886  4gnrA 102-104 119-121
  39.302  21  20.955  4gnrA 145-151 171-178
  23.244  22  15.223  4gnrA 225-227 248-252
  39.507  27  65.740  4goqD 62-65 91-97
   8.743  29  24.404  4gpsA 290-297 325-331
   8.738  14  34.700  4gpvA 207-209 222-224
  30.468  23  17.775  4gqbA 359-364 386-392
  24.118  22  20.249  4gqbA 386-392 413-417
  11.308  15  57.618  4gqbA 413-417 431-433
  41.521  30  12.844  4gqbA 431-433 462-464
  47.180  25  22.202  4gqoA 30-36 60-66
  37.886  24  43.649  4gqoA 60-66 89-93
  19.488  22  65.660  4gqoA 265-268 289-292
  20.447  23  22.270  4gs5A 80-83 105-108
  41.798  19  38.499  4gs5A 105-108 126-129
  20.812  25  24.801  4gs5A 126-129 153-155
  13.359  21  27.840  4gs5A 153-155 175-179
 165.612  33   8.338  4gt8A 27-32 64-71
  53.789  31  19.972  4gt8A 75-82 112-117
  14.863  15  36.958  4gt9A 73-81 95-98
  26.896  23  34.997  4gudB 5-8 30-32
  14.717  12  57.472  4gudB 30-32 43-46
  37.007  30  23.634  4gudB 43-46 75-78
  39.833  21  34.552  4gvfB 4-6 26-30
  18.413  29  22.713  4gvfB 26-30 58-61
  48.367  30  28.158  4gvfB 244-246 275-277
  36.391  25  17.620  4gvqA 135-140 164-169
  46.685  18  51.622  4gwbA 3-8 25-33
  36.519  30  27.408  4gwbA 93-96 125-128
  14.641  21  22.884  4gwgA 7-10 30-33
  12.406  25  18.904  4gwgA 71-74 98-101
  21.398  23  30.885  4gwgA 98-101 123-130
  29.950  20  69.830  4gxbA 65-70 89-95
  35.008  18  26.945  4gxtA 311-319 336-340
  19.411  23  33.087  4gxtA 336-340 362-365
  29.436  35  23.929  4gxwA 112-117 151-159
  34.850  26  44.674  4gxwA 151-159 184-188
  22.954  22  40.584  4gxwA 239-241 262-264
  27.895  33  34.030  4gxwA 262-264 296-298
  24.454  26  68.847  4gzkA 470-475 500-502
  24.608  15  89.839  4h03A 342-345 359-365
  23.320  21  17.200  4h08A 22-27 47-53
  22.416  25  22.776  4h08A 47-53 77-80
  43.089  34  19.379  4h08A 77-80 113-117
  34.750  30  27.876  4h0aB 271-277 306-312
  30.262  24  25.180  4h0cA 24-28 51-55
  31.067  22   6.271  4h0cA 102-107 128-131
   3.460  23  12.224  4h0cA 128-131 153-160
  29.573  24  18.031  4h0cA 153-160 183-190
  13.098  19  25.187  4h0fB 3-6 24-27
  55.943  26  41.600  4h0fB 24-27 52-55
  19.064  23  20.878  4h0fB 52-55 77-80
  33.408  16  22.581  4h0fB 159-162 177-180
  49.880  30  52.138  4h0fB 177-180 209-212
  24.354  20  35.190  4h0fB 209-212 231-234
  57.529  30  25.761  4h18C 101-104 133-137
  18.687  21   8.930  4h18C 183-188 208-212
   8.764  22  16.106  4h27A 96-98 119-123
   6.750  19  21.295  4h27A 119-123 141-144
  36.042  25  30.835  4h27A 199-202 226-231
  44.137  29  67.814  4h2wB 191-201 229-232
  18.181  22  23.056  4h3kB 28-32 53-57
  13.533  24  25.379  4h3kB 127-130 153-158
  32.860  17  67.704  4h3uB 63-66 82-95
  43.881  26  24.177  4h3vA 6-12 37-44
   6.322  19  36.987  4h3vA 37-44 62-64
   5.333  15  55.772  4h3vA 62-64 78-81
  26.577  21  16.763  4h3vA 78-81 101-104
  11.604  29  13.139  4h3vA 101-104 132-134
  18.128  20  35.194  4h4dB 42-44 63-65
   5.472  12  59.328  4h4dB 63-65 76-79
  24.213  20  21.368  4h4dB 76-79 98-101
  16.374  23  26.540  4h4dB 123-127 149-152
  36.931  18  50.382  4h4dB 149-152 169-173
  20.357  22  23.089  4h4dB 224-228 249-253
  33.288  17  42.768  4h4dB 249-253 269-274
  45.791  26  29.078  4h59A 239-244 269-273
  43.219  17  49.548  4h6xA 34-38 54-56
  51.582  35  37.001  4h6xA 133-136 170-173
  27.171  29  19.843  4h6xA 170-173 201-205
  60.062  20  40.554  4h6xA 201-205 224-229
  47.008  21  39.627  4h6xA 224-229 249-253
  19.600  23  19.529  4h7nC 129-134 156-161
  48.684  26  20.603  4h7nC 156-161 186-188
  34.258  19  44.743  4h7nC 186-188 206-209
  19.783  21   7.856  4h7nC 206-209 229-232
  42.782  32  10.988  4h7nC 239-241 272-275
  42.853  18  30.881  4h7nC 349-352 369-375
   8.921  19  52.571  4h7nC 369-375 393-397
  24.428  19  17.595  4h7nC 393-397 415-418
  12.256  33  22.347  4h86A 71-76 108-113
  39.889  23  28.940  4h86A 108-113 135-139
   7.670  36  28.583  4h8eA 71-78 113-117
 112.141  29  11.299  4h8eA 113-117 145-152
  11.352  20  17.860  4h8eA 198-201 220-223
  18.577  22  16.769  4ha6A 4-7 28-31
  43.397  35  38.731  4ha7B 36-43 77-79
  68.474  30  35.351  4ha7B 77-79 108-110
  34.365  27  25.241  4ha7B 108-110 136-139
  19.714  13  29.300  4ha7B 136-139 151-154
  71.564  28  84.286  4ha7B 151-154 181-184
  18.823  20  30.651  4ha7B 181-184 203-209
  45.335  20  50.058  4ha7B 203-209 228-235
  15.772  19  44.644  4hacA 284-289 307-311
  17.410  21  20.234  4hb9A 4-7 27-30
  22.935  26  73.580  4hb9A 44-47 72-74
  24.243  20  25.557  4hbzA 65-68 87-89
  50.872  26  33.161  4hbzA 87-89 114-119
  18.619  25  27.253  4hcjA 9-13 37-42
  32.397  29  15.568  4hcjA 72-75 103-107
  27.310  31  23.566  4hdeA 35-40 70-75
  40.289  26  21.856  4hdeA 70-75 100-103
  60.665  33  58.271  4hdoA 57-59 91-96
  58.526  28  68.966  4he7A 5-7 34-39
 166.040  27   3.684  4heiA 2-8 34-44
  11.475  24  67.387  4hfqB 97-99 122-132
  19.990  18  16.530  4hg2A 42-46 63-68
  36.217  16  26.032  4hg2A 63-68 83-87
   1.711  16  59.040  4hg2A 83-87 102-105
  20.424  26  21.878  4hg2A 102-105 130-136
  40.788  25  20.361  4hh3C 108-112 136-140
  11.174  20  48.959  4hh3C 136-140 159-162
  36.025  32  16.163  4hh3C 159-162 193-196
  31.311  35  36.794  4hj1C 80-89 123-130
  14.501  21  25.000  4hjhB 180-184 204-208
  61.553  35  55.873  4hjhB 204-208 242-245
  28.372  15  32.330  4hjhB 279-283 297-300
  30.589  23  43.444  4hjhB 297-300 322-325
  58.281  32  67.706  4hjhB 381-387 418-422
  11.365  28  29.180  4hl9F 24-32 59-64
  10.814  27  35.809  4hl9F 71-78 104-113
  35.097  34  20.696  4hlbA 53-59 92-98
   2.374  25  88.897  4hpmA 31-35 59-63
  61.522  25  82.816  4hpmD 29-33 57-60
  45.354  37  66.860  4hroB 20-25 61-64
  29.997  23  20.634  4hs1A 3-7 29-32
  29.301  18  16.942  4htfA 71-75 92-97
  18.948  23  21.502  4htfA 92-97 119-123
  10.783  17  58.317  4htfA 119-123 139-143
  12.656  26   7.059  4htfA 139-143 168-174
  29.218  31  23.803  4htgA 13-17 47-51
  75.600  38  54.117  4htgA 47-51 88-92
  18.391  13  61.687  4htgA 88-92 104-109
  27.999  19  33.911  4htgA 135-137 155-157
  53.873  22  61.079  4htgA 155-157 178-182
   6.502  27  23.717  4huaA 22-28 54-59
  53.251  25  67.701  4hvkA 61-66 90-94
  19.166  21  28.288  4hvkA 90-94 114-118
  57.457  22  46.064  4hvkA 114-118 139-143
  44.493  27   8.137  4hvkA 139-143 169-173
  27.389  20  15.375  4hvkA 169-173 192-196
  36.666  28  20.457  4hvtA 480-483 510-514
  17.617  20   1.147  4hvtA 560-566 585-591
  34.361  27  17.266  4hvtA 641-646 672-677
  19.221  24  63.861  4hvyA 51-53 76-88
  46.629  27  24.376  4hxfB 380-383 409-413
  30.971  21   7.386  4hxfB 460-465 485-488
  21.957  26  16.908  4hxfB 538-543 568-573
  28.240  24  26.516  4hylB 14-21 44-48
  19.209  29  15.765  4hylB 44-48 76-80
  40.989  21  17.536  4hz4A 4-9 29-33
  14.393  30  15.363  4hziB 194-198 227-231
  26.219  13  40.739  4hziB 227-231 243-248
  21.473  20  29.344  4i0oA 190-194 213-217
  32.828  19  34.985  4i0wA 33-39 57-62
  23.432  16  61.559  4i0wA 65-71 86-88
  65.981  27  61.702  4i2aA 234-239 265-271
  31.561  16  60.134  4i2oB 41-45 60-66
  29.983  33  63.321  4i2oB 177-179 211-213
  32.257  39  11.611  4i3gB 393-397 435-439
  50.164  33  23.481  4i3gB 568-574 606-611
   9.456  16  14.147  4i3gB 606-611 626-629
  30.705  15  20.801  4i3yB 72-75 89-97
  11.536  22  29.280  4i3yB 205-208 229-232
  36.373  25  30.935  4i4cB 195-199 223-226
  39.593  22  12.104  4i4cB 266-271 292-295
  37.540  23  14.526  4i4cB 358-363 385-389
  54.359  39  47.890  4i5tB 109-113 151-157
  83.331  39  68.113  4i5tB 169-174 212-215
  64.801  34  39.117  4i66A 9-11 44-46
  27.483  13  70.087  4i66A 44-46 58-63
  25.583  25  17.674  4i66A 58-63 87-92
  57.596  38  24.333  4i6kA 28-32 69-73
  47.972  24  18.507  4i6kA 69-73 96-100
  16.956  20  44.932  4i6kA 96-100 119-125
   1.988  28  24.141  4i6kA 119-125 152-156
  11.063  21  32.897  4i6kA 152-156 176-178
  31.205  30  22.957  4i6kA 176-178 207-210
  34.311  20  42.548  4i6vC 317-321 340-343
  23.952  26  21.240  4i6xA 21-27 52-57
  69.095  37  38.193  4i6yA 111-119 155-164
  57.482  29  43.667  4i6yA 172-180 208-214
  24.833  21  18.684  4i71A 6-12 32-39
  40.505  33  31.929  4i71A 32-39 71-73
  30.684  23  14.307  4i71A 135-139 161-167
  33.551  23  13.841  4i8iA 10-17 39-46
  19.120  14  61.637  4i8iA 77-83 96-99
  47.387  34  31.548  4i8iA 96-99 132-136
  59.492  21  57.831  4i8oB 101-106 126-133
  57.816  31  49.726  4i9xA 132-134 164-167
  25.251  25  16.900  4ia6A 24-28 52-55
  17.100  23  35.952  4iajB 18-23 45-51
  22.370  14  29.653  4iauA 15-18 31-36
  38.587  15  33.878  4iauA 98-101 115-118
  24.890  29  20.393  4ic1K 114-119 147-154
  15.474  22  21.225  4iciA 16-20 41-44
  37.274  24  20.322  4iciA 90-96 119-125
  11.717  22  21.620  4id9B 22-25 46-50
  14.398  11  17.370  4id9B 46-50 60-62
  27.952  19  46.241  4id9B 60-62 80-83
  48.254  38  12.084  4id9B 80-83 120-126
  30.801  30  26.621  4ifaA 287-293 322-328
  25.033  31  17.883  4igiA 4-11 41-48
  17.510  22  14.697  4igiA 110-116 137-143
  52.888  20  14.621  4igiA 137-143 162-164
 137.631  32  21.567  4igkA 7-10 41-44
  22.022  24  29.232  4igkA 41-44 67-70
  17.554  23  51.878  4igkA 160-165 187-189
  15.849  24  27.556  4ihqC 258-262 285-289
  18.144  13  16.897  4ihqC 285-289 301-305
  45.553  27  28.530  4ihqC 301-305 331-334
  41.613  21  17.749  4ihqC 331-334 354-360
  30.615  29  35.527  4ihqC 354-360 388-396
  13.072  29  19.401  4ihuB 36-41 69-74
  16.252  22  20.841  4ii2A 29-32 53-56
  28.981  15  57.659  4ii2A 98-100 114-117
  14.593  22  21.022  4ii2A 114-117 138-145
  11.263  26   8.692  4ii2A 418-422 447-451
   4.705  24  53.556  4ii2A 495-498 521-523
   3.672  23   9.702  4ii2A 521-523 545-551
  25.196  20  81.256  4ii2A 909-911 930-936
  38.640  35  35.238  4ii2A 939-943 977-985
   7.280  32  14.186  4iilA 33-39 70-76
  12.865  25  39.104  4iilA 70-76 100-103
  25.579  21  22.886  4iilA 100-103 123-126
  71.033  11   9.886  4iilA 123-126 136-141
  16.174  28  22.914  4iilA 170-175 202-207
  33.748  25  36.379  4iilA 202-207 231-235
  34.568  28  28.765  4iiyA 45-49 76-79
  69.843  34  52.458  4iiyA 76-79 112-115
  19.814  26  16.159  4iiyA 112-115 140-143
  22.476  22  41.028  4iiyA 236-245 266-270
  18.492  29  23.866  4iiyA 266-270 298-301
  23.472  30  28.659  4iiyA 298-301 330-334
  32.821  30  57.081  4ijaA 117-124 153-160
  14.310  36  29.637  4ijaA 153-160 195-199
  33.326  28  25.229  4ijaA 331-335 362-365
  41.786  35  54.092  4ijnA 47-53 87-94
  32.462  34  17.767  4illA 232-244 277-282
  51.472  37  35.597  4iloB 194-196 232-234
  17.543  28   2.713  4im6A 28-30 57-59
  24.284  27   0.663  4im6A 57-59 85-87
  21.477  28   1.770  4im6A 85-87 114-116
  23.037  27   0.590  4im6A 114-116 142-144
  21.096  28   2.459  4im6A 142-144 171-173
  31.219  26  20.747  4im6A 171-173 198-200
   4.642  23  17.480  4inaB 3-7 29-33
  20.209  24  20.793  4inaB 29-33 56-58
  11.324  23  58.785  4inaB 56-58 80-82
  37.542  20  44.520  4indS 328-332 351-358
  31.631  17  20.702  4inoB 21-24 40-44
  48.481  21  32.514  4inoB 40-44 64-66
  29.559  21  25.590  4inoB 64-66 86-90
  11.251  18  24.999  4inoB 86-90 107-110
  33.616  29  21.715  4inoB 213-215 243-245
  37.139  22  40.100  4io2B 134-136 157-159
  13.866  16  66.595  4io2B 177-180 195-202
  37.364  27  40.552  4ipiA 23-27 53-58
  43.452  18  46.758  4ipiA 108-113 130-132
  12.227  22  13.622  4ipiA 130-132 153-156
   8.965  24  19.162  4ipiA 153-156 179-183
  60.414  29  30.049  4ipiA 179-183 211-215
  20.927  20  24.820  4ipiA 211-215 234-238
  21.274  20  30.040  4isbA 69-74 93-98
  37.719  21  46.472  4isbA 93-98 118-120
   9.500  21  26.061  4isbA 118-120 140-142
  32.971  24  27.855  4isbA 217-219 242-244
  35.031  21  40.614  4isbA 242-244 264-267
  13.168  25  13.830  4isbA 264-267 291-294
   8.022  20  26.316  4isbA 291-294 313-318
  16.498  16  36.127  4iujA 265-274 289-298
  18.058  13  21.715  4iumA 49-52 64-69
  25.027  24  21.102  4ivnA 129-133 156-158
  33.182  19  39.087  4ivnA 156-158 176-181
   8.116  24  17.209  4ivnA 176-181 204-208
  16.632  14  12.325  4ivnA 204-208 221-224
   2.156  21  70.481  4iw7A 113-117 137-141
  18.173  18  28.820  4iw7A 137-141 158-162
  11.434  19  48.543  4iw7A 158-162 180-183
  42.422  24  26.270  4iw7A 180-183 206-209
   6.208  30   6.818  4iw7A 206-209 238-241
  38.908  33  62.420  4ix3B 45-52 84-90
  47.182  26  11.560  4ix9A 7-12 37-39
  35.749  26  26.517  4ix9A 37-39 64-69
  11.921  22  15.468  4ix9A 64-69 90-93
  23.674  12  34.619  4iyaA 124-128 139-146
  55.937  22  25.980  4iyjA 32-35 56-58
  59.106  27  44.349  4iyjA 56-58 84-87
  45.817  37  20.069  4iyjA 84-87 123-127
  30.392  24  22.901  4iymH 165-169 192-195
  45.368  28  21.314  4iymH 192-195 222-224
  38.388  20  56.036  4iymH 222-224 243-246
  31.328  21   5.822  4iymH 243-246 266-270
  28.141  31  20.013  4iymH 276-279 309-312
  43.303  18  15.222  4iymH 391-394 411-414
  28.165  23  53.078  4iymH 411-414 436-439
   5.777  20  16.851  4iymH 436-439 458-460
  43.076  28  19.459  4izhA 9-12 39-43
  23.878  21  32.687  4izhA 39-43 63-65
  15.368  12  69.227  4izhA 63-65 76-78
  11.151  19  13.939  4izhA 76-78 96-99
  22.953  21  23.524  4izhA 96-99 119-122
  13.796  20  19.789  4izhA 175-179 198-202
  27.594  27   7.476  4izhA 257-260 286-289
  54.903  36  29.775  4j0dA 91-94 129-133
  35.673  38   8.576  4j0dA 179-184 221-225
  40.774  27   9.052  4j0dA 432-436 462-466
  17.929  23  14.093  4j1oA 158-160 182-186
  24.832  27  20.668  4j1oA 182-186 212-216
  25.622  24  27.242  4j1oA 212-216 239-241
  60.818  38  25.681  4j27B 271-275 312-317
  65.147  35  47.512  4j2gB 202-208 242-252
   6.532  13  22.987  4j32A 109-112 124-131
  47.215  22  42.512  4j32A 138-143 164-172
  15.196  35  21.445  4j39A 46-53 87-94
  49.699  28  24.588  4j4hC 47-50 77-80
  41.540  20  44.134  4j4hC 77-80 99-103
  17.723  20  19.272  4j4hC 143-147 166-170
  24.277  19  18.003  4j4hC 199-202 220-222
  21.940  20  13.305  4j4hC 220-222 241-243
  33.259  13  85.739  4j5rB 8-11 23-28
  62.683  33  50.957  4j5rB 70-76 108-111
  29.918  30  19.842  4j5rB 108-111 140-144
  24.369  28  22.015  4j6oA 59-62 89-91
  28.798  31  24.414  4j7nA 245-252 282-288
  34.427  36  22.498  4j7qA 144-148 183-188
  19.899  38  20.777  4j7qA 183-188 225-231
 121.964  21  84.033  4j8lA 67-72 92-96
  29.311  19  31.372  4j8lA 92-96 114-118
  29.720  20  49.936  4j8lA 114-118 137-141
  36.052  27  26.621  4j8lA 137-141 167-170
  25.576  20  17.025  4j8lA 167-170 189-193
  87.155  34  57.955  4j8lA 279-285 318-320
   5.669  26  14.905  4jaqC 100-104 129-133
  24.069  27  28.624  4jaqC 129-133 159-166
  14.732  30  20.931  4jb3A 125-130 159-161
  24.967  29  57.458  4jb3A 159-161 189-192
  25.868  17  20.637  4jb3A 189-192 208-210
   6.956  25  44.747  4jbcB 71-73 97-101
  49.753  30  47.325  4jbcB 184-187 216-220
  27.882  21  19.793  4jbeA 152-157 177-182
  41.831  31  21.652  4jbeA 177-182 212-214
  37.716  22  56.956  4jbeA 212-214 235-238
  17.631  21  27.466  4jbeA 235-238 258-260
  33.876  27  25.749  4jbeA 267-271 297-303
  22.762  22  43.621  4jbeA 297-303 324-326
  35.585  22  37.183  4jbeA 324-326 347-353
   4.305  19  59.462  4jbeA 347-353 371-375
  19.229  19  14.364  4jbeA 371-375 393-396
  19.397  19  33.068  4jccA 25-27 45-48
  15.579  33  29.058  4jccA 219-224 256-258
  18.152  27   8.087  4jcqA 23-27 53-59
  25.439  23   2.067  4jcqA 53-59 81-90
  37.261  16  12.814  4jcqA 81-90 105-114
  43.044  34  21.080  4jduA 10-16 49-55
  11.137  23  20.325  4jduA 110-116 138-143
  56.598  36  24.731  4jemB 17-21 56-58
  60.305  32  41.394  4jemB 56-58 89-92
  21.422  25  19.321  4jemB 89-92 116-121
  22.823  19  25.844  4jemB 116-121 139-144
  23.267  24  20.809  4jgiA 91-96 119-122
  34.459  22  34.958  4jgiA 119-122 143-147
   2.696  28  20.451  4jgiA 143-147 174-178
 156.470  27  81.284  4jgpB 82-85 111-117
  57.157  39  20.774  4jj9B 25-31 69-75
  12.003  34  15.288  4jj9B 97-105 138-146
  36.873  28  30.393  4jjaA 51-56 83-85
  35.324  20  64.177  4jjaA 83-85 104-107
  25.616  30  22.863  4jjaA 104-107 136-140
  65.496  39  56.775  4jk8B 48-54 92-95
  17.514  21  24.796  4jk8B 92-95 115-118
  29.427  30  22.875  4jm1A 25-29 58-63
  20.639  27  38.751  4jmpA 82-86 112-116
  51.321  32  34.533  4jmpA 158-161 192-196
  37.978  20  50.972  4jmpA 192-196 215-221
  20.478  23  22.225  4jmpA 215-221 243-252
  42.774  29  18.787  4jo0A 270-274 302-304
  26.692  24  25.219  4jo0A 302-304 327-331
  18.265  25  37.952  4jo0A 327-331 355-358
  15.454  25  10.037  4jo0A 398-402 426-429
  10.119  30  20.969  4joqA 9-15 44-50
  12.000  22  27.549  4joqA 44-50 71-74
  16.172  22  17.568  4joqA 71-74 95-99
   8.970  13  14.776  4joqA 95-99 111-114
  16.911  25  22.653  4joqA 137-142 166-172
  20.923  25  35.853  4joqA 166-172 196-198
  17.193  25  13.490  4joqA 196-198 222-224
  37.002  21  16.694  4js1A 95-99 119-123
  50.441  19  18.906  4js1A 119-123 141-145
  24.396  21  22.970  4js1A 141-145 165-169
  51.069  37  25.978  4js1A 165-169 205-207
  27.792  23  24.339  4jvcA 2-7 29-34
  11.106  19  31.779  4jvcA 29-34 52-55
  33.527  11  52.534  4jvcA 52-55 65-69
  28.511  19  88.245  4jwjB 89-91 109-112
[truncated: 202,361 more chars]
