# Supplementary material for: Exploration of novel αβ-protein folds through de novo design
Source: Nat Struct Mol Biol. 2023 Jul 3;30(8):1132–40. doi: 10.1038/s41594-023-01029-0 (PMC10442233; doi:10.1038/s41594-023-01029-0)
Supplement: Supplementary file 7 — Statistical source data. [file 41594_2023_1029_MOESM7_ESM.xlsx]

## Sheet: Fig2a_left_paraBB_Jump
# 1st : file name
# 2nd : Number of intervening strands of a para-b-X-b motif
# 3rd : Number of strands in a sheet
# 4th : Strand pattern of the motif.
# 5th : Strand pattern of the sheet.
#
# In the strand pattern, number indicates strand order; +, - indicate strand direction;
# In the 4th, strand1|InterveningStrands|strand2
# In the 5th, || indicates strand1 or 2 of para-b-X-b motif
#
# loop length = no limit
#
12asA	4	8	+1|-6,+5,-4,+3|+2	(-1,-2,|+3|,-8,+7,-6,+5,|+4|)
12asA	0	8	+1||+2	(|+4|,|+5|,-6,+7,-8,+3,-2,-1)
16vpA	0	4	+1||+2	(-4,|+1|,|+2|,-3)
1a5tA	2	5	+1|+4,+3|+2	(+5,|+1|,+4,+3,|+2|)
1a5tA	0	5	+1||+2	(|+2|,|+3|,+4,+1,+5)
1a5tA	0	5	+1||+2	(+2,|+3|,|+4|,+1,+5)
1a5tA	1	5	+2|+1|+3	(+2,+3,|+4|,+1,|+5|)
1a7jA	1	8	+1|+3|+2	(-7,+8,-6,+5,+4,|+1|,+3,|+2|)
1a7jA	0	8	+1||+2	(|+2|,|+3|,+1,+4,+5,-6,+8,-7)
1a7jA	1	8	+2|+1|+3	(+2,|+3|,+1,|+4|,+5,-6,+8,-7)
1a7jA	0	8	+1||+2	(+2,+3,+1,|+4|,|+5|,-6,+8,-7)
1a8lA	0	8	+1||+2	(+8,-7,+5,+6,+4,-3,|+1|,|+2|)
1a8lA	1	8	+1|+3|+2	(+2,+1,-3,|+4|,+6,|+5|,-7,+8)
1a8lA	0	8	+1||+2	(+8,-7,|+5|,|+6|,+4,-3,+1,+2)
1a9nD	1	4	+1|-3|+2	(-4,|+1|,-3,|+2|)
1a9nD	1	4	+2|-1|+3	(-2,|+3|,-1,|+4|)
1a9xF	0	8	+1||+2	(+6,-7,+8,+5,+4,|+2|,|+3|,-1)
1a9xF	1	8	+2|+1|+3	(-1,|+3|,+2,|+4|,+5,+8,-7,+6)
1a9xF	0	8	+1||+2	(-1,+3,+2,|+4|,|+5|,+8,-7,+6)
1ahoA	1	3	+1|-3|+2	(|+1|,-3,|+2|)
1aolA	3	6	+2|-1,+5,-4|+3	(|+2|,-1,+6,-5,|+3|,-4)
1aolA	1	6	+2|-1|+3	(|+4|,-3,|+5|,-6,+1,-2)
1atgA	0	5	+1||+2	(+4,-5,+3,|+1|,|+2|)
1atgA	1	5	+2|+1|+3	(|+2|,+1,|+3|,-5,+4)
1atgA	0	5	+1||+2	(+5,-1,+4,|+2|,|+3|)
1atgA	1	5	+2|+1|+3	(|+3|,+2,|+4|,-1,+5)
1atgA	1	5	+2|-1|+3	(+3,+2,|+4|,-1,|+5|)
1atzB	0	6	+1||+2	(+6,+5,+4,|+1|,|+2|,-3)
1atzB	0	6	+1||+2	(-3,+2,+1,|+4|,|+5|,+6)
1atzB	0	6	+1||+2	(-3,+2,+1,+4,|+5|,|+6|)
1b25C	2	6	+2|-1,-4|+3	(|+2|,-1,-6,|+3|,-4,+5)
1b25C	2	6	+2|-1,-4|+3	(|+2|,-1,-6,|+3|,-4,+5)
1b33N	1	3	+2|-1|+3	(|+2|,-1,|+3|)
1b35A	3	5	+3|-1,+5,-2|+4	(|+3|,-1,+5,-2,|+4|)
1b5qA	0	5	+1||+2	(+5,+4,|+1|,|+2|,+3)
1b5qA	1	3	+1|-3|+2	(|+1|,-3,|+2|)
1b5qA	1	6	+2|-1|+3	(+1,+3,-4,|+5|,-2,|+6|)
1b63A	1	8	+1|-3|+2	(+8,-7,-1,|+2|,-6,|+3|,-4,+5)
1b63A	2	8	+3|-2,+1|+4	(-5,+4,-3,|+6|,-2,+1,|+7|,-8)
1bcoA	2	5	+3|-2,+1|+4	(|+3|,-2,+1,|+4|,+5)
1bcoA	0	5	+1||+2	(+3,-2,+1,|+4|,|+5|)
1bcsB	2	4	+1|+4,-3|+2	(|+1|,+4,-3,|+2|)
1bdfC	1	4	+1|-3|+2	(-4,|+1|,-3,|+2|)
1bf2A	1	6	+1|-3|+2	(+1,-2,|+3|,-6,|+4|,-5)
1bf2A	1	6	+2|-1|+3	(|+5|,-4,|+6|,-3,+2,-1)
1bg6A	0	8	+1||+2	(-8,-7,+6,+5,+4,|+1|,|+2|,+3)
1bg6A	2	8	+3|+2,+1|+4	(|+3|,+2,+1,|+4|,+5,+6,-7,-8)
1bg6A	0	8	+1||+2	(+3,+2,+1,|+4|,|+5|,+6,-7,-8)
1bg6A	0	8	+1||+2	(+3,+2,+1,+4,|+5|,|+6|,-7,-8)
1bg6A	0	8	+1||+2	(-3,-2,-1,-4,-5,-6,|+7|,|+8|)
1bheA	0	13	+1||+2	(|+1|,|+2|,+3,+4,+5,+6,+7,+8,+9,+10,+11,+12,+13)
1brtA	0	8	+1||+2	(+8,+7,+6,+5,|+3|,|+4|,-2,+1)
1brtA	1	8	+2|+1|+3	(+1,-2,|+4|,+3,|+5|,+6,+7,+8)
1brtA	0	8	+1||+2	(+1,-2,+4,+3,|+5|,|+6|,+7,+8)
1brtA	0	8	+1||+2	(+1,-2,+4,+3,+5,|+6|,|+7|,+8)
1brtA	0	8	+1||+2	(+1,-2,+4,+3,+5,+6,|+7|,|+8|)
1bteA	1	5	+2|-1|+3	(+2,-1,|+4|,-3,|+5|)
1btkB	5	7	+4|-3,+2,-1,+7,-6|+5	(|+4|,-3,+2,-1,+7,-6,|+5|)
1bu8A	2	10	+2|-1,+4|+3	(|+2|,-1,+4,|+3|,+5,+6,+7,+8,+10,-9)
1bu8A	0	10	+1||+2	(-9,+10,+8,+7,+6,+5,|+3|,|+4|,-1,+2)
1bu8A	1	10	+2|+1|+3	(+2,-1,|+4|,+3,|+5|,+6,+7,+8,+10,-9)
1bu8A	0	10	+1||+2	(+2,-1,+4,+3,|+5|,|+6|,+7,+8,+10,-9)
1bu8A	0	10	+1||+2	(+2,-1,+4,+3,+5,|+6|,|+7|,+8,+10,-9)
1bu8A	0	10	+1||+2	(+2,-1,+4,+3,+5,+6,|+7|,|+8|,+10,-9)
1bvyF	0	5	+1||+2	(+5,+4,+3,|+1|,|+2|)
1bvyF	1	5	+2|+1|+3	(|+2|,+1,|+3|,+4,+5)
1bvyF	0	5	+1||+2	(+2,+1,|+3|,|+4|,+5)
1bvyF	0	5	+1||+2	(+2,+1,+3,|+4|,|+5|)
1bxyB	1	3	+2|-1|+3	(|+2|,-1,|+3|)
1byiA	1	6	+1|+3|+2	(+6,+5,+4,|+1|,+3,|+2|)
1byiA	0	6	+1||+2	(|+2|,|+3|,+1,+4,+5,+6)
1byiA	1	6	+2|+1|+3	(+2,|+3|,+1,|+4|,+5,+6)
1byiA	0	6	+1||+2	(+2,+3,+1,|+4|,|+5|,+6)
1byiA	0	6	+1||+2	(+2,+3,+1,+4,|+5|,|+6|)
1byrA	3	8	+1|-5,+4,-3|+2	(|+1|,-7,+6,-5,|+2|,+3,+4,-8)
1byrA	0	8	+1||+2	(+1,-7,+6,-5,|+2|,|+3|,+4,-8)
1byrA	0	8	+1||+2	(+1,-7,+6,-5,+2,|+3|,|+4|,-8)
1c0aA	4	8	+1|-6,+5,-4,+3|+2	(-1,-2,|+3|,-8,+7,-6,+5,|+4|)
1c0aA	1	5	+1|-3|+2	(-1,|+2|,-5,|+3|,-4)
1c0pA	0	6	+1||+2	(-5,+6,+4,|+1|,|+2|,+3)
1c0pA	2	6	+3|+2,+1|+4	(|+3|,+2,+1,|+4|,+6,-5)
1c1dA	0	6	+1||+2	(+6,+5,+4,|+1|,|+2|,+3)
1c1yB	2	5	+2|-1,-4|+3	(|+2|,-1,-5,|+3|,-4)
1c1yB	1	5	+2|-1|+3	(|+4|,-3,|+5|,+1,-2)
1c3pA	0	8	+1||+2	(+6,+5,+4,+7,+8,+3,|+1|,|+2|)
1c3pA	1	8	+2|+1|+3	(|+2|,+1,|+3|,+8,+7,+4,+5,+6)
1c3pA	2	8	+1|+4,+3|+2	(+2,+1,|+3|,+8,+7,|+4|,+5,+6)
1c3pA	0	8	+1||+2	(+2,+1,+3,+8,+7,|+4|,|+5|,+6)
1c3pA	0	8	+1||+2	(+2,+1,+3,+8,+7,+4,|+5|,|+6|)
1c3pA	2	8	+3|+2,+1|+4	(|+6|,+5,+4,|+7|,+8,+3,+1,+2)
1c3pA	0	8	+1||+2	(+6,+5,+4,|+7|,|+8|,+3,+1,+2)
1c4oA	2	7	+1|+4,+3|+2	(+7,|+1|,+6,+5,|+2|,+4,+3)
1c4oA	1	7	+1|+3|+2	(+7,+1,+6,+5,|+2|,+4,|+3|)
1c4oA	0	7	+1||+2	(|+3|,|+4|,+2,+5,+6,+1,+7)
1c4oA	1	7	+2|+1|+3	(+3,|+4|,+2,|+5|,+6,+1,+7)
1c4oA	0	7	+1||+2	(+3,+4,+2,|+5|,|+6|,+1,+7)
1c4oA	1	7	+2|+1|+3	(+3,+4,+2,+5,|+6|,+1,|+7|)
1c4oA	2	6	+1|+4,+3|+2	(|+1|,+6,+5,|+2|,+4,+3)
1c4oA	1	6	+1|+3|+2	(+1,+6,+5,|+2|,+4,|+3|)
1c4oA	0	6	+1||+2	(|+3|,|+4|,+2,+5,+6,+1)
1c4oA	1	6	+2|+1|+3	(+3,|+4|,+2,|+5|,+6,+1)
1c4oA	0	6	+1||+2	(+3,+4,+2,|+5|,|+6|,+1)
1c7kA	0	5	+1||+2	(-4,+5,+3,|+1|,|+2|)
1c7kA	1	5	+2|+1|+3	(|+2|,+1,|+3|,+5,-4)
1c8uA	3	12	+1|-3,+4,-5|+2	(-1,|+2|,-4,+5,-6,|+3|,-9,+12,-11,+10,-8,+7)
1c8uA	3	12	+1|-3,+4,-5|+2	(-7,|+8|,-10,+11,-12,|+9|,-3,+6,-5,+4,-2,+1)
1c9kB	2	7	+1|+4,+3|+2	(-7,+6,|+1|,+5,+4,|+2|,+3)
1c9kB	0	7	+1||+2	(-7,+6,+1,+5,+4,|+2|,|+3|)
1c9kB	1	7	+2|+1|+3	(|+3|,+2,|+4|,+5,+1,+6,-7)
1c9kB	0	7	+1||+2	(+3,+2,|+4|,|+5|,+1,+6,-7)
1c9kB	1	7	+2|+1|+3	(+3,+2,+4,|+5|,+1,|+6|,-7)
1cc8A	1	4	+1|-3|+2	(-4,|+1|,-3,|+2|)
1cc8A	1	4	+2|-1|+3	(-2,|+3|,-1,|+4|)
1ccwC	0	5	+1||+2	(+5,+4,+3,|+1|,|+2|)
1ccwC	1	5	+2|+1|+3	(|+2|,+1,|+3|,+4,+5)
1ccwC	0	5	+1||+2	(+2,+1,|+3|,|+4|,+5)
1ccwD	6	8	+1|+8,+7,+6,+5,+4,+3|+2	(|+1|,+8,+7,+6,+5,+4,+3,|+2|)
1ccwD	0	8	+1||+2	(|+2|,|+3|,+4,+5,+6,+7,+8,+1)
1ccwD	0	8	+1||+2	(+2,|+3|,|+4|,+5,+6,+7,+8,+1)
1ccwD	0	8	+1||+2	(+2,+3,|+4|,|+5|,+6,+7,+8,+1)
1ccwD	0	8	+1||+2	(+2,+3,+4,|+5|,|+6|,+7,+8,+1)
1ccwD	0	8	+1||+2	(+2,+3,+4,+5,|+6|,|+7|,+8,+1)
1ccwD	0	8	+1||+2	(+2,+3,+4,+5,+6,|+7|,|+8|,+1)
1cfrA	0	5	+1||+2	(+1,-2,|+3|,|+4|,+5)
1cfrA	0	5	+1||+2	(+1,-2,+3,|+4|,|+5|)
1cfzC	0	5	+1||+2	(-4,+5,+3,|+1|,|+2|)
1cfzC	1	5	+2|+1|+3	(|+2|,+1,|+3|,+5,-4)
1cg2D	1	6	+2|+1|+3	(+1,-2,|+4|,+3,|+5|,+6)
1cg2D	1	4	+1|-3|+2	(-4,|+1|,-3,|+2|)
1cg2D	1	4	+2|-1|+3	(-2,|+3|,-1,|+4|)
1chdA	0	7	+1||+2	(+7,+6,+5,|+1|,|+2|,+4,+3)
1chdA	1	7	+1|+3|+2	(+7,+6,+5,+1,|+2|,+4,|+3|)
1chdA	0	7	+1||+2	(|+3|,|+4|,+2,+1,+5,+6,+7)
1chdA	2	7	+3|+2,+1|+4	(+3,|+4|,+2,+1,|+5|,+6,+7)
1chdA	0	7	+1||+2	(+3,+4,+2,+1,|+5|,|+6|,+7)
1chdA	0	7	+1||+2	(+3,+4,+2,+1,+5,|+6|,|+7|)
1chmB	0	7	+1||+2	(+7,+6,+2,-3,|+4|,|+5|,-1)
1chmB	3	7	+4|+3,-2,+1|+5	(-1,|+5|,+4,-3,+2,|+6|,+7)
1chmB	0	7	+1||+2	(-1,+5,+4,-3,+2,|+6|,|+7|)
1cjwA	0	7	+1||+2	(-1,+2,-3,|+4|,|+5|,-7,+6)
1cjwA	1	7	+1|-3|+2	(-1,+2,-3,+4,|+5|,-7,|+6|)
1cl8A	0	5	+1||+2	(+1,-2,|+3|,|+4|,+5)
1cl8A	0	5	+1||+2	(+1,-2,+3,|+4|,|+5|)
1cq3B	0	5	+1||+2	(-1,+2,-3,|+4|,|+5|)
1cr1A	2	9	+1|+4,+3|+2	(-9,+8,-7,+6,|+1|,+5,+4,|+2|,+3)
1cr1A	0	9	+1||+2	(-9,+8,-7,+6,+1,+5,+4,|+2|,|+3|)
1cr1A	1	9	+2|+1|+3	(|+3|,+2,|+4|,+5,+1,+6,-7,+8,-9)
1cr1A	0	9	+1||+2	(+3,+2,|+4|,|+5|,+1,+6,-7,+8,-9)
1cr1A	1	9	+2|+1|+3	(+3,+2,+4,|+5|,+1,|+6|,-7,+8,-9)
1cs0G	0	5	+1||+2	(+5,+4,|+1|,|+2|,+3)
1cs0G	0	5	+1||+2	(+5,+4,+1,|+2|,|+3|)
1cs0G	2	5	+3|+2,+1|+4	(|+3|,+2,+1,|+4|,+5)
1cs0G	1	4	+1|-3|+2	(|+1|,-4,|+2|,-3)
1cs0G	1	4	+2|-1|+3	(|+3|,-2,|+4|,-1)
1cs0G	2	6	+1|+4,+3|+2	(-1,|+2|,+5,+4,|+3|,+6)
1cs0G	0	6	+1||+2	(+6,|+3|,|+4|,+5,+2,-1)
1cs0G	0	6	+1||+2	(+6,+3,|+4|,|+5|,+2,-1)
1cs0G	2	6	+3|+2,+1|+4	(-1,+2,|+5|,+4,+3,|+6|)
1cs0G	1	4	+1|-3|+2	(|+1|,-4,|+2|,-3)
1cs0G	0	5	+1||+2	(+5,+4,|+1|,|+2|,+3)
1ctfA	1	3	+2|-1|+3	(|+2|,-1,|+3|)
1cwvA	1	4	+1|-3|+2	(+1,|+2|,-4,|+3|)
1cxqA	2	5	+3|-2,+1|+4	(|+3|,-2,+1,|+4|,+5)
1cxqA	0	5	+1||+2	(+3,-2,+1,|+4|,|+5|)
1d02B	0	5	+1||+2	(+1,-2,|+3|,|+4|,+5)
1d02B	0	5	+1||+2	(+1,-2,+3,|+4|,|+5|)
1d2nA	2	5	+1|+4,+3|+2	(+5,|+1|,+4,+3,|+2|)
1d2nA	0	5	+1||+2	(|+2|,|+3|,+4,+1,+5)
1d2nA	0	5	+1||+2	(+2,|+3|,|+4|,+1,+5)
1d2nA	1	5	+2|+1|+3	(+2,+3,|+4|,+1,|+5|)
1d3bI	3	5	+4|-3,+2,-1|+5	(|+4|,-3,+2,-1,|+5|)
1d3yA	0	6	+1||+2	(+6,+5,|+3|,|+4|,-1,+2)
1d3yA	1	6	+2|+1|+3	(+2,-1,|+4|,+3,|+5|,+6)
1d4oA	0	6	+1||+2	(+6,+5,+4,|+1|,|+2|,+3)
1d4oA	0	6	+1||+2	(+6,+5,+4,+1,|+2|,|+3|)
1d4oA	2	6	+3|+2,+1|+4	(|+3|,+2,+1,|+4|,+5,+6)
1d4oA	0	6	+1||+2	(+3,+2,+1,|+4|,|+5|,+6)
1d4oA	0	6	+1||+2	(+3,+2,+1,+4,|+5|,|+6|)
1d5tA	0	4	+1||+2	(+4,+3,|+1|,|+2|)
1d5tA	1	7	+2|-1|+3	(-2,+1,+4,-5,|+6|,-3,|+7|)
1dbhA	5	8	+4|-3,+2,-1,+7,-6|+5	(+1,|+5|,-4,+3,-2,+8,-7,|+6|)
1dbwB	0	5	+1||+2	(+5,+4,+3,|+1|,|+2|)
1dbwB	1	5	+2|+1|+3	(|+2|,+1,|+3|,+4,+5)
1dbwB	0	5	+1||+2	(+2,+1,|+3|,|+4|,+5)
1dbwB	0	5	+1||+2	(+2,+1,+3,|+4|,|+5|)
1dc1B	0	8	+1||+2	(-2,+1,-3,+4,-5,|+6|,|+7|,+8)
1dc1B	0	8	+1||+2	(-2,+1,-3,+4,-5,+6,|+7|,|+8|)
1dcsA	0	8	+1||+2	(|+1|,|+2|,-7,+6,-8,+5,-4,+3)
1dcsA	5	8	+1|-6,+5,-7,+4,-3|+2	(+1,|+2|,-7,+6,-8,+5,-4,|+3|)
1dd9A	0	6	+1||+2	(-6,+5,+4,|+2|,|+3|,-1)
1dd9A	1	6	+2|+1|+3	(-1,|+3|,+2,|+4|,+5,-6)
1dd9A	0	6	+1||+2	(-1,+3,+2,|+4|,|+5|,-6)
1dekA	1	5	+1|+3|+2	(+5,+4,|+1|,+3,|+2|)
1dekA	0	5	+1||+2	(|+2|,|+3|,+1,+4,+5)
1dekA	1	5	+2|+1|+3	(+2,|+3|,+1,|+4|,+5)
1dekA	0	5	+1||+2	(+2,+3,+1,|+4|,|+5|)
1dfmA	0	6	+1||+2	(+2,-3,|+4|,|+5|,+6,-1)
1dfmA	0	6	+1||+2	(+2,-3,+4,|+5|,|+6|,-1)
1dmgA	1	6	+1|+3|+2	(-2,+1,|+3|,+6,|+4|,+5)
1dmgA	0	6	+1||+2	(-2,+1,+3,+6,|+4|,|+5|)
1dmgA	1	6	+2|+1|+3	(|+5|,+4,|+6|,+3,+1,-2)
1dp4A	0	8	+1||+2	(+6,-7,+8,+5,+4,+3,|+1|,|+2|)
1dp4A	0	8	+1||+2	(+2,+1,+3,|+4|,|+5|,+8,-7,+6)
1dp4A	0	8	+1||+2	(-8,+7,-6,+5,+4,+3,|+1|,|+2|)
1dp4A	1	8	+2|+1|+3	(|+2|,+1,|+3|,+4,+5,-6,+7,-8)
1dp4A	0	8	+1||+2	(+2,+1,|+3|,|+4|,+5,-6,+7,-8)
1dp4A	0	8	+1||+2	(+2,+1,+3,|+4|,|+5|,-6,+7,-8)
1dp7P	1	3	+1|-3|+2	(|+1|,-3,|+2|)
1dqpB	0	5	+1||+2	(+5,+4,+3,|+1|,|+2|)
1dqpB	1	5	+2|+1|+3	(|+2|,+1,|+3|,+4,+5)
1dqpB	0	5	+1||+2	(+2,+1,|+3|,|+4|,+5)
1dqpB	0	5	+1||+2	(+2,+1,+3,|+4|,|+5|)
1dtdB	1	5	+2|-1|+3	(+4,-5,|+2|,-1,|+3|)
1dtdB	3	5	+3|-1,+2,-5|+4	(|+3|,-1,+2,-5,|+4|)
1dynB	5	7	+4|-3,+2,-1,+7,-6|+5	(|+4|,-3,+2,-1,+7,-6,|+5|)
1dzfA	0	4	+1||+2	(-1,|+2|,|+3|,+4)
1dzfA	0	4	+1||+2	(-1,+2,|+3|,|+4|)
1dzkA	1	10	+2|-1|+3	(-1,+3,-4,+5,-6,+7,-8,|+9|,-2,|+10|)
1e0cA	0	5	+1||+2	(+3,+2,|+4|,|+5|,+1)
1e0cA	0	4	+1||+2	(+2,+1,|+3|,|+4|)
1e58A	1	6	+1|+3|+2	(+6,-5,|+1|,+4,|+2|,+3)
1e58A	0	6	+1||+2	(+6,-5,+1,+4,|+2|,|+3|)
1e58A	1	6	+2|+1|+3	(|+3|,+2,|+4|,+1,-5,+6)
1e5kA	0	7	+1||+2	(+7,+5,-6,+4,|+1|,|+2|,+3)
1e5kA	1	7	+1|-3|+2	(+3,+2,+1,|+4|,-6,|+5|,+7)
1e6uA	0	6	+1||+2	(+6,+5,+4,+3,|+1|,|+2|)
1e6uA	1	6	+2|+1|+3	(|+2|,+1,|+3|,+4,+5,+6)
1e6uA	0	6	+1||+2	(+2,+1,|+3|,|+4|,+5,+6)
1e6uA	0	6	+1||+2	(+2,+1,+3,|+4|,|+5|,+6)
1e6uA	0	6	+1||+2	(+2,+1,+3,+4,|+5|,|+6|)
1e9rF	2	9	+1|+4,+3|+2	(+9,-8,+7,|+1|,+6,+5,|+2|,+4,+3)
1e9rF	1	9	+1|+3|+2	(+9,-8,+7,+1,+6,+5,|+2|,+4,|+3|)
1e9rF	0	9	+1||+2	(|+3|,|+4|,+2,+5,+6,+1,+7,-8,+9)
1e9rF	1	9	+2|+1|+3	(+3,|+4|,+2,|+5|,+6,+1,+7,-8,+9)
1e9rF	0	9	+1||+2	(+3,+4,+2,|+5|,|+6|,+1,+7,-8,+9)
1e9rF	1	9	+2|+1|+3	(+3,+4,+2,+5,|+6|,+1,|+7|,-8,+9)
1eazA	5	7	+4|-3,+2,-1,+7,-6|+5	(|+4|,-3,+2,-1,+7,-6,|+5|)
1eb6A	0	4	+1||+2	(|+1|,|+2|,+4,-3)
1eejA	0	5	+1||+2	(+5,-4,|+2|,|+3|,-1)
1efdN	0	5	+1||+2	(+3,+2,+1,|+4|,|+5|)
1efdN	2	5	+3|-2,+1|+4	(|+3|,-2,+1,|+4|,+5)
1efdN	0	5	+1||+2	(+3,-2,+1,|+4|,|+5|)
1ei9A	0	6	+1||+2	(+6,+5,+4,+3,|+1|,|+2|)
1ei9A	1	6	+2|+1|+3	(|+2|,+1,|+3|,+4,+5,+6)
1ei9A	0	6	+1||+2	(+2,+1,|+3|,|+4|,+5,+6)
1ei9A	0	6	+1||+2	(+2,+1,+3,|+4|,|+5|,+6)
1ei9A	0	6	+1||+2	(+2,+1,+3,+4,|+5|,|+6|)
1ejfB	2	5	+3|-2,+1|+4	(-3,|+4|,-2,+1,|+5|)
1ekqA	0	9	+1||+2	(-9,+8,-7,+6,+5,+4,+3,|+1|,|+2|)
1ekqA	1	9	+2|+1|+3	(|+2|,+1,|+3|,+4,+5,+6,-7,+8,-9)
1ekqA	0	9	+1||+2	(+2,+1,|+3|,|+4|,+5,+6,-7,+8,-9)
1ekqA	0	9	+1||+2	(+2,+1,+3,|+4|,|+5|,+6,-7,+8,-9)
1ekqA	0	9	+1||+2	(+2,+1,+3,+4,|+5|,|+6|,-7,+8,-9)
1eluA	4	7	+1|-6,+5,+4,+3|+2	(|+1|,-7,+6,+5,+4,|+2|,+3)
1eluA	0	7	+1||+2	(+1,-7,+6,+5,+4,|+2|,|+3|)
1eluA	1	7	+2|+1|+3	(|+3|,+2,|+4|,+5,+6,-7,+1)
1eluA	0	7	+1||+2	(+3,+2,|+4|,|+5|,+6,-7,+1)
1eluA	0	7	+1||+2	(+3,+2,+4,|+5|,|+6|,-7,+1)
1eluA	1	4	+1|-3|+2	(-1,|+2|,-4,|+3|)
1epuA	0	5	+1||+2	(+5,+4,+3,|+1|,|+2|)
1epuA	1	5	+2|+1|+3	(|+2|,+1,|+3|,+4,+5)
1epuA	0	5	+1||+2	(+2,+1,|+3|,|+4|,+5)
1epuA	0	5	+1||+2	(+2,+1,+3,|+4|,|+5|)
1epuA	3	6	+1|+5,+4,+3|+2	(-1,|+2|,+6,+5,+4,|+3|)
1epuA	0	6	+1||+2	(|+3|,|+4|,+5,+6,+2,-1)
1epuA	0	6	+1||+2	(+3,|+4|,|+5|,+6,+2,-1)
1epuA	0	6	+1||+2	(+3,+4,|+5|,|+6|,+2,-1)
1eq2I	0	7	+1||+2	(+7,+6,+5,+4,|+1|,|+2|,+3)
1eq2I	0	7	+1||+2	(+7,+6,+5,+4,+1,|+2|,|+3|)
1eq2I	2	7	+3|+2,+1|+4	(|+3|,+2,+1,|+4|,+5,+6,+7)
1eq2I	0	7	+1||+2	(+3,+2,+1,|+4|,|+5|,+6,+7)
1eq2I	0	7	+1||+2	(+3,+2,+1,+4,|+5|,|+6|,+7)
1eq2I	0	7	+1||+2	(+3,+2,+1,+4,+5,|+6|,|+7|)
1es9A	0	5	+1||+2	(+5,+4,+3,|+1|,|+2|)
1es9A	1	5	+2|+1|+3	(|+2|,+1,|+3|,+4,+5)
1es9A	0	5	+1||+2	(+2,+1,|+3|,|+4|,+5)
1es9A	0	5	+1||+2	(+2,+1,+3,|+4|,|+5|)
1escA	0	5	+1||+2	(+5,+4,+3,|+1|,|+2|)
1escA	1	5	+2|+1|+3	(|+2|,+1,|+3|,+4,+5)
1escA	0	5	+1||+2	(+2,+1,|+3|,|+4|,+5)
1escA	0	5	+1||+2	(+2,+1,+3,|+4|,|+5|)
1eu1A	0	6	+1||+2	(+3,|+4|,|+5|,+6,-1,+2)
1eu1A	0	6	+1||+2	(+3,+4,|+5|,|+6|,-1,+2)
1eu1A	0	5	+1||+2	(+5,+4,|+1|,|+2|,+3)
1eu1A	0	5	+1||+2	(+5,+4,+1,|+2|,|+3|)
1eu1A	2	5	+3|+2,+1|+4	(|+3|,+2,+1,|+4|,+5)
1eu1A	0	5	+1||+2	(+3,+2,+1,|+4|,|+5|)
1ev7B	0	6	+1||+2	(+1,-2,|+3|,|+4|,-5,+6)
1evlD	3	8	+1|-5,+4,-3|+2	(-1,-2,|+3|,-8,+7,-6,|+4|,+5)
1evlD	0	8	+1||+2	(-1,-2,+3,-8,+7,-6,|+4|,|+5|)
1evlD	1	3	+1|-3|+2	(|+1|,-3,|+2|)
1evlD	0	5	+1||+2	(+5,-4,+3,|+1|,|+2|)
1evlD	1	5	+2|+1|+3	(|+2|,+1,|+3|,-4,+5)
1ezgB	0	6	+1||+2	(|+1|,|+2|,+3,+4,+5,+6)
1ezgB	0	6	+1||+2	(+1,|+2|,|+3|,+4,+5,+6)
1ezgB	0	6	+1||+2	(+1,+2,|+3|,|+4|,+5,+6)
1ezgB	0	6	+1||+2	(+1,+2,+3,|+4|,|+5|,+6)
1ezgB	0	6	+1||+2	(+1,+2,+3,+4,|+5|,|+6|)
1eziB	0	7	+1||+2	(+7,+5,-6,+4,|+1|,|+2|,+3)
1eziB	0	7	+1||+2	(+7,+5,-6,+4,+1,|+2|,|+3|)
1eziB	2	7	+3|+2,+1|+4	(|+3|,+2,+1,|+4|,-6,+5,+7)
1eziB	1	7	+1|-3|+2	(+3,+2,+1,|+4|,-6,|+5|,+7)
1f0kB	0	6	+1||+2	(+6,+5,+4,|+1|,|+2|,+3)
1f0kB	0	6	+1||+2	(+6,+5,+4,+1,|+2|,|+3|)
1f0kB	2	6	+3|+2,+1|+4	(|+3|,+2,+1,|+4|,+5,+6)
1f0kB	0	6	+1||+2	(+3,+2,+1,|+4|,|+5|,+6)
1f0kB	0	6	+1||+2	(+3,+2,+1,+4,|+5|,|+6|)
1f0kB	0	6	+1||+2	(+6,+5,+4,|+1|,|+2|,+3)
1f0kB	0	6	+1||+2	(+6,+5,+4,+1,|+2|,|+3|)
1f0kB	2	6	+3|+2,+1|+4	(|+3|,+2,+1,|+4|,+5,+6)
1f0kB	0	6	+1||+2	(+3,+2,+1,|+4|,|+5|,+6)
1f0kB	0	6	+1||+2	(+3,+2,+1,+4,|+5|,|+6|)
1f0lB	4	8	+1|-4,-5,+6,-3|+2	(|+1|,-5,-6,+7,-3,|+2|,-4,+8)
1f0lB	1	8	+2|-1|+3	(-1,+5,+6,-7,|+3|,-2,|+4|,-8)
1f0lB	4	8	+3|-1,+2,-6,+5|+4	(-8,|+4|,-2,+3,-7,+6,|+5|,-1)
1f0lB	0	8	+1||+2	(-1,|+5|,|+6|,-7,+3,-2,+4,-8)
1f0lB	3	8	+4|-2,+1,-3|+5	(+1,-5,-6,|+7|,-3,+2,-4,|+8|)
1f0xB	1	4	+1|+3|+2	(-1,|+2|,+4,|+3|)
1f0xB	0	4	+1||+2	(|+3|,|+4|,+2,-1)
1f0xB	1	5	+1|-3|+2	(-1,|+2|,-5,|+3|,-4)
1f0xB	1	5	+2|-1|+3	(|+4|,-3,|+5|,-2,+1)
1f0xB	1	7	+1|-3|+2	(-4,|+1|,-3,|+2|,-6,+7,-5)
1f0xB	1	7	+2|-1|+3	(+5,-7,+6,-2,|+3|,-1,|+4|)
1f0xB	5	7	+4|-1,+3,-2,+6,-7|+5	(|+4|,-1,+3,-2,+6,-7,|+5|)
1f0xB	1	7	+1|-3|+2	(|+5|,-7,|+6|,-2,+3,-1,+4)
1f2tA	1	6	+2|-1|+3	(|+2|,-1,|+3|,-4,+5,-6)
1f3vA	1	5	+1|-3|+2	(+5,-4,|+1|,-3,|+2|)
1f3vA	1	5	+2|-1|+3	(-2,|+3|,-1,|+4|,-5)
1f46B	1	6	+2|-1|+3	(-2,+3,-4,|+5|,-1,|+6|)
1f5nA	1	8	+2|+1|+3	(-2,+1,-4,|+5|,+3,|+6|,+7,+8)
1f5nA	0	8	+1||+2	(-2,+1,-4,+5,+3,|+6|,|+7|,+8)
1f5nA	0	8	+1||+2	(-2,+1,-4,+5,+3,+6,|+7|,|+8|)
1f5vB	1	4	+1|-3|+2	(-1,|+2|,-4,|+3|)
1fc6A	0	6	+1||+2	(-1,|+2|,|+3|,+4,+5,+6)
1fc6A	0	6	+1||+2	(-1,+2,+3,|+4|,|+5|,+6)
1fcqA	0	3	+1||+2	(|+1|,|+2|,+3)
1fcqA	0	3	+1||+2	(+1,|+2|,|+3|)
1ffyA	0	4	+1||+2	(+3,-4,|+1|,|+2|)
1ffyA	2	4	+2|+1,-4|+3	(|+2|,+1,-4,|+3|)
1fg7A	4	7	+1|-6,+5,+4,+3|+2	(|+1|,-7,+6,+5,+4,|+2|,+3)
1fg7A	0	7	+1||+2	(+1,-7,+6,+5,+4,|+2|,|+3|)
1fg7A	1	7	+2|+1|+3	(|+3|,+2,|+4|,+5,+6,-7,+1)
1fg7A	0	7	+1||+2	(+3,+2,|+4|,|+5|,+6,-7,+1)
1fg7A	0	7	+1||+2	(+3,+2,+4,|+5|,|+6|,-7,+1)
1fiuD	0	6	+1||+2	(+1,-2,|+3|,|+4|,+5,+6)
1fiuD	0	6	+1||+2	(+1,-2,+3,|+4|,|+5|,+6)
1fiuD	0	6	+1||+2	(+1,-2,+3,+4,|+5|,|+6|)
1fjhB	0	7	+1||+2	(+7,+6,+5,+4,|+1|,|+2|,+3)
1fjhB	0	7	+1||+2	(+3,+2,+1,|+4|,|+5|,+6,+7)
1fjhB	0	7	+1||+2	(+3,+2,+1,+4,|+5|,|+6|,+7)
1fjhB	0	7	+1||+2	(+3,+2,+1,+4,+5,|+6|,|+7|)
1fm0D	2	5	+2|-1,-4|+3	(|+2|,-1,-5,|+3|,-4)
1fm0E	2	4	+1|+3,-4|+2	(|+1|,+3,-4,|+2|)
1fnnB	2	5	+1|+4,+3|+2	(+5,|+1|,+4,+3,|+2|)
1fnnB	0	5	+1||+2	(|+2|,|+3|,+4,+1,+5)
1fnnB	0	5	+1||+2	(+2,|+3|,|+4|,+1,+5)
1fnnB	1	5	+2|+1|+3	(+2,+3,|+4|,+1,|+5|)
1fo8A	0	8	+1||+2	(-6,+8,+5,-7,+4,|+1|,|+2|,+3)
1fo8A	0	8	+1||+2	(-6,+8,+5,-7,+4,+1,|+2|,|+3|)
1fo8A	2	8	+3|+2,+1|+4	(|+3|,+2,+1,|+4|,-7,+5,+8,-6)
1fo8A	1	8	+1|-3|+2	(+3,+2,+1,|+4|,-7,|+5|,+8,-6)
1fo8A	2	8	+2|-4,-1|+3	(|+6|,-8,-5,|+7|,-4,-1,-2,-3)
1fp2A	0	7	+1||+2	(+6,-7,+5,+4,|+1|,|+2|,+3)
1fp2A	0	7	+1||+2	(+6,-7,+5,+4,+1,|+2|,|+3|)
1fp2A	2	7	+3|+2,+1|+4	(|+3|,+2,+1,|+4|,+5,-7,+6)
1fp2A	0	7	+1||+2	(+3,+2,+1,|+4|,|+5|,-7,+6)
1fp2A	1	7	+1|-3|+2	(+3,+2,+1,+4,|+5|,-7,|+6|)
1fpzC	1	5	+1|+3|+2	(-1,|+2|,+5,|+3|,+4)
1fpzC	0	5	+1||+2	(-1,+2,+5,|+3|,|+4|)
1fpzC	1	5	+2|+1|+3	(|+4|,+3,|+5|,+2,-1)
1fs0G	0	5	+1||+2	(-5,+4,|+1|,|+2|,+3)
1fs0G	0	5	+1||+2	(-5,+4,+1,|+2|,|+3|)
1fs0G	2	5	+3|+2,+1|+4	(|+3|,+2,+1,|+4|,-5)
1fsgC	0	6	+1||+2	(+6,+5,+4,|+1|,|+2|,-3)
1fviA	1	5	+2|-1|+3	(|+3|,-2,|+4|,-5,-1)
1fviA	0	5	+1||+2	(-2,+1,-3,|+4|,|+5|)
1fyeA	2	7	+1|+4,+3|+2	(+7,-6,|+1|,+5,+4,|+2|,+3)
1fyeA	0	7	+1||+2	(+7,-6,+1,+5,+4,|+2|,|+3|)
1fyeA	1	7	+2|+1|+3	(|+3|,+2,|+4|,+5,+1,-6,+7)
1fyeA	0	7	+1||+2	(+3,+2,|+4|,|+5|,+1,-6,+7)
1fyeA	0	4	+1||+2	(|+1|,|+2|,-3,+4)
1g2rA	1	3	+2|-1|+3	(|+2|,-1,|+3|)
1g3pA	3	5	+1|-5,+4,-3|+2	(|+1|,-5,+4,-3,|+2|)
1g5aA	1	6	+1|-3|+2	(+1,-2,|+3|,-6,|+4|,-5)
1g5aA	1	6	+2|-1|+3	(|+5|,-4,|+6|,-3,+2,-1)
1g5hA	0	7	+1||+2	(|+1|,|+2|,-3,+7,-6,+5,-4)
1g5hA	3	7	+1|-5,+4,-3|+2	(-1,-2,|+3|,-7,+6,-5,|+4|)
1g5hA	0	5	+1||+2	(+5,-4,+3,|+1|,|+2|)
1g5hA	1	5	+2|+1|+3	(|+2|,+1,|+3|,-4,+5)
1g5tA	2	6	+1|+4,+3|+2	(+6,|+1|,+5,+4,|+2|,+3)
1g5tA	0	6	+1||+2	(+6,+1,+5,+4,|+2|,|+3|)
1g5tA	1	6	+2|+1|+3	(|+3|,+2,|+4|,+5,+1,+6)
1g5tA	0	6	+1||+2	(+3,+2,|+4|,|+5|,+1,+6)
1g5tA	1	6	+2|+1|+3	(+3,+2,+4,|+5|,+1,|+6|)
1g60B	0	8	+1||+2	(+1,+8,+7,|+2|,|+3|,-5,+4,+6)
1g60B	1	8	+1|-3|+2	(+1,+8,+7,+2,|+3|,-5,|+4|,+6)
1g60B	0	8	+1||+2	(+6,+4,-5,+3,+2,|+7|,|+8|,+1)
1g61A	0	3	+1||+2	(-1,|+2|,|+3|)
1g61A	0	3	+1||+2	(-1,|+2|,|+3|)
1g61A	0	3	+1||+2	(-1,|+2|,|+3|)
1g61A	0	3	+1||+2	(-1,|+2|,|+3|)
1g66A	0	6	+1||+2	(+5,+6,+4,+3,|+1|,|+2|)
1g66A	1	6	+2|+1|+3	(|+2|,+1,|+3|,+4,+6,+5)
1g66A	0	6	+1||+2	(+2,+1,|+3|,|+4|,+6,+5)
1g8aA	1	5	+1|-3|+2	(+1,-2,|+3|,-5,|+4|)
1g8aA	0	7	+1||+2	(+6,-7,+5,+4,|+1|,|+2|,+3)
1g8aA	0	7	+1||+2	(+6,-7,+5,+4,+1,|+2|,|+3|)
1g8aA	2	7	+3|+2,+1|+4	(|+3|,+2,+1,|+4|,+5,-7,+6)
1g8aA	0	7	+1||+2	(+3,+2,+1,|+4|,|+5|,-7,+6)
1g8aA	1	7	+1|-3|+2	(+3,+2,+1,+4,|+5|,-7,|+6|)
1g8kG	1	4	+1|-3|+2	(-1,|+2|,-4,|+3|)
1g8kG	4	7	+2|-1,+6,+5,+4|+3	(|+2|,-1,+7,+6,+5,|+3|,+4)
1g8kG	0	7	+1||+2	(+2,-1,+7,+6,+5,|+3|,|+4|)
1g8kG	0	7	+1||+2	(+4,+3,|+5|,|+6|,+7,-1,+2)
1g8kG	0	7	+1||+2	(+4,+3,+5,|+6|,|+7|,-1,+2)
1g8kG	0	5	+1||+2	(+5,+4,|+1|,|+2|,+3)
1g8kG	0	5	+1||+2	(+5,+4,+1,|+2|,|+3|)
1g8kG	2	5	+3|+2,+1|+4	(|+3|,+2,+1,|+4|,+5)
1g8kG	0	5	+1||+2	(+3,+2,+1,|+4|,|+5|)
1g8mB	0	5	+1||+2	(+5,+4,|+1|,|+2|,+3)
1g8mB	0	5	+1||+2	(+3,+2,+1,|+4|,|+5|)
1g8mB	3	11	+1|-5,-4,-3|+2	(|+1|,-6,-5,-4,|+2|,-3,+8,-7,+9,+10,+11)
1g8mB	1	11	+2|-1|+3	(-11,-10,-9,+7,-8,|+3|,-2,|+4|,+5,+6,-1)
1g8mB	0	11	+1||+2	(-11,-10,-9,+7,-8,+3,-2,|+4|,|+5|,+6,-1)
1g8mB	0	11	+1||+2	(-11,-10,-9,+7,-8,+3,-2,+4,|+5|,|+6|,-1)
1g8mB	5	11	+5|+4,+3,-1,+2,-7|+6	(-1,|+6|,+5,+4,-2,+3,-8,|+7|,-9,-10,-11)
1g8mB	1	11	+2|-1|+3	(+1,-6,-5,-4,+2,-3,|+8|,-7,|+9|,+10,+11)
1g8mB	0	11	+1||+2	(+1,-6,-5,-4,+2,-3,+8,-7,|+9|,|+10|,+11)
1g8mB	0	11	+1||+2	(+1,-6,-5,-4,+2,-3,+8,-7,+9,|+10|,|+11|)
1g8pA	2	5	+1|+4,+3|+2	(+5,|+1|,+4,+3,|+2|)
1g8pA	0	5	+1||+2	(|+2|,|+3|,+4,+1,+5)
1g8pA	0	5	+1||+2	(+2,|+3|,|+4|,+1,+5)
1g8pA	1	5	+2|+1|+3	(+2,+3,|+4|,+1,|+5|)
1gciA	1	7	+1|+3|+2	(+7,+6,+5,+4,|+1|,+3,|+2|)
1gciA	0	7	+1||+2	(|+2|,|+3|,+1,+4,+5,+6,+7)
1gciA	1	7	+2|+1|+3	(+2,|+3|,+1,|+4|,+5,+6,+7)
1gciA	0	7	+1||+2	(+2,+3,+1,|+4|,|+5|,+6,+7)
1gciA	0	7	+1||+2	(+2,+3,+1,+4,|+5|,|+6|,+7)
1gciA	0	7	+1||+2	(+2,+3,+1,+4,+5,|+6|,|+7|)
1gcqC	3	5	+4|-3,+2,-1|+5	(|+4|,-3,+2,-1,|+5|)
1gheA	0	7	+1||+2	(-1,+2,-3,|+4|,|+5|,-7,+6)
1gheA	1	7	+1|-3|+2	(-1,+2,-3,+4,|+5|,-7,|+6|)
1gjwA	1	3	+1|-3|+2	(|+1|,-3,|+2|)
1gjwA	1	6	+1|-3|+2	(+1,-2,|+3|,-6,|+4|,-5)
1gjwA	1	6	+2|-1|+3	(|+5|,-4,|+6|,-3,+2,-1)
1gk9B	3	6	+1|-5,+4,-3|+2	(+6,|+1|,-5,+4,-3,|+2|)
1gmlC	0	3	+1||+2	(|+1|,|+2|,+3)
1gmlC	0	3	+1||+2	(+1,|+2|,|+3|)
1gmuA	1	4	+1|-3|+2	(-4,|+1|,-3,|+2|)
1gmuA	1	4	+2|-1|+3	(-2,|+3|,-1,|+4|)
1gmxA	2	5	+1|+4,+3|+2	(|+1|,+5,+4,|+2|,+3)
1gmxA	0	5	+1||+2	(+3,+2,|+4|,|+5|,+1)
1gnlB	0	5	+1||+2	(+5,+4,|+1|,|+2|,+3)
1gnlB	0	5	+1||+2	(+5,+4,+1,|+2|,|+3|)
1gnlB	2	5	+3|+2,+1|+4	(|+3|,+2,+1,|+4|,+5)
1gnlB	0	5	+1||+2	(+3,+2,+1,|+4|,|+5|)
1gnlB	0	5	+1||+2	(+5,+4,|+1|,|+2|,+3)
1gnlB	0	5	+1||+2	(+5,+4,+1,|+2|,|+3|)
1gnlB	2	5	+3|+2,+1|+4	(|+3|,+2,+1,|+4|,+5)
1gnlB	0	5	+1||+2	(+3,+2,+1,|+4|,|+5|)
1gp6A	0	8	+1||+2	(|+1|,|+2|,-7,+6,-8,+5,-4,+3)
1gp6A	5	8	+1|-6,+5,-7,+4,-3|+2	(+1,|+2|,-7,+6,-8,+5,-4,|+3|)
1gpjA	1	4	+1|-3|+2	(-4,|+1|,-3,|+2|)
1gpjA	1	4	+2|-1|+3	(-2,|+3|,-1,|+4|)
1gpjA	0	6	+1||+2	(+6,+5,+4,|+1|,|+2|,+3)
1gpjA	0	6	+1||+2	(+3,+2,+1,|+4|,|+5|,+6)
1gpjA	0	6	+1||+2	(+3,+2,+1,+4,|+5|,|+6|)
1gqeA	1	8	+1|-3|+2	(+8,-7,+6,+4,-5,|+1|,-3,|+2|)
1gqiB	0	5	+1||+2	(|+1|,|+2|,+4,-3,+5)
1gqiB	1	5	+2|-1|+3	(+1,+2,|+4|,-3,|+5|)
1gs5A	0	8	+1||+2	(-6,-8,+7,+5,|+1|,|+2|,+4,+3)
1gs5A	1	8	+1|+3|+2	(-6,-8,+7,+5,+1,|+2|,+4,|+3|)
1gs5A	0	8	+1||+2	(|+3|,|+4|,+2,+1,+5,+7,-8,-6)
1gs5A	2	8	+3|+2,+1|+4	(+3,|+4|,+2,+1,|+5|,+7,-8,-6)
1gsaA	1	4	+1|-3|+2	(|+1|,-4,|+2|,-3)
1gsaA	1	4	+2|-1|+3	(|+3|,-2,|+4|,-1)
1gu7A	0	6	+1||+2	(+6,+5,+4,|+1|,|+2|,+3)
1gu7A	0	6	+1||+2	(+6,+5,+4,+1,|+2|,|+3|)
1gu7A	2	6	+3|+2,+1|+4	(|+3|,+2,+1,|+4|,+5,+6)
1gu7A	0	6	+1||+2	(+3,+2,+1,|+4|,|+5|,+6)
1gu7A	0	6	+1||+2	(+3,+2,+1,+4,|+5|,|+6|)
1gvnB	1	6	+1|+3|+2	(-6,+5,+4,|+1|,+3,|+2|)
1gvnB	0	6	+1||+2	(|+2|,|+3|,+1,+4,+5,-6)
1gvnB	1	6	+2|+1|+3	(+2,|+3|,+1,|+4|,+5,-6)
1gvnB	0	6	+1||+2	(+2,+3,+1,|+4|,|+5|,-6)
1gxuA	1	5	+1|-3|+2	(-4,|+1|,-3,|+2|,+5)
1gxuA	1	5	+2|-1|+3	(-5,-2,|+3|,-1,|+4|)
1gy7B	4	6	+2|-1,-6,+5,-4|+3	(|+2|,-1,-6,+5,-4,|+3|)
1h16A	0	5	+1||+2	(|+1|,|+2|,+3,-5,-4)
1h16A	0	5	+1||+2	(+1,|+2|,|+3|,-5,-4)
1h16A	0	5	+1||+2	(|+4|,|+5|,-3,-2,-1)
1h2bA	0	6	+1||+2	(+6,+5,+4,|+1|,|+2|,+3)
1h2bA	0	6	+1||+2	(+6,+5,+4,+1,|+2|,|+3|)
1h2bA	2	6	+3|+2,+1|+4	(|+3|,+2,+1,|+4|,+5,+6)
1h2bA	0	6	+1||+2	(+3,+2,+1,|+4|,|+5|,+6)
1h2bA	0	6	+1||+2	(+3,+2,+1,+4,|+5|,|+6|)
1h4aX	1	4	+2|-1|+3	(|+2|,-1,|+3|,-4)
1h4aX	1	4	+2|-1|+3	(|+2|,-1,|+3|,-4)
1h4xB	0	5	+1||+2	(-1,|+2|,|+3|,+4,+5)
1h4xB	0	5	+1||+2	(-1,+2,|+3|,|+4|,+5)
1h5wB	4	6	+2|-1,+6,+5,-4|+3	(|+2|,-1,+6,+5,-4,|+3|)
1h5wB	0	6	+1||+2	(+3,-4,|+5|,|+6|,-1,+2)
1h6dK	0	6	+1||+2	(+6,+5,+4,|+1|,|+2|,+3)
1h6dK	0	6	+1||+2	(+3,+2,+1,|+4|,|+5|,+6)
1h6dK	0	6	+1||+2	(+3,+2,+1,+4,|+5|,|+6|)
1h6dK	2	9	+1|+4,-3|+2	(+8,-7,+6,-5,|+1|,+4,-3,|+2|,-9)
1h80B	0	11	+1||+2	(|+1|,|+2|,+3,+4,+5,+6,+7,+8,+9,+10,+11)
1hdhB	2	10	+1|+3,-4|+2	(+6,-5,+4,+3,+7,|+1|,+8,-9,|+2|,+10)
1hdhB	4	10	+2|-6,+5,+1,+4|+3	(+10,|+2|,-9,+8,+1,+7,|+3|,+4,-5,+6)
1hdhB	0	10	+1||+2	(+10,+2,-9,+8,+1,+7,|+3|,|+4|,-5,+6)
1hdhB	1	10	+2|+1|+3	(+6,-5,+4,+3,|+7|,+1,|+8|,-9,+2,+10)
1hdoA	0	8	+1||+2	(-7,+8,+6,+5,+4,|+1|,|+2|,+3)
1hdoA	0	8	+1||+2	(-7,+8,+6,+5,+4,+1,|+2|,|+3|)
1hdoA	2	8	+3|+2,+1|+4	(|+3|,+2,+1,|+4|,+5,+6,+8,-7)
1hdoA	0	8	+1||+2	(+3,+2,+1,|+4|,|+5|,+6,+8,-7)
1hdoA	0	8	+1||+2	(+3,+2,+1,+4,|+5|,|+6|,+8,-7)
1hf2C	0	5	+1||+2	(-1,|+2|,|+3|,+4,-5)
1hf2C	0	5	+1||+2	(-1,+2,|+3|,|+4|,-5)
1hi9B	0	6	+1||+2	(+6,+5,+4,|+1|,|+2|,+3)
1hi9B	0	6	+1||+2	(+6,+5,+4,+1,|+2|,|+3|)
1hi9B	2	6	+3|+2,+1|+4	(|+3|,+2,+1,|+4|,+5,+6)
1hi9B	0	6	+1||+2	(+3,+2,+1,+4,|+5|,|+6|)
1hj6A	2	11	+1|+4,-3|+2	(+1,|+2|,+11,-10,|+3|,-4,-9,-5,-8,+7,-6)
1hj6A	1	11	+1|+3|+2	(-1,-2,-11,+10,-3,|+4|,+9,|+5|,+8,-7,+6)
1hj6A	1	11	+2|+1|+3	(+6,-7,|+8|,+5,|+9|,+4,-3,+10,-11,-2,-1)
1hj6A	2	11	+3|+2,-1|+4	(+6,-7,+8,+5,|+9|,+4,-3,|+10|,-11,-2,-1)
1hp1A	0	6	+1||+2	(+6,-5,|+1|,|+2|,+3,+4)
1hp1A	0	6	+1||+2	(-1,|+2|,|+3|,+4,+6,-5)
1hp1A	0	6	+1||+2	(-1,+2,|+3|,|+4|,+6,-5)
1hp1A	2	5	+2|-4,-1|+3	(-5,|+2|,-4,-1,|+3|)
1hp1A	1	5	+2|-1|+3	(-3,+1,|+4|,-2,|+5|)
1hq0A	1	7	+2|-1|+3	(-2,+1,-3,|+5|,-4,|+6|,+7)
1hq0A	0	7	+1||+2	(-2,+1,-3,+5,-4,|+6|,|+7|)
1hqz7	1	5	+2|-1|+3	(|+2|,-1,|+3|,-4,-5)
1hqz7	0	5	+1||+2	(-2,+1,-3,|+4|,|+5|)
1hr6F	1	6	+1|-3|+2	(+1,-2,-6,|+3|,-5,|+4|)
1hr6F	1	6	+2|-1|+3	(-4,|+5|,-3,|+6|,+2,-1)
1hr6F	1	6	+2|-1|+3	(+3,-4,|+5|,-2,|+6|,+1)
1hruA	1	7	+1|-3|+2	(-1,|+2|,-6,|+3|,+5,-4,-7)
1hruA	3	7	+4|-1,-3,+2|+5	(+1,-2,|+6|,-3,-5,+4,|+7|)
1htwA	2	7	+1|-4,+3|+2	(|+1|,-7,+6,|+2|,+5,+4,-3)
1htwA	0	7	+1||+2	(-3,|+4|,|+5|,+2,+6,-7,+1)
1htwA	1	7	+2|+1|+3	(-3,+4,|+5|,+2,|+6|,-7,+1)
1hxrB	3	7	+1|-5,+4,-3|+2	(+1,-2,|+3|,-7,+6,-5,|+4|)
1hyhA	0	8	+1||+2	(+8,-7,+6,+5,+4,|+1|,|+2|,+3)
1hyhA	0	8	+1||+2	(+8,-7,+6,+5,+4,+1,|+2|,|+3|)
1hyhA	2	8	+3|+2,+1|+4	(|+3|,+2,+1,|+4|,+5,+6,-7,+8)
1hyhA	0	8	+1||+2	(+3,+2,+1,|+4|,|+5|,+6,-7,+8)
1hyhA	0	8	+1||+2	(+3,+2,+1,+4,|+5|,|+6|,-7,+8)
1hz6A	2	4	+2|-1,-4|+3	(|+2|,-1,-4,|+3|)
1i0rA	5	7	+2|-1,+5,-6,+7,-4|+3	(|+2|,-1,+5,-6,+7,-4,|+3|)
1i24A	0	7	+1||+2	(+7,+6,+5,+4,|+1|,|+2|,+3)
1i24A	0	7	+1||+2	(+7,+6,+5,+4,+1,|+2|,|+3|)
1i24A	2	7	+3|+2,+1|+4	(|+3|,+2,+1,|+4|,+5,+6,+7)
1i24A	0	7	+1||+2	(+3,+2,+1,|+4|,|+5|,+6,+7)
1i24A	0	7	+1||+2	(+3,+2,+1,+4,|+5|,|+6|,+7)
1i24A	0	3	+1||+2	(|+1|,|+2|,-3)
1i2kA	0	4	+1||+2	(+4,|+1|,|+2|,-3)
1i2kA	0	5	+1||+2	(-5,+4,-1,|+2|,|+3|)
1i2kA	2	5	+3|+2,-1|+4	(|+3|,+2,-1,|+4|,-5)
1i36B	0	8	+1||+2	(-8,-7,+6,+5,+4,|+1|,|+2|,+3)
1i36B	0	8	+1||+2	(+3,+2,+1,|+4|,|+5|,+6,-7,-8)
1i36B	0	8	+1||+2	(+3,+2,+1,+4,|+5|,|+6|,-7,-8)
1i36B	0	8	+1||+2	(-3,-2,-1,-4,-5,-6,|+7|,|+8|)
1i3jA	1	3	+2|-1|+3	(|+2|,-1,|+3|)
1i4jB	1	3	+1|-3|+2	(|+1|,-3,|+2|)
1i58A	0	5	+1||+2	(|+1|,|+2|,-3,+5,-4)
1i58A	1	5	+1|-3|+2	(-1,-2,|+3|,-5,|+4|)
1i7dA	1	7	+2|+1|+3	(+2,-3,|+4|,+1,|+5|,+6,-7)
1i8nB	3	6	+1|-5,+3,-4|+2	(-1,|+2|,-6,+4,-5,|+3|)
1i8nB	1	6	+1|-3|+2	(|+3|,-5,|+4|,-6,+2,-1)
1i8nB	1	6	+2|-1|+3	(-3,|+5|,-4,|+6|,-2,+1)
1i9zA	0	6	+1||+2	(+5,-6,|+1|,|+2|,-4,+3)
1i9zA	1	6	+1|-3|+2	(+5,-6,+1,|+2|,-4,|+3|)
1i9zA	0	5	+1||+2	(+1,-2,|+3|,|+4|,-5)
1id0A	0	5	+1||+2	(|+1|,|+2|,-3,+5,-4)
1id0A	1	5	+1|-3|+2	(-1,-2,|+3|,-5,|+4|)
1id1B	0	5	+1||+2	(+5,+4,+3,|+1|,|+2|)
1id1B	1	5	+2|+1|+3	(|+2|,+1,|+3|,+4,+5)
1id1B	0	5	+1||+2	(+2,+1,|+3|,|+4|,+5)
1id1B	0	5	+1||+2	(+2,+1,+3,|+4|,|+5|)
1ifrA	0	4	+1||+2	(+1,-2,|+3|,|+4|)
1igqC	3	5	+4|-3,+2,-1|+5	(|+4|,-3,+2,-1,|+5|)
1ii5A	0	5	+1||+2	(+4,-5,+3,|+1|,|+2|)
1ii5A	1	5	+2|+1|+3	(|+2|,+1,|+3|,-5,+4)
1ii5A	1	5	+1|-3|+2	(+2,+1,|+3|,-5,|+4|)
1iibB	0	4	+1||+2	(+4,+3,|+1|,|+2|)
1iibB	1	4	+2|+1|+3	(|+2|,+1,|+3|,+4)
1iibB	0	4	+1||+2	(+2,+1,|+3|,|+4|)
1iktA	2	5	+3|-2,+1|+4	(|+3|,-2,+1,|+4|,-5)
1in4A	2	5	+1|+4,+3|+2	(+5,|+1|,+4,+3,|+2|)
1in4A	0	5	+1||+2	(|+2|,|+3|,+4,+1,+5)
1in4A	0	5	+1||+2	(+2,|+3|,|+4|,+1,+5)
1in4A	1	5	+2|+1|+3	(+2,+3,|+4|,+1,|+5|)
1inlD	0	7	+1||+2	(+6,-7,+5,+4,|+1|,|+2|,+3)
1inlD	0	7	+1||+2	(+6,-7,+5,+4,+1,|+2|,|+3|)
1inlD	2	7	+3|+2,+1|+4	(|+3|,+2,+1,|+4|,+5,-7,+6)
1inlD	0	7	+1||+2	(+3,+2,+1,|+4|,|+5|,-7,+6)
1inlD	1	7	+1|-3|+2	(+3,+2,+1,+4,|+5|,-7,|+6|)
1io0A	0	5	+1||+2	(|+1|,|+2|,+3,+4,+5)
1io0A	0	5	+1||+2	(+1,|+2|,|+3|,+4,+5)
1io0A	0	5	+1||+2	(+1,+2,|+3|,|+4|,+5)
1io0A	0	5	+1||+2	(+1,+2,+3,|+4|,|+5|)
1iujA	1	4	+1|-3|+2	(-4,|+1|,-3,|+2|)
1iujA	1	4	+2|-1|+3	(-2,|+3|,-1,|+4|)
1iuqA	1	9	+1|+3|+2	(+9,-2,-8,+7,|+3|,+6,|+4|,+5,-1)
1iuqA	0	9	+1||+2	(+9,-2,-8,+7,+3,+6,|+4|,|+5|,-1)
1iuqA	1	9	+2|+1|+3	(-1,|+5|,+4,|+6|,+3,+7,-8,-2,+9)
1iuqA	1	9	+2|+1|+3	(-1,+5,+4,|+6|,+3,|+7|,-8,-2,+9)
1ix9B	1	3	+2|-1|+3	(|+2|,-1,|+3|)
1ixhA	0	5	+1||+2	(+4,-5,+3,|+1|,|+2|)
1ixhA	1	5	+2|+1|+3	(|+2|,+1,|+3|,-5,+4)
1ixhA	1	5	+1|-3|+2	(+2,+1,|+3|,-5,|+4|)
1ixlA	3	6	+1|-3,+4,-5|+2	(-1,|+2|,-4,+5,-6,|+3|)
1j24A	0	6	+1||+2	(+6,+5,+4,-3,|+1|,|+2|)
1j24A	0	6	+1||+2	(+2,+1,-3,|+4|,|+5|,+6)
1j24A	0	6	+1||+2	(+2,+1,-3,+4,|+5|,|+6|)
1j27A	1	4	+1|-3|+2	(-4,|+1|,-3,|+2|)
1j27A	1	4	+2|-1|+3	(-2,|+3|,-1,|+4|)
1j3aA	0	3	+1||+2	(|+1|,|+2|,+3)
1j3aA	0	3	+1||+2	(+1,|+2|,|+3|)
1j3wB	3	5	+2|-1,+5,-4|+3	(|+2|,-1,+5,-4,|+3|)
1j5uA	1	3	+1|-3|+2	(|+1|,-3,|+2|)
1j5wB	3	7	+1|-5,+4,-3|+2	(-1,-2,|+3|,-7,+6,-5,|+4|)
1j5yA	1	4	+1|-3|+2	(|+1|,-4,|+2|,-3)
1j5yA	1	4	+2|-1|+3	(|+3|,-2,|+4|,-1)
1j7xA	0	6	+1||+2	(-1,|+2|,|+3|,+4,+5,+6)
1j7xA	0	6	+1||+2	(-1,+2,+3,|+4|,|+5|,+6)
1j98A	1	4	+1|-3|+2	(-1,|+2|,-4,|+3|)
1jayA	0	8	+1||+2	(-8,-7,+6,+5,+4,|+1|,|+2|,+3)
1jayA	0	8	+1||+2	(-8,-7,+6,+5,+4,+1,|+2|,|+3|)
1jayA	2	8	+3|+2,+1|+4	(|+3|,+2,+1,|+4|,+5,+6,-7,-8)
1jayA	0	8	+1||+2	(+3,+2,+1,|+4|,|+5|,+6,-7,-8)
1jayA	0	8	+1||+2	(+3,+2,+1,+4,|+5|,|+6|,-7,-8)
1jayA	0	8	+1||+2	(-3,-2,-1,-4,-5,-6,|+7|,|+8|)
1jb0D	1	4	+2|-1|+3	(|+2|,-1,|+3|,-4)
1jb0E	3	5	+4|-3,+2,-1|+5	(|+4|,-3,+2,-1,|+5|)
1jbeA	0	5	+1||+2	(+5,+4,+3,|+1|,|+2|)
1jbeA	1	5	+2|+1|+3	(|+2|,+1,|+3|,+4,+5)
1jbeA	0	5	+1||+2	(+2,+1,|+3|,|+4|,+5)
1jbeA	0	5	+1||+2	(+2,+1,+3,|+4|,|+5|)
1jdcA	1	5	+1|-3|+2	(+1,-2,|+3|,-5,|+4|)
1jdwA	0	3	+1||+2	(-3,|+1|,|+2|)
1jdwA	0	3	+1||+2	(-1,|+2|,|+3|)
1jdwA	0	3	+1||+2	(-1,|+2|,|+3|)
1jdwA	0	3	+1||+2	(-1,|+2|,|+3|)
1jdwA	0	3	+1||+2	(-1,|+2|,|+3|)
1jetA	1	4	+1|-3|+2	(-1,|+2|,-4,|+3|)
1jetA	0	6	+1||+2	(-2,+6,-1,+5,|+3|,|+4|)
1jetA	1	6	+2|+1|+3	(|+4|,+3,|+5|,-1,+6,-2)
1jetA	1	6	+2|-1|+3	(+4,+3,|+5|,-1,|+6|,-2)
1jeyA	0	5	+1||+2	(+5,+4,|+1|,|+2|,-3)
1jeyA	0	5	+1||+2	(-3,+2,+1,|+4|,|+5|)
1jeyB	0	6	+1||+2	(+6,+5,+4,|+1|,|+2|,-3)
1jeyB	0	6	+1||+2	(-3,+2,+1,|+4|,|+5|,+6)
1jeyB	0	6	+1||+2	(-3,+2,+1,+4,|+5|,|+6|)
1jfuB	0	5	+1||+2	(-1,+5,-4,|+2|,|+3|)
1jg1A	0	7	+1||+2	(+7,-6,+5,+4,|+1|,|+2|,+3)
1jg1A	0	7	+1||+2	(+7,-6,+5,+4,+1,|+2|,|+3|)
1jg1A	2	7	+3|+2,+1|+4	(|+3|,+2,+1,|+4|,+5,-6,+7)
1jg1A	0	7	+1||+2	(+3,+2,+1,|+4|,|+5|,-6,+7)
1jhcA	1	9	+1|-3|+2	(+2,-1,-3,|+4|,-9,|+5|,-6,+7,-8)
1jhcA	3	9	+4|-3,+2,-1|+5	(|+8|,-7,+6,-5,|+9|,-4,+3,+1,-2)
1jhsA	3	7	+1|-5,+4,-3|+2	(+1,-2,|+3|,-7,+6,-5,|+4|)
1jidA	1	3	+1|-3|+2	(|+1|,-3,|+2|)
1jixA	0	7	+1||+2	(+7,+6,+5,+4,|+1|,|+2|,+3)
1jixA	0	7	+1||+2	(+3,+2,+1,|+4|,|+5|,+6,+7)
1jixA	0	7	+1||+2	(+3,+2,+1,+4,|+5|,|+6|,+7)
1jixA	0	7	+1||+2	(+3,+2,+1,+4,+5,|+6|,|+7|)
1jixA	0	6	+1||+2	(+6,+5,+4,|+1|,|+2|,+3)
1jixA	0	6	+1||+2	(+6,+5,+4,+1,|+2|,|+3|)
1jixA	2	6	+3|+2,+1|+4	(|+3|,+2,+1,|+4|,+5,+6)
1jixA	0	6	+1||+2	(+3,+2,+1,|+4|,|+5|,+6)
1jkeB	0	5	+1||+2	(+5,-1,|+2|,|+3|,+4)
1jkeB	0	5	+1||+2	(+5,-1,+2,|+3|,|+4|)
1jl1A	2	5	+3|-2,+1|+4	(|+3|,-2,+1,|+4|,+5)
1jl1A	0	5	+1||+2	(+3,-2,+1,|+4|,|+5|)
1jm1A	0	6	+1||+2	(+6,|+1|,|+2|,-3,+4,-5)
1jmkC	0	7	+1||+2	(+7,+6,+5,+4,|+2|,|+3|,-1)
1jmkC	1	7	+2|+1|+3	(-1,|+3|,+2,|+4|,+5,+6,+7)
1jmkC	0	7	+1||+2	(-1,+3,+2,|+4|,|+5|,+6,+7)
1jmkC	0	7	+1||+2	(-1,+3,+2,+4,|+5|,|+6|,+7)
1jmkC	0	7	+1||+2	(-1,+3,+2,+4,+5,|+6|,|+7|)
1jmvA	0	6	+1||+2	(+6,+5,|+1|,|+2|,+4,-3)
1jmvA	2	6	+3|+2,+1|+4	(-3,|+4|,+2,+1,|+5|,+6)
1jmvA	0	6	+1||+2	(-3,+4,+2,+1,|+5|,|+6|)
1jnrA	0	5	+1||+2	(+5,+4,|+1|,|+2|,+3)
1jo0B	0	4	+1||+2	(|+1|,|+2|,-4,+3)
1jo0B	1	4	+1|-3|+2	(+1,|+2|,-4,|+3|)
1josA	0	3	+1||+2	(-1,|+2|,|+3|)
1jqlB	1	6	+1|+3|+2	(|+1|,+6,|+2|,+5,+4,+3)
1jqlB	2	6	+1|+4,+3|+2	(+1,+6,|+2|,+5,+4,|+3|)
1jqlB	0	6	+1||+2	(|+3|,|+4|,+5,+2,+6,+1)
1jqlB	0	6	+1||+2	(+3,|+4|,|+5|,+2,+6,+1)
1jr2B	0	5	+1||+2	(+5,+4,+3,|+1|,|+2|)
1jr2B	0	5	+1||+2	(+2,+1,|+3|,|+4|,+5)
1jr2B	0	4	+1||+2	(+4,+3,|+1|,|+2|)
1jr2B	1	4	+2|+1|+3	(|+2|,+1,|+3|,+4)
1jr2B	0	4	+1||+2	(+2,+1,|+3|,|+4|)
1jtvA	0	7	+1||+2	(+7,+6,+5,+4,|+1|,|+2|,+3)
1jtvA	0	7	+1||+2	(+7,+6,+5,+4,+1,|+2|,|+3|)
1jtvA	2	7	+3|+2,+1|+4	(|+3|,+2,+1,|+4|,+5,+6,+7)
1jtvA	0	7	+1||+2	(+3,+2,+1,|+4|,|+5|,+6,+7)
1jtvA	0	7	+1||+2	(+3,+2,+1,+4,|+5|,|+6|,+7)
1jtvA	0	7	+1||+2	(+3,+2,+1,+4,+5,|+6|,|+7|)
1ju2A	0	6	+1||+2	(+6,+5,|+2|,|+3|,+4,+1)
1ju2A	0	7	+1||+2	(|+1|,|+2|,-4,+5,-6,+3,-7)
1jw9B	0	8	+1||+2	(-8,+7,-6,+5,+4,|+1|,|+2|,+3)
1jw9B	0	8	+1||+2	(-8,+7,-6,+5,+4,+1,|+2|,|+3|)
1jw9B	2	8	+3|+2,+1|+4	(|+3|,+2,+1,|+4|,+5,-6,+7,-8)
1jw9B	0	8	+1||+2	(+3,+2,+1,|+4|,|+5|,-6,+7,-8)
1jx6A	0	6	+1||+2	(+6,+5,+4,+3,|+1|,|+2|)
1jx6A	1	6	+2|+1|+3	(|+2|,+1,|+3|,+4,+5,+6)
1jx6A	0	6	+1||+2	(+2,+1,|+3|,|+4|,+5,+6)
1jx6A	0	6	+1||+2	(+2,+1,+3,|+4|,|+5|,+6)
1jx6A	0	3	+1||+2	(+3,|+1|,|+2|)
1jx6A	1	3	+2|+1|+3	(|+2|,+1,|+3|)
1jx6A	0	3	+1||+2	(|+1|,|+2|,-3)
1jy1A	3	7	+1|-5,+4,-3|+2	(|+1|,-7,+6,-5,|+2|,+3,+4)
1jy1A	0	7	+1||+2	(+1,-7,+6,-5,|+2|,|+3|,+4)
1jy1A	0	7	+1||+2	(+1,-7,+6,-5,+2,|+3|,|+4|)
1jy1A	0	7	+1||+2	(+1,-7,+6,-5,|+2|,|+3|,+4)
1jyaB	1	5	+1|-3|+2	(+1,-2,|+3|,-5,|+4|)
1jyeA	0	6	+1||+2	(+6,+5,+4,+3,|+1|,|+2|)
1jyeA	1	6	+2|+1|+3	(|+2|,+1,|+3|,+4,+5,+6)
1jyeA	0	6	+1||+2	(+2,+1,|+3|,|+4|,+5,+6)
1jyeA	0	6	+1||+2	(+2,+1,+3,|+4|,|+5|,+6)
1jyeA	0	4	+1||+2	(+4,+3,|+1|,|+2|)
1jyeA	1	4	+2|+1|+3	(|+2|,+1,|+3|,+4)
1jyeA	0	4	+1||+2	(+2,+1,|+3|,|+4|)
1jyhA	5	8	+1|-5,+7,-6,+3,-4|+2	(|+1|,-6,+8,-7,+3,-4,|+2|,-5)
1jyhA	1	8	+1|-3|+2	(-5,|+2|,-4,|+3|,-7,+8,-6,+1)
1jyhA	1	8	+2|-1|+3	(-1,+6,-8,+7,-3,|+4|,-2,|+5|)
1jyhA	5	8	+4|-1,+3,-2,+6,-7|+5	(|+5|,-2,+4,-3,+7,-8,|+6|,-1)
1jyhA	1	8	+1|-3|+2	(-1,|+6|,-8,|+7|,-3,+4,-2,+5)
1jykA	0	7	+1||+2	(+7,+5,-6,+4,|+1|,|+2|,+3)
1jykA	0	7	+1||+2	(+7,+5,-6,+4,+1,|+2|,|+3|)
1jykA	2	7	+3|+2,+1|+4	(|+3|,+2,+1,|+4|,-6,+5,+7)
1jykA	1	7	+1|-3|+2	(+3,+2,+1,|+4|,-6,|+5|,+7)
1jyoD	1	5	+1|-3|+2	(+1,-2,|+3|,-5,|+4|)
1jz8C	1	7	+2|-1|+3	(|+3|,-2,|+4|,-7,+5,-6,+1)
1jz8C	0	7	+1||+2	(+6,+7,|+1|,|+2|,+3,+4,+5)
1jz8C	0	7	+1||+2	(+6,+7,+1,|+2|,|+3|,+4,+5)
1jz8C	0	7	+1||+2	(+6,+7,+1,+2,|+3|,|+4|,+5)
1jz8C	0	7	+1||+2	(|+6|,|+7|,+1,+2,+3,+4,+5)
1jztA	0	8	+1||+2	(-8,+7,+6,+5,+4,|+1|,|+2|,+3)
1jztA	0	8	+1||+2	(+3,+2,+1,|+4|,|+5|,+6,+7,-8)
1jztA	0	8	+1||+2	(+3,+2,+1,+4,|+5|,|+6|,+7,-8)
1jztA	0	8	+1||+2	(+3,+2,+1,+4,+5,|+6|,|+7|,-8)
1k0iA	0	6	+1||+2	(-5,+6,+4,|+1|,|+2|,+3)
1k0iA	1	7	+2|-1|+3	(-2,+1,+4,-5,|+6|,-3,|+7|)
1k32F	0	5	+1||+2	(|+1|,|+2|,+3,+4,+5)
1k32F	0	5	+1||+2	(+1,|+2|,|+3|,+4,+5)
1k32F	0	5	+1||+2	(+1,+2,|+3|,|+4|,+5)
1k3sA	1	5	+1|-3|+2	(+1,-2,|+3|,-5,|+4|)
1k3xA	1	4	+1|-3|+2	(|+2|,-4,|+3|,-1)
1k4iA	1	6	+1|-3|+2	(-6,-1,|+2|,-5,|+3|,+4)
1k4iA	0	6	+1||+2	(-6,-1,+2,-5,|+3|,|+4|)
1k4iA	2	6	+3|-2,+1|+4	(-4,-3,|+5|,-2,+1,|+6|)
1k4nA	2	8	+1|+4,-3|+2	(-6,+7,-8,-5,|+1|,+4,-3,|+2|)
1k4nA	2	8	+1|+4,-3|+2	(-2,+3,-4,-1,|+5|,+8,-7,|+6|)
1k4zB	0	7	+1||+2	(+1,+2,+3,+4,|+5|,|+6|,-7)
1k77A	0	6	+1||+2	(+4,+5,+6,|+1|,|+2|,+3)
1k77A	0	6	+1||+2	(+4,|+5|,|+6|,+1,+2,+3)
1k77A	0	3	+1||+2	(|+1|,|+2|,+3)
1k77A	0	3	+1||+2	(+1,|+2|,|+3|)
1k7cA	0	5	+1||+2	(+5,+4,+3,|+1|,|+2|)
1k7cA	1	5	+2|+1|+3	(|+2|,+1,|+3|,+4,+5)
1k7cA	0	5	+1||+2	(+2,+1,|+3|,|+4|,+5)
1k7cA	0	5	+1||+2	(+2,+1,+3,|+4|,|+5|)
1k7jA	1	10	+1|+3|+2	(|+1|,+8,|+2|,-3,+7,-4,-6,+5,+9,-10)
1k7jA	1	10	+1|-3|+2	(-1,-8,-2,|+3|,-7,|+4|,+6,-5,-9,+10)
1k7jA	2	10	+3|-2,+1|+4	(-10,+9,+5,-6,-4,|+7|,-3,+2,|+8|,+1)
1k7jA	6	10	+7|+1,-2,+6,-3,-5,+4|+8	(+1,|+8|,+2,-3,+7,-4,-6,+5,|+9|,-10)
1k8kD	1	5	+1|-3|+2	(+1,-2,|+3|,-5,|+4|)
1k8wA	0	4	+1||+2	(|+1|,|+2|,-3,+4)
1ka1A	0	7	+1||+2	(|+1|,|+2|,-3,+4,-5,+6,-7)
1ka1A	0	5	+1||+2	(+4,-5,+3,|+1|,|+2|)
1ka1A	1	5	+2|+1|+3	(|+2|,+1,|+3|,-5,+4)
1ka1A	1	5	+1|-3|+2	(+2,+1,|+3|,-5,|+4|)
1kaeA	0	6	+1||+2	(+6,+5,|+2|,|+3|,+4,+1)
1kaeA	0	6	+1||+2	(+6,+5,+2,|+3|,|+4|,+1)
1kaeA	2	6	+3|+2,+1|+4	(+1,|+4|,+3,+2,|+5|,+6)
1kaeA	0	6	+1||+2	(+1,+4,+3,+2,|+5|,|+6|)
1kaeA	0	5	+1||+2	(+5,+4,|+1|,|+2|,+3)
1kaeA	0	5	+1||+2	(+5,+4,+1,|+2|,|+3|)
1kaeA	2	5	+3|+2,+1|+4	(|+3|,+2,+1,|+4|,+5)
1kafC	1	6	+1|-3|+2	(-1,+2,-3,|+4|,-6,|+5|)
1kcfA	2	6	+3|-2,+1|+4	(+6,|+3|,-2,+1,|+4|,+5)
1kcfA	0	6	+1||+2	(+6,+3,-2,+1,|+4|,|+5|)
1kcfA	4	6	+5|+4,+1,-2,+3|+6	(|+5|,+4,+1,-2,+3,|+6|)
1kcmA	5	8	+1|-7,+6,-5,+4,-3|+2	(+7,|+1|,-8,+6,-5,+4,-3,|+2|)
1kcmA	2	8	+2|-4,+1|+3	(+2,-3,+4,-5,|+6|,-8,+1,|+7|)
1kdgA	0	5	+1||+2	(+5,+4,|+1|,|+2|,+3)
1kdgA	1	7	+2|-1|+3	(-1,-2,+4,-5,|+6|,-3,|+7|)
1kgdA	1	5	+2|+1|+3	(+2,|+3|,+1,|+4|,+5)
1kgdA	0	5	+1||+2	(+2,+3,+1,|+4|,|+5|)
1khxA	0	5	+1||+2	(-5,+4,-3,|+1|,|+2|)
1kjnA	0	6	+1||+2	(+6,+5,+4,|+1|,|+2|,+3)
1kjnA	0	6	+1||+2	(+3,+2,+1,|+4|,|+5|,+6)
1kjnA	0	6	+1||+2	(+3,+2,+1,+4,|+5|,|+6|)
1kjqA	0	5	+1||+2	(+5,+4,|+1|,|+2|,+3)
1kjqA	0	5	+1||+2	(+5,+4,+1,|+2|,|+3|)
1kjqA	2	5	+3|+2,+1|+4	(|+3|,+2,+1,|+4|,+5)
1kjqA	1	4	+1|-3|+2	(|+1|,-4,|+2|,-3)
1kjqA	1	4	+2|-1|+3	(|+3|,-2,|+4|,-1)
1kmoA	2	5	+1|-3,+4|+2	(|+1|,-4,+5,|+2|,-3)
1kngA	0	5	+1||+2	(+5,-4,|+1|,|+2|,+3)
1kngA	0	5	+1||+2	(+5,-4,+1,|+2|,|+3|)
1knyB	2	5	+3|+2,-1|+4	(-3,|+4|,+2,-1,|+5|)
1ko7A	0	4	+1||+2	(|+2|,|+3|,+4,-1)
1ko7A	0	4	+1||+2	(+2,|+3|,|+4|,-1)
1ko7A	1	6	+2|-1|+3	(-5,+6,+4,|+2|,-1,|+3|)
1koeA	1	5	+1|-3|+2	(-4,+3,|+1|,-5,|+2|)
1kolA	0	6	+1||+2	(+6,+5,+4,|+1|,|+2|,+3)
1kolA	0	6	+1||+2	(+6,+5,+4,+1,|+2|,|+3|)
1kolA	2	6	+3|+2,+1|+4	(|+3|,+2,+1,|+4|,+5,+6)
1kolA	0	6	+1||+2	(+3,+2,+1,|+4|,|+5|,+6)
1kolA	0	6	+1||+2	(+3,+2,+1,+4,|+5|,|+6|)
1kp6A	1	4	+1|-3|+2	(-4,|+1|,-3,|+2|)
1kp6A	1	4	+2|-1|+3	(-2,|+3|,-1,|+4|)
1kpgC	0	7	+1||+2	(+6,-7,+5,+4,|+1|,|+2|,+3)
1kpgC	0	7	+1||+2	(+6,-7,+5,+4,+1,|+2|,|+3|)
1kpgC	2	7	+3|+2,+1|+4	(|+3|,+2,+1,|+4|,+5,-7,+6)
1kpgC	0	7	+1||+2	(+3,+2,+1,|+4|,|+5|,-7,+6)
1kpgC	1	7	+1|-3|+2	(+3,+2,+1,+4,|+5|,-7,|+6|)
1kptB	1	4	+1|-3|+2	(-1,|+2|,-4,|+3|)
1kq3A	3	6	+1|+5,+4,+3|+2	(|+1|,+6,+5,+4,|+2|,+3)
1kq3A	0	6	+1||+2	(+1,+6,+5,+4,|+2|,|+3|)
1kq3A	1	6	+2|+1|+3	(|+3|,+2,|+4|,+5,+6,+1)
1kq3A	0	6	+1||+2	(+3,+2,|+4|,|+5|,+6,+1)
1kq3A	0	6	+1||+2	(+3,+2,+4,|+5|,|+6|,+1)
1kqfA	0	7	+1||+2	(+4,+3,|+5|,|+6|,+7,-1,+2)
1kqfA	0	7	+1||+2	(+4,+3,+5,|+6|,|+7|,-1,+2)
1kqfA	0	5	+1||+2	(+5,+4,|+1|,|+2|,+3)
1kqfA	0	5	+1||+2	(+5,+4,+1,|+2|,|+3|)
1kqfA	2	5	+3|+2,+1|+4	(|+3|,+2,+1,|+4|,+5)
1kqpB	0	4	+1||+2	(+4,|+1|,|+2|,+3)
1kqpB	0	4	+1||+2	(+4,+1,|+2|,|+3|)
1kveB	1	3	+1|-3|+2	(|+1|,-3,|+2|)
1kyqC	0	6	+1||+2	(+6,+5,|+1|,|+2|,+4,-3)
1kyqC	2	6	+3|+2,+1|+4	(-3,|+4|,+2,+1,|+5|,+6)
1kyqC	0	6	+1||+2	(-3,+4,+2,+1,|+5|,|+6|)
1kzfA	0	8	+1||+2	(+8,-1,+2,-3,|+4|,|+5|,-7,+6)
1kzfA	1	8	+1|-3|+2	(+8,-1,+2,-3,+4,|+5|,-7,|+6|)
1kzyC	0	4	+1||+2	(+2,+1,|+3|,|+4|)
1kzyC	0	4	+1||+2	(+4,+3,|+1|,|+2|)
1l1lD	0	3	+1||+2	(-1,|+2|,|+3|)
1l1lD	0	7	+1||+2	(-6,|+1|,|+2|,+3,+4,+5,-7)
1l1lD	0	7	+1||+2	(-6,+1,+2,|+3|,|+4|,+5,-7)
1l1lD	0	7	+1||+2	(-6,+1,+2,+3,|+4|,|+5|,-7)
1l1lD	1	3	+1|+3|+2	(|+1|,+3,|+2|)
1l1lD	0	3	+1||+2	(|+2|,|+3|,+1)
1l1lD	1	4	+1|-3|+2	(-4,|+1|,-3,|+2|)
1l3kA	1	4	+1|-3|+2	(-4,|+1|,-3,|+2|)
1l3kA	1	4	+2|-1|+3	(-2,|+3|,-1,|+4|)
1l3kA	1	4	+1|-3|+2	(-4,|+1|,-3,|+2|)
1l3kA	1	4	+2|-1|+3	(-2,|+3|,-1,|+4|)
1l3lC	3	5	+2|-1,+5,-4|+3	(|+2|,-1,+5,-4,|+3|)
1l6rB	0	8	+1||+2	(+8,+7,+6,|+1|,|+2|,+3,-4,+5)
1l6rB	0	8	+1||+2	(+5,-4,+3,+2,+1,|+6|,|+7|,+8)
1l6rB	1	3	+1|-3|+2	(|+1|,-3,|+2|)
1l7aA	0	9	+1||+2	(+9,+8,+7,+6,|+4|,|+5|,-3,+2,-1)
1l7aA	1	9	+2|+1|+3	(-1,+2,-3,|+5|,+4,|+6|,+7,+8,+9)
1l7aA	0	9	+1||+2	(-1,+2,-3,+5,+4,|+6|,|+7|,+8,+9)
1l7aA	0	9	+1||+2	(-1,+2,-3,+5,+4,+6,|+7|,|+8|,+9)
1l7aA	0	9	+1||+2	(-1,+2,-3,+5,+4,+6,+7,|+8|,|+9|)
1l9xC	1	8	+2|+1|+3	(|+2|,+1,|+3|,+4,+8,-7,+6,-5)
1l9xC	0	8	+1||+2	(+2,+1,|+3|,|+4|,+8,-7,+6,-5)
1lbqB	0	4	+1||+2	(+4,+3,|+1|,|+2|)
1lbqB	1	4	+2|+1|+3	(|+2|,+1,|+3|,+4)
1lbqB	0	4	+1||+2	(+2,+1,|+3|,|+4|)
1lbqB	0	4	+1||+2	(+4,+3,|+1|,|+2|)
1lbqB	1	4	+2|+1|+3	(|+2|,+1,|+3|,+4)
1lbqB	0	4	+1||+2	(+2,+1,|+3|,|+4|)
1lbuA	1	5	+1|-3|+2	(-1,|+2|,-4,|+3|,+5)
1lc0A	0	5	+1||+2	(+5,+4,+3,|+1|,|+2|)
1lc0A	1	5	+2|+1|+3	(|+2|,+1,|+3|,+4,+5)
1lc0A	0	5	+1||+2	(+2,+1,|+3|,|+4|,+5)
1lc0A	0	5	+1||+2	(+2,+1,+3,|+4|,|+5|)
1lc0A	2	6	+1|+4,-3|+2	(+6,-5,|+1|,+4,-3,|+2|)
1lc5A	4	7	+1|-6,+5,+4,+3|+2	(|+1|,-7,+6,+5,+4,|+2|,+3)
1lc5A	0	7	+1||+2	(+1,-7,+6,+5,+4,|+2|,|+3|)
1lc5A	1	7	+2|+1|+3	(|+3|,+2,|+4|,+5,+6,-7,+1)
1lc5A	0	7	+1||+2	(+3,+2,|+4|,|+5|,+6,-7,+1)
1lc5A	0	7	+1||+2	(+3,+2,+4,|+5|,|+6|,-7,+1)
1lfpA	1	4	+1|-3|+2	(-4,|+1|,-3,|+2|)
1lfpA	1	4	+2|-1|+3	(-2,|+3|,-1,|+4|)
1lj8A	0	5	+1||+2	(+5,+4,|+1|,|+2|,+3)
1lj8A	2	5	+3|+2,+1|+4	(|+3|,+2,+1,|+4|,+5)
1lj8A	0	5	+1||+2	(+3,+2,+1,|+4|,|+5|)
1llfA	0	11	+1||+2	(-11,+10,+9,+8,+7,+6,|+4|,|+5|,-3,+2,-1)
1llfA	1	11	+2|+1|+3	(-1,+2,-3,|+5|,+4,|+6|,+7,+8,+9,+10,-11)
1llfA	0	11	+1||+2	(-1,+2,-3,+5,+4,|+6|,|+7|,+8,+9,+10,-11)
1llfA	0	11	+1||+2	(-1,+2,-3,+5,+4,+6,|+7|,|+8|,+9,+10,-11)
1llfA	0	11	+1||+2	(-1,+2,-3,+5,+4,+6,+7,|+8|,|+9|,+10,-11)
1llfA	0	11	+1||+2	(-1,+2,-3,+5,+4,+6,+7,+8,|+9|,|+10|,-11)
1lnsA	0	11	+1||+2	(-11,+10,+9,+8,+7,+6,|+3|,|+4|,-2,+1,-5)
1lnsA	0	11	+1||+2	(-5,+1,-2,+4,+3,|+6|,|+7|,+8,+9,+10,-11)
1lnsA	0	11	+1||+2	(-5,+1,-2,+4,+3,+6,|+7|,|+8|,+9,+10,-11)
1lnsA	0	11	+1||+2	(-5,+1,-2,+4,+3,+6,+7,|+8|,|+9|,+10,-11)
1lnsA	0	11	+1||+2	(-5,+1,-2,+4,+3,+6,+7,+8,|+9|,|+10|,-11)
1lpbA	1	3	+1|-3|+2	(|+1|,-3,|+2|)
1lq9A	1	4	+1|-3|+2	(-4,|+1|,-3,|+2|)
1lq9A	1	4	+2|-1|+3	(-2,|+3|,-1,|+4|)
1lqtB	0	8	+1||+2	(+5,-6,+7,+4,|+1|,|+2|,+3,-8)
1lqtB	0	8	+1||+2	(+5,-6,+7,+4,+1,|+2|,|+3|,-8)
1lqtB	2	8	+3|+2,+1|+4	(-8,|+3|,+2,+1,|+4|,+7,-6,+5)
1lqtB	1	6	+1|+3|+2	(|+1|,+6,|+2|,+3,+5,+4)
1lqtB	0	6	+1||+2	(+1,+6,|+2|,|+3|,+5,+4)
1lqtB	1	6	+1|+3|+2	(+1,+6,+2,|+3|,+5,|+4|)
1lqtB	0	6	+1||+2	(|+4|,|+5|,+3,+2,+6,+1)
1lqvA	3	8	+4|-3,+2,-1|+5	(|+4|,-3,+2,-1,|+5|,-6,+7,-8)
1lr0A	1	3	+2|-1|+3	(|+2|,-1,|+3|)
1ls1A	1	8	+1|+3|+2	(-8,+7,+6,+5,|+1|,+4,|+2|,+3)
1ls1A	0	8	+1||+2	(-8,+7,+6,+5,+1,+4,|+2|,|+3|)
1ls1A	1	8	+2|+1|+3	(|+3|,+2,|+4|,+1,+5,+6,+7,-8)
1ls1A	1	8	+2|+1|+3	(+3,+2,|+4|,+1,|+5|,+6,+7,-8)
1ls1A	0	8	+1||+2	(+3,+2,+4,+1,|+5|,|+6|,+7,-8)
1ls1A	0	8	+1||+2	(+3,+2,+4,+1,+5,|+6|,|+7|,-8)
1lu4A	3	7	+2|-1,+5,+4|+3	(|+2|,-1,+5,+4,|+3|,-6,+7)
1lu4A	0	7	+1||+2	(+7,-6,|+3|,|+4|,+5,-1,+2)
1lu4A	0	7	+1||+2	(+7,-6,+3,|+4|,|+5|,-1,+2)
1luaB	0	5	+1||+2	(+5,+4,+3,|+1|,|+2|)
1luaB	1	5	+2|+1|+3	(|+2|,+1,|+3|,+4,+5)
1luaB	0	5	+1||+2	(+2,+1,|+3|,|+4|,+5)
1luaB	0	7	+1||+2	(-6,+7,+5,+4,|+1|,|+2|,+3)
1luaB	0	7	+1||+2	(-6,+7,+5,+4,+1,|+2|,|+3|)
1luaB	2	7	+3|+2,+1|+4	(|+3|,+2,+1,|+4|,+5,+7,-6)
1luaB	0	7	+1||+2	(+3,+2,+1,|+4|,|+5|,+7,-6)
1lv7A	2	6	+1|+4,+3|+2	(+6,|+2|,+5,+4,|+3|,-1)
1lv7A	0	6	+1||+2	(-1,|+3|,|+4|,+5,+2,+6)
1lv7A	0	6	+1||+2	(-1,+3,|+4|,|+5|,+2,+6)
1lv7A	1	6	+2|+1|+3	(-1,+3,+4,|+5|,+2,|+6|)
1lxjA	1	4	+1|-3|+2	(-4,|+1|,-3,|+2|)
1lxjA	1	4	+2|-1|+3	(-2,|+3|,-1,|+4|)
1ly1A	1	4	+1|+3|+2	(+4,|+1|,+3,|+2|)
1ly1A	0	4	+1||+2	(|+2|,|+3|,+1,+4)
1ly1A	1	4	+2|+1|+3	(+2,|+3|,+1,|+4|)
1lzlA	0	8	+1||+2	(+8,+7,+6,+5,|+3|,|+4|,-2,+1)
1lzlA	1	8	+2|+1|+3	(+1,-2,|+4|,+3,|+5|,+6,+7,+8)
1lzlA	0	8	+1||+2	(+1,-2,+4,+3,|+5|,|+6|,+7,+8)
1lzlA	0	8	+1||+2	(+1,-2,+4,+3,+5,|+6|,|+7|,+8)
1lzlA	0	8	+1||+2	(+1,-2,+4,+3,+5,+6,|+7|,|+8|)
1m0dC	0	4	+1||+2	(-1,|+2|,|+3|,+4)
1m0dC	0	4	+1||+2	(-1,+2,|+3|,|+4|)
1m0wB	4	8	+3|-2,+1,+6,-5|+4	(|+5|,-4,+1,+8,-7,|+6|,-2,+3)
1m15A	3	8	+1|-5,+4,-3|+2	(-7,+8,-6,|+1|,-5,+4,-3,|+2|)
1m15A	1	8	+2|-1|+3	(-2,+3,-4,|+5|,-1,|+6|,-8,+7)
1m15A	1	8	+1|-3|+2	(-2,+3,-4,+5,-1,|+6|,-8,|+7|)
1m1zB	1	7	+1|-3|+2	(+6,-7,+4,-5,|+1|,-3,|+2|)
1m1zB	0	5	+1||+2	(+5,+4,|+1|,|+2|,+3)
1m1zB	0	5	+1||+2	(+5,+4,+1,|+2|,|+3|)
1m1zB	2	5	+3|+2,+1|+4	(|+3|,+2,+1,|+4|,+5)
1m1zB	0	5	+1||+2	(+3,+2,+1,|+4|,|+5|)
1m22A	0	11	+1||+2	(-8,-7,-9,+11,-10,+5,-6,+4,|+2|,|+3|,-1)
1m22A	1	11	+2|+1|+3	(-1,|+3|,+2,|+4|,-6,+5,-10,+11,-9,-7,-8)
1m22A	1	11	+1|-3|+2	(-1,+3,+2,|+4|,-6,|+5|,-10,+11,-9,-7,-8)
1m22A	4	11	+2|-1,+5,-6,+4|+3	(+1,-3,-2,-4,|+6|,-5,+10,-11,+9,|+7|,+8)
1m22A	0	11	+1||+2	(+1,-3,-2,-4,+6,-5,+10,-11,+9,|+7|,|+8|)
1m22A	1	11	+2|+1|+3	(|+8|,+7,|+9|,-11,+10,-5,+6,-4,-2,-3,+1)
1m22A	1	11	+1|-3|+2	(+8,+7,|+9|,-11,|+10|,-5,+6,-4,-2,-3,+1)
1m2dA	0	5	+1||+2	(-5,+4,-3,|+1|,|+2|)
1m32D	4	7	+1|-6,+5,+4,+3|+2	(|+1|,-7,+6,+5,+4,|+2|,+3)
1m32D	0	7	+1||+2	(+1,-7,+6,+5,+4,|+2|,|+3|)
1m32D	1	7	+2|+1|+3	(|+3|,+2,|+4|,+5,+6,-7,+1)
1m32D	0	7	+1||+2	(+3,+2,|+4|,|+5|,+6,-7,+1)
1m32D	0	7	+1||+2	(+3,+2,+4,|+5|,|+6|,-7,+1)
1m4jB	1	5	+2|-1|+3	(|+2|,-1,|+3|,-4,-5)
1m4jB	0	5	+1||+2	(-2,+1,-3,|+4|,|+5|)
1m4lA	0	8	+1||+2	(-7,-6,+8,+5,|+3|,|+4|,-2,+1)
1m4lA	1	8	+2|+1|+3	(+1,-2,|+4|,+3,|+5|,+8,-6,-7)
1m4lA	0	8	+1||+2	(-1,+2,-4,-3,-5,-8,|+6|,|+7|)
1m5qO	3	5	+4|-3,+2,-1|+5	(|+4|,-3,+2,-1,|+5|)
1m6sC	4	7	+1|-6,+5,+4,+3|+2	(|+1|,-7,+6,+5,+4,|+2|,+3)
1m6sC	0	7	+1||+2	(+1,-7,+6,+5,+4,|+2|,|+3|)
1m6sC	1	7	+2|+1|+3	(|+3|,+2,|+4|,+5,+6,-7,+1)
1m6sC	0	7	+1||+2	(+3,+2,|+4|,|+5|,+6,-7,+1)
1m6sC	0	7	+1||+2	(+3,+2,+4,|+5|,|+6|,-7,+1)
1m6sC	1	3	+1|-3|+2	(|+1|,-3,|+2|)
1m6yB	0	6	+1||+2	(-6,+5,+4,|+1|,|+2|,+3)
1m6yB	0	6	+1||+2	(-6,+5,+4,+1,|+2|,|+3|)
1m6yB	2	6	+3|+2,+1|+4	(|+3|,+2,+1,|+4|,+5,-6)
1m6yB	0	6	+1||+2	(+3,+2,+1,|+4|,|+5|,-6)
1m9zA	1	5	+1|-3|+2	(|+1|,-3,|+2|,-5,+4)
1maiA	5	7	+4|-3,+2,-1,+7,-6|+5	(|+4|,-3,+2,-1,+7,-6,|+5|)
1mixA	5	7	+4|-3,+2,-1,+7,-6|+5	(|+4|,-3,+2,-1,+7,-6,|+5|)
1mj5A	0	8	+1||+2	(+8,+7,+6,+5,|+3|,|+4|,-2,+1)
1mj5A	1	8	+2|+1|+3	(+1,-2,|+4|,+3,|+5|,+6,+7,+8)
1mj5A	0	8	+1||+2	(+1,-2,+4,+3,|+5|,|+6|,+7,+8)
1mj5A	0	8	+1||+2	(+1,-2,+4,+3,+5,|+6|,|+7|,+8)
1mj5A	0	8	+1||+2	(+1,-2,+4,+3,+5,+6,|+7|,|+8|)
1mjnA	0	6	+1||+2	(+6,+5,+4,|+1|,|+2|,-3)
1mjnA	0	6	+1||+2	(-3,+2,+1,|+4|,|+5|,+6)
1mjnA	0	6	+1||+2	(-3,+2,+1,+4,|+5|,|+6|)
1mk0A	1	3	+2|-1|+3	(|+2|,-1,|+3|)
1mk4B	0	7	+1||+2	(-1,+2,-3,|+4|,|+5|,-7,+6)
1mo9B	0	7	+1||+2	(|+1|,|+2|,-5,-4,-3,-6,-7)
1mo9B	0	7	+1||+2	(+7,+6,|+3|,|+4|,+5,-2,-1)
1mo9B	0	7	+1||+2	(+7,+6,+3,|+4|,|+5|,-2,-1)
1mo9B	0	5	+1||+2	(+1,+5,|+2|,|+3|,+4)
1mo9B	0	5	+1||+2	(+1,+5,+2,|+3|,|+4|)
1mpgA	3	5	+1|-5,+4,-3|+2	(|+1|,-5,+4,-3,|+2|)
1mrzA	0	5	+1||+2	(+5,+4,|+1|,|+2|,+3)
1mrzA	0	5	+1||+2	(+5,+4,+1,|+2|,|+3|)
1mrzA	2	5	+3|+2,+1|+4	(|+3|,+2,+1,|+4|,+5)
1mrzA	0	5	+1||+2	(+3,+2,+1,|+4|,|+5|)
1mtpA	0	6	+1||+2	(+4,-5,+6,-3,|+1|,|+2|)
1mtzA	0	8	+1||+2	(+8,+7,+6,+5,|+3|,|+4|,-2,+1)
1mtzA	1	8	+2|+1|+3	(+1,-2,|+4|,+3,|+5|,+6,+7,+8)
1mtzA	0	8	+1||+2	(+1,-2,+4,+3,|+5|,|+6|,+7,+8)
1mtzA	0	8	+1||+2	(+1,-2,+4,+3,+5,|+6|,|+7|,+8)
1mtzA	0	8	+1||+2	(+1,-2,+4,+3,+5,+6,|+7|,|+8|)
1musA	2	9	+3|-2,+1|+4	(|+3|,-2,+1,|+4|,+5,-9,+8,-7,+6)
1musA	0	9	+1||+2	(+3,-2,+1,|+4|,|+5|,-9,+8,-7,+6)
1musA	3	9	+1|-5,+4,-3|+2	(+3,-2,+1,+4,|+5|,-9,+8,-7,|+6|)
1muwA	0	3	+1||+2	(+3,|+1|,|+2|)
1muwA	0	4	+1||+2	(|+1|,|+2|,+3,+4)
1muwA	0	4	+1||+2	(+1,|+2|,|+3|,+4)
1muwA	0	4	+1||+2	(+1,+2,|+3|,|+4|)
1mvlA	0	6	+1||+2	(+6,+5,+4,|+1|,|+2|,+3)
1mvlA	0	6	+1||+2	(+3,+2,+1,|+4|,|+5|,+6)
1mw9X	0	4	+1||+2	(+4,+3,|+1|,|+2|)
1mw9X	1	4	+2|+1|+3	(|+2|,+1,|+3|,+4)
1mw9X	0	4	+1||+2	(+2,+1,|+3|,|+4|)
1mwqB	1	4	+1|-3|+2	(-4,|+1|,-3,|+2|)
1mwqB	1	4	+2|-1|+3	(-2,|+3|,-1,|+4|)
1mwwB	0	4	+1||+2	(-4,-3,|+1|,|+2|)
1mwwB	0	4	+1||+2	(-2,-1,|+3|,|+4|)
1n13L	1	3	+2|-1|+3	(|+2|,-1,|+3|)
1n35A	1	4	+1|-3|+2	(-4,|+1|,-3,|+2|)
1n35A	1	4	+2|-1|+3	(-2,|+3|,-1,|+4|)
1n3lA	0	6	+1||+2	(-1,+6,+5,|+2|,|+3|,+4)
1n3lA	0	6	+1||+2	(-1,+6,+5,+2,|+3|,|+4|)
1n3lA	2	6	+3|+2,+1|+4	(|+4|,+3,+2,|+5|,+6,-1)
1n3lA	0	6	+1||+2	(+4,+3,+2,|+5|,|+6|,-1)
1n57A	0	7	+1||+2	(+3,+2,+1,|+4|,|+5|,+7,-6)
1n62A	2	5	+2|-1,-4|+3	(|+2|,-1,-5,|+3|,-4)
1n62A	1	5	+2|-1|+3	(|+4|,-3,|+5|,+1,-2)
1n62C	1	3	+1|+3|+2	(|+1|,+3,|+2|)
1n62C	0	3	+1||+2	(|+2|,|+3|,+1)
1n62C	1	5	+1|-3|+2	(-1,|+2|,-5,|+3|,-4)
1n62C	1	5	+2|-1|+3	(|+4|,-3,|+5|,-2,+1)
1n62E	0	7	+1||+2	(+2,-3,+1,+7,-4,|+5|,|+6|)
1n62E	2	7	+3|+2,-1|+4	(|+6|,+5,-4,|+7|,+1,-3,+2)
1n62E	0	5	+1||+2	(+2,-3,|+4|,|+5|,-1)
1n62E	0	4	+1||+2	(+1,-2,|+3|,|+4|)
1n62E	0	4	+1||+2	(+4,-1,|+2|,|+3|)
1n71B	0	7	+1||+2	(-1,+2,-3,|+4|,|+5|,-7,+6)
1n71B	1	7	+1|-3|+2	(-1,+2,-3,+4,|+5|,-7,|+6|)
1n7zA	1	4	+2|-1|+3	(|+2|,-1,|+3|,-4)
1na6A	2	7	+1|-3,+4|+2	(-7,|+1|,-5,+6,|+2|,-3,+4)
1nbwD	0	5	+1||+2	(+5,-4,+3,|+1|,|+2|)
1nbwD	1	5	+2|+1|+3	(|+2|,+1,|+3|,-4,+5)
1ne2B	0	7	+1||+2	(+6,-7,+5,+4,|+1|,|+2|,+3)
1ne2B	0	7	+1||+2	(+6,-7,+5,+4,+1,|+2|,|+3|)
1ne2B	2	7	+3|+2,+1|+4	(|+3|,+2,+1,|+4|,+5,-7,+6)
1ne2B	0	7	+1||+2	(+3,+2,+1,|+4|,|+5|,-7,+6)
1ne2B	1	7	+1|-3|+2	(+3,+2,+1,+4,|+5|,-7,|+6|)
1nh1A	3	5	+1|-5,+4,-3|+2	(|+1|,-5,+4,-3,|+2|)
1nijA	1	9	+1|+3|+2	(+9,+8,+7,|+1|,+6,|+2|,+5,-4,+3)
1nijA	2	9	+1|+4,-3|+2	(+9,+8,+7,+1,+6,|+2|,+5,-4,|+3|)
1nijA	1	9	+2|+1|+3	(+3,-4,|+5|,+2,|+6|,+1,+7,+8,+9)
1nijA	1	9	+2|+1|+3	(+3,-4,+5,+2,|+6|,+1,|+7|,+8,+9)
1nijA	0	9	+1||+2	(+3,-4,+5,+2,+6,+1,|+7|,|+8|,+9)
1nijA	0	9	+1||+2	(+3,-4,+5,+2,+6,+1,+7,|+8|,|+9|)
1nijA	1	5	+1|-3|+2	(|+1|,-5,|+2|,-3,+4)
1njrA	0	6	+1||+2	(-4,+5,+3,+6,|+1|,|+2|)
1njrA	2	6	+2|+1,+4|+3	(|+2|,+1,+6,|+3|,+5,-4)
1njrA	1	6	+2|+1|+3	(-4,|+5|,+3,|+6|,+1,+2)
1nkiA	2	4	+1|+4,-3|+2	(|+1|,+4,-3,|+2|)
1nlfA	2	9	+1|+4,+3|+2	(-9,+8,-7,+6,|+1|,+5,+4,|+2|,+3)
1nlfA	0	9	+1||+2	(-9,+8,-7,+6,+1,+5,+4,|+2|,|+3|)
1nlfA	1	9	+2|+1|+3	(|+3|,+2,|+4|,+5,+1,+6,-7,+8,-9)
1nlfA	0	9	+1||+2	(+3,+2,|+4|,|+5|,+1,+6,-7,+8,-9)
1nlfA	1	9	+2|+1|+3	(+3,+2,+4,|+5|,+1,|+6|,-7,+8,-9)
1nnlB	0	6	+1||+2	(+6,+5,+4,|+1|,|+2|,+3)
1nnlB	0	6	+1||+2	(+3,+2,+1,|+4|,|+5|,+6)
1nnwB	0	5	+1||+2	(+5,-4,|+1|,|+2|,+3)
1nnwB	0	5	+1||+2	(+5,-4,+1,|+2|,|+3|)
1nnwB	0	5	+1||+2	(-1,|+2|,|+3|,+5,-4)
1np6A	1	6	+1|+3|+2	(+6,+5,+4,|+1|,+3,|+2|)
1np6A	0	6	+1||+2	(|+2|,|+3|,+1,+4,+5,+6)
1np6A	1	6	+2|+1|+3	(+2,|+3|,+1,|+4|,+5,+6)
1np6A	0	6	+1||+2	(+2,+3,+1,|+4|,|+5|,+6)
1np6A	0	6	+1||+2	(+2,+3,+1,+4,|+5|,|+6|)
1npdA	0	6	+1||+2	(+4,+6,-5,+3,|+1|,|+2|)
1npdA	1	6	+2|+1|+3	(|+2|,+1,|+3|,-5,+6,+4)
1npdA	0	6	+1||+2	(+6,+5,+4,|+1|,|+2|,+3)
1npdA	0	6	+1||+2	(+6,+5,+4,+1,|+2|,|+3|)
1npdA	2	6	+3|+2,+1|+4	(|+3|,+2,+1,|+4|,+5,+6)
1npdA	0	6	+1||+2	(+3,+2,+1,|+4|,|+5|,+6)
1nqkA	2	4	+1|+4,-3|+2	(|+1|,+4,-3,|+2|)
1nrjB	1	6	+2|+1|+3	(-2,|+3|,+1,|+4|,+5,+6)
1nrjB	0	6	+1||+2	(-2,+3,+1,|+4|,|+5|,+6)
1nrjB	0	6	+1||+2	(-2,+3,+1,+4,|+5|,|+6|)
1nszA	3	9	+1|-5,+4,-3|+2	(-1,+2,-3,|+4|,-9,+8,-7,|+5|,-6)
1ntvA	5	7	+4|-3,+2,-1,+7,-6|+5	(|+4|,-3,+2,-1,+7,-6,|+5|)
1nu0A	2	5	+3|-2,+1|+4	(|+3|,-2,+1,|+4|,+5)
1nu0A	0	5	+1||+2	(+3,-2,+1,|+4|,|+5|)
1nuuA	0	6	+1||+2	(+6,+5,+4,|+1|,|+2|,+3)
1nuuA	0	6	+1||+2	(+6,+5,+4,+1,|+2|,|+3|)
1nuuA	2	6	+3|+2,+1|+4	(|+3|,+2,+1,|+4|,+5,+6)
1nuuA	0	6	+1||+2	(+3,+2,+1,|+4|,|+5|,+6)
1nuuA	0	6	+1||+2	(+3,+2,+1,+4,|+5|,|+6|)
1nuyA	1	5	+1|-3|+2	(+2,+1,|+3|,-5,|+4|)
1nv8B	0	7	+1||+2	(+6,-7,+5,+4,|+1|,|+2|,+3)
1nv8B	0	7	+1||+2	(+6,-7,+5,+4,+1,|+2|,|+3|)
1nv8B	2	7	+3|+2,+1|+4	(|+3|,+2,+1,|+4|,+5,-7,+6)
1nv8B	0	7	+1||+2	(+3,+2,+1,|+4|,|+5|,-7,+6)
1nv8B	1	7	+1|-3|+2	(+3,+2,+1,+4,|+5|,-7,|+6|)
1nwzA	3	5	+2|-1,+5,-4|+3	(|+2|,-1,+5,-4,|+3|)
1nxmA	3	6	+1|-4,+3,-5|+2	(-1,|+2|,-5,+4,-6,|+3|)
1nxuB	0	7	+1||+2	(-1,|+2|,|+3|,-7,+4,-5,+6)
1nxuB	1	7	+1|-3|+2	(-1,+2,|+3|,-7,|+4|,-5,+6)
1nz0C	0	4	+1||+2	(|+3|,|+4|,-2,+1)
1nzjA	0	3	+1||+2	(|+1|,|+2|,+3)
1o13A	2	5	+3|-2,+1|+4	(|+3|,-2,+1,|+4|,+5)
1o13A	0	5	+1||+2	(+3,-2,+1,|+4|,|+5|)
1o1yA	0	9	+1||+2	(+6,-5,+7,-8,+9,+4,+3,|+1|,|+2|)
1o1yA	1	9	+2|+1|+3	(|+2|,+1,|+3|,+4,+9,-8,+7,-5,+6)
1o1yA	0	9	+1||+2	(+2,+1,|+3|,|+4|,+9,-8,+7,-5,+6)
1o1yA	1	9	+2|-1|+3	(|+6|,-5,|+7|,-8,+9,+4,+3,+1,+2)
1o22A	2	6	+1|+4,-3|+2	(+6,-1,|+2|,+5,-4,|+3|)
1o22A	2	6	+3|+2,-1|+4	(+3,-4,|+5|,+2,-1,|+6|)
1o2dA	3	6	+1|+5,+4,+3|+2	(|+1|,+6,+5,+4,|+2|,+3)
1o2dA	0	6	+1||+2	(+1,+6,+5,+4,|+2|,|+3|)
1o2dA	1	6	+2|+1|+3	(|+3|,+2,|+4|,+5,+6,+1)
1o2dA	0	6	+1||+2	(+3,+2,|+4|,|+5|,+6,+1)
1o2dA	0	6	+1||+2	(+3,+2,+4,|+5|,|+6|,+1)
1o4wA	0	5	+1||+2	(+5,+4,|+1|,|+2|,+3)
1o4wA	0	5	+1||+2	(+5,+4,+1,|+2|,|+3|)
1o4wA	2	5	+3|+2,+1|+4	(|+3|,+2,+1,|+4|,+5)
1o57B	0	5	+1||+2	(+5,+4,+3,|+1|,|+2|)
1o57B	1	5	+2|+1|+3	(|+2|,+1,|+3|,+4,+5)
1o5uA	3	5	+1|-4,+3,-5|+2	(|+1|,-4,+3,-5,|+2|)
1o69A	4	9	+1|-6,+5,+4,+3|+2	(|+1|,-7,+6,+5,+4,|+2|,+3,+9,-8)
1o69A	0	9	+1||+2	(+1,-7,+6,+5,+4,|+2|,|+3|,+9,-8)
1o69A	1	9	+2|+1|+3	(-8,+9,|+3|,+2,|+4|,+5,+6,-7,+1)
1o69A	0	9	+1||+2	(-8,+9,+3,+2,|+4|,|+5|,+6,-7,+1)
1o6dA	0	5	+1||+2	(+5,+3,+4,|+1|,|+2|)
1o6dA	2	5	+2|+1,+4|+3	(|+2|,+1,+4,|+3|,+5)
1o6dA	0	5	+1||+2	(+5,|+3|,|+4|,+1,+2)
1o6dA	1	5	+2|+1|+3	(+2,+1,|+4|,+3,|+5|)
1o6vA	0	16	+1||+2	(|+1|,|+2|,+3,+4,+5,+6,+7,+8,+9,+10,+11,+12,+13,+14,+15,+16)
1o6vA	0	16	+1||+2	(+1,|+2|,|+3|,+4,+5,+6,+7,+8,+9,+10,+11,+12,+13,+14,+15,+16)
1o6vA	0	16	+1||+2	(+1,+2,|+3|,|+4|,+5,+6,+7,+8,+9,+10,+11,+12,+13,+14,+15,+16)
1o6vA	0	16	+1||+2	(+1,+2,+3,|+4|,|+5|,+6,+7,+8,+9,+10,+11,+12,+13,+14,+15,+16)
1o6vA	0	16	+1||+2	(+1,+2,+3,+4,|+5|,|+6|,+7,+8,+9,+10,+11,+12,+13,+14,+15,+16)
1o6vA	0	16	+1||+2	(+1,+2,+3,+4,+5,|+6|,|+7|,+8,+9,+10,+11,+12,+13,+14,+15,+16)
1o6vA	0	16	+1||+2	(+1,+2,+3,+4,+5,+6,|+7|,|+8|,+9,+10,+11,+12,+13,+14,+15,+16)
1o6vA	0	16	+1||+2	(+1,+2,+3,+4,+5,+6,+7,|+8|,|+9|,+10,+11,+12,+13,+14,+15,+16)
1o6vA	0	16	+1||+2	(+1,+2,+3,+4,+5,+6,+7,+8,|+9|,|+10|,+11,+12,+13,+14,+15,+16)
1o6vA	0	16	+1||+2	(+1,+2,+3,+4,+5,+6,+7,+8,+9,|+10|,|+11|,+12,+13,+14,+15,+16)
1o6vA	0	16	+1||+2	(+1,+2,+3,+4,+5,+6,+7,+8,+9,+10,|+11|,|+12|,+13,+14,+15,+16)
1o6vA	0	16	+1||+2	(+1,+2,+3,+4,+5,+6,+7,+8,+9,+10,+11,|+12|,|+13|,+14,+15,+16)
1o6vA	0	16	+1||+2	(+1,+2,+3,+4,+5,+6,+7,+8,+9,+10,+11,+12,|+13|,|+14|,+15,+16)
1o6vA	0	16	+1||+2	(+1,+2,+3,+4,+5,+6,+7,+8,+9,+10,+11,+12,+13,|+14|,|+15|,+16)
1o6vA	0	16	+1||+2	(+1,+2,+3,+4,+5,+6,+7,+8,+9,+10,+11,+12,+13,+14,|+15|,|+16|)
1o7fA	1	3	+1|-3|+2	(|+1|,-3,|+2|)
1o7jC	0	8	+1||+2	(-8,+7,-6,+5,+4,+3,|+1|,|+2|)
1o7jC	1	8	+2|+1|+3	(|+2|,+1,|+3|,+4,+5,-6,+7,-8)
1o7jC	0	8	+1||+2	(+2,+1,|+3|,|+4|,+5,-6,+7,-8)
1o7jC	0	8	+1||+2	(+2,+1,+3,|+4|,|+5|,-6,+7,-8)
1o7jC	0	4	+1||+2	(|+1|,|+2|,+3,+4)
1o7jC	0	4	+1||+2	(+1,|+2|,|+3|,+4)
1o8xA	3	7	+2|-1,+5,+4|+3	(|+2|,-1,+5,+4,|+3|,-6,+7)
1o8xA	0	7	+1||+2	(+7,-6,|+3|,|+4|,+5,-1,+2)
1o98A	2	7	+1|+3,-4|+2	(+4,+3,+5,|+1|,+6,-7,|+2|)
1o98A	0	7	+1||+2	(+2,-7,+6,+1,+5,|+3|,|+4|)
1o98A	1	7	+2|+1|+3	(|+4|,+3,|+5|,+1,+6,-7,+2)
1o98A	1	7	+2|+1|+3	(+4,+3,|+5|,+1,|+6|,-7,+2)
1o98A	0	6	+1||+2	(+6,+5,+4,|+1|,|+2|,+3)
1o98A	0	6	+1||+2	(+3,+2,+1,|+4|,|+5|,+6)
1o9gA	0	7	+1||+2	(+6,-7,+5,+4,|+1|,|+2|,+3)
1o9gA	0	7	+1||+2	(+6,-7,+5,+4,+1,|+2|,|+3|)
1o9gA	2	7	+3|+2,+1|+4	(|+3|,+2,+1,|+4|,+5,-7,+6)
1o9gA	0	7	+1||+2	(+3,+2,+1,|+4|,|+5|,-7,+6)
1o9gA	1	7	+1|-3|+2	(+3,+2,+1,+4,|+5|,-7,|+6|)
1oa8B	3	7	+3|-2,+1,-5|+4	(|+3|,-2,+1,-7,|+4|,-5,-6)
1oaoC	0	6	+1||+2	(+6,+5,+4,|+1|,|+2|,+3)
1oaoC	0	6	+1||+2	(+6,+5,+4,+1,|+2|,|+3|)
1oaoC	2	6	+3|+2,+1|+4	(|+3|,+2,+1,|+4|,+5,+6)
1oaoC	0	6	+1||+2	(+3,+2,+1,|+4|,|+5|,+6)
1oaoC	0	6	+1||+2	(+3,+2,+1,+4,|+5|,|+6|)
1oaoC	1	3	+2|-1|+3	(|+2|,-1,|+3|)
1oaoC	1	4	+2|-1|+3	(+4,|+2|,-1,|+3|)
1oaoC	2	4	+3|-1,+2|+4	(|+3|,-1,+2,|+4|)
1ocyA	1	3	+1|-3|+2	(|+1|,-3,|+2|)
1odmA	0	8	+1||+2	(|+1|,|+2|,-7,+6,-8,+5,-4,+3)
1odmA	5	8	+1|-6,+5,-7,+4,-3|+2	(+1,|+2|,-7,+6,-8,+5,-4,|+3|)
1oeyB	2	5	+2|-1,-4|+3	(|+2|,-1,-5,|+3|,-4)
1oeyJ	2	5	+2|-1,-4|+3	(|+2|,-1,-5,|+3|,-4)
1oeyJ	1	5	+2|-1|+3	(|+4|,-3,|+5|,+1,-2)
1ofuY	2	5	+1|+4,+3|+2	(|+1|,+5,+4,|+2|,+3)
1ofuY	0	5	+1||+2	(+1,+5,+4,|+2|,|+3|)
1ofuY	1	5	+2|+1|+3	(|+3|,+2,|+4|,+5,+1)
1ofuY	0	5	+1||+2	(+3,+2,|+4|,|+5|,+1)
1ogdD	1	6	+1|+3|+2	(+4,+3,-6,|+1|,+5,|+2|)
1ogdD	3	6	+2|+4,+1,-5|+3	(|+2|,+5,+1,-6,|+3|,+4)
1ogdD	0	6	+1||+2	(+2,+5,+1,-6,|+3|,|+4|)
1ogdD	3	6	+3|+2,-5,+1|+4	(|+4|,+3,-6,+1,|+5|,+2)
1oi0D	1	5	+2|-1|+3	(|+2|,-1,|+3|,+4,-5)
1oi0D	0	5	+1||+2	(+2,-1,|+3|,|+4|,-5)
1oi2A	0	4	+1||+2	(|+3|,|+4|,-2,+1)
1oi2A	0	3	+1||+2	(+1,|+2|,|+3|)
1oi2A	3	6	+3|-2,+1,-5|+4	(|+3|,-2,+1,-6,|+4|,+5)
1oi2A	0	6	+1||+2	(+3,-2,+1,-6,|+4|,|+5|)
1oi7A	0	7	+1||+2	(+7,+6,+5,|+1|,|+2|,+4,-3)
1oi7A	2	7	+3|+2,+1|+4	(-3,|+4|,+2,+1,|+5|,+6,+7)
1oi7A	0	7	+1||+2	(-3,+4,+2,+1,|+5|,|+6|,+7)
1oi7A	0	7	+1||+2	(-3,+4,+2,+1,+5,|+6|,|+7|)
1oi7A	2	6	+2|-1,+4|+3	(|+2|,-1,+4,|+3|,+5,+6)
1oi7A	0	6	+1||+2	(+6,+5,|+3|,|+4|,-1,+2)
1oi7A	1	6	+2|+1|+3	(+2,-1,|+4|,+3,|+5|,+6)
1oi7A	0	6	+1||+2	(+2,-1,+4,+3,|+5|,|+6|)
1oisA	0	4	+1||+2	(+4,-3,|+1|,|+2|)
1oj5A	3	5	+2|-1,+5,-4|+3	(|+2|,-1,+5,-4,|+3|)
1oltA	0	12	+1||+2	(-12,+11,-10,+9,|+1|,|+2|,+3,+4,+5,+6,-8,+7)
1oltA	0	12	+1||+2	(-12,+11,-10,+9,+1,|+2|,|+3|,+4,+5,+6,-8,+7)
1oltA	0	12	+1||+2	(-12,+11,-10,+9,+1,+2,|+3|,|+4|,+5,+6,-8,+7)
1oltA	0	12	+1||+2	(-12,+11,-10,+9,+1,+2,+3,|+4|,|+5|,+6,-8,+7)
1oltA	0	12	+1||+2	(-12,+11,-10,+9,+1,+2,+3,+4,|+5|,|+6|,-8,+7)
1oltA	1	12	+1|-3|+2	(-12,+11,-10,+9,+1,+2,+3,+4,+5,|+6|,-8,|+7|)
1oltA	1	3	+1|-3|+2	(|+1|,-3,|+2|)
1olzB	2	4	+1|+4,-3|+2	(|+1|,+4,-3,|+2|)
1omzB	0	7	+1||+2	(+7,+5,-6,+4,|+1|,|+2|,+3)
1omzB	0	7	+1||+2	(+7,+5,-6,+4,+1,|+2|,|+3|)
1omzB	2	7	+3|+2,+1|+4	(|+3|,+2,+1,|+4|,-6,+5,+7)
1omzB	1	7	+1|-3|+2	(+3,+2,+1,|+4|,-6,|+5|,+7)
1onwA	2	4	+3|-2,+1|+4	(|+3|,-2,+1,|+4|)
1onwA	0	3	+1||+2	(|+1|,|+2|,+3)
1onwA	0	3	+1||+2	(+1,|+2|,|+3|)
1onwA	0	5	+1||+2	(|+1|,|+2|,+3,+4,+5)
1onwA	0	5	+1||+2	(+1,|+2|,|+3|,+4,+5)
1onwA	0	5	+1||+2	(+1,+2,|+3|,|+4|,+5)
1onwA	0	5	+1||+2	(+1,+2,+3,|+4|,|+5|)
1oo0A	3	6	+4|-3,+2,-1|+5	(|+4|,-3,+2,-1,|+5|,-6)
1oo0B	1	4	+2|-1|+3	(-2,|+3|,-1,|+4|)
1ooeB	0	8	+1||+2	(-8,+7,+6,+5,+4,|+1|,|+2|,+3)
1ooeB	0	8	+1||+2	(-8,+7,+6,+5,+4,+1,|+2|,|+3|)
1ooeB	2	8	+3|+2,+1|+4	(|+3|,+2,+1,|+4|,+5,+6,+7,-8)
1ooeB	0	8	+1||+2	(+3,+2,+1,|+4|,|+5|,+6,+7,-8)
1ooeB	0	8	+1||+2	(+3,+2,+1,+4,|+5|,|+6|,+7,-8)
1ooeB	0	8	+1||+2	(+3,+2,+1,+4,+5,|+6|,|+7|,-8)
1ow1A	3	8	+1|-3,+4,-5|+2	(|+4|,-6,+7,-8,|+5|,-2,+1,+3)
1oz9A	0	4	+1||+2	(|+1|,|+2|,+4,-3)
1p1jA	0	5	+1||+2	(+5,+4,+3,|+1|,|+2|)
1p1jA	1	5	+2|+1|+3	(|+2|,+1,|+3|,+4,+5)
1p1jA	0	5	+1||+2	(+2,+1,|+3|,|+4|,+5)
1p1jA	0	5	+1||+2	(+2,+1,+3,|+4|,|+5|)
1p1jA	0	4	+1||+2	(+4,-3,|+1|,|+2|)
1p1mA	0	8	+1||+2	(|+1|,|+2|,+3,+4,+5,+6,+7,+8)
1p1mA	0	8	+1||+2	(+1,|+2|,|+3|,+4,+5,+6,+7,+8)
1p1mA	0	8	+1||+2	(+1,+2,|+3|,|+4|,+5,+6,+7,+8)
1p1mA	0	8	+1||+2	(+1,+2,+3,|+4|,|+5|,+6,+7,+8)
1p1mA	0	8	+1||+2	(+1,+2,+3,+4,|+5|,|+6|,+7,+8)
1p1mA	0	8	+1||+2	(+1,+2,+3,+4,+5,|+6|,|+7|,+8)
1p1mA	0	8	+1||+2	(+1,+2,+3,+4,+5,+6,|+7|,|+8|)
1p1xB	0	8	+1||+2	(+8,|+1|,|+2|,+3,+4,+5,+6,+7)
1p1xB	0	8	+1||+2	(+8,+1,|+2|,|+3|,+4,+5,+6,+7)
1p1xB	0	8	+1||+2	(+8,+1,+2,|+3|,|+4|,+5,+6,+7)
1p1xB	0	8	+1||+2	(+8,+1,+2,+3,|+4|,|+5|,+6,+7)
1p1xB	0	8	+1||+2	(+8,+1,+2,+3,+4,|+5|,|+6|,+7)
1p1xB	0	8	+1||+2	(+8,+1,+2,+3,+4,+5,|+6|,|+7|)
1p1xB	6	8	+7|+6,+5,+4,+3,+2,+1|+8	(|+7|,+6,+5,+4,+3,+2,+1,|+8|)
1p3dB	0	5	+1||+2	(+5,+4,|+1|,|+2|,+3)
1p3dB	0	5	+1||+2	(+5,+4,+1,|+2|,|+3|)
1p3dB	2	5	+3|+2,+1|+4	(|+3|,+2,+1,|+4|,+5)
1p3dB	0	5	+1||+2	(+3,+2,+1,|+4|,|+5|)
1p3dB	1	10	+1|+3|+2	(+10,-9,+8,+7,+6,+5,|+1|,+4,|+2|,-3)
1p3dB	1	10	+2|+1|+3	(-3,+2,|+4|,+1,|+5|,+6,+7,+8,-9,+10)
1p3dB	0	10	+1||+2	(-3,+2,+4,+1,|+5|,|+6|,+7,+8,-9,+10)
1p3dB	0	10	+1||+2	(-3,+2,+4,+1,+5,|+6|,|+7|,+8,-9,+10)
1p3dB	0	10	+1||+2	(-3,+2,+4,+1,+5,+6,|+7|,|+8|,-9,+10)
1p3dB	1	6	+1|+3|+2	(-1,|+2|,+6,|+3|,+4,+5)
1p3dB	0	6	+1||+2	(-1,+2,+6,|+3|,|+4|,+5)
1p3hD	3	6	+3|-2,+1,-5|+4	(-6,|+3|,-2,+1,-5,|+4|)
1p3hD	3	6	+4|-1,+2,-3|+5	(-4,|+5|,-1,+2,-3,|+6|)
1p4xA	1	3	+1|-3|+2	(|+1|,-3,|+2|)
1p57A	0	5	+1||+2	(+1,-2,|+3|,|+4|,-5)
1p5zB	1	5	+1|+3|+2	(+5,+4,|+1|,+3,|+2|)
1p5zB	0	5	+1||+2	(|+2|,|+3|,+1,+4,+5)
1p5zB	1	5	+2|+1|+3	(+2,|+3|,+1,|+4|,+5)
1p5zB	0	5	+1||+2	(+2,+3,+1,|+4|,|+5|)
1p6oB	1	5	+2|-1|+3	(|+2|,-1,|+3|,+4,+5)
1p6oB	0	5	+1||+2	(+2,-1,|+3|,|+4|,+5)
1p6oB	0	5	+1||+2	(+2,-1,+3,|+4|,|+5|)
1p90A	2	5	+3|-2,+1|+4	(|+3|,-2,+1,|+4|,+5)
1p90A	0	5	+1||+2	(+3,-2,+1,|+4|,|+5|)
1p9yB	1	4	+1|-3|+2	(-1,|+2|,-4,|+3|)
1pbjA	0	3	+1||+2	(|+1|,|+2|,-3)
1pdoA	0	4	+1||+2	(+4,+3,|+1|,|+2|)
1pdoA	1	4	+2|+1|+3	(|+2|,+1,|+3|,+4)
1pdoA	0	4	+1||+2	(+2,+1,|+3|,|+4|)
1peaA	0	5	+1||+2	(+5,+4,+3,|+1|,|+2|)
1peaA	1	5	+2|+1|+3	(|+2|,+1,|+3|,+4,+5)
1peaA	0	5	+1||+2	(+2,+1,|+3|,|+4|,+5)
1peaA	0	5	+1||+2	(+2,+1,+3,|+4|,|+5|)
1peaA	0	7	+1||+2	(+7,-6,+5,+4,+3,|+1|,|+2|)
1peaA	1	7	+2|+1|+3	(|+2|,+1,|+3|,+4,+5,-6,+7)
1peaA	0	7	+1||+2	(+2,+1,|+3|,|+4|,+5,-6,+7)
1peaA	0	7	+1||+2	(+2,+1,+3,|+4|,|+5|,-6,+7)
1pf5A	1	6	+1|-3|+2	(+1,-2,|+3|,-6,|+4|,+5)
1pf5A	0	6	+1||+2	(+1,-2,+3,-6,|+4|,|+5|)
1pixA	0	7	+1||+2	(+1,-2,|+3|,|+4|,+5,+6,+7)
1pixA	0	7	+1||+2	(+1,-2,+3,|+4|,|+5|,+6,+7)
1pixA	0	7	+1||+2	(+1,-2,+3,+4,|+5|,|+6|,+7)
1pixA	0	6	+1||+2	(+1,-2,|+3|,|+4|,+5,+6)
1pixA	0	6	+1||+2	(+1,-2,+3,|+4|,|+5|,+6)
1pixA	0	6	+1||+2	(+1,-2,+3,+4,|+5|,|+6|)
1pkhB	0	3	+1||+2	(-3,|+1|,|+2|)
1pn0D	0	5	+1||+2	(-4,+5,+3,|+1|,|+2|)
1pn0D	1	7	+2|-1|+3	(-2,+1,+4,-5,|+6|,-3,|+7|)
1pn0D	3	7	+2|-1,+5,+4|+3	(|+2|,-1,+5,+4,|+3|,-6,+7)
1pn0D	0	7	+1||+2	(+7,-6,|+3|,|+4|,+5,-1,+2)
1pn0D	0	7	+1||+2	(+7,-6,+3,|+4|,|+5|,-1,+2)
1poiD	0	7	+1||+2	(+7,-6,+5,+4,+3,|+1|,|+2|)
1poiD	1	7	+2|+1|+3	(|+2|,+1,|+3|,+4,+5,-6,+7)
1poiD	0	7	+1||+2	(+2,+1,|+3|,|+4|,+5,-6,+7)
1poiD	0	7	+1||+2	(+2,+1,+3,|+4|,|+5|,-6,+7)
1pp7U	1	4	+1|-3|+2	(-1,|+2|,-4,|+3|)
1ppjO	1	6	+1|-3|+2	(+1,-2,-6,|+3|,-5,|+4|)
1ppjO	1	6	+2|-1|+3	(-4,|+5|,-3,|+6|,+2,-1)
1ppjO	1	5	+1|-3|+2	(-1,-5,|+2|,-4,|+3|)
1ppjO	1	5	+2|-1|+3	(-3,|+4|,-2,|+5|,+1)
1pswA	0	5	+1||+2	(+5,+4,|+1|,|+2|,+3)
1pswA	0	5	+1||+2	(+5,+4,+1,|+2|,|+3|)
1pswA	2	5	+3|+2,+1|+4	(|+3|,+2,+1,|+4|,+5)
1pswA	0	6	+1||+2	(+6,+5,+4,|+1|,|+2|,+3)
1pswA	0	6	+1||+2	(+6,+5,+4,+1,|+2|,|+3|)
1pswA	2	6	+3|+2,+1|+4	(|+3|,+2,+1,|+4|,+5,+6)
1pswA	0	6	+1||+2	(+3,+2,+1,|+4|,|+5|,+6)
1pswA	0	6	+1||+2	(+3,+2,+1,+4,|+5|,|+6|)
1pv5A	3	10	+4|-3,+2,-1|+5	(|+5|,-4,+3,-2,|+6|,-1,+7,-8,+9,-10)
1pvmB	0	3	+1||+2	(|+1|,|+2|,-3)
1pvmB	0	3	+1||+2	(|+1|,|+2|,-3)
1pyaF	1	5	+2|-1|+3	(|+4|,-3,|+5|,+2,-1)
1pytA	1	4	+1|-3|+2	(-4,|+1|,-3,|+2|)
1pytA	1	4	+2|-1|+3	(-2,|+3|,-1,|+4|)
1pz4A	2	5	+3|-2,+1|+4	(|+3|,-2,+1,|+4|,-5)
1q0pA	0	6	+1||+2	(+6,+5,+4,|+1|,|+2|,-3)
1q0pA	0	6	+1||+2	(-3,+2,+1,|+4|,|+5|,+6)
1q0pA	0	6	+1||+2	(-3,+2,+1,+4,|+5|,|+6|)
1q0rA	0	8	+1||+2	(+8,+7,+6,+5,|+3|,|+4|,-2,+1)
1q0rA	1	8	+2|+1|+3	(+1,-2,|+4|,+3,|+5|,+6,+7,+8)
1q0rA	0	8	+1||+2	(+1,-2,+4,+3,|+5|,|+6|,+7,+8)
1q0rA	0	8	+1||+2	(+1,-2,+4,+3,+5,|+6|,|+7|,+8)
1q0rA	0	8	+1||+2	(+1,-2,+4,+3,+5,+6,|+7|,|+8|)
1q15C	1	6	+1|-3|+2	(-6,+4,-5,|+1|,-3,|+2|)
1q15C	1	6	+2|-1|+3	(-2,+3,-1,|+5|,-4,|+6|)
1q15C	0	5	+1||+2	(+5,+4,|+1|,|+2|,+3)
1q15C	0	5	+1||+2	(+5,+4,+1,|+2|,|+3|)
1q15C	2	5	+3|+2,+1|+4	(|+3|,+2,+1,|+4|,+5)
1q15C	0	5	+1||+2	(+3,+2,+1,|+4|,|+5|)
1q5yC	1	4	+1|-3|+2	(-4,|+1|,-3,|+2|)
1q5yC	1	4	+2|-1|+3	(-2,|+3|,-1,|+4|)
1q67A	5	7	+4|-3,+2,-1,+7,-6|+5	(|+4|,-3,+2,-1,+7,-6,|+5|)
1q6zA	0	6	+1||+2	(+5,+6,+4,+3,|+1|,|+2|)
1q6zA	1	6	+2|+1|+3	(|+2|,+1,|+3|,+4,+6,+5)
1q6zA	0	6	+1||+2	(+2,+1,|+3|,|+4|,+6,+5)
1q6zA	0	6	+1||+2	(+6,+5,+4,|+1|,|+2|,+3)
1q6zA	0	6	+1||+2	(+6,+5,+4,+1,|+2|,|+3|)
1q6zA	2	6	+3|+2,+1|+4	(|+3|,+2,+1,|+4|,+5,+6)
1q6zA	0	6	+1||+2	(+3,+2,+1,|+4|,|+5|,+6)
1q6zA	0	6	+1||+2	(+3,+2,+1,+4,|+5|,|+6|)
1q6zA	0	6	+1||+2	(+2,+1,|+3|,|+4|,+6,+5)
1q6zA	1	6	+1|+3|+2	(+2,+1,+3,|+4|,+6,|+5|)
1q6zA	0	6	+1||+2	(|+5|,|+6|,+4,+3,+1,+2)
1q74D	0	7	+1||+2	(+6,-7,+5,+4,|+1|,|+2|,+3)
1q74D	0	7	+1||+2	(+3,+2,+1,|+4|,|+5|,-7,+6)
1q74D	1	7	+1|-3|+2	(+3,+2,+1,+4,|+5|,-7,|+6|)
1q7eA	0	6	+1||+2	(+6,+5,+4,|+1|,|+2|,+3)
1q7eA	0	6	+1||+2	(+6,+5,+4,+1,|+2|,|+3|)
1q7eA	2	6	+3|+2,+1|+4	(|+3|,+2,+1,|+4|,+5,+6)
1q7eA	0	6	+1||+2	(+3,+2,+1,|+4|,|+5|,+6)
1q7eA	0	6	+1||+2	(+3,+2,+1,+4,|+5|,|+6|)
1q7lC	0	5	+1||+2	(+5,|+3|,|+4|,-2,+1)
1q7lC	1	5	+2|+1|+3	(+1,-2,|+4|,+3,|+5|)
1q8bA	1	4	+1|-3|+2	(-4,|+1|,-3,|+2|)
1q8bA	1	4	+2|-1|+3	(-2,|+3|,-1,|+4|)
1q9uB	3	5	+1|-5,+4,-3|+2	(|+1|,-5,+4,-3,|+2|)
1qamA	0	7	+1||+2	(+6,-7,+5,+4,|+1|,|+2|,+3)
1qamA	0	7	+1||+2	(+6,-7,+5,+4,+1,|+2|,|+3|)
1qamA	2	7	+3|+2,+1|+4	(|+3|,+2,+1,|+4|,+5,-7,+6)
1qamA	0	7	+1||+2	(+3,+2,+1,|+4|,|+5|,-7,+6)
1qamA	1	7	+1|-3|+2	(+3,+2,+1,+4,|+5|,-7,|+6|)
1qcsA	1	4	+1|-3|+2	(+4,|+1|,-3,|+2|)
1qd1B	1	4	+1|-3|+2	(-4,|+1|,-3,|+2|)
1qd1B	1	4	+2|-1|+3	(-2,|+3|,-1,|+4|)
1qfjC	0	5	+1||+2	(+5,+4,|+1|,|+2|,+3)
1qfjC	0	5	+1||+2	(+5,+4,+1,|+2|,|+3|)
1qfjC	2	5	+3|+2,+1|+4	(|+3|,+2,+1,|+4|,+5)
1qg8A	0	7	+1||+2	(+7,+5,-6,+4,|+1|,|+2|,+3)
1qg8A	0	7	+1||+2	(+7,+5,-6,+4,+1,|+2|,|+3|)
1qg8A	2	7	+3|+2,+1|+4	(|+3|,+2,+1,|+4|,-6,+5,+7)
1qhlA	1	6	+2|-1|+3	(|+2|,-1,|+3|,-4,+5,-6)
1qhxA	1	5	+1|+3|+2	(+5,+4,|+1|,+3,|+2|)
1qhxA	0	5	+1||+2	(|+2|,|+3|,+1,+4,+5)
1qhxA	1	5	+2|+1|+3	(+2,|+3|,+1,|+4|,+5)
1qhxA	0	5	+1||+2	(+2,+3,+1,|+4|,|+5|)
1qlwA	0	8	+1||+2	(+8,+7,+6,+5,|+3|,|+4|,-2,+1)
1qlwA	1	8	+2|+1|+3	(+1,-2,|+4|,+3,|+5|,+6,+7,+8)
1qlwA	0	8	+1||+2	(+1,-2,+4,+3,|+5|,|+6|,+7,+8)
1qlwA	0	8	+1||+2	(+1,-2,+4,+3,+5,|+6|,|+7|,+8)
1qlwA	0	8	+1||+2	(+1,-2,+4,+3,+5,+6,|+7|,|+8|)
1qmpD	0	5	+1||+2	(+5,+4,+3,|+1|,|+2|)
1qmpD	1	5	+2|+1|+3	(|+2|,+1,|+3|,+4,+5)
1qmpD	0	5	+1||+2	(+2,+1,|+3|,|+4|,+5)
1qmpD	0	5	+1||+2	(+2,+1,+3,|+4|,|+5|)
1qnaB	3	10	+1|-5,+4,-3|+2	(-7,+8,-9,+10,-6,|+1|,-5,+4,-3,|+2|)
1qnaB	1	10	+2|-1|+3	(-2,+3,-4,|+5|,-1,|+6|,-10,+9,-8,+7)
1qnrA	0	4	+1||+2	(|+2|,|+3|,+4,+1)
1qnrA	0	4	+1||+2	(+2,|+3|,|+4|,+1)
1qnrA	0	5	+1||+2	(+1,+2,|+3|,|+4|,+5)
1qo0D	0	5	+1||+2	(+5,+4,+3,|+1|,|+2|)
1qo0D	1	5	+2|+1|+3	(|+2|,+1,|+3|,+4,+5)
1qo0D	0	5	+1||+2	(+2,+1,|+3|,|+4|,+5)
1qo0D	0	5	+1||+2	(+2,+1,+3,|+4|,|+5|)
1qq5A	0	6	+1||+2	(+6,+5,+4,|+1|,|+2|,+3)
1qq5A	0	6	+1||+2	(+6,+5,+4,+1,|+2|,|+3|)
1qq5A	2	6	+3|+2,+1|+4	(|+3|,+2,+1,|+4|,+5,+6)
1qq5A	0	6	+1||+2	(+3,+2,+1,|+4|,|+5|,+6)
1qq5A	0	6	+1||+2	(+3,+2,+1,+4,|+5|,|+6|)
1qqrC	2	5	+2|-1,-4|+3	(|+2|,-1,-5,|+3|,-4)
1qr0A	1	4	+1|-3|+2	(+4,|+1|,-3,|+2|)
1qr0A	1	3	+1|-3|+2	(|+1|,-3,|+2|)
1qstA	0	6	+1||+2	(-1,+2,-3,|+4|,|+5|,-6)
1qv9A	0	6	+1||+2	(+6,+5,+4,+3,|+1|,|+2|)
1qv9A	1	6	+2|+1|+3	(|+2|,+1,|+3|,+4,+5,+6)
1qv9A	0	6	+1||+2	(+2,+1,|+3|,|+4|,+5,+6)
1qv9A	0	6	+1||+2	(+2,+1,+3,|+4|,|+5|,+6)
1qv9A	0	6	+1||+2	(+2,+1,+3,+4,|+5|,|+6|)
1qw2A	0	6	+1||+2	(-1,+2,-3,|+4|,|+5|,-6)
1qw9B	0	8	+1||+2	(+1,|+2|,|+3|,+4,+5,+6,+7,+8)
1qw9B	0	8	+1||+2	(+1,+2,|+3|,|+4|,+5,+6,+7,+8)
1qw9B	0	8	+1||+2	(+1,+2,+3,|+4|,|+5|,+6,+7,+8)
1qw9B	0	8	+1||+2	(+1,+2,+3,+4,|+5|,|+6|,+7,+8)
1qw9B	0	8	+1||+2	(+1,+2,+3,+4,+5,|+6|,|+7|,+8)
1qw9B	0	8	+1||+2	(+1,+2,+3,+4,+5,+6,|+7|,|+8|)
1qwgA	0	8	+1||+2	(+4,+5,+6,+7,+8,|+1|,|+2|,+3)
1qwgA	0	8	+1||+2	(+4,+5,+6,+7,+8,+1,|+2|,|+3|)
1qwgA	6	8	+3|+2,+1,+8,+7,+6,+5|+4	(|+3|,+2,+1,+8,+7,+6,+5,|+4|)
1qwgA	0	8	+1||+2	(|+4|,|+5|,+6,+7,+8,+1,+2,+3)
1qwgA	0	8	+1||+2	(+4,|+5|,|+6|,+7,+8,+1,+2,+3)
1qwgA	0	8	+1||+2	(+4,+5,|+6|,|+7|,+8,+1,+2,+3)
1qwgA	0	8	+1||+2	(+4,+5,+6,|+7|,|+8|,+1,+2,+3)
1qyiA	0	6	+1||+2	(+6,+5,+4,|+1|,|+2|,+3)
1qyiA	0	6	+1||+2	(+3,+2,+1,|+4|,|+5|,+6)
1qyiA	0	6	+1||+2	(+3,+2,+1,+4,|+5|,|+6|)
1qysA	1	5	+2|-1|+3	(|+2|,-1,|+3|,-5,+4)
1qysA	1	5	+1|-3|+2	(+2,-1,|+3|,-5,|+4|)
1r0mD	0	7	+1||+2	(|+1|,|+2|,+3,+4,+5,+6,+7)
1r0mD	0	7	+1||+2	(+1,|+2|,|+3|,+4,+5,+6,+7)
1r0mD	0	7	+1||+2	(+1,+2,+3,+4,|+5|,|+6|,+7)
1r0mD	0	7	+1||+2	(+1,+2,+3,+4,+5,|+6|,|+7|)
1r6dA	0	7	+1||+2	(+7,+6,+5,+4,|+1|,|+2|,+3)
1r6dA	0	7	+1||+2	(+7,+6,+5,+4,+1,|+2|,|+3|)
1r6dA	2	7	+3|+2,+1|+4	(|+3|,+2,+1,|+4|,+5,+6,+7)
1r6dA	0	7	+1||+2	(+3,+2,+1,|+4|,|+5|,+6,+7)
1r6dA	0	7	+1||+2	(+3,+2,+1,+4,|+5|,|+6|,+7)
1r6dA	0	3	+1||+2	(|+1|,|+2|,-3)
1r6wA	0	6	+1||+2	(|+1|,|+2|,+3,+4,+5,+6)
1r6wA	0	6	+1||+2	(+1,|+2|,|+3|,+4,+5,+6)
1r6wA	0	6	+1||+2	(+1,+2,|+3|,|+4|,+5,+6)
1r6wA	0	6	+1||+2	(+1,+2,+3,|+4|,|+5|,+6)
1r6wA	0	6	+1||+2	(+1,+2,+3,+4,|+5|,|+6|)
1r6xA	0	5	+1||+2	(+5,+4,|+1|,|+2|,+3)
1r6xA	0	5	+1||+2	(+5,+4,+1,|+2|,|+3|)
1r6xA	2	5	+3|+2,+1|+4	(|+3|,+2,+1,|+4|,+5)
1r6xA	0	5	+1||+2	(+3,+2,+1,|+4|,|+5|)
1r89A	2	5	+1|+4,-3|+2	(-1,|+2|,+5,-4,|+3|)
1r89A	1	4	+1|-3|+2	(-4,|+1|,-3,|+2|)
1r89A	1	3	+1|-3|+2	(|+1|,-3,|+2|)
1r8eA	5	8	+1|-5,+7,-6,+3,-4|+2	(|+1|,-6,+8,-7,+3,-4,|+2|,-5)
1r8eA	1	8	+1|-3|+2	(-5,|+2|,-4,|+3|,-7,+8,-6,+1)
1r8eA	1	8	+2|-1|+3	(-1,+6,-8,+7,-3,|+4|,-2,|+5|)
1r8eA	5	8	+4|-1,+3,-2,+6,-7|+5	(|+5|,-2,+4,-3,+7,-8,|+6|,-1)
1r8eA	1	8	+1|-3|+2	(-1,|+6|,-8,|+7|,-3,+4,-2,+5)
1r9wA	1	5	+1|-3|+2	(-4,|+1|,-3,|+2|,-5)
1r9wA	1	5	+2|-1|+3	(+5,-2,|+3|,-1,|+4|)
1r9wA	3	5	+4|-1,+3,-2|+5	(|+4|,-1,+3,-2,|+5|)
1ra0A	2	4	+3|-2,+1|+4	(|+3|,-2,+1,|+4|)
1ra0A	0	8	+1||+2	(|+1|,|+2|,+3,+4,+5,+6,+7,+8)
1ra0A	0	8	+1||+2	(+1,|+2|,|+3|,+4,+5,+6,+7,+8)
1ra0A	0	8	+1||+2	(+1,+2,+3,+4,|+5|,|+6|,+7,+8)
1ra0A	0	8	+1||+2	(+1,+2,+3,+4,+5,|+6|,|+7|,+8)
1ra0A	0	8	+1||+2	(+1,+2,+3,+4,+5,+6,|+7|,|+8|)
1rcqA	0	7	+1||+2	(+1,|+2|,|+3|,+4,+5,+6,+7)
1rcqA	0	7	+1||+2	(+1,+2,|+3|,|+4|,+5,+6,+7)
1rcqA	0	7	+1||+2	(+1,+2,+3,|+4|,|+5|,+6,+7)
1rcqA	0	7	+1||+2	(+1,+2,+3,+4,|+5|,|+6|,+7)
1reqB	0	5	+1||+2	(+5,+4,+3,|+1|,|+2|)
1reqB	1	5	+2|+1|+3	(|+2|,+1,|+3|,+4,+5)
1reqB	0	5	+1||+2	(+2,+1,|+3|,|+4|,+5)
1rf6C	1	4	+1|-3|+2	(+1,|+2|,-4,|+3|)
1rf6C	1	4	+1|-3|+2	(+4,|+1|,-3,|+2|)
1rf6C	1	4	+1|-3|+2	(+1,|+2|,-4,|+3|)
1rf6C	0	4	+1||+2	(|+1|,|+2|,-4,+3)
1rf6C	1	4	+1|-3|+2	(+1,|+2|,-4,|+3|)
1rf6C	1	4	+1|-3|+2	(+1,|+2|,-4,|+3|)
1rfeA	5	7	+2|-1,+5,-6,+7,-4|+3	(|+2|,-1,+5,-6,+7,-4,|+3|)
1ri5A	0	7	+1||+2	(+6,-7,+5,+4,|+1|,|+2|,+3)
1ri5A	0	7	+1||+2	(+6,-7,+5,+4,+1,|+2|,|+3|)
1ri5A	2	7	+3|+2,+1|+4	(|+3|,+2,+1,|+4|,+5,-7,+6)
1ri5A	0	7	+1||+2	(+3,+2,+1,|+4|,|+5|,-7,+6)
1rifA	2	4	+3|-2,+1|+4	(|+3|,-2,+1,|+4|)
1rifA	2	7	+1|+4,+3|+2	(+7,|+1|,+6,+5,|+2|,+4,+3)
1rifA	1	7	+1|+3|+2	(+7,+1,+6,+5,|+2|,+4,|+3|)
1rifA	0	7	+1||+2	(|+3|,|+4|,+2,+5,+6,+1,+7)
1rifA	1	7	+2|+1|+3	(+3,|+4|,+2,|+5|,+6,+1,+7)
1rifA	0	7	+1||+2	(+3,+4,+2,|+5|,|+6|,+1,+7)
1rjdA	0	8	+1||+2	(+7,-8,+6,+5,|+1|,|+2|,+4,-3)
1rjdA	2	8	+3|+2,+1|+4	(-3,|+4|,+2,+1,|+5|,+6,-8,+7)
1rjdA	0	8	+1||+2	(-3,+4,+2,+1,|+5|,|+6|,-8,+7)
1rjdA	1	8	+1|-3|+2	(-3,+4,+2,+1,+5,|+6|,-8,|+7|)
1rk6A	2	4	+3|-2,+1|+4	(|+3|,-2,+1,|+4|)
1rk6A	0	3	+1||+2	(|+1|,|+2|,+3)
1rk6A	0	3	+1||+2	(+1,|+2|,|+3|)
1rk6A	0	6	+1||+2	(+1,|+2|,|+3|,+4,+5,+6)
1rk6A	0	6	+1||+2	(+1,+2,|+3|,|+4|,+5,+6)
1rk6A	0	6	+1||+2	(+1,+2,+3,|+4|,|+5|,+6)
1rk6A	1	3	+1|-3|+2	(|+1|,-3,|+2|)
1rkiA	1	4	+1|-3|+2	(-4,|+1|,-3,|+2|)
1rkiA	1	4	+2|-1|+3	(-2,|+3|,-1,|+4|)
1rkiA	1	3	+1|-3|+2	(|+1|,-3,|+2|)
1rkqB	0	5	+1||+2	(+5,+4,+3,|+1|,|+2|)
1rkqB	0	5	+1||+2	(+2,+1,|+3|,|+4|,+5)
1rkqB	0	6	+1||+2	(+5,-6,+4,-1,|+2|,|+3|)
1rkqB	2	6	+3|+2,-1|+4	(|+3|,+2,-1,|+4|,-6,+5)
1rkqB	1	6	+1|-3|+2	(+3,+2,-1,|+4|,-6,|+5|)
1rkuB	0	6	+1||+2	(+6,+5,+4,|+1|,|+2|,+3)
1rkuB	0	6	+1||+2	(+3,+2,+1,|+4|,|+5|,+6)
1rl0A	0	6	+1||+2	(|+1|,|+2|,-3,+4,-5,-6)
1rl0A	0	6	+1||+2	(-1,-2,+3,-4,|+5|,|+6|)
1rl6A	1	4	+2|-1|+3	(-2,|+3|,-1,|+4|)
1rliB	0	5	+1||+2	(+5,+4,+3,|+1|,|+2|)
1rliB	1	5	+2|+1|+3	(|+2|,+1,|+3|,+4,+5)
1rliB	0	5	+1||+2	(+2,+1,|+3|,|+4|,+5)
1rliB	0	5	+1||+2	(+2,+1,+3,|+4|,|+5|)
1rlzA	0	6	+1||+2	(+6,+5,+4,|+1|,|+2|,+3)
1rlzA	0	6	+1||+2	(+3,+2,+1,|+4|,|+5|,+6)
1rlzA	0	6	+1||+2	(+3,+2,+1,+4,|+5|,|+6|)
1rmgA	0	13	+1||+2	(|+1|,|+2|,+3,+4,+5,+6,+7,+8,+9,+10,+11,+12,+13)
1ro2A	1	5	+1|-3|+2	(-4,|+1|,-3,|+2|,-5)
1ro2A	1	5	+2|-1|+3	(+5,-2,|+3|,-1,|+4|)
1ro7C	0	7	+1||+2	(+7,+6,|+1|,|+2|,+3,+4,+5)
1ro7C	0	7	+1||+2	(+7,+6,+1,|+2|,|+3|,+4,+5)
1ro7C	0	7	+1||+2	(+7,+6,+1,+2,|+3|,|+4|,+5)
1ro7C	0	7	+1||+2	(+5,+4,+3,+2,+1,|+6|,|+7|)
1rp0A	0	6	+1||+2	(-5,+6,+4,|+1|,|+2|,+3)
1rsgB	0	5	+1||+2	(+5,+4,|+1|,|+2|,+3)
1rtqA	0	6	+1||+2	(+6,+5,|+3|,|+4|,-2,+1)
1rtqA	1	6	+2|+1|+3	(+1,-2,|+4|,+3,|+5|,+6)
1rtqA	0	3	+1||+2	(-3,|+1|,|+2|)
1rv9A	0	6	+1||+2	(|+1|,|+2|,-4,+3,-5,-6)
1rv9A	1	6	+2|-1|+3	(-1,-2,|+4|,-3,|+5|,+6)
1ry9C	1	6	+1|-3|+2	(-1,+2,-3,|+4|,-6,|+5|)
1ryiB	0	6	+1||+2	(-5,+6,+4,|+1|,|+2|,+3)
1ryiB	1	8	+1|-3|+2	(+8,-4,+7,-6,+5,|+1|,-3,|+2|)
1ryiB	1	8	+2|-1|+3	(+2,-3,+1,+5,-6,|+7|,-4,|+8|)
1ryoA	1	4	+2|-1|+3	(-1,|+3|,-2,|+4|)
1rz3A	1	5	+1|+3|+2	(+5,+4,|+1|,+3,|+2|)
1rz3A	0	5	+1||+2	(|+2|,|+3|,+1,+4,+5)
1rz3A	1	5	+2|+1|+3	(+2,|+3|,+1,|+4|,+5)
1s12D	1	5	+1|-3|+2	(-5,-1,|+2|,-4,|+3|)
1s12D	2	5	+3|-2,+1|+4	(-3,|+4|,-2,+1,|+5|)
1s21A	3	8	+1|-3,+5,-4|+2	(+8,-5,|+1|,-4,+7,-6,|+2|,-3)
1s21A	3	8	+2|-1,+4,-5|+3	(|+3|,-2,+6,-7,|+4|,-1,+5,-8)
1s21A	1	8	+2|-1|+3	(+3,-2,+6,-7,|+4|,-1,|+5|,-8)
1s21A	3	8	+3|-1,+2,-5|+4	(-8,|+5|,-1,+4,-7,|+6|,-2,+3)
1s2oA	0	8	+1||+2	(+8,+7,+6,|+1|,|+2|,+3,-4,+5)
1s2oA	0	8	+1||+2	(+8,+7,+6,+1,|+2|,|+3|,-4,+5)
1s2oA	0	8	+1||+2	(+5,-4,+3,+2,+1,|+6|,|+7|,+8)
1s2oA	0	8	+1||+2	(+5,-4,+3,+2,+1,+6,|+7|,|+8|)
1s2oA	1	4	+1|-3|+2	(-1,|+2|,-4,|+3|)
1s3cA	0	4	+1||+2	(+4,-3,|+1|,|+2|)
1s4cC	3	6	+2|-5,+1,-4|+3	(-5,|+2|,-6,+1,-4,|+3|)
1s4cC	3	6	+3|-1,+5,-2|+4	(-3,|+4|,-1,+6,-2,|+5|)
1s5uF	3	5	+1|-3,+4,-5|+2	(|+1|,-3,+4,-5,|+2|)
1s7iA	1	4	+1|-3|+2	(-4,|+1|,-3,|+2|)
1s7iA	1	4	+2|-1|+3	(-2,|+3|,-1,|+4|)
1s98B	2	4	+2|-1,-4|+3	(|+2|,-1,-4,|+3|)
1s99A	1	8	+1|-3|+2	(-6,+7,-5,+8,-4,|+1|,-3,|+2|)
1s99A	1	8	+2|-1|+3	(-2,|+3|,-1,|+4|,-8,+5,-7,+6)
1s99A	1	8	+1|-3|+2	(-2,+3,-1,|+4|,-8,|+5|,-7,+6)
1s99A	1	8	+1|-3|+2	(-2,+3,-1,+4,-8,|+5|,-7,|+6|)
1s99A	1	8	+2|-1|+3	(-6,|+7|,-5,|+8|,-4,+1,-3,+2)
1s9rA	0	3	+1||+2	(-3,|+1|,|+2|)
1s9rA	0	3	+1||+2	(-1,|+2|,|+3|)
1s9rA	0	5	+1||+2	(-1,|+2|,|+3|,-4,+5)
1sazA	2	7	+3|-2,+1|+4	(|+3|,-2,+1,|+4|,+6,-5,-7)
1sazA	0	5	+1||+2	(+3,-2,+1,|+4|,|+5|)
1sbyB	0	8	+1||+2	(-8,+7,+6,+5,+4,|+1|,|+2|,+3)
1sbyB	0	8	+1||+2	(-8,+7,+6,+5,+4,+1,|+2|,|+3|)
1sbyB	2	8	+3|+2,+1|+4	(|+3|,+2,+1,|+4|,+5,+6,+7,-8)
1sbyB	0	8	+1||+2	(+3,+2,+1,|+4|,|+5|,+6,+7,-8)
1sbyB	0	8	+1||+2	(+3,+2,+1,+4,|+5|,|+6|,+7,-8)
1sbyB	0	8	+1||+2	(+3,+2,+1,+4,+5,|+6|,|+7|,-8)
1sd4B	1	3	+1|-3|+2	(|+1|,-3,|+2|)
1sdoA	0	5	+1||+2	(-2,|+3|,|+4|,+5,-1)
1sdoA	0	5	+1||+2	(-2,+3,|+4|,|+5|,-1)
1sefA	1	8	+1|-3|+2	(+3,-4,|+5|,-8,|+6|,-7,+2,-1)
1seiB	1	3	+1|-3|+2	(|+1|,-3,|+2|)
1senA	0	3	+1||+2	(-3,|+1|,|+2|)
1sfuA	1	3	+1|-3|+2	(|+1|,-3,|+2|)
1sg4C	0	6	+1||+2	(-1,|+2|,|+3|,+4,+5,+6)
1sg4C	0	6	+1||+2	(-1,+2,|+3|,|+4|,+5,+6)
1sg4C	0	6	+1||+2	(-1,+2,+3,|+4|,|+5|,+6)
1sg4C	0	6	+1||+2	(-1,+2,+3,+4,|+5|,|+6|)
1sg6B	3	7	+1|+5,+4,+3|+2	(-1,|+2|,+7,+6,+5,|+3|,+4)
1sg6B	0	7	+1||+2	(-1,+2,+7,+6,+5,|+3|,|+4|)
1sg6B	1	7	+2|+1|+3	(|+4|,+3,|+5|,+6,+7,+2,-1)
1sg6B	0	7	+1||+2	(+4,+3,|+5|,|+6|,+7,+2,-1)
1sg6B	0	7	+1||+2	(+4,+3,+5,|+6|,|+7|,+2,-1)
1sgwA	0	5	+1||+2	(|+2|,|+3|,+4,+1,+5)
1sgwA	0	5	+1||+2	(+2,|+3|,|+4|,+1,+5)
1sgwA	1	5	+2|+1|+3	(+2,+3,|+4|,+1,|+5|)
1shuX	0	6	+1||+2	(+6,+5,+4,|+1|,|+2|,-3)
1shuX	0	6	+1||+2	(-3,+2,+1,|+4|,|+5|,+6)
1shuX	0	6	+1||+2	(-3,+2,+1,+4,|+5|,|+6|)
1sqhA	0	8	+1||+2	(-1,+2,-3,|+4|,|+5|,-8,+6,-7)
1sqhA	1	8	+1|-3|+2	(-1,+2,-3,+4,|+5|,-8,|+6|,-7)
1sqhA	1	8	+2|-1|+3	(|+7|,-6,|+8|,-5,-4,+3,-2,+1)
1sqsB	0	5	+1||+2	(+5,+4,+3,|+1|,|+2|)
1sqsB	1	5	+2|+1|+3	(|+2|,+1,|+3|,+4,+5)
1sqsB	0	5	+1||+2	(+2,+1,|+3|,|+4|,+5)
1sqsB	0	5	+1||+2	(+2,+1,+3,|+4|,|+5|)
1sr8A	0	4	+1||+2	(+4,+3,|+1|,|+2|)
1sr8A	1	4	+2|+1|+3	(|+2|,+1,|+3|,+4)
1sr8A	0	4	+1||+2	(+2,+1,|+3|,|+4|)
1ss4A	2	4	+1|+4,-3|+2	(|+1|,+4,-3,|+2|)
1stzA	3	5	+2|-1,+5,-4|+3	(|+2|,-1,+5,-4,|+3|)
1su1A	0	6	+1||+2	(-6,+5,-4,|+1|,|+2|,+3)
1su1A	0	6	+1||+2	(-6,+5,-4,+1,|+2|,|+3|)
1su1A	0	5	+1||+2	(-1,|+2|,|+3|,+5,-4)
1svmA	2	5	+1|+4,+3|+2	(+5,|+1|,+4,+3,|+2|)
1svmA	0	5	+1||+2	(|+2|,|+3|,+4,+1,+5)
1svmA	0	5	+1||+2	(+2,|+3|,|+4|,+1,+5)
1svmA	1	5	+2|+1|+3	(+2,+3,|+4|,+1,|+5|)
1svsA	1	6	+2|+1|+3	(-2,|+3|,+1,|+4|,+5,+6)
1svsA	0	6	+1||+2	(-2,+3,+1,|+4|,|+5|,+6)
1svsA	0	6	+1||+2	(-2,+3,+1,+4,|+5|,|+6|)
1syxB	1	4	+2|-1|+3	(|+2|,-1,|+3|,-4)
1sz7A	1	4	+1|-3|+2	(-1,|+2|,-4,|+3|)
1szwA	1	4	+2|-1|+3	(|+2|,-1,|+3|,-4)
1t0bB	0	9	+1||+2	(+6,-5,+7,-8,+9,+4,+3,|+1|,|+2|)
1t0bB	1	9	+2|+1|+3	(|+2|,+1,|+3|,+4,+9,-8,+7,-5,+6)
1t0bB	0	9	+1||+2	(+2,+1,|+3|,|+4|,+9,-8,+7,-5,+6)
1t0bB	1	9	+2|-1|+3	(|+6|,-5,|+7|,-8,+9,+4,+3,+1,+2)
1t0fB	0	4	+1||+2	(+1,-2,|+3|,|+4|)
1t0iB	0	5	+1||+2	(+5,+4,+3,|+1|,|+2|)
1t0iB	1	5	+2|+1|+3	(|+2|,+1,|+3|,+4,+5)
1t0iB	0	5	+1||+2	(+2,+1,|+3|,|+4|,+5)
1t0iB	0	5	+1||+2	(+2,+1,+3,|+4|,|+5|)
1t1jA	0	4	+1||+2	(+4,+3,|+1|,|+2|)
1t1jA	1	4	+2|+1|+3	(|+2|,+1,|+3|,+4)
1t1jA	0	4	+1||+2	(+2,+1,|+3|,|+4|)
1t1uA	3	7	+1|-5,+4,+3|+2	(-7,|+1|,-6,+5,+4,|+2|,-3)
1t1uA	0	7	+1||+2	(-3,+2,|+4|,|+5|,-6,+1,-7)
1t1uA	3	6	+1|-5,+4,+3|+2	(|+1|,-6,+5,+4,|+2|,-3)
1t3gA	0	4	+1||+2	(|+1|,|+2|,+3,+4)
1t3gA	0	4	+1||+2	(+1,|+2|,|+3|,+4)
1t3gA	0	4	+1||+2	(+1,+2,|+3|,|+4|)
1t3yA	1	6	+2|-1|+3	(+1,|+3|,-2,|+4|,-5,-6)
1t3yA	0	6	+1||+2	(-1,-3,+2,-4,|+5|,|+6|)
1t4aB	1	3	+2|-1|+3	(|+2|,-1,|+3|)
1t6cA	2	5	+3|-2,+1|+4	(|+3|,-2,+1,|+4|,+5)
1t6cA	2	6	+3|-2,+1|+4	(|+3|,-2,+1,|+4|,+6,-5)
1t6t1	0	4	+1||+2	(+4,+3,|+1|,|+2|)
1t6t1	1	4	+2|+1|+3	(|+2|,+1,|+3|,+4)
1t6t1	0	4	+1||+2	(+2,+1,|+3|,|+4|)
1t77C	5	7	+4|-3,+2,-1,+7,-6|+5	(|+4|,-3,+2,-1,+7,-6,|+5|)
1t82D	3	6	+1|-3,+4,-5|+2	(-1,|+2|,-4,+5,-6,|+3|)
1t9iB	1	4	+1|-3|+2	(-1,|+2|,-4,|+3|)
1te5A	1	7	+2|-1|+3	(|+3|,-2,|+4|,-1,+6,-5,+7)
1tfzA	2	9	+1|+4,-3|+2	(-6,+7,-8,-5,|+1|,+4,-3,|+2|,-9)
1tfzA	2	9	+1|+4,-3|+2	(+9,-2,+3,-4,-1,|+5|,+8,-7,|+6|)
1tfzA	2	8	+1|+4,-3|+2	(-2,+3,-4,-1,|+5|,+8,-7,|+6|)
1tg0A	3	5	+4|-3,+2,-1|+5	(|+4|,-3,+2,-1,|+5|)
1thtB	0	9	+1||+2	(+8,+7,+6,+5,|+3|,|+4|,-2,+1,+9)
1thtB	1	9	+2|+1|+3	(+9,+1,-2,|+4|,+3,|+5|,+6,+7,+8)
1thtB	0	9	+1||+2	(+9,+1,-2,+4,+3,|+5|,|+6|,+7,+8)
1thtB	0	9	+1||+2	(+9,+1,-2,+4,+3,+5,|+6|,|+7|,+8)
1thtB	0	9	+1||+2	(+9,+1,-2,+4,+3,+5,+6,|+7|,|+8|)
1tifA	2	4	+2|-1,-4|+3	(|+2|,-1,-4,|+3|)
1tigA	0	4	+1||+2	(|+1|,|+2|,-4,+3)
1tigA	1	4	+1|-3|+2	(+1,|+2|,-4,|+3|)
1tiqA	0	7	+1||+2	(-1,+2,-3,|+4|,|+5|,-7,+6)
1tiqA	1	7	+1|-3|+2	(-1,+2,-3,+4,|+5|,-7,|+6|)
1tkeA	2	5	+2|-1,-4|+3	(|+2|,-1,-5,|+3|,-4)
1tkeA	1	5	+2|-1|+3	(|+4|,-3,|+5|,+1,-2)
1tkjA	0	8	+1||+2	(-7,-6,+8,+5,|+3|,|+4|,-2,+1)
1tkjA	1	8	+2|+1|+3	(+1,-2,|+4|,+3,|+5|,+8,-6,-7)
1tp6A	4	6	+2|-1,-6,+5,-4|+3	(|+2|,-1,-6,+5,-4,|+3|)
1ts9A	3	6	+4|-3,+2,-1|+5	(|+4|,-3,+2,-1,|+5|,-6)
1tu1A	3	6	+1|-5,+4,-3|+2	(-1,|+2|,-6,+5,-4,|+3|)
1tu5A	1	10	+2|-1|+3	(|+7|,-6,|+8|,-9,+10,-5,+4,-3,+2,-1)
1tuaA	1	3	+1|-3|+2	(|+1|,-3,|+2|)
1tuaA	1	3	+1|-3|+2	(|+1|,-3,|+2|)
1tueF	0	5	+1||+2	(+2,|+3|,|+4|,+1,+5)
1tueF	1	5	+2|+1|+3	(+2,+3,|+4|,+1,|+5|)
1tuhA	4	6	+2|-1,-6,+5,-4|+3	(|+2|,-1,-6,+5,-4,|+3|)
1tuvA	1	4	+1|-3|+2	(-4,|+1|,-3,|+2|)
1tuvA	1	4	+2|-1|+3	(-2,|+3|,-1,|+4|)
1tuwA	1	4	+1|-3|+2	(-4,|+1|,-3,|+2|)
1tuwA	1	4	+2|-1|+3	(-2,|+3|,-1,|+4|)
1tv8A	0	11	+1||+2	(-11,+10,|+1|,|+2|,+3,+4,+5,+6,+9,-8,+7)
1tv8A	0	11	+1||+2	(-11,+10,+1,|+2|,|+3|,+4,+5,+6,+9,-8,+7)
1tv8A	0	11	+1||+2	(-11,+10,+1,+2,|+3|,|+4|,+5,+6,+9,-8,+7)
1tv8A	0	11	+1||+2	(-11,+10,+1,+2,+3,|+4|,|+5|,+6,+9,-8,+7)
1tv8A	0	11	+1||+2	(-11,+10,+1,+2,+3,+4,|+5|,|+6|,+9,-8,+7)
1tv8A	2	11	+1|+4,-3|+2	(-11,+10,+1,+2,+3,+4,+5,|+6|,+9,-8,|+7|)
1tv8A	6	11	+7|+6,+5,+4,+3,+2,+1|+8	(+7,-8,|+9|,+6,+5,+4,+3,+2,+1,|+10|,-11)
1tvfA	3	5	+2|-1,+5,-4|+3	(|+2|,-1,+5,-4,|+3|)
1twdA	0	8	+1||+2	(+4,+5,+6,+7,+8,|+1|,|+2|,+3)
1twdA	0	8	+1||+2	(+4,+5,+6,+7,+8,+1,|+2|,|+3|)
1twdA	6	8	+3|+2,+1,+8,+7,+6,+5|+4	(|+3|,+2,+1,+8,+7,+6,+5,|+4|)
1twdA	0	8	+1||+2	(|+4|,|+5|,+6,+7,+8,+1,+2,+3)
1twdA	0	8	+1||+2	(+4,|+5|,|+6|,+7,+8,+1,+2,+3)
1twdA	0	8	+1||+2	(+4,+5,|+6|,|+7|,+8,+1,+2,+3)
1twdA	0	8	+1||+2	(+4,+5,+6,|+7|,|+8|,+1,+2,+3)
1twfB	2	5	+2|-1,-4|+3	(-1,|+3|,-2,-5,|+4|)
1twfK	1	4	+1|-3|+2	(-1,|+2|,-4,|+3|)
1twuA	2	4	+1|+4,-3|+2	(|+1|,+4,-3,|+2|)
1txgA	0	8	+1||+2	(-8,-7,+6,+5,+4,|+1|,|+2|,+3)
1txgA	0	8	+1||+2	(-8,-7,+6,+5,+4,+1,|+2|,|+3|)
1txgA	2	8	+3|+2,+1|+4	(|+3|,+2,+1,|+4|,+5,+6,-7,-8)
1txgA	0	8	+1||+2	(+3,+2,+1,|+4|,|+5|,+6,-7,-8)
1txgA	0	8	+1||+2	(+3,+2,+1,+4,|+5|,|+6|,-7,-8)
1txgA	0	8	+1||+2	(-3,-2,-1,-4,-5,-6,|+7|,|+8|)
1tzpB	0	6	+1||+2	(|+1|,|+2|,-3,+6,-4,-5)
1tzpB	1	6	+1|-3|+2	(-1,-2,|+3|,-6,|+4|,+5)
1tzpB	0	6	+1||+2	(-1,-2,+3,-6,|+4|,|+5|)
1u02A	0	8	+1||+2	(+8,+7,+6,|+1|,|+2|,+3,-4,+5)
1u02A	0	8	+1||+2	(+8,+7,+6,+1,|+2|,|+3|,-4,+5)
1u02A	0	8	+1||+2	(+5,-4,+3,+2,+1,|+6|,|+7|,+8)
1u02A	0	8	+1||+2	(+5,-4,+3,+2,+1,+6,|+7|,|+8|)
1u02A	1	4	+1|-3|+2	(-1,|+2|,-4,|+3|)
1u07B	1	3	+2|-1|+3	(|+2|,-1,|+3|)
1u0sA	1	4	+1|-3|+2	(-4,|+1|,-3,|+2|)
1u0sA	1	4	+2|-1|+3	(-2,|+3|,-1,|+4|)
1u2wA	1	3	+1|-3|+2	(|+1|,-3,|+2|)
1u2zB	0	7	+1||+2	(+6,-7,+5,+4,|+1|,|+2|,+3)
1u2zB	0	7	+1||+2	(+6,-7,+5,+4,+1,|+2|,|+3|)
1u2zB	2	7	+3|+2,+1|+4	(|+3|,+2,+1,|+4|,+5,-7,+6)
1u2zB	0	7	+1||+2	(+3,+2,+1,|+4|,|+5|,-7,+6)
1u2zB	1	7	+1|-3|+2	(+3,+2,+1,+4,|+5|,-7,|+6|)
1u3dA	0	5	+1||+2	(+5,+4,|+1|,|+2|,+3)
1u3dA	0	5	+1||+2	(+5,+4,+1,|+2|,|+3|)
1u3dA	2	5	+3|+2,+1|+4	(|+3|,+2,+1,|+4|,+5)
1u3dA	0	5	+1||+2	(+3,+2,+1,|+4|,|+5|)
1u53A	1	4	+1|-3|+2	(|+2|,-4,|+3|,+1)
1u5fA	5	7	+4|-3,+2,-1,+7,-6|+5	(|+4|,-3,+2,-1,+7,-6,|+5|)
1u60C	3	5	+2|-1,+5,-4|+3	(|+2|,-1,+5,-4,|+3|)
1u6tA	0	4	+1||+2	(+4,-3,|+1|,|+2|)
1u7iA	2	4	+1|+4,-3|+2	(|+1|,+4,-3,|+2|)
1u7iA	2	4	+1|+4,-3|+2	(|+1|,+4,-3,|+2|)
1u7lA	1	4	+1|-3|+2	(-4,|+1|,-3,|+2|)
1u7lA	1	4	+2|-1|+3	(-2,|+3|,-1,|+4|)
1u7lA	1	4	+1|-3|+2	(-4,|+1|,-3,|+2|)
1u7pD	0	5	+1||+2	(+5,+4,|+1|,|+2|,+3)
1u7pD	0	5	+1||+2	(+5,+4,+1,|+2|,|+3|)
1u7pD	2	5	+3|+2,+1|+4	(|+3|,+2,+1,|+4|,+5)
1u7pD	0	5	+1||+2	(+3,+2,+1,|+4|,|+5|)
1u7zA	0	8	+1||+2	(+8,-7,+6,+5,+4,|+1|,|+2|,+3)
1u7zA	0	8	+1||+2	(+8,-7,+6,+5,+4,+1,|+2|,|+3|)
1u7zA	2	8	+3|+2,+1|+4	(|+3|,+2,+1,|+4|,+5,+6,-7,+8)
1u7zA	0	8	+1||+2	(+3,+2,+1,|+4|,|+5|,+6,-7,+8)
1u7zA	0	8	+1||+2	(+3,+2,+1,+4,|+5|,|+6|,-7,+8)
1u8sA	1	4	+1|-3|+2	(-4,|+1|,-3,|+2|)
1u8sA	1	4	+2|-1|+3	(-2,|+3|,-1,|+4|)
1u8sA	1	4	+1|-3|+2	(-4,|+1|,-3,|+2|)
1u8sA	1	4	+2|-1|+3	(-2,|+3|,-1,|+4|)
1u8xX	0	6	+1||+2	(+6,+5,+4,|+1|,|+2|,+3)
1u8xX	0	6	+1||+2	(+6,+5,+4,+1,|+2|,|+3|)
1u8xX	2	6	+3|+2,+1|+4	(|+3|,+2,+1,|+4|,+5,+6)
1u8xX	0	6	+1||+2	(+3,+2,+1,|+4|,|+5|,+6)
1u8xX	0	6	+1||+2	(+3,+2,+1,+4,|+5|,|+6|)
1ub9A	1	3	+1|-3|+2	(|+1|,-3,|+2|)
1uf5A	0	6	+1||+2	(-6,|+1|,|+2|,+3,-4,+5)
1uf5A	0	6	+1||+2	(-6,+1,|+2|,|+3|,-4,+5)
1uf5A	0	6	+1||+2	(-1,|+2|,|+3|,+4,-5,+6)
1uf5A	0	6	+1||+2	(-1,+2,|+3|,|+4|,-5,+6)
1ufoE	0	8	+1||+2	(+8,+7,+6,+5,|+3|,|+4|,-2,+1)
1ufoE	1	8	+2|+1|+3	(+1,-2,|+4|,+3,|+5|,+6,+7,+8)
1ufoE	0	8	+1||+2	(+1,-2,+4,+3,|+5|,|+6|,+7,+8)
1ufoE	0	8	+1||+2	(+1,-2,+4,+3,+5,|+6|,|+7|,+8)
1ufoE	0	8	+1||+2	(+1,-2,+4,+3,+5,+6,|+7|,|+8|)
1ufyA	1	5	+1|-3|+2	(+5,|+1|,-4,|+2|,+3)
1ufyA	0	5	+1||+2	(+5,+1,-4,|+2|,|+3|)
1uhvD	0	3	+1||+2	(|+1|,|+2|,+3)
1uhvD	0	6	+1||+2	(+1,|+2|,|+3|,+4,+5,+6)
1uhvD	0	6	+1||+2	(+1,+2,+3,+4,|+5|,|+6|)
1ui0A	0	6	+1||+2	(-5,+6,+4,|+2|,|+3|,-1)
1ui0A	1	6	+2|+1|+3	(-1,|+3|,+2,|+4|,+6,-5)
1uj2A	1	5	+1|+3|+2	(+5,+4,|+1|,+3,|+2|)
1uj2A	0	5	+1||+2	(|+2|,|+3|,+1,+4,+5)
1uj2A	1	5	+2|+1|+3	(+2,|+3|,+1,|+4|,+5)
1uj2A	0	5	+1||+2	(+2,+3,+1,|+4|,|+5|)
1ujcA	1	6	+1|+3|+2	(+6,-5,|+1|,+4,|+2|,+3)
1ukkB	0	3	+1||+2	(-1,|+2|,|+3|)
1unqA	5	7	+4|-3,+2,-1,+7,-6|+5	(|+4|,-3,+2,-1,+7,-6,|+5|)
1us0A	0	7	+1||+2	(|+1|,|+2|,+3,+4,+5,+6,+7)
1us0A	0	7	+1||+2	(+1,|+2|,|+3|,+4,+5,+6,+7)
1us0A	0	7	+1||+2	(+1,+2,|+3|,|+4|,+5,+6,+7)
1us0A	0	7	+1||+2	(+1,+2,+3,|+4|,|+5|,+6,+7)
1us0A	0	7	+1||+2	(+1,+2,+3,+4,|+5|,|+6|,+7)
1uscB	5	7	+2|-1,+5,-6,+7,-4|+3	(|+2|,-1,+5,-6,+7,-4,|+3|)
1usgA	0	5	+1||+2	(+5,+4,+3,|+1|,|+2|)
1usgA	1	5	+2|+1|+3	(|+2|,+1,|+3|,+4,+5)
1usgA	0	5	+1||+2	(+2,+1,|+3|,|+4|,+5)
1usgA	0	5	+1||+2	(+2,+1,+3,|+4|,|+5|)
1usgA	0	7	+1||+2	(+7,-6,+5,+4,+3,|+1|,|+2|)
1usgA	1	7	+2|+1|+3	(|+2|,+1,|+3|,+4,+5,-6,+7)
1usgA	0	7	+1||+2	(+2,+1,|+3|,|+4|,+5,-6,+7)
1usgA	0	7	+1||+2	(+2,+1,+3,|+4|,|+5|,-6,+7)
1usmA	1	4	+1|-3|+2	(-1,|+2|,-4,|+3|)
1utyA	2	6	+3|-2,+1|+4	(|+3|,-2,+1,|+4|,+6,-5)
1utyA	2	4	+3|-2,+1|+4	(|+3|,-2,+1,|+4|)
1uuyA	0	6	+1||+2	(+4,-5,+6,+3,|+1|,|+2|)
1uuyA	1	6	+2|+1|+3	(|+2|,+1,|+3|,+6,-5,+4)
1uv7A	1	4	+1|-3|+2	(-1,|+2|,-4,|+3|)
1uvjB	2	5	+1|-4,+3|+2	(|+1|,-5,+4,|+2|,-3)
1uvjB	1	4	+2|-1|+3	(-2,|+3|,-1,|+4|)
1uw4A	1	4	+1|-3|+2	(-4,|+1|,-3,|+2|)
1uw4A	1	4	+2|-1|+3	(-2,|+3|,-1,|+4|)
1uwcB	7	9	+1|-9,+8,+7,+6,+5,+4,-3|+2	(|+1|,-9,+8,+7,+6,+5,+4,-3,|+2|)
1uwcB	0	9	+1||+2	(+2,-3,|+4|,|+5|,+6,+7,+8,-9,+1)
1uwcB	0	9	+1||+2	(+2,-3,+4,|+5|,|+6|,+7,+8,-9,+1)
1uwcB	0	9	+1||+2	(+2,-3,+4,+5,|+6|,|+7|,+8,-9,+1)
1uwcB	0	9	+1||+2	(+2,-3,+4,+5,+6,|+7|,|+8|,-9,+1)
1uwkB	0	5	+1||+2	(+5,|+1|,|+2|,+4,+3)
1uwvA	0	8	+1||+2	(+1,+7,-8,+6,+5,|+2|,|+3|,+4)
1uwvA	0	8	+1||+2	(+1,+7,-8,+6,+5,+2,|+3|,|+4|)
1uwvA	2	8	+3|+2,+1|+4	(|+4|,+3,+2,|+5|,+6,-8,+7,+1)
1uwvA	0	8	+1||+2	(+4,+3,+2,|+5|,|+6|,-8,+7,+1)
1uwvA	1	8	+1|-3|+2	(+4,+3,+2,+5,|+6|,-8,|+7|,+1)
1uwvA	0	7	+1||+2	(+3,-2,+1,-4,|+5|,|+6|,-7)
1uxoA	0	6	+1||+2	(+6,+5,+4,+3,|+1|,|+2|)
1uxoA	1	6	+2|+1|+3	(|+2|,+1,|+3|,+4,+5,+6)
1uxoA	0	6	+1||+2	(+2,+1,|+3|,|+4|,+5,+6)
1uxoA	0	6	+1||+2	(+2,+1,+3,|+4|,|+5|,+6)
1uxoA	0	6	+1||+2	(+2,+1,+3,+4,|+5|,|+6|)
1v0wA	3	10	+1|-5,+4,-3|+2	(-1,|+2|,-8,+7,-6,|+3|,+4,+5,-9,+10)
1v0wA	0	10	+1||+2	(-1,+2,-8,+7,-6,|+3|,|+4|,+5,-9,+10)
1v0wA	0	10	+1||+2	(-1,+2,-8,+7,-6,+3,|+4|,|+5|,-9,+10)
1v2xA	0	7	+1||+2	(+5,+7,+4,+6,|+1|,|+2|,+3)
1v2xA	0	7	+1||+2	(+5,+7,+4,+6,+1,|+2|,|+3|)
1v2xA	3	7	+3|+2,+1,+5|+4	(|+3|,+2,+1,+6,|+4|,+7,+5)
1v2xA	1	7	+2|+1|+3	(+3,+2,+1,|+6|,+4,|+7|,+5)
1v30A	1	5	+1|-3|+2	(-4,+5,|+1|,-3,|+2|)
1v30A	2	5	+2|-1,-4|+3	(-2,|+3|,-1,-5,|+4|)
1v33A	1	4	+2|-1|+3	(|+2|,-1,|+3|,-4)
1v33A	1	4	+1|-3|+2	(|+1|,-3,|+2|,-4)
1v5iB	1	4	+1|-3|+2	(-4,|+1|,-3,|+2|)
1v5iB	1	4	+2|-1|+3	(-2,|+3|,-1,|+4|)
1v5vB	7	11	+1|-6,+9,-8,+7,-3,+4,-5|+2	(+11,|+1|,-7,+10,-9,+8,-3,+4,-5,|+2|,-6)
1v5vB	1	11	+2|-1|+3	(-11,-1,+7,-10,+9,-8,+3,-4,|+5|,-2,|+6|)
1v5vB	7	11	+5|-1,+4,-3,+2,-7,+8,-9|+6	(|+6|,-2,+5,-4,+3,-8,+9,-10,|+7|,-1,-11)
1v6pB	1	3	+2|-1|+3	(|+2|,-1,|+3|)
1v6zB	0	4	+1||+2	(|+1|,|+2|,-3,+4)
1v72A	4	7	+1|-6,+5,+4,+3|+2	(|+1|,-7,+6,+5,+4,|+2|,+3)
1v72A	0	7	+1||+2	(+1,-7,+6,+5,+4,|+2|,|+3|)
1v72A	1	7	+2|+1|+3	(|+3|,+2,|+4|,+5,+6,-7,+1)
1v72A	0	7	+1||+2	(+3,+2,|+4|,|+5|,+6,-7,+1)
1v72A	0	7	+1||+2	(+3,+2,+4,|+5|,|+6|,-7,+1)
1v77A	0	6	+1||+2	(|+1|,|+2|,+3,+4,+5,+6)
1v77A	0	6	+1||+2	(+1,|+2|,|+3|,+4,+5,+6)
1v77A	0	6	+1||+2	(+1,+2,|+3|,|+4|,+5,+6)
1v77A	0	6	+1||+2	(+1,+2,+3,|+4|,|+5|,+6)
1v77A	0	6	+1||+2	(+1,+2,+3,+4,|+5|,|+6|)
1v7zA	0	4	+1||+2	(+2,+1,|+3|,|+4|)
1v84B	0	7	+1||+2	(+7,+5,-6,+4,|+1|,|+2|,+3)
1v84B	0	7	+1||+2	(+7,+5,-6,+4,+1,|+2|,|+3|)
1v84B	2	7	+3|+2,+1|+4	(|+3|,+2,+1,|+4|,-6,+5,+7)
1v96A	0	5	+1||+2	(+5,+4,|+1|,|+2|,+3)
1v96A	0	5	+1||+2	(+5,+4,+1,|+2|,|+3|)
1v96A	2	5	+3|+2,+1|+4	(|+3|,+2,+1,|+4|,+5)
1v96A	0	5	+1||+2	(+3,+2,+1,|+4|,|+5|)
1v9yB	3	5	+2|-1,+5,-4|+3	(|+2|,-1,+5,-4,|+3|)
1vajA	1	5	+2|-1|+3	(|+2|,-1,|+3|,-4,+5)
1vajA	1	4	+2|-1|+3	(|+3|,-2,|+4|,-1)
1vbkB	0	5	+1||+2	(+5,+4,|+1|,|+2|,+3)
1vbkB	0	5	+1||+2	(+5,+4,+1,|+2|,|+3|)
1vbwA	0	3	+1||+2	(|+1|,|+2|,-3)
1vccA	1	5	+2|-1|+3	(|+2|,-1,|+3|,-4,+5)
1vchE	0	3	+1||+2	(+3,|+1|,|+2|)
1vchE	1	3	+2|+1|+3	(|+2|,+1,|+3|)
1vctA	1	4	+1|-3|+2	(|+1|,-4,|+2|,-3)
1vctA	1	4	+2|-1|+3	(|+3|,-2,|+4|,-1)
1vdwA	1	5	+1|-3|+2	(+2,+1,|+3|,-5,|+4|)
1ve2A	1	5	+1|+3|+2	(+5,|+1|,+4,|+2|,+3)
1ve2A	0	5	+1||+2	(+5,+1,+4,|+2|,|+3|)
1ve2A	1	5	+2|+1|+3	(|+3|,+2,|+4|,+1,+5)
1ve2A	1	5	+2|+1|+3	(+3,+2,|+4|,+1,|+5|)
1ve2A	0	5	+1||+2	(|+1|,|+2|,-5,+3,-4)
1ve2A	1	5	+1|-3|+2	(+1,|+2|,-5,|+3|,-4)
1ve2A	1	5	+2|-1|+3	(|+4|,-3,|+5|,-2,-1)
1ve4A	1	5	+2|+1|+3	(-2,|+3|,+1,|+4|,-5)
1ve4A	0	5	+1||+2	(+5,-1,+4,|+2|,|+3|)
1ve4A	1	5	+2|+1|+3	(|+3|,+2,|+4|,-1,+5)
1ve4A	1	5	+2|-1|+3	(+3,+2,|+4|,-1,|+5|)
1vg0A	0	5	+1||+2	(+5,+4,|+1|,|+2|,+3)
1vg0A	1	8	+2|-1|+3	(-3,+2,+5,-6,|+7|,-4,|+8|,-1)
1vgwD	0	7	+1||+2	(+7,+5,-6,+4,|+1|,|+2|,+3)
1vgwD	0	7	+1||+2	(+7,+5,-6,+4,+1,|+2|,|+3|)
1vgwD	2	7	+3|+2,+1|+4	(|+3|,+2,+1,|+4|,-6,+5,+7)
1vgwD	1	7	+1|-3|+2	(+3,+2,+1,|+4|,-6,|+5|,+7)
1vh5A	3	6	+1|-3,+4,-5|+2	(-1,|+2|,-4,+5,-6,|+3|)
1vhqA	0	7	+1||+2	(-6,+7,+5,+4,|+1|,|+2|,+3)
1vhqA	0	7	+1||+2	(+3,+2,+1,|+4|,|+5|,+7,-6)
1vhtB	1	5	+1|+3|+2	(+5,+4,|+1|,+3,|+2|)
1vhtB	0	5	+1||+2	(|+2|,|+3|,+1,+4,+5)
1vhtB	1	5	+2|+1|+3	(+2,|+3|,+1,|+4|,+5)
1vhtB	0	5	+1||+2	(+2,+3,+1,|+4|,|+5|)
1vi6A	0	5	+1||+2	(+5,+4,+3,|+1|,|+2|)
1vi6A	1	5	+2|+1|+3	(|+2|,+1,|+3|,+4,+5)
1vi6A	0	5	+1||+2	(+2,+1,|+3|,|+4|,+5)
1vi6A	0	5	+1||+2	(+2,+1,+3,|+4|,|+5|)
1vimB	0	5	+1||+2	(+5,+4,+3,|+1|,|+2|)
1vimB	1	5	+2|+1|+3	(|+2|,+1,|+3|,+4,+5)
1vimB	0	5	+1||+2	(+2,+1,|+3|,|+4|,+5)
1vimB	0	5	+1||+2	(+2,+1,+3,|+4|,|+5|)
1vjgA	0	5	+1||+2	(+5,+4,+3,|+1|,|+2|)
1vjgA	1	5	+2|+1|+3	(|+2|,+1,|+3|,+4,+5)
1vjgA	0	5	+1||+2	(+2,+1,|+3|,|+4|,+5)
1vjlB	2	8	+3|-2,+1|+4	(|+6|,-5,+4,|+7|,-1,+2,-3,+8)
1vjqB	1	4	+2|-1|+3	(-2,|+3|,-1,|+4|)
1vk1A	3	6	+3|-2,+5,-1|+4	(-2,|+4|,-3,+6,-1,|+5|)
1vk1A	1	6	+2|-1|+3	(|+5|,-1,|+6|,-3,+4,-2)
1vk3A	1	6	+1|-3|+2	(-1,|+2|,-5,|+3|,+4,-6)
1vk3A	0	6	+1||+2	(-1,+2,-5,|+3|,|+4|,-6)
1vk3A	1	7	+1|-3|+2	(-7,+6,+3,-5,|+1|,-4,|+2|)
1vk3A	3	7	+2|-4,+1,-5|+3	(|+2|,-4,+1,-5,|+3|,+6,-7)
1vk3A	1	7	+2|-1|+3	(-2,|+4|,-1,|+5|,-3,-6,+7)
1vk3A	1	5	+1|-3|+2	(-1,|+2|,-5,|+3|,+4)
1vk3A	0	5	+1||+2	(-1,+2,-5,|+3|,|+4|)
1vk3A	1	5	+1|-3|+2	(+3,-5,|+1|,-4,|+2|)
1vk3A	3	5	+2|-4,+1,-5|+3	(|+2|,-4,+1,-5,|+3|)
1vk3A	1	5	+2|-1|+3	(-2,|+4|,-1,|+5|,-3)
1vkhA	0	7	+1||+2	(+7,+6,+5,+4,|+2|,|+3|,-1)
1vkhA	1	7	+2|+1|+3	(-1,|+3|,+2,|+4|,+5,+6,+7)
1vkhA	0	7	+1||+2	(-1,+3,+2,|+4|,|+5|,+6,+7)
1vkhA	0	7	+1||+2	(-1,+3,+2,+4,|+5|,|+6|,+7)
1vkhA	0	7	+1||+2	(-1,+3,+2,+4,+5,|+6|,|+7|)
1vkkA	1	6	+2|-1|+3	(+1,|+3|,-2,|+4|,-5,-6)
1vkkA	0	6	+1||+2	(-1,-3,+2,-4,|+5|,|+6|)
1vkwA	1	4	+1|-3|+2	(-1,|+2|,-4,|+3|)
1vkwA	1	4	+1|-3|+2	(-1,|+2|,-4,|+3|)
1vkyB	4	9	+2|-1,-6,+5,+4|+3	(|+2|,-1,-9,+8,+6,|+3|,+4,-5,+7)
1vkyB	3	9	+4|+1,+2,-3|+5	(+2,-1,-9,+8,|+6|,+3,+4,-5,|+7|)
1vkyB	4	9	+5|-3,+2,+1,+4|+6	(|+7|,-5,+4,+3,+6,|+8|,-9,-1,+2)
1vlmA	0	8	+1||+2	(-7,+6,-8,+5,+4,|+1|,|+2|,+3)
1vlmA	0	8	+1||+2	(-7,+6,-8,+5,+4,+1,|+2|,|+3|)
1vlmA	2	8	+3|+2,+1|+4	(|+3|,+2,+1,|+4|,+5,-8,+6,-7)
1vlmA	0	8	+1||+2	(+3,+2,+1,|+4|,|+5|,-8,+6,-7)
1vlmA	1	8	+1|-3|+2	(+3,+2,+1,+4,|+5|,-8,|+6|,-7)
1vlyA	2	6	+3|-2,+1|+4	(+3,-4,|+5|,-2,+1,|+6|)
1vlyA	1	5	+2|-1|+3	(+2,-3,|+4|,-1,|+5|)
1vlyA	5	7	+3|-2,+6,-7,+1,-5|+4	(|+3|,-2,+6,-7,+1,-5,|+4|)
1vmbA	1	4	+1|-3|+2	(-4,|+1|,-3,|+2|)
1vmbA	1	4	+2|-1|+3	(-2,|+3|,-1,|+4|)
1vp8A	3	7	+1|+5,-4,+3|+2	(|+1|,+7,-6,+5,|+2|,+3,+4)
1vp8A	0	7	+1||+2	(+1,+7,-6,+5,|+2|,|+3|,+4)
1vp8A	0	7	+1||+2	(+1,+7,-6,+5,+2,|+3|,|+4|)
1vp8A	2	7	+3|+2,+1|+4	(|+4|,+3,+2,|+5|,-6,+7,+1)
1vpmB	3	5	+1|-3,+4,-5|+2	(|+1|,-3,+4,-5,|+2|)
1vptA	0	7	+1||+2	(+6,-7,+5,+4,|+1|,|+2|,+3)
1vptA	0	7	+1||+2	(+6,-7,+5,+4,+1,|+2|,|+3|)
1vptA	2	7	+3|+2,+1|+4	(|+3|,+2,+1,|+4|,+5,-7,+6)
1vptA	0	7	+1||+2	(+3,+2,+1,|+4|,|+5|,-7,+6)
1vptA	1	7	+1|-3|+2	(+3,+2,+1,+4,|+5|,-7,|+6|)
1vqoE	1	4	+2|-1|+3	(-2,|+3|,-1,|+4|)
1vqoH	1	5	+2|-1|+3	(+1,-3,|+4|,-2,|+5|)
1vqoM	1	4	+1|-3|+2	(-1,|+2|,-4,|+3|)
1vqoO	0	4	+1||+2	(+4,|+1|,|+2|,+3)
1vqoO	0	4	+1||+2	(+4,+1,|+2|,|+3|)
1vqoO	2	4	+3|+2,+1|+4	(|+3|,+2,+1,|+4|)
1vqoQ	3	5	+4|-3,+2,-1|+5	(|+4|,-3,+2,-1,|+5|)
1vqoR	1	3	+1|-3|+2	(|+1|,-3,|+2|)
1vqoW	1	5	+2|-1|+3	(-4,|+2|,-1,|+3|,+5)
1vqoX	2	4	+1|-3,+4|+2	(|+1|,-3,+4,|+2|)
1vqsB	1	4	+1|-3|+2	(-4,|+1|,-3,|+2|)
1vqsB	1	4	+2|-1|+3	(-2,|+3|,-1,|+4|)
1vr4D	1	4	+1|-3|+2	(|+2|,-4,|+3|,+1)
1vr7B	3	6	+1|-5,+4,-3|+2	(-6,|+1|,-5,+4,-3,|+2|)
1vr7B	1	6	+2|-1|+3	(-2,+3,-4,|+5|,-1,|+6|)
[truncated: 16,198 more rows]

## Sheet: Fig2a_right_antiBB_Jump
# 1st : file name
# 2nd : Number of intervening strands of a para-b-X-b motif
# 3rd : Number of strands in a sheet
# 4th : Strand pattern of the motif.
# 5th : Strand pattern of the sheet.
#
# In the strand pattern, number indicates strand order; +, - indicate strand direction;
# In the 4th, strand1|InterveningStrands|strand2
# In the 5th, || indicates strand1 or 2 of anti-b-X-b motif
#
# loop length = no limit
#
12asA	0	8	+1||-2	(+1,|+2|,|-3|,+8,-7,+6,-5,-4)
12asA	0	8	+1||-2	(+4,|+5|,|-6|,+7,-8,+3,-2,-1)
12asA	0	8	+1||-2	(-4,-5,|+6|,|-7|,+8,-3,+2,+1)
12asA	0	8	+1||-2	(+4,+5,-6,|+7|,|-8|,+3,-2,-1)
1a12C	0	4	+1||-2	(+3,-4,|+1|,|-2|)
1a12C	0	4	+1||-2	(|+3|,|-4|,+1,-2)
1a12C	0	4	+1||-2	(|+1|,|-2|,+3,-4)
1a12C	0	4	+1||-2	(-1,|+2|,|-3|,+4)
1a12C	0	4	+1||-2	(|+1|,|-2|,+3,-4)
1a12C	0	4	+1||-2	(-1,|+2|,|-3|,+4)
1a12C	0	4	+1||-2	(+1,-2,|+3|,|-4|)
1a12C	0	4	+1||-2	(|+1|,|-2|,+3,-4)
1a12C	0	4	+1||-2	(-1,|+2|,|-3|,+4)
1a12C	0	4	+1||-2	(+1,-2,|+3|,|-4|)
1a12C	0	4	+1||-2	(|+1|,|-2|,+3,-4)
1a12C	0	4	+1||-2	(-1,|+2|,|-3|,+4)
1a12C	0	4	+1||-2	(+1,-2,|+3|,|-4|)
1a12C	0	4	+1||-2	(|+1|,|-2|,+3,-4)
1a12C	0	4	+1||-2	(-1,|+2|,|-3|,+4)
1a12C	0	4	+1||-2	(+1,-2,|+3|,|-4|)
1a12C	0	4	+1||-2	(|+1|,|-2|,+3,-4)
1a12C	0	4	+1||-2	(-1,|+2|,|-3|,+4)
1a12C	0	4	+1||-2	(+1,-2,|+3|,|-4|)
1a41A	0	3	+1||-2	(|+1|,|-2|,+3)
1a41A	0	3	+1||-2	(-1,|+2|,|-3|)
1a73A	0	3	+1||-2	(|+1|,|-2|,+3)
1a73A	0	3	+1||-2	(-1,|+2|,|-3|)
1a7jA	0	8	+1||-2	(+2,+3,+1,+4,|+5|,|-6|,+8,-7)
1a8lA	1	8	+2|+1|-3	(|+2|,+1,|-3|,+4,+6,+5,-7,+8)
1a8lA	0	8	+1||-2	(-2,-1,|+3|,|-4|,-6,-5,+7,-8)
1a8lA	1	8	+2|+1|-3	(+2,+1,-3,+4,|+6|,+5,|-7|,+8)
1a8lA	0	8	+1||-2	(-2,-1,+3,-4,-6,-5,|+7|,|-8|)
1a9nD	0	4	+1||-2	(|+2|,|-3|,+1,-4)
1a9xF	1	8	+1|-3|-2	(|+1|,-3,|-2|,-4,-5,-8,+7,-6)
1a9xF	0	8	+1||-2	(-6,|+7|,|-8|,-5,-4,-2,-3,+1)
1a9xF	0	3	+1||-2	(-3,|+1|,|-2|)
1ae9A	0	4	+1||-2	(-1,|+2|,|-3|,-4)
1ahoA	0	3	+1||-2	(|+2|,|-3|,+1)
1ahsA	0	5	+1||-2	(|+1|,|-2|,+5,-3,+4)
1alyA	0	5	+1||-2	(|+1|,|-2|,+5,-3,+4)
1alyA	0	5	+1||-2	(-1,+2,-5,|+3|,|-4|)
1aocB	0	4	+1||-2	(|+1|,|-2|,+3,-4)
1aocB	0	4	+1||-2	(-1,|+2|,|-3|,+4)
1aocB	0	4	+1||-2	(+1,-2,|+3|,|-4|)
1aolA	0	6	+1||-2	(+4,-3,+5,-6,|+1|,|-2|)
1aolA	0	6	+1||-2	(+2,-1,+6,-5,|+3|,|-4|)
1aolA	0	6	+1||-2	(+4,-3,|+5|,|-6|,+1,-2)
1aqzB	0	5	+1||-2	(-1,|+2|,|-3|,+4,-5)
1aqzB	0	5	+1||-2	(+1,-2,|+3|,|-4|,+5)
1aqzB	0	5	+1||-2	(-1,+2,-3,|+4|,|-5|)
1atgA	1	5	+1|-3|-2	(-5,|+1|,-4,|-2|,-3)
1atzB	0	6	+1||-2	(+6,+5,+4,+1,|+2|,|-3|)
1atzB	2	6	+3|-2,-1|-4	(|+3|,-2,-1,|-4|,-5,-6)
1ayoB	0	4	+1||-2	(|+1|,|-2|,+4,-3)
1ayoB	0	5	+1||-2	(|+2|,|-3|,+1,-4,+5)
1ayoB	0	5	+1||-2	(-2,+3,-1,|+4|,|-5|)
1azoA	0	3	+1||-2	(|+2|,|-3|,+1)
1b25C	0	6	+1||-2	(-5,+4,-3,+6,|+1|,|-2|)
1b25C	0	6	+1||-2	(+2,-1,-6,|+3|,|-4|,+5)
1b25C	0	6	+1||-2	(-2,+1,+6,-3,|+4|,|-5|)
1b25C	2	6	+3|-2,+1|-4	(|+5|,-4,+3,|-6|,-1,+2)
1b25C	0	6	+1||-2	(-5,+4,-3,+6,|+1|,|-2|)
1b25C	0	6	+1||-2	(+2,-1,-6,|+3|,|-4|,+5)
1b25C	0	6	+1||-2	(-2,+1,+6,-3,|+4|,|-5|)
1b25C	2	6	+3|-2,+1|-4	(|+5|,-4,+3,|-6|,-1,+2)
1b25C	0	3	+1||-2	(|+1|,|-2|,+3)
1b25C	0	3	+1||-2	(-1,|+2|,|-3|)
1b33N	0	3	+1||-2	(-3,|+1|,|-2|)
1b35A	2	5	+2|-4,+1|-3	(-4,|+2|,-5,+1,|-3|)
1b35B	0	4	+1||-2	(+1,-4,|+2|,|-3|)
1b35C	0	4	+1||-2	(+1,-4,|+2|,|-3|)
1b5eA	3	5	+1|-5,-4,+3|-2	(|+1|,-5,-4,+3,|-2|)
1b5eA	0	5	+1||-2	(|+2|,|-3|,+4,+5,-1)
1b5eA	0	5	+1||-2	(-2,|+3|,|-4|,-5,+1)
1b5qA	2	6	+1|-4,+3|-2	(-6,|+2|,-5,+4,|-3|,-1)
1b5qA	0	6	+1||-2	(+1,|+3|,|-4|,+5,-2,+6)
1b5qA	0	6	+1||-2	(-1,-3,|+4|,|-5|,+2,-6)
1b5qA	0	4	+1||-2	(+4,|+1|,|-2|,+3)
1b5qA	0	4	+1||-2	(-4,-1,|+2|,|-3|)
1b63A	0	8	+1||-2	(-8,+7,|+1|,|-2|,+6,-3,+4,-5)
1b63A	0	8	+1||-2	(+8,-7,-1,+2,-6,|+3|,|-4|,+5)
1b63A	0	8	+1||-2	(-8,+7,+1,-2,+6,-3,|+4|,|-5|)
1b63A	2	8	+3|-2,+1|-4	(|+5|,-4,+3,|-6|,+2,-1,-7,+8)
1b63A	0	8	+1||-2	(-5,+4,-3,+6,-2,+1,|+7|,|-8|)
1b63A	0	5	+1||-2	(|+1|,|-2|,+5,+3,-4)
1b63A	1	5	+1|-3|-2	(-1,|+2|,-5,|-3|,+4)
1b77B	0	6	+1||-2	(|+1|,|-2|,+6,-5,+4,-3)
1b77B	0	6	+1||-2	(-3,|+4|,|-5|,+6,-2,+1)
1b77B	0	6	+1||-2	(+3,-4,|+5|,|-6|,+2,-1)
1b77B	0	3	+1||-2	(|+1|,|-2|,+3)
1b77B	0	3	+1||-2	(-1,|+2|,|-3|)
1b77B	0	5	+1||-2	(+5,-4,|+1|,|-2|,+3)
1b77B	0	5	+1||-2	(-5,+4,-1,|+2|,|-3|)
1b77B	2	5	+3|-2,+1|-4	(|+3|,-2,+1,|-4|,+5)
1b8kA	0	4	+1||-2	(|+1|,|-2|,+3,-4)
1b8kA	0	4	+1||-2	(-1,|+2|,|-3|,+4)
1b8kA	0	4	+1||-2	(+1,-2,|+3|,|-4|)
1bcoA	0	5	+1||-2	(-5,-4,-1,|+2|,|-3|)
1bcoA	4	6	+1|-4,+5,-6,+3|-2	(|+1|,-4,+5,-6,+3,|-2|)
1bcoA	0	6	+1||-2	(|+2|,|-3|,+6,-5,+4,-1)
1bcoA	2	6	+1|-4,+3|-2	(-2,|+3|,-6,+5,|-4|,+1)
1bcoA	0	6	+1||-2	(-1,|+4|,|-5|,+6,-3,+2)
1bcoA	0	6	+1||-2	(+1,-4,|+5|,|-6|,+3,-2)
1bcsB	0	4	+1||-2	(|+2|,|-3|,+4,+1)
1bcsB	0	4	+1||-2	(-2,|+3|,|-4|,-1)
1bdfC	0	4	+1||-2	(|+1|,|-2|,+4,-3)
1bdfC	0	4	+1||-2	(|+3|,|-4|,+2,-1)
1bdfC	0	4	+1||-2	(|+2|,|-3|,+1,-4)
1bf2A	0	4	+1||-2	(|+1|,|-2|,+4,-3)
1bf2A	0	4	+1||-2	(+4,-3,|+1|,|-2|)
1bf2A	0	6	+1||-2	(|+1|,|-2|,+3,-6,+4,-5)
1bf2A	0	6	+1||-2	(-1,|+2|,|-3|,+6,-4,+5)
1bf2A	0	6	+1||-2	(+1,-2,+3,-6,|+4|,|-5|)
1bg6A	0	4	+1||-2	(-3,+4,|+1|,|-2|)
1bg6A	0	4	+1||-2	(|+3|,|-4|,-1,+2)
1bm8A	0	6	+1||-2	(|+1|,|-2|,+3,-4,+6,-5)
1bm8A	0	6	+1||-2	(-1,|+2|,|-3|,+4,-6,+5)
1bm8A	0	6	+1||-2	(|+5|,|-6|,+4,-3,+2,-1)
1bquB	0	4	+1||-2	(+4,|+1|,|-2|,+3)
1bquB	0	3	+1||-2	(|+1|,|-2|,+3)
1bquB	0	4	+1||-2	(+2,-1,|+3|,|-4|)
1brtA	0	8	+1||-2	(|+1|,|-2|,+4,+3,+5,+6,+7,+8)
1brtA	1	8	+1|-3|-2	(-1,|+2|,-4,|-3|,-5,-6,-7,-8)
1bteA	0	5	+1||-2	(-5,+3,-4,|+1|,|-2|)
1bteA	2	5	+2|-1,+4|-3	(|+2|,-1,+4,|-3|,+5)
1bteA	0	5	+1||-2	(-5,|+3|,|-4|,+1,-2)
1btkB	0	7	+1||-2	(-5,+6,-7,|+1|,|-2|,+3,-4)
1btkB	0	7	+1||-2	(+5,-6,+7,-1,|+2|,|-3|,+4)
1btkB	0	7	+1||-2	(-5,+6,-7,+1,-2,|+3|,|-4|)
1btkB	0	7	+1||-2	(|+5|,|-6|,+7,-1,+2,-3,+4)
1btkB	0	7	+1||-2	(-5,|+6|,|-7|,+1,-2,+3,-4)
1bu8A	0	10	+1||-2	(+9,-10,-8,-7,-6,-5,-3,-4,|+1|,|-2|)
1bu8A	4	8	+1|-4,+5,-6,+3|-2	(-4,|+1|,-6,+7,-8,+5,|-2|,+3)
1bu8A	0	8	+1||-2	(+4,-1,+6,-7,+8,-5,|+2|,|-3|)
1bu8A	6	8	+3|-2,+5,-8,+7,-6,+1|-4	(|+3|,-2,+5,-8,+7,-6,+1,|-4|)
1bu8A	4	8	+2|-1,+4,-5,+6|-3	(|+4|,-1,+6,-7,+8,|-5|,+2,-3)
1bu8A	2	8	+1|-4,+3|-2	(+3,-2,|+5|,-8,+7,|-6|,+1,-4)
1bu8A	0	8	+1||-2	(+4,-1,|+6|,|-7|,+8,-5,+2,-3)
1bu8A	0	8	+1||-2	(-4,+1,-6,|+7|,|-8|,+5,-2,+3)
1bxyB	0	3	+1||-2	(-3,|+1|,|-2|)
1byrA	2	8	+3|+2,+1|-4	(-8,|+4|,+3,+2,|-5|,+6,-7,+1)
1byrA	0	8	+1||-2	(+8,-4,-3,-2,|+5|,|-6|,+7,-1)
1byrA	0	8	+1||-2	(-8,+4,+3,+2,-5,|+6|,|-7|,+1)
1c0aA	0	8	+1||-2	(+1,|+2|,|-3|,+8,-7,+6,-5,-4)
1c0aA	0	8	+1||-2	(+4,|+5|,|-6|,+7,-8,+3,-2,-1)
1c0aA	0	8	+1||-2	(-4,-5,|+6|,|-7|,+8,-3,+2,+1)
1c0aA	0	8	+1||-2	(+4,+5,-6,|+7|,|-8|,+3,-2,-1)
1c0aA	0	3	+1||-2	(|+2|,|-3|,+1)
1c0pA	0	6	+1||-2	(|+5|,|-6|,-4,-1,-2,-3)
1c1yB	0	5	+1||-2	(+4,-3,+5,|+1|,|-2|)
1c1yB	0	5	+1||-2	(+2,-1,-5,|+3|,|-4|)
1c4qD	0	3	+1||-2	(-1,|+2|,|-3|)
1c4qD	0	3	+1||-2	(|+1|,|-2|,+3)
1c4qD	0	3	+1||-2	(-1,|+2|,|-3|)
1c5eB	2	5	+1|-4,+3|-2	(|+1|,-5,+4,|-2|,+3)
1c5eB	0	5	+1||-2	(-1,+5,-4,|+2|,|-3|)
1c7kA	1	5	+1|+3|-2	(+2,+1,|+3|,+5,|-4|)
1c7kA	0	5	+1||-2	(|+4|,|-5|,-3,-1,-2)
1c8nA	0	4	+1||-2	(+1,-4,|+2|,|-3|)
1c8uA	0	12	+1||-2	(|+1|,|-2|,+4,-5,+6,-3,+9,-12,+11,-10,+8,-7)
1c8uA	2	12	+1|-4,+3|-2	(+7,-8,+10,-11,+12,-9,|+3|,-6,+5,|-4|,+2,-1)
1c8uA	0	12	+1||-2	(+1,-2,|+4|,|-5|,+6,-3,+9,-12,+11,-10,+8,-7)
1c8uA	0	12	+1||-2	(-1,+2,-4,|+5|,|-6|,+3,-9,+12,-11,+10,-8,+7)
1c8uA	6	12	+2|-1,+5,-8,+7,-6,+4|-3	(+1,-2,+4,-5,|+6|,-3,+9,-12,+11,-10,+8,|-7|)
1c8uA	0	12	+1||-2	(|+7|,|-8|,+10,-11,+12,-9,+3,-6,+5,-4,+2,-1)
1c8uA	2	12	+1|-4,+3|-2	(+1,-2,+4,-5,+6,-3,|+9|,-12,+11,|-10|,+8,-7)
1c8uA	0	12	+1||-2	(+7,-8,|+10|,|-11|,+12,-9,+3,-6,+5,-4,+2,-1)
1c8uA	0	12	+1||-2	(-7,+8,-10,|+11|,|-12|,+9,-3,+6,-5,+4,-2,+1)
1c9kB	0	7	+1||-2	(+3,+2,+4,+5,+1,|+6|,|-7|)
1cb8A	0	4	+1||-2	(|+1|,|-2|,+3,-4)
1cb8A	0	4	+1||-2	(-1,|+2|,|-3|,+4)
1cb8A	0	4	+1||-2	(+1,-2,|+3|,|-4|)
1cb8A	0	9	+1||-2	(|+1|,|-2|,+3,-4,+9,-8,+7,-5,+6)
1cb8A	0	9	+1||-2	(-1,|+2|,|-3|,+4,-9,+8,-7,+5,-6)
1cb8A	0	9	+1||-2	(+1,-2,|+3|,|-4|,+9,-8,+7,-5,+6)
1cb8A	0	9	+1||-2	(+6,-5,|+7|,|-8|,+9,-4,+3,-2,+1)
1cb8A	0	6	+1||-2	(|+1|,|-2|,+3,-4,+5,-6)
1cb8A	0	6	+1||-2	(-1,|+2|,|-3|,+4,-5,+6)
1cb8A	0	6	+1||-2	(-1,+2,-3,|+4|,|-5|,+6)
1cb8A	0	4	+1||-2	(|+1|,|-2|,+3,-4)
1cb8A	0	4	+1||-2	(+1,-2,|+3|,|-4|)
1cc8A	0	4	+1||-2	(|+2|,|-3|,+1,-4)
1cczA	0	6	+1||-2	(+1,+6,-5,|+2|,|-3|,+4)
1cczA	0	6	+1||-2	(-1,-6,+5,-2,|+3|,|-4|)
1cczA	0	6	+1||-2	(-4,+3,-2,|+5|,|-6|,-1)
1cczA	0	3	+1||-2	(|+2|,|-3|,+1)
1cczA	0	3	+1||-2	(|+1|,|-2|,+3)
1cczA	0	4	+1||-2	(+4,-3,|+1|,|-2|)
1cczA	0	4	+1||-2	(+2,-1,|+3|,|-4|)
1cfbA	0	3	+1||-2	(|+1|,|-2|,+3)
1cfrA	0	5	+1||-2	(|+1|,|-2|,+3,+4,+5)
1cfrA	0	5	+1||-2	(-1,|+2|,|-3|,-4,-5)
1cfzC	1	5	+1|+3|-2	(+2,+1,|+3|,+5,|-4|)
1cfzC	0	5	+1||-2	(|+4|,|-5|,-3,-1,-2)
1cg2D	0	6	+1||-2	(|+1|,|-2|,+4,+3,+5,+6)
1cg2D	1	6	+1|-3|-2	(-1,|+2|,-4,|-3|,-5,-6)
1cg2D	0	4	+1||-2	(|+1|,|-2|,+4,-3)
1cg2D	0	4	+1||-2	(|+2|,|-3|,+1,-4)
1chmB	0	7	+1||-2	(+7,+6,|+2|,|-3|,+4,+5,-1)
1chmB	0	7	+1||-2	(-7,-6,-2,|+3|,|-4|,-5,+1)
1chmB	0	5	+1||-2	(|+1|,|-2|,+3,-5,+4)
1chmB	0	5	+1||-2	(-1,|+2|,|-3|,+5,-4)
1chmB	0	5	+1||-2	(|+4|,|-5|,+3,-2,+1)
1chmB	0	3	+1||-2	(-1,|+2|,|-3|)
1cjwA	0	7	+1||-2	(|+1|,|-2|,+3,-4,-5,+7,-6)
1cjwA	0	7	+1||-2	(-1,|+2|,|-3|,+4,+5,-7,+6)
1cjwA	0	7	+1||-2	(+1,-2,|+3|,|-4|,-5,+7,-6)
1cjwA	0	7	+1||-2	(|+6|,|-7|,+5,+4,-3,+2,-1)
1ckmB	0	5	+1||-2	(+3,-2,|+4|,|-5|,-1)
1ckmB	0	5	+1||-2	(+5,-4,|+1|,|-2|,+3)
1ckmB	0	5	+1||-2	(-5,+4,-1,|+2|,|-3|)
1ckmB	2	5	+3|-2,+1|-4	(|+3|,-2,+1,|-4|,+5)
1ckmB	0	5	+1||-2	(-3,+2,-1,|+4|,|-5|)
1cl8A	0	5	+1||-2	(|+1|,|-2|,+3,+4,+5)
1cl8A	0	5	+1||-2	(-1,|+2|,|-3|,-4,-5)
1cq3B	0	7	+1||-2	(-7,|+2|,|-3|,+1,-4,+5,-6)
1cq3B	0	7	+1||-2	(+7,-2,+3,-1,|+4|,|-5|,+6)
1cq3B	0	7	+1||-2	(-7,+2,-3,+1,-4,|+5|,|-6|)
1cq3B	0	5	+1||-2	(|+1|,|-2|,+3,-4,-5)
1cq3B	0	5	+1||-2	(-1,|+2|,|-3|,+4,+5)
1cr1A	0	9	+1||-2	(+3,+2,+4,+5,+1,|+6|,|-7|,+8,-9)
1cr1A	0	9	+1||-2	(-3,-2,-4,-5,-1,-6,|+7|,|-8|,+9)
1cr1A	0	9	+1||-2	(+3,+2,+4,+5,+1,+6,-7,|+8|,|-9|)
1cr5A	0	4	+1||-2	(|+2|,|-3|,+1,+4)
1cs0G	0	4	+1||-2	(+1,-4,|+2|,|-3|)
1cs0G	0	7	+1||-2	(+5,-4,|+1|,|-2|,+3,-6,+7)
1cs0G	0	7	+1||-2	(-5,+4,-1,|+2|,|-3|,+6,-7)
1cs0G	2	7	+3|-2,+1|-4	(+7,-6,|+3|,-2,+1,|-4|,+5)
1cs0G	0	7	+1||-2	(-7,+6,-3,+2,-1,|+4|,|-5|)
1cs0G	4	7	+5|-4,+1,-2,+3|-6	(|+5|,-4,+1,-2,+3,|-6|,+7)
1cs0G	0	7	+1||-2	(-5,+4,-1,+2,-3,|+6|,|-7|)
1cs0G	0	6	+1||-2	(|+1|,|-2|,-5,-4,-3,-6)
1cs0G	0	7	+1||-2	(+5,-4,|+1|,|-2|,+3,-6,+7)
1cs0G	0	7	+1||-2	(-5,+4,-1,|+2|,|-3|,+6,-7)
1cs0G	2	7	+3|-2,+1|-4	(+7,-6,|+3|,-2,+1,|-4|,+5)
1cs0G	0	7	+1||-2	(-7,+6,-3,+2,-1,|+4|,|-5|)
1cs0G	4	7	+5|-4,+1,-2,+3|-6	(|+5|,-4,+1,-2,+3,|-6|,+7)
1cs0G	0	7	+1||-2	(-5,+4,-1,+2,-3,|+6|,|-7|)
1cshA	0	3	+1||-2	(|+1|,|-2|,+3)
1ctfA	0	3	+1||-2	(-3,|+1|,|-2|)
1cwvA	0	3	+1||-2	(|+1|,|-2|,+3)
1cwvA	0	4	+1||-2	(+4,-3,|+1|,|-2|)
1cwvA	0	4	+1||-2	(+2,-1,|+3|,|-4|)
1cwvA	0	4	+1||-2	(-2,|+3|,|-4|,-1)
1cwvA	0	5	+1||-2	(-4,+5,-3,|+1|,|-2|)
1cwvA	0	5	+1||-2	(|+4|,|-5|,+3,-1,+2)
1cwvA	0	3	+1||-2	(-1,|+2|,|-3|)
1cwvA	0	3	+1||-2	(|+1|,|-2|,+3)
1cwvA	0	3	+1||-2	(-1,|+2|,|-3|)
1cxqA	0	5	+1||-2	(+5,+4,|+1|,|-2|,+3)
1cxqA	0	5	+1||-2	(-5,-4,-1,|+2|,|-3|)
1cywA	0	6	+1||-2	(-5,+4,|+1|,|-2|,+3,-6)
1cywA	0	6	+1||-2	(+5,-4,-1,|+2|,|-3|,+6)
1cywA	0	6	+1||-2	(-6,+3,-2,+1,|+4|,|-5|)
1cywA	0	3	+1||-2	(|+2|,|-3|,-1)
1d02B	0	5	+1||-2	(|+1|,|-2|,+3,+4,+5)
1d02B	0	5	+1||-2	(-1,|+2|,|-3|,-4,-5)
1d0qA	0	5	+1||-2	(|+1|,|-2|,+3,-4,+5)
1d0qA	0	5	+1||-2	(-1,|+2|,|-3|,+4,-5)
1d0qA	0	5	+1||-2	(+1,-2,|+3|,|-4|,+5)
1d2oA	0	4	+1||-2	(|+3|,|-4|,-1,+2)
1d2oA	0	3	+1||-2	(-3,|+1|,|-2|)
1d2oA	0	4	+1||-2	(|+3|,|-4|,-1,+2)
1d2oA	0	3	+1||-2	(-3,|+1|,|-2|)
1d2sA	0	6	+1||-2	(-1,+6,-2,|+3|,|-4|,+5)
1d2sA	0	6	+1||-2	(+1,-6,+2,-3,|+4|,|-5|)
1d2sA	0	7	+1||-2	(-7,+1,-6,|+2|,|-3|,+4,-5)
1d2sA	0	7	+1||-2	(+7,-1,+6,-2,|+3|,|-4|,+5)
1d2sA	0	7	+1||-2	(-7,+1,-6,+2,-3,|+4|,|-5|)
1d3bI	0	5	+1||-2	(-5,|+1|,|-2|,+3,-4)
1d3bI	0	5	+1||-2	(+5,-1,|+2|,|-3|,+4)
1d3bI	0	5	+1||-2	(-5,+1,-2,|+3|,|-4|)
1d3yA	0	3	+1||-2	(-3,|+1|,|-2|)
1d5tA	0	7	+1||-2	(+7,-3,+6,-5,+4,|+1|,|-2|)
1d5tA	2	7	+1|-4,+3|-2	(-7,|+3|,-6,+5,|-4|,-1,+2)
1d5tA	0	7	+1||-2	(-2,+1,|+4|,|-5|,+6,-3,+7)
1d5tA	0	7	+1||-2	(+2,-1,-4,|+5|,|-6|,+3,-7)
1d5tA	0	3	+1||-2	(|+1|,|-2|,+3)
1d5tA	0	3	+1||-2	(-1,|+2|,|-3|)
1dabA	0	3	+1||-2	(|+1|,|-2|,+3)
1dbhA	0	8	+1||-2	(-6,+7,-8,|+2|,|-3|,+4,-5,-1)
1dbhA	0	8	+1||-2	(+6,-7,+8,-2,|+3|,|-4|,+5,+1)
1dbhA	0	8	+1||-2	(-6,+7,-8,+2,-3,|+4|,|-5|,-1)
1dbhA	0	8	+1||-2	(|+6|,|-7|,+8,-2,+3,-4,+5,+1)
1dbhA	0	8	+1||-2	(-6,|+7|,|-8|,+2,-3,+4,-5,-1)
1dc1B	0	8	+1||-2	(+2,-1,|+3|,|-4|,+5,-6,-7,-8)
1dc1B	0	8	+1||-2	(-2,+1,-3,|+4|,|-5|,+6,+7,+8)
1dc1B	0	8	+1||-2	(+2,-1,+3,-4,|+5|,|-6|,-7,-8)
1dcsA	0	8	+1||-2	(|+3|,|-4|,+5,-8,+6,-7,+2,+1)
1dcsA	0	8	+1||-2	(-3,|+4|,|-5|,+8,-6,+7,-2,-1)
1dcsA	0	5	+1||-2	(-5,+1,-4,|+2|,|-3|)
1dd9A	0	4	+1||-2	(|+1|,|-2|,+3,-4)
1dd9A	0	4	+1||-2	(-1,|+2|,|-3|,+4)
1dd9A	0	4	+1||-2	(+1,-2,|+3|,|-4|)
1dfmA	0	6	+1||-2	(-2,|+3|,|-4|,-5,-6,+1)
1dfmA	0	5	+1||-2	(+5,-4,+3,|+1|,|-2|)
1dfmA	0	5	+1||-2	(-2,+1,|+3|,|-4|,+5)
1dfmA	0	5	+1||-2	(+2,-1,-3,|+4|,|-5|)
1dleB	0	6	+1||-2	(-4,|+1|,|-2|,+3,-6,+5)
1dleB	0	6	+1||-2	(+4,-1,|+2|,|-3|,+6,-5)
1dleB	2	6	+3|-2,+1|-4	(+5,-6,|+3|,-2,+1,|-4|)
1dleB	4	6	+4|-1,+2,-3,+6|-5	(|+4|,-1,+2,-3,+6,|-5|)
1dleB	0	6	+1||-2	(|+5|,|-6|,+3,-2,+1,-4)
1dleB	0	6	+1||-2	(+3,-6,+5,-4,|+1|,|-2|)
1dleB	4	6	+2|-1,+4,-5,+6|-3	(|+2|,-1,+4,-5,+6,|-3|)
1dleB	2	6	+1|-4,+3|-2	(|+3|,-6,+5,|-4|,+1,-2)
1dleB	0	6	+1||-2	(+2,-1,|+4|,|-5|,+6,-3)
1dleB	0	6	+1||-2	(-2,+1,-4,|+5|,|-6|,+3)
1dm9A	0	5	+1||-2	(+2,-1,|+3|,|-4|,+5)
1dm9A	0	5	+1||-2	(-2,+1,-3,|+4|,|-5|)
1dmgA	0	6	+1||-2	(+5,+4,+6,+3,|+1|,|-2|)
1dmgA	1	6	+2|-1|-3	(|+2|,-1,|-3|,-6,-4,-5)
1dmuA	0	3	+1||-2	(|+2|,|-3|,+1)
1dp4A	0	8	+1||-2	(|+6|,|-7|,+8,+5,+4,+3,+1,+2)
1dp4A	0	8	+1||-2	(-2,-1,-3,-4,-5,|+6|,|-7|,+8)
1dp4A	0	8	+1||-2	(+2,+1,+3,+4,+5,-6,|+7|,|-8|)
1dp7P	0	3	+1||-2	(|+2|,|-3|,+1)
1dqgA	0	4	+1||-2	(-4,|+1|,|-2|,+3)
1dqgA	0	4	+1||-2	(+4,-1,|+2|,|-3|)
1dqgA	0	4	+1||-2	(|+1|,|-2|,+3,-4)
1dqgA	0	4	+1||-2	(-1,|+2|,|-3|,+4)
1dqgA	0	4	+1||-2	(+1,-2,|+3|,|-4|)
1dqgA	0	4	+1||-2	(|+1|,|-2|,+3,-4)
1dqgA	0	4	+1||-2	(-1,|+2|,|-3|,+4)
1dqgA	0	4	+1||-2	(+1,-2,|+3|,|-4|)
1ds1A	0	4	+1||-2	(+1,-4,|+2|,|-3|)
1dtdB	0	5	+1||-2	(-3,|+1|,|-2|,+5,-4)
1dtdB	0	5	+1||-2	(|+4|,|-5|,+2,-1,+3)
1dynB	0	7	+1||-2	(-5,+6,-7,|+1|,|-2|,+3,-4)
1dynB	0	7	+1||-2	(+5,-6,+7,-1,|+2|,|-3|,+4)
1dynB	0	7	+1||-2	(-5,+6,-7,+1,-2,|+3|,|-4|)
1dynB	0	7	+1||-2	(|+5|,|-6|,+7,-1,+2,-3,+4)
1dynB	0	7	+1||-2	(-5,|+6|,|-7|,+1,-2,+3,-4)
1dzfA	0	4	+1||-2	(|+1|,|-2|,-3,-4)
1dzfA	0	4	+1||-2	(-1,|+3|,|-4|,-2)
1dzkA	6	10	+1|-8,+7,-6,+5,-4,+3|-2	(-10,|+2|,-9,+8,-7,+6,-5,+4,|-3|,+1)
1dzkA	0	10	+1||-2	(-1,|+3|,|-4|,+5,-6,+7,-8,+9,-2,+10)
1dzkA	0	10	+1||-2	(+1,-3,|+4|,|-5|,+6,-7,+8,-9,+2,-10)
1dzkA	0	10	+1||-2	(-1,+3,-4,|+5|,|-6|,+7,-8,+9,-2,+10)
1dzkA	0	10	+1||-2	(+1,-3,+4,-5,|+6|,|-7|,+8,-9,+2,-10)
1dzkA	0	10	+1||-2	(-1,+3,-4,+5,-6,|+7|,|-8|,+9,-2,+10)
1dzkA	0	10	+1||-2	(+1,-3,+4,-5,+6,-7,|+8|,|-9|,+2,-10)
1e0bB	0	3	+1||-2	(|+1|,|-2|,+3)
1e0bB	0	3	+1||-2	(-1,|+2|,|-3|)
1e2wA	0	4	+1||-2	(-4,|+1|,|-2|,+3)
1e2wA	0	4	+1||-2	(+4,-1,|+2|,|-3|)
1e30A	0	6	+1||-2	(+1,-6,+5,|+2|,|-3|,+4)
1e30A	0	7	+1||-2	(|+1|,|-2|,-3,-7,+6,-4,+5)
1e30A	0	7	+1||-2	(-1,+2,+3,+7,-6,|+4|,|-5|)
1e30A	0	7	+1||-2	(+5,-4,|+6|,|-7|,-3,-2,+1)
1e44B	0	6	+1||-2	(-1,|+2|,|-3|,+4,-5,+6)
1e44B	0	6	+1||-2	(+1,-2,|+3|,|-4|,+5,-6)
1e44B	0	6	+1||-2	(-1,+2,-3,|+4|,|-5|,+6)
1e44B	0	6	+1||-2	(+1,-2,+3,-4,|+5|,|-6|)
1e58A	1	6	+2|+1|-3	(+3,+2,|+4|,+1,|-5|,+6)
1e58A	0	6	+1||-2	(-3,-2,-4,-1,|+5|,|-6|)
1e5kA	0	7	+1||-2	(+7,|+5|,|-6|,+4,+1,+2,+3)
1e5kA	1	7	+2|-1|-3	(-3,-2,-1,-4,|+6|,-5,|-7|)
1e9rF	0	3	+1||-2	(-1,|+2|,|-3|)
1e9rF	0	9	+1||-2	(-3,-4,-2,-5,-6,-1,-7,|+8|,|-9|)
1eajB	0	6	+1||-2	(+1,+6,-5,|+2|,|-3|,+4)
1eajB	0	6	+1||-2	(-1,-6,+5,-2,|+3|,|-4|)
1eajB	0	6	+1||-2	(-4,+3,-2,|+5|,|-6|,-1)
1eajB	0	3	+1||-2	(|+2|,|-3|,+1)
1eaqB	0	4	+1||-2	(-1,|+2|,|-3|,+4)
1eaqB	0	4	+1||-2	(+4,-3,|+1|,|-2|)
1eaqB	0	4	+1||-2	(+2,-1,|+3|,|-4|)
1eazA	0	7	+1||-2	(-5,+6,-7,|+1|,|-2|,+3,-4)
1eazA	0	7	+1||-2	(+5,-6,+7,-1,|+2|,|-3|,+4)
1eazA	0	7	+1||-2	(-5,+6,-7,+1,-2,|+3|,|-4|)
1eazA	0	7	+1||-2	(|+5|,|-6|,+7,-1,+2,-3,+4)
1eazA	0	7	+1||-2	(-5,|+6|,|-7|,+1,-2,+3,-4)
1eb6A	1	4	+1|+3|-2	(+1,|+2|,+4,|-3|)
1eb6A	0	4	+1||-2	(|+3|,|-4|,-2,-1)
1eejA	0	4	+1||-2	(|+1|,|-2|,+3,-4)
1eejA	0	4	+1||-2	(-1,|+2|,|-3|,+4)
1eejA	1	5	+1|-3|-2	(|+1|,-3,|-2|,+4,-5)
1eejA	1	5	+2|+1|-3	(-1,|+3|,+2,|-4|,+5)
1eejA	0	5	+1||-2	(+1,-3,-2,|+4|,|-5|)
1eerC	0	4	+1||-2	(|+1|,|-2|,+4,-3)
1eerC	0	4	+1||-2	(|+3|,|-4|,+2,-1)
1eerC	0	4	+1||-2	(+2,-1,|+3|,|-4|)
1eerC	0	3	+1||-2	(|+1|,|-2|,+3)
1eerC	0	4	+1||-2	(+4,-3,|+1|,|-2|)
1eerC	0	4	+1||-2	(+2,-1,|+3|,|-4|)
1efdN	0	5	+1||-2	(+5,+4,|+1|,|-2|,+3)
1efdN	0	5	+1||-2	(-5,-4,-1,|+2|,|-3|)
1ei5A	0	8	+1||-2	(-4,+5,-6,+7,-8,|+1|,|-2|,+3)
1ei5A	0	8	+1||-2	(-4,|+5|,|-6|,+7,-8,+1,-2,+3)
1ei5A	0	8	+1||-2	(+4,-5,|+6|,|-7|,+8,-1,+2,-3)
1ei5A	0	8	+1||-2	(-4,+5,-6,|+7|,|-8|,+1,-2,+3)
1ejfB	0	5	+1||-2	(+5,|+1|,|-2|,+4,-3)
1ejfB	0	5	+1||-2	(|+3|,|-4|,+2,-1,-5)
1ejfB	0	3	+1||-2	(|+1|,|-2|,+3)
1ejfB	0	3	+1||-2	(-1,|+2|,|-3|)
1ekqA	0	9	+1||-2	(+2,+1,+3,+4,+5,|+6|,|-7|,+8,-9)
1ekqA	0	9	+1||-2	(-2,-1,-3,-4,-5,-6,|+7|,|-8|,+9)
1ekqA	0	9	+1||-2	(+2,+1,+3,+4,+5,+6,-7,|+8|,|-9|)
1eluA	0	7	+1||-2	(+3,+2,+4,+5,|+6|,|-7|,+1)
1eluA	0	4	+1||-2	(|+1|,|-2|,+4,-3)
1eluA	0	4	+1||-2	(|+3|,|-4|,+2,-1)
1epfB	0	4	+1||-2	(|+3|,|-4|,+2,-1)
1epfB	0	4	+1||-2	(-2,|+3|,|-4|,-1)
1epfB	0	3	+1||-2	(|+2|,|-3|,+1)
1epfB	0	4	+1||-2	(+2,-1,|+3|,|-4|)
1epuA	0	6	+1||-2	(|+1|,|-2|,-6,-5,-4,-3)
1es5A	0	5	+1||-2	(-3,+4,-5,|+1|,|-2|)
1es5A	0	5	+1||-2	(|+3|,|-4|,+5,-1,+2)
1es5A	0	5	+1||-2	(-3,|+4|,|-5|,+1,-2)
1es5A	0	4	+1||-2	(|+1|,|-2|,+3,-4)
1es5A	0	4	+1||-2	(-1,|+2|,|-3|,+4)
1es5A	0	4	+1||-2	(+1,-2,|+3|,|-4|)
1eu1A	0	3	+1||-2	(|+1|,|-2|,+3)
1eu1A	0	3	+1||-2	(-1,|+2|,|-3|)
1eu1A	0	6	+1||-2	(-3,-4,-5,-6,|+1|,|-2|)
1eu1A	0	3	+1||-2	(|+1|,|-2|,+3)
1eu1A	0	3	+1||-2	(-1,|+2|,|-3|)
1ev7B	0	6	+1||-2	(-1,|+2|,|-3|,-4,+5,-6)
1ev7B	0	6	+1||-2	(+1,-2,+3,|+4|,|-5|,+6)
1evlD	0	8	+1||-2	(+1,|+2|,|-3|,+8,-7,+6,-4,-5)
1evlD	1	8	+2|+1|-3	(|+5|,+4,|-6|,+7,-8,+3,-2,-1)
1evlD	0	8	+1||-2	(-5,-4,|+6|,|-7|,+8,-3,+2,+1)
1evlD	0	8	+1||-2	(+5,+4,-6,|+7|,|-8|,+3,-2,-1)
1evlD	0	3	+1||-2	(|+2|,|-3|,+1)
1evlD	0	5	+1||-2	(+2,+1,|+3|,|-4|,+5)
1evlD	0	5	+1||-2	(-2,-1,-3,|+4|,|-5|)
1ew4A	0	6	+1||-2	(|+1|,|-2|,+3,-4,+5,-6)
1ew4A	0	6	+1||-2	(-1,|+2|,|-3|,+4,-5,+6)
1ew4A	0	6	+1||-2	(+1,-2,|+3|,|-4|,+5,-6)
1ew4A	0	6	+1||-2	(-1,+2,-3,|+4|,|-5|,+6)
1ew4A	0	6	+1||-2	(+1,-2,+3,-4,|+5|,|-6|)
1ewfA	0	6	+1||-2	(|+2|,|-3|,+1,-4,+6,-5)
1ewfA	0	6	+1||-2	(|+5|,|-6|,+4,-1,+3,-2)
1ewfA	0	3	+1||-2	(|+1|,|-2|,+3)
1ewfA	0	5	+1||-2	(|+1|,|-2|,+3,-4,+5)
1ewfA	0	5	+1||-2	(+1,-2,|+3|,|-4|,+5)
1ewfA	0	5	+1||-2	(|+1|,|-2|,+3,-4,+5)
1ewfA	0	5	+1||-2	(+1,-2,|+3|,|-4|,+5)
1eziB	0	7	+1||-2	(+7,|+5|,|-6|,+4,+1,+2,+3)
1eziB	1	7	+2|-1|-3	(-3,-2,-1,-4,|+6|,-5,|-7|)
1f00I	0	5	+1||-2	(|+4|,|-5|,+3,-1,+2)
1f00I	0	3	+1||-2	(-1,|+2|,|-3|)
1f00I	0	3	+1||-2	(|+1|,|-2|,+3)
1f00I	0	3	+1||-2	(-1,|+2|,|-3|)
1f0lB	0	8	+1||-2	(+8,-4,|+2|,|-3|,+7,-6,-5,+1)
1f0lB	0	8	+1||-2	(-1,+5,|+6|,|-7|,+3,-2,+4,-8)
1f0lB	0	5	+1||-2	(|+2|,|-3|,+1,-4,+5)
1f0lB	0	5	+1||-2	(-2,+3,-1,|+4|,|-5|)
1f0xB	0	5	+1||-2	(-1,+2,-5,|+3|,|-4|)
1f0xB	0	7	+1||-2	(-5,+7,-6,|+2|,|-3|,+1,-4)
1f0xB	0	7	+1||-2	(+4,-1,+3,-2,|+6|,|-7|,+5)
1f2lA	0	3	+1||-2	(|+1|,|-2|,+3)
1f2lA	0	3	+1||-2	(-1,|+2|,|-3|)
1f2tA	0	6	+1||-2	(+6,-5,+4,-3,|+1|,|-2|)
1f2tA	0	6	+1||-2	(+2,-1,|+3|,|-4|,+5,-6)
1f2tA	0	6	+1||-2	(-2,+1,-3,|+4|,|-5|,+6)
1f2tA	0	6	+1||-2	(+2,-1,+3,-4,|+5|,|-6|)
1f2tB	0	3	+1||-2	(|+1|,|-2|,+3)
1f2tB	0	3	+1||-2	(-1,|+2|,|-3|)
1f32A	0	5	+1||-2	(-1,|+2|,|-3|,+4,-5)
1f32A	0	5	+1||-2	(+1,-2,|+3|,|-4|,+5)
1f32A	0	5	+1||-2	(-1,+2,-3,|+4|,|-5|)
1f32A	0	3	+1||-2	(|+1|,|-2|,+3)
1f32A	0	3	+1||-2	(-1,|+2|,|-3|)
1f35B	0	6	+1||-2	(-1,+2,-6,|+3|,|-4|,+5)
1f3uC	3	5	+1|+5,-4,+3|-2	(|+1|,+5,-4,+3,|-2|)
1f3uC	0	5	+1||-2	(|+2|,|-3|,+4,-5,-1)
1f3uC	0	5	+1||-2	(-2,|+3|,|-4|,+5,+1)
1f3uC	0	5	+1||-2	(+2,-3,|+4|,|-5|,-1)
1f3uH	0	3	+1||-2	(|+2|,|-3|,-1)
1f3uH	3	5	+1|+5,-4,+3|-2	(|+1|,+5,-4,+3,|-2|)
1f3uH	0	5	+1||-2	(|+2|,|-3|,+4,-5,-1)
1f3uH	0	5	+1||-2	(-2,|+3|,|-4|,+5,+1)
1f3vA	0	5	+1||-2	(|+2|,|-3|,+1,-4,+5)
1f46B	0	6	+1||-2	(+2,-3,|+4|,|-5|,+1,-6)
1f5nA	0	8	+1||-2	(+8,+7,+6,+3,+5,-4,|+1|,|-2|)
1f5nA	3	8	+2|-1,+4,-5|-3	(|+2|,-1,+4,-5,|-3|,-6,-7,-8)
1f5nA	1	8	+1|+3|-2	(+8,+7,+6,|+3|,+5,|-4|,+1,-2)
1f5nA	0	8	+1||-2	(+2,-1,|+4|,|-5|,-3,-6,-7,-8)
1f5vB	0	4	+1||-2	(|+1|,|-2|,+4,-3)
1f5vB	0	4	+1||-2	(|+3|,|-4|,+2,-1)
1f86A	0	4	+1||-2	(+4,-3,|+1|,|-2|)
1f86A	0	4	+1||-2	(+2,-1,|+3|,|-4|)
1f9vA	0	3	+1||-2	(|+1|,|-2|,+3)
1f9vA	0	3	+1||-2	(-1,|+2|,|-3|)
1fc6A	0	6	+1||-2	(|+1|,|-2|,-3,-4,-5,-6)
1feuA	1	4	+2|-1|-3	(-4,|+2|,-1,|-3|)
1ffyA	0	4	+1||-2	(|+3|,|-4|,+1,+2)
1fg7A	0	7	+1||-2	(+3,+2,+4,+5,|+6|,|-7|,+1)
1fg7A	0	4	+1||-2	(|+1|,|-2|,+4,-3)
1fiuD	0	6	+1||-2	(|+1|,|-2|,+3,+4,+5,+6)
1fiuD	0	6	+1||-2	(-1,|+2|,|-3|,-4,-5,-6)
1fjrB	0	3	+1||-2	(|+2|,|-3|,+1)
1fjrB	0	3	+1||-2	(-1,|+2|,|-3|)
1fjrB	0	3	+1||-2	(|+2|,|-3|,+1)
1fjrB	0	3	+1||-2	(|+1|,|-2|,+3)
1fjrB	0	3	+1||-2	(-1,|+2|,|-3|)
1fltY	0	5	+1||-2	(+3,-2,|+4|,|-5|,-1)
1fltY	0	3	+1||-2	(|+2|,|-3|,+1)
1fm0D	0	5	+1||-2	(+4,-3,+5,|+1|,|-2|)
1fm0E	0	4	+1||-2	(+2,-1,|+3|,|-4|)
1fn9A	0	4	+1||-2	(-1,|+2|,|-3|,+4)
1fn9A	0	4	+1||-2	(+1,-2,|+3|,|-4|)
1fn9A	0	4	+1||-2	(-1,|+2|,|-3|,+4)
1fn9A	0	4	+1||-2	(+1,-2,|+3|,|-4|)
1fnnB	0	3	+1||-2	(|+2|,|-3|,+1)
1fo0B	0	5	+1||-2	(|+3|,|-4|,+5,-2,+1)
1fo0B	0	5	+1||-2	(-3,|+4|,|-5|,+2,-1)
1fo8A	1	8	+1|+3|-2	(+3,+2,+1,+4,-7,|+5|,+8,|-6|)
1fo8A	1	8	+2|-1|-3	(-3,-2,-1,-4,|+7|,-5,|-8|,+6)
1fo8A	0	4	+1||-2	(-2,|+3|,|-4|,-1)
1fp2A	0	3	+1||-2	(|+2|,|-3|,+1)
1fp2A	0	7	+1||-2	(|+6|,|-7|,+5,+4,+1,+2,+3)
1fpzC	0	5	+1||-2	(|+1|,|-2|,-5,-3,-4)
1fs0G	0	5	+1||-2	(+3,+2,+1,|+4|,|-5|)
1fsgC	0	6	+1||-2	(+6,+5,+4,+1,|+2|,|-3|)
1fsgC	2	6	+3|-2,-1|-4	(|+3|,-2,-1,|-4|,-5,-6)
1fviA	0	5	+1||-2	(+3,-2,|+4|,|-5|,-1)
1fviA	0	5	+1||-2	(+2,-1,|+3|,|-4|,-5)
1fviA	0	5	+1||-2	(+5,-4,|+1|,|-2|,+3)
1fviA	0	5	+1||-2	(-5,+4,-1,|+2|,|-3|)
1fviA	2	5	+3|-2,+1|-4	(|+3|,-2,+1,|-4|,+5)
1fviA	0	5	+1||-2	(-3,+2,-1,|+4|,|-5|)
1fyeA	0	7	+1||-2	(-3,-2,-4,-5,-1,|+6|,|-7|)
1g2rA	0	3	+1||-2	(-3,|+1|,|-2|)
1g31E	0	5	+1||-2	(+4,-5,|+1|,|-2|,+3)
1g31E	0	5	+1||-2	(-4,+5,-1,|+2|,|-3|)
1g3kA	0	4	+1||-2	(-3,|+1|,|-2|,+4)
1g3kA	2	4	+3|-1,+2|-4	(|+3|,-1,+2,|-4|)
1g3kA	0	5	+1||-2	(|+1|,|-2|,+3,-4,+5)
1g3kA	0	5	+1||-2	(-1,|+2|,|-3|,+4,-5)
1g3kA	0	5	+1||-2	(+1,-2,|+3|,|-4|,+5)
1g3kA	0	5	+1||-2	(-1,+2,-3,|+4|,|-5|)
1g3pA	0	5	+1||-2	(|+2|,|-3|,+4,-5,+1)
1g3pA	0	5	+1||-2	(-2,|+3|,|-4|,+5,-1)
1g3pA	0	5	+1||-2	(+2,-3,|+4|,|-5|,+1)
1g5aA	0	3	+1||-2	(|+2|,|-3|,+1)
1g5aA	0	6	+1||-2	(-1,|+2|,|-3|,+6,-4,+5)
1g5aA	0	6	+1||-2	(+1,-2,+3,-6,|+4|,|-5|)
1g5hA	0	7	+1||-2	(+1,|+2|,|-3|,+7,-6,+5,-4)
1g5hA	0	7	+1||-2	(|+4|,|-5|,+6,-7,+3,-2,-1)
1g5hA	0	7	+1||-2	(-4,|+5|,|-6|,+7,-3,+2,+1)
1g5hA	0	7	+1||-2	(+4,-5,|+6|,|-7|,+3,-2,-1)
1g5hA	0	5	+1||-2	(+2,+1,|+3|,|-4|,+5)
1g5hA	0	5	+1||-2	(-2,-1,-3,|+4|,|-5|)
1g60B	0	8	+1||-2	(+6,|+4|,|-5|,+3,+2,+7,+8,+1)
1g61A	0	3	+1||-2	(|+2|,|-3|,-1)
1g61A	0	3	+1||-2	(|+1|,|-2|,-3)
1g61A	0	3	+1||-2	(|+1|,|-2|,-3)
1g6gA	0	6	+1||-2	(+4,-3,+5,-6,|+1|,|-2|)
1g6gA	0	6	+1||-2	(+4,-3,|+5|,|-6|,+1,-2)
1g6gA	0	5	+1||-2	(-2,-1,|+3|,|-4|,+5)
1g8aA	0	5	+1||-2	(|+1|,|-2|,+3,-5,+4)
1g8aA	0	5	+1||-2	(-1,|+2|,|-3|,+5,-4)
1g8aA	0	5	+1||-2	(|+4|,|-5|,+3,-2,+1)
1g8aA	0	7	+1||-2	(|+6|,|-7|,+5,+4,+1,+2,+3)
1g8kG	0	4	+1||-2	(|+1|,|-2|,+4,-3)
1g8kG	0	4	+1||-2	(|+3|,|-4|,+2,-1)
1g8kG	0	7	+1||-2	(-4,-3,-5,-6,-7,|+1|,|-2|)
1g8kG	0	3	+1||-2	(|+1|,|-2|,+3)
1g8mB	0	11	+1||-2	(+1,-6,-5,-4,|+2|,|-3|,+8,-7,+9,+10,+11)
1g8mB	0	11	+1||-2	(-11,-10,-9,|+7|,|-8|,+3,-2,+4,+5,+6,-1)
1gcqC	0	5	+1||-2	(-5,|+1|,|-2|,+3,-4)
1gcqC	0	5	+1||-2	(+5,-1,|+2|,|-3|,+4)
1gcqC	0	5	+1||-2	(-5,+1,-2,|+3|,|-4|)
1gheA	0	7	+1||-2	(|+1|,|-2|,+3,-4,-5,+7,-6)
1gheA	0	7	+1||-2	(-1,|+2|,|-3|,+4,+5,-7,+6)
1gheA	0	7	+1||-2	(+1,-2,|+3|,|-4|,-5,+7,-6)
1gheA	0	7	+1||-2	(|+6|,|-7|,+5,+4,-3,+2,-1)
1gjwA	0	3	+1||-2	(|+2|,|-3|,+1)
1gjwA	0	6	+1||-2	(|+1|,|-2|,+3,-6,+4,-5)
1gjwA	0	6	+1||-2	(-1,|+2|,|-3|,+6,-4,+5)
1gjwA	0	6	+1||-2	(+1,-2,+3,-6,|+4|,|-5|)
1gk9B	0	6	+1||-2	(-3,|+1|,|-2|,+4,-5,+6)
1gk9B	2	6	+3|-1,+2|-4	(|+3|,-1,+2,|-4|,+5,-6)
1gk9B	0	6	+1||-2	(-3,+1,-2,|+4|,|-5|,+6)
1gk9B	0	7	+1||-2	(|+1|,|-2|,+3,-4,+5,-6,+7)
1gk9B	0	7	+1||-2	(-1,|+2|,|-3|,+4,-5,+6,-7)
1gk9B	0	7	+1||-2	(+1,-2,|+3|,|-4|,+5,-6,+7)
1gk9B	0	7	+1||-2	(+1,-2,+3,-4,|+5|,|-6|,+7)
1gk9B	0	6	+1||-2	(|+2|,|-3|,+4,-5,+1,+6)
1gk9B	0	6	+1||-2	(-2,|+3|,|-4|,+5,-1,-6)
1gk9B	0	6	+1||-2	(+2,-3,|+4|,|-5|,+1,+6)
1gkmA	0	3	+1||-2	(-1,|+2|,|-3|)
1gmiA	0	4	+1||-2	(|+3|,|-4|,+1,-2)
1gmiA	0	4	+1||-2	(+4,-3,|+1|,|-2|)
1gmiA	0	4	+1||-2	(+2,-1,|+3|,|-4|)
1gmlC	2	4	+1|-4,+3|-2	(|+1|,-4,+3,|-2|)
1gmlC	0	4	+1||-2	(-2,|+3|,|-4|,+1)
1gmuA	0	3	+1||-2	(|+2|,|-3|,-1)
1gmuA	0	4	+1||-2	(-1,|+3|,|-4|,-2)
1gmuA	0	4	+1||-2	(|+2|,|-3|,+1,-4)
1go3M	0	4	+1||-2	(-2,|+3|,|-4|,+1)
1go3M	0	3	+1||-2	(|+1|,|-2|,+3)
1gp0A	0	3	+1||-2	(|+1|,|-2|,+3)
1gp0A	0	3	+1||-2	(-1,|+2|,|-3|)
1gp0A	0	5	+1||-2	(|+1|,|-2|,+3,+5,-4)
1gp0A	0	5	+1||-2	(-1,|+2|,|-3|,-5,+4)
1gp0A	1	5	+1|+3|-2	(+1,-2,|+3|,+5,|-4|)
1gp0A	0	5	+1||-2	(|+4|,|-5|,-3,+2,-1)
1gp6A	0	8	+1||-2	(|+3|,|-4|,+5,-8,+6,-7,+2,+1)
1gp6A	0	8	+1||-2	(-3,|+4|,|-5|,+8,-6,+7,-2,-1)
1gp6A	0	4	+1||-2	(+1,-4,|+2|,|-3|)
1gpjA	0	4	+1||-2	(|+2|,|-3|,+1,-4)
1gppA	0	3	+1||-2	(|+1|,|-2|,+3)
1gppA	0	3	+1||-2	(-1,|+2|,|-3|)
1gprA	0	8	+1||-2	(-8,|+1|,|-2|,+7,-5,+4,-3,+6)
1gprA	0	8	+1||-2	(-6,|+3|,|-4|,+5,-7,+2,-1,+8)
1gprA	0	8	+1||-2	(+6,-3,|+4|,|-5|,+7,-2,+1,-8)
1gqeA	0	8	+1||-2	(|+2|,|-3|,+1,-5,+4,+6,-7,+8)
1gqeA	2	8	+2|-1,+4|-3	(-2,|+3|,-1,+5,|-4|,-6,+7,-8)
1gqeA	0	8	+1||-2	(+8,-7,+6,|+4|,|-5|,+1,-3,+2)
1gqeA	0	8	+1||-2	(+2,-3,+1,-5,+4,|+6|,|-7|,+8)
1gqeA	0	3	+1||-2	(|+1|,|-2|,+3)
1gqeA	0	3	+1||-2	(-1,|+2|,|-3|)
1gqiB	1	5	+1|+3|-2	(+1,|+2|,+4,|-3|,+5)
1gqiB	0	5	+1||-2	(-5,|+3|,|-4|,-2,-1)
1gs5A	0	8	+1||-2	(+3,+4,+2,+1,+5,|+7|,|-8|,-6)
1gsaA	0	4	+1||-2	(+1,-4,|+2|,|-3|)
1gsaA	0	5	+1||-2	(+5,-4,|+1|,|-2|,+3)
1gsaA	0	5	+1||-2	(-5,+4,-1,|+2|,|-3|)
1gsaA	2	5	+3|-2,+1|-4	(|+3|,-2,+1,|-4|,+5)
1gsaA	0	5	+1||-2	(-3,+2,-1,|+4|,|-5|)
1gsmA	0	5	+1||-2	(+1,+5,-4,|+2|,|-3|)
1gsmA	0	5	+1||-2	(+3,-2,|+4|,|-5|,-1)
1gsmA	0	4	+1||-2	(+2,-1,|+3|,|-4|)
1gttC	0	5	+1||-2	(+4,-3,+5,|+1|,|-2|)
1gttC	0	5	+1||-2	(+2,-1,-5,|+3|,|-4|)
1gttC	0	5	+1||-2	(+1,+5,-4,|+2|,|-3|)
1gttC	0	5	+1||-2	(+3,-2,|+4|,|-5|,-1)
1gttC	0	6	+1||-2	(-5,+4,-3,+6,|+1|,|-2|)
1gttC	0	6	+1||-2	(+2,-1,-6,|+3|,|-4|,+5)
1gttC	0	5	+1||-2	(+1,+5,-4,|+2|,|-3|)
1gttC	0	5	+1||-2	(+3,-2,|+4|,|-5|,-1)
1gu3A	0	5	+1||-2	(-1,+2,-5,|+3|,|-4|)
1guiA	0	5	+1||-2	(-1,+2,-5,|+3|,|-4|)
1guiA	0	5	+1||-2	(|+1|,|-2|,+5,-3,+4)
1gutE	0	4	+1||-2	(-4,|+1|,|-2|,+3)
1gutE	0	4	+1||-2	(+4,-1,|+2|,|-3|)
1gutE	2	4	+3|-2,+1|-4	(|+3|,-2,+1,|-4|)
1gv9A	0	7	+1||-2	(-1,+2,-7,|+3|,|-4|,+5,-6)
1gv9A	0	7	+1||-2	(+1,-2,+7,-3,|+4|,|-5|,+6)
1gvnB	0	6	+1||-2	(+2,+3,+1,+4,|+5|,|-6|)
1gwmA	0	5	+1||-2	(-1,+2,-5,|+3|,|-4|)
1gxrA	0	6	+1||-2	(+3,-4,+5,-6,|+1|,|-2|)
1gxrA	0	6	+1||-2	(|+3|,|-4|,+5,-6,+1,-2)
1gxrA	0	6	+1||-2	(-3,|+4|,|-5|,+6,-1,+2)
1gxrA	0	6	+1||-2	(+3,-4,|+5|,|-6|,+1,-2)
1gxrA	0	4	+1||-2	(|+2|,|-3|,+4,-1)
1gxrA	0	4	+1||-2	(-2,|+3|,|-4|,+1)
1gxrA	0	4	+1||-2	(|+1|,|-2|,+3,-4)
1gxrA	0	4	+1||-2	(-1,|+2|,|-3|,+4)
1gxrA	0	4	+1||-2	(+1,-2,|+3|,|-4|)
1gxrA	0	4	+1||-2	(|+1|,|-2|,+3,-4)
1gxrA	0	4	+1||-2	(-1,|+2|,|-3|,+4)
1gxrA	0	4	+1||-2	(+1,-2,|+3|,|-4|)
1gxrA	0	4	+1||-2	(|+1|,|-2|,+3,-4)
1gxrA	0	4	+1||-2	(-1,|+2|,|-3|,+4)
1gxrA	0	4	+1||-2	(+1,-2,|+3|,|-4|)
1gxrA	0	4	+1||-2	(|+1|,|-2|,+3,-4)
1gxrA	0	4	+1||-2	(-1,|+2|,|-3|,+4)
1gxrA	0	4	+1||-2	(+1,-2,|+3|,|-4|)
1gxrA	0	4	+1||-2	(|+1|,|-2|,+3,-4)
1gxrA	0	4	+1||-2	(-1,|+2|,|-3|,+4)
1gxrA	0	4	+1||-2	(+1,-2,|+3|,|-4|)
1gxuA	0	5	+1||-2	(+5,|+2|,|-3|,+1,-4)
1gxuA	3	5	+4|-1,+3,-2|-5	(|+4|,-1,+3,-2,|-5|)
1gxyA	0	4	+1||-2	(|+3|,|-4|,-2,+1)
1gy7B	0	6	+1||-2	(-3,+4,-5,+6,|+1|,|-2|)
1gy7B	0	6	+1||-2	(|+3|,|-4|,+5,-6,-1,+2)
1gy7B	0	6	+1||-2	(-3,|+4|,|-5|,+6,+1,-2)
1gy7B	0	6	+1||-2	(+3,-4,|+5|,|-6|,-1,+2)
1h0hB	0	4	+1||-2	(-3,+4,|+1|,|-2|)
1h12A	0	3	+1||-2	(|+1|,|-2|,+3)
1h12A	0	3	+1||-2	(-1,|+2|,|-3|)
1h2bA	0	3	+1||-2	(-3,|+1|,|-2|)
1h2cA	0	6	+1||-2	(+5,-4,+3,-6,|+1|,|-2|)
1h2cA	2	6	+2|-1,+4|-3	(|+2|,-1,+6,|-3|,+4,-5)
1h2cA	0	6	+1||-2	(-2,+1,-6,|+3|,|-4|,+5)
1h2cA	0	6	+1||-2	(+2,-1,+6,-3,|+4|,|-5|)
1h2cA	2	6	+3|-2,+1|-4	(|+5|,-4,+3,|-6|,+1,-2)
1h30A	0	6	+1||-2	(-1,+6,-2,|+3|,|-4|,+5)
1h30A	0	6	+1||-2	(+1,-6,+2,-3,|+4|,|-5|)
1h30A	0	6	+1||-2	(+1,-6,|+2|,|-3|,+4,-5)
1h30A	0	6	+1||-2	(-1,+6,-2,|+3|,|-4|,+5)
1h30A	0	6	+1||-2	(+1,-6,+2,-3,|+4|,|-5|)
1h30A	0	6	+1||-2	(+1,-6,|+2|,|-3|,+4,-5)
1h30A	0	6	+1||-2	(-1,+6,-2,|+3|,|-4|,+5)
1h30A	0	6	+1||-2	(+1,-6,+2,-3,|+4|,|-5|)
1h4aX	0	4	+1||-2	(+4,-3,|+1|,|-2|)
1h4aX	0	3	+1||-2	(-3,|+1|,|-2|)
1h4aX	0	4	+1||-2	(+4,-3,|+1|,|-2|)
1h4aX	0	3	+1||-2	(-3,|+1|,|-2|)
1h4xB	0	5	+1||-2	(|+1|,|-2|,-3,-4,-5)
1h5wB	0	6	+1||-2	(-3,+4,-5,-6,|+1|,|-2|)
1h5wB	0	6	+1||-2	(|+3|,|-4|,+5,+6,-1,+2)
1h5wB	0	6	+1||-2	(-3,|+4|,|-5|,-6,+1,-2)
1h6dK	0	9	+1||-2	(-9,|+2|,|-3|,+4,+1,-5,+6,-7,+8)
1h6dK	0	9	+1||-2	(+9,-2,|+3|,|-4|,-1,+5,-6,+7,-8)
1h6dK	1	9	+2|+1|-3	(-9,+2,-3,|+4|,+1,|-5|,+6,-7,+8)
1h6dK	0	9	+1||-2	(+9,-2,+3,-4,-1,|+5|,|-6|,+7,-8)
1h6dK	0	9	+1||-2	(-9,+2,-3,+4,+1,-5,|+6|,|-7|,+8)
1h6dK	0	9	+1||-2	(+9,-2,+3,-4,-1,+5,-6,|+7|,|-8|)
1h6hA	0	3	+1||-2	(|+1|,|-2|,+3)
1h6hA	0	3	+1||-2	(-1,|+2|,|-3|)
1h6yB	0	5	+1||-2	(-1,+2,-5,|+3|,|-4|)
1hcuB	0	3	+1||-2	(-1,|+2|,|-3|)
1hcuB	0	3	+1||-2	(|+1|,|-2|,+3)
1hcuB	0	3	+1||-2	(-1,|+2|,|-3|)
1hdhB	0	10	+1||-2	(+10,+2,-9,+8,+1,+7,+3,|+4|,|-5|,+6)
1hdhB	0	10	+1||-2	(+6,-5,+4,+3,+7,+1,|+8|,|-9|,+2,+10)
1hdhB	0	4	+1||-2	(|+1|,|-2|,+3,-4)
1hdhB	0	4	+1||-2	(-1,|+2|,|-3|,+4)
1hdhB	0	4	+1||-2	(+1,-2,|+3|,|-4|)
1hdoA	1	8	+1|+3|-2	(+3,+2,+1,+4,+5,|+6|,+8,|-7|)
1hdoA	0	8	+1||-2	(|+7|,|-8|,-6,-5,-4,-1,-2,-3)
1hf2C	0	5	+1||-2	(|+1|,|-2|,-3,-4,+5)
1hf2C	0	5	+1||-2	(-1,+2,+3,|+4|,|-5|)
1hf2C	0	6	+1||-2	(-1,-2,-3,-4,|+5|,|-6|)
1hf2C	0	5	+1||-2	(+1,+2,+3,|+4|,|-5|)
1hi9B	0	5	+1||-2	(-4,+5,-3,|+1|,|-2|)
1hj6A	0	11	+1||-2	(+1,+2,+11,-10,|+3|,|-4|,-9,-5,-8,+7,-6)
1hj6A	0	11	+1||-2	(-6,|+7|,|-8|,-5,-9,-4,+3,-10,+11,+2,+1)
1hj6A	0	11	+1||-2	(+6,-7,+8,+5,+9,+4,-3,|+10|,|-11|,-2,-1)
1hn0A	0	5	+1||-2	(-1,+2,-5,|+3|,|-4|)
1hn0A	0	4	+1||-2	(|+1|,|-2|,+3,-4)
1hn0A	0	4	+1||-2	(-1,|+2|,|-3|,+4)
1hn0A	0	4	+1||-2	(+1,-2,|+3|,|-4|)
1hn0A	0	5	+1||-2	(-3,|+4|,|-5|,+2,-1)
1hn0A	0	9	+1||-2	(|+1|,|-2|,+3,-4,+9,-8,+7,-5,+6)
1hn0A	0	9	+1||-2	(-1,|+2|,|-3|,+4,-9,+8,-7,+5,-6)
1hn0A	0	9	+1||-2	(+1,-2,|+3|,|-4|,+9,-8,+7,-5,+6)
1hn0A	0	9	+1||-2	(-1,+2,-3,+4,-9,+8,-7,|+5|,|-6|)
1hn0A	0	9	+1||-2	(+6,-5,|+7|,|-8|,+9,-4,+3,-2,+1)
1hn0A	0	7	+1||-2	(|+1|,|-2|,+3,-4,+5,-7,+6)
1hn0A	0	7	+1||-2	(-1,|+2|,|-3|,+4,-5,+7,-6)
1hn0A	0	7	+1||-2	(-1,+2,-3,|+4|,|-5|,+7,-6)
1hn0A	0	5	+1||-2	(|+4|,|-5|,+3,-2,+1)
1hp1A	0	6	+1||-2	(-4,-3,-2,-1,|+5|,|-6|)
1hp1A	0	6	+1||-2	(|+1|,|-2|,-3,-4,-6,+5)
1hp1A	1	6	+1|+3|-2	(-1,+2,+3,|+4|,+6,|-5|)
1hp1A	0	6	+1||-2	(|+5|,|-6|,-4,-3,-2,+1)
1hp1A	1	5	+1|+3|-2	(-3,|+1|,+4,|-2|,+5)
1hp1A	0	4	+1||-2	(+4,|+1|,|-2|,+3)
1hq0A	0	7	+1||-2	(+7,+6,-4,+5,-3,|+1|,|-2|)
1hq0A	0	7	+1||-2	(-7,-6,|+4|,|-5|,+3,-1,+2)
1hq0A	0	6	+1||-2	(|+1|,|-2|,-3,+4,-5,+6)
1hq0A	0	6	+1||-2	(+1,-2,-3,|+4|,|-5|,+6)
1hq0A	0	6	+1||-2	(-1,+2,+3,-4,|+5|,|-6|)
1hqz7	0	5	+1||-2	(+5,+4,-3,|+1|,|-2|)
1hqz7	0	5	+1||-2	(+2,-1,|+3|,|-4|,-5)
1hr6F	0	6	+1||-2	(|+1|,|-2|,-6,+3,-5,+4)
1hr6F	1	6	+1|+3|-2	(-1,|+2|,+6,|-3|,+5,-4)
1hr6F	0	6	+1||-2	(|+4|,|-5|,+3,-6,-2,+1)
1hr6F	1	6	+1|+3|-2	(|+1|,+6,|-2|,+5,-4,+3)
1hr6F	2	6	+1|-4,+3|-2	(-1,-6,|+2|,-5,+4,|-3|)
1hr6F	0	6	+1||-2	(|+3|,|-4|,+5,-2,+6,+1)
1hr6F	0	6	+1||-2	(-3,|+4|,|-5|,+2,-6,-1)
1hruA	0	7	+1||-2	(|+1|,|-2|,+6,-3,-5,+4,+7)
1hruA	1	7	+1|+3|-2	(-1,+2,-6,|+3|,+5,|-4|,-7)
1hruA	0	7	+1||-2	(+7,|+4|,|-5|,-3,+6,-2,+1)
1hruA	1	7	+2|+1|-3	(-7,-4,|+5|,+3,|-6|,+2,-1)
1htwA	2	7	+1|+4,+3|-2	(+1,-7,+6,|+2|,+5,+4,|-3|)
1htwA	0	7	+1||-2	(|+3|,|-4|,-5,-2,-6,+7,-1)
1htwA	0	7	+1||-2	(-3,+4,+5,+2,|+6|,|-7|,+1)
1hw7A	0	4	+1||-2	(|+1|,|-2|,+4,-3)
1hw7A	0	4	+1||-2	(|+3|,|-4|,+2,-1)
1hw7A	0	5	+1||-2	(+5,-4,|+1|,|-2|,+3)
1hw7A	0	5	+1||-2	(-5,+4,-1,|+2|,|-3|)
1hw7A	2	5	+3|-2,+1|-4	(|+3|,-2,+1,|-4|,+5)
1hw7A	0	5	+1||-2	(-3,+2,-1,|+4|,|-5|)
1hx6B	0	4	+1||-2	(+1,-4,|+2|,|-3|)
1hxnA	0	4	+1||-2	(|+1|,|-2|,+3,-4)
1hxnA	0	4	+1||-2	(-1,|+2|,|-3|,+4)
1hxnA	0	4	+1||-2	(|+1|,|-2|,+3,-4)
1hxnA	0	4	+1||-2	(-1,|+2|,|-3|,+4)
1hxnA	0	4	+1||-2	(|+1|,|-2|,+3,-4)
1hxnA	0	4	+1||-2	(-1,|+2|,|-3|,+4)
1hxrB	0	7	+1||-2	(-1,|+2|,|-3|,+7,-6,+5,-4)
1hxrB	0	7	+1||-2	(|+4|,|-5|,+6,-7,+3,-2,+1)
1hxrB	0	7	+1||-2	(-4,|+5|,|-6|,+7,-3,+2,-1)
1hxrB	0	7	+1||-2	(+4,-5,|+6|,|-7|,+3,-2,+1)
1hyoA	0	5	+1||-2	(-5,|+1|,|-2|,+3,-4)
1hyoA	0	5	+1||-2	(+5,-1,|+2|,|-3|,+4)
1hyoA	0	5	+1||-2	(-5,+1,-2,|+3|,|-4|)
1hyoA	0	5	+1||-2	(+1,+5,-4,|+2|,|-3|)
1hyoA	0	5	+1||-2	(+3,-2,|+4|,|-5|,-1)
1hz6A	0	4	+1||-2	(-3,+4,|+1|,|-2|)
1hz6A	0	4	+1||-2	(|+3|,|-4|,-1,+2)
1hztA	0	3	+1||-2	(|+2|,|-3|,-1)
1i0rA	0	7	+1||-2	(-3,+4,-7,+6,-5,|+1|,|-2|)
1i0rA	0	7	+1||-2	(|+3|,|-4|,+7,-6,+5,-1,+2)
1i0rA	2	7	+1|-4,+3|-2	(-3,|+4|,-7,+6,|-5|,+1,-2)
1i0rA	0	7	+1||-2	(+2,-1,|+5|,|-6|,+7,-4,+3)
1i0rA	0	7	+1||-2	(-2,+1,-5,|+6|,|-7|,+4,-3)
1i12B	0	5	+1||-2	(|+1|,|-2|,+3,-4,-5)
1i12B	0	5	+1||-2	(-1,|+2|,|-3|,+4,+5)
1i12B	0	5	+1||-2	(+1,-2,|+3|,|-4|,-5)
1i1qA	0	3	+1||-2	(|+2|,|-3|,+1)
1i2kA	0	6	+1||-2	(+4,-3,|+5|,|-6|,+1,-2)
1i2kA	0	4	+1||-2	(+4,+1,|+2|,|-3|)
1i2kA	0	5	+1||-2	(+5,-4,|+1|,|-2|,-3)
1i2kA	0	5	+1||-2	(+3,+2,-1,|+4|,|-5|)
1i36B	0	8	+1||-2	(+3,+2,+1,+4,+5,|+6|,|-7|,-8)
1i3jA	0	3	+1||-2	(-3,|+1|,|-2|)
1i4jB	0	3	+1||-2	(|+2|,|-3|,+1)
1i58A	0	5	+1||-2	(+1,|+2|,|-3|,+5,-4)
1i58A	0	5	+1||-2	(|+4|,|-5|,+3,-2,-1)
1i5pA	0	3	+1||-2	(|+2|,|-3|,+1)
1i5pA	0	4	+1||-2	(+4,-1,|+2|,|-3|)
1i5pA	2	4	+3|-2,+1|-4	(|+3|,-2,+1,|-4|)
1i5pA	0	4	+1||-2	(|+1|,|-2|,-4,+3)
1i5pA	0	4	+1||-2	(|+3|,|-4|,-2,+1)
1i5pA	0	4	+1||-2	(+4,-1,|+2|,|-3|)
1i8aA	0	5	+1||-2	(-1,|+2|,|-3|,+5,-4)
1i8aA	0	5	+1||-2	(|+4|,|-5|,+3,-2,+1)
1i8nB	0	6	+1||-2	(-1,+2,-6,|+4|,|-5|,+3)
1i9zA	0	6	+1||-2	(|+3|,|-4|,+2,+1,-6,+5)
1i9zA	0	6	+1||-2	(|+5|,|-6|,+1,+2,-4,+3)
1i9zA	0	5	+1||-2	(|+1|,|-2|,+3,+4,-5)
1i9zA	0	5	+1||-2	(-1,|+2|,|-3|,-4,+5)
1i9zA	0	5	+1||-2	(+1,-2,+3,|+4|,|-5|)
1iarB	0	4	+1||-2	(|+1|,|-2|,+4,-3)
1iarB	0	4	+1||-2	(+4,-3,|+1|,|-2|)
1iarB	0	4	+1||-2	(+2,-1,|+3|,|-4|)
1iarB	0	4	+1||-2	(+4,-3,|+1|,|-2|)
1iarB	0	4	+1||-2	(+2,-1,|+3|,|-4|)
1id0A	0	5	+1||-2	(+1,|+2|,|-3|,+5,-4)
1id0A	0	5	+1||-2	(|+4|,|-5|,+3,-2,-1)
1ifrA	0	5	+1||-2	(-1,+5,-4,|+2|,|-3|)
1ifrA	0	5	+1||-2	(+3,-2,|+4|,|-5|,+1)
1ifrA	0	4	+1||-2	(|+1|,|-2|,+3,+4)
1igqC	0	5	+1||-2	(-5,|+1|,|-2|,+3,-4)
1igqC	0	5	+1||-2	(+5,-1,|+2|,|-3|,+4)
1igqC	0	5	+1||-2	(-5,+1,-2,|+3|,|-4|)
1iktA	0	5	+1||-2	(-5,+4,|+1|,|-2|,+3)
1iktA	0	5	+1||-2	(+5,-4,-1,|+2|,|-3|)
1iktA	0	5	+1||-2	(+3,-2,+1,|+4|,|-5|)
1im3P	0	4	+1||-2	(|+1|,|-2|,+4,-3)
1im3P	0	4	+1||-2	(|+3|,|-4|,+2,-1)
1im3P	0	4	+1||-2	(+4,-3,|+1|,|-2|)
1im3P	0	4	+1||-2	(+2,-1,|+3|,|-4|)
1inlD	0	4	+1||-2	(|+1|,|-2|,+3,-4)
1inlD	0	4	+1||-2	(-1,|+2|,|-3|,+4)
1inlD	0	4	+1||-2	(+1,-2,|+3|,|-4|)
1inlD	0	7	+1||-2	(|+6|,|-7|,+5,+4,+1,+2,+3)
1iomA	0	3	+1||-2	(|+1|,|-2|,+3)
1iq4A	2	5	+2|-1,+4|-3	(-2,|+3|,-1,+5,|-4|)
1iq4A	0	5	+1||-2	(|+4|,|-5|,+1,-3,+2)
1is3A	0	5	+1||-2	(+5,-1,|+2|,|-3|,+4)
1is3A	0	5	+1||-2	(-5,+1,-2,|+3|,|-4|)
1itbB	0	5	+1||-2	(+3,-2,|+4|,|-5|,-1)
1itbB	0	3	+1||-2	(|+2|,|-3|,+1)
1itbB	0	4	+1||-2	(|+3|,|-4|,+2,-1)
1itbB	0	5	+1||-2	(+3,-2,|+4|,|-5|,-1)
1iujA	0	4	+1||-2	(|+2|,|-3|,+1,-4)
1iuqA	2	9	+1|+4,-3|-2	(-9,|+2|,+8,-7,|-3|,-6,-4,-5,+1)
1iuqA	0	9	+1||-2	(-1,+5,+4,+6,+3,|+7|,|-8|,-2,+9)
1ix9B	0	3	+1||-2	(-3,|+1|,|-2|)
1ixlA	0	6	+1||-2	(|+1|,|-2|,+4,-5,+6,-3)
1ixlA	2	6	+1|-4,+3|-2	(|+3|,-6,+5,|-4|,+2,-1)
1ixlA	0	6	+1||-2	(+1,-2,|+4|,|-5|,+6,-3)
1ixlA	0	6	+1||-2	(-1,+2,-4,|+5|,|-6|,+3)
1j1tA	0	7	+1||-2	(-1,+2,-7,|+3|,|-4|,+5,-6)
1j1tA	0	7	+1||-2	(+1,-2,+7,-3,|+4|,|-5|,+6)
1j1tA	0	7	+1||-2	(-1,+2,-7,+3,-4,|+5|,|-6|)
1j1tA	0	6	+1||-2	(-1,+6,-2,|+3|,|-4|,+5)
1j1tA	0	6	+1||-2	(+1,-6,+2,-3,|+4|,|-5|)
1j27A	0	4	+1||-2	(|+2|,|-3|,+1,-4)
1j3wB	0	5	+1||-2	(-3,+4,-5,|+1|,|-2|)
1j3wB	0	5	+1||-2	(|+3|,|-4|,+5,-1,+2)
1j3wB	0	5	+1||-2	(-3,|+4|,|-5|,+1,-2)
1j5uA	0	3	+1||-2	(|+2|,|-3|,+1)
1j5wB	0	7	+1||-2	(+1,|+2|,|-3|,+7,-6,+5,-4)
1j5wB	0	7	+1||-2	(|+4|,|-5|,+6,-7,+3,-2,-1)
1j5wB	0	7	+1||-2	(-4,|+5|,|-6|,+7,-3,+2,+1)
1j5wB	0	7	+1||-2	(+4,-5,|+6|,|-7|,+3,-2,-1)
1j5yA	0	4	+1||-2	(+1,-4,|+2|,|-3|)
1j6rB	0	4	+1||-2	(|+1|,|-2|,+3,-4)
1j6rB	0	4	+1||-2	(-1,|+2|,|-3|,+4)
1j6rB	0	4	+1||-2	(+1,-2,|+3|,|-4|)
1j7dA	0	4	+1||-2	(|+1|,|-2|,+3,-4)
1j7dA	0	4	+1||-2	(-1,|+2|,|-3|,+4)
1j7dA	0	4	+1||-2	(+1,-2,|+3|,|-4|)
1j7xA	0	3	+1||-2	(|+2|,|-3|,+1)
1j7xA	0	6	+1||-2	(|+1|,|-2|,-3,-4,-5,-6)
1j83A	0	5	+1||-2	(-1,+2,-5,|+3|,|-4|)
1j83A	0	6	+1||-2	(|+1|,|-2|,+6,-3,+5,-4)
1j8bA	0	3	+1||-2	(|+1|,|-2|,+3)
1j8bA	0	3	+1||-2	(-1,|+2|,|-3|)
1j98A	0	4	+1||-2	(|+1|,|-2|,+4,-3)
1j98A	0	4	+1||-2	(|+3|,|-4|,+2,-1)
1jayA	0	8	+1||-2	(+3,+2,+1,+4,+5,|+6|,|-7|,-8)
1jb0A	0	4	+1||-2	(|+1|,|-2|,+3,-4)
1jb0A	0	4	+1||-2	(-1,|+2|,|-3|,+4)
1jb0A	0	4	+1||-2	(+1,-2,|+3|,|-4|)
1jb0D	0	4	+1||-2	(+4,-3,|+1|,|-2|)
1jb0D	0	4	+1||-2	(+2,-1,|+3|,|-4|)
1jb0E	0	5	+1||-2	(-5,|+1|,|-2|,+3,-4)
1jb0E	0	5	+1||-2	(+5,-1,|+2|,|-3|,+4)
1jb0E	0	5	+1||-2	(-5,+1,-2,|+3|,|-4|)
1jb7A	0	6	+1||-2	(+1,+6,-5,|+2|,|-3|,+4)
1jb7A	0	6	+1||-2	(-1,-6,+5,-2,|+3|,|-4|)
1jb7A	2	6	+3|-2,+1|-4	(|+4|,-3,+2,|-5|,+6,+1)
1jb7A	0	6	+1||-2	(-4,+3,-2,|+5|,|-6|,-1)
1jb7B	0	6	+1||-2	(+4,+6,-5,|+1|,|-2|,+3)
1jb7B	0	6	+1||-2	(-4,-6,+5,-1,|+2|,|-3|)
1jb7B	0	6	+1||-2	(-3,+2,-1,|+5|,|-6|,-4)
1jdcA	0	5	+1||-2	(|+1|,|-2|,+3,-5,+4)
1jdcA	0	5	+1||-2	(-1,|+2|,|-3|,+5,-4)
1jdcA	0	5	+1||-2	(|+4|,|-5|,+3,-2,+1)
1jdwA	0	3	+1||-2	(|+1|,|-2|,-3)
1jdwA	0	3	+1||-2	(|+1|,|-2|,-3)
1jdwA	0	3	+1||-2	(|+1|,|-2|,-3)
1jdwA	0	3	+1||-2	(|+1|,|-2|,-3)
1jetA	0	4	+1||-2	(|+2|,|-3|,+4,+1)
1jetA	0	4	+1||-2	(-2,|+3|,|-4|,-1)
1jetA	0	4	+1||-2	(|+1|,|-2|,+4,-3)
1jetA	0	4	+1||-2	(|+3|,|-4|,+2,-1)
1jeyA	0	5	+1||-2	(+5,+4,+1,|+2|,|-3|)
1jeyA	2	5	+3|-2,-1|-4	(|+3|,-2,-1,|-4|,-5)
1jeyB	0	6	+1||-2	(+6,+5,+4,+1,|+2|,|-3|)
1jeyB	2	6	+3|-2,-1|-4	(|+3|,-2,-1,|-4|,-5,-6)
1jfbA	0	5	+1||-2	(|+1|,|-2|,-5,+4,-3)
1jfbA	0	5	+1||-2	(-3,|+4|,|-5|,-2,+1)
1jfuB	1	5	+2|+1|-3	(|+3|,+2,|-4|,+5,-1)
1jfuB	0	5	+1||-2	(-3,-2,|+4|,|-5|,+1)
1jg1A	0	7	+1||-2	(+3,+2,+1,+4,|+5|,|-6|,+7)
1jg1A	0	7	+1||-2	(-3,-2,-1,-4,-5,|+6|,|-7|)
1jh6B	0	4	+1||-2	(+4,-3,|+1|,|-2|)
1jh6B	0	4	+1||-2	(+2,-1,|+3|,|-4|)
1jh6B	0	4	+1||-2	(-4,|+1|,|-2|,+3)
1jh6B	0	4	+1||-2	(+4,-1,|+2|,|-3|)
1jh6B	2	4	+3|-2,+1|-4	(|+3|,-2,+1,|-4|)
1jhcA	0	9	+1||-2	(+8,-7,+6,-5,+9,-4,+3,|+1|,|-2|)
1jhcA	1	9	+2|-1|-3	(|+2|,-1,|-3|,+4,-9,+5,-6,+7,-8)
1jhcA	0	9	+1||-2	(-2,+1,|+3|,|-4|,+9,-5,+6,-7,+8)
1jhcA	0	9	+1||-2	(+2,-1,-3,+4,-9,|+5|,|-6|,+7,-8)
1jhcA	0	9	+1||-2	(-2,+1,+3,-4,+9,-5,|+6|,|-7|,+8)
1jhcA	0	9	+1||-2	(+2,-1,-3,+4,-9,+5,-6,|+7|,|-8|)
1jhjA	0	5	+1||-2	(|+1|,|-2|,+5,-3,+4)
1jhjA	0	5	+1||-2	(-1,+2,-5,|+3|,|-4|)
1jhsA	0	3	+1||-2	(|+1|,|-2|,+3)
1jhsA	0	7	+1||-2	(|+1|,|-2|,+3,-7,+6,-5,+4)
1jhsA	0	7	+1||-2	(-1,|+2|,|-3|,+7,-6,+5,-4)
1jhsA	0	7	+1||-2	(|+4|,|-5|,+6,-7,+3,-2,+1)
1jhsA	0	7	+1||-2	(-4,|+5|,|-6|,+7,-3,+2,-1)
1jhsA	0	7	+1||-2	(+4,-5,|+6|,|-7|,+3,-2,+1)
1jidA	0	3	+1||-2	(|+2|,|-3|,+1)
1jkeB	0	3	+1||-2	(-3,|+1|,|-2|)
1jl1A	0	5	+1||-2	(+5,+4,|+1|,|-2|,+3)
1jl1A	0	5	+1||-2	(-5,-4,-1,|+2|,|-3|)
1jm1A	0	3	+1||-2	(|+2|,|-3|,+1)
1jm1A	0	3	+1||-2	(|+1|,|-2|,+3)
1jm1A	0	3	+1||-2	(-1,|+2|,|-3|)
1jm1A	0	6	+1||-2	(+6,+1,|+2|,|-3|,+4,-5)
1jm1A	0	6	+1||-2	(-6,-1,-2,|+3|,|-4|,+5)
1jm1A	0	6	+1||-2	(+6,+1,+2,-3,|+4|,|-5|)
1jmkC	1	7	+1|-3|-2	(|+1|,-3,|-2|,-4,-5,-6,-7)
1jnrA	0	4	+1||-2	(|+2|,|-3|,+4,+1)
1jnrA	0	4	+1||-2	(-2,|+3|,|-4|,-1)
1jnrA	0	4	+1||-2	(+2,-1,|+3|,|-4|)
1jo0B	0	4	+1||-2	(|+3|,|-4|,+2,+1)
1jofC	0	4	+1||-2	(-4,|+1|,|-2|,+3)
1jofC	0	4	+1||-2	(+4,-1,|+2|,|-3|)
1jofC	0	4	+1||-2	(|+1|,|-2|,+3,-4)
1jofC	0	4	+1||-2	(-1,|+2|,|-3|,+4)
1jofC	0	4	+1||-2	(+1,-2,|+3|,|-4|)
1jofC	0	4	+1||-2	(|+1|,|-2|,+3,-4)
1jofC	0	4	+1||-2	(-1,|+2|,|-3|,+4)
1jofC	0	4	+1||-2	(+1,-2,|+3|,|-4|)
1jofC	0	4	+1||-2	(|+1|,|-2|,+3,-4)
1jofC	0	4	+1||-2	(-1,|+2|,|-3|,+4)
1jofC	0	4	+1||-2	(+1,-2,|+3|,|-4|)
1jofC	0	4	+1||-2	(|+1|,|-2|,+3,-4)
1jofC	0	4	+1||-2	(-1,|+2|,|-3|,+4)
1jofC	0	4	+1||-2	(+1,-2,|+3|,|-4|)
1jofC	0	4	+1||-2	(|+1|,|-2|,+3,-4)
1jofC	0	4	+1||-2	(-1,|+2|,|-3|,+4)
1jofC	0	4	+1||-2	(+1,-2,|+3|,|-4|)
1jofC	0	4	+1||-2	(|+1|,|-2|,+3,-4)
1jofC	0	4	+1||-2	(-1,|+2|,|-3|,+4)
1jofC	0	4	+1||-2	(+1,-2,|+3|,|-4|)
1josA	0	3	+1||-2	(|+1|,|-2|,-3)
1jovA	0	5	+1||-2	(|+1|,|-2|,+3,-4,+5)
1jovA	0	5	+1||-2	(-1,|+2|,|-3|,+4,-5)
1jovA	0	5	+1||-2	(+1,-2,|+3|,|-4|,+5)
1jovA	0	5	+1||-2	(-1,+2,-3,|+4|,|-5|)
1jovA	0	9	+1||-2	(|+1|,|-2|,+3,-4,+9,-8,+7,-5,+6)
1jovA	0	9	+1||-2	(-1,|+2|,|-3|,+4,-9,+8,-7,+5,-6)
1jovA	0	9	+1||-2	(+1,-2,|+3|,|-4|,+9,-8,+7,-5,+6)
1jovA	0	9	+1||-2	(+6,-5,|+7|,|-8|,+9,-4,+3,-2,+1)
1jr7A	0	4	+1||-2	(+1,-4,|+2|,|-3|)
1js8B	0	3	+1||-2	(-3,|+1|,|-2|)
1ju2A	0	4	+1||-2	(|+2|,|-3|,+4,+1)
1ju2A	0	4	+1||-2	(-2,|+3|,|-4|,-1)
1ju2A	2	7	+1|-4,+3|-2	(-7,|+3|,-6,+5,|-4|,+2,+1)
1ju2A	0	7	+1||-2	(-1,-2,|+4|,|-5|,+6,-3,+7)
1ju2A	0	7	+1||-2	(+1,+2,-4,|+5|,|-6|,+3,-7)
1juhD	0	8	+1||-2	(-8,|+2|,|-3|,+4,-7,+5,-6,+1)
1juhD	0	8	+1||-2	(+8,-2,|+3|,|-4|,+7,-5,+6,-1)
1juhD	0	8	+1||-2	(-7,|+1|,|-2|,+3,-6,+4,-5,+8)
1juhD	0	8	+1||-2	(+7,-1,|+2|,|-3|,+6,-4,+5,-8)
1juhD	0	6	+1||-2	(-5,+1,-4,|+2|,|-3|,+6)
1juhD	0	4	+1||-2	(+1,-4,|+2|,|-3|)
1jw9B	0	8	+1||-2	(+3,+2,+1,+4,|+5|,|-6|,+7,-8)
1jw9B	0	8	+1||-2	(-3,-2,-1,-4,-5,|+6|,|-7|,+8)
1jw9B	0	8	+1||-2	(+3,+2,+1,+4,+5,-6,|+7|,|-8|)
1jy1A	2	7	+3|+2,+1|-4	(|+4|,+3,+2,|-5|,+6,-7,+1)
1jy1A	0	7	+1||-2	(-4,-3,-2,|+5|,|-6|,+7,-1)
1jy1A	0	7	+1||-2	(+4,+3,+2,-5,|+6|,|-7|,+1)
1jy1A	0	7	+1||-2	(-4,-3,-2,|+5|,|-6|,+7,-1)
1jy1A	0	3	+1||-2	(|+2|,|-3|,+1)
1jyaB	0	5	+1||-2	(|+1|,|-2|,+3,-5,+4)
1jyaB	0	5	+1||-2	(-1,|+2|,|-3|,+5,-4)
1jyaB	0	5	+1||-2	(|+4|,|-5|,+3,-2,+1)
1jyhA	0	8	+1||-2	(+1,-6,+8,-7,|+3|,|-4|,+2,-5)
1jyhA	0	8	+1||-2	(+5,-2,+4,-3,|+7|,|-8|,+6,-1)
1jykA	1	7	+2|-1|-3	(-3,-2,-1,-4,|+6|,-5,|-7|)
1jyoD	0	5	+1||-2	(|+1|,|-2|,+3,-5,+4)
1jyoD	0	5	+1||-2	(-1,|+2|,|-3|,+5,-4)
1jyoD	0	5	+1||-2	(|+4|,|-5|,+3,-2,+1)
1jz8C	0	7	+1||-2	(-1,+6,-5,+7,-4,|+2|,|-3|)
1jz8C	0	7	+1||-2	(+3,-2,+4,-7,|+5|,|-6|,+1)
1jz8C	0	3	+1||-2	(|+1|,|-2|,+3)
1jz8C	0	4	+1||-2	(+4,-3,|+1|,|-2|)
1jz8C	0	4	+1||-2	(+2,-1,|+3|,|-4|)
1jz8C	0	3	+1||-2	(|+1|,|-2|,+3)
1jz8C	0	3	+1||-2	(|+1|,|-2|,+3)
1jz8C	0	4	+1||-2	(+4,-3,|+1|,|-2|)
1jz8C	0	4	+1||-2	(+2,-1,|+3|,|-4|)
1jz8C	0	5	+1||-2	(|+1|,|-2|,+3,-4,+5)
1jz8C	0	5	+1||-2	(-1,|+2|,|-3|,+4,-5)
1jz8C	0	5	+1||-2	(+1,-2,|+3|,|-4|,+5)
1jz8C	0	5	+1||-2	(-3,|+4|,|-5|,+2,-1)
1jz8C	0	9	+1||-2	(|+1|,|-2|,+3,-4,+9,-8,+7,-5,+6)
1jz8C	0	9	+1||-2	(-1,|+2|,|-3|,+4,-9,+8,-7,+5,-6)
1jz8C	0	9	+1||-2	(+1,-2,|+3|,|-4|,+9,-8,+7,-5,+6)
1jz8C	0	9	+1||-2	(-1,+2,-3,+4,-9,+8,-7,|+5|,|-6|)
1jz8C	0	9	+1||-2	(+6,-5,|+7|,|-8|,+9,-4,+3,-2,+1)
1k0iA	0	7	+1||-2	(+7,-3,+6,-5,+4,|+1|,|-2|)
1k0iA	2	7	+1|-4,+3|-2	(-7,|+3|,-6,+5,|-4|,-1,+2)
1k0iA	0	7	+1||-2	(-2,+1,|+4|,|-5|,+6,-3,+7)
1k0iA	0	7	+1||-2	(+2,-1,-4,|+5|,|-6|,+3,-7)
1k0iA	0	3	+1||-2	(|+1|,|-2|,+3)
1k0iA	0	3	+1||-2	(-1,|+2|,|-3|)
1k1xB	1	4	+1|+3|-2	(+1,|+2|,+4,|-3|)
1k1xB	0	4	+1||-2	(|+3|,|-4|,-2,-1)
1k1xB	0	7	+1||-2	(|+1|,|-2|,+3,-4,+7,-6,+5)
1k1xB	0	7	+1||-2	(-1,|+2|,|-3|,+4,-7,+6,-5)
1k1xB	0	7	+1||-2	(+1,-2,|+3|,|-4|,+7,-6,+5)
1k1xB	0	7	+1||-2	(|+5|,|-6|,+7,-4,+3,-2,+1)
1k32F	0	4	+1||-2	(|+1|,|-2|,+3,-4)
1k32F	0	4	+1||-2	(-1,|+2|,|-3|,+4)
1k32F	0	4	+1||-2	(+1,-2,|+3|,|-4|)
1k32F	0	4	+1||-2	(|+1|,|-2|,+3,-4)
1k32F	0	4	+1||-2	(-1,|+2|,|-3|,+4)
1k32F	0	4	+1||-2	(+1,-2,|+3|,|-4|)
1k32F	0	4	+1||-2	(|+1|,|-2|,+3,-4)
1k32F	0	4	+1||-2	(-1,|+2|,|-3|,+4)
1k32F	0	4	+1||-2	(+1,-2,|+3|,|-4|)
1k32F	0	4	+1||-2	(|+1|,|-2|,+3,-4)
1k32F	0	4	+1||-2	(-1,|+2|,|-3|,+4)
1k32F	0	4	+1||-2	(|+1|,|-2|,+3,-4)
1k32F	0	4	+1||-2	(-1,|+2|,|-3|,+4)
1k32F	0	4	+1||-2	(+1,-2,|+3|,|-4|)
1k32F	0	4	+1||-2	(|+1|,|-2|,+3,-4)
1k32F	0	4	+1||-2	(-1,|+2|,|-3|,+4)
1k32F	0	4	+1||-2	(+1,-2,|+3|,|-4|)
1k32F	0	4	+1||-2	(|+1|,|-2|,+3,-4)
1k32F	0	4	+1||-2	(-1,|+2|,|-3|,+4)
1k32F	0	4	+1||-2	(+1,-2,|+3|,|-4|)
1k32F	0	4	+1||-2	(|+1|,|-2|,+3,-4)
1k32F	0	4	+1||-2	(-1,|+2|,|-3|,+4)
1k32F	0	4	+1||-2	(+1,-2,|+3|,|-4|)
1k32F	0	4	+1||-2	(|+1|,|-2|,+3,-4)
1k32F	0	4	+1||-2	(-1,|+2|,|-3|,+4)
1k32F	0	4	+1||-2	(+1,-2,|+3|,|-4|)
1k32F	0	4	+1||-2	(|+1|,|-2|,+3,-4)
1k32F	0	4	+1||-2	(-1,|+2|,|-3|,+4)
1k32F	0	7	+1||-2	(|+1|,|-2|,+3,-4,+5,-6,+7)
1k32F	0	7	+1||-2	(-1,|+2|,|-3|,+4,-5,+6,-7)
1k32F	0	7	+1||-2	(+1,-2,|+3|,|-4|,+5,-6,+7)
1k32F	0	7	+1||-2	(-1,+2,-3,|+4|,|-5|,+6,-7)
1k32F	0	7	+1||-2	(+1,-2,+3,-4,|+5|,|-6|,+7)
1k3iA	0	9	+1||-2	(|+1|,|-2|,+5,-3,+4,+6,-9,+8,-7)
1k3iA	0	9	+1||-2	(-1,+2,-5,|+3|,|-4|,-6,+9,-8,+7)
1k3iA	0	9	+1||-2	(|+7|,|-8|,+9,-6,-4,+3,-5,+2,-1)
1k3iA	0	9	+1||-2	(-7,|+8|,|-9|,+6,+4,-3,+5,-2,+1)
1k3iA	0	5	+1||-2	(-5,|+1|,|-2|,+3,-4)
1k3iA	0	5	+1||-2	(+5,-1,|+2|,|-3|,+4)
1k3iA	0	5	+1||-2	(-5,+1,-2,|+3|,|-4|)
1k3iA	0	4	+1||-2	(|+1|,|-2|,+3,-4)
1k3iA	0	4	+1||-2	(-1,|+2|,|-3|,+4)
1k3iA	0	4	+1||-2	(+1,-2,|+3|,|-4|)
1k3iA	0	4	+1||-2	(-1,|+2|,|-3|,+4)
1k3iA	0	4	+1||-2	(+1,-2,|+3|,|-4|)
1k3iA	0	4	+1||-2	(|+1|,|-2|,+3,-4)
1k3iA	0	4	+1||-2	(-1,|+2|,|-3|,+4)
1k3iA	0	4	+1||-2	(+1,-2,|+3|,|-4|)
1k3iA	0	4	+1||-2	(|+1|,|-2|,+3,-4)
1k3iA	0	4	+1||-2	(-1,|+2|,|-3|,+4)
1k3iA	0	4	+1||-2	(+1,-2,|+3|,|-4|)
1k3iA	0	4	+1||-2	(|+1|,|-2|,+3,-4)
1k3iA	0	4	+1||-2	(-1,|+2|,|-3|,+4)
1k3iA	0	4	+1||-2	(+1,-2,|+3|,|-4|)
1k3iA	0	5	+1||-2	(+3,-2,|+4|,|-5|,-1)
1k3sA	0	5	+1||-2	(|+1|,|-2|,+3,-5,+4)
1k3sA	0	5	+1||-2	(-1,|+2|,|-3|,+5,-4)
1k3sA	0	5	+1||-2	(|+4|,|-5|,+3,-2,+1)
1k3xA	0	4	+1||-2	(-1,|+3|,|-4|,+2)
1k3xA	0	4	+1||-2	(|+1|,|-2|,+3,-4)
1k3xA	0	4	+1||-2	(-1,|+2|,|-3|,+4)
1k4iA	0	6	+1||-2	(+6,|+1|,|-2|,+5,-3,-4)
1k4iA	1	6	+2|+1|-3	(|+4|,+3,|-5|,+2,-1,-6)
1k4nA	0	8	+1||-2	(|+2|,|-3|,+4,+1,-5,-8,+7,-6)
1k4nA	0	8	+1||-2	(-2,|+3|,|-4|,-1,+5,+8,-7,+6)
1k4nA	1	8	+2|+1|-3	(+2,-3,|+4|,+1,|-5|,-8,+7,-6)
1k4nA	0	8	+1||-2	(|+6|,|-7|,+8,+5,-1,-4,+3,-2)
1k4nA	0	8	+1||-2	(-6,|+7|,|-8|,-5,+1,+4,-3,+2)
1k4zB	0	6	+1||-2	(|+1|,|-2|,-3,-4,-5,-6)
1k4zB	0	7	+1||-2	(+1,+2,+3,+4,+5,|+6|,|-7|)
1k5nA	0	8	+1||-2	(+8,-7,+6,-5,|+1|,|-2|,+3,-4)
1k5nA	0	8	+1||-2	(-8,+7,-6,+5,-1,|+2|,|-3|,+4)
1k5nA	0	8	+1||-2	(+4,-3,+2,-1,|+5|,|-6|,+7,-8)
1k5nA	0	8	+1||-2	(-4,+3,-2,+1,-5,|+6|,|-7|,+8)
1k5nA	0	8	+1||-2	(+4,-3,+2,-1,+5,-6,|+7|,|-8|)
1k5nA	0	4	+1||-2	(+2,-1,|+3|,|-4|)
1k5nB	0	4	+1||-2	(|+1|,|-2|,+4,-3)
1k5nB	0	4	+1||-2	(+2,-1,|+3|,|-4|)
1k7jA	0	10	+1||-2	(+1,+8,|+2|,|-3|,+7,-4,-6,+5,+9,-10)
1k7jA	1	10	+1|+3|-2	(-1,-8,-2,+3,-7,|+4|,+6,|-5|,-9,+10)
1k7jA	0	10	+1||-2	(-10,+9,|+5|,|-6|,-4,+7,-3,+2,+8,+1)
1k7jA	1	10	+2|+1|-3	(+10,-9,-5,|+6|,+4,|-7|,+3,-2,-8,-1)
1k7jA	0	10	+1||-2	(+1,+8,+2,-3,+7,-4,-6,+5,|+9|,|-10|)
1k8kC	0	4	+1||-2	(|+2|,|-3|,+4,-1)
1k8kC	0	4	+1||-2	(-2,|+3|,|-4|,+1)
1k8kC	0	4	+1||-2	(|+1|,|-2|,+3,-4)
1k8kC	0	4	+1||-2	(-1,|+2|,|-3|,+4)
1k8kC	0	4	+1||-2	(+1,-2,|+3|,|-4|)
1k8kC	0	4	+1||-2	(|+1|,|-2|,+3,-4)
1k8kC	0	4	+1||-2	(-1,|+2|,|-3|,+4)
1k8kC	0	4	+1||-2	(+1,-2,|+3|,|-4|)
1k8kC	0	4	+1||-2	(|+1|,|-2|,+3,-4)
1k8kC	0	4	+1||-2	(-1,|+2|,|-3|,+4)
1k8kC	0	4	+1||-2	(+1,-2,|+3|,|-4|)
1k8kC	0	4	+1||-2	(|+1|,|-2|,+3,-4)
1k8kC	0	4	+1||-2	(-1,|+2|,|-3|,+4)
1k8kC	0	4	+1||-2	(+1,-2,|+3|,|-4|)
1k8kC	0	4	+1||-2	(|+1|,|-2|,+3,-4)
1k8kC	0	4	+1||-2	(-1,|+2|,|-3|,+4)
1k8kC	0	4	+1||-2	(+1,-2,|+3|,|-4|)
1k8kC	0	4	+1||-2	(|+1|,|-2|,+3,-4)
1k8kC	0	4	+1||-2	(-1,|+2|,|-3|,+4)
1k8kC	0	4	+1||-2	(+1,-2,|+3|,|-4|)
1k8kD	0	4	+1||-2	(|+1|,|-2|,+3,-4)
1k8kD	0	4	+1||-2	(-1,|+2|,|-3|,+4)
1k8kD	0	4	+1||-2	(+1,-2,|+3|,|-4|)
1k8kD	0	5	+1||-2	(|+1|,|-2|,+3,-5,+4)
1k8kD	0	5	+1||-2	(-1,|+2|,|-3|,+5,-4)
1k8kD	0	5	+1||-2	(|+4|,|-5|,+3,-2,+1)
1k8kF	0	4	+1||-2	(|+1|,|-2|,+3,-4)
1k8kF	0	4	+1||-2	(-1,|+2|,|-3|,+4)
1k8kF	0	4	+1||-2	(+1,-2,|+3|,|-4|)
1k8wA	0	4	+1||-2	(+1,|+2|,|-3|,+4)
1k8wA	0	4	+1||-2	(-1,-2,|+3|,|-4|)
1ka1A	0	7	+1||-2	(+1,|+2|,|-3|,+4,-5,+6,-7)
1ka1A	0	7	+1||-2	(-1,-2,|+3|,|-4|,+5,-6,+7)
1ka1A	0	7	+1||-2	(+1,+2,-3,|+4|,|-5|,+6,-7)
1ka1A	0	7	+1||-2	(-1,-2,+3,-4,|+5|,|-6|,+7)
1ka1A	0	5	+1||-2	(|+4|,|-5|,+3,+1,+2)
1kaeA	0	3	+1||-2	(|+1|,|-2|,+3)
1kafC	0	6	+1||-2	(|+1|,|-2|,+3,-4,+6,-5)
1kafC	0	6	+1||-2	(-1,|+2|,|-3|,+4,-6,+5)
1kafC	0	6	+1||-2	(+1,-2,|+3|,|-4|,+6,-5)
1kafC	0	6	+1||-2	(|+5|,|-6|,+4,-3,+2,-1)
1kcfA	0	6	+1||-2	(+5,+4,|+1|,|-2|,+3,+6)
1kcfA	0	6	+1||-2	(-5,-4,-1,|+2|,|-3|,-6)
1kcmA	0	8	+1||-2	(|+2|,|-3|,+4,-5,+6,-8,+1,+7)
1kcmA	0	8	+1||-2	(-2,|+3|,|-4|,+5,-6,+8,-1,-7)
1kcmA	0	8	+1||-2	(+2,-3,|+4|,|-5|,+6,-8,+1,+7)
1kcmA	0	8	+1||-2	(-2,+3,-4,|+5|,|-6|,+8,-1,-7)
1kcmA	1	8	+2|+1|-3	(|+7|,+1,|-8|,+6,-5,+4,-3,+2)
1kdgA	2	7	+1|-4,+3|-2	(-7,|+3|,-6,+5,|-4|,+2,+1)
1kdgA	0	7	+1||-2	(-1,-2,|+4|,|-5|,+6,-3,+7)
1kdgA	0	7	+1||-2	(+1,+2,-4,|+5|,|-6|,+3,-7)
1kdgA	0	3	+1||-2	(|+1|,|-2|,+3)
1kdgA	0	3	+1||-2	(-1,|+2|,|-3|)
1kgdA	0	4	+1||-2	(|+3|,|-4|,+1,+2)
1khxA	1	5	+2|+1|-3	(|+2|,+1,|-3|,+4,-5)
1khxA	0	5	+1||-2	(-2,-1,|+3|,|-4|,+5)
1kjqA	0	4	+1||-2	(+1,-4,|+2|,|-3|)
1kkoB	0	3	+1||-2	(|+1|,|-2|,+3)
1kkoB	0	3	+1||-2	(-1,|+2|,|-3|)
1kmoA	0	5	+1||-2	(-1,|+4|,|-5|,-2,+3)
1kmtB	0	5	+1||-2	(+1,+5,-4,|+2|,|-3|)
1kmtB	0	5	+1||-2	(+3,-2,|+4|,|-5|,-1)
1kngA	2	5	+3|+2,+1|-4	(|+3|,+2,+1,|-4|,+5)
1kngA	0	5	+1||-2	(-3,-2,-1,|+4|,|-5|)
1knyB	0	5	+1||-2	(-5,|+1|,|-2|,-4,+3)
1knyB	1	5	+1|+3|-2	(+5,-1,|+2|,+4,|-3|)
1knyB	0	5	+1||-2	(|+3|,|-4|,-2,+1,-5)
1ko7A	2	4	+1|-4,-3|-2	(|+1|,-4,-3,|-2|)
1ko7A	0	4	+1||-2	(-1,|+2|,|-3|,+4)
1ko7A	0	6	+1||-2	(-3,|+1|,|-2|,-4,-6,+5)
1ko7A	1	6	+1|+3|-2	(+3,-1,+2,|+4|,+6,|-5|)
1ko7A	0	6	+1||-2	(|+5|,|-6|,-4,-2,+1,-3)
1koeA	0	3	+1||-2	(|+1|,|-2|,+3)
1koeA	0	3	+1||-2	(-1,|+2|,|-3|)
1kp6A	0	4	+1||-2	(|+2|,|-3|,+1,-4)
1kpgC	0	7	+1||-2	(|+6|,|-7|,+5,+4,+1,+2,+3)
1kptB	0	4	+1||-2	(|+1|,|-2|,+4,-3)
1kptB	0	4	+1||-2	(|+3|,|-4|,+2,-1)
1kq6A	0	4	+1||-2	(-4,|+1|,|-2|,+3)
1kq6A	0	4	+1||-2	(+4,-1,|+2|,|-3|)
1kq6A	2	4	+3|-2,+1|-4	(|+3|,-2,+1,|-4|)
1kqfA	0	3	+1||-2	(|+1|,|-2|,+3)
1kqfA	0	3	+1||-2	(-1,|+2|,|-3|)
1kqfA	0	3	+1||-2	(|+1|,|-2|,+3)
1kveB	0	3	+1||-2	(|+2|,|-3|,+1)
1kyfA	0	5	+1||-2	(|+1|,|-2|,+3,-5,+4)
1kyfA	0	5	+1||-2	(-1,|+2|,|-3|,+5,-4)
1kyfA	0	5	+1||-2	(|+4|,|-5|,+3,-2,+1)
1kyfA	0	3	+1||-2	(-1,|+2|,|-3|)
1kyqC	1	6	+1|+3|-2	(+6,+5,+1,|+2|,+4,|-3|)
1kyqC	0	6	+1||-2	(|+3|,|-4|,-2,-1,-5,-6)
1kzfA	0	8	+1||-2	(-8,|+1|,|-2|,+3,-4,-5,+7,-6)
1kzfA	0	8	+1||-2	(+8,-1,|+2|,|-3|,+4,+5,-7,+6)
1kzfA	0	8	+1||-2	(-8,+1,-2,|+3|,|-4|,-5,+7,-6)
1kzfA	0	8	+1||-2	(|+6|,|-7|,+5,+4,-3,+2,-1,+8)
1kzfA	5	8	+6|-5,-4,+3,-2,+1|-7	(-6,|+7|,-5,-4,+3,-2,+1,|-8|)
1kzqA	0	4	+1||-2	(-2,|+3|,|-4|,-1)
1kzqA	0	5	+1||-2	(|+1|,|-2|,-3,+5,-4)
1l1lD	4	7	+5|+4,+3,+2,+1|-6	(-7,|+5|,+4,+3,+2,+1,|-6|)
1l1lD	0	4	+1||-2	(|+2|,|-3|,+1,-4)
1l3kA	0	4	+1||-2	(|+2|,|-3|,+1,-4)
1l3kA	0	4	+1||-2	(|+2|,|-3|,+1,-4)
1l3lC	0	5	+1||-2	(-3,+4,-5,|+1|,|-2|)
1l3lC	0	5	+1||-2	(|+3|,|-4|,+5,-1,+2)
1l3lC	0	5	+1||-2	(-3,|+4|,|-5|,+1,-2)
1l4dB	0	4	+1||-2	(|+3|,|-4|,-1,+2)
1l6rB	0	8	+1||-2	(-8,-7,-6,-1,-2,-3,|+4|,|-5|)
1l6rB	0	3	+1||-2	(|+2|,|-3|,+1)
1l7aA	0	9	+1||-2	(|+1|,|-2|,+3,-5,-4,-6,-7,-8,-9)
1l7aA	0	9	+1||-2	(-1,|+2|,|-3|,+5,+4,+6,+7,+8,+9)
1l7aA	1	9	+1|-3|-2	(+1,-2,|+3|,-5,|-4|,-6,-7,-8,-9)
1l9xC	0	8	+1||-2	(-5,|+6|,|-7|,+8,+4,+3,+1,+2)
1l9xC	0	8	+1||-2	(+5,-6,|+7|,|-8|,-4,-3,-1,-2)
1lbuA	0	5	+1||-2	(|+1|,|-2|,+4,-3,-5)
1lbuA	0	5	+1||-2	(+5,|+3|,|-4|,+2,-1)
1lbuA	1	5	+2|-1|-3	(+1,-2,|+4|,-3,|-5|)
1lc0A	0	6	+1||-2	(|+2|,|-3|,+4,+1,-5,+6)
1lc0A	0	6	+1||-2	(-2,|+3|,|-4|,-1,+5,-6)
1lc0A	1	6	+2|+1|-3	(+2,-3,|+4|,+1,|-5|,+6)
1lc5A	0	7	+1||-2	(+3,+2,+4,+5,|+6|,|-7|,+1)
1lc5A	0	4	+1||-2	(|+1|,|-2|,+4,-3)
1lf6B	0	3	+1||-2	(-1,|+2|,|-3|)
1lfpA	0	4	+1||-2	(-3,|+1|,|-2|,+4)
1lfpA	0	4	+1||-2	(|+2|,|-3|,+1,-4)
1lj8A	0	3	+1||-2	(+3,|+1|,|-2|)
1llfA	0	11	+1||-2	(-1,|+2|,|-3|,+5,+4,+6,+7,+8,+9,+10,-11)
1llfA	1	11	+1|-3|-2	(+1,-2,|+3|,-5,|-4|,-6,-7,-8,-9,-10,+11)
1llfA	0	11	+1||-2	(-1,+2,-3,+5,+4,+6,+7,+8,+9,|+10|,|-11|)
1lmiA	0	5	+1||-2	(+1,+5,-4,|+2|,|-3|)
1lmiA	0	5	+1||-2	(+3,-2,|+4|,|-5|,-1)
1lmiA	0	4	+1||-2	(|+1|,|-2|,+3,-4)
1lmiA	0	4	+1||-2	(-1,|+2|,|-3|,+4)
1lmlA	1	4	+1|+3|-2	(+1,|+2|,+4,|-3|)
1lmlA	0	4	+1||-2	(|+3|,|-4|,-2,-1)
1lmlA	0	3	+1||-2	(|+1|,|-2|,+3)
1lmlA	0	6	+1||-2	(+5,-6,|+1|,|-2|,+3,-4)
1lmlA	0	6	+1||-2	(-5,+6,-1,|+2|,|-3|,+4)
1lmlA	0	6	+1||-2	(|+5|,|-6|,+1,-2,+3,-4)
1lniB	3	5	+1|+5,-4,+3|-2	(|+1|,+5,-4,+3,|-2|)
1lniB	0	5	+1||-2	(|+2|,|-3|,+4,-5,-1)
1lniB	0	5	+1||-2	(-2,|+3|,|-4|,+5,+1)
1lniB	0	5	+1||-2	(+2,-3,|+4|,|-5|,-1)
1lnsA	0	11	+1||-2	(-5,|+1|,|-2|,+4,+3,+6,+7,+8,+9,+10,-11)
1lnsA	1	11	+1|-3|-2	(+5,-1,|+2|,-4,|-3|,-6,-7,-8,-9,-10,+11)
1lnsA	0	11	+1||-2	(-5,+1,-2,+4,+3,+6,+7,+8,+9,|+10|,|-11|)
1lnsA	0	4	+1||-2	(+1,-4,|+2|,|-3|)
1lo7A	2	5	+1|-4,+3|-2	(|+2|,-5,+4,|-3|,+1)
1lo7A	0	5	+1||-2	(-1,|+3|,|-4|,+5,-2)
1lo7A	0	5	+1||-2	(+1,-3,|+4|,|-5|,+2)
1lo7A	0	3	+1||-2	(-1,|+2|,|-3|)
1lpbA	0	3	+1||-2	(|+2|,|-3|,+1)
1lq9A	0	4	+1||-2	(|+2|,|-3|,+1,-4)
1lqtB	0	3	+1||-2	(|+1|,|-2|,+3)
1lqtB	0	3	+1||-2	(-1,|+2|,|-3|)
1lqvA	0	8	+1||-2	(+8,-7,+6,-5,|+1|,|-2|,+3,-4)
1lqvA	0	8	+1||-2	(-8,+7,-6,+5,-1,|+2|,|-3|,+4)
1lqvA	0	8	+1||-2	(+8,-7,+6,-5,+1,-2,|+3|,|-4|)
1lqvA	0	8	+1||-2	(+4,-3,+2,-1,|+5|,|-6|,+7,-8)
1lqvA	0	8	+1||-2	(-4,+3,-2,+1,-5,|+6|,|-7|,+8)
1lqvA	0	8	+1||-2	(+4,-3,+2,-1,+5,-6,|+7|,|-8|)
1lr0A	0	3	+1||-2	(-3,|+1|,|-2|)
1lr5B	0	5	+1||-2	(|+1|,|-2|,+5,-3,+4)
1lr5B	0	6	+1||-2	(+6,-5,+1,-4,|+2|,|-3|)
1lu4A	0	7	+1||-2	(-7,+6,-3,-4,-5,|+1|,|-2|)
1lu4A	2	7	+3|+2,+1|-4	(+2,-1,|+5|,+4,+3,|-6|,+7)
1lu4A	0	7	+1||-2	(-2,+1,-5,-4,-3,|+6|,|-7|)
1luaB	1	7	+1|+3|-2	(+3,+2,+1,+4,|+5|,+7,|-6|)
1luaB	0	7	+1||-2	(|+6|,|-7|,-5,-4,-1,-2,-3)
1lv7A	3	6	+1|-3,-4,-5|-2	(|+1|,-3,-4,-5,|-2|,-6)
1lxjA	0	4	+1||-2	(|+2|,|-3|,+1,-4)
1lzlA	0	8	+1||-2	(|+1|,|-2|,+4,+3,+5,+6,+7,+8)
1lzlA	1	8	+1|-3|-2	(-1,|+2|,-4,|-3|,-5,-6,-7,-8)
1m0wB	0	8	+1||-2	(-5,+4,-1,-8,+7,-6,|+2|,|-3|)
1m0wB	0	8	+1||-2	(-3,+2,-6,+7,-8,-1,|+4|,|-5|)
1m0wB	0	8	+1||-2	(+3,-2,|+6|,|-7|,+8,+1,-4,+5)
1m15A	0	8	+1||-2	(|+2|,|-3|,+4,-5,+1,-6,+8,-7)
1m15A	0	8	+1||-2	(-2,|+3|,|-4|,+5,-1,+6,-8,+7)
1m15A	0	8	+1||-2	(+2,-3,|+4|,|-5|,+1,-6,+8,-7)
1m15A	0	8	+1||-2	(|+7|,|-8|,+6,-1,+5,-4,+3,-2)
1m1sA	0	5	+1||-2	(+3,-2,|+4|,|-5|,-1)
1m1zB	0	7	+1||-2	(|+2|,|-3|,+1,-5,+4,-7,+6)
1m1zB	0	7	+1||-2	(+6,-7,|+4|,|-5|,+1,-3,+2)
1m1zB	0	6	+1||-2	(|+1|,|-2|,+3,-4,+5,-6)
1m1zB	0	6	+1||-2	(-1,|+2|,|-3|,+4,-5,+6)
1m1zB	0	6	+1||-2	(+1,-2,|+3|,|-4|,+5,-6)
1m1zB	0	6	+1||-2	(+1,-2,+3,-4,|+5|,|-6|)
1m22A	1	11	+1|-3|-2	(|+1|,-3,|-2|,-4,+6,-5,+10,-11,+9,+7,+8)
1m22A	0	11	+1||-2	(-8,-7,-9,+11,-10,|+5|,|-6|,+4,+2,+3,-1)
1m22A	0	11	+1||-2	(+1,-3,-2,-4,+6,-5,|+10|,|-11|,+9,+7,+8)
1m2dA	1	5	+2|+1|-3	(|+2|,+1,|-3|,+4,-5)
1m2dA	0	5	+1||-2	(-2,-1,|+3|,|-4|,+5)
1m2dA	0	5	+1||-2	(+2,+1,-3,|+4|,|-5|)
1m32D	0	7	+1||-2	(+3,+2,+4,+5,|+6|,|-7|,+1)
1m4jB	0	5	+1||-2	(+5,+4,-3,|+1|,|-2|)
1m4jB	0	5	+1||-2	(+2,-1,|+3|,|-4|,-5)
1m4lA	0	8	+1||-2	(|+1|,|-2|,+4,+3,+5,+8,-6,-7)
1m4lA	1	8	+1|-3|-2	(-1,|+2|,-4,|-3|,-5,-8,+6,+7)
1m4lA	1	8	+1|+3|-2	(+1,-2,+4,+3,|+5|,+8,|-6|,-7)
1m4lA	1	8	+2|+1|-3	(|+7|,+6,|-8|,-5,-3,-4,+2,-1)
1m4uA	0	3	+1||-2	(-1,|+2|,|-3|)
1m5qO	0	5	+1||-2	(-5,|+1|,|-2|,+3,-4)
1m5qO	0	5	+1||-2	(+5,-1,|+2|,|-3|,+4)
1m5qO	0	5	+1||-2	(-5,+1,-2,|+3|,|-4|)
1m5qO	0	4	+1||-2	(|+1|,|-2|,+3,-4)
1m5qO	0	4	+1||-2	(-1,|+2|,|-3|,+4)
1m5qO	0	4	+1||-2	(+1,-2,|+3|,|-4|)
1m6sC	0	7	+1||-2	(+3,+2,+4,+5,|+6|,|-7|,+1)
1m6sC	0	3	+1||-2	(|+2|,|-3|,+1)
1m6yB	0	6	+1||-2	(+3,+2,+1,+4,|+5|,|-6|)
1m9zA	0	5	+1||-2	(+4,-5,|+2|,|-3|,+1)
1maiA	0	7	+1||-2	(-5,+6,-7,|+1|,|-2|,+3,-4)
1maiA	0	7	+1||-2	(+5,-6,+7,-1,|+2|,|-3|,+4)
1maiA	0	7	+1||-2	(-5,+6,-7,+1,-2,|+3|,|-4|)
1maiA	0	7	+1||-2	(|+5|,|-6|,+7,-1,+2,-3,+4)
1maiA	0	7	+1||-2	(-5,|+6|,|-7|,+1,-2,+3,-4)
1mdaJ	0	4	+1||-2	(-4,|+1|,|-2|,+3)
1mdaJ	0	4	+1||-2	(+4,-1,|+2|,|-3|)
1mdaJ	0	4	+1||-2	(|+1|,|-2|,+3,-4)
1mdaJ	0	4	+1||-2	(-1,|+2|,|-3|,+4)
1mdaJ	0	4	+1||-2	(+1,-2,|+3|,|-4|)
1mdaJ	0	4	+1||-2	(-1,|+2|,|-3|,+4)
1mdaJ	0	4	+1||-2	(+1,-2,|+3|,|-4|)
1mdaJ	0	4	+1||-2	(|+1|,|-2|,+3,-4)
1mdaJ	0	4	+1||-2	(-1,|+2|,|-3|,+4)
1mdaJ	0	4	+1||-2	(-1,|+2|,|-3|,+4)
1mdaJ	0	4	+1||-2	(|+1|,|-2|,+3,-4)
1mdaJ	0	4	+1||-2	(-1,|+2|,|-3|,+4)
1mdaJ	0	4	+1||-2	(+1,-2,|+3|,|-4|)
1mgtA	0	3	+1||-2	(|+1|,|-2|,+3)
1mgtA	0	3	+1||-2	(-1,|+2|,|-3|)
1mixA	0	7	+1||-2	(-5,+6,-7,|+1|,|-2|,+3,-4)
1mixA	0	7	+1||-2	(+5,-6,+7,-1,|+2|,|-3|,+4)
1mixA	0	7	+1||-2	(-5,+6,-7,+1,-2,|+3|,|-4|)
1mixA	0	7	+1||-2	(|+5|,|-6|,+7,-1,+2,-3,+4)
1mixA	0	7	+1||-2	(-5,|+6|,|-7|,+1,-2,+3,-4)
1mj5A	0	8	+1||-2	(|+1|,|-2|,+4,+3,+5,+6,+7,+8)
1mj5A	1	8	+1|-3|-2	(-1,|+2|,-4,|-3|,-5,-6,-7,-8)
1mjnA	0	6	+1||-2	(+6,+5,+4,+1,|+2|,|-3|)
1mjnA	2	6	+3|-2,-1|-4	(|+3|,-2,-1,|-4|,-5,-6)
1mk0A	0	3	+1||-2	(-3,|+1|,|-2|)
1mk4B	0	7	+1||-2	(|+1|,|-2|,+3,-4,-5,+7,-6)
1mk4B	0	7	+1||-2	(-1,|+2|,|-3|,+4,+5,-7,+6)
1mk4B	0	7	+1||-2	(+1,-2,|+3|,|-4|,-5,+7,-6)
1mkfB	0	7	+1||-2	(|+1|,|-2|,-7,+6,-3,+5,-4)
1mkfB	0	7	+1||-2	(|+4|,|-5|,+3,-6,+7,+2,-1)
1mkfB	0	7	+1||-2	(-4,+5,-3,|+6|,|-7|,-2,+1)
1mkfB	0	5	+1||-2	(|+1|,|-2|,+5,-3,+4)
1mkfB	0	5	+1||-2	(-1,+2,-5,|+3|,|-4|)
1mkfB	0	6	+1||-2	(+1,+6,-5,|+2|,|-3|,+4)
1mkfB	0	6	+1||-2	(-1,-6,+5,-2,|+3|,|-4|)
1mkfB	0	6	+1||-2	(-4,+3,-2,|+5|,|-6|,-1)
1mkfB	0	5	+1||-2	(|+1|,|-2|,+3,-5,+4)
1mkfB	0	5	+1||-2	(-1,|+2|,|-3|,+5,-4)
1mkfB	0	5	+1||-2	(|+4|,|-5|,+3,-2,+1)
1mkkB	0	3	+1||-2	(|+1|,|-2|,+3)
1mkkB	0	3	+1||-2	(-1,|+2|,|-3|)
1mo9B	2	7	+1|-4,-3|-2	(+1,|+2|,-5,-4,|-3|,-6,-7)
1mo9B	0	3	+1||-2	(|+1|,|-2|,+3)
1mo9B	0	3	+1||-2	(-1,|+2|,|-3|)
1mo9B	0	3	+1||-2	(|+1|,|-2|,+3)
1mo9B	0	3	+1||-2	(-1,|+2|,|-3|)
1mo9B	0	5	+1||-2	(|+1|,|-2|,+5,-4,+3)
1mo9B	2	5	+1|-4,+3|-2	(-1,|+2|,-5,+4,|-3|)
1mo9B	0	5	+1||-2	(|+3|,|-4|,+5,-2,+1)
1mo9B	0	5	+1||-2	(-3,|+4|,|-5|,+2,-1)
1mpgA	0	5	+1||-2	(|+2|,|-3|,+4,-5,+1)
1mpgA	0	5	+1||-2	(-2,|+3|,|-4|,+5,-1)
1mpgA	0	5	+1||-2	(+2,-3,|+4|,|-5|,+1)
1mr7A	0	7	+1||-2	(-1,+2,+3,+4,+5,|+6|,|-7|)
1mrzA	0	6	+1||-2	(+1,-6,|+3|,|-4|,+5,-2)
1mrzA	0	6	+1||-2	(-1,+6,-3,|+4|,|-5|,+2)
1mrzA	2	6	+3|-2,+1|-4	(-2,|+5|,-4,+3,|-6|,+1)
1ms9A	0	4	+1||-2	(|+2|,|-3|,+4,-1)
1ms9A	0	4	+1||-2	(-2,|+3|,|-4|,+1)
1ms9A	0	4	+1||-2	(|+1|,|-2|,+3,-4)
1ms9A	0	4	+1||-2	(-1,|+2|,|-3|,+4)
1ms9A	0	4	+1||-2	(|+1|,|-2|,+3,-4)
1ms9A	0	4	+1||-2	(-1,|+2|,|-3|,+4)
1ms9A	0	4	+1||-2	(+1,-2,|+3|,|-4|)
1ms9A	0	7	+1||-2	(+1,-2,+3,-7,|+4|,|-5|,+6)
1ms9A	0	7	+1||-2	(-1,+2,-3,+7,-4,|+5|,|-6|)
1mscA	0	6	+1||-2	(|+1|,|-2|,+3,-4,+5,-6)
1mscA	0	6	+1||-2	(-1,|+2|,|-3|,+4,-5,+6)
1mscA	0	6	+1||-2	(+1,-2,|+3|,|-4|,+5,-6)
1mscA	0	6	+1||-2	(-1,+2,-3,|+4|,|-5|,+6)
1mscA	0	6	+1||-2	(+1,-2,+3,-4,|+5|,|-6|)
1mspB	0	5	+1||-2	(+3,-2,|+4|,|-5|,-1)
1mtpA	1	6	+2|+1|-3	(|+2|,+1,|-3|,+6,-5,+4)
1mtpA	0	6	+1||-2	(|+4|,|-5|,+6,-3,+1,+2)
1mtpA	0	6	+1||-2	(-4,|+5|,|-6|,+3,-1,-2)
1mtzA	0	8	+1||-2	(|+1|,|-2|,+4,+3,+5,+6,+7,+8)
1mtzA	1	8	+1|-3|-2	(-1,|+2|,-4,|-3|,-5,-6,-7,-8)
1musA	0	9	+1||-2	(+6,-7,+8,-9,+5,+4,|+1|,|-2|,+3)
1musA	0	9	+1||-2	(-6,+7,-8,+9,-5,-4,-1,|+2|,|-3|)
1musA	0	9	+1||-2	(|+6|,|-7|,+8,-9,+5,+4,+1,-2,+3)
1musA	0	9	+1||-2	(-6,|+7|,|-8|,+9,-5,-4,-1,+2,-3)
1musA	0	9	+1||-2	(+6,-7,|+8|,|-9|,+5,+4,+1,-2,+3)
1mwqB	0	4	+1||-2	(|+2|,|-3|,+1,-4)
1mwwB	1	4	+2|+1|-3	(|+2|,+1,|-3|,-4)
1my7B	0	5	+1||-2	(+1,+5,-4,|+2|,|-3|)
1my7B	0	5	+1||-2	(+3,-2,|+4|,|-5|,-1)
1n13L	0	3	+1||-2	(-3,|+1|,|-2|)
1n35A	0	4	+1||-2	(|+1|,|-2|,+4,-3)
1n35A	0	4	+1||-2	(|+2|,|-3|,+1,-4)
1n35A	0	3	+1||-2	(|+1|,|-2|,+3)
1n3lA	2	6	+1|-4,-3|-2	(|+1|,-6,-5,|-2|,-3,-4)
1n57A	0	4	+1||-2	(|+3|,|-4|,-2,+1)
1n57A	1	7	+1|+3|-2	(+3,+2,+1,+4,|+5|,+7,|-6|)
1n57A	0	7	+1||-2	(|+6|,|-7|,-5,-4,-1,-2,-3)
1n62A	0	5	+1||-2	(+4,-3,+5,|+1|,|-2|)
1n62A	0	5	+1||-2	(+2,-1,-5,|+3|,|-4|)
1n62C	0	5	+1||-2	(|+1|,|-2|,+5,-3,+4)
1n62C	0	5	+1||-2	(-1,+2,-5,|+3|,|-4|)
1n62C	0	4	+1||-2	(|+1|,|-2|,+3,-4)
1n62C	0	4	+1||-2	(-1,|+2|,|-3|,+4)
1n62E	0	7	+1||-2	(-2,+3,-1,-7,|+4|,|-5|,-6)
1n62E	3	5	+1|-5,-4,+3|-2	(|+1|,-5,-4,+3,|-2|)
1n62E	0	5	+1||-2	(-2,|+3|,|-4|,-5,+1)
1n62E	0	4	+1||-2	(-1,|+2|,|-3|,-4)
1n62E	0	4	+1||-2	(-4,|+1|,|-2|,-3)
1n62E	0	3	+1||-2	(|+1|,|-2|,+3)
1n62E	0	3	+1||-2	(-1,|+2|,|-3|)
1n67A	0	7	+1||-2	(|+3|,|-4|,+5,-2,+6,-7,-1)
1n67A	0	7	+1||-2	(-3,|+4|,|-5|,+2,-6,+7,+1)
1n67A	0	7	+1||-2	(+3,-4,+5,-2,|+6|,|-7|,-1)
1n67A	0	6	+1||-2	(|+1|,|-2|,+3,-6,+4,-5)
1n67A	0	6	+1||-2	(-1,|+2|,|-3|,+6,-4,+5)
1n67A	0	6	+1||-2	(+1,-2,+3,-6,|+4|,|-5|)
1n71B	0	7	+1||-2	(|+1|,|-2|,+3,-4,-5,+7,-6)
1n71B	0	7	+1||-2	(-1,|+2|,|-3|,+4,+5,-7,+6)
1n71B	0	7	+1||-2	(+1,-2,|+3|,|-4|,-5,+7,-6)
1n71B	0	7	+1||-2	(|+6|,|-7|,+5,+4,-3,+2,-1)
1n7vA	0	4	+1||-2	(-2,|+3|,|-4|,-1)
1n7vA	0	5	+1||-2	(+1,|+2|,|-3|,+4,-5)
1n7vA	0	5	+1||-2	(-1,-2,|+3|,|-4|,+5)
1n7vA	0	5	+1||-2	(+1,+2,-3,|+4|,|-5|)
1n7vA	0	4	+1||-2	(+4,-1,|+2|,|-3|)
1n7vA	2	4	+3|-2,+1|-4	(|+3|,-2,+1,|-4|)
1n7vA	0	4	+1||-2	(|+1|,|-2|,+3,-4)
1n7vA	0	4	+1||-2	(-1,|+2|,|-3|,+4)
1n7vA	0	3	+1||-2	(|+1|,|-2|,+3)
1n7vA	0	3	+1||-2	(-1,|+2|,|-3|)
1n7zA	0	5	+1||-2	(+5,-3,|+1|,|-2|,+4)
1n7zA	0	4	+1||-2	(|+1|,|-2|,+4,-3)
1n9pA	0	4	+1||-2	(+4,|+1|,|-2|,+3)
1n9pA	0	3	+1||-2	(|+2|,|-3|,-1)
1na6A	0	7	+1||-2	(-7,+1,-5,+6,|+2|,|-3|,+4)
1na6A	0	7	+1||-2	(+7,-1,+5,-6,-2,|+3|,|-4|)
1na6A	3	7	+3|-2,+1,+5|-4	(|+4|,-3,+2,+6,|-5|,+1,-7)
1na6A	0	7	+1||-2	(+7,-1,|+5|,|-6|,-2,+3,-4)
1na6A	2	7	+3|-2,+1|-4	(+4,-3,+2,|+6|,-5,+1,|-7|)
1nbwD	0	5	+1||-2	(+2,+1,|+3|,|-4|,+5)
1nbwD	0	5	+1||-2	(-2,-1,-3,|+4|,|-5|)
1nc7D	0	5	+1||-2	(-5,+1,-4,|+2|,|-3|)
1nc7D	0	4	+1||-2	(+2,-1,|+3|,|-4|)
1ne2B	0	7	+1||-2	(|+6|,|-7|,+5,+4,+1,+2,+3)
1nh1A	0	5	+1||-2	(|+2|,|-3|,+4,-5,+1)
1nh1A	0	5	+1||-2	(-2,|+3|,|-4|,+5,-1)
1nh1A	0	5	+1||-2	(+2,-3,|+4|,|-5|,+1)
1nh2C	0	3	+1||-2	(-1,|+2|,|-3|)
1nh2C	0	3	+1||-2	(|+1|,|-2|,+3)
1nh2D	0	3	+1||-2	(-1,|+2|,|-3|)
1nh2D	0	3	+1||-2	(|+1|,|-2|,+3)
1nijA	0	9	+1||-2	(|+3|,|-4|,+5,+2,+6,+1,+7,+8,+9)
1nijA	0	9	+1||-2	(-3,|+4|,|-5|,-2,-6,-1,-7,-8,-9)
1nijA	0	5	+1||-2	(+1,-5,|+2|,|-3|,+4)
1nijA	0	5	+1||-2	(-1,+5,-2,|+3|,|-4|)
1nijA	2	5	+3|-2,+1|-4	(|+4|,-3,+2,|-5|,+1)
1njhA	0	6	+1||-2	(+1,-4,+5,-6,|+2|,|-3|)
1njhA	0	6	+1||-2	(-1,|+4|,|-5|,+6,-2,+3)
1njhA	0	6	+1||-2	(+1,-4,|+5|,|-6|,+2,-3)
1njhA	0	3	+1||-2	(|+1|,|-2|,+3)
1njhA	0	3	+1||-2	(-1,|+2|,|-3|)
1njrA	1	6	+1|+3|-2	(+2,+1,+6,|+3|,+5,|-4|)
1njrA	0	6	+1||-2	(|+4|,|-5|,-3,-6,-1,-2)
1nkgA	0	5	+1||-2	(|+1|,|-2|,+3,-4,+5)
1nkgA	0	5	+1||-2	(-1,|+2|,|-3|,+4,-5)
1nkgA	0	5	+1||-2	(+1,-2,|+3|,|-4|,+5)
1nkgA	0	4	+1||-2	(|+3|,|-4|,+2,-1)
1nkgA	0	8	+1||-2	(|+1|,|-2|,+3,-4,+8,-7,+6,-5)
1nkgA	0	8	+1||-2	(-1,|+2|,|-3|,+4,-8,+7,-6,+5)
1nkgA	0	8	+1||-2	(+1,-2,|+3|,|-4|,+8,-7,+6,-5)
1nkgA	0	8	+1||-2	(-5,|+6|,|-7|,+8,-4,+3,-2,+1)
1nkgA	0	3	+1||-2	(|+1|,|-2|,+3)
1nkgA	0	3	+1||-2	(-1,|+2|,|-3|)
1nkgA	0	4	+1||-2	(+4,-3,|+1|,|-2|)
1nkgA	0	4	+1||-2	(+2,-1,|+3|,|-4|)
1nkiA	0	4	+1||-2	(|+2|,|-3|,+4,+1)
1nkiA	0	4	+1||-2	(-2,|+3|,|-4|,-1)
1nkiA	1	3	+1|+3|-2	(|+1|,+3,|-2|)
1nkiA	0	3	+1||-2	(|+2|,|-3|,-1)
1nkoA	0	5	+1||-2	(+3,-2,|+4|,|-5|,-1)
1nkoA	0	3	+1||-2	(|+2|,|-3|,+1)
1nkrA	0	4	+1||-2	(|+3|,|-4|,+2,-1)
1nkrA	0	5	+1||-2	(+1,+5,-4,|+2|,|-3|)
1nlfA	0	9	+1||-2	(+3,+2,+4,+5,+1,|+6|,|-7|,+8,-9)
1nlfA	0	9	+1||-2	(-3,-2,-4,-5,-1,-6,|+7|,|-8|,+9)
1nlfA	0	9	+1||-2	(+3,+2,+4,+5,+1,+6,-7,|+8|,|-9|)
1nlqB	0	4	+1||-2	(+1,-4,|+2|,|-3|)
1nnwB	0	5	+1||-2	(-3,-2,-1,|+4|,|-5|)
1nnwB	0	5	+1||-2	(|+1|,|-2|,-3,-5,+4)
1nnwB	1	5	+1|+3|-2	(-1,+2,|+3|,+5,|-4|)
1nnwB	0	5	+1||-2	(|+4|,|-5|,-3,-2,+1)
1npdA	0	6	+1||-2	(-2,-1,-3,|+5|,|-6|,-4)
1nqzA	0	3	+1||-2	(|+1|,|-2|,+3)
1nqzA	0	3	+1||-2	(-1,|+2|,|-3|)
1nr0A	0	4	+1||-2	(|+2|,|-3|,+4,-1)
1nr0A	0	4	+1||-2	(-2,|+3|,|-4|,+1)
1nr0A	0	4	+1||-2	(-1,|+2|,|-3|,+4)
1nr0A	0	4	+1||-2	(+1,-2,|+3|,|-4|)
1nr0A	0	4	+1||-2	(|+1|,|-2|,+3,-4)
1nr0A	0	4	+1||-2	(-1,|+2|,|-3|,+4)
1nr0A	0	4	+1||-2	(+1,-2,|+3|,|-4|)
1nr0A	0	3	+1||-2	(|+1|,|-2|,+3)
1nr0A	0	3	+1||-2	(-1,|+2|,|-3|)
1nr0A	0	4	+1||-2	(|+1|,|-2|,+3,-4)
1nr0A	0	4	+1||-2	(-1,|+2|,|-3|,+4)
1nr0A	0	4	+1||-2	(+1,-2,|+3|,|-4|)
1nr0A	0	4	+1||-2	(|+1|,|-2|,+3,-4)
1nr0A	0	4	+1||-2	(-1,|+2|,|-3|,+4)
1nr0A	0	4	+1||-2	(+1,-2,|+3|,|-4|)
1nr0A	0	4	+1||-2	(|+1|,|-2|,+3,-4)
1nr0A	0	4	+1||-2	(-1,|+2|,|-3|,+4)
1nr0A	0	4	+1||-2	(+1,-2,|+3|,|-4|)
1nr0A	0	4	+1||-2	(|+1|,|-2|,+3,-4)
1nr0A	0	4	+1||-2	(-1,|+2|,|-3|,+4)
1nr0A	0	4	+1||-2	(+1,-2,|+3|,|-4|)
1nr0A	0	4	+1||-2	(|+1|,|-2|,+3,-4)
1nr0A	0	4	+1||-2	(-1,|+2|,|-3|,+4)
1nr0A	0	4	+1||-2	(+1,-2,|+3|,|-4|)
1nr0A	0	4	+1||-2	(|+1|,|-2|,+3,-4)
1nr0A	0	4	+1||-2	(-1,|+2|,|-3|,+4)
1nr0A	0	4	+1||-2	(+1,-2,|+3|,|-4|)
1nr0A	0	4	+1||-2	(|+1|,|-2|,+3,-4)
1nr0A	0	4	+1||-2	(-1,|+2|,|-3|,+4)
1nr0A	0	4	+1||-2	(+1,-2,|+3|,|-4|)
1nr0A	0	4	+1||-2	(|+1|,|-2|,+3,-4)
1nr0A	0	4	+1||-2	(-1,|+2|,|-3|,+4)
1nr0A	0	4	+1||-2	(+1,-2,|+3|,|-4|)
1nr0A	0	3	+1||-2	(|+1|,|-2|,+3)
1nr0A	0	3	+1||-2	(-1,|+2|,|-3|)
1nr0A	0	4	+1||-2	(|+1|,|-2|,+3,-4)
1nr0A	0	4	+1||-2	(-1,|+2|,|-3|,+4)
1nr0A	0	4	+1||-2	(+1,-2,|+3|,|-4|)
1nrjA	0	6	+1||-2	(+3,-4,+5,-6,|+1|,|-2|)
1nrjA	0	6	+1||-2	(-3,|+4|,|-5|,+6,-1,+2)
1nrjA	0	6	+1||-2	(+3,-4,|+5|,|-6|,+1,-2)
1nrjB	1	6	+1|+3|-2	(+6,+5,+4,|+1|,+3,|-2|)
1nrjB	0	6	+1||-2	(|+2|,|-3|,-1,-4,-5,-6)
1nszA	0	5	+1||-2	(|+1|,|-2|,+3,-4,+5)
1nszA	0	5	+1||-2	(-1,|+2|,|-3|,+4,-5)
1nszA	0	5	+1||-2	(+1,-2,|+3|,|-4|,+5)
1nszA	0	9	+1||-2	(|+1|,|-2|,+3,-4,+9,-8,+7,-5,+6)
1nszA	0	9	+1||-2	(-1,|+2|,|-3|,+4,-9,+8,-7,+5,-6)
1nszA	0	9	+1||-2	(+1,-2,|+3|,|-4|,+9,-8,+7,-5,+6)
1nszA	0	9	+1||-2	(+6,-5,|+7|,|-8|,+9,-4,+3,-2,+1)
1nszA	0	5	+1||-2	(-2,+1,-3,|+4|,|-5|)
1nthA	0	3	+1||-2	(+3,|+1|,|-2|)
1ntvA	0	7	+1||-2	(-5,+6,-7,|+1|,|-2|,+3,-4)
1ntvA	0	7	+1||-2	(+5,-6,+7,-1,|+2|,|-3|,+4)
1ntvA	0	7	+1||-2	(-5,+6,-7,+1,-2,|+3|,|-4|)
1ntvA	0	7	+1||-2	(|+5|,|-6|,+7,-1,+2,-3,+4)
1ntvA	0	7	+1||-2	(-5,|+6|,|-7|,+1,-2,+3,-4)
1nu0A	0	5	+1||-2	(+5,+4,|+1|,|-2|,+3)
1nu0A	0	5	+1||-2	(-5,-4,-1,|+2|,|-3|)
1nu3B	0	6	+1||-2	(|+3|,|-4|,+5,-6,-1,+2)
1nu3B	0	6	+1||-2	(-3,|+4|,|-5|,+6,+1,-2)
1nu3B	0	6	+1||-2	(+3,-4,|+5|,|-6|,-1,+2)
1nuyA	0	8	+1||-2	(-2,+1,|+3|,|-4|,+5,-6,+7,-8)
1nuyA	0	8	+1||-2	(+2,-1,-3,|+4|,|-5|,+6,-7,+8)
1nuyA	0	8	+1||-2	(-2,+1,+3,-4,|+5|,|-6|,+7,-8)
1nuyA	0	8	+1||-2	(+2,-1,-3,+4,-5,|+6|,|-7|,+8)
1nuyA	0	8	+1||-2	(-2,+1,+3,-4,+5,-6,|+7|,|-8|)
1nuyA	0	5	+1||-2	(|+4|,|-5|,+3,+1,+2)
1nv8B	0	7	+1||-2	(|+6|,|-7|,+5,+4,+1,+2,+3)
1nwzA	0	5	+1||-2	(-3,+4,-5,|+1|,|-2|)
1nwzA	0	5	+1||-2	(|+3|,|-4|,+5,-1,+2)
1nwzA	0	5	+1||-2	(-3,|+4|,|-5|,+1,-2)
1nxmA	0	6	+1||-2	(|+1|,|-2|,+5,-4,+6,-3)
1nxmA	0	5	+1||-2	(-5,+1,-4,|+2|,|-3|)
1nxuB	0	7	+1||-2	(|+1|,|-2|,-3,+7,-4,+5,-6)
1nxuB	0	7	+1||-2	(-1,+2,+3,-7,|+4|,|-5|,+6)
1nxuB	0	7	+1||-2	(+1,-2,-3,+7,-4,|+5|,|-6|)
1nxuB	2	7	+3|-2,+1|-4	(|+6|,-5,+4,|-7|,+3,+2,-1)
1nz0C	0	4	+1||-2	(|+1|,|-2|,+4,+3)
1nz0C	1	4	+1|-3|-2	(-1,|+2|,-4,|-3|)
1nzjA	0	3	+1||-2	(|+1|,|-2|,+3)
1nzjA	0	3	+1||-2	(-1,|+2|,|-3|)
1o13A	0	5	+1||-2	(+5,+4,|+1|,|-2|,+3)
1o13A	0	5	+1||-2	(-5,-4,-1,|+2|,|-3|)
1o1yA	3	9	+1|+5,-4,+3|-2	(+2,+1,+3,|+4|,+9,-8,+7,|-5|,+6)
1o1yA	0	9	+1||-2	(-2,-1,-3,-4,-9,+8,-7,|+5|,|-6|)
1o1yA	0	9	+1||-2	(+6,-5,|+7|,|-8|,+9,+4,+3,+1,+2)
1o1yA	0	9	+1||-2	(-6,+5,-7,|+8|,|-9|,-4,-3,-1,-2)
1o22A	0	6	+1||-2	(-6,|+1|,|-2|,-5,+4,-3)
1o22A	0	6	+1||-2	(|+3|,|-4|,+5,+2,-1,+6)
1o22A	0	6	+1||-2	(-3,|+4|,|-5|,-2,+1,-6)
1o50A	0	3	+1||-2	(+1,|+2|,|-3|)
1o57B	0	3	+1||-2	(|+2|,|-3|,+1)
1o57B	0	4	+1||-2	(+1,+2,|+3|,|-4|)
1o59A	0	5	+1||-2	(|+1|,|-2|,+5,-3,+4)
1o59A	0	5	+1||-2	(-1,+2,-5,|+3|,|-4|)
1o59A	0	5	+1||-2	(-1,+2,-5,|+3|,|-4|)
1o5lA	0	4	+1||-2	(+1,-4,|+2|,|-3|)
1o5uA	0	4	+1||-2	(+1,-4,|+2|,|-3|)
1o69A	0	9	+1||-2	(-8,+9,+3,+2,+4,+5,|+6|,|-7|,+1)
1o6vA	0	4	+1||-2	(-2,|+3|,|-4|,-1)
1o6vA	0	3	+1||-2	(|+2|,|-3|,+1)
1o75B	0	4	+1||-2	(|+1|,|-2|,+4,-3)
1o75B	0	4	+1||-2	(+4,-3,|+1|,|-2|)
1o75B	0	4	+1||-2	(+2,-1,|+3|,|-4|)
1o75B	0	3	+1||-2	(|+1|,|-2|,+3)
1o75B	0	4	+1||-2	(+4,-3,|+1|,|-2|)
1o75B	0	4	+1||-2	(+2,-1,|+3|,|-4|)
1o7fA	0	8	+1||-2	(+1,-4,|+2|,|-3|,+7,-6,+8,-5)
1o7fA	0	3	+1||-2	(|+2|,|-3|,+1)
1o7fA	0	4	+1||-2	(+1,-4,|+2|,|-3|)
1o7jC	0	8	+1||-2	(+2,+1,+3,+4,|+5|,|-6|,+7,-8)
1o7jC	0	8	+1||-2	(-2,-1,-3,-4,-5,|+6|,|-7|,+8)
1o7jC	0	8	+1||-2	(+2,+1,+3,+4,+5,-6,|+7|,|-8|)
1o7zA	0	3	+1||-2	(|+1|,|-2|,+3)
1o7zA	0	3	+1||-2	(-1,|+2|,|-3|)
1o8xA	0	7	+1||-2	(-7,+6,-3,-4,-5,|+1|,|-2|)
1o8xA	0	7	+1||-2	(-2,+1,-5,-4,-3,|+6|,|-7|)
1o98A	0	7	+1||-2	(+4,+3,+5,+1,|+6|,|-7|,+2)
1o9gA	0	7	+1||-2	(|+6|,|-7|,+5,+4,+1,+2,+3)
1o9yA	0	4	+1||-2	(|+1|,|-2|,+3,-4)
1o9yA	0	4	+1||-2	(-1,|+2|,|-3|,+4)
1o9yA	0	4	+1||-2	(+1,-2,|+3|,|-4|)
1oa8B	0	7	+1||-2	(-6,-5,+4,-7,|+1|,|-2|,+3)
1oa8B	0	7	+1||-2	(+6,+5,-4,+7,-1,|+2|,|-3|)
1oa8B	0	7	+1||-2	(+3,-2,+1,-7,|+4|,|-5|,-6)
1oaoC	0	4	+1||-2	(|+3|,|-4|,+1,+2)
1oaoC	2	4	+1|+3,-4|-2	(|+1|,+3,-4,|-2|)
1oaoC	0	3	+1||-2	(-3,|+1|,|-2|)
1oaoC	0	4	+1||-2	(-3,|+1|,|-2|,-4)
1ocyA	0	3	+1||-2	(|+2|,|-3|,+1)
1od3A	0	5	+1||-2	(-1,+2,-5,|+3|,|-4|)
1odmA	0	8	+1||-2	(|+3|,|-4|,+5,-8,+6,-7,+2,+1)
1odmA	0	8	+1||-2	(-3,|+4|,|-5|,+8,-6,+7,-2,-1)
1odmA	0	5	+1||-2	(-1,+2,-5,|+3|,|-4|)
1oeyB	0	5	+1||-2	(+4,-3,+5,|+1|,|-2|)
1oeyJ	0	5	+1||-2	(+4,-3,+5,|+1|,|-2|)
1oeyJ	0	5	+1||-2	(+2,-1,-5,|+3|,|-4|)
1ogdD	1	6	+2|+1|-3	(+2,|+5|,+1,|-6|,+3,+4)
1ogoX	0	5	+1||-2	(|+4|,|-5|,+3,-1,+2)
1oi0D	0	5	+1||-2	(+2,-1,+3,|+4|,|-5|)
1oi2A	0	4	+1||-2	(|+1|,|-2|,+4,+3)
1oi2A	0	6	+1||-2	(+5,+4,-6,|+1|,|-2|,+3)
1oi2A	0	6	+1||-2	(-5,-4,+6,-1,|+2|,|-3|)
1oi2A	1	6	+2|+1|-3	(|+5|,+4,|-6|,+1,-2,+3)
1oi7A	0	6	+1||-2	(-6,-5,-3,-4,|+1|,|-2|)
1oisA	0	4	+1||-2	(-1,|+2|,|-3|,+4)
1oisA	1	4	+2|+1|-3	(|+2|,+1,|-3|,+4)
1oisA	0	4	+1||-2	(-2,-1,|+3|,|-4|)
1oj5A	0	5	+1||-2	(-3,+4,-5,|+1|,|-2|)
1oj5A	0	5	+1||-2	(|+3|,|-4|,+5,-1,+2)
1oj5A	0	5	+1||-2	(-3,|+4|,|-5|,+1,-2)
1ok0A	0	3	+1||-2	(|+1|,|-2|,+3)
1ok0A	0	3	+1||-2	(-3,|+1|,|-2|)
1ok3B	0	3	+1||-2	(|+1|,|-2|,+3)
1ok3B	0	3	+1||-2	(-1,|+2|,|-3|)
1ok3B	0	3	+1||-2	(|+1|,|-2|,+3)
1ok3B	0	3	+1||-2	(-1,|+2|,|-3|)
1ok3B	0	4	+1||-2	(|+1|,|-2|,+3,-4)
1ok3B	0	4	+1||-2	(-1,|+2|,|-3|,+4)
1ok3B	0	4	+1||-2	(+1,-2,|+3|,|-4|)
1ok3B	0	4	+1||-2	(|+1|,|-2|,+3,-4)
1ok3B	0	4	+1||-2	(-1,|+2|,|-3|,+4)
1ok3B	0	4	+1||-2	(+1,-2,|+3|,|-4|)
1oltA	0	12	+1||-2	(|+7|,|-8|,+6,+5,+4,+3,+2,+1,+9,-10,+11,-12)
1oltA	6	12	+7|-6,-5,-4,-3,-2,-1|-8	(-7,|+8|,-6,-5,-4,-3,-2,-1,|-9|,+10,-11,+12)
1oltA	0	12	+1||-2	(+7,-8,+6,+5,+4,+3,+2,+1,|+9|,|-10|,+11,-12)
1oltA	0	12	+1||-2	(-7,+8,-6,-5,-4,-3,-2,-1,-9,|+10|,|-11|,+12)
1oltA	0	12	+1||-2	(+7,-8,+6,+5,+4,+3,+2,+1,+9,-10,|+11|,|-12|)
1oltA	0	3	+1||-2	(|+2|,|-3|,+1)
1olzB	0	5	+1||-2	(|+2|,|-3|,+4,-5,-1)
1olzB	0	5	+1||-2	(-2,|+3|,|-4|,+5,+1)
1olzB	0	5	+1||-2	(+2,-3,|+4|,|-5|,-1)
1olzB	0	4	+1||-2	(|+2|,|-3|,+4,-1)
1olzB	0	4	+1||-2	(-2,|+3|,|-4|,+1)
1olzB	0	4	+1||-2	(|+1|,|-2|,+3,-4)
1olzB	0	4	+1||-2	(-1,|+2|,|-3|,+4)
1olzB	0	4	+1||-2	(+1,-2,|+3|,|-4|)
1olzB	0	4	+1||-2	(|+1|,|-2|,+3,-4)
1olzB	0	4	+1||-2	(-1,|+2|,|-3|,+4)
1olzB	0	4	+1||-2	(|+1|,|-2|,+3,-4)
1olzB	0	4	+1||-2	(-1,|+2|,|-3|,+4)
1olzB	0	4	+1||-2	(|+1|,|-2|,+3,-4)
1olzB	0	4	+1||-2	(-1,|+2|,|-3|,+4)
1olzB	0	4	+1||-2	(+1,-2,|+3|,|-4|)
1olzB	0	4	+1||-2	(|+1|,|-2|,+3,-4)
1olzB	0	4	+1||-2	(-1,|+2|,|-3|,+4)
1olzB	0	4	+1||-2	(+1,-2,|+3|,|-4|)
1olzB	0	4	+1||-2	(|+2|,|-3|,+4,+1)
1olzB	0	4	+1||-2	(-2,|+3|,|-4|,-1)
1omzB	1	7	+2|-1|-3	(-3,-2,-1,-4,|+6|,-5,|-7|)
1omzB	0	3	+1||-2	(-3,|+1|,|-2|)
1onwA	0	4	+1||-2	(-4,-1,|+2|,|-3|)
1onwA	0	7	+1||-2	(+7,-6,+5,-4,+3,|+1|,|-2|)
1onwA	0	7	+1||-2	(+2,-1,-3,|+4|,|-5|,+6,-7)
1onwA	0	7	+1||-2	(-2,+1,+3,-4,|+5|,|-6|,+7)
1oo0A	0	6	+1||-2	(+6,-5,|+1|,|-2|,+3,-4)
1oo0A	0	6	+1||-2	(-6,+5,-1,|+2|,|-3|,+4)
1oo0A	0	6	+1||-2	(+6,-5,+1,-2,|+3|,|-4|)
1oo0A	0	6	+1||-2	(+4,-3,+2,-1,|+5|,|-6|)
1ooeB	0	8	+1||-2	(+3,+2,+1,+4,+5,+6,|+7|,|-8|)
1oq1D	0	7	+1||-2	(-1,+2,-7,|+3|,|-4|,+5,-6)
1oq1D	0	7	+1||-2	(+1,-2,+7,-3,|+4|,|-5|,+6)
1oq1D	0	7	+1||-2	(-1,+2,-7,+3,-4,|+5|,|-6|)
1oqjA	0	6	+1||-2	(+6,-5,|+1|,|-2|,+3,-4)
1oqjA	0	6	+1||-2	(-6,+5,-1,|+2|,|-3|,+4)
1oqjA	0	6	+1||-2	(+6,-5,+1,-2,|+3|,|-4|)
1osyB	0	4	+1||-2	(+4,-3,|+1|,|-2|)
1osyB	0	4	+1||-2	(+2,-1,|+3|,|-4|)
1ou8B	0	4	+1||-2	(+4,-3,|+1|,|-2|)
1ou8B	0	4	+1||-2	(+2,-1,|+3|,|-4|)
1ou8B	0	3	+1||-2	(|+1|,|-2|,+3)
1ou8B	0	3	+1||-2	(-1,|+2|,|-3|)
1ouwB	2	4	+1|-4,+3|-2	(|+1|,-4,+3,|-2|)
1ouwB	0	4	+1||-2	(-2,|+3|,|-4|,+1)
1ouwB	0	4	+1||-2	(-4,|+1|,|-2|,+3)
1ouwB	0	4	+1||-2	(+4,-1,|+2|,|-3|)
1ouwB	2	4	+3|-2,+1|-4	(|+3|,-2,+1,|-4|)
1ouwB	0	4	+1||-2	(-4,|+1|,|-2|,+3)
1ouwB	0	4	+1||-2	(+4,-1,|+2|,|-3|)
1ouwB	2	4	+3|-2,+1|-4	(|+3|,-2,+1,|-4|)
1ow1A	0	8	+1||-2	(+3,|+1|,|-2|,+5,-8,+7,-6,+4)
1ow1A	2	8	+1|-4,+3|-2	(+3,+1,-2,|+5|,-8,+7,|-6|,+4)
1ow1A	0	8	+1||-2	(-4,|+6|,|-7|,+8,-5,+2,-1,-3)
1ow1A	0	8	+1||-2	(+4,-6,|+7|,|-8|,+5,-2,+1,+3)
1oygA	0	5	+1||-2	(|+2|,|-3|,+4,-5,-1)
1oygA	0	5	+1||-2	(-2,|+3|,|-4|,+5,+1)
1oygA	0	5	+1||-2	(+2,-3,|+4|,|-5|,-1)
1oygA	0	4	+1||-2	(|+1|,|-2|,+3,-4)
1oygA	0	4	+1||-2	(-1,|+2|,|-3|,+4)
1oygA	0	4	+1||-2	(+1,-2,|+3|,|-4|)
1oygA	0	4	+1||-2	(|+1|,|-2|,+3,-4)
1oygA	0	4	+1||-2	(-1,|+2|,|-3|,+4)
1oygA	0	4	+1||-2	(+1,-2,|+3|,|-4|)
1oygA	0	4	+1||-2	(|+1|,|-2|,+3,-4)
1oygA	0	4	+1||-2	(+1,-2,|+3|,|-4|)
1oz2A	0	5	+1||-2	(-5,|+1|,|-2|,+3,-4)
1oz2A	0	5	+1||-2	(+5,-1,|+2|,|-3|,+4)
1oz2A	0	5	+1||-2	(-5,+1,-2,|+3|,|-4|)
1oz2A	0	5	+1||-2	(-5,|+1|,|-2|,+3,-4)
1oz2A	0	5	+1||-2	(+5,-1,|+2|,|-3|,+4)
1oz2A	0	5	+1||-2	(-5,+1,-2,|+3|,|-4|)
1oz9A	1	4	+1|+3|-2	(+1,|+2|,+4,|-3|)
1oz9A	0	4	+1||-2	(|+3|,|-4|,-2,-1)
1p1jA	0	4	+1||-2	(|+1|,|-2|,+3,-4)
1p1jA	0	4	+1||-2	(-1,|+2|,|-3|,+4)
1p1jA	1	4	+2|+1|-3	(|+2|,+1,|-3|,+4)
1p1jA	0	4	+1||-2	(-2,-1,|+3|,|-4|)
1p32C	0	7	+1||-2	(|+1|,|-2|,+3,-4,+5,-6,+7)
1p32C	0	7	+1||-2	(-1,|+2|,|-3|,+4,-5,+6,-7)
1p32C	0	7	+1||-2	(+1,-2,|+3|,|-4|,+5,-6,+7)
1p32C	0	7	+1||-2	(-1,+2,-3,|+4|,|-5|,+6,-7)
1p32C	0	7	+1||-2	(+1,-2,+3,-4,|+5|,|-6|,+7)
1p35C	0	4	+1||-2	(|+3|,|-4|,+2,-1)
1p3cA	0	4	+1||-2	(-4,|+2|,|-3|,+1)
1p3cA	0	3	+1||-2	(|+2|,|-3|,+1)
1p3dB	0	10	+1||-2	(-3,+2,+4,+1,+5,+6,+7,|+8|,|-9|,+10)
1p3dB	0	10	+1||-2	(+3,-2,-4,-1,-5,-6,-7,-8,|+9|,|-10|)
1p3dB	0	6	+1||-2	(|+1|,|-2|,-6,-3,-4,-5)
1p3hD	0	6	+1||-2	(+4,-5,|+1|,|-2|,+3,-6)
1p3hD	0	6	+1||-2	(-4,+5,-1,|+2|,|-3|,+6)
1p3hD	0	6	+1||-2	(|+4|,|-5|,+1,-2,+3,-6)
1p4xA	0	3	+1||-2	(|+2|,|-3|,+1)
1p4xA	0	3	+1||-2	(|+2|,|-3|,+1)
1p57A	0	5	+1||-2	(|+1|,|-2|,+3,+4,-5)
1p57A	0	5	+1||-2	(-1,|+2|,|-3|,-4,+5)
1p57A	0	5	+1||-2	(+1,-2,+3,|+4|,|-5|)
1p6oB	0	5	+1||-2	(-5,-4,-3,|+1|,|-2|)
1p90A	0	5	+1||-2	(+5,+4,|+1|,|-2|,+3)
1p90A	0	5	+1||-2	(-5,-4,-1,|+2|,|-3|)
1p9yB	0	4	+1||-2	(|+1|,|-2|,+4,-3)
1p9yB	0	4	+1||-2	(|+3|,|-4|,+2,-1)
1pbjA	0	3	+1||-2	(+1,|+2|,|-3|)
1pbjA	0	3	+1||-2	(+1,|+2|,|-3|)
1pbyA	0	4	+1||-2	(|+3|,|-4|,+2,-1)
1pbyA	0	4	+1||-2	(-2,|+3|,|-4|,-1)
1pbyA	0	3	+1||-2	(-1,|+2|,|-3|)
1pbyA	0	4	+1||-2	(-2,|+3|,|-4|,-1)
1pbyA	0	3	+1||-2	(|+2|,|-3|,+1)
1pbyB	0	4	+1||-2	(-4,|+1|,|-2|,+3)
1pbyB	0	4	+1||-2	(+4,-1,|+2|,|-3|)
1pbyB	0	4	+1||-2	(|+1|,|-2|,+3,-4)
1pbyB	0	4	+1||-2	(-1,|+2|,|-3|,+4)
1pbyB	0	4	+1||-2	(+1,-2,|+3|,|-4|)
1pbyB	0	4	+1||-2	(|+1|,|-2|,+3,-4)
1pbyB	0	4	+1||-2	(-1,|+2|,|-3|,+4)
1pbyB	0	4	+1||-2	(+1,-2,|+3|,|-4|)
1pbyB	0	4	+1||-2	(|+1|,|-2|,+3,-4)
1pbyB	0	4	+1||-2	(-1,|+2|,|-3|,+4)
1pbyB	0	4	+1||-2	(+1,-2,|+3|,|-4|)
1pbyB	0	4	+1||-2	(|+1|,|-2|,+3,-4)
1pbyB	0	4	+1||-2	(-1,|+2|,|-3|,+4)
1pbyB	0	4	+1||-2	(+1,-2,|+3|,|-4|)
1pbyB	0	4	+1||-2	(|+1|,|-2|,+3,-4)
1pbyB	0	4	+1||-2	(-1,|+2|,|-3|,+4)
1pbyB	0	4	+1||-2	(+1,-2,|+3|,|-4|)
1pcfE	0	4	+1||-2	(|+1|,|-2|,+3,-4)
1pcfE	0	4	+1||-2	(-1,|+2|,|-3|,+4)
1pcfE	0	4	+1||-2	(+1,-2,|+3|,|-4|)
1pdkB	0	4	+1||-2	(-2,|+3|,|-4|,+1)
1peaA	0	7	+1||-2	(+2,+1,+3,+4,|+5|,|-6|,+7)
1peaA	0	7	+1||-2	(-2,-1,-3,-4,-5,|+6|,|-7|)
1pf5A	0	6	+1||-2	(-1,|+2|,|-3|,+6,-4,-5)
1pf5A	1	6	+2|+1|-3	(|+5|,+4,|-6|,+3,-2,+1)
1pg6A	0	4	+1||-2	(|+1|,|-2|,+4,-3)
1pg6A	0	6	+1||-2	(|+2|,|-3|,+1,-5,+6,-4)
1pg6A	0	6	+1||-2	(|+2|,|-3|,+1,-5,+6,-4)
1pg6A	0	3	+1||-2	(|+2|,|-3|,+1)
1pixA	0	7	+1||-2	(-1,|+2|,|-3|,-4,-5,-6,-7)
1pixA	0	6	+1||-2	(-1,|+2|,|-3|,-4,-5,-6)
1pkoA	0	4	+1||-2	(|+3|,|-4|,+2,-1)
1pkoA	0	6	+1||-2	(+1,+6,-5,|+2|,|-3|,+4)
1pkoA	0	6	+1||-2	(-4,+3,-2,|+5|,|-6|,-1)
1pm4B	0	4	+1||-2	(+1,-4,|+2|,|-3|)
1pmhX	0	5	+1||-2	(-1,+2,-5,|+3|,|-4|)
1pn0D	0	4	+1||-2	(|+2|,|-3|,+4,+1)
1pn0D	0	4	+1||-2	(-2,|+3|,|-4|,-1)
1pn0D	0	7	+1||-2	(+7,-3,+6,-5,+4,|+1|,|-2|)
1pn0D	2	7	+1|-4,+3|-2	(-7,|+3|,-6,+5,|-4|,-1,+2)
1pn0D	0	7	+1||-2	(-2,+1,|+4|,|-5|,+6,-3,+7)
1pn0D	0	7	+1||-2	(+2,-1,-4,|+5|,|-6|,+3,-7)
1pn0D	0	7	+1||-2	(-7,+6,-3,-4,-5,|+1|,|-2|)
1pn0D	2	7	+3|+2,+1|-4	(+2,-1,|+5|,+4,+3,|-6|,+7)
1pn0D	0	7	+1||-2	(-2,+1,-5,-4,-3,|+6|,|-7|)
1po5A	0	4	+1||-2	(|+1|,|-2|,-4,+3)
1po5A	0	3	+1||-2	(|+2|,|-3|,+1)
1poiD	0	7	+1||-2	(+2,+1,+3,+4,|+5|,|-6|,+7)
1poiD	0	7	+1||-2	(-2,-1,-3,-4,-5,|+6|,|-7|)
1pp7U	0	4	+1||-2	(|+1|,|-2|,+4,-3)
1pp7U	0	4	+1||-2	(|+3|,|-4|,+2,-1)
1ppjO	0	6	+1||-2	(|+1|,|-2|,-6,+3,-5,+4)
1ppjO	1	6	+1|+3|-2	(-1,|+2|,+6,|-3|,+5,-4)
1ppjO	0	6	+1||-2	(|+4|,|-5|,+3,-6,-2,+1)
1ppjO	1	5	+1|+3|-2	(|+1|,+5,|-2|,+4,-3)
1ppjO	0	5	+1||-2	(|+3|,|-4|,+2,-5,-1)
1pv5A	0	10	+1||-2	(-10,+9,-8,+7,-1,+6,-2,|+3|,|-4|,+5)
1pv5A	0	10	+1||-2	(+10,-9,+8,-7,+1,-6,+2,-3,|+4|,|-5|)
1pv5A	0	10	+1||-2	(-5,+4,-3,+2,-6,+1,-7,|+8|,|-9|,+10)
1pv5A	0	10	+1||-2	(+5,-4,+3,-2,+6,-1,+7,-8,|+9|,|-10|)
1pvgB	0	5	+1||-2	(|+1|,|-2|,+5,+3,-4)
1pvgB	1	5	+1|-3|-2	(-1,|+2|,-5,|-3|,+4)
1pvmB	0	3	+1||-2	(+1,|+2|,|-3|)
1pvmB	0	3	+1||-2	(+1,|+2|,|-3|)
1pyaF	0	5	+1||-2	(|+1|,|-2|,-5,+3,-4)
1pyaF	1	5	+1|+3|-2	(-1,|+2|,+5,|-3|,+4)
1pyaF	0	5	+1||-2	(+1,-2,-5,|+3|,|-4|)
1pytA	0	4	+1||-2	(|+2|,|-3|,+1,-4)
1pz4A	0	5	+1||-2	(-5,+4,|+1|,|-2|,+3)
1pz4A	0	5	+1||-2	(+5,-4,-1,|+2|,|-3|)
1pz4A	0	5	+1||-2	(+3,-2,+1,|+4|,|-5|)
1q0pA	0	6	+1||-2	(+6,+5,+4,+1,|+2|,|-3|)
1q0pA	2	6	+3|-2,-1|-4	(|+3|,-2,-1,|-4|,-5,-6)
1q0rA	0	8	+1||-2	(|+1|,|-2|,+4,+3,+5,+6,+7,+8)
1q0rA	1	8	+1|-3|-2	(-1,|+2|,-4,|-3|,-5,-6,-7,-8)
1q15C	0	6	+1||-2	(|+2|,|-3|,+1,-5,+4,-6)
1q15C	0	6	+1||-2	(-6,|+4|,|-5|,+1,-3,+2)
1q15C	0	6	+1||-2	(|+1|,|-2|,+3,-4,+5,-6)
1q15C	0	6	+1||-2	(-1,|+2|,|-3|,+4,-5,+6)
1q15C	0	6	+1||-2	(+1,-2,|+3|,|-4|,+5,-6)
1q15C	0	6	+1||-2	(+1,-2,+3,-4,|+5|,|-6|)
1q42A	0	6	+1||-2	(|+3|,|-4|,+5,-6,-1,+2)
1q42A	0	6	+1||-2	(-3,|+4|,|-5|,+6,+1,-2)
1q42A	0	6	+1||-2	(+3,-4,|+5|,|-6|,-1,+2)
1q5yC	0	4	+1||-2	(|+2|,|-3|,+1,-4)
1q67A	0	7	+1||-2	(-5,+6,-7,|+1|,|-2|,+3,-4)
1q67A	0	7	+1||-2	(+5,-6,+7,-1,|+2|,|-3|,+4)
1q67A	0	7	+1||-2	(-5,+6,-7,+1,-2,|+3|,|-4|)
1q67A	0	7	+1||-2	(|+5|,|-6|,+7,-1,+2,-3,+4)
1q67A	0	7	+1||-2	(-5,|+6|,|-7|,+1,-2,+3,-4)
1q7eA	0	3	+1||-2	(|+1|,|-2|,+3)
1q7eA	0	3	+1||-2	(-1,|+2|,|-3|)
1q7fA	0	5	+1||-2	(|+2|,|-3|,+4,-5,-1)
1q7fA	0	5	+1||-2	(-2,|+3|,|-4|,+5,+1)
1q7fA	0	5	+1||-2	(+2,-3,|+4|,|-5|,-1)
1q7fA	0	4	+1||-2	(|+2|,|-3|,+4,-1)
1q7fA	0	4	+1||-2	(-2,|+3|,|-4|,+1)
1q7fA	0	4	+1||-2	(|+1|,|-2|,+3,-4)
1q7fA	0	4	+1||-2	(-1,|+2|,|-3|,+4)
1q7fA	0	4	+1||-2	(+1,-2,|+3|,|-4|)
1q7fA	0	4	+1||-2	(|+1|,|-2|,+3,-4)
1q7fA	0	4	+1||-2	(-1,|+2|,|-3|,+4)
1q7fA	0	4	+1||-2	(+1,-2,|+3|,|-4|)
1q7fA	0	4	+1||-2	(|+1|,|-2|,+3,-4)
1q7fA	0	4	+1||-2	(-1,|+2|,|-3|,+4)
1q7fA	0	4	+1||-2	(+1,-2,|+3|,|-4|)
1q7fA	0	4	+1||-2	(|+1|,|-2|,+3,-4)
1q7fA	0	4	+1||-2	(-1,|+2|,|-3|,+4)
1q7fA	0	4	+1||-2	(+1,-2,|+3|,|-4|)
1q7lC	0	5	+1||-2	(|+1|,|-2|,+4,+3,+5)
1q7lC	1	5	+1|-3|-2	(-1,|+2|,-4,|-3|,-5)
1q87B	0	4	+1||-2	(|+1|,|-2|,+3,-4)
1q87B	0	4	+1||-2	(-1,|+2|,|-3|,+4)
1q8bA	0	4	+1||-2	(|+2|,|-3|,+1,-4)
1q9uB	0	5	+1||-2	(|+2|,|-3|,+4,-5,+1)
1q9uB	0	5	+1||-2	(-2,|+3|,|-4|,+5,-1)
1q9uB	0	5	+1||-2	(+2,-3,|+4|,|-5|,+1)
1qamA	0	7	+1||-2	(|+6|,|-7|,+5,+4,+1,+2,+3)
1qcsA	0	4	+1||-2	(|+2|,|-3|,+1,+4)
1qcsA	1	4	+2|-1|-3	(-2,|+3|,-1,|-4|)
1qd1B	0	4	+1||-2	(|+2|,|-3|,+1,-4)
1qexA	0	4	+1||-2	(-1,-2,|+3|,|-4|)
1qexA	0	3	+1||-2	(+1,|+2|,|-3|)
1qexA	0	5	+1||-2	(+1,-5,|+2|,|-3|,+4)
1qexA	0	5	+1||-2	(-1,+5,-2,|+3|,|-4|)
1qexA	0	3	+1||-2	(|+2|,|-3|,+1)
1qf8A	0	3	+1||-2	(|+1|,|-2|,+3)
1qfhA	0	4	+1||-2	(|+3|,|-4|,+2,-1)
1qfhA	0	3	+1||-2	(|+2|,|-3|,+1)
1qfjC	0	6	+1||-2	(-4,+3,-6,|+1|,|-2|,+5)
1qfjC	2	6	+2|-1,+4|-3	(-5,|+2|,-1,+6,|-3|,+4)
1qfjC	0	6	+1||-2	(+5,-2,+1,-6,|+3|,|-4|)
1qfjC	4	6	+4|-3,+6,-1,+2|-5	(|+4|,-3,+6,-1,+2,|-5|)
1qfjC	2	6	+3|-2,+1|-4	(|+5|,-2,+1,|-6|,+3,-4)
1qg8A	0	4	+1||-2	(-1,+4,|+2|,|-3|)
1qhdA	0	4	+1||-2	(+1,-4,|+2|,|-3|)
1qhlA	0	6	+1||-2	(+6,-5,+4,-3,|+1|,|-2|)
1qhlA	0	6	+1||-2	(+2,-1,|+3|,|-4|,+5,-6)
1qhlA	0	6	+1||-2	(-2,+1,-3,|+4|,|-5|,+6)
1qhlA	0	6	+1||-2	(+2,-1,+3,-4,|+5|,|-6|)
1qi9A	0	4	+1||-2	(|+1|,|-2|,+3,-4)
1qi9A	0	4	+1||-2	(-1,|+2|,|-3|,+4)
1qksA	0	5	+1||-2	(|+2|,|-3|,+4,-5,+1)
1qksA	0	5	+1||-2	(-2,|+3|,|-4|,+5,-1)
1qksA	0	5	+1||-2	(+2,-3,|+4|,|-5|,+1)
1qksA	0	4	+1||-2	(-4,|+1|,|-2|,+3)
1qksA	0	4	+1||-2	(+4,-1,|+2|,|-3|)
1qksA	0	4	+1||-2	(|+1|,|-2|,+3,-4)
1qksA	0	4	+1||-2	(-1,|+2|,|-3|,+4)
1qksA	0	4	+1||-2	(+1,-2,|+3|,|-4|)
1qksA	0	4	+1||-2	(|+1|,|-2|,+3,-4)
1qksA	0	4	+1||-2	(-1,|+2|,|-3|,+4)
1qksA	0	4	+1||-2	(+1,-2,|+3|,|-4|)
1qksA	0	4	+1||-2	(|+1|,|-2|,+3,-4)
1qksA	0	4	+1||-2	(-1,|+2|,|-3|,+4)
1qksA	0	4	+1||-2	(+1,-2,|+3|,|-4|)
1qksA	0	4	+1||-2	(|+1|,|-2|,+3,-4)
1qksA	0	4	+1||-2	(-1,|+2|,|-3|,+4)
1qksA	0	4	+1||-2	(+1,-2,|+3|,|-4|)
1qksA	0	4	+1||-2	(-1,|+2|,|-3|,+4)
1qksA	0	4	+1||-2	(+1,-2,|+3|,|-4|)
1qksA	0	4	+1||-2	(|+1|,|-2|,+3,-4)
1qksA	0	4	+1||-2	(-1,|+2|,|-3|,+4)
1qksA	0	4	+1||-2	(+1,-2,|+3|,|-4|)
1qlwA	0	8	+1||-2	(|+1|,|-2|,+4,+3,+5,+6,+7,+8)
1qlwA	1	8	+1|-3|-2	(-1,|+2|,-4,|-3|,-5,-6,-7,-8)
1qnaB	0	10	+1||-2	(|+2|,|-3|,+4,-5,+1,-6,+10,-9,+8,-7)
1qnaB	0	10	+1||-2	(-2,|+3|,|-4|,+5,-1,+6,-10,+9,-8,+7)
[truncated: 23,643 more rows]

## Sheet: Fig2b(1)-(3), Fig2c_Stat
# frustrate	# control
60	1332	# S vs D in para-para-b-x-b motifs for connection overlap rule
11	38	# S vs D in anti-anti-b-x-b motifs for connection overlap rule
416	700	# S vs D in para-anti-b-x-b motifs for connection overlap rule
730	2663	# D vs S in connection ending rule

## Sheet: Fig2b(1)-(3),Fig2c_Raw
# ====================================================================================================================== #
#
# Table showing how many rules were violated or followed for a dataset obtained from the cullpdb database.
# The calculated structures are listed in cullpdb_pc25_res2.5_R1.0_d181213_chains12634.tar.gz.
#
# lip: The number of para-b-x-b motifs against the connection jump-distance rule
# lja: The number of anti-b-x-b motifs against the connection jump-distance rule
# ovlp: The number of motifs against the connection overlap rule (i.e., the motifs are in the S side)
# for para-para-b-x-b motifs, anti-anti-b-x-b motifs, and para-anti-b-x-b motifs.
# bp2: The number of para-para-b-x-b motifs against the connection ending rule (i.e., the motifs are in the D side)
#
# In the bracket,
# ovlp: The number of motifs following the connection overlap rule (i.e., the motifs are in the D side)
# for para-para-b-x-b motifs, anti-anti-b-x-b motifs, and para-anti-b-x-b motifs.
# bp2: The number of para-para-b-x-b motifs following the connection ending rule (i.e., the motifs are in the S side)
#
# ====================================================================================================================== #
# the number having prohibited rules ; (the number having allowed rules)
# ljp:para-jump lja:anti-jump ovlp:overlap(1-3)_S bp2:ending_D (overlap(1-3)_D ending_S1_S2)
ljp:	1	lja:	0	ovlp:	0	0	0	bp2:	1	(	ovlp:	0	0	0	bp2	0	0	)	1|2|3|8|7|6|5|4:++-+-+--
ljp:	0	lja:	0	ovlp:	1	0	0	bp2:	0	(	ovlp:	0	0	0	bp2	0	0	)	4|1|2|3:+--+
ljp:	0	lja:	0	ovlp:	0	0	0	bp2:	0	(	ovlp:	0	0	0	bp2	0	0	)	1|2|3|4:+-+-
ljp:	0	lja:	0	ovlp:	0	0	0	bp2:	0	(	ovlp:	0	0	0	bp2	0	0	)	1|2|3|4:+-+-
ljp:	0	lja:	0	ovlp:	0	0	0	bp2:	0	(	ovlp:	0	0	0	bp2	0	0	)	1|2|3:+-+
ljp:	0	lja:	0	ovlp:	0	0	0	bp2:	0	(	ovlp:	0	0	0	bp2	0	0	)	1|2|3|4:+-+-
ljp:	0	lja:	0	ovlp:	0	0	0	bp2:	0	(	ovlp:	0	0	0	bp2	0	0	)	1|2|3|4:+-+-
ljp:	0	lja:	0	ovlp:	0	0	0	bp2:	0	(	ovlp:	0	0	0	bp2	0	0	)	1|2|3|4:+-+-
ljp:	0	lja:	0	ovlp:	0	0	0	bp2:	0	(	ovlp:	0	0	0	bp2	0	0	)	1|2|3:+-+
ljp:	0	lja:	0	ovlp:	0	0	0	bp2:	1	(	ovlp:	1	0	0	bp2	1	0	)	5|1|4|3|2:+++++
ljp:	0	lja:	0	ovlp:	0	0	0	bp2:	0	(	ovlp:	0	0	0	bp2	0	0	)	1|2|3:+-+
ljp:	0	lja:	0	ovlp:	0	0	0	bp2:	1	(	ovlp:	0	0	0	bp2	1	0	)	2|3|1|4|5|6|8|7:+++++-+-
ljp:	0	lja:	0	ovlp:	0	1	1	bp2:	1	(	ovlp:	0	0	2	bp2	0	0	)	2|1|3|4|6|5|7|8:++-+++-+
ljp:	0	lja:	0	ovlp:	0	0	0	bp2:	0	(	ovlp:	0	0	0	bp2	0	0	)	2|3|1|5|4:+-+-+
ljp:	0	lja:	1	ovlp:	0	0	1	bp2:	0	(	ovlp:	0	0	1	bp2	1	0	)	1|3|2|4|5|10|9|8|6|7:+-----+-+	-
ljp:	0	lja:	0	ovlp:	0	0	0	bp2:	0	(	ovlp:	0	0	0	bp2	0	0	)	1|2|3|4:+-++
ljp:	0	lja:	0	ovlp:	0	0	0	bp2:	0	(	ovlp:	0	0	0	bp2	0	0	)	1|3|2:+-+
ljp:	0	lja:	0	ovlp:	0	0	0	bp2:	0	(	ovlp:	0	0	0	bp2	0	0	)	2|1|3|4:+-+-
ljp:	0	lja:	0	ovlp:	0	0	0	bp2:	0	(	ovlp:	0	0	0	bp2	0	0	)	2|1|6|5|3|4:+-+-+-
ljp:	0	lja:	0	ovlp:	0	0	0	bp2:	0	(	ovlp:	0	0	0	bp2	0	0	)	1|2|3|4|5:+-+-+
ljp:	0	lja:	0	ovlp:	0	0	2	bp2:	0	(	ovlp:	0	0	0	bp2	0	0	)	5|1|4|2|3:+-+++
ljp:	0	lja:	1	ovlp:	0	0	0	bp2:	0	(	ovlp:	0	0	0	bp2	1	0	)	3|2|1|4|5|6:+-----
ljp:	0	lja:	0	ovlp:	0	0	0	bp2:	0	(	ovlp:	0	0	0	bp2	0	0	)	2|1|6|3|4|5:+--+-+
ljp:	0	lja:	0	ovlp:	0	0	0	bp2:	0	(	ovlp:	0	0	0	bp2	0	0	)	2|1|6|3|4|5:+--+-+
ljp:	0	lja:	0	ovlp:	0	0	0	bp2:	0	(	ovlp:	0	0	0	bp2	0	0	)	1|2|3:+-+
ljp:	0	lja:	0	ovlp:	0	0	0	bp2:	0	(	ovlp:	0	0	0	bp2	0	0	)	2|1|3:+-+
ljp:	0	lja:	0	ovlp:	0	0	0	bp2:	0	(	ovlp:	0	0	0	bp2	0	0	)	8|7|1|2|6|3|4|5:+--+-+-+
ljp:	0	lja:	0	ovlp:	0	0	0	bp2:	0	(	ovlp:	0	1	0	bp2	0	0	)	1|2|5|3|4:+-++-
ljp:	0	lja:	0	ovlp:	0	0	0	bp2:	0	(	ovlp:	0	0	0	bp2	0	0	)	1|2|3:+-+
ljp:	0	lja:	1	ovlp:	0	0	0	bp2:	0	(	ovlp:	0	0	0	bp2	0	0	)	1|4|5|6|3|2:+-+-+-
ljp:	0	lja:	0	ovlp:	0	0	0	bp2:	0	(	ovlp:	0	0	0	bp2	0	0	)	1|4|3|2:++-+
ljp:	0	lja:	0	ovlp:	0	0	0	bp2:	0	(	ovlp:	0	0	0	bp2	0	0	)	4|1|3|2:+-+-
ljp:	0	lja:	0	ovlp:	0	0	0	bp2:	0	(	ovlp:	0	0	0	bp2	0	0	)	2|1|3|4|7|5|6:+-+-+-+
ljp:	0	lja:	0	ovlp:	0	0	0	bp2:	0	(	ovlp:	0	0	0	bp2	0	0	)	1|3|2:+-+
ljp:	0	lja:	0	ovlp:	0	0	0	bp2:	0	(	ovlp:	0	0	0	bp2	0	0	)	1|2|3|4|6|5:+-+-+-
ljp:	0	lja:	0	ovlp:	0	0	1	bp2:	0	(	ovlp:	0	0	1	bp2	3	0	)	1|2|4|3|5|6|7|8:+-++++++
ljp:	0	lja:	0	ovlp:	0	0	0	bp2:	0	(	ovlp:	0	0	0	bp2	0	0	)	2|1|4|3|5:+-+-+
ljp:	1	lja:	0	ovlp:	0	0	0	bp2:	0	(	ovlp:	0	0	0	bp2	0	0	)	4|3|2|1|7|6|5:+-+-+-+
ljp:	0	lja:	0	ovlp:	0	0	0	bp2:	1	(	ovlp:	0	0	0	bp2	4	0	)	2|1|4|3|5|6|7|8|10|9:+-+++++++	-
ljp:	0	lja:	0	ovlp:	0	0	0	bp2:	0	(	ovlp:	0	0	0	bp2	2	0	)	2|1|3|4|5:+++++
ljp:	0	lja:	0	ovlp:	0	0	0	bp2:	0	(	ovlp:	0	0	0	bp2	0	0	)	2|1|3:+-+
ljp:	0	lja:	0	ovlp:	0	0	0	bp2:	1	(	ovlp:	0	0	0	bp2	2	0	)	2|3|1|4|5|6:++++++
ljp:	1	lja:	1	ovlp:	0	0	0	bp2:	0	(	ovlp:	2	0	0	bp2	2	0	)	1|7|6|5|2|3|4|8:+-+-+++-
ljp:	0	lja:	0	ovlp:	0	0	0	bp2:	0	(	ovlp:	0	0	0	bp2	0	0	)	1|3|2:+-+
ljp:	0	lja:	0	ovlp:	0	0	0	bp2:	0	(	ovlp:	0	0	0	bp2	0	0	)	1|2|5|3|4:+-+-+
ljp:	0	lja:	0	ovlp:	0	0	0	bp2:	0	(	ovlp:	1	0	0	bp2	3	0	)	3|2|1|4|5|6:++++++
ljp:	0	lja:	0	ovlp:	0	0	0	bp2:	0	(	ovlp:	0	0	0	bp2	0	0	)	2|1|5|3|4:+--+-
ljp:	0	lja:	0	ovlp:	0	0	0	bp2:	2	(	ovlp:	2	0	0	bp2	3	0	)	2|1|3|8|7|4|5|6:++++++++
ljp:	0	lja:	0	ovlp:	0	0	0	bp2:	3	(	ovlp:	1	0	0	bp2	1	0	)	7|1|6|5|2|4|3:+++++++
ljp:	0	lja:	0	ovlp:	0	0	0	bp2:	3	(	ovlp:	1	0	0	bp2	1	0	)	1|6|5|2|4|3:++++++
ljp:	0	lja:	0	ovlp:	0	0	0	bp2:	0	(	ovlp:	0	0	0	bp2	0	0	)	2|1|3|5|4:++++-
ljp:	0	lja:	1	ovlp:	0	0	0	bp2:	0	(	ovlp:	0	0	0	bp2	0	0	)	1|2|4|5|6|3|9|12|11|10|8|7:+-+	-+	-+	-+-+-
ljp:	0	lja:	0	ovlp:	0	0	0	bp2:	1	(	ovlp:	1	0	0	bp2	2	0	)	7|6|1|5|4|2|3:+------
ljp:	0	lja:	0	ovlp:	0	0	0	bp2:	0	(	ovlp:	0	0	0	bp2	0	0	)	1|2|3|4:+-+-
ljp:	0	lja:	0	ovlp:	0	0	0	bp2:	0	(	ovlp:	0	0	0	bp2	0	0	)	4|1|3|2:+-+-
ljp:	0	lja:	0	ovlp:	0	0	0	bp2:	0	(	ovlp:	0	0	0	bp2	2	0	)	2|1|3|4|5:+++++
ljp:	1	lja:	0	ovlp:	0	0	0	bp2:	1	(	ovlp:	5	0	0	bp2	5	0	)	1|8|7|6|5|4|3|2:++++++++
ljp:	0	lja:	0	ovlp:	0	0	0	bp2:	0	(	ovlp:	0	0	0	bp2	1	0	)	1|2|3|4|5:+-+++
ljp:	0	lja:	0	ovlp:	0	0	0	bp2:	0	(	ovlp:	0	0	0	bp2	0	0	)	2|1|3|5|4:++++-
ljp:	0	lja:	0	ovlp:	0	0	0	bp2:	0	(	ovlp:	0	0	0	bp2	0	0	)	4|1|3|2:+-+-
ljp:	0	lja:	1	ovlp:	0	0	0	bp2:	0	(	ovlp:	0	0	0	bp2	1	0	)	1|5|4|3|2|6|7:+--+---
ljp:	0	lja:	0	ovlp:	0	0	0	bp2:	0	(	ovlp:	0	0	0	bp2	0	0	)	1|2|3|4|5|7|6:+-+--+-
ljp:	0	lja:	0	ovlp:	0	0	0	bp2:	0	(	ovlp:	0	0	0	bp2	0	0	)	3|2|1|4|5:+-+-+
ljp:	0	lja:	0	ovlp:	0	0	0	bp2:	0	(	ovlp:	0	0	0	bp2	1	0	)	1|2|3|4|5:+-+++
ljp:	0	lja:	0	ovlp:	0	0	0	bp2:	1	(	ovlp:	1	0	0	bp2	2	0	)	3|2|4|5|1|6|7|8|9:++++++-+-
ljp:	0	lja:	1	ovlp:	0	0	0	bp2:	0	(	ovlp:	0	0	0	bp2	0	0	)	2|5|1|4|3:+--+-
ljp:	0	lja:	0	ovlp:	0	0	0	bp2:	0	(	ovlp:	1	0	0	bp2	2	0	)	3|2|1|4|5:+++++
ljp:	0	lja:	0	ovlp:	0	0	0	bp2:	0	(	ovlp:	0	0	0	bp2	0	0	)	1|4|2|3:+-+-
ljp:	0	lja:	1	ovlp:	0	0	0	bp2:	0	(	ovlp:	0	0	0	bp2	0	0	)	5|4|1|2|3|6|7:+-+-+-+
ljp:	0	lja:	0	ovlp:	0	0	0	bp2:	1	(	ovlp:	2	0	0	bp2	2	0	)	1|2|5|4|3|6:+-----
ljp:	0	lja:	0	ovlp:	0	0	0	bp2:	0	(	ovlp:	0	0	0	bp2	0	0	)	1|4|2|3:+-+-
ljp:	0	lja:	1	ovlp:	0	0	0	bp2:	0	(	ovlp:	0	0	0	bp2	0	0	)	5|4|1|2|3|6|7:+-+-+-+
ljp:	0	lja:	0	ovlp:	0	0	0	bp2:	0	(	ovlp:	1	0	0	bp2	2	0	)	3|2|1|4|5:+++++
ljp:	0	lja:	0	ovlp:	0	0	0	bp2:	0	(	ovlp:	0	0	0	bp2	0	0	)	1|2|3:+-+
ljp:	0	lja:	0	ovlp:	0	0	0	bp2:	0	(	ovlp:	0	0	0	bp2	0	0	)	2|1|3:+-+
ljp:	0	lja:	0	ovlp:	0	0	0	bp2:	0	(	ovlp:	0	0	0	bp2	0	0	)	1|2|3:+-+
ljp:	0	lja:	0	ovlp:	0	0	0	bp2:	0	(	ovlp:	0	0	0	bp2	1	0	)	3|2|1|4|5:+-+++
ljp:	0	lja:	0	ovlp:	0	0	0	bp2:	0	(	ovlp:	0	0	0	bp2	1	0	)	1|2|3|4|5:+-+++
ljp:	0	lja:	0	ovlp:	0	0	0	bp2:	0	(	ovlp:	0	0	0	bp2	0	0	)	1|2|3|4|5:+-+-+
ljp:	0	lja:	0	ovlp:	0	0	0	bp2:	1	(	ovlp:	1	0	0	bp2	1	0	)	5|1|4|3|2:+++++
ljp:	0	lja:	0	ovlp:	0	0	0	bp2:	0	(	ovlp:	0	0	0	bp2	0	0	)	5|1|2|3|4:+-+-+
ljp:	0	lja:	0	ovlp:	0	0	0	bp2:	0	(	ovlp:	0	0	0	bp2	0	0	)	5|1|2|3|4:+-+-+
ljp:	0	lja:	0	ovlp:	0	0	0	bp2:	0	(	ovlp:	0	0	0	bp2	2	0	)	2|1|3|4|5:+++++
ljp:	0	lja:	0	ovlp:	0	0	0	bp2:	1	(	ovlp:	3	0	0	bp2	4	0	)	1|7|6|5|2|3|4:+++++++
ljp:	0	lja:	0	ovlp:	0	0	0	bp2:	0	(	ovlp:	0	0	0	bp2	0	0	)	1|2|3:+-+
ljp:	1	lja:	1	ovlp:	0	0	0	bp2:	0	(	ovlp:	0	0	0	bp2	0	0	)	1|5|4|3|2|8|7|6:++-+-+-+
ljp:	0	lja:	0	ovlp:	0	0	0	bp2:	0	(	ovlp:	0	0	0	bp2	2	0	)	2|1|3|4|5:+++++
ljp:	0	lja:	0	ovlp:	0	0	0	bp2:	0	(	ovlp:	0	0	0	bp2	1	0	)	2|1|3|4|5|6|7|8:+-+-+---
ljp:	0	lja:	0	ovlp:	0	0	0	bp2:	0	(	ovlp:	0	0	0	bp2	0	0	)	1|2|3|4:+-+-
ljp:	0	lja:	0	ovlp:	0	0	0	bp2:	0	(	ovlp:	0	0	0	bp2	1	0	)	2|1|3|4|5:++++-
ljp:	0	lja:	0	ovlp:	0	0	0	bp2:	1	(	ovlp:	0	0	0	bp2	1	0	)	2|3|1|4|5:+++++
ljp:	0	lja:	0	ovlp:	0	0	0	bp2:	0	(	ovlp:	0	0	0	bp2	0	0	)	2|1|3:+-+
ljp:	0	lja:	1	ovlp:	0	0	0	bp2:	0	(	ovlp:	0	0	0	bp2	0	0	)	4|1|2|3|6|5:+-+-+-
ljp:	0	lja:	1	ovlp:	0	0	0	bp2:	0	(	ovlp:	0	0	0	bp2	0	0	)	2|1|4|5|6|3:+-+-+-
ljp:	0	lja:	0	ovlp:	0	0	0	bp2:	0	(	ovlp:	0	0	0	bp2	0	0	)	2|1|3|4|5:+-+-+
ljp:	0	lja:	0	ovlp:	0	0	0	bp2:	1	(	ovlp:	0	0	0	bp2	1	0	)	2|1|3|6|4|5:+-----
ljp:	0	lja:	0	ovlp:	0	0	0	bp2:	0	(	ovlp:	0	0	0	bp2	0	0	)	1|3|2:+-+
ljp:	0	lja:	0	ovlp:	0	0	0	bp2:	0	(	ovlp:	0	0	0	bp2	2	0	)	2|1|3|4|5:+++++
ljp:	0	lja:	0	ovlp:	0	0	0	bp2:	0	(	ovlp:	0	0	0	bp2	0	0	)	3|1|2|5|4:+-+-+
ljp:	1	lja:	0	ovlp:	0	0	0	bp2:	0	(	ovlp:	0	0	0	bp2	0	0	)	4|3|2|1|7|6|5:+-+-+-+
ljp:	0	lja:	0	ovlp:	0	0	0	bp2:	0	(	ovlp:	0	0	0	bp2	1	0	)	1|2|3|4:+---
ljp:	0	lja:	0	ovlp:	0	0	0	bp2:	0	(	ovlp:	0	0	1	bp2	0	0	)	1|3|4|2:+-++
ljp:	1	lja:	1	ovlp:	0	0	0	bp2:	0	(	ovlp:	0	0	0	bp2	0	0	)	1|3|4|5|6|7|8|9|2|10:+-+-+-+-+	-
ljp:	0	lja:	0	ovlp:	0	0	0	bp2:	0	(	ovlp:	0	0	0	bp2	0	0	)	1|2|3:+-+
ljp:	0	lja:	0	ovlp:	0	0	0	bp2:	1	(	ovlp:	1	0	0	bp2	2	0	)	1|5|4|2|3:+++++
ljp:	0	lja:	0	ovlp:	0	0	0	bp2:	0	(	ovlp:	0	0	0	bp2	1	0	)	2|1|3|4:++++
ljp:	0	lja:	0	ovlp:	0	0	0	bp2:	0	(	ovlp:	0	0	0	bp2	0	0	)	4|1|2|3:+-+-
ljp:	0	lja:	0	ovlp:	0	0	0	bp2:	0	(	ovlp:	0	0	0	bp2	0	0	)	1|2|3|4|5|6:+-+-+-
ljp:	0	lja:	0	ovlp:	0	0	0	bp2:	1	(	ovlp:	0	0	1	bp2	1	0	)	6|5|1|4|2|3:+-++++
ljp:	0	lja:	0	ovlp:	0	0	0	bp2:	0	(	ovlp:	1	0	1	bp2	1	0	)	3|2|1|4|6|5|7:++++-++
ljp:	0	lja:	0	ovlp:	0	0	0	bp2:	0	(	ovlp:	0	0	0	bp2	3	0	)	2|1|3|4|5|6:++++++
ljp:	0	lja:	0	ovlp:	0	0	0	bp2:	0	(	ovlp:	0	0	0	bp2	0	0	)	4|1|3|2:+-+-
ljp:	1	lja:	0	ovlp:	0	0	0	bp2:	0	(	ovlp:	0	0	0	bp2	0	0	)	4|3|2|1|7|6|5:+-+-+-+
ljp:	0	lja:	0	ovlp:	0	0	0	bp2:	0	(	ovlp:	0	0	0	bp2	0	0	)	1|2|4|3:+++-
ljp:	0	lja:	0	ovlp:	0	0	0	bp2:	0	(	ovlp:	0	0	0	bp2	0	0	)	1|2|3|4:+-+-
ljp:	0	lja:	0	ovlp:	0	0	1	bp2:	0	(	ovlp:	0	0	1	bp2	0	0	)	1|3|2|4|5:+--+-
ljp:	0	lja:	0	ovlp:	0	0	0	bp2:	0	(	ovlp:	1	0	0	bp2	2	0	)	3|2|1|4|5:+++++
ljp:	0	lja:	0	ovlp:	0	0	0	bp2:	0	(	ovlp:	0	0	0	bp2	1	0	)	3|2|1|4|5:+-+++
ljp:	0	lja:	0	ovlp:	0	0	0	bp2:	0	(	ovlp:	0	0	0	bp2	0	0	)	1|3|2:+-+
ljp:	0	lja:	0	ovlp:	0	0	0	bp2:	0	(	ovlp:	0	0	0	bp2	0	0	)	1|2|3:+-+
ljp:	0	lja:	0	ovlp:	0	0	0	bp2:	0	(	ovlp:	0	0	0	bp2	3	0	)	2|1|3|4|5|6:++++++
ljp:	1	lja:	2	ovlp:	0	0	0	bp2:	0	(	ovlp:	0	0	0	bp2	0	0	)	6|7|3|2|1|9|8|4|5:+-+-+-+-+
ljp:	0	lja:	0	ovlp:	0	0	0	bp2:	0	(	ovlp:	0	0	0	bp2	0	0	)	1|2|3|4:+-+-
ljp:	0	lja:	0	ovlp:	0	0	0	bp2:	0	(	ovlp:	0	0	0	bp2	3	0	)	2|1|3|4|5|6|7|8|9:++++++-+-
ljp:	1	lja:	0	ovlp:	0	0	0	bp2:	1	(	ovlp:	2	0	0	bp2	3	0	)	1|7|6|5|4|2|3:+-+++++
ljp:	0	lja:	0	ovlp:	0	0	0	bp2:	0	(	ovlp:	0	0	0	bp2	0	0	)	1|2|4|3:+-+-
ljp:	0	lja:	0	ovlp:	0	0	0	bp2:	0	(	ovlp:	0	0	0	bp2	2	0	)	2|1|3|4|5:+++++
ljp:	0	lja:	0	ovlp:	0	0	0	bp2:	1	(	ovlp:	2	0	0	bp2	2	0	)	1|2|6|5|4|3:+-----
ljp:	0	lja:	0	ovlp:	0	0	0	bp2:	0	(	ovlp:	1	0	0	bp2	4	0	)	3|2|1|4|5|6|7:+++++++
ljp:	0	lja:	0	ovlp:	0	0	0	bp2:	0	(	ovlp:	0	0	0	bp2	2	0	)	2|1|3|4|5:+++++
ljp:	0	lja:	0	ovlp:	0	0	0	bp2:	0	(	ovlp:	0	0	0	bp2	2	0	)	2|1|3|4|5:+++++
ljp:	0	lja:	0	ovlp:	0	0	0	bp2:	0	(	ovlp:	0	0	0	bp2	0	0	)	1|2|3:+-+
ljp:	0	lja:	0	ovlp:	0	0	0	bp2:	0	(	ovlp:	1	0	0	bp2	2	0	)	3|2|1|4|5:+++++
ljp:	0	lja:	0	ovlp:	0	0	0	bp2:	0	(	ovlp:	0	0	0	bp2	0	0	)	1|2|3:+-+
ljp:	0	lja:	0	ovlp:	0	0	0	bp2:	0	(	ovlp:	0	0	0	bp2	0	0	)	1|2|3|4|5|6:+-++-+
ljp:	0	lja:	0	ovlp:	0	0	0	bp2:	0	(	ovlp:	0	0	0	bp2	0	0	)	1|3|2:+-+
ljp:	0	lja:	0	ovlp:	0	0	0	bp2:	0	(	ovlp:	0	0	0	bp2	0	0	)	2|1|3|4|5:+++-+
ljp:	0	lja:	0	ovlp:	0	0	0	bp2:	0	(	ovlp:	0	0	0	bp2	0	0	)	1|2|3|4|5|6:+-+-+-
ljp:	0	lja:	0	ovlp:	0	0	0	bp2:	0	(	ovlp:	1	0	1	bp2	1	0	)	3|2|1|4|6|5|7:++++-++
ljp:	0	lja:	0	ovlp:	0	0	0	bp2:	0	(	ovlp:	0	0	0	bp2	0	0	)	1|2|3:+-+
ljp:	0	lja:	0	ovlp:	0	0	0	bp2:	0	(	ovlp:	1	0	0	bp2	4	0	)	3|2|1|4|5|6|7:+++++++
ljp:	0	lja:	0	ovlp:	0	0	0	bp2:	0	(	ovlp:	1	0	0	bp2	3	0	)	3|2|1|4|5|6:++++++
ljp:	0	lja:	0	ovlp:	0	0	0	bp2:	1	(	ovlp:	0	0	0	bp2	0	0	)	1|2|4|3:+---
ljp:	0	lja:	0	ovlp:	0	0	0	bp2:	0	(	ovlp:	0	0	0	bp2	0	0	)	1|2|5|3|4:+-+-+
ljp:	1	lja:	0	ovlp:	0	0	0	bp2:	0	(	ovlp:	1	0	0	bp2	0	0	)	4|1|3|2|6|7|5|8:+-+-+-+-
ljp:	0	lja:	0	ovlp:	0	0	0	bp2:	0	(	ovlp:	0	0	0	bp2	0	0	)	1|2|3:+-+
ljp:	0	lja:	0	ovlp:	0	0	0	bp2:	0	(	ovlp:	0	0	0	bp2	0	0	)	2|1|3|4|5|6:+-+-+-
ljp:	0	lja:	0	ovlp:	0	0	0	bp2:	0	(	ovlp:	0	0	0	bp2	0	0	)	1|2|3:+-+
ljp:	0	lja:	0	ovlp:	0	0	0	bp2:	0	(	ovlp:	0	0	0	bp2	0	0	)	1|2|3:+-+
ljp:	0	lja:	0	ovlp:	0	0	0	bp2:	0	(	ovlp:	0	0	0	bp2	0	0	)	2|3|1|4|5:+-+-+
ljp:	0	lja:	0	ovlp:	0	0	0	bp2:	0	(	ovlp:	0	0	0	bp2	0	0	)	7|6|1|5|4|3|2:+-+-+-+
ljp:	0	lja:	1	ovlp:	0	0	0	bp2:	0	(	ovlp:	0	0	1	bp2	2	0	)	2|1|4|5|3|6|7|8:+-+-----
ljp:	0	lja:	0	ovlp:	0	0	0	bp2:	0	(	ovlp:	0	0	0	bp2	0	0	)	1|2|4|3:+-+-
ljp:	0	lja:	0	ovlp:	0	0	0	bp2:	0	(	ovlp:	0	0	0	bp2	0	0	)	1|2|3:+-+
ljp:	0	lja:	0	ovlp:	0	0	0	bp2:	0	(	ovlp:	0	0	0	bp2	1	0	)	1|2|3:+++
ljp:	0	lja:	0	ovlp:	0	0	0	bp2:	0	(	ovlp:	0	0	0	bp2	0	0	)	1|2|3:+-+
ljp:	0	lja:	0	ovlp:	0	0	0	bp2:	0	(	ovlp:	0	0	0	bp2	0	0	)	2|1|3:+-+
ljp:	0	lja:	0	ovlp:	0	0	0	bp2:	0	(	ovlp:	0	0	0	bp2	0	0	)	2|1|3:+-+
ljp:	0	lja:	0	ovlp:	0	0	0	bp2:	0	(	ovlp:	0	0	0	bp2	0	0	)	2|1|4|3:++-+
ljp:	1	lja:	0	ovlp:	0	0	0	bp2:	1	(	ovlp:	2	0	0	bp2	3	0	)	1|7|6|5|4|2|3:+-+++++
ljp:	0	lja:	0	ovlp:	0	0	0	bp2:	0	(	ovlp:	0	0	0	bp2	0	0	)	1|2|4|3:+-+-
ljp:	0	lja:	0	ovlp:	0	0	0	bp2:	0	(	ovlp:	0	0	0	bp2	2	0	)	1|2|3|4|5|6:+-++++
ljp:	0	lja:	0	ovlp:	0	0	0	bp2:	0	(	ovlp:	1	0	0	bp2	4	0	)	3|2|1|4|5|6|7:+++++++
ljp:	0	lja:	0	ovlp:	0	0	0	bp2:	0	(	ovlp:	0	0	0	bp2	0	0	)	1|2|3:+-+
ljp:	0	lja:	0	ovlp:	0	0	0	bp2:	0	(	ovlp:	0	0	0	bp2	0	0	)	2|1|5|3|4:+--+-
ljp:	0	lja:	0	ovlp:	0	0	0	bp2:	0	(	ovlp:	0	0	0	bp2	0	0	)	1|2|3:+-+
ljp:	0	lja:	0	ovlp:	0	0	0	bp2:	0	(	ovlp:	0	0	0	bp2	0	0	)	1|2|3|4:+-+-
ljp:	0	lja:	0	ovlp:	0	0	0	bp2:	1	(	ovlp:	1	0	0	bp2	1	0	)	5|1|4|3|2:+++++
ljp:	0	lja:	0	ovlp:	0	0	0	bp2:	0	(	ovlp:	0	0	0	bp2	0	0	)	1|3|2:+-+
ljp:	0	lja:	0	ovlp:	0	0	1	bp2:	0	(	ovlp:	1	0	2	bp2	1	0	)	3|2|1|4|7|5|8|6:++++-++-
ljp:	0	lja:	0	ovlp:	0	0	0	bp2:	0	(	ovlp:	0	0	0	bp2	0	0	)	1|3|2:++-
ljp:	0	lja:	0	ovlp:	0	0	0	bp2:	0	(	ovlp:	0	0	0	bp2	0	0	)	1|3|2:+-+
ljp:	0	lja:	0	ovlp:	0	0	0	bp2:	0	(	ovlp:	1	0	0	bp2	2	0	)	3|2|1|4|5|7|6:+++++-+
ljp:	0	lja:	0	ovlp:	0	0	0	bp2:	1	(	ovlp:	0	0	0	bp2	1	0	)	1|2|5|3|4:+----
ljp:	0	lja:	0	ovlp:	0	0	0	bp2:	0	(	ovlp:	1	0	0	bp2	1	0	)	3|2|1|4|5:++++-
ljp:	0	lja:	0	ovlp:	0	0	0	bp2:	0	(	ovlp:	0	0	0	bp2	0	0	)	2|1|3|4|5:+-+--
ljp:	0	lja:	0	ovlp:	0	0	0	bp2:	0	(	ovlp:	0	0	0	bp2	0	0	)	3|2|1|4|5:+-+-+
ljp:	0	lja:	0	ovlp:	0	0	0	bp2:	0	(	ovlp:	0	0	0	bp2	0	0	)	1|2|4|3:+++-
ljp:	0	lja:	0	ovlp:	0	0	0	bp2:	0	(	ovlp:	0	0	0	bp2	0	0	)	2|1|3:+-+
ljp:	0	lja:	0	ovlp:	0	0	0	bp2:	0	(	ovlp:	0	0	0	bp2	0	0	)	4|5|1|2|3|6:+-+-+-
ljp:	0	lja:	0	ovlp:	0	0	0	bp2:	0	(	ovlp:	0	0	0	bp2	0	0	)	1|2|3|4|5:+-+-+
ljp:	0	lja:	0	ovlp:	0	0	0	bp2:	0	(	ovlp:	0	0	0	bp2	0	0	)	1|5|4|3|2:+-+-+
ljp:	0	lja:	0	ovlp:	0	0	0	bp2:	0	(	ovlp:	0	0	0	bp2	0	0	)	1|3|2:+-+
ljp:	0	lja:	0	ovlp:	0	0	0	bp2:	0	(	ovlp:	0	0	0	bp2	0	0	)	1|2|3|6|4|5:+-+-+-
ljp:	0	lja:	0	ovlp:	0	0	0	bp2:	0	(	ovlp:	0	0	0	bp2	0	0	)	1|3|2:+-+
ljp:	0	lja:	0	ovlp:	0	0	0	bp2:	0	(	ovlp:	0	0	0	bp2	0	0	)	2|1|3|4|5:+++-+
ljp:	0	lja:	0	ovlp:	0	0	0	bp2:	1	(	ovlp:	1	0	0	bp2	2	0	)	6|1|5|4|2|3:++++++
ljp:	1	lja:	0	ovlp:	0	0	1	bp2:	1	(	ovlp:	3	0	1	bp2	2	0	)	1|8|7|2|3|5|4|6:+++++-++
ljp:	0	lja:	0	ovlp:	0	0	0	bp2:	0	(	ovlp:	0	0	0	bp2	0	0	)	1|2|3:+--
ljp:	0	lja:	0	ovlp:	0	0	0	bp2:	0	(	ovlp:	0	0	0	bp2	0	0	)	1|2|3:+--
ljp:	0	lja:	0	ovlp:	0	0	0	bp2:	0	(	ovlp:	0	0	0	bp2	0	0	)	1|2|3:+--
ljp:	0	lja:	0	ovlp:	0	0	0	bp2:	0	(	ovlp:	0	0	0	bp2	0	0	)	1|2|3:+--
ljp:	0	lja:	0	ovlp:	0	0	0	bp2:	2	(	ovlp:	0	0	0	bp2	1	0	)	2|1|3|4|6|5:++++++
ljp:	0	lja:	0	ovlp:	0	0	0	bp2:	0	(	ovlp:	0	0	0	bp2	0	0	)	2|1|3:+-+
ljp:	0	lja:	0	ovlp:	0	0	0	bp2:	0	(	ovlp:	0	0	0	bp2	0	0	)	1|2|3|5|4:+-+-+
ljp:	0	lja:	0	ovlp:	0	0	0	bp2:	0	(	ovlp:	1	0	0	bp2	2	0	)	3|2|1|4|5|7|6:+++++-+
ljp:	0	lja:	0	ovlp:	0	0	0	bp2:	0	(	ovlp:	0	0	0	bp2	0	0	)	1|2|4|3:+-+-
ljp:	0	lja:	0	ovlp:	0	0	0	bp2:	0	(	ovlp:	1	0	0	bp2	2	0	)	3|2|1|4|5:+++++
ljp:	0	lja:	0	ovlp:	0	0	0	bp2:	0	(	ovlp:	0	0	0	bp2	0	0	)	1|2|3:+-+
ljp:	0	lja:	0	ovlp:	0	0	0	bp2:	0	(	ovlp:	1	0	0	bp2	2	0	)	3|2|1|4|5:+++++
ljp:	1	lja:	0	ovlp:	2	0	0	bp2:	0	(	ovlp:	2	0	0	bp2	4	0	)	1|6|5|4|2|3|8|7|9|10|11:+---+-	+-	++	+
ljp:	0	lja:	0	ovlp:	0	0	0	bp2:	1	(	ovlp:	1	0	0	bp2	1	0	)	5|1|4|3|2:+++++
ljp:	0	lja:	0	ovlp:	0	0	0	bp2:	0	(	ovlp:	0	0	0	bp2	0	0	)	5|1|2|3|4:+-+-+
ljp:	0	lja:	0	ovlp:	0	0	0	bp2:	0	(	ovlp:	0	0	0	bp2	0	0	)	1|2|3|4|5|7|6:+-+--+-
ljp:	0	lja:	0	ovlp:	0	0	0	bp2:	0	(	ovlp:	0	0	0	bp2	0	0	)	1|3|2:+-+
ljp:	0	lja:	0	ovlp:	0	0	0	bp2:	0	(	ovlp:	0	0	0	bp2	0	0	)	1|2|3|6|4|5:+-+-+-
ljp:	0	lja:	0	ovlp:	0	0	0	bp2:	0	(	ovlp:	0	0	0	bp2	0	0	)	1|2|3:+-+
ljp:	0	lja:	0	ovlp:	0	0	0	bp2:	0	(	ovlp:	0	0	0	bp2	1	0	)	1|2|3:+++
ljp:	0	lja:	0	ovlp:	0	0	0	bp2:	0	(	ovlp:	0	0	0	bp2	0	0	)	4|1|3|2:+-+-
ljp:	0	lja:	0	ovlp:	0	0	0	bp2:	1	(	ovlp:	1	0	0	bp2	2	0	)	1|5|4|2|3:+++++
ljp:	0	lja:	0	ovlp:	0	0	0	bp2:	0	(	ovlp:	1	0	0	bp2	3	0	)	3|2|1|4|5|6:++++++
ljp:	0	lja:	0	ovlp:	0	0	0	bp2:	0	(	ovlp:	1	0	0	bp2	3	0	)	3|2|1|4|5|6:++++++
ljp:	0	lja:	0	ovlp:	0	0	0	bp2:	0	(	ovlp:	0	0	0	bp2	0	0	)	1|2|3:+-+
ljp:	0	lja:	0	ovlp:	0	0	0	bp2:	0	(	ovlp:	0	0	0	bp2	0	0	)	4|1|3|2:+-+-
ljp:	0	lja:	0	ovlp:	0	0	0	bp2:	0	(	ovlp:	1	0	0	bp2	3	0	)	3|2|1|4|5|6:++++++
ljp:	0	lja:	0	ovlp:	0	0	0	bp2:	0	(	ovlp:	0	0	0	bp2	0	0	)	1|2|3:+-+
ljp:	0	lja:	0	ovlp:	0	0	0	bp2:	0	(	ovlp:	0	0	0	bp2	0	0	)	1|2|3:+-+
ljp:	0	lja:	0	ovlp:	0	0	1	bp2:	0	(	ovlp:	0	0	0	bp2	0	0	)	1|2|4|3|5:+++-+
ljp:	0	lja:	1	ovlp:	0	0	0	bp2:	2	(	ovlp:	1	0	0	bp2	0	0	)	3|4|2|1|5|7|8|6:++++++--
ljp:	0	lja:	0	ovlp:	0	0	0	bp2:	0	(	ovlp:	0	0	0	bp2	0	0	)	1|4|2|3:+-+-
ljp:	0	lja:	0	ovlp:	0	0	0	bp2:	0	(	ovlp:	1	0	0	bp2	3	0	)	3|2|1|4|5|6:++++++
ljp:	0	lja:	0	ovlp:	0	0	0	bp2:	0	(	ovlp:	0	0	0	bp2	0	0	)	4|1|2|3:+-+-
ljp:	0	lja:	0	ovlp:	0	0	0	bp2:	1	(	ovlp:	0	0	0	bp2	1	0	)	2|3|1|4|5|6:+++++-
ljp:	0	lja:	0	ovlp:	0	0	0	bp2:	0	(	ovlp:	0	0	0	bp2	0	0	)	1|2|3:+-+
ljp:	0	lja:	0	ovlp:	0	0	0	bp2:	0	(	ovlp:	0	0	0	bp2	0	0	)	1|2|3|4:+-+-
ljp:	0	lja:	0	ovlp:	0	0	0	bp2:	0	(	ovlp:	0	0	0	bp2	0	0	)	1|2|3|4:+-+-
ljp:	0	lja:	0	ovlp:	0	0	0	bp2:	0	(	ovlp:	0	0	0	bp2	0	0	)	1|2|3|4:+-+-
ljp:	0	lja:	0	ovlp:	0	0	0	bp2:	0	(	ovlp:	0	0	0	bp2	0	0	)	1|2|3|4:+-+-
ljp:	0	lja:	0	ovlp:	0	0	0	bp2:	0	(	ovlp:	0	0	0	bp2	0	0	)	1|2|3|4:+-+-
ljp:	0	lja:	1	ovlp:	0	0	0	bp2:	0	(	ovlp:	0	0	0	bp2	0	0	)	4|1|3|2|5:+-+--
ljp:	1	lja:	0	ovlp:	0	0	0	bp2:	0	(	ovlp:	0	0	0	bp2	0	0	)	2|1|6|5|4|3:+--+-+
ljp:	0	lja:	0	ovlp:	0	0	0	bp2:	0	(	ovlp:	0	0	0	bp2	0	0	)	2|1|4|3:+--+
ljp:	0	lja:	0	ovlp:	0	0	0	bp2:	0	(	ovlp:	0	0	0	bp2	0	0	)	1|2|3|4:+-+-
ljp:	0	lja:	0	ovlp:	0	0	0	bp2:	0	(	ovlp:	0	0	0	bp2	0	0	)	1|2|3:+-+
ljp:	0	lja:	0	ovlp:	0	0	0	bp2:	0	(	ovlp:	0	0	0	bp2	2	0	)	1|2|3|4:++++
ljp:	0	lja:	0	ovlp:	0	0	0	bp2:	0	(	ovlp:	1	0	0	bp2	3	0	)	3|2|1|4|5|6:++++++
ljp:	0	lja:	0	ovlp:	0	0	0	bp2:	0	(	ovlp:	0	0	0	bp2	0	0	)	2|1|6|3|4|5:+-+-+-
ljp:	0	lja:	0	ovlp:	0	0	0	bp2:	0	(	ovlp:	0	0	0	bp2	0	0	)	2|1|3:+--
ljp:	0	lja:	0	ovlp:	0	0	0	bp2:	0	(	ovlp:	0	0	0	bp2	2	0	)	1|2|3|4|5:+----
ljp:	1	lja:	0	ovlp:	0	0	0	bp2:	0	(	ovlp:	1	0	0	bp2	0	0	)	2|1|6|5|4|3:+-++-+
ljp:	0	lja:	0	ovlp:	0	0	0	bp2:	0	(	ovlp:	1	0	0	bp2	3	0	)	3|2|1|4|5|6:++++++
ljp:	0	lja:	1	ovlp:	0	0	0	bp2:	0	(	ovlp:	0	0	1	bp2	0	0	)	9|2|3|4|1|5|6|7|8:+-+--+-+-
ljp:	0	lja:	0	ovlp:	0	0	0	bp2:	0	(	ovlp:	0	0	0	bp2	0	0	)	1|2|3:+-+
ljp:	0	lja:	0	ovlp:	0	0	0	bp2:	0	(	ovlp:	0	0	0	bp2	0	0	)	1|2|3:+-+
ljp:	0	lja:	0	ovlp:	0	0	0	bp2:	0	(	ovlp:	0	0	0	bp2	0	0	)	1|2|3:+-+
ljp:	0	lja:	0	ovlp:	0	0	0	bp2:	0	(	ovlp:	0	0	0	bp2	0	0	)	1|2|3:+-+
ljp:	1	lja:	0	ovlp:	0	0	1	bp2:	1	(	ovlp:	2	0	1	bp2	1	0	)	10|2|9|8|1|7|3|4|5|6:++-+++++-	+
ljp:	0	lja:	0	ovlp:	0	0	0	bp2:	0	(	ovlp:	0	0	0	bp2	0	0	)	1|2|3|4:+-+-
ljp:	0	lja:	0	ovlp:	0	0	0	bp2:	0	(	ovlp:	1	0	0	bp2	3	0	)	3|2|1|4|5|6|8|7:+++++++-
ljp:	0	lja:	0	ovlp:	0	0	0	bp2:	0	(	ovlp:	0	0	0	bp2	1	0	)	1|2|3|4|5:+---+
ljp:	0	lja:	0	ovlp:	0	0	0	bp2:	1	(	ovlp:	0	0	0	bp2	0	0	)	2|1|3|12|11|4|5|10|6|9|8|7:+++	+-	+-	---+-
ljp:	0	lja:	0	ovlp:	0	0	0	bp2:	0	(	ovlp:	0	0	0	bp2	0	0	)	1|2|3:+-+
ljp:	0	lja:	0	ovlp:	0	0	0	bp2:	0	(	ovlp:	0	0	0	bp2	0	0	)	1|2|3:+-+
ljp:	0	lja:	0	ovlp:	0	0	0	bp2:	0	(	ovlp:	0	0	0	bp2	0	0	)	1|2|3|4:+-+-
ljp:	0	lja:	0	ovlp:	0	0	0	bp2:	0	(	ovlp:	0	0	0	bp2	1	0	)	1|2|3|4|6|5:+----+
ljp:	0	lja:	0	ovlp:	0	0	0	bp2:	0	(	ovlp:	0	0	0	bp2	0	0	)	2|1|3|4|5:+-+--
ljp:	0	lja:	0	ovlp:	0	0	0	bp2:	0	(	ovlp:	0	0	1	bp2	0	0	)	1|2|6|3|5|4:+--+-+
ljp:	0	lja:	0	ovlp:	0	0	0	bp2:	0	(	ovlp:	0	0	1	bp2	0	0	)	1|6|2|5|4|3:++-+-+
ljp:	0	lja:	0	ovlp:	0	0	1	bp2:	0	(	ovlp:	0	1	2	bp2	0	0	)	1|2|6|3|5|4|7:+-+--++
ljp:	0	lja:	1	ovlp:	0	0	0	bp2:	2	(	ovlp:	0	0	0	bp2	0	0	)	1|7|6|2|5|4|3:+-++++-
ljp:	0	lja:	0	ovlp:	0	0	0	bp2:	0	(	ovlp:	0	0	0	bp2	0	0	)	3|2|1|4|5:+-+-+
ljp:	0	lja:	0	ovlp:	0	0	0	bp2:	0	(	ovlp:	0	0	0	bp2	0	0	)	1|2|3|4:+-+-
ljp:	0	lja:	0	ovlp:	0	0	0	bp2:	0	(	ovlp:	0	0	0	bp2	0	0	)	1|2|3|4:+-+-
ljp:	0	lja:	0	ovlp:	0	0	0	bp2:	0	(	ovlp:	0	0	0	bp2	0	0	)	1|2|3|4:+-+-
ljp:	0	lja:	0	ovlp:	0	0	0	bp2:	0	(	ovlp:	0	0	0	bp2	0	0	)	1|2|3|4:+-+-
ljp:	0	lja:	0	ovlp:	0	0	0	bp2:	0	(	ovlp:	0	0	0	bp2	0	0	)	5|1|2|3|4:+-+-+
ljp:	0	lja:	0	ovlp:	0	0	0	bp2:	0	(	ovlp:	0	0	0	bp2	0	0	)	2|1|4|3:+--+
ljp:	1	lja:	0	ovlp:	0	0	0	bp2:	0	(	ovlp:	0	0	0	bp2	0	0	)	2|1|5|6|7|4|3:+-+-+-+
ljp:	0	lja:	0	ovlp:	0	0	0	bp2:	0	(	ovlp:	0	0	0	bp2	0	0	)	1|2|3|4|5:+-+--
ljp:	0	lja:	0	ovlp:	0	0	0	bp2:	0	(	ovlp:	0	0	0	bp2	0	0	)	2|1|6|5|3|4:+-+-+-
ljp:	0	lja:	0	ovlp:	0	0	0	bp2:	0	(	ovlp:	0	0	0	bp2	0	0	)	3|2|1|4|5:++-+-
ljp:	0	lja:	0	ovlp:	0	0	0	bp2:	0	(	ovlp:	1	0	0	bp2	3	0	)	3|2|1|4|5|6|7|8:++++++--
ljp:	0	lja:	0	ovlp:	0	0	0	bp2:	0	(	ovlp:	0	0	0	bp2	0	0	)	2|1|3:+-+
ljp:	0	lja:	0	ovlp:	0	0	0	bp2:	0	(	ovlp:	0	0	0	bp2	0	0	)	1|3|2:+-+
ljp:	0	lja:	0	ovlp:	0	0	0	bp2:	0	(	ovlp:	0	0	0	bp2	0	0	)	1|2|3|5|4:++-+-
ljp:	0	lja:	0	ovlp:	0	0	0	bp2:	0	(	ovlp:	0	0	0	bp2	1	0	)	2|3|4|1|5|6|7:+-++++-
ljp:	0	lja:	0	ovlp:	0	0	0	bp2:	0	(	ovlp:	0	0	0	bp2	0	0	)	1|3|2:+-+
ljp:	0	lja:	0	ovlp:	1	0	0	bp2:	0	(	ovlp:	0	0	0	bp2	0	0	)	1|2|6|4|5|3:+-+-+-
ljp:	0	lja:	0	ovlp:	0	0	0	bp2:	0	(	ovlp:	0	0	0	bp2	0	0	)	1|2|3|4|5:+-++-
ljp:	0	lja:	0	ovlp:	0	0	0	bp2:	0	(	ovlp:	0	0	0	bp2	0	0	)	1|2|3|5|4:++-+-
ljp:	0	lja:	0	ovlp:	0	0	0	bp2:	0	(	ovlp:	1	0	0	bp2	3	0	)	3|2|1|4|5|6:++++++
ljp:	0	lja:	0	ovlp:	0	0	0	bp2:	0	(	ovlp:	0	0	0	bp2	0	0	)	5|1|2|3|4:+-+-+
ljp:	0	lja:	0	ovlp:	0	0	2	bp2:	0	(	ovlp:	0	0	0	bp2	0	0	)	5|1|4|2|3:+-+++
ljp:	0	lja:	0	ovlp:	0	0	0	bp2:	0	(	ovlp:	0	0	0	bp2	1	0	)	2|1|3|4:++++
ljp:	0	lja:	0	ovlp:	0	0	0	bp2:	0	(	ovlp:	0	0	0	bp2	0	0	)	3|2|1|4|5:+-++-
ljp:	0	lja:	0	ovlp:	0	0	0	bp2:	1	(	ovlp:	1	0	0	bp2	1	0	)	5|1|4|3|2:+++++
ljp:	0	lja:	0	ovlp:	0	0	0	bp2:	0	(	ovlp:	0	0	0	bp2	0	0	)	1|2|3|4:+-+-
ljp:	0	lja:	0	ovlp:	0	0	0	bp2:	0	(	ovlp:	1	0	0	bp2	2	0	)	3|2|1|4|5|7|6:+++++-+
ljp:	0	lja:	0	ovlp:	0	0	0	bp2:	0	(	ovlp:	0	0	0	bp2	3	0	)	1|2|3|4|5:+++++
ljp:	0	lja:	0	ovlp:	0	0	0	bp2:	0	(	ovlp:	0	0	0	bp2	0	0	)	1|2|3:+-+
ljp:	0	lja:	0	ovlp:	0	0	0	bp2:	0	(	ovlp:	0	0	0	bp2	0	0	)	2|3|1|5|4:+-+-+
ljp:	0	lja:	0	ovlp:	0	0	0	bp2:	0	(	ovlp:	0	0	0	bp2	0	0	)	4|1|3|2:+-+-
ljp:	1	lja:	1	ovlp:	2	0	1	bp2:	1	(	ovlp:	2	0	0	bp2	1	0	)	1|5|4|6|3|7|8|2|9:+-----++-
ljp:	0	lja:	0	ovlp:	0	0	0	bp2:	0	(	ovlp:	0	0	0	bp2	0	0	)	2|1|3:+-+
ljp:	0	lja:	0	ovlp:	0	0	0	bp2:	0	(	ovlp:	0	0	0	bp2	0	0	)	1|2|4|5|6|3:+-+-+-
ljp:	0	lja:	0	ovlp:	0	0	0	bp2:	0	(	ovlp:	0	0	1	bp2	1	0	)	2|1|3|4|5|6:++-+++
ljp:	0	lja:	0	ovlp:	0	0	0	bp2:	0	(	ovlp:	0	0	0	bp2	0	0	)	4|1|3|2:+-+-
ljp:	0	lja:	0	ovlp:	0	0	0	bp2:	0	(	ovlp:	1	0	0	bp2	1	0	)	4|1|2|3:++++
ljp:	0	lja:	0	ovlp:	0	0	0	bp2:	0	(	ovlp:	0	0	0	bp2	0	0	)	2|1|5|4|3:+-+-+
ljp:	0	lja:	0	ovlp:	0	0	0	bp2:	0	(	ovlp:	0	0	0	bp2	0	0	)	1|3|2:+-+
ljp:	0	lja:	0	ovlp:	0	0	0	bp2:	0	(	ovlp:	0	0	0	bp2	0	0	)	1|4|2|3:+-+-
ljp:	0	lja:	0	ovlp:	0	0	0	bp2:	0	(	ovlp:	0	0	0	bp2	0	0	)	1|2|3|5|4:+-+-+
ljp:	0	lja:	0	ovlp:	0	0	0	bp2:	0	(	ovlp:	0	0	0	bp2	0	0	)	1|2|3|4|6|5:+-+-+-
ljp:	0	lja:	0	ovlp:	0	0	0	bp2:	0	(	ovlp:	0	0	0	bp2	0	0	)	1|2|3:+-+
ljp:	0	lja:	0	ovlp:	0	0	0	bp2:	0	(	ovlp:	0	0	0	bp2	0	0	)	1|2|4|3:+-+-
ljp:	0	lja:	0	ovlp:	0	0	0	bp2:	0	(	ovlp:	1	0	0	bp2	3	0	)	3|2|1|4|5|6|7|8:++++++--
ljp:	0	lja:	0	ovlp:	0	0	0	bp2:	0	(	ovlp:	0	0	0	bp2	0	0	)	1|3|2:+-+
ljp:	0	lja:	0	ovlp:	0	0	0	bp2:	0	(	ovlp:	0	0	0	bp2	0	0	)	1|2|3|4:+-+-
ljp:	0	lja:	0	ovlp:	0	0	0	bp2:	0	(	ovlp:	0	0	0	bp2	0	0	)	2|1|3|4:+-+-
ljp:	0	lja:	0	ovlp:	0	0	0	bp2:	0	(	ovlp:	0	0	0	bp2	0	0	)	5|1|2|3|4:+-+-+
ljp:	0	lja:	0	ovlp:	0	0	0	bp2:	0	(	ovlp:	0	0	0	bp2	0	0	)	1|2|3:+-+
ljp:	2	lja:	0	ovlp:	0	0	1	bp2:	0	(	ovlp:	0	0	1	bp2	0	0	)	7|3|2|1|5|6|4:++-+-++
ljp:	0	lja:	0	ovlp:	0	0	0	bp2:	0	(	ovlp:	0	0	0	bp2	2	0	)	2|1|3|4|5:+++++
ljp:	0	lja:	0	ovlp:	0	0	0	bp2:	0	(	ovlp:	0	0	0	bp2	0	0	)	1|2|3|5|4:+-+-+
ljp:	0	lja:	0	ovlp:	0	0	0	bp2:	0	(	ovlp:	0	0	0	bp2	0	0	)	1|2|3:+--
ljp:	0	lja:	0	ovlp:	0	0	0	bp2:	0	(	ovlp:	0	0	0	bp2	0	0	)	1|2|3:+--
ljp:	0	lja:	0	ovlp:	0	0	0	bp2:	0	(	ovlp:	0	0	0	bp2	0	0	)	1|2|3:+--
ljp:	0	lja:	0	ovlp:	0	0	0	bp2:	0	(	ovlp:	0	0	0	bp2	0	0	)	1|2|3:+--
ljp:	0	lja:	0	ovlp:	0	0	0	bp2:	0	(	ovlp:	0	0	0	bp2	0	0	)	1|2|4|3:+-+-
ljp:	0	lja:	1	ovlp:	0	0	0	bp2:	0	(	ovlp:	0	0	0	bp2	0	0	)	2|6|1|5|3|4:+-+---
ljp:	0	lja:	1	ovlp:	0	0	0	bp2:	0	(	ovlp:	0	0	0	bp2	0	0	)	3|2|1|4|5:+----
ljp:	0	lja:	1	ovlp:	0	0	0	bp2:	0	(	ovlp:	0	0	0	bp2	1	0	)	3|2|1|4|5|6:+-----
ljp:	1	lja:	1	ovlp:	0	0	0	bp2:	1	(	ovlp:	3	0	0	bp2	1	0	)	1|8|7|4|5|6|2|3:+-+---+-
ljp:	0	lja:	0	ovlp:	0	0	0	bp2:	0	(	ovlp:	1	0	0	bp2	2	0	)	3|2|1|4|5|6|7:+++++-+
ljp:	0	lja:	0	ovlp:	0	0	0	bp2:	0	(	ovlp:	0	0	0	bp2	0	0	)	2|1|3|4|9|5|6|7|8:+--+-+-+-
ljp:	0	lja:	0	ovlp:	0	0	0	bp2:	0	(	ovlp:	0	0	0	bp2	0	0	)	1|2|3|7|6|5|4:+-+-+-+
ljp:	0	lja:	0	ovlp:	0	0	0	bp2:	0	(	ovlp:	0	0	0	bp2	0	0	)	1|3|2:+-+
ljp:	0	lja:	0	ovlp:	0	0	0	bp2:	0	(	ovlp:	1	0	0	bp2	4	0	)	3|2|1|4|5|6|7:+++++++
ljp:	0	lja:	0	ovlp:	0	0	0	bp2:	0	(	ovlp:	1	0	0	bp2	3	0	)	3|2|1|4|5|6:++++++
ljp:	0	lja:	0	ovlp:	0	0	0	bp2:	0	(	ovlp:	0	0	0	bp2	1	0	)	3|2|1|4|5:+-+++
ljp:	0	lja:	0	ovlp:	0	0	1	bp2:	0	(	ovlp:	0	0	1	bp2	3	0	)	1|3|2|4|5|6|7:+------
ljp:	0	lja:	0	ovlp:	0	0	0	bp2:	0	(	ovlp:	1	0	1	bp2	1	0	)	6|5|1|2|4|3:+++++-
ljp:	0	lja:	0	ovlp:	0	0	0	bp2:	0	(	ovlp:	0	0	0	bp2	0	0	)	1|4|3|2:+-+-
ljp:	0	lja:	0	ovlp:	0	0	0	bp2:	0	(	ovlp:	0	0	0	bp2	0	0	)	1|2|4|3:++-+
ljp:	0	lja:	0	ovlp:	0	0	0	bp2:	0	(	ovlp:	0	0	0	bp2	0	0	)	1|2|3|4:+-+-
ljp:	0	lja:	0	ovlp:	0	0	0	bp2:	0	(	ovlp:	0	0	0	bp2	0	0	)	1|2|3|4:+-+-
ljp:	0	lja:	0	ovlp:	0	0	0	bp2:	0	(	ovlp:	0	0	0	bp2	0	0	)	1|2|3|4:+-+-
ljp:	0	lja:	0	ovlp:	0	0	0	bp2:	0	(	ovlp:	0	0	0	bp2	0	0	)	1|2|3|4:+-+-
ljp:	0	lja:	0	ovlp:	0	0	0	bp2:	0	(	ovlp:	0	0	0	bp2	0	0	)	1|2|3|4:+-+-
ljp:	0	lja:	0	ovlp:	0	0	0	bp2:	0	(	ovlp:	0	0	0	bp2	0	0	)	1|2|3|4:+-+-
ljp:	0	lja:	0	ovlp:	0	0	0	bp2:	0	(	ovlp:	0	0	0	bp2	0	0	)	1|2|3:+--
ljp:	0	lja:	0	ovlp:	0	0	0	bp2:	0	(	ovlp:	0	0	0	bp2	0	0	)	1|2|3|4|5:+-+-+
ljp:	0	lja:	0	ovlp:	0	0	0	bp2:	3	(	ovlp:	1	0	0	bp2	1	0	)	1|6|2|5|4|3:++++++
ljp:	0	lja:	0	ovlp:	0	0	0	bp2:	0	(	ovlp:	0	0	0	bp2	1	0	)	2|1|3|4:++++
ljp:	0	lja:	0	ovlp:	0	0	0	bp2:	0	(	ovlp:	1	0	0	bp2	4	0	)	3|2|1|4|5|6|7:+++++++
ljp:	0	lja:	0	ovlp:	0	0	0	bp2:	0	(	ovlp:	1	0	0	bp2	2	0	)	3|2|1|4|5|6|7|8:+++++-+-
ljp:	0	lja:	0	ovlp:	0	0	0	bp2:	0	(	ovlp:	0	0	0	bp2	1	0	)	2|1|3|4:++++
ljp:	0	lja:	1	ovlp:	0	0	0	bp2:	0	(	ovlp:	0	0	0	bp2	2	0	)	1|7|6|5|2|3|4:+-+-+++
ljp:	0	lja:	0	ovlp:	0	0	0	bp2:	0	(	ovlp:	0	0	0	bp2	0	0	)	1|2|3|5|4:+-+-+
ljp:	2	lja:	0	ovlp:	0	0	0	bp2:	0	(	ovlp:	2	0	0	bp2	0	0	)	1|6|8|7|3|4|2|5:+-+-+-+-
ljp:	0	lja:	0	ovlp:	0	0	0	bp2:	0	(	ovlp:	0	0	0	bp2	0	0	)	1|2|3|5|4:+-+-+
ljp:	0	lja:	0	ovlp:	0	0	0	bp2:	0	(	ovlp:	0	0	0	bp2	0	0	)	1|2|3:+-+
ljp:	1	lja:	0	ovlp:	0	0	0	bp2:	1	(	ovlp:	3	0	0	bp2	3	0	)	6|7|1|2|3|4|5:+++++++
ljp:	0	lja:	0	ovlp:	0	0	0	bp2:	0	(	ovlp:	0	0	0	bp2	0	0	)	1|2|3|4|5:+-+-+
ljp:	0	lja:	0	ovlp:	0	0	0	bp2:	0	(	ovlp:	1	0	0	bp2	4	0	)	3|2|1|4|5|6|7|8:+++++++-
ljp:	0	lja:	0	ovlp:	0	0	0	bp2:	0	(	ovlp:	0	0	0	bp2	0	0	)	1|2|3:+-+
ljp:	0	lja:	0	ovlp:	0	0	0	bp2:	0	(	ovlp:	0	0	0	bp2	0	0	)	1|2|4|3:+++-
ljp:	0	lja:	0	ovlp:	0	0	0	bp2:	0	(	ovlp:	0	0	0	bp2	0	0	)	1|2|3|4:+-+-
ljp:	0	lja:	0	ovlp:	0	0	0	bp2:	0	(	ovlp:	0	0	0	bp2	0	0	)	1|2|3|4:+-+-
ljp:	0	lja:	0	ovlp:	0	0	0	bp2:	0	(	ovlp:	0	0	0	bp2	0	0	)	1|2|3|4:+-+-
ljp:	0	lja:	0	ovlp:	0	0	0	bp2:	0	(	ovlp:	0	0	0	bp2	0	0	)	1|2|3|4:+-+-
ljp:	0	lja:	0	ovlp:	0	0	0	bp2:	0	(	ovlp:	0	0	0	bp2	0	0	)	1|2|3|4:+-+-
ljp:	0	lja:	0	ovlp:	0	0	0	bp2:	0	(	ovlp:	0	0	0	bp2	0	0	)	1|2|3|4:+-+-
ljp:	0	lja:	0	ovlp:	0	0	0	bp2:	0	(	ovlp:	0	0	0	bp2	0	0	)	1|2|3|4:+-+-
ljp:	0	lja:	0	ovlp:	0	0	0	bp2:	0	(	ovlp:	0	0	0	bp2	0	0	)	1|2|3|4:+-+-
ljp:	0	lja:	0	ovlp:	0	0	0	bp2:	0	(	ovlp:	0	0	0	bp2	0	0	)	1|2|3|4:+-+-
ljp:	0	lja:	0	ovlp:	0	0	0	bp2:	0	(	ovlp:	0	0	0	bp2	0	0	)	1|2|3|4:+-+-
ljp:	0	lja:	0	ovlp:	0	0	0	bp2:	0	(	ovlp:	0	0	0	bp2	0	0	)	1|2|3|4|5|6|7:+-+-+-+
ljp:	0	lja:	0	ovlp:	0	0	0	bp2:	0	(	ovlp:	0	0	0	bp2	3	0	)	1|2|3|4|5:+++++
ljp:	0	lja:	0	ovlp:	0	0	0	bp2:	0	(	ovlp:	0	0	0	bp2	0	0	)	1|2|3|4:+-+-
ljp:	0	lja:	0	ovlp:	0	0	0	bp2:	0	(	ovlp:	0	0	0	bp2	0	0	)	1|2|3|4:+-+-
ljp:	0	lja:	0	ovlp:	0	0	0	bp2:	0	(	ovlp:	0	0	0	bp2	0	0	)	1|2|3|4:+-+-
ljp:	0	lja:	0	ovlp:	0	0	0	bp2:	0	(	ovlp:	0	0	0	bp2	0	0	)	1|2|3|4:+-+-
ljp:	0	lja:	0	ovlp:	0	0	0	bp2:	0	(	ovlp:	0	0	0	bp2	0	0	)	1|2|3|4:+-+-
ljp:	0	lja:	0	ovlp:	0	0	0	bp2:	0	(	ovlp:	0	0	0	bp2	0	0	)	1|2|3|5|4:+-+-+
ljp:	0	lja:	0	ovlp:	0	0	0	bp2:	0	(	ovlp:	0	0	2	bp2	1	0	)	6|1|2|5|3|4:++-+--
ljp:	0	lja:	0	ovlp:	0	0	0	bp2:	0	(	ovlp:	0	0	1	bp2	0	0	)	2|3|4|1|5|8|7|6:+-++--+-
ljp:	0	lja:	0	ovlp:	0	0	0	bp2:	0	(	ovlp:	0	0	0	bp2	0	0	)	1|2|3:+--
ljp:	0	lja:	0	ovlp:	0	0	0	bp2:	0	(	ovlp:	0	0	0	bp2	1	0	)	1|2|3|4:+++-
ljp:	0	lja:	0	ovlp:	0	0	0	bp2:	0	(	ovlp:	0	0	0	bp2	0	0	)	4|3|2|1|5|6|7|8:+-+-+-+-
ljp:	0	lja:	0	ovlp:	0	0	0	bp2:	0	(	ovlp:	0	0	0	bp2	2	0	)	2|1|3|4|5:+++++
ljp:	1	lja:	0	ovlp:	0	0	1	bp2:	1	(	ovlp:	1	1	2	bp2	0	0	)	1|8|2|3|7|4|6|5|9|10:+++-+--++	-
ljp:	0	lja:	0	ovlp:	0	0	0	bp2:	0	(	ovlp:	0	0	0	bp2	0	0	)	1|2|3|4:+-+-
ljp:	0	lja:	0	ovlp:	0	0	0	bp2:	0	(	ovlp:	0	0	0	bp2	0	0	)	1|2|3|4:+-+-
ljp:	0	lja:	0	ovlp:	0	0	0	bp2:	0	(	ovlp:	0	0	0	bp2	0	0	)	1|2|3|4:+-+-
ljp:	0	lja:	0	ovlp:	0	0	0	bp2:	0	(	ovlp:	0	0	0	bp2	0	0	)	1|2|3|4:+-+-
ljp:	0	lja:	0	ovlp:	0	0	0	bp2:	0	(	ovlp:	0	0	0	bp2	0	0	)	1|2|3|4:+-+-
ljp:	0	lja:	0	ovlp:	0	0	0	bp2:	0	(	ovlp:	0	0	0	bp2	0	0	)	1|2|3|4:+-+-
ljp:	0	lja:	0	ovlp:	0	0	0	bp2:	0	(	ovlp:	0	0	0	bp2	0	0	)	1|2|3|4:+-+-
ljp:	0	lja:	0	ovlp:	0	0	0	bp2:	0	(	ovlp:	0	0	0	bp2	0	0	)	1|2|3|5|4:+-+-+
ljp:	0	lja:	0	ovlp:	0	0	0	bp2:	0	(	ovlp:	0	0	0	bp2	0	0	)	1|2|3|4:+-+-
ljp:	0	lja:	0	ovlp:	0	0	0	bp2:	0	(	ovlp:	0	0	0	bp2	0	0	)	1|2|3|4:++-+
ljp:	0	lja:	0	ovlp:	0	0	0	bp2:	0	(	ovlp:	0	0	0	bp2	0	0	)	1|2|3|4|5|6|7:++-+-+-
ljp:	0	lja:	0	ovlp:	0	0	0	bp2:	0	(	ovlp:	0	0	0	bp2	0	0	)	2|1|3|5|4:+++-+
ljp:	0	lja:	0	ovlp:	0	0	0	bp2:	0	(	ovlp:	1	0	0	bp2	2	0	)	3|2|1|4|5:+++++
ljp:	0	lja:	0	ovlp:	0	0	0	bp2:	0	(	ovlp:	0	0	0	bp2	0	0	)	1|2|3|4|6|5:+-+-+-
ljp:	1	lja:	0	ovlp:	0	0	0	bp2:	0	(	ovlp:	1	0	0	bp2	1	0	)	5|4|1|2|3|6:+++-++
ljp:	1	lja:	0	ovlp:	0	0	1	bp2:	0	(	ovlp:	0	0	1	bp2	0	0	)	7|1|8|6|5|4|3|2:++-+-+-+
ljp:	0	lja:	0	ovlp:	0	0	0	bp2:	0	(	ovlp:	0	0	0	bp2	0	0	)	1|2|3:+-+
ljp:	0	lja:	0	ovlp:	0	0	0	bp2:	0	(	ovlp:	0	0	0	bp2	0	0	)	2|1|4|3:++-+
ljp:	0	lja:	0	ovlp:	0	0	0	bp2:	0	(	ovlp:	1	0	0	bp2	3	0	)	3|2|1|4|5|6:++++++
ljp:	0	lja:	0	ovlp:	0	0	0	bp2:	0	(	ovlp:	1	0	0	bp2	2	0	)	3|2|1|4|5:+++++
ljp:	0	lja:	0	ovlp:	0	0	0	bp2:	0	(	ovlp:	0	0	0	bp2	0	0	)	1|4|2|3:+-+-
ljp:	0	lja:	1	ovlp:	0	0	0	bp2:	0	(	ovlp:	0	0	0	bp2	0	0	)	5|4|1|2|3|6|8|7:+-+-+-+-
ljp:	0	lja:	0	ovlp:	0	0	0	bp2:	0	(	ovlp:	0	0	0	bp2	0	0	)	1|2|3:+-+
ljp:	0	lja:	0	ovlp:	0	0	0	bp2:	0	(	ovlp:	0	0	0	bp2	0	0	)	1|4|5|2|3:+-++-
ljp:	0	lja:	1	ovlp:	0	0	0	bp2:	0	(	ovlp:	0	0	0	bp2	1	0	)	3|2|1|4|5:+++-+
ljp:	0	lja:	0	ovlp:	0	0	0	bp2:	0	(	ovlp:	0	0	1	bp2	0	0	)	5|1|2|4|3:+-++-
ljp:	0	lja:	1	ovlp:	0	0	0	bp2:	0	(	ovlp:	0	0	0	bp2	1	0	)	1|4|3|2:+---
ljp:	1	lja:	0	ovlp:	0	0	0	bp2:	0	(	ovlp:	1	0	0	bp2	1	0	)	7|6|2|1|3|4|5:+++-+-+
ljp:	0	lja:	0	ovlp:	0	0	0	bp2:	0	(	ovlp:	0	0	0	bp2	0	0	)	1|2|3:+-+
ljp:	0	lja:	0	ovlp:	0	0	0	bp2:	0	(	ovlp:	1	0	0	bp2	3	0	)	3|2|1|4|5|6:++++++
ljp:	0	lja:	0	ovlp:	0	0	0	bp2:	0	(	ovlp:	0	0	0	bp2	0	0	)	4|1|3|2:+-+-
ljp:	0	lja:	0	ovlp:	0	0	0	bp2:	0	(	ovlp:	1	0	0	bp2	2	0	)	3|2|1|4|5|7|6:+++++-+
ljp:	0	lja:	0	ovlp:	0	0	0	bp2:	0	(	ovlp:	0	0	0	bp2	0	0	)	1|2|4|3:+-+-
ljp:	0	lja:	0	ovlp:	0	0	0	bp2:	1	(	ovlp:	2	0	0	bp2	3	0	)	1|6|5|4|2|3:++++++
ljp:	0	lja:	0	ovlp:	0	0	0	bp2:	0	(	ovlp:	0	0	0	bp2	0	0	)	4|1|2|3:+-+-
ljp:	0	lja:	0	ovlp:	0	0	0	bp2:	0	(	ovlp:	0	0	0	bp2	0	0	)	1|2|3:+-+
ljp:	0	lja:	0	ovlp:	0	0	0	bp2:	0	(	ovlp:	1	0	0	bp2	2	0	)	3|2|1|4|5:+++++
ljp:	0	lja:	0	ovlp:	0	0	0	bp2:	0	(	ovlp:	0	0	0	bp2	0	0	)	1|2|3:+-+
ljp:	0	lja:	0	ovlp:	0	0	0	bp2:	0	(	ovlp:	1	0	0	bp2	1	0	)	4|1|2|3:++++
ljp:	0	lja:	0	ovlp:	0	0	0	bp2:	0	(	ovlp:	0	0	0	bp2	0	0	)	1|3|2:+-+
ljp:	0	lja:	0	ovlp:	0	0	0	bp2:	0	(	ovlp:	0	0	0	bp2	0	0	)	1|2|3:+-+
ljp:	0	lja:	0	ovlp:	0	0	0	bp2:	0	(	ovlp:	1	0	1	bp2	1	0	)	6|5|1|2|4|3:+++++-
ljp:	0	lja:	1	ovlp:	0	0	0	bp2:	0	(	ovlp:	0	0	0	bp2	0	0	)	8|1|2|3|4|5|7|6:+-+-++-+
ljp:	0	lja:	0	ovlp:	0	0	0	bp2:	0	(	ovlp:	0	0	0	bp2	1	0	)	2|1|3|4:++++
ljp:	0	lja:	0	ovlp:	0	0	0	bp2:	0	(	ovlp:	0	0	0	bp2	1	0	)	2|1|3|4:++++
ljp:	0	lja:	0	ovlp:	0	0	0	bp2:	1	(	ovlp:	0	0	0	bp2	0	0	)	1|3|2:+++
ljp:	0	lja:	0	ovlp:	0	0	0	bp2:	0	(	ovlp:	0	0	0	bp2	0	0	)	4|1|3|2:+-+-
ljp:	0	lja:	0	ovlp:	0	0	0	bp2:	0	(	ovlp:	0	0	0	bp2	0	0	)	4|1|3|2:+-+-
ljp:	0	lja:	0	ovlp:	0	0	0	bp2:	0	(	ovlp:	0	0	0	bp2	0	0	)	2|1|5|4|3:+-+-+
ljp:	0	lja:	0	ovlp:	0	0	0	bp2:	0	(	ovlp:	0	0	0	bp2	0	0	)	1|2|4|3:+-+-
ljp:	0	lja:	0	ovlp:	0	0	1	bp2:	0	(	ovlp:	0	0	1	bp2	3	0	)	1|2|3|5|4|6|7|8|9:+-+------
ljp:	0	lja:	0	ovlp:	0	0	0	bp2:	0	(	ovlp:	0	0	0	bp2	1	0	)	2|1|3|4:++++
ljp:	0	lja:	0	ovlp:	0	0	0	bp2:	0	(	ovlp:	0	0	0	bp2	1	0	)	2|1|3|4:++++
ljp:	0	lja:	0	ovlp:	0	0	0	bp2:	0	(	ovlp:	0	0	1	bp2	0	0	)	1|2|4|3|5:+-+--
ljp:	0	lja:	0	ovlp:	0	0	0	bp2:	0	(	ovlp:	1	0	1	bp2	2	0	)	3|4|2|1|5|6|7:+------
ljp:	0	lja:	0	ovlp:	0	0	0	bp2:	0	(	ovlp:	0	0	1	bp2	0	0	)	6|5|1|4|3|2:+-++-+
ljp:	1	lja:	0	ovlp:	0	0	0	bp2:	1	(	ovlp:	2	0	0	bp2	3	0	)	1|7|6|5|4|2|3:+-+++++
ljp:	0	lja:	0	ovlp:	0	0	0	bp2:	0	(	ovlp:	0	0	0	bp2	0	0	)	1|2|4|3:+-+-
ljp:	0	lja:	0	ovlp:	0	0	0	bp2:	0	(	ovlp:	0	0	0	bp2	0	0	)	1|2|3:+-+
ljp:	0	lja:	0	ovlp:	0	0	0	bp2:	0	(	ovlp:	0	0	0	bp2	0	0	)	4|1|3|2:+-+-
ljp:	0	lja:	0	ovlp:	0	0	0	bp2:	0	(	ovlp:	0	0	0	bp2	0	0	)	8|1|7|6|2|3|5|4:+-+-+-+-
ljp:	0	lja:	0	ovlp:	0	0	1	bp2:	0	(	ovlp:	0	0	1	bp2	4	0	)	1|2|3|5|4|6|7|8|9|10|11:+-+---	--	--	+
ljp:	0	lja:	0	ovlp:	0	0	0	bp2:	0	(	ovlp:	0	0	0	bp2	0	0	)	1|2|3:+-+
ljp:	0	lja:	1	ovlp:	0	0	0	bp2:	0	(	ovlp:	0	0	0	bp2	0	0	)	5|6|1|2|3|4:+-+-+-
ljp:	0	lja:	1	ovlp:	0	0	0	bp2:	0	(	ovlp:	0	0	0	bp2	0	0	)	1|5|4|3|2:++-+-
ljp:	0	lja:	1	ovlp:	0	0	1	bp2:	0	(	ovlp:	0	0	0	bp2	3	0	)	5|1|2|4|3|6|7|8|9|10|11:+-+---	--	--	+
ljp:	0	lja:	0	ovlp:	0	0	0	bp2:	0	(	ovlp:	0	0	0	bp2	0	0	)	1|3|2:+-+
ljp:	0	lja:	0	ovlp:	0	0	0	bp2:	0	(	ovlp:	0	0	0	bp2	0	0	)	4|1|3|2:+-+-
ljp:	0	lja:	0	ovlp:	0	0	0	bp2:	0	(	ovlp:	0	0	0	bp2	0	0	)	1|2|3:+-+
ljp:	0	lja:	0	ovlp:	0	0	0	bp2:	0	(	ovlp:	0	0	0	bp2	0	0	)	4|3|2|1|5|6|7|8:+-+-+-+-
ljp:	0	lja:	0	ovlp:	0	0	0	bp2:	0	(	ovlp:	0	0	0	bp2	0	0	)	2|1|3:+-+
ljp:	0	lja:	0	ovlp:	0	0	0	bp2:	1	(	ovlp:	0	0	0	bp2	3	0	)	3|2|4|1|5|6|7|8:+++++++-
ljp:	0	lja:	1	ovlp:	0	0	0	bp2:	1	(	ovlp:	1	0	0	bp2	1	0	)	2|1|5|4|3|6|7:+-+++-+
ljp:	0	lja:	0	ovlp:	0	0	0	bp2:	0	(	ovlp:	1	0	0	bp2	2	0	)	3|2|1|4|5|7|6:++++++-
ljp:	0	lja:	1	ovlp:	0	0	0	bp2:	1	(	ovlp:	1	0	0	bp2	1	0	)	1|3|4|5|2|6:+-----
ljp:	0	lja:	0	ovlp:	0	0	0	bp2:	0	(	ovlp:	0	0	0	bp2	0	0	)	4|1|3|2:+-+-
ljp:	0	lja:	0	ovlp:	0	0	0	bp2:	1	(	ovlp:	0	0	0	bp2	0	0	)	4|1|3|2:++++
ljp:	0	lja:	0	ovlp:	0	0	1	bp2:	0	(	ovlp:	0	0	1	bp2	3	0	)	1|2|4|3|5|6|7|8:+-++++++
ljp:	0	lja:	0	ovlp:	0	0	0	bp2:	0	(	ovlp:	0	0	0	bp2	1	0	)	1|2|3|4:+---
ljp:	0	lja:	0	ovlp:	0	0	0	bp2:	0	(	ovlp:	0	0	0	bp2	1	0	)	2|1|3|4:++++
ljp:	0	lja:	0	ovlp:	0	0	0	bp2:	0	(	ovlp:	0	0	0	bp2	0	0	)	1|4|2|3:+-+-
ljp:	0	lja:	0	ovlp:	0	0	0	bp2:	0	(	ovlp:	0	0	0	bp2	0	0	)	7|8|6|1|5|4|3|2:+-+-+-+-
ljp:	0	lja:	0	ovlp:	0	0	0	bp2:	0	(	ovlp:	1	0	0	bp2	2	0	)	3|2|1|4|5:+++++
ljp:	1	lja:	0	ovlp:	0	0	1	bp2:	1	(	ovlp:	1	0	1	bp2	1	0	)	1|3|2|4|6|5|10|11|9|7|8:+---+-	+-	++	+
ljp:	0	lja:	0	ovlp:	0	0	0	bp2:	0	(	ovlp:	0	0	1	bp2	0	0	)	2|1|3|4|5:++-+-
ljp:	1	lja:	0	ovlp:	0	0	0	bp2:	1	(	ovlp:	2	0	0	bp2	3	0	)	1|7|6|5|4|2|3:+-+++++
ljp:	0	lja:	0	ovlp:	0	0	0	bp2:	0	(	ovlp:	0	0	0	bp2	0	0	)	1|3|2:+-+
ljp:	0	lja:	0	ovlp:	0	0	0	bp2:	0	(	ovlp:	0	0	0	bp2	0	0	)	2|1|3|4|5:+-+--
ljp:	0	lja:	0	ovlp:	0	0	1	bp2:	0	(	ovlp:	0	1	2	bp2	0	0	)	1|2|4|3|5|8|6|7:+-++++--
ljp:	0	lja:	0	ovlp:	0	0	0	bp2:	0	(	ovlp:	0	0	0	bp2	0	0	)	5|1|2|3|4:+-+-+
ljp:	0	lja:	0	ovlp:	0	0	0	bp2:	0	(	ovlp:	0	0	0	bp2	0	0	)	1|2|3|4:+-+-
ljp:	1	lja:	0	ovlp:	0	0	0	bp2:	1	(	ovlp:	2	0	0	bp2	3	0	)	1|7|6|5|4|2|3:+-+++++
ljp:	0	lja:	0	ovlp:	0	0	0	bp2:	0	(	ovlp:	0	0	0	bp2	0	0	)	1|3|2:+-+
ljp:	0	lja:	0	ovlp:	0	0	0	bp2:	0	(	ovlp:	1	0	0	bp2	2	0	)	3|2|1|4|5|6:+++++-
ljp:	0	lja:	0	ovlp:	0	0	0	bp2:	0	(	ovlp:	0	0	0	bp2	0	0	)	1|3|2|5|4:+-+-+
ljp:	1	lja:	0	ovlp:	0	0	0	bp2:	0	(	ovlp:	0	0	0	bp2	0	0	)	4|3|2|1|7|6|5:+-+-+-+
ljp:	0	lja:	0	ovlp:	0	0	0	bp2:	0	(	ovlp:	0	0	0	bp2	0	0	)	1|2|3|4:+-+-
ljp:	0	lja:	0	ovlp:	0	0	0	bp2:	0	(	ovlp:	0	0	0	bp2	0	0	)	1|2|3|4:+-+-
ljp:	0	lja:	0	ovlp:	0	0	0	bp2:	0	(	ovlp:	0	0	0	bp2	0	0	)	1|2|3|4:+-+-
ljp:	0	lja:	0	ovlp:	0	0	0	bp2:	0	(	ovlp:	0	0	0	bp2	0	0	)	1|2|3|4:+-+-
ljp:	0	lja:	0	ovlp:	0	0	0	bp2:	0	(	ovlp:	0	0	0	bp2	0	0	)	1|2|3|4:+-+-
ljp:	0	lja:	0	ovlp:	0	0	0	bp2:	0	(	ovlp:	0	0	0	bp2	0	0	)	1|2|3:+-+
ljp:	1	lja:	0	ovlp:	0	0	0	bp2:	0	(	ovlp:	0	0	0	bp2	0	0	)	4|3|2|1|7|6|5:+-+-+-+
ljp:	0	lja:	0	ovlp:	0	0	1	bp2:	0	(	ovlp:	0	0	1	bp2	3	0	)	1|2|4|3|5|6|7|8:+-++++++
ljp:	0	lja:	1	ovlp:	0	0	0	bp2:	0	(	ovlp:	0	0	0	bp2	1	0	)	3|2|1|4|5|6:+-----
ljp:	0	lja:	0	ovlp:	0	0	0	bp2:	0	(	ovlp:	0	0	0	bp2	0	0	)	2|1|3:+-+
ljp:	0	lja:	0	ovlp:	0	0	0	bp2:	0	(	ovlp:	0	0	0	bp2	0	0	)	1|2|3:+-+
ljp:	0	lja:	0	ovlp:	0	0	0	bp2:	0	(	ovlp:	0	0	0	bp2	0	0	)	1|2|3:+-+
ljp:	0	lja:	0	ovlp:	0	0	0	bp2:	0	(	ovlp:	0	0	0	bp2	0	0	)	1|2|3:+-+
ljp:	0	lja:	0	ovlp:	0	0	0	bp2:	0	(	ovlp:	0	0	0	bp2	0	0	)	1|2|5|4|3:+-+-+
ljp:	0	lja:	0	ovlp:	0	0	0	bp2:	0	(	ovlp:	0	0	0	bp2	0	0	)	1|5|4|3|2:+-+-+
ljp:	0	lja:	0	ovlp:	0	0	0	bp2:	0	(	ovlp:	1	0	0	bp2	2	0	)	3|2|1|4|5:+++++
ljp:	0	lja:	1	ovlp:	0	0	0	bp2:	0	(	ovlp:	0	0	0	bp2	0	0	)	1|6|3|4|5|2:+-+-+-
ljp:	0	lja:	0	ovlp:	0	0	0	bp2:	0	(	ovlp:	0	0	0	bp2	0	0	)	1|2|3|4:+-+-
ljp:	0	lja:	0	ovlp:	0	0	0	bp2:	0	(	ovlp:	0	0	0	bp2	0	0	)	1|2|3|4:+-+-
ljp:	0	lja:	0	ovlp:	0	0	0	bp2:	0	(	ovlp:	0	0	0	bp2	0	0	)	1|2|3|4|5|6:+-+-+-
ljp:	0	lja:	0	ovlp:	0	0	0	bp2:	0	(	ovlp:	0	0	0	bp2	0	0	)	1|3|2:+-+
ljp:	0	lja:	0	ovlp:	0	0	1	bp2:	0	(	ovlp:	0	0	1	bp2	3	0	)	1|2|4|3|5|6|7|8:+-++++++
ljp:	0	lja:	0	ovlp:	0	0	0	bp2:	0	(	ovlp:	0	0	0	bp2	1	0	)	3|2|1|4|5|9|8|7|6:+-+++-+-+
ljp:	1	lja:	0	ovlp:	0	0	0	bp2:	1	(	ovlp:	4	0	0	bp2	4	0	)	7|8|1|2|3|4|5|6:++++++++
ljp:	0	lja:	0	ovlp:	0	0	0	bp2:	0	(	ovlp:	1	0	0	bp2	3	0	)	3|2|1|4|5|6:++++++
ljp:	0	lja:	0	ovlp:	0	0	0	bp2:	0	(	ovlp:	0	0	0	bp2	1	0	)	2|1|3|4:++++
ljp:	0	lja:	0	ovlp:	0	0	0	bp2:	0	(	ovlp:	0	0	0	bp2	0	0	)	4|1|3|2:+-+-
ljp:	0	lja:	0	ovlp:	0	0	0	bp2:	0	(	ovlp:	0	0	1	bp2	0	0	)	2|1|3|4:++--
ljp:	0	lja:	0	ovlp:	0	0	0	bp2:	0	(	ovlp:	0	0	0	bp2	0	0	)	2|1|3:+-+
ljp:	0	lja:	0	ovlp:	0	0	0	bp2:	0	(	ovlp:	0	0	0	bp2	0	0	)	1|2|4|3:+-+-
ljp:	0	lja:	0	ovlp:	0	0	0	bp2:	0	(	ovlp:	0	0	0	bp2	0	0	)	2|1|3:+--
ljp:	0	lja:	0	ovlp:	0	0	0	bp2:	0	(	ovlp:	0	0	0	bp2	0	0	)	4|1|3|2:+-+-
ljp:	0	lja:	0	ovlp:	0	0	0	bp2:	0	(	ovlp:	0	0	0	bp2	0	0	)	1|2|3:+-+
ljp:	0	lja:	0	ovlp:	0	0	1	bp2:	0	(	ovlp:	0	0	0	bp2	0	0	)	1|3|2:+--
ljp:	0	lja:	1	ovlp:	0	0	0	bp2:	0	(	ovlp:	1	0	0	bp2	2	0	)	1|6|5|2|3|4:+-----
ljp:	0	lja:	0	ovlp:	0	0	0	bp2:	0	(	ovlp:	0	0	0	bp2	0	0	)	2|1|5|3|4:+--+-
ljp:	0	lja:	0	ovlp:	0	0	0	bp2:	1	(	ovlp:	0	0	0	bp2	0	0	)	1|3|2:+++
ljp:	0	lja:	0	ovlp:	0	0	0	bp2:	0	(	ovlp:	0	0	0	bp2	0	0	)	1|2|5|3|4:+-+-+
ljp:	0	lja:	0	ovlp:	0	0	0	bp2:	0	(	ovlp:	0	0	0	bp2	0	0	)	1|2|3|4:+-+-
ljp:	0	lja:	0	ovlp:	0	0	0	bp2:	0	(	ovlp:	0	0	0	bp2	0	0	)	1|2|3:+-+
ljp:	0	lja:	0	ovlp:	0	0	0	bp2:	0	(	ovlp:	0	0	0	bp2	0	0	)	1|2|3|4|5|7|6:+-+--+-
ljp:	0	lja:	0	ovlp:	0	0	0	bp2:	0	(	ovlp:	0	0	0	bp2	0	0	)	1|3|2:+-+
ljp:	0	lja:	0	ovlp:	0	0	0	bp2:	0	(	ovlp:	0	0	0	bp2	0	0	)	1|2|4|3:+-+-
ljp:	0	lja:	1	ovlp:	0	0	0	bp2:	0	(	ovlp:	0	0	0	bp2	0	0	)	7|1|5|6|2|3|4:+-+--+-
ljp:	0	lja:	0	ovlp:	0	0	0	bp2:	0	(	ovlp:	0	0	0	bp2	1	0	)	1|2|3:+++
ljp:	0	lja:	0	ovlp:	0	0	0	bp2:	0	(	ovlp:	0	0	0	bp2	0	0	)	2|1|3|4|5:+++-+
ljp:	0	lja:	0	ovlp:	0	0	0	bp2:	0	(	ovlp:	1	0	0	bp2	2	0	)	3|2|1|4|5|7|6:+++++-+
ljp:	0	lja:	0	ovlp:	0	0	0	bp2:	0	(	ovlp:	0	0	0	bp2	0	0	)	1|5|4|3|2:+-+-+
ljp:	0	lja:	0	ovlp:	0	0	0	bp2:	0	(	ovlp:	0	0	0	bp2	0	0	)	1|2|3:+-+
ljp:	0	lja:	0	ovlp:	0	0	0	bp2:	1	(	ovlp:	0	0	0	bp2	2	0	)	9|8|7|1|6|2|5|4|3:+++++++-+
ljp:	0	lja:	0	ovlp:	0	0	0	bp2:	0	(	ovlp:	0	0	0	bp2	0	0	)	1|5|2|3|4:+-+-+
ljp:	0	lja:	0	ovlp:	0	0	0	bp2:	0	(	ovlp:	0	0	0	bp2	0	0	)	1|2|3:+-+
ljp:	0	lja:	0	ovlp:	0	0	0	bp2:	1	(	ovlp:	0	0	1	bp2	0	0	)	2|1|6|3|5|4:+++++-
ljp:	0	lja:	0	ovlp:	0	0	0	bp2:	0	(	ovlp:	0	0	0	bp2	0	0	)	1|2|3|4|5:+-+-+
ljp:	0	lja:	0	ovlp:	0	0	0	bp2:	0	(	ovlp:	0	0	0	bp2	0	0	)	1|2|3:+-+
ljp:	0	lja:	0	ovlp:	0	0	0	bp2:	0	(	ovlp:	0	0	0	bp2	0	0	)	1|4|3|2:++-+
ljp:	0	lja:	0	ovlp:	0	0	0	bp2:	0	(	ovlp:	0	0	0	bp2	0	0	)	1|4|3|2:++-+
ljp:	0	lja:	0	ovlp:	0	0	0	bp2:	1	(	ovlp:	1	0	0	bp2	2	0	)	3|2|4|5|1|6|7|8|9:++++++-+-
ljp:	0	lja:	0	ovlp:	0	0	0	bp2:	0	(	ovlp:	1	0	0	bp2	3	0	)	3|2|1|4|5|6:++++++
ljp:	0	lja:	0	ovlp:	0	0	0	bp2:	0	(	ovlp:	0	0	0	bp2	0	0	)	1|2|3|5|4:+---+
ljp:	0	lja:	0	ovlp:	0	0	0	bp2:	1	(	ovlp:	0	0	0	bp2	2	0	)	2|3|1|4|5|6:++++++
ljp:	0	lja:	0	ovlp:	0	0	0	bp2:	0	(	ovlp:	0	0	1	bp2	0	0	)	2|1|3|5|6|4:+++-++
ljp:	0	lja:	0	ovlp:	0	0	0	bp2:	0	(	ovlp:	1	0	0	bp2	3	0	)	3|2|1|4|5|6:++++++
ljp:	0	lja:	0	ovlp:	0	0	0	bp2:	0	(	ovlp:	0	0	0	bp2	0	0	)	1|2|3:+-+
ljp:	0	lja:	0	ovlp:	0	0	0	bp2:	0	(	ovlp:	0	0	0	bp2	0	0	)	1|2|3|4:+-+-
ljp:	0	lja:	0	ovlp:	0	0	0	bp2:	0	(	ovlp:	0	0	0	bp2	0	0	)	1|2|3|4:+-+-
ljp:	0	lja:	0	ovlp:	0	0	0	bp2:	0	(	ovlp:	0	0	0	bp2	0	0	)	1|2|3:+-+
ljp:	0	lja:	0	ovlp:	0	0	0	bp2:	0	(	ovlp:	0	0	0	bp2	0	0	)	1|2|3|4:+-+-
ljp:	0	lja:	0	ovlp:	0	0	0	bp2:	0	(	ovlp:	0	0	0	bp2	0	0	)	1|2|3|4:+-+-
ljp:	0	lja:	0	ovlp:	0	0	0	bp2:	0	(	ovlp:	0	0	0	bp2	0	0	)	1|2|3|4:+-+-
ljp:	0	lja:	0	ovlp:	0	0	0	bp2:	0	(	ovlp:	0	0	0	bp2	0	0	)	1|2|3|4:+-+-
ljp:	0	lja:	0	ovlp:	0	0	0	bp2:	0	(	ovlp:	0	0	0	bp2	0	0	)	1|2|3|4:+-+-
ljp:	0	lja:	0	ovlp:	0	0	0	bp2:	0	(	ovlp:	0	0	0	bp2	0	0	)	1|2|3|4:+-+-
ljp:	0	lja:	0	ovlp:	0	0	0	bp2:	0	(	ovlp:	0	0	0	bp2	0	0	)	1|2|3|4:+-+-
ljp:	0	lja:	0	ovlp:	0	0	0	bp2:	0	(	ovlp:	0	0	0	bp2	0	0	)	1|2|3|4:+-+-
ljp:	0	lja:	0	ovlp:	0	0	0	bp2:	0	(	ovlp:	0	0	0	bp2	0	0	)	1|2|3:+-+
ljp:	0	lja:	0	ovlp:	0	0	0	bp2:	0	(	ovlp:	0	0	0	bp2	0	0	)	1|2|3|4:+-+-
ljp:	0	lja:	1	ovlp:	0	0	0	bp2:	0	(	ovlp:	0	0	0	bp2	0	0	)	2|1|6|5|4|3:+-+-+-
ljp:	0	lja:	0	ovlp:	0	0	0	bp2:	0	(	ovlp:	0	0	1	bp2	2	0	)	2|3|1|4|5|6:+-----
ljp:	1	lja:	0	ovlp:	0	0	0	bp2:	0	(	ovlp:	0	0	0	bp2	0	0	)	4|3|2|1|7|6|5:+-+-+-+
ljp:	0	lja:	0	ovlp:	0	0	0	bp2:	0	(	ovlp:	0	0	0	bp2	1	0	)	3|2|1|4|5:+-+++
ljp:	1	lja:	0	ovlp:	0	0	0	bp2:	0	(	ovlp:	0	0	0	bp2	0	0	)	2|1|6|5|4|3:+--+-+
ljp:	0	lja:	0	ovlp:	0	0	0	bp2:	0	(	ovlp:	1	0	0	bp2	3	0	)	3|2|1|4|5|6:++++++
ljp:	0	lja:	0	ovlp:	0	0	0	bp2:	0	(	ovlp:	0	0	0	bp2	0	0	)	2|1|3|4|5|6|7|8:+--+-+-+
ljp:	0	lja:	0	ovlp:	0	0	0	bp2:	0	(	ovlp:	0	0	0	bp2	0	0	)	2|1|3|5|4:+++-+
ljp:	0	lja:	0	ovlp:	0	0	0	bp2:	0	(	ovlp:	1	0	0	bp2	2	0	)	3|2|1|4|5|7|6:+++++-+
ljp:	0	lja:	1	ovlp:	0	0	0	bp2:	0	(	ovlp:	0	0	0	bp2	0	0	)	3|2|1|6|5|4:+-+-+-
ljp:	0	lja:	0	ovlp:	0	0	0	bp2:	0	(	ovlp:	0	0	0	bp2	0	0	)	1|2|3|7|4|5|6:+--+-+-
ljp:	0	lja:	0	ovlp:	0	0	1	bp2:	0	(	ovlp:	0	0	0	bp2	0	0	)	1|2|4|3:+-++
ljp:	0	lja:	0	ovlp:	0	0	0	bp2:	0	(	ovlp:	0	0	0	bp2	1	0	)	1|2|3:+++
ljp:	0	lja:	0	ovlp:	0	0	0	bp2:	0	(	ovlp:	0	0	0	bp2	0	0	)	1|2|3:+-+
ljp:	0	lja:	0	ovlp:	0	0	0	bp2:	0	(	ovlp:	0	0	0	bp2	1	0	)	3|2|1|4|5:+-+++
ljp:	0	lja:	1	ovlp:	0	0	0	bp2:	0	(	ovlp:	0	0	0	bp2	1	0	)	2|1|3|4|9|8|7|5|6:+++++-+-+
ljp:	0	lja:	0	ovlp:	0	0	0	bp2:	0	(	ovlp:	0	0	0	bp2	0	0	)	6|1|2|5|4|3:+-++-+
ljp:	0	lja:	0	ovlp:	0	0	0	bp2:	1	(	ovlp:	2	0	0	bp2	3	0	)	1|6|5|4|2|3:++++++
ljp:	0	lja:	0	ovlp:	0	0	0	bp2:	0	(	ovlp:	1	0	0	bp2	2	0	)	3|2|1|4|5:+++++
ljp:	0	lja:	0	ovlp:	0	0	0	bp2:	0	(	ovlp:	0	0	0	bp2	0	0	)	1|2|3:++-
ljp:	0	lja:	0	ovlp:	0	0	0	bp2:	0	(	ovlp:	0	0	0	bp2	0	0	)	1|2|3:++-
ljp:	0	lja:	0	ovlp:	0	0	0	bp2:	0	(	ovlp:	0	0	0	bp2	0	0	)	1|3|2:+-+
ljp:	0	lja:	0	ovlp:	0	0	0	bp2:	1	(	ovlp:	0	0	0	bp2	1	0	)	2|1|4|3|5:+++++
ljp:	0	lja:	0	ovlp:	0	0	0	bp2:	0	(	ovlp:	0	0	0	bp2	14	0	)	1|2|3|4|5|6|7|8|9|10|11|12|13|	14	|1	5|16:++++++++++++++++
ljp:	0	lja:	0	ovlp:	0	0	0	bp2:	0	(	ovlp:	0	0	0	bp2	0	0	)	2|1|3|4:+-+-
ljp:	0	lja:	0	ovlp:	0	0	0	bp2:	0	(	ovlp:	0	0	0	bp2	0	0	)	1|3|2:+-+
ljp:	0	lja:	0	ovlp:	0	0	0	bp2:	0	(	ovlp:	0	0	0	bp2	2	0	)	2|1|3|4|5|6|7|8:+++++-+-
ljp:	0	lja:	0	ovlp:	0	0	0	bp2:	0	(	ovlp:	0	0	0	bp2	2	0	)	1|2|3|4:++++
ljp:	0	lja:	0	ovlp:	0	0	0	bp2:	0	(	ovlp:	0	0	0	bp2	0	0	)	1|2|3:+-+
ljp:	0	lja:	1	ovlp:	0	0	0	bp2:	1	(	ovlp:	1	0	0	bp2	1	0	)	2|1|5|4|3|6|7:+-+++-+
ljp:	0	lja:	1	ovlp:	0	0	1	bp2:	0	(	ovlp:	0	0	0	bp2	2	0	)	8|7|6|1|2|3|5|4:++++++--
ljp:	0	lja:	0	ovlp:	0	0	0	bp2:	0	(	ovlp:	1	0	0	bp2	2	0	)	3|2|1|4|5|7|6:+++++-+
ljp:	0	lja:	0	ovlp:	0	0	0	bp2:	0	(	ovlp:	0	0	0	bp2	0	0	)	1|2|3|4:+-+-
ljp:	0	lja:	0	ovlp:	0	0	0	bp2:	0	(	ovlp:	0	0	0	bp2	0	0	)	3|2|1|7|4|5|6:+-+-+--
ljp:	0	lja:	0	ovlp:	0	0	0	bp2:	0	(	ovlp:	1	0	0	bp2	3	0	)	3|2|1|4|5|6:++++++
ljp:	0	lja:	0	ovlp:	0	0	0	bp2:	0	(	ovlp:	0	0	0	bp2	0	0	)	2|1|3:+-+
ljp:	0	lja:	0	ovlp:	0	0	0	bp2:	0	(	ovlp:	0	0	0	bp2	0	0	)	3|1|2|4:+-++
ljp:	0	lja:	0	ovlp:	0	0	0	bp2:	0	(	ovlp:	0	0	0	bp2	0	0	)	1|3|2:+-+
ljp:	0	lja:	0	ovlp:	0	0	0	bp2:	0	(	ovlp:	0	0	0	bp2	0	0	)	2|1|5|3|4:+--+-
ljp:	0	lja:	0	ovlp:	0	0	0	bp2:	0	(	ovlp:	0	0	0	bp2	0	0	)	2|1|5|3|4:+--+-
ljp:	0	lja:	0	ovlp:	0	0	0	bp2:	1	(	ovlp:	1	0	0	bp2	2	0	)	1|5|4|2|3:+++++
ljp:	0	lja:	0	ovlp:	0	0	1	bp2:	0	(	ovlp:	0	0	2	bp2	2	0	)	2|5|1|6|3|4:+++-++
ljp:	0	lja:	0	ovlp:	0	0	1	bp2:	0	(	ovlp:	0	0	1	bp2	1	0	)	1|2|4|3|5|6:+-++++
ljp:	0	lja:	0	ovlp:	0	0	0	bp2:	0	(	ovlp:	0	0	2	bp2	1	0	)	3|2|1|6|4|5:+-+-++
ljp:	0	lja:	0	ovlp:	0	0	0	bp2:	0	(	ovlp:	1	0	1	bp2	2	0	)	3|4|2|1|5|6|7:+------
ljp:	0	lja:	0	ovlp:	0	0	0	bp2:	1	(	ovlp:	0	0	0	bp2	2	0	)	2|1|4|3|5|6:+-++++
ljp:	0	lja:	0	ovlp:	0	0	0	bp2:	0	(	ovlp:	0	0	0	bp2	0	0	)	2|1|3:+-+
ljp:	0	lja:	0	ovlp:	0	0	0	bp2:	0	(	ovlp:	0	0	0	bp2	0	0	)	2|1|5|4|3:+-+-+
ljp:	0	lja:	0	ovlp:	0	0	0	bp2:	0	(	ovlp:	0	0	0	bp2	0	0	)	1|2|3|4:+-+-
ljp:	0	lja:	0	ovlp:	0	0	0	bp2:	0	(	ovlp:	0	0	0	bp2	0	0	)	1|2|3:+-+
ljp:	0	lja:	0	ovlp:	0	0	0	bp2:	0	(	ovlp:	0	0	0	bp2	0	0	)	1|2|3|4:+-+-
ljp:	0	lja:	0	ovlp:	0	0	0	bp2:	0	(	ovlp:	0	0	0	bp2	0	0	)	1|2|3|4:+-+-
ljp:	0	lja:	1	ovlp:	0	0	0	bp2:	0	(	ovlp:	0	0	0	bp2	4	0	)	12|11|10|9|1|2|3|4|5|6|8|7:+-+	--	--	---+-
ljp:	0	lja:	0	ovlp:	0	0	0	bp2:	0	(	ovlp:	0	0	0	bp2	0	0	)	1|3|2:+-+
ljp:	0	lja:	0	ovlp:	0	0	0	bp2:	0	(	ovlp:	0	0	0	bp2	0	0	)	1|2|3|4:+-+-
ljp:	0	lja:	0	ovlp:	0	0	0	bp2:	0	(	ovlp:	0	0	0	bp2	0	0	)	1|2|3|4:+-+-
ljp:	0	lja:	0	ovlp:	0	0	0	bp2:	0	(	ovlp:	0	0	0	bp2	0	0	)	1|2|3|4:+-+-
ljp:	0	lja:	0	ovlp:	0	0	0	bp2:	0	(	ovlp:	0	0	0	bp2	0	0	)	2|1|3:+-+
ljp:	0	lja:	0	ovlp:	0	0	0	bp2:	0	(	ovlp:	0	0	0	bp2	1	0	)	1|2|3:+++
ljp:	0	lja:	0	ovlp:	0	0	0	bp2:	0	(	ovlp:	0	0	0	bp2	4	0	)	1|2|3|4|5|6:++++++
ljp:	0	lja:	0	ovlp:	0	0	0	bp2:	0	(	ovlp:	0	0	0	bp2	0	0	)	6|5|1|2|3|4:+-+-+-
ljp:	0	lja:	0	ovlp:	0	0	0	bp2:	0	(	ovlp:	0	0	0	bp2	0	0	)	2|3|1|5|4:+-+-+
ljp:	0	lja:	0	ovlp:	0	0	0	bp2:	0	(	ovlp:	1	0	0	bp2	4	0	)	3|2|1|4|5|6|7|8:+++++++-
ljp:	0	lja:	0	ovlp:	0	0	0	bp2:	0	(	ovlp:	0	0	0	bp2	0	0	)	6|5|1|2|3|4:+-+-+-
ljp:	0	lja:	0	ovlp:	0	0	0	bp2:	0	(	ovlp:	0	0	0	bp2	0	0	)	1|2|3:+-+
ljp:	0	lja:	0	ovlp:	0	0	0	bp2:	0	(	ovlp:	0	0	0	bp2	0	0	)	4|1|2|3:+-+-
ljp:	0	lja:	0	ovlp:	0	0	0	bp2:	0	(	ovlp:	0	0	0	bp2	0	0	)	4|1|2|3:+-+-
ljp:	1	lja:	0	ovlp:	0	0	1	bp2:	0	(	ovlp:	0	0	0	bp2	0	0	)	3|1|2|5|8|7|6|4:++-+-+-+
ljp:	0	lja:	0	ovlp:	0	0	0	bp2:	0	(	ovlp:	0	0	0	bp2	0	0	)	1|2|3|4:+-+-
ljp:	0	lja:	0	ovlp:	0	0	0	bp2:	0	(	ovlp:	0	0	0	bp2	0	0	)	1|2|3|4:+-+-
ljp:	0	lja:	0	ovlp:	0	0	0	bp2:	0	(	ovlp:	0	0	0	bp2	0	0	)	1|2|4|3:+++-
ljp:	0	lja:	0	ovlp:	0	0	0	bp2:	0	(	ovlp:	0	0	0	bp2	2	0	)	2|1|3|4|5:+++++
ljp:	0	lja:	0	ovlp:	0	0	0	bp2:	0	(	ovlp:	0	0	1	bp2	0	0	)	2|1|3|4:++-+
ljp:	0	lja:	0	ovlp:	0	0	0	bp2:	0	(	ovlp:	0	0	0	bp2	6	0	)	1|2|3|4|5|6|7|8:++++++++
ljp:	1	lja:	0	ovlp:	0	0	0	bp2:	0	(	ovlp:	5	0	0	bp2	5	0	)	8|1|2|3|4|5|6|7:++++++++
ljp:	0	lja:	0	ovlp:	0	0	0	bp2:	0	(	ovlp:	0	0	0	bp2	0	0	)	1|2|3|4|5|6|7:+-+-+-+
ljp:	0	lja:	0	ovlp:	0	0	0	bp2:	0	(	ovlp:	1	0	0	bp2	2	0	)	3|2|1|4|5:+++++
ljp:	0	lja:	0	ovlp:	0	0	1	bp2:	0	(	ovlp:	0	0	0	bp2	3	0	)	3|2|4|1|5|6|7|8|9|10:+-------+	-
ljp:	0	lja:	0	ovlp:	0	0	0	bp2:	1	(	ovlp:	1	0	0	bp2	2	0	)	1|2|6|3|4|5:+-----
ljp:	0	lja:	0	ovlp:	0	0	0	bp2:	0	(	ovlp:	0	0	0	bp2	0	0	)	4|5|1|2|3|6:+-+-+-
ljp:	0	lja:	0	ovlp:	0	0	0	bp2:	0	(	ovlp:	0	0	0	bp2	0	0	)	1|3|2:+-+
ljp:	0	lja:	0	ovlp:	0	0	0	bp2:	0	(	ovlp:	0	0	0	bp2	0	0	)	1|3|2:+-+
ljp:	0	lja:	0	ovlp:	0	0	0	bp2:	0	(	ovlp:	0	0	0	bp2	0	0	)	1|2|3|4|5:+-++-
ljp:	0	lja:	0	ovlp:	0	0	0	bp2:	1	(	ovlp:	0	0	0	bp2	1	0	)	2|3|1|4|5:+++++
ljp:	0	lja:	0	ovlp:	0	0	0	bp2:	0	(	ovlp:	0	0	0	bp2	2	0	)	2|1|3|4|5:+-+++
ljp:	0	lja:	0	ovlp:	0	0	0	bp2:	0	(	ovlp:	0	0	0	bp2	1	0	)	3|2|1|4|5:+-+++
ljp:	0	lja:	0	ovlp:	0	0	0	bp2:	0	(	ovlp:	0	0	0	bp2	0	0	)	2|1|3:+-+
ljp:	0	lja:	0	ovlp:	0	0	0	bp2:	0	(	ovlp:	0	0	0	bp2	0	0	)	1|2|4|3:+-+-
ljp:	0	lja:	0	ovlp:	0	0	0	bp2:	0	(	ovlp:	0	0	0	bp2	0	0	)	1|2|3:++-
ljp:	0	lja:	0	ovlp:	0	0	0	bp2:	0	(	ovlp:	0	0	0	bp2	0	0	)	1|2|3:++-
ljp:	0	lja:	0	ovlp:	0	0	0	bp2:	0	(	ovlp:	0	0	0	bp2	0	0	)	1|2|3|4:+-+-
ljp:	0	lja:	0	ovlp:	0	0	0	bp2:	0	(	ovlp:	0	0	0	bp2	0	0	)	1|2|3|4:+-+-
ljp:	0	lja:	0	ovlp:	0	0	0	bp2:	0	(	ovlp:	0	0	0	bp2	0	0	)	1|2|3|4:+-+-
ljp:	0	lja:	0	ovlp:	0	0	0	bp2:	0	(	ovlp:	0	0	0	bp2	0	0	)	1|2|3|4:+-+-
ljp:	0	lja:	0	ovlp:	0	0	0	bp2:	0	(	ovlp:	0	0	0	bp2	0	0	)	1|2|3|4:+-+-
ljp:	0	lja:	0	ovlp:	0	0	0	bp2:	0	(	ovlp:	0	0	0	bp2	0	0	)	1|2|3|4:+-+-
ljp:	0	lja:	0	ovlp:	0	0	0	bp2:	0	(	ovlp:	0	0	0	bp2	1	0	)	2|1|3|4:++++
ljp:	0	lja:	0	ovlp:	0	0	0	bp2:	0	(	ovlp:	0	0	2	bp2	1	0	)	1|2|3|6|4|5:+-+-++
ljp:	0	lja:	0	ovlp:	0	0	0	bp2:	0	(	ovlp:	0	0	0	bp2	3	0	)	1|2|3|4|5|6|7:+-+++++
ljp:	0	lja:	0	ovlp:	0	0	0	bp2:	0	(	ovlp:	0	0	0	bp2	3	0	)	1|2|3|4|5|6|7:+-+++++
ljp:	0	lja:	1	ovlp:	0	0	0	bp2:	1	(	ovlp:	1	0	0	bp2	1	0	)	2|1|5|4|3|6|7:+-+++-+
ljp:	0	lja:	0	ovlp:	0	0	0	bp2:	0	(	ovlp:	0	0	0	bp2	0	0	)	1|2|3|4:+--+
ljp:	0	lja:	0	ovlp:	0	0	0	bp2:	0	(	ovlp:	1	0	0	bp2	2	0	)	4|3|2|1|5|6|7|8|9|10:+-+++++-+	+
ljp:	0	lja:	0	ovlp:	0	0	0	bp2:	0	(	ovlp:	0	0	0	bp2	0	0	)	1|2|4|3:+-+-
ljp:	0	lja:	0	ovlp:	0	0	0	bp2:	0	(	ovlp:	0	0	1	bp2	0	0	)	1|2|6|3|5|4:+--+-+
ljp:	0	lja:	0	ovlp:	0	0	0	bp2:	0	(	ovlp:	0	0	1	bp2	0	0	)	1|5|2|4|3:++-+-
ljp:	0	lja:	0	ovlp:	0	0	0	bp2:	0	(	ovlp:	1	0	0	bp2	2	0	)	3|2|1|4|5:+++++
ljp:	0	lja:	0	ovlp:	0	0	0	bp2:	0	(	ovlp:	1	0	0	bp2	3	0	)	3|2|1|4|5|6:++++++
ljp:	0	lja:	0	ovlp:	0	0	0	bp2:	0	(	ovlp:	0	0	0	bp2	0	0	)	10|9|8|7|1|6|2|3|4|5:+-+-+-+-+	-
ljp:	0	lja:	0	ovlp:	0	0	0	bp2:	0	(	ovlp:	0	1	0	bp2	0	0	)	1|2|5|3|4:+-++-
ljp:	0	lja:	0	ovlp:	0	0	0	bp2:	0	(	ovlp:	0	0	0	bp2	0	0	)	1|2|3:++-
ljp:	0	lja:	0	ovlp:	0	0	0	bp2:	0	(	ovlp:	0	0	0	bp2	0	0	)	1|2|3:++-
ljp:	0	lja:	0	ovlp:	0	0	0	bp2:	0	(	ovlp:	0	0	1	bp2	0	0	)	1|2|5|3|4:+--+-
ljp:	0	lja:	0	ovlp:	0	0	0	bp2:	0	(	ovlp:	0	0	0	bp2	0	0	)	4|1|3|2:+-+-
ljp:	0	lja:	0	ovlp:	0	0	0	bp2:	0	(	ovlp:	0	0	0	bp2	0	0	)	3|2|1|4|5:+-++-
ljp:	0	lja:	1	ovlp:	0	0	0	bp2:	0	(	ovlp:	0	0	0	bp2	1	0	)	3|2|1|4|5|6:+-----
ljp:	0	lja:	0	ovlp:	0	0	1	bp2:	0	(	ovlp:	0	0	1	bp2	3	0	)	1|2|4|3|5|6|7|8:+-++++++
ljp:	0	lja:	0	ovlp:	0	0	0	bp2:	0	(	ovlp:	1	0	0	bp2	2	0	)	3|2|1|4|5:+++++
ljp:	1	lja:	0	ovlp:	0	0	0	bp2:	0	(	ovlp:	0	0	0	bp2	0	0	)	2|1|6|5|4|3:+--+-+
ljp:	0	lja:	0	ovlp:	0	0	0	bp2:	0	(	ovlp:	0	0	0	bp2	0	0	)	4|1|3|2:+-+-
ljp:	1	lja:	0	ovlp:	0	0	0	bp2:	0	(	ovlp:	0	0	0	bp2	0	0	)	4|3|2|1|7|6|5:+-+-+-+
ljp:	0	lja:	0	ovlp:	0	0	0	bp2:	2	(	ovlp:	0	0	0	bp2	1	0	)	2|1|3|4|6|5:++++++
ljp:	0	lja:	0	ovlp:	0	0	0	bp2:	0	(	ovlp:	1	0	0	bp2	3	0	)	3|2|1|4|5|6:++++++
ljp:	0	lja:	0	ovlp:	0	0	0	bp2:	2	(	ovlp:	0	0	0	bp2	1	0	)	2|1|3|4|6|5:++++++
ljp:	0	lja:	0	ovlp:	0	0	0	bp2:	0	(	ovlp:	0	0	0	bp2	0	0	)	1|2|3:+-+
ljp:	0	lja:	0	ovlp:	0	0	0	bp2:	0	(	ovlp:	1	0	0	bp2	3	0	)	3|2|1|4|5|6:++++++
ljp:	0	lja:	0	ovlp:	0	0	0	bp2:	0	(	ovlp:	0	0	0	bp2	0	0	)	1|2|3:+-+
ljp:	0	lja:	0	ovlp:	0	0	0	bp2:	0	(	ovlp:	0	0	0	bp2	0	0	)	1|2|3|4:+-+-
ljp:	0	lja:	0	ovlp:	0	0	0	bp2:	0	(	ovlp:	0	0	0	bp2	0	0	)	1|2|3|4:+-+-
ljp:	0	lja:	0	ovlp:	0	0	0	bp2:	0	(	ovlp:	0	0	0	bp2	0	0	)	1|2|3|4:+-+-
ljp:	0	lja:	0	ovlp:	0	0	0	bp2:	0	(	ovlp:	0	0	0	bp2	0	0	)	1|2|3|4:+-+-
ljp:	0	lja:	0	ovlp:	0	0	1	bp2:	0	(	ovlp:	0	0	1	bp2	0	0	)	1|2|4|3|5:+-+++
ljp:	0	lja:	0	ovlp:	0	0	0	bp2:	0	(	ovlp:	0	0	0	bp2	0	0	)	1|2|3|4|5:+-+-+
ljp:	0	lja:	0	ovlp:	0	0	0	bp2:	0	(	ovlp:	0	0	0	bp2	0	0	)	4|1|3|2:+-+-
ljp:	0	lja:	0	ovlp:	0	0	0	bp2:	0	(	ovlp:	0	0	0	bp2	0	0	)	1|5|4|3|2:+-+-+
ljp:	0	lja:	0	ovlp:	0	0	0	bp2:	0	(	ovlp:	1	0	0	bp2	2	0	)	3|2|1|4|5|7|6:+++++-+
ljp:	0	lja:	0	ovlp:	0	0	1	bp2:	0	(	ovlp:	0	0	0	bp2	0	0	)	4|1|3|2:++-+
ljp:	0	lja:	0	ovlp:	0	0	0	bp2:	0	(	ovlp:	0	0	0	bp2	0	0	)	4|1|3|2:+-+-
ljp:	0	lja:	0	ovlp:	0	0	0	bp2:	0	(	ovlp:	0	0	0	bp2	0	0	)	1|2|3:+-+
ljp:	0	lja:	1	ovlp:	0	0	0	bp2:	0	(	ovlp:	0	0	0	bp2	0	0	)	5|2|1|6|3|4:+-+-+-
ljp:	0	lja:	0	ovlp:	0	0	0	bp2:	0	(	ovlp:	1	0	0	bp2	2	0	)	3|2|1|4|5:+++++
ljp:	0	lja:	0	ovlp:	0	0	0	bp2:	0	(	ovlp:	0	0	0	bp2	0	0	)	2|1|3|4|5|6:+-+-+-
ljp:	0	lja:	0	ovlp:	0	0	0	bp2:	1	(	ovlp:	0	0	0	bp2	1	0	)	2|3|1|4|5:+++++
ljp:	0	lja:	0	ovlp:	0	0	0	bp2:	0	(	ovlp:	0	0	0	bp2	0	0	)	1|2|3|4:+-+-
ljp:	0	lja:	0	ovlp:	0	0	0	bp2:	0	(	ovlp:	0	0	0	bp2	0	0	)	1|2|3|4:+-+-
ljp:	0	lja:	0	ovlp:	0	0	0	bp2:	0	(	ovlp:	0	0	0	bp2	0	0	)	1|2|3|4:+-+-
ljp:	0	lja:	0	ovlp:	0	0	0	bp2:	0	(	ovlp:	0	0	0	bp2	0	0	)	1|2|3|4:+-+-
ljp:	0	lja:	0	ovlp:	0	0	0	bp2:	0	(	ovlp:	0	0	0	bp2	0	0	)	1|2|3|4:+-+-
ljp:	0	lja:	0	ovlp:	0	0	0	bp2:	0	(	ovlp:	0	0	0	bp2	0	0	)	1|2|3|4:+-+-
ljp:	0	lja:	0	ovlp:	0	0	0	bp2:	0	(	ovlp:	0	0	0	bp2	0	0	)	1|2|3|4:+-+-
ljp:	0	lja:	0	ovlp:	0	0	1	bp2:	0	(	ovlp:	0	0	1	bp2	3	0	)	1|2|4|3|5|6|7|8:+-++++++
ljp:	0	lja:	0	ovlp:	0	0	0	bp2:	0	(	ovlp:	0	0	0	bp2	2	0	)	2|1|3|4|5:+++++
ljp:	0	lja:	0	ovlp:	0	0	0	bp2:	0	(	ovlp:	0	0	0	bp2	0	0	)	2|3|4|5|1|6|10|9|8|7:+-+-+-+-+	-
ljp:	0	lja:	0	ovlp:	0	0	0	bp2:	0	(	ovlp:	0	0	0	bp2	0	0	)	1|2|3:+-+
ljp:	0	lja:	0	ovlp:	0	0	0	bp2:	0	(	ovlp:	0	0	0	bp2	0	0	)	1|2|3:++-
ljp:	0	lja:	0	ovlp:	0	0	0	bp2:	0	(	ovlp:	0	0	0	bp2	2	0	)	2|1|3|4|5:+++++
ljp:	0	lja:	0	ovlp:	0	0	0	bp2:	0	(	ovlp:	1	0	0	bp2	3	0	)	3|2|1|4|5|6:++++++
ljp:	0	lja:	0	ovlp:	0	0	0	bp2:	0	(	ovlp:	0	0	0	bp2	0	0	)	2|1|5|3|4:+--+-
ljp:	0	lja:	0	ovlp:	0	0	0	bp2:	0	(	ovlp:	0	0	0	bp2	0	0	)	1|3|2:+-+
ljp:	0	lja:	0	ovlp:	0	0	0	bp2:	0	(	ovlp:	0	0	0	bp2	0	0	)	1|2|3|4|5:+-+--
ljp:	0	lja:	0	ovlp:	0	0	0	bp2:	0	(	ovlp:	0	0	0	bp2	0	0	)	1|2|3|4|5|6:+-+--+
ljp:	0	lja:	0	ovlp:	0	0	0	bp2:	0	(	ovlp:	0	0	0	bp2	3	0	)	2|1|3|4|5|6:++++++
ljp:	0	lja:	0	ovlp:	0	0	0	bp2:	0	(	ovlp:	0	0	0	bp2	0	0	)	1|2|3|4|5|6:+-+--+
ljp:	0	lja:	0	ovlp:	0	0	0	bp2:	0	(	ovlp:	0	0	0	bp2	6	0	)	1|2|3|4|5|6|7|8:++++++++
ljp:	1	lja:	0	ovlp:	0	0	0	bp2:	1	(	ovlp:	4	0	0	bp2	4	0	)	3|2|1|8|7|6|5|4:++++++++
ljp:	0	lja:	0	ovlp:	0	0	0	bp2:	0	(	ovlp:	1	0	0	bp2	3	0	)	3|2|1|4|5|6:++++++
ljp:	0	lja:	0	ovlp:	0	0	0	bp2:	0	(	ovlp:	0	0	0	bp2	0	0	)	1|4|3|2:+-+-
ljp:	0	lja:	0	ovlp:	0	0	0	bp2:	0	(	ovlp:	0	0	0	bp2	0	0	)	2|1|3|5|4:+-+-+
ljp:	0	lja:	0	ovlp:	0	0	0	bp2:	0	(	ovlp:	0	0	0	bp2	0	0	)	2|1|3:+--
ljp:	0	lja:	0	ovlp:	0	0	0	bp2:	0	(	ovlp:	0	0	0	bp2	0	0	)	1|2|3|5|4:++-+-
ljp:	0	lja:	0	ovlp:	0	0	0	bp2:	0	(	ovlp:	0	0	0	bp2	0	0	)	1|2|3|4:+-+-
ljp:	0	lja:	0	ovlp:	0	0	0	bp2:	0	(	ovlp:	0	0	0	bp2	0	0	)	1|2|3|4:+-+-
ljp:	0	lja:	0	ovlp:	0	0	0	bp2:	0	(	ovlp:	0	0	0	bp2	0	0	)	1|2|3|4:+-+-
ljp:	0	lja:	0	ovlp:	0	0	0	bp2:	0	(	ovlp:	0	0	0	bp2	0	0	)	1|2|3|4:+-+-
ljp:	0	lja:	0	ovlp:	0	0	0	bp2:	0	(	ovlp:	0	0	0	bp2	0	0	)	1|2|3|4:+-+-
ljp:	0	lja:	0	ovlp:	0	0	0	bp2:	0	(	ovlp:	0	0	0	bp2	0	0	)	1|2|3|4:+-+-
ljp:	0	lja:	0	ovlp:	0	0	0	bp2:	0	(	ovlp:	0	0	0	bp2	4	0	)	1|2|3|4|5|6:++++++
ljp:	0	lja:	1	ovlp:	0	0	0	bp2:	0	(	ovlp:	0	0	0	bp2	0	0	)	1|3|4|5|2:++-+-
ljp:	0	lja:	0	ovlp:	0	0	0	bp2:	0	(	ovlp:	1	0	0	bp2	2	0	)	3|2|1|4|5:+++++
ljp:	0	lja:	0	ovlp:	0	0	0	bp2:	0	(	ovlp:	0	0	0	bp2	0	0	)	1|3|2:+-+
ljp:	0	lja:	0	ovlp:	0	0	0	bp2:	0	(	ovlp:	0	0	0	bp2	0	0	)	1|2|5|4|3:+--+-
ljp:	0	lja:	0	ovlp:	0	0	0	bp2:	0	(	ovlp:	0	0	0	bp2	0	0	)	2|1|3:+--
ljp:	0	lja:	0	ovlp:	0	0	0	bp2:	0	(	ovlp:	0	0	0	bp2	0	0	)	1|3|2:+-+
ljp:	0	lja:	0	ovlp:	0	0	0	bp2:	0	(	ovlp:	0	0	0	bp2	0	0	)	1|3|2:+-+
ljp:	2	lja:	0	ovlp:	0	0	0	bp2:	0	(	ovlp:	2	0	0	bp2	0	0	)	1|6|8|7|3|4|2|5:+-+-+-+-
ljp:	0	lja:	0	ovlp:	0	0	0	bp2:	0	(	ovlp:	1	0	0	bp2	0	0	)	4|1|3|2|5:+-+-+
ljp:	0	lja:	0	ovlp:	0	0	0	bp2:	0	(	ovlp:	0	0	0	bp2	6	0	)	1|2|3|4|5|6|7|8:++++++++
ljp:	0	lja:	0	ovlp:	0	0	0	bp2:	0	(	ovlp:	0	0	0	bp2	5	0	)	1|2|3|4|5|6|7:+++++++
ljp:	0	lja:	0	ovlp:	0	0	0	bp2:	0	(	ovlp:	0	0	0	bp2	2	0	)	2|1|3|4|5:+++++
ljp:	0	lja:	0	ovlp:	0	0	0	bp2:	0	(	ovlp:	0	0	0	bp2	0	0	)	1|2|4|3:++-+
ljp:	0	lja:	0	ovlp:	0	0	0	bp2:	0	(	ovlp:	0	0	0	bp2	0	0	)	1|2|4|3:++-+
ljp:	0	lja:	0	ovlp:	0	0	0	bp2:	0	(	ovlp:	0	0	0	bp2	0	0	)	1|2|4|3:++-+
ljp:	1	lja:	0	ovlp:	0	0	0	bp2:	0	(	ovlp:	0	0	0	bp2	0	0	)	2|1|5|6|7|4|3:+-+-+-+
ljp:	0	lja:	0	ovlp:	0	0	0	bp2:	0	(	ovlp:	0	0	0	bp2	0	0	)	1|3|2:+-+
ljp:	0	lja:	0	ovlp:	0	0	0	bp2:	0	(	ovlp:	0	0	0	bp2	0	0	)	1|2|3|4:+-+-
ljp:	0	lja:	0	ovlp:	0	0	0	bp2:	0	(	ovlp:	0	0	0	bp2	0	0	)	1|2|3|4:+-+-
ljp:	0	lja:	0	ovlp:	0	0	0	bp2:	0	(	ovlp:	0	0	0	bp2	0	0	)	1|2|3|4:+-+-
ljp:	0	lja:	0	ovlp:	0	0	0	bp2:	0	(	ovlp:	0	0	0	bp2	0	0	)	1|2|3|4:+-+-
ljp:	0	lja:	0	ovlp:	0	0	0	bp2:	0	(	ovlp:	0	0	0	bp2	0	0	)	1|2|3|4:+-+-
ljp:	0	lja:	0	ovlp:	0	0	0	bp2:	0	(	ovlp:	0	0	0	bp2	0	0	)	1|2|3|4:+-+-
ljp:	0	lja:	0	ovlp:	0	0	0	bp2:	0	(	ovlp:	0	0	0	bp2	0	0	)	1|2|3|4:+-+-
ljp:	0	lja:	0	ovlp:	0	0	0	bp2:	0	(	ovlp:	0	0	0	bp2	0	0	)	4|1|2|3:++-+
ljp:	0	lja:	0	ovlp:	0	0	0	bp2:	3	(	ovlp:	1	0	0	bp2	1	0	)	7|1|6|5|2|4|3:+++++++
ljp:	0	lja:	0	ovlp:	0	0	0	bp2:	0	(	ovlp:	1	0	1	bp2	1	0	)	3|4|2|1|5|6|8|7:+-----+-
ljp:	0	lja:	0	ovlp:	0	0	0	bp2:	0	(	ovlp:	0	0	0	bp2	1	0	)	1|2|3:+++
ljp:	0	lja:	0	ovlp:	0	0	0	bp2:	0	(	ovlp:	0	0	0	bp2	0	0	)	1|3|2:+-+
ljp:	0	lja:	0	ovlp:	0	0	0	bp2:	0	(	ovlp:	0	0	0	bp2	0	0	)	4|1|3|2:+-+-
ljp:	0	lja:	0	ovlp:	0	0	0	bp2:	0	(	ovlp:	0	0	0	bp2	0	0	)	1|3|2:+-+
ljp:	0	lja:	0	ovlp:	0	0	0	bp2:	0	(	ovlp:	0	0	0	bp2	0	0	)	3|2|1|4|6|5:++-+-+
ljp:	0	lja:	0	ovlp:	0	0	0	bp2:	0	(	ovlp:	1	0	0	bp2	3	0	)	3|2|1|4|5|6:++++++
ljp:	0	lja:	0	ovlp:	0	0	0	bp2:	0	(	ovlp:	0	0	0	bp2	0	0	)	1|2|3|4|5|6:++-+--
ljp:	0	lja:	0	ovlp:	0	0	0	bp2:	0	(	ovlp:	0	0	0	bp2	0	0	)	1|2|3:+-+
ljp:	0	lja:	0	ovlp:	0	0	0	bp2:	0	(	ovlp:	0	0	0	bp2	0	0	)	1|2|3:+-+
ljp:	0	lja:	0	ovlp:	0	0	0	bp2:	0	(	ovlp:	0	0	0	bp2	0	0	)	1|3|2:+-+
ljp:	1	lja:	0	ovlp:	0	0	0	bp2:	0	(	ovlp:	3	0	0	bp2	4	0	)	7|6|1|2|3|4|5:+++++++
ljp:	0	lja:	0	ovlp:	0	0	0	bp2:	0	(	ovlp:	0	0	0	bp2	0	0	)	1|3|2:+-+
ljp:	0	lja:	0	ovlp:	0	0	0	bp2:	0	(	ovlp:	0	0	0	bp2	0	0	)	2|1|3:+-+
ljp:	0	lja:	0	ovlp:	0	0	0	bp2:	0	(	ovlp:	0	0	0	bp2	0	0	)	1|3|2:+-+
ljp:	0	lja:	0	ovlp:	0	0	0	bp2:	0	(	ovlp:	0	0	0	bp2	0	0	)	1|2|3|4:+-+-
ljp:	0	lja:	0	ovlp:	0	0	0	bp2:	0	(	ovlp:	0	0	0	bp2	0	0	)	1|2|3|4|6|5:+-+-+-
ljp:	0	lja:	0	ovlp:	0	0	0	bp2:	0	(	ovlp:	0	0	0	bp2	0	0	)	2|1|5|4|3:+-+-+
ljp:	0	lja:	0	ovlp:	0	0	0	bp2:	0	(	ovlp:	0	0	0	bp2	0	0	)	2|1|3:+-+
ljp:	0	lja:	0	ovlp:	0	0	0	bp2:	1	(	ovlp:	0	0	0	bp2	1	0	)	2|3|1|4|5:+++++
ljp:	0	lja:	0	ovlp:	0	0	0	bp2:	0	(	ovlp:	0	0	0	bp2	0	0	)	1|3|2:+-+
ljp:	0	lja:	0	ovlp:	0	0	0	bp2:	0	(	ovlp:	0	0	0	bp2	0	0	)	5|1|2|4|3:++-+-
ljp:	0	lja:	0	ovlp:	0	0	0	bp2:	0	(	ovlp:	0	0	0	bp2	0	0	)	1|2|3|4:+-+-
ljp:	0	lja:	0	ovlp:	0	0	0	bp2:	0	(	ovlp:	0	0	0	bp2	0	0	)	1|2|3|4:+-+-
ljp:	0	lja:	0	ovlp:	0	0	0	bp2:	0	(	ovlp:	0	0	0	bp2	0	0	)	1|2|3|4:+-+-
ljp:	0	lja:	0	ovlp:	0	0	0	bp2:	0	(	ovlp:	0	0	0	bp2	0	0	)	1|2|3|4:+-+-
ljp:	0	lja:	0	ovlp:	0	0	0	bp2:	0	(	ovlp:	1	0	0	bp2	0	0	)	6|3|1|2|5|4:+-+-+-
ljp:	0	lja:	0	ovlp:	0	0	0	bp2:	0	(	ovlp:	0	0	0	bp2	0	0	)	1|3|2:+-+
ljp:	0	lja:	0	ovlp:	0	0	0	bp2:	0	(	ovlp:	0	0	0	bp2	0	0	)	1|2|4|3:+-+-
ljp:	0	lja:	0	ovlp:	0	0	0	bp2:	0	(	ovlp:	0	0	1	bp2	0	0	)	2|1|3|4:++-+
ljp:	0	lja:	0	ovlp:	0	0	0	bp2:	0	(	ovlp:	0	0	0	bp2	0	0	)	1|2|3:+-+
ljp:	0	lja:	0	ovlp:	0	0	0	bp2:	0	(	ovlp:	0	0	0	bp2	0	0	)	4|1|3|2:+-+-
ljp:	0	lja:	0	ovlp:	0	0	0	bp2:	0	(	ovlp:	0	0	0	bp2	0	0	)	2|1|4|3:+--+
ljp:	0	lja:	0	ovlp:	0	0	0	bp2:	0	(	ovlp:	0	0	0	bp2	0	0	)	2|3|1|4|8|5|7|6:+-+-+-+-
ljp:	0	lja:	0	ovlp:	0	0	0	bp2:	0	(	ovlp:	0	0	0	bp2	0	0	)	1|2|3:+--
ljp:	0	lja:	0	ovlp:	0	0	0	bp2:	0	(	ovlp:	0	0	0	bp2	0	0	)	1|2|3:+--
ljp:	0	lja:	0	ovlp:	0	0	0	bp2:	0	(	ovlp:	0	0	0	bp2	0	0	)	1|2|3:+-+
ljp:	0	lja:	0	ovlp:	0	0	0	bp2:	0	(	ovlp:	0	0	0	bp2	1	0	)	3|2|1|4|5:+-+++
ljp:	0	lja:	0	ovlp:	0	0	0	bp2:	0	(	ovlp:	0	0	0	bp2	0	0	)	1|2|3|5|4:+-+-+
ljp:	0	lja:	0	ovlp:	0	0	0	bp2:	0	(	ovlp:	1	0	0	bp2	4	0	)	3|2|1|4|5|6|7|8:+++++++-
ljp:	0	lja:	0	ovlp:	0	0	0	bp2:	0	(	ovlp:	0	0	0	bp2	0	0	)	1|3|2:+-+
ljp:	0	lja:	0	ovlp:	2	0	0	bp2:	0	(	ovlp:	0	0	0	bp2	1	0	)	1|5|4|3|2:+---+
ljp:	0	lja:	0	ovlp:	0	0	0	bp2:	0	(	ovlp:	0	0	0	bp2	0	0	)	1|3|2:+-+
ljp:	0	lja:	0	ovlp:	0	0	0	bp2:	0	(	ovlp:	0	0	1	bp2	0	0	)	2|1|3|4:++-+
ljp:	0	lja:	0	ovlp:	0	0	0	bp2:	0	(	ovlp:	0	0	0	bp2	0	0	)	1|3|2:+-+
ljp:	0	lja:	0	ovlp:	0	0	0	bp2:	1	(	ovlp:	2	0	0	bp2	3	0	)	1|2|7|6|5|3|4:+------
ljp:	0	lja:	0	ovlp:	0	0	0	bp2:	0	(	ovlp:	0	0	0	bp2	0	0	)	1|2|4|5|6|3:+-+-+-
ljp:	0	lja:	1	ovlp:	0	0	0	bp2:	0	(	ovlp:	0	0	0	bp2	1	0	)	3|2|1|4|5|6:+-----
ljp:	0	lja:	0	ovlp:	0	0	0	bp2:	0	(	ovlp:	0	0	0	bp2	0	0	)	2|1|3:+-+
ljp:	0	lja:	0	ovlp:	0	0	0	bp2:	0	(	ovlp:	0	0	0	bp2	0	0	)	1|2|3|4:+-+-
ljp:	0	lja:	0	ovlp:	0	0	0	bp2:	0	(	ovlp:	0	0	0	bp2	0	0	)	1|2|3|4:+-+-
ljp:	0	lja:	0	ovlp:	0	0	0	bp2:	0	(	ovlp:	0	0	0	bp2	0	0	)	1|2|3|4:+-+-
ljp:	0	lja:	0	ovlp:	0	0	0	bp2:	0	(	ovlp:	0	0	0	bp2	0	0	)	1|2|3|4:+-+-
ljp:	0	lja:	0	ovlp:	0	0	0	bp2:	0	(	ovlp:	0	0	0	bp2	0	0	)	1|2|3|4:+-+-
ljp:	0	lja:	0	ovlp:	0	0	0	bp2:	0	(	ovlp:	0	0	0	bp2	0	0	)	1|2|3|4:+-+-
ljp:	0	lja:	0	ovlp:	0	0	0	bp2:	0	(	ovlp:	0	0	0	bp2	0	0	)	1|2|3|4:+-+-
ljp:	0	lja:	0	ovlp:	0	0	0	bp2:	0	(	ovlp:	0	0	0	bp2	0	0	)	1|2|3|4:+-+-
ljp:	1	lja:	0	ovlp:	1	0	0	bp2:	0	(	ovlp:	0	0	0	bp2	0	0	)	1|2|3|4|5|12|6|11|10|9|8|7:+-+	--	+-	++-+-
ljp:	1	lja:	1	ovlp:	0	0	0	bp2:	0	(	ovlp:	0	0	1	bp2	0	0	)	3|1|4|5|6|2:+--+-+
ljp:	0	lja:	0	ovlp:	0	0	1	bp2:	0	(	ovlp:	0	0	0	bp2	0	0	)	1|2|3|5|4:+-+--
ljp:	0	lja:	0	ovlp:	0	0	0	bp2:	0	(	ovlp:	0	0	0	bp2	1	0	)	2|1|3|4:++++
ljp:	0	lja:	0	ovlp:	0	0	0	bp2:	0	(	ovlp:	0	0	0	bp2	0	0	)	1|4|3|2:++-+
ljp:	0	lja:	0	ovlp:	0	0	0	bp2:	0	(	ovlp:	0	0	0	bp2	0	0	)	1|2|3:+-+
ljp:	0	lja:	0	ovlp:	0	0	0	bp2:	0	(	ovlp:	0	0	0	bp2	0	0	)	1|2|3|5|4:+---+
ljp:	0	lja:	0	ovlp:	0	0	0	bp2:	1	(	ovlp:	1	0	0	bp2	1	0	)	5|1|4|3|2:+++++
ljp:	0	lja:	0	ovlp:	0	0	0	bp2:	0	(	ovlp:	0	0	1	bp2	2	0	)	2|3|1|4|5|6:+-----
ljp:	0	lja:	0	ovlp:	0	0	0	bp2:	0	(	ovlp:	0	0	0	bp2	0	0	)	2|1|3|4:+-+-
ljp:	0	lja:	0	ovlp:	0	0	0	bp2:	0	(	ovlp:	0	0	0	bp2	0	0	)	1|2|4|3:+-+-
ljp:	0	lja:	0	ovlp:	0	0	0	bp2:	0	(	ovlp:	0	0	0	bp2	0	0	)	2|1|3|4:+-+-
ljp:	0	lja:	1	ovlp:	0	0	0	bp2:	0	(	ovlp:	0	0	0	bp2	1	0	)	2|1|3|4|9|8|7|5|6:+++++-+-+
ljp:	0	lja:	0	ovlp:	0	0	0	bp2:	0	(	ovlp:	0	0	0	bp2	0	0	)	1|2|3|4:+-++
ljp:	0	lja:	0	ovlp:	0	0	0	bp2:	0	(	ovlp:	0	0	0	bp2	2	0	)	2|1|3|4|5:+++++
ljp:	0	lja:	0	ovlp:	0	0	0	bp2:	0	(	ovlp:	0	0	0	bp2	1	0	)	2|1|3|4:++++
ljp:	0	lja:	0	ovlp:	0	0	0	bp2:	0	(	ovlp:	0	0	0	bp2	2	0	)	2|1|3|4|5:+++++
ljp:	0	lja:	0	ovlp:	0	0	1	bp2:	0	(	ovlp:	0	0	0	bp2	0	0	)	1|3|2|4|5|6:++-+--
ljp:	0	lja:	0	ovlp:	0	0	0	bp2:	0	(	ovlp:	0	0	0	bp2	0	0	)	2|1|3:+-+
ljp:	0	lja:	0	ovlp:	0	0	0	bp2:	0	(	ovlp:	0	0	0	bp2	0	0	)	1|2|3|4:+-+-
ljp:	0	lja:	0	ovlp:	0	0	0	bp2:	0	(	ovlp:	0	0	0	bp2	1	0	)	3|2|1|4|5:+-+++
ljp:	0	lja:	0	ovlp:	0	0	0	bp2:	0	(	ovlp:	0	0	0	bp2	0	0	)	3|2|1|4|6|5:+-+++-
ljp:	0	lja:	0	ovlp:	0	0	0	bp2:	0	(	ovlp:	0	0	0	bp2	0	0	)	1|3|2:+-+
ljp:	0	lja:	0	ovlp:	0	0	0	bp2:	0	(	ovlp:	0	0	0	bp2	0	0	)	1|3|2:+-+
ljp:	0	lja:	0	ovlp:	0	0	0	bp2:	0	(	ovlp:	0	0	0	bp2	1	0	)	2|1|3|4:++++
ljp:	1	lja:	0	ovlp:	0	0	0	bp2:	0	(	ovlp:	0	0	0	bp2	0	0	)	4|3|2|1|7|6|5:+-+-+-+
ljp:	0	lja:	0	ovlp:	0	0	0	bp2:	0	(	ovlp:	0	0	0	bp2	0	0	)	1|2|4|5|6|3:+-+-+-
ljp:	0	lja:	0	ovlp:	0	0	0	bp2:	0	(	ovlp:	0	0	0	bp2	0	0	)	1|2|3:+-+
ljp:	0	lja:	0	ovlp:	0	0	0	bp2:	0	(	ovlp:	0	0	0	bp2	0	0	)	1|2|4|3:+-+-
ljp:	0	lja:	0	ovlp:	0	0	0	bp2:	0	(	ovlp:	0	0	0	bp2	0	0	)	1|2|3:+-+
ljp:	1	lja:	0	ovlp:	0	0	1	bp2:	0	(	ovlp:	1	0	1	bp2	0	0	)	9|2|3|4|1|5|8|7|6:+-+--++-+
ljp:	0	lja:	0	ovlp:	0	0	0	bp2:	0	(	ovlp:	0	0	1	bp2	0	0	)	2|3|4|1|5|8|7|6:+-++--+-
ljp:	0	lja:	0	ovlp:	0	0	0	bp2:	0	(	ovlp:	0	0	0	bp2	0	0	)	5|1|2|3|4:+-+-+
ljp:	0	lja:	0	ovlp:	0	0	0	bp2:	0	(	ovlp:	0	0	0	bp2	0	0	)	5|1|2|3|4:+-+-+
ljp:	1	lja:	0	ovlp:	1	0	2	bp2:	0	(	ovlp:	3	0	1	bp2	3	0	)	9|1|2|4|3|5|6|7|8:++-++++++
ljp:	0	lja:	0	ovlp:	0	0	0	bp2:	0	(	ovlp:	0	0	0	bp2	0	0	)	2|1|4|3:+--+
ljp:	0	lja:	0	ovlp:	0	0	0	bp2:	0	(	ovlp:	0	0	0	bp2	0	0	)	1|2|4|3:++-+
ljp:	0	lja:	0	ovlp:	0	0	0	bp2:	0	(	ovlp:	0	0	0	bp2	0	0	)	1|2|3|4|5|7|6:+-+--+-
ljp:	0	lja:	0	ovlp:	0	0	0	bp2:	0	(	ovlp:	0	0	0	bp2	0	0	)	2|1|5|3|4:+--+-
ljp:	0	lja:	0	ovlp:	0	0	0	bp2:	0	(	ovlp:	0	0	0	bp2	0	0	)	1|2|3:+-+
ljp:	0	lja:	0	ovlp:	0	0	1	bp2:	0	(	ovlp:	0	1	2	bp2	0	0	)	1|2|4|3|5|8|6|7:+-++++--
ljp:	1	lja:	0	ovlp:	0	0	0	bp2:	0	(	ovlp:	0	0	0	bp2	0	0	)	2|1|6|5|4|3:+--+-+
ljp:	0	lja:	0	ovlp:	0	0	0	bp2:	0	(	ovlp:	0	0	0	bp2	0	0	)	6|5|1|2|3|4:+-+-+-
ljp:	1	lja:	0	ovlp:	0	0	0	bp2:	0	(	ovlp:	0	0	0	bp2	0	0	)	1|5|6|7|4|3|2:+-+-+-+
ljp:	0	lja:	0	ovlp:	0	0	0	bp2:	0	(	ovlp:	0	0	0	bp2	0	0	)	1|2|6|5|4|3:+-+-+-
ljp:	0	lja:	0	ovlp:	0	0	0	bp2:	0	(	ovlp:	0	0	0	bp2	0	0	)	1|2|3|4:+-+-
ljp:	0	lja:	0	ovlp:	0	0	0	bp2:	0	(	ovlp:	0	0	0	bp2	0	0	)	1|2|3|4|5:+-+-+
ljp:	0	lja:	0	ovlp:	0	0	0	bp2:	0	(	ovlp:	0	0	0	bp2	0	0	)	1|3|2:+-+
ljp:	0	lja:	0	ovlp:	0	0	0	bp2:	0	(	ovlp:	0	0	0	bp2	0	0	)	1|3|2:+-+
ljp:	0	lja:	0	ovlp:	0	0	0	bp2:	0	(	ovlp:	0	0	0	bp2	0	0	)	1|3|2:+-+
ljp:	0	lja:	0	ovlp:	0	0	0	bp2:	1	(	ovlp:	1	0	0	bp2	1	0	)	5|1|4|3|2:+++++
ljp:	1	lja:	0	ovlp:	0	0	0	bp2:	0	(	ovlp:	0	0	0	bp2	0	0	)	2|1|6|5|4|3:+--+-+
ljp:	0	lja:	3	ovlp:	0	0	0	bp2:	0	(	ovlp:	0	0	0	bp2	0	0	)	4|7|2|1|3|6|5:+-+--+-
ljp:	0	lja:	0	ovlp:	0	0	0	bp2:	0	(	ovlp:	0	0	0	bp2	0	0	)	4|1|3|2:+-+-
ljp:	1	lja:	0	ovlp:	0	0	0	bp2:	0	(	ovlp:	5	0	0	bp2	4	0	)	12|11|10|1|2|3|4|5|6|9|8|7:+-+	++	++	+++-+
ljp:	0	lja:	0	ovlp:	0	0	0	bp2:	0	(	ovlp:	0	0	0	bp2	0	0	)	2|1|5|4|3:+-+-+
ljp:	0	lja:	0	ovlp:	0	0	0	bp2:	0	(	ovlp:	0	0	0	bp2	0	0	)	1|2|5|4|3:+-+-+
ljp:	1	lja:	0	ovlp:	0	0	0	bp2:	1	(	ovlp:	4	0	0	bp2	4	0	)	3|2|1|8|7|6|5|4:++++++++
ljp:	0	lja:	0	ovlp:	0	0	0	bp2:	0	(	ovlp:	0	0	0	bp2	0	0	)	1|2|3|4|5:+-+-+
ljp:	0	lja:	0	ovlp:	0	0	0	bp2:	0	(	ovlp:	0	0	0	bp2	0	0	)	1|3|2|5|4:+-++-
ljp:	0	lja:	0	ovlp:	0	0	0	bp2:	0	(	ovlp:	0	0	0	bp2	0	0	)	1|2|3:+-+
ljp:	0	lja:	0	ovlp:	0	0	0	bp2:	0	(	ovlp:	0	0	0	bp2	0	0	)	1|2|3|4:+-+-
ljp:	0	lja:	0	ovlp:	0	0	0	bp2:	0	(	ovlp:	0	0	0	bp2	0	0	)	1|2|4|3:+-+-
ljp:	0	lja:	0	ovlp:	0	0	0	bp2:	0	(	ovlp:	0	0	0	bp2	0	0	)	2|1|3:+-+
ljp:	0	lja:	0	ovlp:	0	0	0	bp2:	0	(	ovlp:	0	0	0	bp2	0	0	)	1|4|3|2:++-+
ljp:	0	lja:	0	ovlp:	0	0	0	bp2:	0	(	ovlp:	0	0	0	bp2	0	0	)	1|3|2:++-
ljp:	0	lja:	0	ovlp:	0	0	0	bp2:	0	(	ovlp:	1	0	0	bp2	3	0	)	3|2|1|4|5|6|7|8:++++++--
ljp:	0	lja:	0	ovlp:	0	0	0	bp2:	0	(	ovlp:	0	0	2	bp2	1	0	)	1|2|3|6|4|5:++-+--
ljp:	0	lja:	0	ovlp:	0	0	0	bp2:	0	(	ovlp:	0	0	0	bp2	0	0	)	1|2|4|3:+-+-
ljp:	0	lja:	0	ovlp:	0	0	0	bp2:	0	(	ovlp:	0	0	0	bp2	0	0	)	2|1|3:+-+
ljp:	0	lja:	0	ovlp:	0	0	0	bp2:	0	(	ovlp:	0	0	0	bp2	0	0	)	4|1|3|2:+-+-
ljp:	0	lja:	0	ovlp:	0	0	0	bp2:	0	(	ovlp:	0	0	0	bp2	0	0	)	2|1|3|4|5:+++-+
ljp:	0	lja:	0	ovlp:	0	0	0	bp2:	0	(	ovlp:	0	0	0	bp2	0	0	)	1|2|3:+-+
ljp:	0	lja:	0	ovlp:	0	0	0	bp2:	0	(	ovlp:	0	0	0	bp2	0	0	)	1|3|2:+-+
ljp:	0	lja:	0	ovlp:	0	0	0	bp2:	0	(	ovlp:	1	0	0	bp2	2	0	)	3|2|1|4|5|7|6:+++++-+
ljp:	0	lja:	0	ovlp:	0	0	0	bp2:	0	(	ovlp:	1	0	0	bp2	2	0	)	3|2|1|4|5:+++++
ljp:	0	lja:	0	ovlp:	0	0	0	bp2:	0	(	ovlp:	0	0	0	bp2	0	0	)	1|3|4|2:++-+
ljp:	1	lja:	0	ovlp:	0	0	0	bp2:	0	(	ovlp:	0	0	0	bp2	0	0	)	4|3|2|1|7|6|5:+-+-+-+
ljp:	0	lja:	0	ovlp:	0	0	0	bp2:	0	(	ovlp:	0	0	0	bp2	0	0	)	2|1|5|4|3:+-+-+
ljp:	0	lja:	0	ovlp:	0	0	0	bp2:	0	(	ovlp:	0	0	1	bp2	0	0	)	2|1|3|4:++-+
ljp:	0	lja:	0	ovlp:	0	0	0	bp2:	0	(	ovlp:	0	0	0	bp2	0	0	)	1|4|3|2:++-+
ljp:	0	lja:	0	ovlp:	0	0	0	bp2:	0	(	ovlp:	0	0	0	bp2	0	0	)	1|4|3|2:++-+
ljp:	0	lja:	0	ovlp:	0	0	0	bp2:	0	(	ovlp:	0	0	0	bp2	0	0	)	4|1|3|2:+-+-
ljp:	0	lja:	0	ovlp:	0	0	0	bp2:	0	(	ovlp:	0	0	0	bp2	0	0	)	1|2|3:+-+
ljp:	0	lja:	0	ovlp:	0	0	0	bp2:	0	(	ovlp:	1	0	0	bp2	3	0	)	3|2|1|4|5|6|7|8:++++++-+
ljp:	0	lja:	0	ovlp:	0	0	0	bp2:	0	(	ovlp:	0	0	0	bp2	0	0	)	4|1|3|2:+-+-
ljp:	0	lja:	0	ovlp:	0	0	0	bp2:	0	(	ovlp:	0	0	0	bp2	0	0	)	4|1|3|2:+-+-
ljp:	0	lja:	0	ovlp:	0	0	0	bp2:	0	(	ovlp:	1	0	0	bp2	3	0	)	3|2|1|4|5|6:++++++
ljp:	0	lja:	0	ovlp:	0	0	0	bp2:	0	(	ovlp:	0	0	0	bp2	0	0	)	1|3|2:+-+
ljp:	0	lja:	0	ovlp:	0	0	0	bp2:	0	(	ovlp:	0	0	0	bp2	0	0	)	1|4|3|2:+-+-
ljp:	0	lja:	0	ovlp:	0	0	0	bp2:	0	(	ovlp:	0	0	0	bp2	0	0	)	1|3|2:+-+
ljp:	0	lja:	0	ovlp:	0	0	0	bp2:	0	(	ovlp:	0	0	0	bp2	0	0	)	1|2|3|4:+-+-
ljp:	0	lja:	0	ovlp:	0	0	0	bp2:	0	(	ovlp:	0	0	0	bp2	0	0	)	3|2|1|4|5:+-+-+
ljp:	0	lja:	0	ovlp:	0	0	0	bp2:	0	(	ovlp:	0	0	0	bp2	0	0	)	3|2|1|4|5:+-+-+
ljp:	0	lja:	0	ovlp:	0	0	0	bp2:	0	(	ovlp:	0	0	0	bp2	1	0	)	1|2|3|4|5|6:+---+-
ljp:	0	lja:	0	ovlp:	0	0	0	bp2:	0	(	ovlp:	0	0	0	bp2	0	0	)	1|2|3|4|5:+-+--
ljp:	0	lja:	0	ovlp:	0	0	1	bp2:	0	(	ovlp:	0	0	1	bp2	3	0	)	1|2|4|3|5|6|7|8:+-++++++
ljp:	0	lja:	0	ovlp:	0	0	1	bp2:	0	(	ovlp:	0	0	2	bp2	1	0	)	5|1|4|2|3:++-++
ljp:	0	lja:	0	ovlp:	0	0	0	bp2:	0	(	ovlp:	0	0	0	bp2	0	0	)	1|2|3|4|5:+-+-+
ljp:	0	lja:	0	ovlp:	0	0	0	bp2:	0	(	ovlp:	0	0	0	bp2	1	0	)	1|2|3:+++
ljp:	0	lja:	0	ovlp:	0	0	0	bp2:	0	(	ovlp:	0	0	0	bp2	4	0	)	1|2|3|4|5|6:++++++
ljp:	0	lja:	0	ovlp:	0	0	1	bp2:	0	(	ovlp:	0	0	1	bp2	0	0	)	1|3|2|4|6|5:+----+
ljp:	0	lja:	0	ovlp:	0	0	0	bp2:	1	(	ovlp:	0	0	0	bp2	1	0	)	2|3|1|4|5:+++++
ljp:	0	lja:	0	ovlp:	0	0	0	bp2:	1	(	ovlp:	0	0	1	bp2	1	0	)	6|5|1|4|2|3:+-++++
ljp:	0	lja:	0	ovlp:	0	0	0	bp2:	0	(	ovlp:	0	0	0	bp2	0	0	)	1|2|3:+-+
ljp:	0	lja:	0	ovlp:	0	0	0	bp2:	0	(	ovlp:	0	0	0	bp2	0	0	)	1|2|3:+--
ljp:	0	lja:	0	ovlp:	0	0	0	bp2:	0	(	ovlp:	0	0	0	bp2	0	0	)	1|4|2|3:+-+-
ljp:	1	lja:	0	ovlp:	0	0	0	bp2:	0	(	ovlp:	0	0	0	bp2	0	0	)	4|3|2|1|7|6|5:+-+-+-+
ljp:	0	lja:	0	ovlp:	0	0	0	bp2:	0	(	ovlp:	0	0	0	bp2	0	0	)	1|2|3|4:++-+
ljp:	0	lja:	0	ovlp:	0	0	0	bp2:	0	(	ovlp:	0	0	0	bp2	6	0	)	1|2|3|4|5|6|7|8:++++++++
ljp:	1	lja:	0	ovlp:	0	0	0	bp2:	0	(	ovlp:	0	0	0	bp2	0	0	)	2|1|5|6|7|4|3:+-+-+-+
ljp:	0	lja:	0	ovlp:	0	0	0	bp2:	0	(	ovlp:	0	0	0	bp2	2	0	)	2|1|3|4|5:+++++
ljp:	0	lja:	0	ovlp:	0	0	0	bp2:	0	(	ovlp:	0	0	0	bp2	2	0	)	2|1|3|4|5|6|7:+++++-+
ljp:	0	lja:	0	ovlp:	0	0	0	bp2:	0	(	ovlp:	0	0	0	bp2	0	0	)	1|2|4|3:+-+-
ljp:	0	lja:	1	ovlp:	0	0	0	bp2:	0	(	ovlp:	0	0	0	bp2	0	0	)	1|6|5|4|3|2:+-+-+-
ljp:	0	lja:	0	ovlp:	0	0	0	bp2:	0	(	ovlp:	0	0	0	bp2	0	0	)	4|1|2|3:++-+
ljp:	0	lja:	0	ovlp:	0	0	0	bp2:	0	(	ovlp:	0	0	0	bp2	0	0	)	2|1|3|6|5|4:++++-+
ljp:	0	lja:	0	ovlp:	0	0	0	bp2:	0	(	ovlp:	0	0	0	bp2	0	0	)	1|2|4|3:+-+-
ljp:	0	lja:	0	ovlp:	0	0	0	bp2:	0	(	ovlp:	0	0	0	bp2	0	0	)	4|1|3|2:+-+-
ljp:	1	lja:	0	ovlp:	0	0	0	bp2:	0	(	ovlp:	4	0	0	bp2	3	0	)	1|9|8|7|6|5|4|3|2:+-+++++-+
ljp:	0	lja:	0	ovlp:	0	0	0	bp2:	2	(	ovlp:	1	0	0	bp2	0	0	)	5|1|2|4|3:+++++
ljp:	0	lja:	0	ovlp:	0	0	0	bp2:	0	(	ovlp:	0	0	0	bp2	0	0	)	3|2|1|4|5|6|7:+-+-++-
ljp:	0	lja:	0	ovlp:	0	0	0	bp2:	0	(	ovlp:	0	0	0	bp2	3	0	)	2|1|3|4|5|6:++++++
ljp:	0	lja:	0	ovlp:	0	0	0	bp2:	1	(	ovlp:	1	0	0	bp2	3	0	)	3|2|1|6|4|7|5:+++++++
ljp:	0	lja:	0	ovlp:	0	0	0	bp2:	0	(	ovlp:	0	0	0	bp2	0	0	)	1|2|3:+-+
ljp:	0	lja:	0	ovlp:	0	0	0	bp2:	0	(	ovlp:	0	0	0	bp2	0	0	)	4|1|3|2:+-+-
ljp:	2	lja:	0	ovlp:	0	0	0	bp2:	0	(	ovlp:	0	0	0	bp2	0	0	)	11|1|7|10|9|8|3|4|5|2|6:++-+-+	-+	-+	-
ljp:	0	lja:	0	ovlp:	0	0	0	bp2:	0	(	ovlp:	0	0	0	bp2	0	0	)	2|1|3:+-+
ljp:	0	lja:	1	ovlp:	0	0	0	bp2:	0	(	ovlp:	0	0	0	bp2	0	0	)	1|3|4|5|2:++-+-
ljp:	1	lja:	0	ovlp:	0	0	0	bp2:	1	(	ovlp:	2	0	0	bp2	3	0	)	1|7|6|5|4|2|3:+-+++++
ljp:	0	lja:	0	ovlp:	0	0	0	bp2:	0	(	ovlp:	0	0	0	bp2	0	0	)	1|2|3:+-+
ljp:	0	lja:	0	ovlp:	0	0	0	bp2:	0	(	ovlp:	0	0	0	bp2	5	0	)	1|2|3|4|5|6|7:+++++++
ljp:	0	lja:	0	ovlp:	0	0	0	bp2:	0	(	ovlp:	0	0	0	bp2	0	0	)	1|2|3|4:+-++
ljp:	0	lja:	0	ovlp:	0	0	0	bp2:	0	(	ovlp:	0	0	0	bp2	0	0	)	1|2|3:+-+
ljp:	0	lja:	0	ovlp:	0	0	0	bp2:	0	(	ovlp:	0	0	0	bp2	0	0	)	1|2|3:+-+
ljp:	0	lja:	0	ovlp:	0	0	0	bp2:	0	(	ovlp:	0	0	0	bp2	1	0	)	2|1|3|4:++++
ljp:	0	lja:	0	ovlp:	0	0	0	bp2:	0	(	ovlp:	1	0	0	bp2	2	0	)	3|2|1|4|5:+++++
ljp:	0	lja:	0	ovlp:	0	0	0	bp2:	0	(	ovlp:	0	0	0	bp2	0	0	)	2|1|5|4|3:+-+-+
ljp:	0	lja:	0	ovlp:	0	0	0	bp2:	0	(	ovlp:	0	0	0	bp2	0	0	)	1|4|2|3:+-+-
ljp:	0	lja:	0	ovlp:	0	0	0	bp2:	0	(	ovlp:	1	0	0	bp2	2	0	)	3|2|1|4|5:+++++
ljp:	0	lja:	0	ovlp:	0	0	0	bp2:	0	(	ovlp:	0	0	0	bp2	0	0	)	1|2|3:++-
ljp:	0	lja:	0	ovlp:	0	0	0	bp2:	0	(	ovlp:	0	0	0	bp2	0	0	)	2|1|3|4|5:+-+-+
ljp:	0	lja:	0	ovlp:	0	0	0	bp2:	0	(	ovlp:	0	0	0	bp2	0	0	)	1|2|3:+-+
ljp:	0	lja:	0	ovlp:	0	0	0	bp2:	0	(	ovlp:	0	0	0	bp2	0	0	)	2|1|3:+++
ljp:	0	lja:	0	ovlp:	0	0	0	bp2:	0	(	ovlp:	0	0	0	bp2	0	0	)	1|4|2|3:+-+-
ljp:	0	lja:	0	ovlp:	0	0	0	bp2:	0	(	ovlp:	0	0	0	bp2	0	0	)	2|1|3|4|5|6|7|8:+--+-+-+
ljp:	0	lja:	0	ovlp:	0	0	0	bp2:	0	(	ovlp:	0	0	0	bp2	0	0	)	2|1|3|5|4:+++-+
ljp:	0	lja:	0	ovlp:	0	0	0	bp2:	1	(	ovlp:	0	0	0	bp2	1	0	)	5|1|4|2|3:+++++
ljp:	0	lja:	0	ovlp:	0	0	0	bp2:	0	(	ovlp:	0	0	0	bp2	0	0	)	1|2|5|3|4:++-+-
ljp:	0	lja:	0	ovlp:	0	0	2	bp2:	0	(	ovlp:	0	1	1	bp2	0	0	)	2|3|1|4|9|5|8|6|7:+---+-+++
ljp:	0	lja:	0	ovlp:	0	0	0	bp2:	0	(	ovlp:	1	0	1	bp2	1	0	)	3|2|1|4|6|5|7:++++-++
ljp:	0	lja:	0	ovlp:	0	0	0	bp2:	0	(	ovlp:	0	0	0	bp2	0	0	)	1|2|4|5|6|3:+-+-+-
ljp:	0	lja:	0	ovlp:	0	0	0	bp2:	0	(	ovlp:	1	0	0	bp2	2	0	)	3|2|1|4|5|7|6:++++++-
ljp:	0	lja:	0	ovlp:	0	0	0	bp2:	1	(	ovlp:	0	0	0	bp2	1	0	)	2|3|1|4|5:+++++
ljp:	0	lja:	0	ovlp:	0	0	0	bp2:	0	(	ovlp:	0	0	0	bp2	0	0	)	1|2|3:+-+
ljp:	0	lja:	0	ovlp:	0	0	0	bp2:	0	(	ovlp:	0	0	0	bp2	0	0	)	1|3|2:+-+
ljp:	0	lja:	0	ovlp:	0	0	0	bp2:	0	(	ovlp:	0	0	0	bp2	2	0	)	2|1|3|4|5:+++++
ljp:	0	lja:	0	ovlp:	0	0	0	bp2:	0	(	ovlp:	0	0	0	bp2	2	0	)	2|1|3|4|5:+++++
ljp:	0	lja:	0	ovlp:	0	0	0	bp2:	0	(	ovlp:	0	0	0	bp2	2	0	)	2|1|3|4|5:+++++
ljp:	0	lja:	1	ovlp:	0	0	0	bp2:	0	(	ovlp:	0	0	0	bp2	0	0	)	8|3|2|1|7|4|5|6:+-+-++-+
ljp:	0	lja:	0	ovlp:	0	0	0	bp2:	0	(	ovlp:	0	0	0	bp2	0	0	)	4|1|3|2:+-+-
ljp:	0	lja:	0	ovlp:	0	0	0	bp2:	0	(	ovlp:	0	0	0	bp2	0	0	)	1|2|3|4|5|6|7:+-+-+-+
ljp:	0	lja:	0	ovlp:	0	1	0	bp2:	0	(	ovlp:	0	0	2	bp2	0	0	)	1|5|3|4|2:+--++
ljp:	0	lja:	0	ovlp:	0	0	0	bp2:	0	(	ovlp:	0	0	0	bp2	0	0	)	5|1|6|3|4|2:+-+-+-
ljp:	0	lja:	1	ovlp:	0	0	0	bp2:	0	(	ovlp:	1	0	1	bp2	0	0	)	2|4|1|5|3|6|7:+-+-++-
ljp:	0	lja:	0	ovlp:	0	0	0	bp2:	0	(	ovlp:	0	0	2	bp2	1	0	)	1|2|5|3|4:+-+--
ljp:	0	lja:	1	ovlp:	0	0	0	bp2:	0	(	ovlp:	1	0	0	bp2	0	0	)	2|4|1|5|3:+-+-+
ljp:	0	lja:	0	ovlp:	0	0	0	bp2:	0	(	ovlp:	0	0	0	bp2	0	0	)	1|2|3|4:+-+-
ljp:	0	lja:	0	ovlp:	0	0	1	bp2:	0	(	ovlp:	0	0	1	bp2	3	0	)	1|3|2|4|5|6|7:+------
ljp:	0	lja:	0	ovlp:	0	0	1	bp2:	0	(	ovlp:	0	0	0	bp2	0	0	)	1|3|2|4|5|6:++-+--
ljp:	0	lja:	0	ovlp:	0	0	0	bp2:	0	(	ovlp:	0	0	0	bp2	0	0	)	1|2|4|3:+-+-
ljp:	0	lja:	0	ovlp:	0	0	0	bp2:	0	(	ovlp:	1	0	0	bp2	2	0	)	3|2|1|4|5|8|6|7:+++++-+-
ljp:	0	lja:	0	ovlp:	0	0	0	bp2:	0	(	ovlp:	0	0	0	bp2	0	0	)	5|1|4|3|2:+-+-+
ljp:	0	lja:	0	ovlp:	0	0	0	bp2:	0	(	ovlp:	0	0	0	bp2	0	0	)	4|1|3|2:+-+-
ljp:	0	lja:	0	ovlp:	0	0	0	bp2:	0	(	ovlp:	0	0	0	bp2	0	0	)	4|1|2|3:+-+-
ljp:	0	lja:	0	ovlp:	0	0	0	bp2:	0	(	ovlp:	0	0	0	bp2	0	0	)	4|1|2|3:+-+-
ljp:	0	lja:	0	ovlp:	0	0	0	bp2:	1	(	ovlp:	1	0	0	bp2	2	0	)	1|7|6|5|2|3|4:++-++++
ljp:	0	lja:	1	ovlp:	0	0	0	bp2:	0	(	ovlp:	0	0	0	bp2	0	0	)	4|3|2|1|10|9|8|7|6|5:+-+-+-+-+	-
ljp:	0	lja:	0	ovlp:	0	0	0	bp2:	0	(	ovlp:	1	0	0	bp2	2	0	)	3|2|1|4|5|7|6:+++++-+
ljp:	0	lja:	0	ovlp:	0	0	0	bp2:	0	(	ovlp:	0	0	0	bp2	0	0	)	1|2|3:+-+
ljp:	0	lja:	0	ovlp:	0	0	0	bp2:	0	(	ovlp:	0	0	0	bp2	0	0	)	1|2|3|4:+-+-
ljp:	0	lja:	0	ovlp:	0	0	0	bp2:	0	(	ovlp:	0	0	0	bp2	0	0	)	1|2|3:+-+
ljp:	0	lja:	0	ovlp:	0	0	0	bp2:	0	(	ovlp:	0	0	0	bp2	0	0	)	1|2|3:+-+
ljp:	0	lja:	0	ovlp:	0	0	0	bp2:	0	(	ovlp:	0	0	0	bp2	0	0	)	1|2|4|3:+-+-
ljp:	0	lja:	0	ovlp:	0	0	0	bp2:	0	(	ovlp:	0	0	0	bp2	0	0	)	5|1|2|3|4:+-+-+
ljp:	0	lja:	0	ovlp:	0	0	0	bp2:	0	(	ovlp:	0	0	0	bp2	0	0	)	1|3|2:+-+
ljp:	0	lja:	2	ovlp:	0	0	0	bp2:	0	(	ovlp:	0	0	0	bp2	0	0	)	4|2|1|3|5:+-+--
ljp:	0	lja:	0	ovlp:	0	0	0	bp2:	0	(	ovlp:	0	0	1	bp2	0	0	)	1|3|4|2:+-++
ljp:	0	lja:	0	ovlp:	0	0	0	bp2:	0	(	ovlp:	0	0	0	bp2	0	0	)	1|2|3|4:+-+-
ljp:	0	lja:	0	ovlp:	0	0	0	bp2:	0	(	ovlp:	0	0	0	bp2	0	0	)	4|1|3|2:+-+-
ljp:	0	lja:	0	ovlp:	0	0	0	bp2:	0	(	ovlp:	0	0	0	bp2	0	0	)	1|2|3:+-+
ljp:	0	lja:	0	ovlp:	0	0	0	bp2:	0	(	ovlp:	0	0	0	bp2	0	0	)	6|1|5|4|3|2:+-+-+-
ljp:	0	lja:	0	ovlp:	0	0	0	bp2:	0	(	ovlp:	0	0	0	bp2	0	0	)	1|2|3|7|6|5|4:+-+-+-+
ljp:	0	lja:	0	ovlp:	0	0	0	bp2:	0	(	ovlp:	0	1	0	bp2	0	0	)	6|1|5|2|3|4:+--+-+
ljp:	0	lja:	0	ovlp:	0	0	0	bp2:	0	(	ovlp:	0	0	0	bp2	1	0	)	1|2|3|4|5|6:+-+++-
ljp:	0	lja:	0	ovlp:	0	0	0	bp2:	0	(	ovlp:	0	0	0	bp2	0	0	)	1|2|3|4|6|5:+-++-+
ljp:	0	lja:	0	ovlp:	0	0	0	bp2:	0	(	ovlp:	0	0	0	bp2	0	0	)	2|1|3:+--
ljp:	0	lja:	0	ovlp:	0	0	0	bp2:	0	(	ovlp:	0	0	0	bp2	0	0	)	1|2|3|4:+-+-
ljp:	0	lja:	0	ovlp:	0	0	0	bp2:	0	(	ovlp:	0	0	0	bp2	0	0	)	1|2|3|4:+-+-
ljp:	0	lja:	0	ovlp:	0	0	0	bp2:	0	(	ovlp:	0	0	0	bp2	0	0	)	1|2|3|4:+-+-
ljp:	0	lja:	0	ovlp:	0	0	0	bp2:	0	(	ovlp:	0	0	0	bp2	0	0	)	1|2|3|4:+-+-
ljp:	1	lja:	0	ovlp:	0	0	0	bp2:	1	(	ovlp:	2	0	0	bp2	3	0	)	1|7|6|5|4|2|3:+-+++++
ljp:	0	lja:	0	ovlp:	0	0	0	bp2:	0	(	ovlp:	0	0	0	bp2	0	0	)	1|2|3:+-+
ljp:	0	lja:	0	ovlp:	0	0	0	bp2:	0	(	ovlp:	0	0	0	bp2	0	0	)	1|2|4|3:+-+-
ljp:	0	lja:	0	ovlp:	0	0	0	bp2:	0	(	ovlp:	0	0	0	bp2	0	0	)	3|2|1|4|5:+-+-+
ljp:	0	lja:	0	ovlp:	0	0	0	bp2:	0	(	ovlp:	0	0	0	bp2	0	0	)	1|2|3:+-+
ljp:	0	lja:	0	ovlp:	0	0	0	bp2:	0	(	ovlp:	0	0	0	bp2	0	0	)	1|2|3|4:+-+-
ljp:	0	lja:	0	ovlp:	0	0	0	bp2:	0	(	ovlp:	0	0	0	bp2	0	0	)	1|2|3|4:+-+-
ljp:	0	lja:	0	ovlp:	0	0	0	bp2:	0	(	ovlp:	0	0	0	bp2	0	0	)	1|3|2:+-+
ljp:	0	lja:	1	ovlp:	0	0	0	bp2:	0	(	ovlp:	0	0	0	bp2	0	0	)	4|3|2|1|8|7|6|5:+-+-+-+-
ljp:	0	lja:	0	ovlp:	0	0	0	bp2:	0	(	ovlp:	0	0	1	bp2	0	0	)	2|1|3:++-
ljp:	0	lja:	0	ovlp:	0	0	0	bp2:	0	(	ovlp:	0	0	0	bp2	0	0	)	1|2|3|4:+-+-
ljp:	0	lja:	0	ovlp:	0	0	0	bp2:	0	(	ovlp:	0	0	0	bp2	0	0	)	1|2|3|4:+-+-
ljp:	0	lja:	0	ovlp:	0	0	0	bp2:	0	(	ovlp:	0	0	0	bp2	0	0	)	1|2|3|4:+-+-
ljp:	0	lja:	0	ovlp:	0	0	0	bp2:	0	(	ovlp:	0	0	0	bp2	0	0	)	1|2|3|4:+-+-
ljp:	0	lja:	0	ovlp:	0	0	0	bp2:	0	(	ovlp:	0	0	0	bp2	0	0	)	1|2|3|4:+-+-
ljp:	0	lja:	0	ovlp:	0	0	0	bp2:	0	(	ovlp:	0	0	0	bp2	0	0	)	1|3|2:+-+
ljp:	0	lja:	0	ovlp:	0	0	0	bp2:	0	(	ovlp:	1	0	0	bp2	2	0	)	3|2|1|4|5:+++++
ljp:	0	lja:	0	ovlp:	0	0	0	bp2:	0	(	ovlp:	0	0	0	bp2	0	0	)	4|1|2|3:+-+-
ljp:	0	lja:	0	ovlp:	0	0	0	bp2:	0	(	ovlp:	0	0	0	bp2	0	0	)	4|1|2|3:+-+-
ljp:	0	lja:	0	ovlp:	0	0	1	bp2:	0	(	ovlp:	0	0	1	bp2	3	0	)	1|2|4|3|5|6|7|8:+-++++++
ljp:	0	lja:	0	ovlp:	0	0	0	bp2:	0	(	ovlp:	0	0	0	bp2	0	0	)	3|2|1|4|5:+-++-
ljp:	1	lja:	0	ovlp:	0	0	0	bp2:	0	(	ovlp:	1	0	0	bp2	1	0	)	5|4|1|2|3|6:+++-++
ljp:	0	lja:	0	ovlp:	0	0	0	bp2:	0	(	ovlp:	0	0	0	bp2	0	0	)	1|2|4|3:+-+-
ljp:	1	lja:	0	ovlp:	0	0	0	bp2:	0	(	ovlp:	5	0	0	bp2	5	0	)	8|1|2|3|4|5|6|7:++++++++
ljp:	0	lja:	0	ovlp:	0	0	0	bp2:	1	(	ovlp:	0	0	1	bp2	2	0	)	8|7|6|1|5|2|4|3:+++++++-
ljp:	0	lja:	0	ovlp:	0	0	0	bp2:	0	(	ovlp:	1	0	0	bp2	2	0	)	3|2|1|4|5:+++++
ljp:	0	lja:	0	ovlp:	0	0	0	bp2:	0	(	ovlp:	0	0	0	bp2	0	0	)	1|3|2:+-+
ljp:	0	lja:	0	ovlp:	0	0	0	bp2:	0	(	ovlp:	0	0	0	bp2	0	0	)	2|1|3|4:+-+-
ljp:	0	lja:	0	ovlp:	0	0	0	bp2:	0	(	ovlp:	2	0	0	bp2	4	0	)	4|3|2|1|5|6|7:+++++++
ljp:	0	lja:	0	ovlp:	0	0	0	bp2:	0	(	ovlp:	0	0	0	bp2	0	0	)	1|2|3:+-+
ljp:	0	lja:	0	ovlp:	0	0	0	bp2:	0	(	ovlp:	0	0	0	bp2	2	0	)	1|2|3|4:++++
ljp:	0	lja:	0	ovlp:	0	0	0	bp2:	0	(	ovlp:	0	0	0	bp2	1	0	)	1|2|3:+++
ljp:	0	lja:	1	ovlp:	0	0	0	bp2:	0	(	ovlp:	0	0	0	bp2	0	0	)	1|6|7|2|5|4|3:+-+-+-+
ljp:	0	lja:	1	ovlp:	0	0	0	bp2:	0	(	ovlp:	0	0	0	bp2	1	0	)	3|2|1|4|5|6|7:+-----+
ljp:	0	lja:	0	ovlp:	0	0	0	bp2:	0	(	ovlp:	0	0	0	bp2	1	0	)	2|1|3|4:+-++
ljp:	1	lja:	1	ovlp:	0	0	1	bp2:	0	(	ovlp:	0	1	2	bp2	0	0	)	5|2|6|1|7|3|4:++--+-+
ljp:	0	lja:	0	ovlp:	0	0	1	bp2:	0	(	ovlp:	0	0	0	bp2	0	0	)	4|1|3|2:++-+
ljp:	0	lja:	0	ovlp:	0	0	0	bp2:	0	(	ovlp:	0	0	0	bp2	0	0	)	1|2|3|4|5:+-+-+
ljp:	0	lja:	0	ovlp:	0	0	0	bp2:	0	(	ovlp:	0	0	0	bp2	0	0	)	1|2|4|5|6|3:+-+-+-
ljp:	0	lja:	0	ovlp:	0	0	0	bp2:	0	(	ovlp:	0	0	0	bp2	0	0	)	1|3|2:+-+
ljp:	0	lja:	0	ovlp:	0	0	1	bp2:	0	(	ovlp:	0	0	1	bp2	3	0	)	1|2|4|3|5|6|7|8:+-++++++
ljp:	0	lja:	0	ovlp:	0	0	0	bp2:	0	(	ovlp:	0	0	0	bp2	0	0	)	2|1|5|3|4:+--+-
ljp:	0	lja:	0	ovlp:	0	0	0	bp2:	0	(	ovlp:	0	0	0	bp2	0	0	)	2|1|5|3|4:+--+-
ljp:	0	lja:	1	ovlp:	0	0	0	bp2:	0	(	ovlp:	0	0	0	bp2	0	0	)	1|5|4|3|2:++-+-
ljp:	0	lja:	0	ovlp:	0	0	0	bp2:	0	(	ovlp:	1	0	0	bp2	0	0	)	5|2|1|4|3:+--+-
ljp:	0	lja:	0	ovlp:	0	0	0	bp2:	0	(	ovlp:	0	0	0	bp2	1	0	)	1|4|3|2|5|6:++-++-
ljp:	0	lja:	0	ovlp:	0	0	1	bp2:	1	(	ovlp:	0	0	1	bp2	0	0	)	1|3|2|4|5:+++-+
ljp:	0	lja:	0	ovlp:	0	0	0	bp2:	0	(	ovlp:	1	0	0	bp2	3	0	)	3|2|1|4|5|6:++++++
ljp:	0	lja:	0	ovlp:	0	0	0	bp2:	0	(	ovlp:	0	0	0	bp2	0	0	)	1|2|3|4:+-+-
ljp:	1	lja:	0	ovlp:	0	0	0	bp2:	0	(	ovlp:	0	0	0	bp2	0	0	)	2|1|6|5|4|3:+--+-+
ljp:	0	lja:	0	ovlp:	0	0	0	bp2:	0	(	ovlp:	0	0	0	bp2	1	0	)	1|2|3|4|5:+-+++
ljp:	0	lja:	0	ovlp:	0	0	0	bp2:	0	(	ovlp:	0	0	0	bp2	0	0	)	1|2|3|4:+-+-
ljp:	0	lja:	0	ovlp:	0	0	0	bp2:	0	(	ovlp:	0	0	1	bp2	0	0	)	2|1|3|4|5:++-+-
ljp:	0	lja:	0	ovlp:	0	0	0	bp2:	1	(	ovlp:	1	0	0	bp2	2	0	)	1|5|4|2|3:+++++
ljp:	0	lja:	0	ovlp:	0	0	0	bp2:	1	(	ovlp:	0	0	0	bp2	0	0	)	1|2|4|3:+---
ljp:	0	lja:	0	ovlp:	0	0	0	bp2:	0	(	ovlp:	0	0	0	bp2	0	0	)	1|2|5|3|4:+-+-+
ljp:	0	lja:	0	ovlp:	0	0	0	bp2:	0	(	ovlp:	1	0	0	bp2	4	0	)	3|2|1|4|5|6|7:+++++++
ljp:	0	lja:	0	ovlp:	0	0	0	bp2:	0	(	ovlp:	0	0	0	bp2	0	0	)	5|1|4|2|3:+-+-+
ljp:	0	lja:	0	ovlp:	0	0	0	bp2:	0	(	ovlp:	0	0	0	bp2	0	0	)	1|2|3|4|5|7|6:+-+--+-
ljp:	0	lja:	0	ovlp:	0	0	0	bp2:	0	(	ovlp:	1	0	0	bp2	1	0	)	3|2|1|4|6|5:+++++-
ljp:	0	lja:	0	ovlp:	0	0	0	bp2:	0	(	ovlp:	0	0	0	bp2	0	0	)	1|2|5|4|3:+-+-+
ljp:	0	lja:	0	ovlp:	0	0	0	bp2:	1	(	ovlp:	0	0	0	bp2	1	0	)	5|1|4|2|3:+++++
ljp:	0	lja:	0	ovlp:	0	0	0	bp2:	0	(	ovlp:	0	0	0	bp2	0	0	)	1|2|5|3|4:++-+-
ljp:	0	lja:	0	ovlp:	0	0	0	bp2:	0	(	ovlp:	0	0	0	bp2	0	0	)	1|2|3|4:+-+-
ljp:	0	lja:	0	ovlp:	0	0	0	bp2:	0	(	ovlp:	0	0	0	bp2	0	0	)	1|2|3:+-+
ljp:	0	lja:	0	ovlp:	0	0	0	bp2:	0	(	ovlp:	1	0	0	bp2	2	0	)	3|2|1|4|5|7|6:+++++-+
ljp:	0	lja:	0	ovlp:	0	0	0	bp2:	0	(	ovlp:	0	0	0	bp2	0	0	)	1|2|3:+-+
ljp:	0	lja:	0	ovlp:	0	0	0	bp2:	0	(	ovlp:	1	0	0	bp2	3	0	)	3|2|1|4|5|6:++++++
ljp:	0	lja:	0	ovlp:	0	0	0	bp2:	0	(	ovlp:	0	0	0	bp2	0	0	)	1|2|6|3|4|5:++-+-+
ljp:	0	lja:	0	ovlp:	0	0	0	bp2:	0	(	ovlp:	0	0	0	bp2	0	0	)	1|3|2:+-+
ljp:	0	lja:	0	ovlp:	0	0	0	bp2:	0	(	ovlp:	0	0	0	bp2	0	0	)	1|2|3|4:+-+-
ljp:	0	lja:	0	ovlp:	0	0	0	bp2:	0	(	ovlp:	0	0	0	bp2	0	0	)	3|2|1|4|5:+-+-+
ljp:	0	lja:	0	ovlp:	0	0	0	bp2:	2	(	ovlp:	1	0	0	bp2	3	0	)	3|2|1|4|5|8|6|7:++++++++
ljp:	0	lja:	0	ovlp:	0	0	0	bp2:	0	(	ovlp:	0	0	0	bp2	0	0	)	1|2|3|5|4:+-+-+
ljp:	0	lja:	0	ovlp:	0	0	0	bp2:	0	(	ovlp:	0	0	0	bp2	0	0	)	1|2|3:+-+
ljp:	0	lja:	0	ovlp:	0	0	0	bp2:	0	(	ovlp:	0	0	0	bp2	0	0	)	4|1|3|2:+-+-
ljp:	0	lja:	0	ovlp:	0	0	0	bp2:	0	(	ovlp:	0	0	0	bp2	2	0	)	2|1|3|4|5:+++++
ljp:	0	lja:	0	ovlp:	0	0	0	bp2:	0	(	ovlp:	0	0	0	bp2	1	0	)	2|1|3|4:++++
ljp:	0	lja:	0	ovlp:	0	0	0	bp2:	0	(	ovlp:	0	0	0	bp2	1	0	)	3|2|1|4|5:+-+++
ljp:	0	lja:	0	ovlp:	0	0	0	bp2:	0	(	ovlp:	0	0	0	bp2	0	0	)	4|1|3|2:+-+-
ljp:	0	lja:	0	ovlp:	0	0	0	bp2:	0	(	ovlp:	0	0	0	bp2	0	0	)	1|3|2:+-+
ljp:	0	lja:	0	ovlp:	0	0	0	bp2:	0	(	ovlp:	0	0	2	bp2	1	0	)	1|4|2|3:+-++
ljp:	0	lja:	0	ovlp:	0	0	0	bp2:	0	(	ovlp:	0	0	0	bp2	0	0	)	1|6|2|3|4|5:+-+-+-
ljp:	0	lja:	0	ovlp:	0	0	0	bp2:	0	(	ovlp:	0	0	0	bp2	0	0	)	3|2|1|4|5|6:+-+-+-
ljp:	0	lja:	0	ovlp:	0	0	0	bp2:	3	(	ovlp:	2	0	0	bp2	4	0	)	1|3|2|4|9|8|5|6|7:+++++++++
ljp:	1	lja:	0	ovlp:	0	0	0	bp2:	0	(	ovlp:	0	0	0	bp2	0	0	)	1|7|6|5|4|3|2:+-+-+-+
ljp:	0	lja:	0	ovlp:	0	0	0	bp2:	0	(	ovlp:	1	0	0	bp2	4	0	)	3|2|1|4|5|6|7:+++++++
ljp:	0	lja:	0	ovlp:	0	0	0	bp2:	0	(	ovlp:	0	0	1	bp2	0	0	)	2|1|3|4:++-+
ljp:	0	lja:	0	ovlp:	0	0	0	bp2:	0	(	ovlp:	0	0	0	bp2	0	0	)	1|2|3|4:+-+-
ljp:	0	lja:	0	ovlp:	0	0	0	bp2:	0	(	ovlp:	0	0	0	bp2	0	0	)	1|2|3|4:+-+-
ljp:	0	lja:	0	ovlp:	0	0	0	bp2:	0	(	ovlp:	0	0	0	bp2	0	0	)	1|2|3|4:+-+-
ljp:	0	lja:	0	ovlp:	0	0	0	bp2:	0	(	ovlp:	0	0	0	bp2	0	0	)	1|2|3|4:+-+-
ljp:	0	lja:	0	ovlp:	0	0	0	bp2:	0	(	ovlp:	1	0	0	bp2	3	0	)	3|2|1|4|5|6:++++++
ljp:	0	lja:	0	ovlp:	0	0	0	bp2:	0	(	ovlp:	0	0	0	bp2	0	0	)	1|2|3:+-+
ljp:	0	lja:	0	ovlp:	0	0	0	bp2:	0	(	ovlp:	0	0	0	bp2	0	0	)	1|2|3|5|4:+-+-+
ljp:	0	lja:	0	ovlp:	0	0	0	bp2:	0	(	ovlp:	0	0	0	bp2	0	0	)	1|2|3|4|6|5:+-+-+-
ljp:	0	lja:	0	ovlp:	0	0	0	bp2:	0	(	ovlp:	0	0	0	bp2	0	0	)	1|2|3|4:+-+-
ljp:	0	lja:	0	ovlp:	0	0	0	bp2:	0	(	ovlp:	0	0	0	bp2	0	0	)	1|2|3|4:+-+-
ljp:	0	lja:	0	ovlp:	0	0	0	bp2:	0	(	ovlp:	0	0	0	bp2	0	0	)	1|2|3|4:+-+-
ljp:	0	lja:	0	ovlp:	0	0	0	bp2:	0	(	ovlp:	0	0	0	bp2	0	0	)	1|2|3|4:+-+-
ljp:	0	lja:	0	ovlp:	0	0	0	bp2:	0	(	ovlp:	0	0	0	bp2	0	0	)	1|2|3|4:+-+-
ljp:	0	lja:	0	ovlp:	0	0	0	bp2:	0	(	ovlp:	0	0	0	bp2	0	0	)	1|2|3|4:+-+-
ljp:	0	lja:	0	ovlp:	0	0	0	bp2:	0	(	ovlp:	0	0	0	bp2	0	0	)	1|2|3:+-+
ljp:	0	lja:	0	ovlp:	0	0	0	bp2:	0	(	ovlp:	0	0	0	bp2	0	0	)	2|1|5|3|4:+--+-
ljp:	0	lja:	0	ovlp:	0	0	0	bp2:	0	(	ovlp:	0	0	0	bp2	1	0	)	1|2|3|4:+---
ljp:	0	lja:	0	ovlp:	0	0	0	bp2:	0	(	ovlp:	0	0	0	bp2	0	0	)	1|3|2:+-+
ljp:	0	lja:	0	ovlp:	0	0	0	bp2:	0	(	ovlp:	0	0	0	bp2	0	0	)	1|2|3|4|5:+-+--
ljp:	0	lja:	0	ovlp:	0	0	0	bp2:	0	(	ovlp:	1	0	0	bp2	2	0	)	3|2|1|4|5|6|7:+++++-+
ljp:	0	lja:	0	ovlp:	0	0	0	bp2:	0	(	ovlp:	0	0	0	bp2	0	0	)	1|3|2:+-+
ljp:	0	lja:	0	ovlp:	0	0	0	bp2:	0	(	ovlp:	0	0	0	bp2	0	0	)	1|2|3:+-+
ljp:	0	lja:	0	ovlp:	0	0	0	bp2:	0	(	ovlp:	0	0	1	bp2	0	0	)	2|1|3|6|4|5:++++--
ljp:	0	lja:	0	ovlp:	0	0	0	bp2:	0	(	ovlp:	0	0	0	bp2	0	0	)	3|2|1|5|4:+-+-+
ljp:	0	lja:	0	ovlp:	0	0	0	bp2:	0	(	ovlp:	0	0	0	bp2	1	0	)	1|2|3:+++
ljp:	0	lja:	0	ovlp:	0	0	0	bp2:	0	(	ovlp:	0	0	0	bp2	0	0	)	1|2|4|3:+-+-
ljp:	0	lja:	0	ovlp:	0	0	0	bp2:	0	(	ovlp:	0	0	0	bp2	0	0	)	1|4|3|2:++-+
ljp:	0	lja:	0	ovlp:	0	0	0	bp2:	0	(	ovlp:	0	0	0	bp2	0	0	)	1|4|3|2:++-+
ljp:	1	lja:	0	ovlp:	0	0	0	bp2:	0	(	ovlp:	0	0	0	bp2	0	0	)	6|1|2|3|4|5:++-+-+
ljp:	0	lja:	0	ovlp:	0	0	0	bp2:	0	(	ovlp:	0	0	0	bp2	0	0	)	6|1|5|4|3|2:+-+-+-
ljp:	0	lja:	0	ovlp:	0	0	0	bp2:	0	(	ovlp:	0	0	0	bp2	0	0	)	1|2|3:+-+
ljp:	0	lja:	0	ovlp:	0	0	2	bp2:	0	(	ovlp:	0	0	0	bp2	0	0	)	5|1|4|2|3:+-+++
ljp:	0	lja:	0	ovlp:	0	0	0	bp2:	0	(	ovlp:	0	0	0	bp2	0	0	)	1|2|3:+-+
ljp:	0	lja:	0	ovlp:	0	0	0	bp2:	0	(	ovlp:	1	0	0	bp2	4	0	)	3|2|1|4|5|6|7:+++++++
ljp:	0	lja:	0	ovlp:	0	0	0	bp2:	0	(	ovlp:	1	0	0	bp2	4	0	)	3|2|1|4|5|6|7:+++++++
ljp:	0	lja:	0	ovlp:	0	0	0	bp2:	2	(	ovlp:	1	0	0	bp2	2	0	)	3|4|2|1|5|6|7:+++++++
ljp:	0	lja:	0	ovlp:	0	0	0	bp2:	0	(	ovlp:	0	1	0	bp2	0	0	)	1|4|2|3:+--+
ljp:	0	lja:	0	ovlp:	0	0	0	bp2:	0	(	ovlp:	0	0	0	bp2	0	0	)	7|1|2|6|5|4|3:++-+-+-
ljp:	0	lja:	0	ovlp:	0	0	0	bp2:	0	(	ovlp:	0	0	0	bp2	0	0	)	4|1|3|2:+-+-
ljp:	0	lja:	0	ovlp:	0	0	0	bp2:	0	(	ovlp:	0	0	0	bp2	1	0	)	1|2|3|4|5|6|7:+-+++-+
ljp:	0	lja:	0	ovlp:	0	0	0	bp2:	0	(	ovlp:	0	0	0	bp2	0	0	)	1|2|3:+-+
ljp:	0	lja:	0	ovlp:	0	0	0	bp2:	0	(	ovlp:	0	0	0	bp2	0	0	)	1|2|3:+-+
ljp:	0	lja:	0	ovlp:	0	0	0	bp2:	0	(	ovlp:	0	0	0	bp2	0	0	)	1|3|2:+-+
ljp:	0	lja:	0	ovlp:	1	0	0	bp2:	0	(	ovlp:	0	0	0	bp2	0	0	)	1|2|5|4|3:+-++-
ljp:	0	lja:	0	ovlp:	0	0	0	bp2:	1	(	ovlp:	0	0	0	bp2	1	0	)	2|3|1|4|5:+++++
ljp:	0	lja:	0	ovlp:	0	0	0	bp2:	0	(	ovlp:	0	1	0	bp2	0	0	)	1|2|5|3|4:+-++-
ljp:	0	lja:	0	ovlp:	0	0	0	bp2:	0	(	ovlp:	0	0	0	bp2	0	0	)	2|1|3:+++
ljp:	0	lja:	0	ovlp:	0	0	0	bp2:	0	(	ovlp:	0	0	0	bp2	0	0	)	5|1|2|3|4:+-+-+
ljp:	0	lja:	0	ovlp:	0	0	0	bp2:	0	(	ovlp:	0	0	0	bp2	0	0	)	4|1|3|2:+-+-
ljp:	0	lja:	0	ovlp:	0	0	0	bp2:	0	(	ovlp:	0	0	0	bp2	3	0	)	2|1|3|4|5|6:++++++
ljp:	0	lja:	0	ovlp:	0	0	0	bp2:	0	(	ovlp:	0	0	0	bp2	0	0	)	1|2|3|4|5:+-+--
ljp:	0	lja:	0	ovlp:	0	0	0	bp2:	0	(	ovlp:	0	0	0	bp2	1	0	)	1|2|3|4|5:+-+++
ljp:	0	lja:	0	ovlp:	0	0	0	bp2:	0	(	ovlp:	1	0	0	bp2	3	0	)	3|2|1|4|5|6|8|7:++++++-+
ljp:	0	lja:	0	ovlp:	0	0	0	bp2:	0	(	ovlp:	0	0	0	bp2	0	0	)	1|5|4|2|3:++-+-
ljp:	0	lja:	0	ovlp:	0	0	0	bp2:	0	(	ovlp:	0	0	0	bp2	0	0	)	2|1|3|5|4:++++-
ljp:	0	lja:	0	ovlp:	0	0	0	bp2:	0	(	ovlp:	0	0	0	bp2	0	0	)	5|1|2|3|4:+-+-+
ljp:	0	lja:	0	ovlp:	0	0	0	bp2:	0	(	ovlp:	0	0	0	bp2	0	0	)	5|1|2|3|4:+-+-+
ljp:	0	lja:	0	ovlp:	0	0	0	bp2:	0	(	ovlp:	0	0	0	bp2	0	0	)	1|2|3|4|6|5:+-++-+
ljp:	0	lja:	0	ovlp:	0	0	0	bp2:	0	(	ovlp:	0	0	0	bp2	0	0	)	1|2|3|4|5:+-+-+
ljp:	0	lja:	0	ovlp:	0	0	0	bp2:	0	(	ovlp:	1	0	0	bp2	3	0	)	3|2|1|4|5|6:++++++
ljp:	0	lja:	0	ovlp:	0	0	0	bp2:	0	(	ovlp:	1	0	0	bp2	2	0	)	3|2|1|4|5|7|6:+++++-+
ljp:	0	lja:	0	ovlp:	0	0	0	bp2:	0	(	ovlp:	0	0	0	bp2	0	0	)	1|2|3|4:+-+-
ljp:	0	lja:	0	ovlp:	0	0	0	bp2:	0	(	ovlp:	0	0	0	bp2	3	0	)	2|1|3|4|5|6:++++++
ljp:	0	lja:	0	ovlp:	0	0	0	bp2:	0	(	ovlp:	0	0	0	bp2	0	0	)	2|1|3:+-+
ljp:	0	lja:	0	ovlp:	0	0	0	bp2:	2	(	ovlp:	0	0	0	bp2	1	0	)	2|1|3|4|6|5:++++++
ljp:	0	lja:	1	ovlp:	0	0	0	bp2:	0	(	ovlp:	1	0	0	bp2	0	0	)	9|1|8|7|2|3|4|6|5:+++++-+-+
ljp:	0	lja:	0	ovlp:	0	0	0	bp2:	0	(	ovlp:	1	0	0	bp2	2	0	)	3|2|1|4|5|7|6:+++++-+
ljp:	0	lja:	0	ovlp:	0	0	0	bp2:	0	(	ovlp:	0	0	0	bp2	0	0	)	1|2|3|4:+-+-
ljp:	0	lja:	0	ovlp:	0	0	0	bp2:	0	(	ovlp:	0	0	0	bp2	0	0	)	1|2|3|4:+-+-
ljp:	0	lja:	0	ovlp:	0	0	0	bp2:	0	(	ovlp:	0	0	0	bp2	0	0	)	1|2|3|4:+-+-
ljp:	0	lja:	0	ovlp:	0	0	0	bp2:	0	(	ovlp:	0	0	0	bp2	0	0	)	1|2|3|4:+-+-
ljp:	0	lja:	0	ovlp:	0	0	0	bp2:	0	(	ovlp:	0	0	0	bp2	0	0	)	1|2|3|4:+-+-
ljp:	0	lja:	0	ovlp:	0	0	0	bp2:	0	(	ovlp:	0	0	0	bp2	0	0	)	1|2|3|4:+-+-
ljp:	0	lja:	0	ovlp:	0	0	0	bp2:	0	(	ovlp:	0	0	0	bp2	0	0	)	1|3|2:+-+
ljp:	0	lja:	0	ovlp:	0	0	0	bp2:	0	(	ovlp:	0	0	0	bp2	1	0	)	1|2|3:+++
ljp:	0	lja:	0	ovlp:	0	0	0	bp2:	0	(	ovlp:	0	0	0	bp2	3	0	)	1|2|3|4|5:+++++
ljp:	0	lja:	0	ovlp:	0	0	0	bp2:	0	(	ovlp:	0	0	0	bp2	0	0	)	1|3|2:+-+
ljp:	0	lja:	0	ovlp:	0	0	0	bp2:	0	(	ovlp:	0	0	0	bp2	0	0	)	1|2|3:+--
ljp:	0	lja:	0	ovlp:	0	0	0	bp2:	0	(	ovlp:	0	0	0	bp2	0	0	)	1|2|3|4|5|7|6:+-+--+-
ljp:	0	lja:	0	ovlp:	0	0	0	bp2:	0	(	ovlp:	0	0	0	bp2	0	0	)	1|2|4|3:+-+-
ljp:	3	lja:	2	ovlp:	1	0	1	bp2:	1	(	ovlp:	1	0	1	bp2	0	0	)	14|11|15|12|13|1|2|3|6|7|10|9|	4|	5|	8:++-+-+-+--+-+-+
ljp:	0	lja:	0	ovlp:	0	0	0	bp2:	0	(	ovlp:	0	0	0	bp2	0	0	)	4|1|2|3:+-++
ljp:	0	lja:	0	ovlp:	0	0	0	bp2:	0	(	ovlp:	0	0	0	bp2	0	0	)	2|1|5|3|4:+--+-
ljp:	0	lja:	0	ovlp:	0	0	0	bp2:	0	(	ovlp:	0	0	0	bp2	0	0	)	1|2|3:+--
ljp:	0	lja:	0	ovlp:	0	0	0	bp2:	0	(	ovlp:	0	0	0	bp2	0	0	)	1|2|3:+--
ljp:	0	lja:	0	ovlp:	0	0	0	bp2:	0	(	ovlp:	0	0	0	bp2	0	0	)	1|2|3:+--
ljp:	0	lja:	0	ovlp:	0	0	0	bp2:	0	(	ovlp:	0	0	0	bp2	0	0	)	1|2|3:+--
ljp:	0	lja:	0	ovlp:	0	0	0	bp2:	0	(	ovlp:	0	0	0	bp2	0	0	)	1|2|4|5|6|3:+-+-+-
ljp:	0	lja:	0	ovlp:	0	0	0	bp2:	0	(	ovlp:	0	0	0	bp2	0	0	)	4|1|3|2:+-+-
ljp:	0	lja:	1	ovlp:	0	0	0	bp2:	1	(	ovlp:	1	0	0	bp2	1	0	)	1|2|8|7|3|6|5|4:+--+++++
ljp:	0	lja:	0	ovlp:	0	0	0	bp2:	1	(	ovlp:	0	0	0	bp2	3	0	)	3|2|4|1|5|6|7:+++++++
ljp:	0	lja:	0	ovlp:	0	0	0	bp2:	0	(	ovlp:	0	0	0	bp2	0	0	)	1|2|3|4|5|6|8|7:+-+-++-+
ljp:	0	lja:	0	ovlp:	0	0	0	bp2:	0	(	ovlp:	0	0	0	bp2	2	0	)	1|4|3|2|5|6:++-+++
ljp:	0	lja:	0	ovlp:	0	0	0	bp2:	1	(	ovlp:	3	0	0	bp2	4	0	)	1|7|6|5|2|3|4:+++++++
ljp:	0	lja:	0	ovlp:	0	0	0	bp2:	0	(	ovlp:	0	0	0	bp2	0	0	)	1|2|3|4:++-+
ljp:	0	lja:	0	ovlp:	0	0	0	bp2:	0	(	ovlp:	0	0	0	bp2	0	0	)	4|1|2|3:++-+
ljp:	0	lja:	1	ovlp:	0	0	1	bp2:	0	(	ovlp:	0	1	2	bp2	0	0	)	1|2|3|5|4|6|9|7|8|10|13|12|11:	+-	+-	---+++-+-
ljp:	0	lja:	0	ovlp:	0	0	0	bp2:	1	(	ovlp:	0	0	0	bp2	1	0	)	1|2|5|3|4:+----
ljp:	0	lja:	0	ovlp:	0	0	0	bp2:	0	(	ovlp:	1	0	0	bp2	3	0	)	3|2|1|4|5|6:++++++
ljp:	0	lja:	0	ovlp:	0	0	0	bp2:	0	(	ovlp:	0	0	0	bp2	0	0	)	1|2|3:+-+
ljp:	1	lja:	0	ovlp:	0	0	0	bp2:	0	(	ovlp:	0	0	0	bp2	0	0	)	2|1|6|5|4|3:+--+-+
ljp:	0	lja:	0	ovlp:	0	0	0	bp2:	0	(	ovlp:	0	0	1	bp2	1	0	)	2|3|1|4|5:+----
ljp:	0	lja:	0	ovlp:	0	0	0	bp2:	0	(	ovlp:	0	0	0	bp2	0	0	)	1|2|3|4:+-+-
ljp:	0	lja:	0	ovlp:	0	0	0	bp2:	0	(	ovlp:	0	0	1	bp2	0	0	)	2|1|3|4:++-+
ljp:	0	lja:	0	ovlp:	0	0	0	bp2:	0	(	ovlp:	1	0	0	bp2	4	0	)	3|2|1|4|5|6|7:+++++++
ljp:	0	lja:	0	ovlp:	0	0	0	bp2:	0	(	ovlp:	0	0	0	bp2	0	0	)	1|2|3|4|5:+-+-+
ljp:	0	lja:	0	ovlp:	0	0	0	bp2:	0	(	ovlp:	0	0	0	bp2	0	0	)	1|2|3|5|4:+---+
ljp:	0	lja:	0	ovlp:	0	0	1	bp2:	0	(	ovlp:	0	0	1	bp2	0	0	)	1|3|2|4|5:+--+-
ljp:	0	lja:	0	ovlp:	0	0	0	bp2:	0	(	ovlp:	0	0	1	bp2	0	0	)	2|1|3|4:++-+
ljp:	1	lja:	0	ovlp:	0	0	0	bp2:	0	(	ovlp:	1	0	0	bp2	0	0	)	1|2|3|5|4|9|10|8|7|6:+-+-+-+-+	-
ljp:	1	lja:	0	ovlp:	0	0	0	bp2:	0	(	ovlp:	0	0	0	bp2	0	0	)	1|7|6|5|4|3|2:+-+-+-+
ljp:	0	lja:	0	ovlp:	0	0	0	bp2:	0	(	ovlp:	0	0	0	bp2	0	0	)	1|3|2:+-+
ljp:	0	lja:	0	ovlp:	0	0	0	bp2:	0	(	ovlp:	0	0	0	bp2	0	0	)	1|2|3|5|4:+-+-+
ljp:	0	lja:	0	ovlp:	0	0	0	bp2:	0	(	ovlp:	0	0	0	bp2	0	0	)	1|2|3:+-+
ljp:	0	lja:	0	ovlp:	0	0	0	bp2:	0	(	ovlp:	0	0	0	bp2	0	0	)	2|1|3:+--
ljp:	0	lja:	0	ovlp:	0	0	0	bp2:	0	(	ovlp:	0	0	0	bp2	0	0	)	1|2|3|4:+-++
ljp:	0	lja:	0	ovlp:	0	0	0	bp2:	0	(	ovlp:	0	0	0	bp2	0	0	)	2|3|1|4|5:+-+-+
ljp:	0	lja:	0	ovlp:	0	0	0	bp2:	0	(	ovlp:	0	0	0	bp2	0	0	)	1|2|3:+-+
ljp:	0	lja:	0	ovlp:	0	0	0	bp2:	0	(	ovlp:	0	0	0	bp2	1	0	)	3|2|1|4|5:+-+++
ljp:	0	lja:	0	ovlp:	0	0	0	bp2:	0	(	ovlp:	0	0	0	bp2	1	0	)	3|2|1|4|5:+-+++
ljp:	0	lja:	0	ovlp:	0	0	0	bp2:	0	(	ovlp:	0	0	0	bp2	0	0	)	1|2|3|4:+-+-
ljp:	0	lja:	0	ovlp:	0	0	0	bp2:	0	(	ovlp:	0	0	0	bp2	0	0	)	1|5|4|2|3:++-+-
ljp:	1	lja:	0	ovlp:	0	0	0	bp2:	0	(	ovlp:	0	0	0	bp2	0	0	)	4|3|2|1|7|6|5:+-+-+-+
ljp:	0	lja:	2	ovlp:	0	0	0	bp2:	0	(	ovlp:	0	0	0	bp2	0	0	)	6|1|3|4|5|2:+--+-+
ljp:	0	lja:	0	ovlp:	0	0	0	bp2:	0	(	ovlp:	0	0	0	bp2	0	0	)	4|1|3|2:+-+-
ljp:	0	lja:	0	ovlp:	0	0	0	bp2:	0	(	ovlp:	0	0	0	bp2	0	0	)	1|3|2:+-+
ljp:	0	lja:	0	ovlp:	0	0	0	bp2:	0	(	ovlp:	0	0	0	bp2	0	0	)	1|2|3:+--
ljp:	0	lja:	0	ovlp:	0	0	0	bp2:	0	(	ovlp:	0	0	0	bp2	0	0	)	1|3|2:++-
ljp:	0	lja:	0	ovlp:	0	0	0	bp2:	0	(	ovlp:	0	0	0	bp2	1	0	)	2|1|3|4|5|6|7:++++-+-
ljp:	0	lja:	0	ovlp:	0	0	0	bp2:	0	(	ovlp:	0	0	0	bp2	0	0	)	1|2|3:+-+
ljp:	0	lja:	0	ovlp:	0	0	0	bp2:	0	(	ovlp:	1	0	0	bp2	3	0	)	3|2|1|4|5|6:++++++
ljp:	0	lja:	1	ovlp:	0	0	0	bp2:	0	(	ovlp:	0	0	1	bp2	0	0	)	9|2|3|4|1|5|6|7|8:+-+--+-+-
ljp:	0	lja:	0	ovlp:	0	0	0	bp2:	0	(	ovlp:	0	0	0	bp2	0	0	)	1|3|2:+-+
ljp:	0	lja:	0	ovlp:	0	0	0	bp2:	0	(	ovlp:	0	0	0	bp2	0	0	)	1|3|2:+-+
ljp:	0	lja:	0	ovlp:	0	0	1	bp2:	0	(	ovlp:	0	0	1	bp2	3	0	)	1|2|4|3|5|6|7|8:+-++++++
ljp:	0	lja:	0	ovlp:	0	0	0	bp2:	0	(	ovlp:	0	0	0	bp2	1	0	)	2|1|3|4:++++
ljp:	0	lja:	0	ovlp:	0	0	0	bp2:	0	(	ovlp:	1	0	0	bp2	4	0	)	3|2|1|4|5|6|7:+++++++
ljp:	0	lja:	0	ovlp:	0	0	0	bp2:	0	(	ovlp:	0	0	0	bp2	2	0	)	1|2|3|4|5|6|7:+-+----
ljp:	0	lja:	0	ovlp:	0	0	1	bp2:	1	(	ovlp:	0	0	1	bp2	0	0	)	1|3|2|4|5:+++-+
ljp:	0	lja:	0	ovlp:	0	0	0	bp2:	0	(	ovlp:	0	0	0	bp2	0	0	)	4|1|3|2:+-+-
ljp:	0	lja:	0	ovlp:	0	0	0	bp2:	1	(	ovlp:	0	0	0	bp2	0	0	)	1|3|2:+++
ljp:	0	lja:	0	ovlp:	0	0	0	bp2:	0	(	ovlp:	0	0	0	bp2	0	0	)	1|2|5|3|4:+-+-+
ljp:	1	lja:	0	ovlp:	0	0	0	bp2:	0	(	ovlp:	1	0	0	bp2	0	0	)	4|1|3|2|6|7|5:+-+-+-+
ljp:	0	lja:	0	ovlp:	0	0	0	bp2:	0	(	ovlp:	1	0	0	bp2	3	0	)	3|2|1|4|5|6:++++++
ljp:	1	lja:	0	ovlp:	0	0	0	bp2:	0	(	ovlp:	0	0	0	bp2	0	0	)	4|3|2|1|7|6|5:+-+-+-+
ljp:	0	lja:	0	ovlp:	0	0	0	bp2:	1	(	ovlp:	0	0	0	bp2	1	0	)	1|2|5|3|4:+----
ljp:	0	lja:	0	ovlp:	0	0	0	bp2:	0	(	ovlp:	0	0	0	bp2	2	0	)	1|2|3|4|5|6:+-++++
ljp:	0	lja:	0	ovlp:	0	0	0	bp2:	0	(	ovlp:	0	0	0	bp2	0	0	)	1|2|3|4|5:+-+--
ljp:	0	lja:	0	ovlp:	0	0	0	bp2:	0	(	ovlp:	0	0	0	bp2	0	0	)	1|2|3|4:+-+-
ljp:	0	lja:	0	ovlp:	0	0	0	bp2:	0	(	ovlp:	0	0	0	bp2	0	0	)	2|3|1|4|6|5:+-+-+-
ljp:	0	lja:	0	ovlp:	0	0	0	bp2:	1	(	ovlp:	0	0	0	bp2	0	0	)	4|1|3|2:++++
ljp:	0	lja:	1	ovlp:	2	0	0	bp2:	0	(	ovlp:	0	0	0	bp2	2	0	)	1|6|5|4|2|3|7|8|9:+---+-+-+
ljp:	0	lja:	2	ovlp:	0	0	0	bp2:	0	(	ovlp:	0	0	0	bp2	2	0	)	1|5|4|3|2|6|7:+----+-
ljp:	1	lja:	0	ovlp:	0	0	0	bp2:	0	(	ovlp:	0	0	0	bp2	0	0	)	5|4|1|2|3|7|6:+-+-+-+
ljp:	0	lja:	0	ovlp:	0	0	0	bp2:	0	(	ovlp:	0	0	0	bp2	0	0	)	1|3|2:+-+
ljp:	0	lja:	0	ovlp:	0	0	0	bp2:	0	(	ovlp:	1	0	0	bp2	2	0	)	3|2|1|4|5|7|6:+++++-+
ljp:	0	lja:	0	ovlp:	0	0	0	bp2:	0	(	ovlp:	0	0	1	bp2	1	0	)	2|1|3|4|5|6:++-+++
ljp:	0	lja:	0	ovlp:	0	0	0	bp2:	0	(	ovlp:	0	0	0	bp2	0	0	)	1|2|3|4|6|5:+-+-+-
ljp:	0	lja:	0	ovlp:	0	0	0	bp2:	0	(	ovlp:	1	0	0	bp2	4	0	)	3|2|1|4|5|6|7:+++++++
ljp:	0	lja:	0	ovlp:	0	0	0	bp2:	0	(	ovlp:	0	0	0	bp2	2	0	)	2|1|3|4|5:+++++
ljp:	0	lja:	0	ovlp:	0	0	0	bp2:	0	(	ovlp:	0	0	0	bp2	1	0	)	2|1|3|4:++++
ljp:	0	lja:	0	ovlp:	0	0	0	bp2:	0	(	ovlp:	0	0	0	bp2	0	0	)	1|2|3|4|6|5:+-++-+
ljp:	0	lja:	0	ovlp:	0	0	0	bp2:	0	(	ovlp:	0	0	0	bp2	5	0	)	1|2|3|4|5|6|7|8|9:+-------+
ljp:	0	lja:	0	ovlp:	0	0	0	bp2:	0	(	ovlp:	0	0	0	bp2	0	0	)	1|2|3:+-+
ljp:	0	lja:	0	ovlp:	0	0	0	bp2:	0	(	ovlp:	0	0	0	bp2	1	0	)	3|2|1|4|5:+-+++
ljp:	0	lja:	0	ovlp:	0	0	0	bp2:	0	(	ovlp:	0	0	0	bp2	0	0	)	4|1|2|3:++-+
ljp:	0	lja:	0	ovlp:	0	0	0	bp2:	0	(	ovlp:	0	0	0	bp2	0	0	)	1|3|2:+-+
ljp:	0	lja:	0	ovlp:	0	0	0	bp2:	0	(	ovlp:	0	0	0	bp2	0	0	)	1|2|3:++-
ljp:	0	lja:	0	ovlp:	0	0	0	bp2:	0	(	ovlp:	0	0	0	bp2	0	0	)	1|3|2:+-+
ljp:	0	lja:	0	ovlp:	0	0	0	bp2:	0	(	ovlp:	0	0	0	bp2	0	0	)	4|1|2|3:+-+-
ljp:	0	lja:	0	ovlp:	0	0	0	bp2:	0	(	ovlp:	0	0	0	bp2	0	0	)	2|1|3:+-+
ljp:	0	lja:	0	ovlp:	0	0	0	bp2:	0	(	ovlp:	0	0	0	bp2	0	0	)	1|2|3:++-
ljp:	0	lja:	1	ovlp:	0	0	0	bp2:	0	(	ovlp:	0	0	0	bp2	0	0	)	1|5|4|3|2:++-+-
ljp:	0	lja:	1	ovlp:	0	0	0	bp2:	0	(	ovlp:	0	0	0	bp2	0	0	)	2|1|6|5|4|3:+-+-+-
ljp:	0	lja:	0	ovlp:	0	0	0	bp2:	0	(	ovlp:	0	0	1	bp2	0	0	)	2|1|3|4:++--
ljp:	0	lja:	0	ovlp:	0	0	0	bp2:	0	(	ovlp:	0	0	0	bp2	0	0	)	1|3|2:+-+
ljp:	0	lja:	0	ovlp:	0	0	0	bp2:	0	(	ovlp:	0	0	0	bp2	0	0	)	1|2|4|3:+-+-
ljp:	0	lja:	0	ovlp:	0	0	0	bp2:	0	(	ovlp:	0	0	0	bp2	0	0	)	1|2|4|3:+-+-
ljp:	0	lja:	0	ovlp:	0	0	0	bp2:	1	(	ovlp:	1	0	1	bp2	1	0	)	1|2|7|6|3|5|4:+-----+
ljp:	0	lja:	0	ovlp:	0	0	0	bp2:	0	(	ovlp:	0	0	0	bp2	0	0	)	1|2|3|4|5|7|6:+-+--+-
ljp:	0	lja:	0	ovlp:	0	0	0	bp2:	0	(	ovlp:	1	0	0	bp2	3	0	)	3|2|1|4|5|6:++++++
ljp:	0	lja:	0	ovlp:	0	0	0	bp2:	0	(	ovlp:	0	0	0	bp2	0	0	)	1|4|2|3:+-+-
ljp:	1	lja:	0	ovlp:	0	0	0	bp2:	1	(	ovlp:	2	0	0	bp2	3	0	)	1|7|6|5|4|2|3:+-+++++
ljp:	0	lja:	0	ovlp:	0	0	0	bp2:	0	(	ovlp:	0	0	0	bp2	0	0	)	1|2|3:+-+
ljp:	0	lja:	0	ovlp:	0	0	0	bp2:	0	(	ovlp:	0	0	0	bp2	0	0	)	1|3|2:+-+
ljp:	0	lja:	0	ovlp:	0	0	0	bp2:	0	(	ovlp:	0	0	0	bp2	2	0	)	2|1|3|4|5|6|7|8:+++++-++
ljp:	0	lja:	0	ovlp:	0	0	0	bp2:	0	(	ovlp:	0	0	0	bp2	0	0	)	1|2|3|4|5:+-+--
ljp:	0	lja:	0	ovlp:	0	0	0	bp2:	0	(	ovlp:	0	0	0	bp2	0	0	)	1|2|3:+-+
ljp:	0	lja:	0	ovlp:	0	0	0	bp2:	0	(	ovlp:	0	0	0	bp2	0	0	)	1|2|3:+-+
ljp:	1	lja:	0	ovlp:	0	0	0	bp2:	0	(	ovlp:	0	0	0	bp2	0	0	)	4|3|2|1|7|6|5:+-+-+-+
ljp:	0	lja:	0	ovlp:	0	0	0	bp2:	0	(	ovlp:	0	0	0	bp2	2	0	)	2|1|3|4|5:+++++
ljp:	0	lja:	0	ovlp:	0	0	0	bp2:	0	(	ovlp:	0	0	0	bp2	2	0	)	2|1|3|4|5:+++++
ljp:	0	lja:	0	ovlp:	0	0	0	bp2:	0	(	ovlp:	0	0	0	bp2	0	0	)	2|3|1|4|6|5:+-+-+-
ljp:	0	lja:	1	ovlp:	0	0	0	bp2:	0	(	ovlp:	0	0	0	bp2	2	0	)	9|8|1|2|3|4|5|6|7:+-+++-+++
ljp:	0	lja:	0	ovlp:	0	0	0	bp2:	0	(	ovlp:	0	0	0	bp2	0	0	)	1|3|2:+-+
ljp:	0	lja:	0	ovlp:	0	0	1	bp2:	0	(	ovlp:	0	0	0	bp2	2	0	)	3|2|4|1|5|6|7:+------
ljp:	0	lja:	0	ovlp:	0	0	0	bp2:	0	(	ovlp:	0	0	0	bp2	0	0	)	1|2|3:+--
ljp:	0	lja:	0	ovlp:	0	0	0	bp2:	0	(	ovlp:	0	0	0	bp2	0	0	)	1|2|3:+--
ljp:	1	lja:	0	ovlp:	0	0	0	bp2:	0	(	ovlp:	0	0	0	bp2	0	0	)	2|1|5|6|7|4|3:+-+-+-+
ljp:	0	lja:	0	ovlp:	0	0	0	bp2:	0	(	ovlp:	0	0	0	bp2	9	0	)	1|2|3|4|5|6|7|8|9|10|11:++++++	++	++	+
ljp:	0	lja:	0	ovlp:	0	0	0	bp2:	0	(	ovlp:	0	0	0	bp2	0	0	)	1|2|3:+-+
ljp:	0	lja:	0	ovlp:	0	0	0	bp2:	0	(	ovlp:	0	0	0	bp2	0	0	)	1|2|3:+-+
ljp:	0	lja:	0	ovlp:	0	0	0	bp2:	1	(	ovlp:	0	0	0	bp2	1	0	)	2|3|1|4|5:+++++
ljp:	0	lja:	0	ovlp:	0	0	0	bp2:	0	(	ovlp:	0	0	0	bp2	0	0	)	1|5|4|3|2:+-+-+
ljp:	0	lja:	0	ovlp:	0	0	0	bp2:	1	(	ovlp:	0	0	0	bp2	2	0	)	6|5|1|4|2|3:++++++
ljp:	0	lja:	0	ovlp:	0	0	0	bp2:	0	(	ovlp:	1	0	0	bp2	2	0	)	3|2|1|4|5:+++++
ljp:	0	lja:	0	ovlp:	0	0	0	bp2:	0	(	ovlp:	0	0	0	bp2	0	0	)	1|2|3|4:+-+-
ljp:	0	lja:	0	ovlp:	0	0	0	bp2:	0	(	ovlp:	1	0	0	bp2	1	0	)	4|1|2|3:++++
ljp:	0	lja:	0	ovlp:	0	0	0	bp2:	1	(	ovlp:	1	0	0	bp2	2	0	)	2|1|6|5|3|4:+-++++
ljp:	0	lja:	0	ovlp:	0	0	0	bp2:	0	(	ovlp:	0	0	0	bp2	2	0	)	2|1|3|4|5:+++++
ljp:	0	lja:	0	ovlp:	0	0	0	bp2:	0	(	ovlp:	0	0	0	bp2	0	0	)	1|2|3|4:+-+-
ljp:	0	lja:	0	ovlp:	0	0	0	bp2:	0	(	ovlp:	0	0	0	bp2	0	0	)	1|2|3:+-+
ljp:	0	lja:	0	ovlp:	0	0	0	bp2:	0	(	ovlp:	0	0	0	bp2	0	0	)	1|2|3|4:+-+-
ljp:	0	lja:	0	ovlp:	0	0	0	bp2:	0	(	ovlp:	0	0	0	bp2	0	0	)	1|2|3|4|5:+-+--
ljp:	0	lja:	0	ovlp:	0	0	0	bp2:	0	(	ovlp:	0	0	0	bp2	0	0	)	2|1|3:+-+
ljp:	0	lja:	0	ovlp:	0	0	0	bp2:	0	(	ovlp:	1	0	0	bp2	4	0	)	3|2|1|4|5|6|7:+++++++
ljp:	0	lja:	1	ovlp:	0	0	0	bp2:	0	(	ovlp:	0	0	0	bp2	0	0	)	1|3|4|5|2:++-+-
ljp:	0	lja:	0	ovlp:	0	0	0	bp2:	0	(	ovlp:	0	0	0	bp2	0	0	)	1|2|3|4|5:+-++-
ljp:	0	lja:	0	ovlp:	0	0	0	bp2:	0	(	ovlp:	1	0	0	bp2	2	0	)	3|2|1|4|5|7|6:+++++-+
ljp:	0	lja:	0	ovlp:	0	0	0	bp2:	1	(	ovlp:	3	0	0	bp2	4	0	)	1|7|6|5|2|3|4:+++++++
ljp:	0	lja:	0	ovlp:	0	0	0	bp2:	0	(	ovlp:	0	0	0	bp2	1	0	)	2|1|3|4:++++
ljp:	0	lja:	0	ovlp:	0	0	0	bp2:	0	(	ovlp:	0	0	0	bp2	0	0	)	1|2|3:+-+
ljp:	0	lja:	0	ovlp:	0	0	0	bp2:	0	(	ovlp:	0	0	0	bp2	0	0	)	2|1|3:+-+
ljp:	0	lja:	0	ovlp:	0	0	0	bp2:	1	(	ovlp:	0	0	0	bp2	1	0	)	5|1|4|2|3:+++++
ljp:	0	lja:	0	ovlp:	0	0	0	bp2:	0	(	ovlp:	0	0	0	bp2	0	0	)	1|2|5|3|4:++-+-
ljp:	0	lja:	0	ovlp:	0	0	0	bp2:	0	(	ovlp:	0	0	0	bp2	0	0	)	4|1|3|2:+-+-
ljp:	0	lja:	1	ovlp:	0	0	0	bp2:	0	(	ovlp:	0	0	0	bp2	0	0	)	2|1|3|7|6|5|4:+-++-+-
ljp:	0	lja:	0	ovlp:	0	0	0	bp2:	0	(	ovlp:	0	0	0	bp2	0	0	)	1|2|3|4:+-+-
ljp:	0	lja:	0	ovlp:	0	0	0	bp2:	0	(	ovlp:	0	0	0	bp2	0	0	)	1|2|3|4:+-+-
ljp:	0	lja:	0	ovlp:	0	0	0	bp2:	0	(	ovlp:	0	0	0	bp2	0	0	)	1|2|3|4:+-+-
ljp:	0	lja:	0	ovlp:	0	0	0	bp2:	2	(	ovlp:	0	0	0	bp2	1	0	)	1|2|3|5|4:+++++
ljp:	0	lja:	0	ovlp:	0	0	0	bp2:	0	(	ovlp:	1	0	0	bp2	3	0	)	3|2|1|4|5|6:++++++
ljp:	0	lja:	0	ovlp:	0	0	0	bp2:	0	(	ovlp:	0	0	0	bp2	0	0	)	1|2|3:+--
ljp:	1	lja:	0	ovlp:	0	0	0	bp2:	0	(	ovlp:	0	0	0	bp2	0	0	)	5|4|1|2|3|7|6:+-+-+-+
ljp:	0	lja:	0	ovlp:	0	0	0	bp2:	0	(	ovlp:	0	0	0	bp2	0	0	)	1|2|3|5|4:+-+-+
ljp:	0	lja:	0	ovlp:	0	0	0	bp2:	0	(	ovlp:	0	0	0	bp2	2	0	)	1|2|3|4|5|6|7:+-+----
ljp:	0	lja:	0	ovlp:	0	0	0	bp2:	0	(	ovlp:	0	0	0	bp2	0	0	)	1|2|3|4|5|6|7:++-+-+-
ljp:	0	lja:	0	ovlp:	0	0	0	bp2:	0	(	ovlp:	0	0	0	bp2	0	0	)	2|1|3|5|4:+++-+
ljp:	0	lja:	0	ovlp:	0	0	0	bp2:	0	(	ovlp:	0	0	0	bp2	0	0	)	1|2|4|3:+-+-
ljp:	0	lja:	0	ovlp:	0	0	0	bp2:	0	(	ovlp:	0	0	0	bp2	0	0	)	1|6|2|3|4|5:+-+-+-
ljp:	0	lja:	0	ovlp:	0	0	0	bp2:	0	(	ovlp:	0	0	0	bp2	0	0	)	1|6|2|3|4|5:+-+-+-
ljp:	0	lja:	0	ovlp:	0	0	0	bp2:	0	(	ovlp:	0	0	0	bp2	0	0	)	2|1|5|3|4:+--+-
ljp:	0	lja:	0	ovlp:	0	0	0	bp2:	0	(	ovlp:	0	0	0	bp2	0	0	)	1|2|3|4|5:++-++
ljp:	0	lja:	0	ovlp:	0	0	0	bp2:	0	(	ovlp:	0	0	0	bp2	0	0	)	1|2|4|3:++-+
ljp:	0	lja:	0	ovlp:	0	0	0	bp2:	0	(	ovlp:	1	0	0	bp2	2	0	)	3|2|1|4|5|6|7|8:+++++-+-
ljp:	0	lja:	0	ovlp:	0	0	0	bp2:	0	(	ovlp:	1	0	0	bp2	2	0	)	3|2|1|4|5|7|6:+++++-+
ljp:	0	lja:	0	ovlp:	0	0	0	bp2:	0	(	ovlp:	0	0	0	bp2	0	0	)	4|1|2|3:+-+-
ljp:	0	lja:	0	ovlp:	0	0	0	bp2:	0	(	ovlp:	0	0	0	bp2	0	0	)	1|2|3:+-+
ljp:	1	lja:	1	ovlp:	0	0	0	bp2:	0	(	ovlp:	0	0	0	bp2	0	0	)	1|7|6|5|4|3|2|9|8:+-+-+-+-+
ljp:	1	lja:	0	ovlp:	0	0	0	bp2:	0	(	ovlp:	0	0	0	bp2	0	0	)	2|1|6|5|4|3:+--+-+
ljp:	0	lja:	0	ovlp:	0	0	0	bp2:	0	(	ovlp:	1	0	1	bp2	1	0	)	3|2|1|4|6|5|7|8:++++-+++
ljp:	0	lja:	0	ovlp:	0	0	0	bp2:	0	(	ovlp:	0	0	0	bp2	0	0	)	1|2|3|4:+-+-
ljp:	0	lja:	0	ovlp:	0	0	0	bp2:	0	(	ovlp:	0	0	0	bp2	0	0	)	1|2|3|4|5:+-+-+
ljp:	0	lja:	0	ovlp:	0	0	0	bp2:	0	(	ovlp:	0	0	0	bp2	5	0	)	1|2|3|4|5|6|7:+++++++
ljp:	0	lja:	0	ovlp:	0	0	0	bp2:	0	(	ovlp:	0	0	0	bp2	0	0	)	4|1|3|2:+-+-
ljp:	0	lja:	0	ovlp:	0	0	0	bp2:	0	(	ovlp:	0	0	0	bp2	0	0	)	4|1|3|2:+-+-
ljp:	0	lja:	0	ovlp:	0	0	0	bp2:	0	(	ovlp:	0	0	0	bp2	0	0	)	1|2|3|5|4:+-+-+
ljp:	0	lja:	0	ovlp:	0	0	0	bp2:	0	(	ovlp:	0	0	0	bp2	0	0	)	1|3|2:+-+
ljp:	0	lja:	0	ovlp:	0	0	0	bp2:	0	(	ovlp:	0	0	0	bp2	0	0	)	1|2|3|4:+-+-
ljp:	0	lja:	0	ovlp:	0	0	0	bp2:	0	(	ovlp:	0	0	0	bp2	0	0	)	1|2|3|4:+-+-
ljp:	0	lja:	0	ovlp:	0	0	0	bp2:	0	(	ovlp:	0	0	0	bp2	0	0	)	1|2|3:+-+
ljp:	1	lja:	0	ovlp:	0	0	0	bp2:	0	(	ovlp:	1	0	0	bp2	0	0	)	1|6|5|4|3|7|2:+-+-+-+
ljp:	0	lja:	0	ovlp:	0	0	0	bp2:	0	(	ovlp:	0	0	0	bp2	0	0	)	1|2|3|4|5|7|6:+-+--+-
ljp:	0	lja:	0	ovlp:	0	0	0	bp2:	0	(	ovlp:	0	0	0	bp2	0	0	)	1|2|5|3|4:+-+-+
ljp:	0	lja:	0	ovlp:	0	0	0	bp2:	0	(	ovlp:	0	0	0	bp2	1	0	)	3|2|1|4|5:+-+++
ljp:	0	lja:	0	ovlp:	0	0	0	bp2:	0	(	ovlp:	0	0	0	bp2	0	0	)	1|2|3|4:+-+-
ljp:	0	lja:	0	ovlp:	0	0	0	bp2:	0	(	ovlp:	0	0	0	bp2	0	0	)	1|2|3|4:+-+-
ljp:	0	lja:	0	ovlp:	0	0	0	bp2:	0	(	ovlp:	0	0	0	bp2	0	0	)	1|2|3|4:+-+-
ljp:	0	lja:	0	ovlp:	0	0	0	bp2:	0	(	ovlp:	0	0	0	bp2	0	0	)	1|2|3|4:+-+-
ljp:	0	lja:	0	ovlp:	0	0	0	bp2:	0	(	ovlp:	0	0	0	bp2	0	0	)	1|2|3|4:+-+-
ljp:	0	lja:	0	ovlp:	0	0	1	bp2:	0	(	ovlp:	0	0	1	bp2	1	0	)	1|2|3|5|4|6|7:+-+----
ljp:	0	lja:	0	ovlp:	0	0	0	bp2:	0	(	ovlp:	1	0	0	bp2	3	0	)	3|2|1|4|5|6:++++++
ljp:	0	lja:	0	ovlp:	0	0	1	bp2:	1	(	ovlp:	0	0	1	bp2	0	0	)	1|3|2|4|5:+++-+
ljp:	1	lja:	2	ovlp:	0	0	0	bp2:	0	(	ovlp:	2	0	0	bp2	1	0	)	2|1|8|7|6|3|4|5|9:+-+-+---+
ljp:	0	lja:	0	ovlp:	0	0	0	bp2:	0	(	ovlp:	0	0	0	bp2	0	0	)	1|2|3:+-+
ljp:	0	lja:	0	ovlp:	0	0	0	bp2:	0	(	ovlp:	0	0	0	bp2	0	0	)	1|3|4|5|2:+-+-+
ljp:	0	lja:	0	ovlp:	0	0	0	bp2:	0	(	ovlp:	0	0	1	bp2	0	0	)	2|1|3|4:++-+
ljp:	0	lja:	0	ovlp:	0	0	0	bp2:	0	(	ovlp:	0	0	0	bp2	0	0	)	2|1|3:+-+
ljp:	0	lja:	0	ovlp:	0	0	0	bp2:	0	(	ovlp:	0	0	0	bp2	0	0	)	2|1|5|3|4:+--+-
ljp:	0	lja:	0	ovlp:	0	0	0	bp2:	0	(	ovlp:	0	0	0	bp2	1	0	)	2|1|3|4:++++
ljp:	1	lja:	0	ovlp:	0	0	0	bp2:	0	(	ovlp:	0	0	0	bp2	0	0	)	1|5|4|3|2|8|7|6:+-+-+-+-
ljp:	0	lja:	0	ovlp:	0	0	0	bp2:	0	(	ovlp:	0	0	0	bp2	0	0	)	1|3|2:+-+
ljp:	0	lja:	0	ovlp:	0	0	0	bp2:	0	(	ovlp:	0	0	0	bp2	0	0	)	1|3|2:+-+
ljp:	0	lja:	0	ovlp:	0	0	0	bp2:	0	(	ovlp:	1	0	0	bp2	3	0	)	3|2|1|4|5|6:++++++
ljp:	0	lja:	0	ovlp:	0	0	0	bp2:	0	(	ovlp:	0	0	0	bp2	0	0	)	1|2|3:+-+
ljp:	0	lja:	0	ovlp:	0	0	0	bp2:	0	(	ovlp:	0	0	0	bp2	0	0	)	1|2|3:+-+
ljp:	0	lja:	0	ovlp:	0	0	0	bp2:	0	(	ovlp:	0	0	0	bp2	0	0	)	1|2|5|4|3:+-+-+
ljp:	0	lja:	0	ovlp:	0	0	0	bp2:	0	(	ovlp:	0	0	1	bp2	2	0	)	2|3|1|4|5|6:+-----
ljp:	0	lja:	0	ovlp:	0	0	0	bp2:	0	(	ovlp:	0	0	0	bp2	0	0	)	1|2|4|3:+-+-
ljp:	0	lja:	0	ovlp:	0	0	0	bp2:	0	(	ovlp:	0	0	0	bp2	0	0	)	1|2|3:+-+
ljp:	0	lja:	0	ovlp:	0	0	0	bp2:	0	(	ovlp:	0	0	0	bp2	0	0	)	1|2|3:+-+
ljp:	0	lja:	0	ovlp:	0	0	0	bp2:	0	(	ovlp:	0	0	0	bp2	1	0	)	3|2|1|4|5:+-+++
ljp:	0	lja:	0	ovlp:	0	0	0	bp2:	0	(	ovlp:	0	0	0	bp2	1	0	)	3|2|1|4|5|6:+-+++-
ljp:	1	lja:	0	ovlp:	0	0	0	bp2:	0	(	ovlp:	0	0	0	bp2	0	0	)	7|2|1|6|5|4|3:+-++-+-
ljp:	0	lja:	0	ovlp:	0	0	0	bp2:	1	(	ovlp:	1	0	0	bp2	1	0	)	5|1|4|3|2:+++++
ljp:	0	lja:	0	ovlp:	0	0	0	bp2:	0	(	ovlp:	0	0	0	bp2	0	0	)	1|2|3:+--
ljp:	0	lja:	0	ovlp:	0	0	0	bp2:	0	(	ovlp:	0	0	0	bp2	0	0	)	1|2|3:+--
ljp:	0	lja:	0	ovlp:	0	0	0	bp2:	0	(	ovlp:	0	0	0	bp2	0	0	)	1|2|3:+--
ljp:	0	lja:	0	ovlp:	0	0	0	bp2:	0	(	ovlp:	0	0	0	bp2	0	0	)	1|2|3:+--
ljp:	0	lja:	0	ovlp:	0	0	0	bp2:	0	(	ovlp:	0	0	0	bp2	0	0	)	1|2|3|4|5:+-+-+
ljp:	0	lja:	0	ovlp:	0	0	0	bp2:	0	(	ovlp:	0	0	0	bp2	0	0	)	2|3|1|4|6|5:+-+-+-
ljp:	1	lja:	0	ovlp:	1	0	0	bp2:	1	(	ovlp:	0	0	0	bp2	0	0	)	1|5|6|7|8|4|3|2:+-+-+-++
ljp:	0	lja:	0	ovlp:	0	0	0	bp2:	0	(	ovlp:	0	0	0	bp2	0	0	)	1|2|3|4:+-+-
ljp:	0	lja:	0	ovlp:	0	0	0	bp2:	0	(	ovlp:	1	0	0	bp2	2	0	)	3|2|1|4|5|7|6:+++++-+
ljp:	0	lja:	0	ovlp:	0	0	0	bp2:	0	(	ovlp:	0	0	0	bp2	0	0	)	4|1|2|3:+-+-
ljp:	0	lja:	0	ovlp:	0	0	0	bp2:	0	(	ovlp:	0	0	0	bp2	0	0	)	1|2|3:+-+
ljp:	0	lja:	0	ovlp:	0	0	0	bp2:	0	(	ovlp:	0	0	0	bp2	0	0	)	2|1|5|3|4:+--+-
ljp:	0	lja:	0	ovlp:	0	0	0	bp2:	0	(	ovlp:	0	0	0	bp2	0	0	)	1|2|3:+-+
ljp:	0	lja:	0	ovlp:	0	0	0	bp2:	0	(	ovlp:	0	0	0	bp2	0	0	)	2|1|4|3:+-+-
ljp:	0	lja:	1	ovlp:	0	0	0	bp2:	0	(	ovlp:	0	0	0	bp2	1	0	)	3|2|1|4|5:+++-+
ljp:	0	lja:	0	ovlp:	0	0	0	bp2:	0	(	ovlp:	0	0	0	bp2	0	0	)	1|2|5|3|4:+-+-+
ljp:	0	lja:	0	ovlp:	0	0	0	bp2:	0	(	ovlp:	0	0	0	bp2	0	0	)	4|1|3|2:+-+-
ljp:	0	lja:	0	ovlp:	0	0	0	bp2:	0	(	ovlp:	0	0	0	bp2	0	0	)	4|1|3|2:+-+-
ljp:	1	lja:	0	ovlp:	0	0	0	bp2:	1	(	ovlp:	4	0	0	bp2	4	0	)	1|7|6|5|4|3|2:+++++++
ljp:	0	lja:	0	ovlp:	0	0	0	bp2:	0	(	ovlp:	0	0	0	bp2	0	0	)	3|2|1|4|5:+-++-
ljp:	0	lja:	0	ovlp:	0	0	0	bp2:	0	(	ovlp:	0	0	0	bp2	0	0	)	1|2|4|3:++-+
ljp:	2	lja:	0	ovlp:	1	0	0	bp2:	0	(	ovlp:	2	0	0	bp2	0	0	)	7|1|6|5|4|3|2|8:+-++-+-+
ljp:	0	lja:	0	ovlp:	0	0	0	bp2:	0	(	ovlp:	0	0	0	bp2	0	0	)	1|2|3:+--
ljp:	0	lja:	0	ovlp:	0	0	0	bp2:	0	(	ovlp:	0	0	0	bp2	0	0	)	1|2|3:+--
ljp:	0	lja:	1	ovlp:	0	0	0	bp2:	0	(	ovlp:	0	0	0	bp2	0	0	)	2|1|3|4|5|10|9|8|6|7:+++-+-+--	-
ljp:	0	lja:	0	ovlp:	0	0	0	bp2:	0	(	ovlp:	0	0	0	bp2	0	0	)	1|3|2:+-+
ljp:	0	lja:	0	ovlp:	0	0	0	bp2:	0	(	ovlp:	0	0	0	bp2	0	0	)	1|3|2:+-+
ljp:	0	lja:	0	ovlp:	0	0	0	bp2:	0	(	ovlp:	0	0	0	bp2	2	0	)	2|1|3|4|5:+++++
ljp:	1	lja:	0	ovlp:	0	0	0	bp2:	0	(	ovlp:	0	0	0	bp2	0	0	)	4|3|2|1|7|6|5:+-+-+-+
ljp:	0	lja:	0	ovlp:	0	0	0	bp2:	0	(	ovlp:	0	0	0	bp2	0	0	)	4|1|3|2:+-+-
ljp:	0	lja:	0	ovlp:	0	0	2	bp2:	0	(	ovlp:	0	0	0	bp2	0	0	)	5|1|4|2|3:+-+++
ljp:	0	lja:	0	ovlp:	0	0	0	bp2:	0	(	ovlp:	0	0	0	bp2	0	0	)	2|3|1|5|4:+-+-+
ljp:	0	lja:	0	ovlp:	0	0	0	bp2:	0	(	ovlp:	0	0	0	bp2	0	0	)	2|1|3:+++
ljp:	0	lja:	0	ovlp:	0	0	0	bp2:	0	(	ovlp:	0	0	0	bp2	0	0	)	5|1|4|3|2:+-+-+
ljp:	0	lja:	0	ovlp:	0	0	0	bp2:	0	(	ovlp:	0	0	0	bp2	1	0	)	3|2|1|4|5:+-+++
ljp:	1	lja:	2	ovlp:	0	0	0	bp2:	0	(	ovlp:	3	0	0	bp2	2	0	)	1|8|7|3|4|5|6|2:+-+----+
ljp:	0	lja:	0	ovlp:	0	0	0	bp2:	0	(	ovlp:	0	0	0	bp2	0	0	)	2|1|3:+-+
ljp:	0	lja:	0	ovlp:	0	0	0	bp2:	0	(	ovlp:	0	0	0	bp2	0	0	)	3|2|1|4|5:+-+-+
ljp:	0	lja:	0	ovlp:	0	0	1	bp2:	0	(	ovlp:	0	0	0	bp2	0	0	)	1|3|2:+--
ljp:	0	lja:	0	ovlp:	1	0	0	bp2:	0	(	ovlp:	1	0	0	bp2	1	1	)	4|3|1|2|5|6:+++++-
ljp:	0	lja:	0	ovlp:	0	0	0	bp2:	0	(	ovlp:	0	0	0	bp2	0	0	)	1|2|3:+--
ljp:	0	lja:	0	ovlp:	0	0	0	bp2:	0	(	ovlp:	0	0	0	bp2	0	0	)	4|1|2|3:+-+-
ljp:	0	lja:	0	ovlp:	0	0	0	bp2:	0	(	ovlp:	0	0	0	bp2	0	0	)	1|2|3|4|5:+-+--
ljp:	0	lja:	0	ovlp:	0	0	0	bp2:	0	(	ovlp:	0	0	0	bp2	2	0	)	2|1|3|4|5:+++++
ljp:	0	lja:	0	ovlp:	0	0	0	bp2:	0	(	ovlp:	0	0	0	bp2	0	0	)	1|3|2:+-+
ljp:	0	lja:	0	ovlp:	0	0	0	bp2:	0	(	ovlp:	0	0	0	bp2	0	0	)	2|1|3:+--
ljp:	1	lja:	0	ovlp:	0	0	0	bp2:	0	(	ovlp:	0	0	0	bp2	0	0	)	2|1|5|6|7|4|3:+-+-+-+
ljp:	0	lja:	0	ovlp:	0	0	0	bp2:	0	(	ovlp:	0	0	0	bp2	0	0	)	1|2|4|3:+-+-
ljp:	0	lja:	0	ovlp:	0	0	0	bp2:	0	(	ovlp:	0	0	0	bp2	0	0	)	1|2|3:+-+
ljp:	0	lja:	1	ovlp:	0	0	0	bp2:	0	(	ovlp:	0	0	0	bp2	1	0	)	2|1|3|4|9|8|7|5|6:+++++-+-+
ljp:	0	lja:	0	ovlp:	0	0	0	bp2:	0	(	ovlp:	0	0	0	bp2	0	0	)	1|2|3:+-+
ljp:	0	lja:	0	ovlp:	0	0	0	bp2:	0	(	ovlp:	0	0	0	bp2	0	0	)	1|2|3:+--
ljp:	1	lja:	0	ovlp:	1	0	2	bp2:	0	(	ovlp:	2	0	0	bp2	2	0	)	4|3|2|1|7|8|6|5:++++++-+
ljp:	0	lja:	0	ovlp:	0	0	0	bp2:	0	(	ovlp:	0	0	0	bp2	0	0	)	1|2|3:++-
ljp:	0	lja:	0	ovlp:	0	0	0	bp2:	0	(	ovlp:	1	0	0	bp2	3	0	)	3|2|1|4|5|6:++++++
ljp:	0	lja:	0	ovlp:	0	0	0	bp2:	0	(	ovlp:	0	1	0	bp2	0	0	)	2|3|1|4|5:+--+-
ljp:	0	lja:	0	ovlp:	0	0	0	bp2:	0	(	ovlp:	0	0	0	bp2	0	0	)	1|2|4|3:+-+-
ljp:	0	lja:	0	ovlp:	0	0	0	bp2:	0	(	ovlp:	0	0	0	bp2	0	0	)	1|2|4|3:+-+-
ljp:	0	lja:	0	ovlp:	0	0	0	bp2:	0	(	ovlp:	0	0	0	bp2	0	0	)	4|1|3|2:+-+-
ljp:	0	lja:	0	ovlp:	0	0	0	bp2:	0	(	ovlp:	0	0	0	bp2	0	0	)	2|1|3|5|4:++++-
ljp:	0	lja:	0	ovlp:	0	0	0	bp2:	0	(	ovlp:	0	0	0	bp2	0	0	)	1|2|3:+-+
ljp:	0	lja:	0	ovlp:	0	0	2	bp2:	0	(	ovlp:	0	0	0	bp2	0	0	)	5|1|4|2|3:+-+++
ljp:	0	lja:	0	ovlp:	0	0	0	bp2:	0	(	ovlp:	0	0	0	bp2	0	0	)	1|2|3:+-+
ljp:	0	lja:	0	ovlp:	0	0	0	bp2:	0	(	ovlp:	0	0	0	bp2	0	0	)	1|2|3|4:+-+-
ljp:	1	lja:	0	ovlp:	0	0	0	bp2:	0	(	ovlp:	0	0	0	bp2	0	0	)	1|7|6|5|4|3|2:+-+-+-+
ljp:	0	lja:	0	ovlp:	0	0	0	bp2:	0	(	ovlp:	0	0	0	bp2	0	0	)	4|1|3|2:+-+-
ljp:	0	lja:	0	ovlp:	0	0	0	bp2:	0	(	ovlp:	0	0	0	bp2	0	0	)	1|2|3|4:+-+-
ljp:	0	lja:	0	ovlp:	0	0	0	bp2:	0	(	ovlp:	0	0	0	bp2	0	0	)	1|2|3|4:+-+-
ljp:	0	lja:	0	ovlp:	0	0	0	bp2:	0	(	ovlp:	0	0	0	bp2	0	0	)	1|2|3|4:+-+-
ljp:	0	lja:	0	ovlp:	0	0	0	bp2:	0	(	ovlp:	0	0	0	bp2	0	0	)	1|2|3|4:+-+-
ljp:	0	lja:	0	ovlp:	0	0	0	bp2:	0	(	ovlp:	0	0	0	bp2	0	0	)	2|1|3:+++
ljp:	0	lja:	0	ovlp:	0	0	0	bp2:	0	(	ovlp:	0	0	0	bp2	0	0	)	1|2|4|3:+-+-
ljp:	1	lja:	0	ovlp:	0	0	0	bp2:	1	(	ovlp:	4	0	0	bp2	4	0	)	7|8|1|2|3|4|5|6:++++++++
ljp:	0	lja:	0	ovlp:	0	0	0	bp2:	0	(	ovlp:	0	0	0	bp2	0	0	)	1|2|3|6|4|5:+-+-+-
ljp:	0	lja:	0	ovlp:	0	0	1	bp2:	0	(	ovlp:	0	0	1	bp2	3	0	)	1|2|4|3|5|6|7|8:+-++++++
ljp:	1	lja:	0	ovlp:	0	0	0	bp2:	1	(	ovlp:	2	0	0	bp2	3	0	)	1|7|6|5|4|2|3:+-+++++
ljp:	0	lja:	0	ovlp:	0	0	0	bp2:	0	(	ovlp:	0	0	0	bp2	0	0	)	1|2|4|3:+-+-
ljp:	0	lja:	0	ovlp:	0	0	0	bp2:	0	(	ovlp:	0	0	0	bp2	0	0	)	1|2|3:+-+
ljp:	0	lja:	0	ovlp:	0	0	0	bp2:	0	(	ovlp:	0	0	1	bp2	0	0	)	2|1|3|4:++-+
ljp:	0	lja:	1	ovlp:	0	0	0	bp2:	0	(	ovlp:	0	0	0	bp2	1	0	)	6|5|1|2|3|4:+++++-
ljp:	0	lja:	1	ovlp:	0	0	0	bp2:	0	(	ovlp:	0	0	0	bp2	0	0	)	1|3|4|5|2:++-+-
ljp:	0	lja:	0	ovlp:	0	0	0	bp2:	0	(	ovlp:	0	0	0	bp2	0	0	)	1|2|3|4:+-+-
ljp:	0	lja:	0	ovlp:	0	0	0	bp2:	0	(	ovlp:	1	0	0	bp2	2	0	)	3|2|1|4|5:+++++
ljp:	0	lja:	0	ovlp:	0	0	0	bp2:	0	(	ovlp:	1	0	0	bp2	2	0	)	3|2|1|4|5|7|6:+++++-+
ljp:	0	lja:	0	ovlp:	0	0	0	bp2:	0	(	ovlp:	0	0	0	bp2	0	0	)	1|3|2:+-+
ljp:	0	lja:	0	ovlp:	0	0	1	bp2:	0	(	ovlp:	0	0	1	bp2	1	0	)	1|2|4|3|5|6:+-++++
ljp:	0	lja:	0	ovlp:	0	0	0	bp2:	0	(	ovlp:	0	0	0	bp2	0	0	)	4|1|3|2:+-+-
ljp:	0	lja:	0	ovlp:	0	0	0	bp2:	0	(	ovlp:	1	0	0	bp2	1	0	)	3|4|5|2|1|6|7|9|8:+-+++++-+
ljp:	0	lja:	0	ovlp:	0	0	0	bp2:	0	(	ovlp:	0	0	0	bp2	0	0	)	2|1|3:+-+
ljp:	0	lja:	0	ovlp:	0	0	0	bp2:	0	(	ovlp:	0	0	0	bp2	0	0	)	1|3|2:+-+
ljp:	0	lja:	0	ovlp:	0	0	0	bp2:	0	(	ovlp:	0	0	0	bp2	1	0	)	2|1|3|4:++++
ljp:	0	lja:	1	ovlp:	0	0	0	bp2:	0	(	ovlp:	0	0	0	bp2	1	0	)	3|2|1|4|5|6:+-----
ljp:	0	lja:	0	ovlp:	0	0	0	bp2:	0	(	ovlp:	0	0	0	bp2	1	0	)	2|1|3|4:++++
ljp:	0	lja:	0	ovlp:	0	0	0	bp2:	0	(	ovlp:	0	0	0	bp2	0	0	)	1|2|3|4|5:+-+--
ljp:	0	lja:	0	ovlp:	0	0	0	bp2:	0	(	ovlp:	0	0	0	bp2	0	0	)	1|2|3|7|6|5|4:++-+-+-
ljp:	0	lja:	0	ovlp:	0	0	0	bp2:	0	(	ovlp:	0	0	0	bp2	0	0	)	5|1|2|3|4:+-+-+
ljp:	0	lja:	0	ovlp:	0	0	0	bp2:	0	(	ovlp:	0	0	0	bp2	0	0	)	1|2|3|4:+-+-
ljp:	0	lja:	1	ovlp:	0	0	0	bp2:	0	(	ovlp:	0	0	0	bp2	0	0	)	5|2|1|6|3|4:+-+-+-
ljp:	0	lja:	0	ovlp:	0	0	0	bp2:	0	(	ovlp:	0	0	0	bp2	0	0	)	4|1|3|2:+-+-
ljp:	0	lja:	0	ovlp:	0	0	1	bp2:	0	(	ovlp:	0	0	0	bp2	0	0	)	1|2|4|3:+-++
ljp:	1	lja:	0	ovlp:	0	0	0	bp2:	0	(	ovlp:	0	0	0	bp2	0	0	)	5|6|1|2|3|4:+--+-+
ljp:	0	lja:	0	ovlp:	0	0	0	bp2:	0	(	ovlp:	0	0	0	bp2	0	0	)	1|2|3:+--
ljp:	0	lja:	0	ovlp:	0	0	0	bp2:	0	(	ovlp:	0	0	0	bp2	0	0	)	2|1|5|3|4:+--+-
ljp:	0	lja:	0	ovlp:	0	0	0	bp2:	0	(	ovlp:	0	0	0	bp2	0	0	)	2|1|5|3|4:+--+-
ljp:	0	lja:	0	ovlp:	0	0	0	bp2:	0	(	ovlp:	0	0	0	bp2	0	0	)	2|1|3:+++
ljp:	0	lja:	0	ovlp:	0	0	0	bp2:	0	(	ovlp:	0	0	0	bp2	0	0	)	1|2|5|3|4:++-+-
ljp:	0	lja:	0	ovlp:	0	0	0	bp2:	0	(	ovlp:	0	0	0	bp2	1	0	)	1|2|3|4|5|6:+---+-
ljp:	0	lja:	0	ovlp:	0	0	0	bp2:	0	(	ovlp:	0	0	0	bp2	1	0	)	3|2|1|4|5:+-+++
ljp:	0	lja:	0	ovlp:	0	0	0	bp2:	0	(	ovlp:	0	0	0	bp2	1	0	)	3|2|1|4|5:+-+++
ljp:	0	lja:	0	ovlp:	0	0	0	bp2:	0	(	ovlp:	0	0	0	bp2	0	0	)	5|1|2|3|4:+-+-+
ljp:	0	lja:	0	ovlp:	0	0	0	bp2:	0	(	ovlp:	0	0	0	bp2	1	0	)	1|2|3|4|5:+-+++
ljp:	0	lja:	0	ovlp:	0	0	0	bp2:	0	(	ovlp:	0	0	1	bp2	0	0	)	2|1|3:++-
ljp:	0	lja:	0	ovlp:	0	0	0	bp2:	0	(	ovlp:	0	0	0	bp2	0	0	)	1|2|3:+-+
ljp:	0	lja:	0	ovlp:	0	0	0	bp2:	0	(	ovlp:	0	0	0	bp2	2	0	)	2|1|3|4|5:+++++
ljp:	0	lja:	0	ovlp:	0	0	0	bp2:	0	(	ovlp:	0	0	0	bp2	2	0	)	2|1|3|4|5:+++++
ljp:	1	lja:	0	ovlp:	0	0	0	bp2:	0	(	ovlp:	0	0	0	bp2	0	0	)	2|1|7|6|5|3|4:+--+-+-
ljp:	0	lja:	0	ovlp:	0	0	0	bp2:	0	(	ovlp:	0	0	0	bp2	2	0	)	1|4|3|2|5|6:++-+++
ljp:	0	lja:	0	ovlp:	0	0	0	bp2:	0	(	ovlp:	0	0	0	bp2	0	0	)	3|1|2|4:+-++
ljp:	1	lja:	0	ovlp:	0	0	0	bp2:	1	(	ovlp:	2	0	0	bp2	3	0	)	1|7|6|5|4|2|3:+-+++++
ljp:	0	lja:	0	ovlp:	0	0	0	bp2:	0	(	ovlp:	0	0	0	bp2	0	0	)	1|2|3:+-+
ljp:	0	lja:	0	ovlp:	0	0	0	bp2:	0	(	ovlp:	0	0	0	bp2	0	0	)	1|2|3:+-+
ljp:	0	lja:	0	ovlp:	0	0	0	bp2:	0	(	ovlp:	1	0	0	bp2	1	0	)	4|1|2|3:++++
ljp:	0	lja:	0	ovlp:	0	0	0	bp2:	0	(	ovlp:	0	0	0	bp2	0	0	)	1|2|3:+-+
ljp:	0	lja:	0	ovlp:	0	0	0	bp2:	0	(	ovlp:	1	0	1	bp2	1	0	)	3|2|1|4|6|5|7:++++-++
ljp:	0	lja:	0	ovlp:	0	0	0	bp2:	0	(	ovlp:	0	0	0	bp2	0	0	)	1|2|3:+-+
ljp:	0	lja:	0	ovlp:	0	0	0	bp2:	0	(	ovlp:	0	0	0	bp2	0	0	)	1|2|3:+--
ljp:	0	lja:	0	ovlp:	0	0	0	bp2:	0	(	ovlp:	0	0	0	bp2	0	0	)	3|2|1|4|5:+-+-+
ljp:	0	lja:	0	ovlp:	0	0	0	bp2:	0	(	ovlp:	0	0	0	bp2	0	0	)	2|1|3:+-+
ljp:	0	lja:	0	ovlp:	0	0	0	bp2:	0	(	ovlp:	0	0	0	bp2	0	0	)	2|1|3:+-+
ljp:	0	lja:	0	ovlp:	0	0	0	bp2:	0	(	ovlp:	0	0	0	bp2	0	0	)	1|2|4|3:+-+-
ljp:	0	lja:	0	ovlp:	0	0	0	bp2:	0	(	ovlp:	0	0	0	bp2	0	0	)	5|1|4|3|2:+-+-+
ljp:	0	lja:	0	ovlp:	0	0	0	bp2:	0	(	ovlp:	0	0	0	bp2	0	0	)	1|2|3|4:+-+-
ljp:	0	lja:	0	ovlp:	0	0	0	bp2:	0	(	ovlp:	0	0	0	bp2	0	0	)	1|2|3|4:+-+-
ljp:	0	lja:	0	ovlp:	0	0	0	bp2:	0	(	ovlp:	0	0	0	bp2	0	0	)	1|2|3|4:+-+-
ljp:	0	lja:	0	ovlp:	0	0	0	bp2:	0	(	ovlp:	0	0	0	bp2	0	0	)	1|2|3|4:+-+-
ljp:	0	lja:	0	ovlp:	0	0	0	bp2:	0	(	ovlp:	0	0	0	bp2	0	0	)	1|2|3|4:+-+-
ljp:	0	lja:	0	ovlp:	0	0	0	bp2:	0	(	ovlp:	0	0	0	bp2	0	0	)	1|2|3|4:+-+-
ljp:	1	lja:	0	ovlp:	0	0	0	bp2:	0	(	ovlp:	0	0	0	bp2	0	0	)	2|1|5|6|7|4|3:+-+-+-+
ljp:	1	lja:	0	ovlp:	0	0	0	bp2:	0	(	ovlp:	0	0	0	bp2	0	0	)	1|4|5|6|3|2:++-+-+
ljp:	0	lja:	1	ovlp:	0	0	0	bp2:	0	(	ovlp:	0	0	0	bp2	1	0	)	5|4|1|2|3|6:+++-+-
ljp:	0	lja:	0	ovlp:	0	0	0	bp2:	1	(	ovlp:	0	0	0	bp2	1	0	)	1|2|6|5|3|4:+-+---
ljp:	0	lja:	0	ovlp:	0	0	0	bp2:	0	(	ovlp:	0	0	1	bp2	0	0	)	2|3|4|1|5|8|7|6:+-++--+-
ljp:	0	lja:	0	ovlp:	0	0	0	bp2:	0	(	ovlp:	0	0	1	bp2	0	0	)	2|3|4|1|5|8|7|6|9:+-++--+-+
ljp:	0	lja:	0	ovlp:	0	0	0	bp2:	0	(	ovlp:	0	0	0	bp2	0	0	)	1|2|3|4|6|5:+-++-+
ljp:	0	lja:	0	ovlp:	0	0	0	bp2:	0	(	ovlp:	0	0	0	bp2	0	0	)	3|2|1|4|5:++-+-
ljp:	1	lja:	0	ovlp:	0	0	0	bp2:	0	(	ovlp:	0	0	0	bp2	0	0	)	4|3|2|1|7|6|5:+-+-+-+
ljp:	1	lja:	0	ovlp:	0	0	0	bp2:	0	(	ovlp:	0	0	0	bp2	0	0	)	1|7|6|5|4|3|2:+-+-+-+
ljp:	0	lja:	0	ovlp:	0	0	0	bp2:	0	(	ovlp:	0	0	0	bp2	0	0	)	1|2|4|3:++-+
ljp:	0	lja:	0	ovlp:	0	0	0	bp2:	1	(	ovlp:	2	0	0	bp2	3	0	)	9|8|7|1|6|5|2|3|4:+-+++++++
ljp:	0	lja:	0	ovlp:	0	0	0	bp2:	0	(	ovlp:	1	0	0	bp2	2	0	)	3|2|1|4|5|6|7:+++++-+
ljp:	0	lja:	0	ovlp:	0	0	0	bp2:	0	(	ovlp:	0	0	0	bp2	0	0	)	2|1|3:+-+
ljp:	0	lja:	0	ovlp:	0	0	1	bp2:	0	(	ovlp:	0	0	0	bp2	0	0	)	1|2|4|3|5:+++-+
ljp:	0	lja:	0	ovlp:	0	0	0	bp2:	0	(	ovlp:	0	0	0	bp2	1	0	)	2|1|3|4:++++
ljp:	0	lja:	0	ovlp:	0	0	0	bp2:	0	(	ovlp:	0	0	0	bp2	1	0	)	2|1|3|4:++++
ljp:	0	lja:	0	ovlp:	0	0	0	bp2:	0	(	ovlp:	0	0	0	bp2	1	0	)	3|2|1|4|5:+-+++
ljp:	0	lja:	0	ovlp:	0	0	0	bp2:	0	(	ovlp:	0	0	0	bp2	1	0	)	1|2|3:+++
ljp:	0	lja:	0	ovlp:	0	0	0	bp2:	0	(	ovlp:	0	0	0	bp2	1	0	)	2|1|3|4|5|6:++++-+
ljp:	0	lja:	0	ovlp:	0	0	0	bp2:	0	(	ovlp:	0	0	1	bp2	0	0	)	1|5|2|4|3:++-+-
ljp:	0	lja:	0	ovlp:	0	0	0	bp2:	0	(	ovlp:	0	0	2	bp2	1	0	)	1|2|3|6|4|5:+-+-++
ljp:	0	lja:	0	ovlp:	0	0	0	bp2:	0	(	ovlp:	0	0	0	bp2	0	0	)	1|3|2:+-+
ljp:	0	lja:	0	ovlp:	0	0	0	bp2:	0	(	ovlp:	0	0	0	bp2	1	0	)	1|2|3|4|5:+-+++
ljp:	0	lja:	0	ovlp:	0	0	0	bp2:	0	(	ovlp:	0	0	0	bp2	0	0	)	1|3|2:++-
ljp:	0	lja:	0	ovlp:	0	0	0	bp2:	0	(	ovlp:	0	0	0	bp2	0	0	)	1|2|4|3:+-+-
ljp:	0	lja:	0	ovlp:	0	0	0	bp2:	1	(	ovlp:	1	0	0	bp2	2	0	)	8|7|6|1|5|4|2|3:+-++++++
ljp:	0	lja:	0	ovlp:	0	0	0	bp2:	0	(	ovlp:	0	0	0	bp2	0	0	)	2|3|1|4|6|5:+-+-+-
ljp:	0	lja:	1	ovlp:	0	0	0	bp2:	0	(	ovlp:	0	0	0	bp2	0	0	)	1|2|3|8|5|6|7|4:+-+-+-+-
ljp:	0	lja:	0	ovlp:	0	0	0	bp2:	0	(	ovlp:	0	0	0	bp2	0	0	)	4|1|3|2:+-+-
ljp:	0	lja:	0	ovlp:	0	0	0	bp2:	0	(	ovlp:	0	0	0	bp2	0	0	)	1|2|3|4|6|5:+-++-+
ljp:	0	lja:	1	ovlp:	0	0	0	bp2:	0	(	ovlp:	0	0	0	bp2	0	0	)	3|2|1|5|4:++-+-
ljp:	0	lja:	0	ovlp:	0	0	0	bp2:	0	(	ovlp:	0	0	0	bp2	0	0	)	1|2|3|4|5:+-+-+
ljp:	0	lja:	0	ovlp:	0	0	0	bp2:	0	(	ovlp:	0	0	0	bp2	0	0	)	1|2|3|6|4|5:+-+-+-
ljp:	0	lja:	0	ovlp:	0	0	0	bp2:	1	(	ovlp:	0	0	0	bp2	1	0	)	1|2|5|3|4:+----
ljp:	0	lja:	0	ovlp:	0	0	0	bp2:	1	(	ovlp:	0	0	0	bp2	0	0	)	4|1|3|2:++++
ljp:	0	lja:	0	ovlp:	0	0	0	bp2:	0	(	ovlp:	0	0	0	bp2	0	0	)	1|2|3:+-+
ljp:	0	lja:	0	ovlp:	0	0	0	bp2:	0	(	ovlp:	0	0	0	bp2	0	0	)	6|5|1|2|3|4:+-+-+-
ljp:	0	lja:	0	ovlp:	0	0	1	bp2:	0	(	ovlp:	0	0	0	bp2	0	0	)	2|1|3|5|4|6:++++-+
ljp:	1	lja:	0	ovlp:	0	0	0	bp2:	0	(	ovlp:	0	0	0	bp2	0	0	)	5|6|2|1|7|3|4:+-+-+-+
ljp:	0	lja:	0	ovlp:	0	0	0	bp2:	0	(	ovlp:	0	0	0	bp2	0	0	)	1|2|3|4|5:+-+-+
ljp:	0	lja:	0	ovlp:	0	0	0	bp2:	0	(	ovlp:	0	0	0	bp2	0	0	)	4|1|3|2:+-+-
ljp:	1	lja:	1	ovlp:	0	0	0	bp2:	0	(	ovlp:	2	0	0	bp2	2	0	)	1|7|6|5|2|3|4|8:+-+-+++-
ljp:	0	lja:	0	ovlp:	0	0	0	bp2:	0	(	ovlp:	0	0	0	bp2	1	0	)	2|1|3|4:++++
ljp:	0	lja:	0	ovlp:	0	0	0	bp2:	0	(	ovlp:	0	0	0	bp2	0	0	)	1|3|2:+-+
ljp:	0	lja:	0	ovlp:	0	0	0	bp2:	0	(	ovlp:	0	0	0	bp2	1	0	)	1|2|3:+++
ljp:	0	lja:	0	ovlp:	0	0	0	bp2:	0	(	ovlp:	0	0	0	bp2	3	0	)	1|2|3|4|5:+++++
ljp:	0	lja:	1	ovlp:	0	0	0	bp2:	1	(	ovlp:	0	0	0	bp2	1	0	)	1|6|5|2|4|3:+-----
ljp:	0	lja:	0	ovlp:	0	0	0	bp2:	0	(	ovlp:	0	0	0	bp2	0	0	)	4|1|3|2:+-+-
ljp:	0	lja:	0	ovlp:	0	0	0	bp2:	0	(	ovlp:	1	0	1	bp2	2	0	)	3|2|1|4|5|7|6|8:+++++-++
ljp:	0	lja:	0	ovlp:	0	0	0	bp2:	0	(	ovlp:	0	0	0	bp2	3	0	)	1|2|3|4|5|6|7:+-+++++
ljp:	1	lja:	0	ovlp:	0	0	0	bp2:	0	(	ovlp:	0	0	0	bp2	0	0	)	4|1|2|3|7|6|5:+-+-+-+
ljp:	0	lja:	0	ovlp:	0	0	0	bp2:	0	(	ovlp:	0	0	1	bp2	0	0	)	2|1|3|4:++-+
ljp:	0	lja:	0	ovlp:	0	0	0	bp2:	0	(	ovlp:	0	0	0	bp2	0	0	)	4|1|3|2:+-+-
ljp:	0	lja:	0	ovlp:	0	0	0	bp2:	0	(	ovlp:	0	0	0	bp2	0	0	)	2|4|3|1|5|6|7:+-++-+-
ljp:	0	lja:	0	ovlp:	0	0	0	bp2:	0	(	ovlp:	2	0	0	bp2	2	0	)	5|1|2|3|4:+++++
ljp:	0	lja:	0	ovlp:	0	0	0	bp2:	0	(	ovlp:	0	0	0	bp2	0	0	)	1|2|3:+-+
ljp:	0	lja:	0	ovlp:	0	0	0	bp2:	0	(	ovlp:	0	0	0	bp2	0	0	)	1|3|2:+-+
ljp:	0	lja:	0	ovlp:	0	0	0	bp2:	0	(	ovlp:	1	0	0	bp2	2	0	)	3|2|1|4|5|7|6:+++++-+
ljp:	0	lja:	0	ovlp:	0	0	0	bp2:	0	(	ovlp:	0	0	0	bp2	1	0	)	2|1|3|4:++++
ljp:	0	lja:	0	ovlp:	0	0	0	bp2:	0	(	ovlp:	0	0	0	bp2	0	0	)	1|2|3|4|5|6|8|7:+-+-++-+
ljp:	0	lja:	0	ovlp:	0	0	0	bp2:	0	(	ovlp:	0	0	0	bp2	0	0	)	1|2|3|4|5|6:+-++-+
ljp:	0	lja:	0	ovlp:	0	0	0	bp2:	0	(	ovlp:	0	0	1	bp2	0	0	)	1|4|2|3:++-+
ljp:	0	lja:	0	ovlp:	0	0	0	bp2:	0	(	ovlp:	1	0	0	bp2	3	0	)	3|2|1|4|5|6:++++++
ljp:	0	lja:	0	ovlp:	0	0	0	bp2:	0	(	ovlp:	1	0	0	bp2	3	0	)	3|2|1|4|5|6:++++++
ljp:	0	lja:	0	ovlp:	0	0	0	bp2:	0	(	ovlp:	1	0	0	bp2	2	0	)	3|2|1|4|5|7|6:++++++-
ljp:	0	lja:	0	ovlp:	0	0	0	bp2:	0	(	ovlp:	0	0	0	bp2	0	0	)	1|2|3|4:+-+-
ljp:	1	lja:	0	ovlp:	0	0	0	bp2:	0	(	ovlp:	0	0	0	bp2	0	0	)	1|7|6|5|4|3|2:+-+-+-+
ljp:	2	lja:	0	ovlp:	0	0	0	bp2:	0	(	ovlp:	0	0	0	bp2	0	0	)	9|8|2|1|4|5|6|7|3:+-+-+-+-+
ljp:	0	lja:	0	ovlp:	0	0	0	bp2:	0	(	ovlp:	0	0	0	bp2	0	0	)	2|1|4|3:+-+-
ljp:	0	lja:	0	ovlp:	0	0	0	bp2:	0	(	ovlp:	1	0	0	bp2	2	0	)	3|2|1|4|5|8|7|6:+++++-+-
ljp:	0	lja:	0	ovlp:	0	0	0	bp2:	0	(	ovlp:	0	0	0	bp2	2	0	)	1|2|3|4|5|6|7|8:+-+-++++
ljp:	0	lja:	0	ovlp:	0	0	0	bp2:	0	(	ovlp:	0	0	0	bp2	0	0	)	1|2|3|4|5:+-+--
ljp:	0	lja:	0	ovlp:	0	0	0	bp2:	0	(	ovlp:	0	0	0	bp2	0	0	)	1|4|2|3:+-+-
ljp:	0	lja:	0	ovlp:	0	0	0	bp2:	0	(	ovlp:	0	0	0	bp2	0	0	)	5|1|2|3|4:+-+-+
ljp:	0	lja:	0	ovlp:	0	0	0	bp2:	0	(	ovlp:	1	0	0	bp2	2	0	)	3|2|1|4|5:+++++
ljp:	0	lja:	0	ovlp:	0	0	0	bp2:	0	(	ovlp:	0	0	0	bp2	0	0	)	1|2|3:+-+
ljp:	0	lja:	0	ovlp:	0	0	0	bp2:	1	(	ovlp:	0	0	0	bp2	1	0	)	2|1|5|3|4:+-+++
ljp:	0	lja:	0	ovlp:	0	0	0	bp2:	0	(	ovlp:	0	0	0	bp2	0	0	)	5|1|2|3|4:+-+-+
ljp:	0	lja:	0	ovlp:	0	0	0	bp2:	0	(	ovlp:	0	0	0	bp2	0	0	)	4|1|3|2:+-+-
ljp:	0	lja:	0	ovlp:	0	0	0	bp2:	0	(	ovlp:	0	0	0	bp2	0	0	)	1|2|3|4|5|7|6:+-+--+-
ljp:	1	lja:	0	ovlp:	0	0	0	bp2:	0	(	ovlp:	0	0	0	bp2	0	0	)	1|4|3|2|7|6|5:+-+--+-
ljp:	0	lja:	0	ovlp:	0	0	0	bp2:	0	(	ovlp:	0	0	0	bp2	0	0	)	1|2|3:+-+
ljp:	0	lja:	0	ovlp:	0	0	0	bp2:	0	(	ovlp:	0	0	0	bp2	0	0	)	1|2|3:+-+
ljp:	0	lja:	0	ovlp:	0	0	0	bp2:	0	(	ovlp:	0	0	0	bp2	0	0	)	2|1|3|4|9|5|6|7|8:+--+-+-+-
ljp:	0	lja:	0	ovlp:	0	0	0	bp2:	0	(	ovlp:	0	0	0	bp2	0	0	)	1|3|2:+-+
ljp:	0	lja:	0	ovlp:	0	0	0	bp2:	0	(	ovlp:	0	0	0	bp2	0	0	)	1|2|3|4|6|5:+-++-+
ljp:	0	lja:	0	ovlp:	0	0	0	bp2:	0	(	ovlp:	0	0	0	bp2	0	0	)	1|3|2:+-+
ljp:	0	lja:	0	ovlp:	0	0	0	bp2:	1	(	ovlp:	1	0	0	bp2	1	0	)	5|1|4|3|2:+++++
ljp:	0	lja:	0	ovlp:	0	0	0	bp2:	0	(	ovlp:	0	0	0	bp2	0	0	)	1|3|2:+-+
ljp:	0	lja:	0	ovlp:	0	0	0	bp2:	0	(	ovlp:	0	0	1	bp2	0	0	)	2|1|3|4:++-+
ljp:	1	lja:	0	ovlp:	0	0	0	bp2:	1	(	ovlp:	2	0	0	bp2	3	0	)	1|7|6|5|4|2|3:+-+++++
ljp:	0	lja:	0	ovlp:	0	0	0	bp2:	0	(	ovlp:	0	0	0	bp2	0	0	)	1|2|3:+-+
ljp:	0	lja:	0	ovlp:	0	0	0	bp2:	0	(	ovlp:	0	0	0	bp2	0	0	)	1|3|2:+-+
ljp:	0	lja:	0	ovlp:	0	0	0	bp2:	0	(	ovlp:	0	0	0	bp2	0	0	)	4|1|3|2:+-+-
ljp:	0	lja:	0	ovlp:	0	0	0	bp2:	0	(	ovlp:	0	0	0	bp2	0	0	)	6|1|5|4|3|2:+-+-+-
ljp:	0	lja:	0	ovlp:	0	0	0	bp2:	0	(	ovlp:	0	0	0	bp2	0	0	)	1|2|3|4:+-+-
ljp:	0	lja:	0	ovlp:	0	0	0	bp2:	0	(	ovlp:	0	0	0	bp2	1	0	)	2|1|3|4|5:+-++-
ljp:	0	lja:	0	ovlp:	0	0	0	bp2:	0	(	ovlp:	0	0	0	bp2	0	0	)	1|2|4|3:+-+-
ljp:	1	lja:	2	ovlp:	0	0	0	bp2:	0	(	ovlp:	0	0	0	bp2	0	0	)	1|3|4|9|6|7|8|5|2:+-+-+-+-+
ljp:	0	lja:	0	ovlp:	0	0	0	bp2:	0	(	ovlp:	0	0	0	bp2	0	0	)	1|3|2:+-+
ljp:	0	lja:	0	ovlp:	0	0	0	bp2:	0	(	ovlp:	0	0	0	bp2	0	0	)	4|1|2|3:++-+
ljp:	0	lja:	0	ovlp:	0	0	0	bp2:	0	(	ovlp:	0	0	0	bp2	0	0	)	1|2|3:+-+
ljp:	0	lja:	0	ovlp:	0	0	0	bp2:	0	(	ovlp:	0	0	0	bp2	0	0	)	1|2|3|4|5|6|8|7:+-+-++-+
ljp:	1	lja:	0	ovlp:	1	0	0	bp2:	0	(	ovlp:	0	0	0	bp2	0	0	)	1|2|3|10|4|9|8|7|6|5:+--+-++-+	-
ljp:	0	lja:	0	ovlp:	0	0	0	bp2:	0	(	ovlp:	0	0	0	bp2	0	0	)	4|1|3|2:+-+-
ljp:	0	lja:	0	ovlp:	0	0	0	bp2:	0	(	ovlp:	0	0	0	bp2	0	0	)	1|2|4|3:+-+-
ljp:	0	lja:	0	ovlp:	0	0	1	bp2:	1	(	ovlp:	0	0	1	bp2	0	0	)	1|3|2|4|5:+++-+
ljp:	0	lja:	0	ovlp:	0	0	1	bp2:	0	(	ovlp:	0	0	1	bp2	3	0	)	1|2|4|3|5|6|7|8|9:+-++++++-
ljp:	0	lja:	0	ovlp:	0	0	0	bp2:	0	(	ovlp:	0	0	0	bp2	0	0	)	1|3|2:+-+
ljp:	1	lja:	0	ovlp:	0	0	0	bp2:	1	(	ovlp:	2	0	0	bp2	3	0	)	1|7|6|5|4|2|3:+-+++++
ljp:	0	lja:	0	ovlp:	0	0	0	bp2:	0	(	ovlp:	0	0	0	bp2	0	0	)	1|2|3:+-+
ljp:	0	lja:	0	ovlp:	0	0	0	bp2:	0	(	ovlp:	0	0	0	bp2	0	0	)	5|1|2|3|4:+-+-+
ljp:	0	lja:	0	ovlp:	0	0	0	bp2:	0	(	ovlp:	0	0	0	bp2	0	0	)	4|1|3|2:+-+-
ljp:	0	lja:	0	ovlp:	0	0	0	bp2:	0	(	ovlp:	1	0	0	bp2	3	0	)	3|2|1|4|5|6:++++++
ljp:	0	lja:	0	ovlp:	0	0	0	bp2:	0	(	ovlp:	0	0	0	bp2	0	0	)	2|1|3|6|5|4:++++-+
ljp:	0	lja:	0	ovlp:	0	0	0	bp2:	0	(	ovlp:	0	0	1	bp2	0	0	)	2|1|3|4|5:++-+-
ljp:	0	lja:	0	ovlp:	0	0	0	bp2:	0	(	ovlp:	0	0	0	bp2	0	0	)	1|5|4|3|2:+-+-+
ljp:	0	lja:	0	ovlp:	0	0	0	bp2:	0	(	ovlp:	0	0	0	bp2	0	0	)	1|2|3|4|6|5:+-++-+
ljp:	0	lja:	0	ovlp:	0	0	0	bp2:	3	(	ovlp:	1	0	0	bp2	2	0	)	2|1|8|7|3|6|4|5:+-++++++
ljp:	0	lja:	0	ovlp:	0	0	0	bp2:	0	(	ovlp:	1	0	0	bp2	2	0	)	3|2|1|4|5|6:+++++-
ljp:	0	lja:	0	ovlp:	0	0	0	bp2:	0	(	ovlp:	0	0	0	bp2	0	0	)	1|2|3|4:+-+-
ljp:	0	lja:	0	ovlp:	0	0	0	bp2:	0	(	ovlp:	0	0	0	bp2	0	0	)	1|2|3|4:+-+-
ljp:	0	lja:	0	ovlp:	0	0	0	bp2:	0	(	ovlp:	0	0	0	bp2	0	0	)	1|2|3|4:+-+-
ljp:	0	lja:	0	ovlp:	0	0	0	bp2:	0	(	ovlp:	0	0	0	bp2	0	0	)	1|2|3|4:+-+-
ljp:	0	lja:	0	ovlp:	0	0	0	bp2:	0	(	ovlp:	0	0	0	bp2	0	0	)	1|2|3|4:+-+-
ljp:	0	lja:	0	ovlp:	0	0	0	bp2:	0	(	ovlp:	0	0	0	bp2	0	0	)	1|3|2:+-+
ljp:	0	lja:	0	ovlp:	0	0	0	bp2:	0	(	ovlp:	0	0	0	bp2	0	0	)	1|2|3:+-+
ljp:	0	lja:	0	ovlp:	0	0	0	bp2:	0	(	ovlp:	0	0	0	bp2	0	0	)	5|1|4|3|2:+-+-+
ljp:	0	lja:	0	ovlp:	0	0	0	bp2:	0	(	ovlp:	0	0	0	bp2	0	0	)	1|2|3|4:+-+-
ljp:	0	lja:	0	ovlp:	0	0	0	bp2:	0	(	ovlp:	0	0	0	bp2	0	0	)	1|2|3|4|5:+-+--
ljp:	0	lja:	0	ovlp:	0	0	0	bp2:	0	(	ovlp:	1	0	0	bp2	0	0	)	5|2|1|4|3:+--+-
ljp:	1	lja:	0	ovlp:	0	0	0	bp2:	1	(	ovlp:	2	0	0	bp2	3	0	)	1|7|6|5|4|2|3:+-+++++
ljp:	0	lja:	0	ovlp:	0	0	0	bp2:	0	(	ovlp:	0	0	0	bp2	0	0	)	1|3|2:+-+
ljp:	0	lja:	0	ovlp:	0	0	0	bp2:	0	(	ovlp:	1	0	0	bp2	1	0	)	3|4|5|2|1|6|7|9|8:+-+++++-+
ljp:	0	lja:	0	ovlp:	0	0	0	bp2:	0	(	ovlp:	0	0	0	bp2	2	0	)	1|2|3|4|5|6:+-++++
ljp:	0	lja:	0	ovlp:	0	0	0	bp2:	1	(	ovlp:	0	0	0	bp2	1	0	)	3|2|4|1|5|7|6:+++++-+
ljp:	0	lja:	0	ovlp:	0	0	0	bp2:	0	(	ovlp:	0	0	0	bp2	1	0	)	1|2|3:+++
ljp:	1	lja:	0	ovlp:	0	0	0	bp2:	0	(	ovlp:	0	0	0	bp2	0	0	)	2|1|6|5|4|3:+--+-+
ljp:	0	lja:	0	ovlp:	0	0	0	bp2:	0	(	ovlp:	0	0	0	bp2	0	0	)	4|1|3|2:+-+-
ljp:	0	lja:	0	ovlp:	0	0	0	bp2:	0	(	ovlp:	0	0	1	bp2	0	0	)	2|3|4|1|5|8|6|7:+-++++--
ljp:	0	lja:	0	ovlp:	0	0	0	bp2:	0	(	ovlp:	0	0	0	bp2	1	0	)	2|1|3|4:++++
ljp:	0	lja:	0	ovlp:	0	0	0	bp2:	0	(	ovlp:	0	0	0	bp2	0	0	)	1|2|3|4:+-+-
ljp:	0	lja:	0	ovlp:	0	0	0	bp2:	0	(	ovlp:	0	0	0	bp2	0	0	)	1|2|3|4:+-+-
ljp:	0	lja:	0	ovlp:	0	0	0	bp2:	0	(	ovlp:	0	0	0	bp2	0	0	)	1|2|3|4:+-+-
ljp:	0	lja:	0	ovlp:	0	0	0	bp2:	0	(	ovlp:	0	0	0	bp2	0	0	)	1|3|2:+-+
ljp:	0	lja:	1	ovlp:	0	0	0	bp2:	0	(	ovlp:	1	0	0	bp2	0	0	)	1|3|5|4|2:+-+-+
ljp:	0	lja:	0	ovlp:	0	0	0	bp2:	0	(	ovlp:	0	0	0	bp2	0	0	)	1|2|3|4:+-+-
ljp:	0	lja:	0	ovlp:	0	0	0	bp2:	0	(	ovlp:	0	0	0	bp2	0	0	)	1|2|3|4:+-+-
ljp:	0	lja:	0	ovlp:	0	0	0	bp2:	0	(	ovlp:	0	0	0	bp2	0	0	)	1|2|3|4:+-+-
ljp:	0	lja:	0	ovlp:	0	0	0	bp2:	0	(	ovlp:	0	0	0	bp2	0	0	)	1|2|3|4:+-+-
ljp:	0	lja:	0	ovlp:	0	0	0	bp2:	0	(	ovlp:	0	0	0	bp2	0	0	)	4|1|3|2:+-+-
ljp:	0	lja:	1	ovlp:	0	0	0	bp2:	0	(	ovlp:	0	0	0	bp2	0	0	)	3|2|1|6|5|4:+-+-+-
ljp:	0	lja:	0	ovlp:	0	0	0	bp2:	0	(	ovlp:	0	0	0	bp2	0	0	)	1|3|2:+-+
ljp:	0	lja:	0	ovlp:	0	0	0	bp2:	0	(	ovlp:	1	0	0	bp2	3	0	)	3|2|1|4|5|6:++++++
ljp:	0	lja:	0	ovlp:	0	0	0	bp2:	0	(	ovlp:	1	0	0	bp2	3	0	)	3|2|1|4|5|6|7|8:++++++-+
ljp:	0	lja:	0	ovlp:	0	0	0	bp2:	0	(	ovlp:	0	0	0	bp2	2	0	)	2|1|3|4|5:+++++
ljp:	0	lja:	0	ovlp:	0	0	0	bp2:	0	(	ovlp:	0	0	1	bp2	0	0	)	2|1|3|4|5:++-+-
ljp:	0	lja:	0	ovlp:	0	0	0	bp2:	0	(	ovlp:	1	0	0	bp2	2	0	)	3|2|1|4|5:+++++
ljp:	1	lja:	0	ovlp:	0	0	0	bp2:	0	(	ovlp:	0	0	0	bp2	0	0	)	1|4|5|6|3|2:++-+-+
ljp:	0	lja:	0	ovlp:	0	0	0	bp2:	1	(	ovlp:	1	0	0	bp2	1	0	)	5|1|4|3|2:+++++
ljp:	0	lja:	0	ovlp:	0	0	0	bp2:	0	(	ovlp:	0	0	0	bp2	0	0	)	1|2|3|4:+-+-
ljp:	0	lja:	0	ovlp:	0	0	0	bp2:	0	(	ovlp:	0	0	0	bp2	0	0	)	2|1|5|4|3:+-+-+
ljp:	0	lja:	0	ovlp:	0	0	0	bp2:	0	(	ovlp:	0	0	0	bp2	0	0	)	4|1|3|2:+-+-
ljp:	0	lja:	0	ovlp:	0	0	0	bp2:	0	(	ovlp:	0	0	0	bp2	0	0	)	1|2|3|4:+-++
ljp:	0	lja:	0	ovlp:	0	0	0	bp2:	1	(	ovlp:	0	0	0	bp2	0	0	)	1|2|4|3:+---
ljp:	0	lja:	0	ovlp:	0	0	0	bp2:	0	(	ovlp:	0	0	0	bp2	0	0	)	1|4|2|3:+-+-
ljp:	0	lja:	0	ovlp:	0	0	0	bp2:	0	(	ovlp:	0	0	0	bp2	0	0	)	1|2|3:+-+
ljp:	0	lja:	0	ovlp:	0	0	0	bp2:	0	(	ovlp:	0	0	0	bp2	0	0	)	1|2|3:+-+
ljp:	0	lja:	0	ovlp:	0	0	0	bp2:	0	(	ovlp:	0	0	0	bp2	0	0	)	1|2|3:+-+
ljp:	0	lja:	0	ovlp:	0	0	0	bp2:	0	(	ovlp:	0	0	0	bp2	0	0	)	1|2|5|4|3:+-+-+
ljp:	0	lja:	0	ovlp:	0	0	0	bp2:	0	(	ovlp:	0	0	0	bp2	0	0	)	1|2|3|4:+-+-
ljp:	0	lja:	0	ovlp:	0	0	0	bp2:	0	(	ovlp:	0	0	0	bp2	0	0	)	1|2|4|3:+-+-
ljp:	0	lja:	0	ovlp:	0	0	0	bp2:	0	(	ovlp:	0	0	0	bp2	0	0	)	1|2|3:+-+
ljp:	0	lja:	0	ovlp:	0	0	0	bp2:	0	(	ovlp:	0	0	1	bp2	0	0	)	1|5|2|4|3:++-+-
ljp:	0	lja:	0	ovlp:	0	0	0	bp2:	0	(	ovlp:	0	0	0	bp2	0	0	)	1|2|5|4|3:+-+-+
ljp:	0	lja:	0	ovlp:	0	0	0	bp2:	0	(	ovlp:	1	0	0	bp2	3	0	)	3|2|1|4|5|6:++++++
ljp:	0	lja:	0	ovlp:	0	0	0	bp2:	0	(	ovlp:	1	0	0	bp2	3	0	)	3|2|1|4|5|6:++++++
ljp:	0	lja:	0	ovlp:	0	0	0	bp2:	0	(	ovlp:	0	0	0	bp2	0	0	)	1|2|3:+-+
ljp:	0	lja:	0	ovlp:	0	0	0	bp2:	0	(	ovlp:	0	0	0	bp2	0	0	)	1|2|3:+-+
ljp:	0	lja:	0	ovlp:	0	0	0	bp2:	0	(	ovlp:	0	0	0	bp2	0	0	)	1|2|3:+-+
ljp:	0	lja:	0	ovlp:	0	0	0	bp2:	0	(	ovlp:	0	0	0	bp2	0	0	)	1|2|3|4:+-+-
ljp:	0	lja:	0	ovlp:	0	0	0	bp2:	0	(	ovlp:	0	0	0	bp2	0	0	)	1|2|3|4:+-+-
ljp:	0	lja:	0	ovlp:	0	0	0	bp2:	0	(	ovlp:	0	0	0	bp2	0	0	)	4|1|2|3:+-+-
ljp:	0	lja:	0	ovlp:	0	0	0	bp2:	0	(	ovlp:	0	0	0	bp2	0	0	)	4|1|2|3:+-+-
ljp:	0	lja:	0	ovlp:	0	0	0	bp2:	0	(	ovlp:	0	0	0	bp2	0	0	)	1|2|3:+-+
ljp:	0	lja:	0	ovlp:	0	0	0	bp2:	0	(	ovlp:	0	0	0	bp2	1	0	)	3|2|1|4|5:+-+++
ljp:	0	lja:	0	ovlp:	0	0	0	bp2:	0	(	ovlp:	0	0	0	bp2	0	0	)	1|3|2:+-+
ljp:	0	lja:	0	ovlp:	0	0	0	bp2:	0	(	ovlp:	0	0	0	bp2	0	0	)	1|2|3:+-+
ljp:	0	lja:	0	ovlp:	0	0	0	bp2:	0	(	ovlp:	0	0	0	bp2	1	0	)	3|2|1|4|5:+-+++
ljp:	0	lja:	0	ovlp:	0	0	0	bp2:	0	(	ovlp:	0	0	0	bp2	1	0	)	3|2|1|4|5:+-+++
ljp:	0	lja:	0	ovlp:	0	0	0	bp2:	0	(	ovlp:	0	0	0	bp2	0	0	)	1|2|3:+-+
ljp:	0	lja:	0	ovlp:	0	0	0	bp2:	0	(	ovlp:	0	0	0	bp2	0	0	)	1|2|3:+-+
ljp:	0	lja:	0	ovlp:	0	0	0	bp2:	0	(	ovlp:	0	0	1	bp2	0	0	)	2|1|3|4|5:++-+-
ljp:	0	lja:	0	ovlp:	0	0	0	bp2:	1	(	ovlp:	1	0	0	bp2	2	0	)	1|5|4|2|3:+++++
ljp:	0	lja:	0	ovlp:	0	0	0	bp2:	0	(	ovlp:	0	0	0	bp2	0	0	)	1|3|2:+-+
ljp:	0	lja:	0	ovlp:	0	0	0	bp2:	3	(	ovlp:	1	0	0	bp2	1	0	)	7|1|6|5|2|4|3:+++++++
ljp:	0	lja:	0	ovlp:	0	0	1	bp2:	0	(	ovlp:	0	0	1	bp2	3	0	)	1|2|4|3|5|6|7|8:+-++++++
ljp:	0	lja:	0	ovlp:	0	0	0	bp2:	0	(	ovlp:	0	0	0	bp2	0	0	)	1|2|3|4|5|6|7:+-+-+-+
ljp:	0	lja:	0	ovlp:	0	0	0	bp2:	0	(	ovlp:	0	0	0	bp2	0	0	)	1|2|3|4|5|6|7:++-+-+-
ljp:	0	lja:	0	ovlp:	0	0	0	bp2:	0	(	ovlp:	0	0	0	bp2	1	0	)	2|1|3|4:++++
ljp:	0	lja:	0	ovlp:	0	0	0	bp2:	0	(	ovlp:	0	0	0	bp2	1	0	)	2|1|3|4:++++
ljp:	0	lja:	0	ovlp:	0	0	0	bp2:	0	(	ovlp:	0	0	0	bp2	0	0	)	1|3|2:+-+
ljp:	0	lja:	1	ovlp:	0	0	0	bp2:	1	(	ovlp:	1	0	0	bp2	1	0	)	2|1|5|4|3|6|7:+-+++-+
ljp:	0	lja:	0	ovlp:	0	0	0	bp2:	0	(	ovlp:	0	0	0	bp2	0	0	)	2|1|3:+-+
ljp:	0	lja:	0	ovlp:	0	0	0	bp2:	0	(	ovlp:	0	0	0	bp2	0	0	)	2|1|5|3|4:+--+-
ljp:	0	lja:	0	ovlp:	0	0	0	bp2:	0	(	ovlp:	0	0	0	bp2	0	0	)	1|3|2:+-+
ljp:	0	lja:	0	ovlp:	0	0	0	bp2:	0	(	ovlp:	0	0	0	bp2	0	0	)	1|5|4|2|3:+-+-+
ljp:	0	lja:	0	ovlp:	0	0	0	bp2:	0	(	ovlp:	0	0	2	bp2	1	0	)	1|4|2|3:+-++
ljp:	0	lja:	0	ovlp:	0	0	1	bp2:	0	(	ovlp:	0	0	1	bp2	1	0	)	1|3|2|4|5:+----
ljp:	1	lja:	0	ovlp:	0	0	0	bp2:	1	(	ovlp:	4	0	0	bp2	4	0	)	7|8|1|2|3|4|5|6:++++++++
ljp:	0	lja:	0	ovlp:	0	0	0	bp2:	1	(	ovlp:	1	0	0	bp2	3	0	)	3|2|1|6|4|7|5:+++++++
ljp:	1	lja:	0	ovlp:	0	0	0	bp2:	0	(	ovlp:	0	0	0	bp2	0	0	)	5|4|1|2|3|7|6:+-+-+-+
ljp:	1	lja:	0	ovlp:	0	0	0	bp2:	0	(	ovlp:	0	0	0	bp2	0	0	)	2|1|5|6|7|4|3:+-+-+-+
ljp:	0	lja:	0	ovlp:	0	0	0	bp2:	0	(	ovlp:	0	0	0	bp2	0	0	)	2|1|3:+-+
ljp:	0	lja:	0	ovlp:	0	0	0	bp2:	0	(	ovlp:	0	0	0	bp2	0	0	)	1|2|3|5|6|7|4:+-+-+-+
ljp:	0	lja:	0	ovlp:	0	0	0	bp2:	0	(	ovlp:	0	0	0	bp2	0	0	)	1|2|3:+-+
ljp:	0	lja:	0	ovlp:	0	0	0	bp2:	0	(	ovlp:	0	0	0	bp2	3	0	)	1|2|3|4|5:+++++
ljp:	0	lja:	0	ovlp:	0	0	0	bp2:	0	(	ovlp:	0	0	0	bp2	0	0	)	7|1|4|5|6|2|3:+-+-+-+
ljp:	0	lja:	0	ovlp:	0	0	0	bp2:	0	(	ovlp:	0	0	0	bp2	0	0	)	1|6|2|3|4|5:+-+-+-
ljp:	0	lja:	0	ovlp:	0	0	0	bp2:	0	(	ovlp:	1	0	0	bp2	3	0	)	3|2|1|4|5|6:++++++
ljp:	0	lja:	0	ovlp:	0	0	0	bp2:	0	(	ovlp:	1	0	0	bp2	3	0	)	3|2|1|4|5|6:++++++
ljp:	0	lja:	0	ovlp:	0	0	0	bp2:	0	(	ovlp:	0	0	0	bp2	0	0	)	3|2|1|4|6|5:++-+-+
ljp:	0	lja:	0	ovlp:	0	0	0	bp2:	0	(	ovlp:	0	0	0	bp2	0	0	)	4|1|3|2:+-+-
ljp:	0	lja:	0	ovlp:	0	0	0	bp2:	1	(	ovlp:	1	0	1	bp2	0	0	)	5|6|1|2|4|3:+++++-
ljp:	0	lja:	0	ovlp:	0	0	0	bp2:	0	(	ovlp:	1	0	0	bp2	2	0	)	3|2|1|4|5|6:+++++-
ljp:	0	lja:	0	ovlp:	0	0	0	bp2:	0	(	ovlp:	1	0	0	bp2	3	0	)	3|2|1|4|5|6:++++++
ljp:	0	lja:	0	ovlp:	0	0	0	bp2:	0	(	ovlp:	0	0	0	bp2	2	0	)	2|1|3|4|5|6|7|8:+++++-+-
ljp:	0	lja:	0	ovlp:	0	0	0	bp2:	0	(	ovlp:	0	0	0	bp2	2	0	)	1|2|3|4:++++
ljp:	0	lja:	0	ovlp:	0	0	0	bp2:	0	(	ovlp:	0	0	0	bp2	0	0	)	4|1|3|2:+-+-
ljp:	0	lja:	0	ovlp:	0	0	0	bp2:	0	(	ovlp:	0	0	0	bp2	0	0	)	4|1|3|2:+-+-
ljp:	0	lja:	0	ovlp:	0	0	0	bp2:	0	(	ovlp:	0	0	0	bp2	0	0	)	4|1|3|2:+-+-
ljp:	0	lja:	0	ovlp:	0	0	0	bp2:	0	(	ovlp:	0	0	0	bp2	0	0	)	2|1|5|4|3:+-+-+
ljp:	0	lja:	0	ovlp:	0	0	0	bp2:	0	(	ovlp:	0	0	0	bp2	0	0	)	2|1|4|3:+-+-
ljp:	0	lja:	0	ovlp:	0	0	0	bp2:	0	(	ovlp:	0	0	0	bp2	0	0	)	8|7|1|2|6|3|4|5:+--+-+-+
ljp:	0	lja:	0	ovlp:	0	0	0	bp2:	0	(	ovlp:	0	0	0	bp2	0	0	)	1|3|4|5|2:+-+-+
ljp:	0	lja:	0	ovlp:	0	0	0	bp2:	0	(	ovlp:	0	0	0	bp2	0	0	)	2|1|4|3:+--+
ljp:	0	lja:	0	ovlp:	0	0	0	bp2:	0	(	ovlp:	1	0	0	bp2	3	0	)	3|2|1|4|5|6:++++++
ljp:	0	lja:	0	ovlp:	0	0	0	bp2:	0	(	ovlp:	0	0	0	bp2	0	0	)	1|4|3|2:+-+-
ljp:	0	lja:	0	ovlp:	0	0	0	bp2:	0	(	ovlp:	0	0	0	bp2	0	0	)	1|2|3|4:+-+-
ljp:	0	lja:	0	ovlp:	0	0	0	bp2:	0	(	ovlp:	0	0	0	bp2	0	0	)	1|2|3|4:+-+-
ljp:	1	lja:	0	ovlp:	0	0	0	bp2:	1	(	ovlp:	2	0	0	bp2	3	0	)	1|7|6|5|4|2|3:+-+++++
ljp:	0	lja:	0	ovlp:	0	0	0	bp2:	0	(	ovlp:	0	0	0	bp2	0	0	)	1|2|4|3:+-+-
ljp:	0	lja:	0	ovlp:	0	0	0	bp2:	0	(	ovlp:	0	0	1	bp2	0	0	)	2|1|3|4:++-+
ljp:	0	lja:	0	ovlp:	0	0	0	bp2:	0	(	ovlp:	0	0	0	bp2	0	0	)	1|2|3|4|8|7|6|5:+-+-+-+-
ljp:	0	lja:	0	ovlp:	0	0	0	bp2:	0	(	ovlp:	0	0	0	bp2	0	0	)	1|2|3|4:+-+-
ljp:	0	lja:	0	ovlp:	0	0	0	bp2:	0	(	ovlp:	0	0	0	bp2	0	0	)	1|2|3|4:+-+-
ljp:	0	lja:	0	ovlp:	0	0	0	bp2:	0	(	ovlp:	0	0	0	bp2	0	0	)	1|2|3|4:+-+-
ljp:	0	lja:	0	ovlp:	0	0	0	bp2:	0	(	ovlp:	0	0	0	bp2	0	0	)	1|2|3|4:+-+-
ljp:	0	lja:	0	ovlp:	0	0	0	bp2:	0	(	ovlp:	0	0	0	bp2	0	0	)	5|1|2|3|4:+-+-+
ljp:	1	lja:	0	ovlp:	1	0	0	bp2:	0	(	ovlp:	0	0	0	bp2	0	0	)	7|1|6|5|4|3|2:+-++-+-
ljp:	0	lja:	0	ovlp:	0	0	0	bp2:	0	(	ovlp:	0	0	0	bp2	0	0	)	1|3|2:+-+
ljp:	0	lja:	0	ovlp:	0	0	0	bp2:	0	(	ovlp:	0	0	1	bp2	0	0	)	2|1|3:++-
ljp:	1	lja:	0	ovlp:	0	0	0	bp2:	0	(	ovlp:	0	0	0	bp2	0	0	)	2|1|5|6|7|4|3:+-+-+-+
ljp:	1	lja:	0	ovlp:	0	0	0	bp2:	0	(	ovlp:	0	0	0	bp2	0	0	)	2|1|5|6|7|4|3:+-+-+-+
ljp:	0	lja:	0	ovlp:	0	0	0	bp2:	0	(	ovlp:	0	0	0	bp2	0	0	)	1|2|3|4:+-+-
ljp:	0	lja:	0	ovlp:	0	0	0	bp2:	0	(	ovlp:	0	0	0	bp2	2	0	)	2|1|3|4|5:+-+++
ljp:	0	lja:	1	ovlp:	0	0	0	bp2:	0	(	ovlp:	1	0	0	bp2	0	0	)	2|7|4|1|3|6|5:+-+-+-+
ljp:	0	lja:	0	ovlp:	0	0	0	bp2:	0	(	ovlp:	0	0	0	bp2	2	0	)	2|1|3|4|5:+++++
ljp:	0	lja:	0	ovlp:	0	0	0	bp2:	0	(	ovlp:	0	0	0	bp2	0	0	)	1|2|3:+-+
ljp:	0	lja:	0	ovlp:	0	0	0	bp2:	0	(	ovlp:	2	0	0	bp2	2	0	)	5|1|2|3|4:+++++
ljp:	0	lja:	0	ovlp:	0	0	0	bp2:	0	(	ovlp:	2	0	0	bp2	2	0	)	5|1|2|3|4:+++++
ljp:	0	lja:	0	ovlp:	0	0	0	bp2:	0	(	ovlp:	2	0	0	bp2	2	0	)	5|1|2|3|4:+++++
ljp:	0	lja:	0	ovlp:	0	0	0	bp2:	0	(	ovlp:	1	0	1	bp2	3	0	)	3|4|2|1|5|6|7|8:+-------
ljp:	0	lja:	0	ovlp:	0	0	0	bp2:	0	(	ovlp:	1	0	0	bp2	3	0	)	3|2|1|4|5|6:++++++
ljp:	0	lja:	0	ovlp:	0	0	0	bp2:	0	(	ovlp:	0	0	1	bp2	0	0	)	2|1|3|4:++-+
ljp:	0	lja:	0	ovlp:	0	0	0	bp2:	0	(	ovlp:	0	0	0	bp2	0	0	)	9|1|8|7|6|2|3|4|5:+-+-+-+-+
ljp:	0	lja:	0	ovlp:	0	0	0	bp2:	0	(	ovlp:	0	0	0	bp2	0	0	)	3|2|1|4|5:+-++-
ljp:	0	lja:	0	ovlp:	0	0	0	bp2:	0	(	ovlp:	0	0	0	bp2	0	0	)	1|4|3|2|5|6:+-+-+-
ljp:	0	lja:	1	ovlp:	0	0	0	bp2:	0	(	ovlp:	0	0	0	bp2	0	0	)	8|2|1|7|6|3|4|5:+-+-+-++
ljp:	1	lja:	0	ovlp:	0	0	0	bp2:	1	(	ovlp:	3	0	0	bp2	3	0	)	6|7|1|2|3|4|5:+++++++
ljp:	0	lja:	0	ovlp:	0	0	0	bp2:	0	(	ovlp:	0	0	0	bp2	2	0	)	2|1|3|4|5:+++++
ljp:	0	lja:	0	ovlp:	0	0	1	bp2:	0	(	ovlp:	0	0	1	bp2	3	0	)	1|2|4|3|5|6|7|8:+-++++++
ljp:	0	lja:	0	ovlp:	0	0	0	bp2:	0	(	ovlp:	0	0	0	bp2	0	0	)	1|2|3:+--
ljp:	0	lja:	0	ovlp:	0	0	2	bp2:	0	(	ovlp:	0	0	0	bp2	0	0	)	5|1|4|2|3:+-+++
ljp:	0	lja:	0	ovlp:	0	0	0	bp2:	0	(	ovlp:	0	0	0	bp2	0	0	)	1|3|2:+-+
ljp:	0	lja:	0	ovlp:	0	0	0	bp2:	0	(	ovlp:	1	0	1	bp2	1	0	)	3|2|1|4|6|5|7:++++-++
ljp:	0	lja:	0	ovlp:	0	0	0	bp2:	0	(	ovlp:	0	0	0	bp2	0	0	)	4|1|2|3|5:+-+-+
ljp:	0	lja:	0	ovlp:	0	0	0	bp2:	0	(	ovlp:	0	0	0	bp2	0	0	)	1|2|3|4|5|6|7|8|9|10|11|12|13|	14	|1	5|16:+-+-+-+-+-+-+-+-
ljp:	0	lja:	0	ovlp:	0	0	0	bp2:	0	(	ovlp:	0	0	0	bp2	0	0	)	1|2|3|4|5:+-+-+
ljp:	0	lja:	0	ovlp:	0	0	0	bp2:	0	(	ovlp:	0	0	0	bp2	0	0	)	1|2|3:+-+
ljp:	0	lja:	0	ovlp:	0	0	0	bp2:	0	(	ovlp:	0	0	0	bp2	0	0	)	1|2|3|4|5|7|6:+-+--+-
ljp:	0	lja:	0	ovlp:	0	0	0	bp2:	0	(	ovlp:	0	0	0	bp2	0	0	)	1|2|4|3:+-+-
ljp:	0	lja:	0	ovlp:	0	0	0	bp2:	0	(	ovlp:	0	0	0	bp2	0	0	)	1|4|3|2:++-+
ljp:	0	lja:	0	ovlp:	0	0	0	bp2:	0	(	ovlp:	0	0	0	bp2	0	0	)	1|4|3|2:++-+
ljp:	0	lja:	0	ovlp:	0	0	0	bp2:	1	(	ovlp:	0	0	0	bp2	1	0	)	3|2|4|1|5|7|6:++++++-
ljp:	0	lja:	0	ovlp:	0	0	0	bp2:	0	(	ovlp:	0	0	0	bp2	0	0	)	1|2|3|4:+-+-
ljp:	0	lja:	0	ovlp:	0	0	0	bp2:	0	(	ovlp:	0	0	0	bp2	0	0	)	1|2|3|4:+-+-
ljp:	0	lja:	0	ovlp:	0	0	0	bp2:	0	(	ovlp:	0	0	0	bp2	0	0	)	1|2|3|4:+-+-
ljp:	0	lja:	0	ovlp:	0	0	0	bp2:	0	(	ovlp:	0	0	0	bp2	0	0	)	3|2|1|4|5:+-+-+
ljp:	0	lja:	0	ovlp:	0	0	0	bp2:	0	(	ovlp:	0	0	0	bp2	0	0	)	1|2|3:+-+
ljp:	0	lja:	0	ovlp:	0	0	0	bp2:	0	(	ovlp:	0	0	1	bp2	0	0	)	2|1|3|4|5:++-+-
ljp:	0	lja:	0	ovlp:	0	0	0	bp2:	0	(	ovlp:	0	0	0	bp2	0	0	)	1|2|3|4:+-+-
ljp:	0	lja:	0	ovlp:	0	0	0	bp2:	0	(	ovlp:	0	0	0	bp2	5	0	)	1|2|3|4|5|6|7:+++++++
ljp:	0	lja:	0	ovlp:	0	0	0	bp2:	1	(	ovlp:	0	0	0	bp2	3	0	)	2|3|1|4|5|6|7:+++++++
ljp:	0	lja:	0	ovlp:	0	0	0	bp2:	0	(	ovlp:	0	0	0	bp2	0	0	)	5|1|2|4|3:++-+-
ljp:	0	lja:	0	ovlp:	0	0	0	bp2:	0	(	ovlp:	1	0	0	bp2	2	0	)	3|2|1|4|5:+++++
ljp:	0	lja:	0	ovlp:	0	0	0	bp2:	0	(	ovlp:	0	0	0	bp2	0	0	)	6|5|1|2|3|4:+-+-+-
ljp:	0	lja:	0	ovlp:	0	0	0	bp2:	0	(	ovlp:	0	0	2	bp2	1	0	)	1|2|3|6|4|5:+-+-++
ljp:	0	lja:	0	ovlp:	0	0	0	bp2:	0	(	ovlp:	0	0	0	bp2	1	0	)	3|2|1|4|5:+-+++
ljp:	0	lja:	0	ovlp:	0	0	0	bp2:	0	(	ovlp:	0	0	0	bp2	0	0	)	1|2|3:+-+
ljp:	0	lja:	0	ovlp:	0	0	0	bp2:	0	(	ovlp:	0	0	0	bp2	0	0	)	1|2|3|4|5:+-++-
ljp:	0	lja:	0	ovlp:	0	0	0	bp2:	0	(	ovlp:	1	0	1	bp2	2	0	)	3|2|1|4|5|7|6|8|9:+++++-++-
ljp:	0	lja:	0	ovlp:	0	0	0	bp2:	0	(	ovlp:	0	0	0	bp2	0	0	)	1|4|2|3:+-+-
ljp:	0	lja:	0	ovlp:	0	0	0	bp2:	2	(	ovlp:	0	0	0	bp2	1	0	)	2|1|3|4|6|5:++++++
ljp:	0	lja:	0	ovlp:	0	0	0	bp2:	0	(	ovlp:	1	0	0	bp2	3	0	)	3|2|1|4|5|6:++++++
ljp:	0	lja:	0	ovlp:	0	0	0	bp2:	2	(	ovlp:	0	0	0	bp2	1	0	)	2|1|3|4|6|5:++++++
ljp:	0	lja:	0	ovlp:	0	0	0	bp2:	0	(	ovlp:	0	0	0	bp2	0	0	)	2|3|1|4|5:+-+-+
ljp:	0	lja:	0	ovlp:	0	0	0	bp2:	0	(	ovlp:	0	0	0	bp2	0	0	)	1|2|3|6|5|4:+-+-+-
ljp:	1	lja:	0	ovlp:	0	0	0	bp2:	0	(	ovlp:	0	0	0	bp2	0	0	)	1|7|6|5|4|3|2:+-+-+-+
ljp:	0	lja:	0	ovlp:	0	0	0	bp2:	0	(	ovlp:	0	0	1	bp2	0	0	)	2|1|3|4:++-+
ljp:	0	lja:	0	ovlp:	0	0	0	bp2:	0	(	ovlp:	0	0	0	bp2	0	0	)	1|2|3|4:+-+-
ljp:	1	lja:	0	ovlp:	0	0	0	bp2:	0	(	ovlp:	0	0	0	bp2	0	0	)	2|1|6|5|4|3:+--+-+
ljp:	0	lja:	0	ovlp:	0	0	0	bp2:	0	(	ovlp:	0	0	0	bp2	0	0	)	1|2|3|4|5:+-++-
ljp:	0	lja:	0	ovlp:	0	0	0	bp2:	0	(	ovlp:	0	0	0	bp2	0	0	)	4|1|2|3:++-+
ljp:	0	lja:	0	ovlp:	0	0	0	bp2:	0	(	ovlp:	0	0	0	bp2	2	0	)	1|2|3|4:++++
ljp:	0	lja:	0	ovlp:	0	0	0	bp2:	0	(	ovlp:	0	0	0	bp2	2	0	)	1|2|3|4:++++
ljp:	0	lja:	0	ovlp:	0	0	0	bp2:	0	(	ovlp:	0	0	1	bp2	0	0	)	2|1|3|4:++-+
ljp:	0	lja:	1	ovlp:	0	0	0	bp2:	0	(	ovlp:	0	0	0	bp2	0	0	)	5|4|3|2|1|12|11|10|9|8|7|6:+-+	-+	-+	-+-+-
ljp:	0	lja:	0	ovlp:	0	0	0	bp2:	0	(	ovlp:	0	0	0	bp2	0	0	)	2|1|5|4|3:+-+-+
ljp:	0	lja:	0	ovlp:	0	0	0	bp2:	0	(	ovlp:	0	0	0	bp2	0	0	)	1|2|3|4|5:++-++
ljp:	0	lja:	1	ovlp:	0	0	0	bp2:	0	(	ovlp:	2	0	0	bp2	2	0	)	1|5|4|3|2|6:+-----
ljp:	0	lja:	1	ovlp:	0	0	0	bp2:	0	(	ovlp:	1	0	0	bp2	2	0	)	1|2|7|6|3|4|5:+-+++++
ljp:	0	lja:	1	ovlp:	0	0	0	bp2:	0	(	ovlp:	0	0	0	bp2	0	0	)	4|3|2|1|5|9|8|7|6:+-+-+-++-
ljp:	0	lja:	0	ovlp:	0	0	0	bp2:	0	(	ovlp:	0	0	0	bp2	0	0	)	1|2|4|3:+-+-
ljp:	0	lja:	0	ovlp:	0	0	0	bp2:	0	(	ovlp:	0	0	0	bp2	0	0	)	1|2|3|4:+-+-
ljp:	0	lja:	0	ovlp:	0	0	0	bp2:	0	(	ovlp:	0	0	0	bp2	0	0	)	1|2|3|4:+-+-
ljp:	0	lja:	0	ovlp:	0	0	0	bp2:	0	(	ovlp:	1	0	0	bp2	3	0	)	3|2|1|4|5|6:++++++
ljp:	0	lja:	0	ovlp:	0	0	0	bp2:	0	(	ovlp:	1	0	0	bp2	3	0	)	3|2|1|4|5|6:++++++
ljp:	0	lja:	0	ovlp:	0	0	0	bp2:	0	(	ovlp:	0	0	0	bp2	1	0	)	3|2|1|4|5:+-+++
ljp:	0	lja:	0	ovlp:	0	0	0	bp2:	0	(	ovlp:	0	0	0	bp2	1	0	)	3|2|1|4|5:+-+++
ljp:	0	lja:	0	ovlp:	0	0	0	bp2:	0	(	ovlp:	0	0	0	bp2	0	0	)	4|1|3|2:+-+-
ljp:	0	lja:	0	ovlp:	0	0	0	bp2:	0	(	ovlp:	1	0	0	bp2	4	0	)	3|2|1|4|5|6|7:+++++++
ljp:	0	lja:	0	ovlp:	0	0	0	bp2:	0	(	ovlp:	1	0	0	bp2	3	0	)	3|2|1|4|5|6:++++++
ljp:	0	lja:	0	ovlp:	0	0	0	bp2:	0	(	ovlp:	0	0	1	bp2	2	0	)	2|3|1|4|5|6:+-----
ljp:	0	lja:	0	ovlp:	0	0	0	bp2:	0	(	ovlp:	1	0	0	bp2	3	0	)	3|2|1|4|5|6:++++++
ljp:	0	lja:	1	ovlp:	0	0	0	bp2:	0	(	ovlp:	0	0	1	bp2	0	0	)	9|2|3|4|1|5|6|7|8:+-+--+-+-
ljp:	0	lja:	0	ovlp:	0	0	0	bp2:	0	(	ovlp:	0	0	0	bp2	0	0	)	1|3|2:+-+
ljp:	0	lja:	0	ovlp:	0	0	0	bp2:	0	(	ovlp:	0	0	0	bp2	1	0	)	2|1|3|4|5|6|7:+-+---+
ljp:	0	lja:	0	ovlp:	0	0	0	bp2:	1	(	ovlp:	0	0	0	bp2	1	0	)	2|3|1|4|5:+++++
ljp:	0	lja:	0	ovlp:	0	0	0	bp2:	0	(	ovlp:	2	0	0	bp2	4	0	)	4|3|2|1|5|6|7:+++++++
ljp:	0	lja:	0	ovlp:	0	0	0	bp2:	0	(	ovlp:	0	0	0	bp2	0	0	)	1|2|3|4|6|5:+-+-+-
ljp:	0	lja:	0	ovlp:	0	0	0	bp2:	0	(	ovlp:	0	0	0	bp2	0	0	)	1|2|3:+-+
ljp:	0	lja:	0	ovlp:	0	0	0	bp2:	0	(	ovlp:	1	0	1	bp2	1	0	)	3|2|1|4|6|5|7:++++-++
ljp:	0	lja:	0	ovlp:	0	0	0	bp2:	0	(	ovlp:	0	0	0	bp2	0	0	)	2|1|5|4|3:+-+-+
ljp:	0	lja:	0	ovlp:	0	0	0	bp2:	0	(	ovlp:	0	0	0	bp2	0	0	)	2|1|5|4|3:+-+-+
ljp:	0	lja:	0	ovlp:	0	0	0	bp2:	0	(	ovlp:	0	0	0	bp2	0	0	)	1|2|4|3:+-+-
ljp:	0	lja:	0	ovlp:	0	0	0	bp2:	0	(	ovlp:	1	0	0	bp2	2	0	)	3|2|1|4|5:+++++
ljp:	0	lja:	0	ovlp:	0	0	0	bp2:	0	(	ovlp:	0	0	0	bp2	0	0	)	2|1|3:+-+
ljp:	0	lja:	0	ovlp:	0	0	0	bp2:	0	(	ovlp:	0	0	0	bp2	0	0	)	2|1|5|3|4:+--+-
ljp:	0	lja:	1	ovlp:	0	0	0	bp2:	0	(	ovlp:	1	0	0	bp2	2	0	)	1|6|5|2|3|4:+-----
ljp:	0	lja:	0	ovlp:	0	0	0	bp2:	0	(	ovlp:	0	0	0	bp2	0	0	)	3|1|4|5|2:+++-+
ljp:	0	lja:	1	ovlp:	0	0	0	bp2:	1	(	ovlp:	1	0	0	bp2	1	0	)	7|6|1|2|5|4|3:++++++-
ljp:	1	lja:	1	ovlp:	0	0	1	bp2:	0	(	ovlp:	0	1	2	bp2	0	0	)	1|7|4|5|3|6|2:+-+--++
ljp:	0	lja:	0	ovlp:	0	0	0	bp2:	0	(	ovlp:	0	0	0	bp2	0	0	)	3|1|4|5|2:+++-+
ljp:	0	lja:	0	ovlp:	0	0	0	bp2:	0	(	ovlp:	0	0	0	bp2	0	0	)	1|2|3:+-+
ljp:	0	lja:	0	ovlp:	0	0	0	bp2:	0	(	ovlp:	0	0	0	bp2	0	0	)	1|2|5|4|3:+-+-+
ljp:	1	lja:	0	ovlp:	0	0	0	bp2:	0	(	ovlp:	0	0	0	bp2	0	0	)	6|1|2|3|4|5:++-+-+
ljp:	0	lja:	0	ovlp:	0	0	1	bp2:	0	(	ovlp:	0	0	0	bp2	0	0	)	1|3|2|6|5|4:++-+-+
ljp:	0	lja:	0	ovlp:	0	0	0	bp2:	0	(	ovlp:	0	0	0	bp2	0	0	)	1|3|2:+-+
ljp:	0	lja:	0	ovlp:	0	0	1	bp2:	0	(	ovlp:	0	0	1	bp2	4	0	)	1|2|4|3|5|6|7|8|9:+-+++++++
ljp:	0	lja:	0	ovlp:	0	0	0	bp2:	0	(	ovlp:	0	0	0	bp2	0	0	)	5|1|2|3|4:+-+-+
ljp:	0	lja:	0	ovlp:	0	0	0	bp2:	0	(	ovlp:	0	0	0	bp2	0	0	)	1|2|3:+-+
ljp:	0	lja:	0	ovlp:	0	0	0	bp2:	0	(	ovlp:	0	0	0	bp2	0	0	)	1|2|3|4|5|7|6:+-+--+-
ljp:	0	lja:	0	ovlp:	0	0	0	bp2:	0	(	ovlp:	0	0	0	bp2	0	0	)	4|1|3|2:+-+-
ljp:	0	lja:	0	ovlp:	0	0	0	bp2:	0	(	ovlp:	0	0	0	bp2	0	0	)	2|1|3|4:+-+-
ljp:	0	lja:	0	ovlp:	0	0	1	bp2:	0	(	ovlp:	0	0	0	bp2	0	0	)	1|2|3|5|4:+-+--
ljp:	0	lja:	0	ovlp:	0	0	0	bp2:	0	(	ovlp:	0	0	0	bp2	0	0	)	1|3|2:+-+
ljp:	0	lja:	0	ovlp:	0	0	0	bp2:	0	(	ovlp:	0	0	0	bp2	0	0	)	1|2|3:+-+
ljp:	1	lja:	0	ovlp:	0	0	0	bp2:	1	(	ovlp:	4	0	0	bp2	4	0	)	6|7|8|1|2|3|4|5:++++++++
ljp:	0	lja:	0	ovlp:	0	0	0	bp2:	0	(	ovlp:	0	0	0	bp2	0	0	)	1|2|4|3:+-+-
ljp:	0	lja:	0	ovlp:	0	0	0	bp2:	0	(	ovlp:	0	0	0	bp2	0	0	)	1|2|3:+-+
ljp:	0	lja:	1	ovlp:	0	0	0	bp2:	0	(	ovlp:	0	0	0	bp2	0	0	)	4|1|3|2|5:+-+--
ljp:	0	lja:	0	ovlp:	0	0	0	bp2:	0	(	ovlp:	0	0	0	bp2	0	0	)	1|2|3:+-+
ljp:	0	lja:	0	ovlp:	0	0	0	bp2:	0	(	ovlp:	0	0	0	bp2	0	0	)	1|2|3:+-+
ljp:	0	lja:	0	ovlp:	1	0	0	bp2:	0	(	ovlp:	0	0	0	bp2	0	0	)	5|2|1|3|4:+-+-+
ljp:	0	lja:	0	ovlp:	1	0	0	bp2:	0	(	ovlp:	0	0	0	bp2	0	0	)	5|2|1|3|4:+-+-+
ljp:	0	lja:	0	ovlp:	0	0	0	bp2:	0	(	ovlp:	0	0	0	bp2	0	0	)	2|1|3|5|4:++++-
ljp:	0	lja:	0	ovlp:	0	0	0	bp2:	0	(	ovlp:	1	0	0	bp2	2	0	)	3|2|1|4|5:+++++
ljp:	0	lja:	0	ovlp:	0	0	1	bp2:	0	(	ovlp:	0	0	0	bp2	0	0	)	1|2|3|5|4:+-+--
ljp:	0	lja:	0	ovlp:	0	0	0	bp2:	0	(	ovlp:	0	0	0	bp2	0	0	)	4|1|3|2:+-+-
ljp:	0	lja:	0	ovlp:	0	0	0	bp2:	0	(	ovlp:	0	0	0	bp2	0	0	)	2|1|5|4|3:+-+-+
ljp:	0	lja:	0	ovlp:	0	0	0	bp2:	0	(	ovlp:	1	0	0	bp2	3	0	)	3|2|1|4|5|6:++++++
ljp:	0	lja:	0	ovlp:	0	0	0	bp2:	0	(	ovlp:	0	0	0	bp2	0	0	)	1|5|4|3|2:+-+-+
ljp:	0	lja:	0	ovlp:	0	0	0	bp2:	1	(	ovlp:	0	0	0	bp2	1	0	)	2|3|1|4|5:+++++
ljp:	0	lja:	0	ovlp:	0	0	0	bp2:	0	(	ovlp:	1	0	0	bp2	2	0	)	3|2|1|4|5|7|6:+++++-+
ljp:	0	lja:	0	ovlp:	0	0	0	bp2:	0	(	ovlp:	0	0	0	bp2	0	0	)	1|2|3|4|6|5:+-+-+-
ljp:	0	lja:	0	ovlp:	0	0	0	bp2:	0	(	ovlp:	0	0	0	bp2	0	0	)	1|2|3:+-+
ljp:	1	lja:	0	ovlp:	0	0	0	bp2:	1	(	ovlp:	2	0	0	bp2	3	0	)	1|7|6|5|4|2|3:+-+++++
ljp:	0	lja:	0	ovlp:	0	0	0	bp2:	0	(	ovlp:	0	0	0	bp2	0	0	)	1|2|4|3:+-+-
ljp:	0	lja:	0	ovlp:	0	0	0	bp2:	0	(	ovlp:	0	0	0	bp2	0	0	)	4|1|2|3:++-+
ljp:	0	lja:	0	ovlp:	0	0	0	bp2:	0	(	ovlp:	0	0	0	bp2	0	0	)	1|2|3|4|5:+-+--
ljp:	0	lja:	0	ovlp:	0	0	0	bp2:	0	(	ovlp:	0	0	0	bp2	0	0	)	2|1|3|4:+-+-
ljp:	1	lja:	0	ovlp:	0	0	0	bp2:	0	(	ovlp:	0	0	0	bp2	0	0	)	1|2|8|7|6|5|4|3:+-+-+-+-
ljp:	0	lja:	0	ovlp:	0	0	0	bp2:	0	(	ovlp:	0	0	0	bp2	0	0	)	2|1|5|3|4:+--+-
ljp:	0	lja:	0	ovlp:	0	0	0	bp2:	0	(	ovlp:	1	0	0	bp2	3	0	)	3|2|1|4|5|6:++++++
ljp:	0	lja:	0	ovlp:	0	0	0	bp2:	1	(	ovlp:	0	1	0	bp2	0	0	)	2|3|1|4|7|6|5:+--+-++
ljp:	0	lja:	0	ovlp:	0	0	0	bp2:	0	(	ovlp:	0	0	0	bp2	0	0	)	1|2|5|4|3:+-+-+
ljp:	0	lja:	0	ovlp:	0	0	0	bp2:	0	(	ovlp:	0	0	0	bp2	1	0	)	3|2|1|4|5:+-+++
ljp:	0	lja:	0	ovlp:	0	0	0	bp2:	0	(	ovlp:	0	0	0	bp2	1	0	)	3|2|1|4|5:+-+++
ljp:	0	lja:	0	ovlp:	0	0	0	bp2:	0	(	ovlp:	0	0	0	bp2	0	0	)	1|2|5|4|3:+--+-
ljp:	0	lja:	0	ovlp:	0	0	0	bp2:	0	(	ovlp:	0	0	0	bp2	0	0	)	2|1|3:+-+
ljp:	0	lja:	1	ovlp:	0	0	0	bp2:	0	(	ovlp:	1	0	0	bp2	0	0	)	1|3|5|4|2:+-+-+
ljp:	1	lja:	0	ovlp:	0	0	0	bp2:	0	(	ovlp:	0	0	0	bp2	0	0	)	1|7|6|5|4|3|2:+-+-+-+
ljp:	0	lja:	0	ovlp:	0	0	0	bp2:	0	(	ovlp:	0	0	0	bp2	0	0	)	2|1|3|4:+--+
ljp:	0	lja:	0	ovlp:	0	0	0	bp2:	0	(	ovlp:	0	0	0	bp2	1	0	)	2|1|3|4:++++
ljp:	0	lja:	0	ovlp:	0	0	0	bp2:	0	(	ovlp:	0	0	0	bp2	0	0	)	2|1|3|5|4:++++-
ljp:	0	lja:	0	ovlp:	0	0	0	bp2:	0	(	ovlp:	0	0	0	bp2	0	0	)	1|2|3|4|5|6|7:+-+-+-+
ljp:	0	lja:	0	ovlp:	0	0	0	bp2:	0	(	ovlp:	0	0	0	bp2	0	0	)	4|1|3|2:+-+-
ljp:	0	lja:	0	ovlp:	0	0	0	bp2:	0	(	ovlp:	0	0	0	bp2	0	0	)	1|2|4|5|6|3:+-+-+-
ljp:	0	lja:	0	ovlp:	0	0	0	bp2:	0	(	ovlp:	0	0	0	bp2	0	0	)	1|2|3:+-+
ljp:	0	lja:	0	ovlp:	0	0	0	bp2:	0	(	ovlp:	0	0	0	bp2	0	0	)	2|1|3|4|5:+-+--
ljp:	0	lja:	0	ovlp:	0	0	0	bp2:	0	(	ovlp:	0	0	0	bp2	1	0	)	2|1|5|4|3|6:+-+-++
ljp:	0	lja:	1	ovlp:	0	0	0	bp2:	0	(	ovlp:	2	0	0	bp2	2	0	)	1|7|6|5|2|3|4:++++++-
ljp:	0	lja:	0	ovlp:	0	0	0	bp2:	0	(	ovlp:	1	0	0	bp2	3	0	)	3|2|1|4|5|6:++++++
ljp:	0	lja:	0	ovlp:	0	0	0	bp2:	0	(	ovlp:	0	0	0	bp2	0	0	)	1|2|3:+-+
ljp:	0	lja:	0	ovlp:	0	0	0	bp2:	0	(	ovlp:	0	0	0	bp2	0	0	)	1|2|3|4:+-+-
ljp:	0	lja:	0	ovlp:	0	0	0	bp2:	0	(	ovlp:	0	0	0	bp2	0	0	)	1|2|3|6|5|4:+-+-+-
ljp:	0	lja:	0	ovlp:	0	0	0	bp2:	0	(	ovlp:	2	0	0	bp2	3	0	)	6|5|1|2|3|4:++++++
ljp:	0	lja:	0	ovlp:	0	0	0	bp2:	0	(	ovlp:	0	0	0	bp2	1	0	)	1|2|3|4|6|5:+----+
ljp:	0	lja:	0	ovlp:	0	0	2	bp2:	0	(	ovlp:	0	0	0	bp2	0	0	)	5|1|4|2|3:+-+++
ljp:	0	lja:	0	ovlp:	0	0	0	bp2:	2	(	ovlp:	0	0	0	bp2	1	0	)	2|1|3|4|6|5:++++++
ljp:	0	lja:	0	ovlp:	0	0	0	bp2:	0	(	ovlp:	1	0	0	bp2	2	0	)	3|2|1|4|5|6|7:+++++-+
ljp:	0	lja:	0	ovlp:	0	0	0	bp2:	2	(	ovlp:	0	0	0	bp2	1	0	)	2|1|3|4|6|5:++++++
ljp:	0	lja:	0	ovlp:	0	0	0	bp2:	0	(	ovlp:	0	0	0	bp2	0	0	)	4|1|3|2:+-+-
ljp:	0	lja:	0	ovlp:	0	0	0	bp2:	0	(	ovlp:	0	0	0	bp2	0	0	)	4|1|3|2:+-+-
ljp:	0	lja:	0	ovlp:	0	0	0	bp2:	0	(	ovlp:	0	0	0	bp2	0	0	)	4|3|2|1|5|6|7:+-+-+-+
ljp:	0	lja:	0	ovlp:	0	0	0	bp2:	0	(	ovlp:	1	0	0	bp2	3	0	)	3|2|1|4|5|6:++++++
ljp:	0	lja:	0	ovlp:	0	0	0	bp2:	0	(	ovlp:	0	0	0	bp2	0	0	)	4|1|3|2:+-+-
ljp:	0	lja:	0	ovlp:	0	0	0	bp2:	0	(	ovlp:	0	0	0	bp2	3	0	)	2|1|3|4|5|6:++++++
ljp:	0	lja:	0	ovlp:	0	0	0	bp2:	0	(	ovlp:	0	0	0	bp2	2	0	)	2|1|3|4|5:+++++
ljp:	0	lja:	0	ovlp:	0	0	0	bp2:	0	(	ovlp:	0	0	0	bp2	0	0	)	1|2|3:+-+
ljp:	0	lja:	0	ovlp:	0	0	0	bp2:	0	(	ovlp:	0	0	0	bp2	0	0	)	1|2|3:+-+
ljp:	0	lja:	0	ovlp:	0	0	0	bp2:	1	(	ovlp:	1	0	0	bp2	1	0	)	8|1|7|6|2|5|4|3:++++++-+
ljp:	0	lja:	0	ovlp:	0	0	0	bp2:	0	(	ovlp:	0	0	0	bp2	0	0	)	1|2|3|4:+-+-
ljp:	0	lja:	0	ovlp:	0	0	0	bp2:	0	(	ovlp:	0	0	0	bp2	2	0	)	2|1|3|4|5:+++++
ljp:	0	lja:	0	ovlp:	0	0	0	bp2:	2	(	ovlp:	0	0	0	bp2	1	0	)	1|2|3|5|4:+++++
ljp:	0	lja:	0	ovlp:	0	0	1	bp2:	0	(	ovlp:	0	0	1	bp2	3	0	)	1|2|4|3|5|6|7|8:+-++++++
ljp:	0	lja:	0	ovlp:	0	0	0	bp2:	0	(	ovlp:	0	0	0	bp2	0	0	)	1|2|3:+-+
ljp:	0	lja:	0	ovlp:	0	0	0	bp2:	0	(	ovlp:	0	0	0	bp2	0	0	)	1|5|4|3|2:+-+-+
ljp:	0	lja:	0	ovlp:	0	0	0	bp2:	1	(	ovlp:	2	0	0	bp2	1	0	)	1|2|5|4|3|8|6|7:+----+-+
ljp:	1	lja:	0	ovlp:	0	0	0	bp2:	0	(	ovlp:	0	0	0	bp2	0	0	)	6|7|1|2|3|4|5:+-+-+-+
ljp:	0	lja:	0	ovlp:	0	0	0	bp2:	0	(	ovlp:	1	0	0	bp2	3	0	)	3|2|1|4|5|6|7|8:++++++--
ljp:	0	lja:	0	ovlp:	0	0	0	bp2:	0	(	ovlp:	1	0	0	bp2	3	0	)	3|2|1|4|5|6:++++++
ljp:	0	lja:	0	ovlp:	0	0	0	bp2:	0	(	ovlp:	1	0	0	bp2	2	0	)	3|2|1|4|5|7|6:+++++-+
[truncated: 7,138 more rows]
