# Supplementary material for: Exploration of novel αβ-protein folds through de novo design
Source: Nat Struct Mol Biol. 2023 Jul 3;30(8):1132–40. doi: 10.1038/s41594-023-01029-0 (PMC10442233; doi:10.1038/s41594-023-01029-0)
Supplement: Supplementary file 8 — Statistical source data. [file 41594_2023_1029_MOESM8_ESM.xlsx]

## Sheet: 3beta.summary
# jp: violate connection jump rule (0/1)
# ov: violate connection overlap rule (0/1)
# en: violate connection end rule (0/1)
frequency	class	jp	ov	en	pattern
7.723	known	0	0	0	1|2|3:+++
12.405	known	0	0	0	1|2|3:++-
201.726	known	0	0	0	1|2|3:+-+
26.271	known	0	0	0	1|2|3:+--
4.271	known	0	0	1	1|3|2:+++
11.722	known	0	0	0	1|3|2:++-
71.048	known	0	0	0	1|3|2:+-+
1.348	known	0	1	0	1|3|2:+--
4.627	known	0	0	0	2|1|3:+++
3.2	known	0	0	0	2|1|3:++-
67.237	known	0	0	0	2|1|3:+-+
10.038	known	0	0	0	2|1|3:+--

## Sheet: 4beta.summary
# jp: violate connection jump rule (0/1)
# ov: violate connection overlap rule (0/1)
# en: violate connection end rule (0/1)
frequency	class	jp	ov	en	pattern
2.242	known	0	0	0	1|2|3|4:++++
1.486	known	0	0	0	1|2|3|4:+++-
8.119	known	0	0	0	1|2|3|4:++-+
0.045	<0.25	0	0	0	1|2|3|4:++--
6.33	known	0	0	0	1|2|3|4:+-++
85.293	known	0	0	0	1|2|3|4:+-+-
5.112	known	0	0	0	1|2|3|4:+--+
1.686	known	0	0	0	1|2|3|4:+---
0.003	<0.01	0	0	1	1|2|4|3:++++
1.201	known	0	0	0	1|2|4|3:+++-
10.441	known	0	0	0	1|2|4|3:++-+
0	New	0	1	0	1|2|4|3:++--
0.271	<0.50	0	1	0	1|2|4|3:+-++
37.487	known	0	0	0	1|2|4|3:+-+-
1.077	known	0	0	0	1|2|4|3:+--+
0.674	<1.00	0	0	1	1|2|4|3:+---
0	New	0	0	1	1|3|2|4:++++
0.003	<0.01	0	1	1	1|3|2|4:+++-
0.14	<0.25	0	1	0	1|3|2|4:++-+
0	New	0	1	0	1|3|2|4:++--
1.021	known	0	0	0	1|3|2|4:+-++
0.183	<0.25	0	0	0	1|3|2|4:+-+-
0.001	<0.01	0	1	0	1|3|2|4:+--+
0.0001	<0.01	0	1	0	1|3|2|4:+---
0	New	0	1	1	1|3|4|2:++++
0	New	1	1	0	1|3|4|2:+++-
3.568	known	0	0	0	1|3|4|2:++-+
0	New	1	0	0	1|3|4|2:++--
3.272	known	0	0	0	1|3|4|2:+-++
0.944	<1.00	1	0	0	1|3|4|2:+-+-
0	New	0	1	0	1|3|4|2:+--+
0	New	1	0	1	1|3|4|2:+---
1.016	known	0	0	1	1|4|3|2:++++
0	New	1	0	0	1|4|3|2:+++-
4.27	known	0	0	0	1|4|3|2:++-+
0	New	1	0	0	1|4|3|2:++--
3.012	known	0	0	1	1|4|3|2:+-++
13.809	known	0	0	0	1|4|3|2:+-+-
0	New	0	1	0	1|4|3|2:+--+
0.9	<1.00	1	0	0	1|4|3|2:+---
0.651	<1.00	0	0	1	1|4|2|3:++++
0	New	0	1	0	1|4|2|3:+++-
1.039	known	0	0	0	1|4|2|3:++-+
0	New	0	0	0	1|4|2|3:++--
4.532	known	0	0	0	1|4|2|3:+-++
9.215	known	0	0	0	1|4|2|3:+-+-
0	New	0	0	0	1|4|2|3:+--+
0.015	<0.25	0	1	0	1|4|2|3:+---
17.35	known	0	0	0	2|1|3|4:++++
0.466	<0.50	0	0	0	2|1|3|4:+++-
4.051	known	0	0	0	2|1|3|4:++-+
0.702	<1.00	0	0	0	2|1|3|4:++--
0.176	<0.25	0	0	0	2|1|3|4:+-++
20.633	known	0	0	0	2|1|3|4:+-+-
3.592	known	0	0	0	2|1|3|4:+--+
0	New	0	0	0	2|1|3|4:+---
0	New	0	0	1	2|1|4|3:++++
0.601	<1.00	1	0	0	2|1|4|3:+++-
1.278	known	0	0	0	2|1|4|3:++-+
0	New	1	0	0	2|1|4|3:++--
0.523	<1.00	0	0	1	2|1|4|3:+-++
10.097	known	0	0	0	2|1|4|3:+-+-
9.794	known	0	0	0	2|1|4|3:+--+
1	known	1	0	0	2|1|4|3:+---
0	New	0	1	0	3|1|2|4:++++
0	New	1	0	0	3|1|2|4:+++-
0.226	<0.25	0	1	0	3|1|2|4:++-+
0	New	1	0	0	3|1|2|4:++--
4.255	known	0	0	0	3|1|2|4:+-++
2.338	known	1	0	0	3|1|2|4:+-+-
0	New	0	1	0	3|1|2|4:+--+
0	New	1	0	0	3|1|2|4:+---
0	New	0	0	0	3|1|4|2:++++
0	New	1	1	0	3|1|4|2:+++-
0	New	0	1	0	3|1|4|2:++-+
0	New	1	1	0	3|1|4|2:++--
0.001	<0.01	0	1	0	3|1|4|2:+-++
0	New	1	0	0	3|1|4|2:+-+-
0	New	0	1	0	3|1|4|2:+--+
0	New	1	0	0	3|1|4|2:+---
1.005	known	0	0	1	4|1|3|2:++++
1.053	known	0	0	0	4|1|3|2:+++-
1.423	known	0	1	0	4|1|3|2:++-+
0	New	0	1	0	4|1|3|2:++--
0.636	<1.00	0	1	0	4|1|3|2:+-++
59.92	known	0	0	0	4|1|3|2:+-+-
1.014	known	0	0	0	4|1|3|2:+--+
0	New	0	0	1	4|1|3|2:+---
4.121	known	0	0	0	4|1|2|3:++++
0.201	<0.25	1	0	0	4|1|2|3:+++-
9.963	known	0	0	0	4|1|2|3:++-+
0.276	<0.50	1	0	0	4|1|2|3:++--
0.015	<0.25	0	0	0	4|1|2|3:+-++
13.327	known	0	0	0	4|1|2|3:+-+-
2	known	0	1	0	4|1|2|3:+--+
0.059	<0.25	1	0	0	4|1|2|3:+---

## Sheet: 5beta.summary
# jp: violate connection jump rule (0/1)
# ov: violate connection overlap rule (0/1)
# en: violate connection end rule (0/1)
frequency	class	jp	ov	en	pattern
0.274	<0.50	0	0	0	1|2|3|4|5:+++++
0.003	<0.01	0	0	0	1|2|3|4|5:++++-
1.881	known	0	0	0	1|2|3|4|5:+++-+
0	New	0	0	0	1|2|3|4|5:+++--
0.036	<0.25	0	0	0	1|2|3|4|5:++-++
2.087	known	0	0	0	1|2|3|4|5:++-+-
0	New	0	0	0	1|2|3|4|5:++--+
0	New	0	0	0	1|2|3|4|5:++---
0.154	<0.25	0	0	0	1|2|3|4|5:+-+++
3.571	known	0	0	0	1|2|3|4|5:+-++-
30.549	known	0	0	0	1|2|3|4|5:+-+-+
2.764	known	0	0	0	1|2|3|4|5:+-+--
0	New	0	0	0	1|2|3|4|5:+--++
1.177	known	0	0	0	1|2|3|4|5:+--+-
0.25	<0.50	0	0	0	1|2|3|4|5:+---+
0.64	<1.00	0	0	0	1|2|3|4|5:+----
0.217	<0.25	0	0	1	1|2|3|5|4:+++++
0.022	<0.25	0	0	0	1|2|3|5|4:++++-
0.001	<0.01	0	0	0	1|2|3|5|4:+++-+
0	New	0	1	0	1|2|3|5|4:+++--
0	New	0	1	0	1|2|3|5|4:++-++
3.398	known	0	0	0	1|2|3|5|4:++-+-
0.015	<0.25	0	0	0	1|2|3|5|4:++--+
0	New	0	0	1	1|2|3|5|4:++---
0	New	0	0	1	1|2|3|5|4:+-+++
0.437	<0.50	0	0	0	1|2|3|5|4:+-++-
7.905	known	0	0	0	1|2|3|5|4:+-+-+
1.136	known	0	1	0	1|2|3|5|4:+-+--
0	New	0	1	0	1|2|3|5|4:+--++
1.09	known	0	0	0	1|2|3|5|4:+--+-
1.371	known	0	0	0	1|2|3|5|4:+---+
0	New	0	0	1	1|2|3|5|4:+----
0	New	0	0	1	1|2|4|3|5:+++++
0	New	0	1	1	1|2|4|3|5:++++-
0	New	0	1	0	1|2|4|3|5:+++-+
0	New	0	1	0	1|2|4|3|5:+++--
0	New	0	0	0	1|2|4|3|5:++-++
0	New	0	0	0	1|2|4|3|5:++-+-
0	New	0	1	0	1|2|4|3|5:++--+
0	New	0	1	0	1|2|4|3|5:++---
0.029	<0.25	0	1	0	1|2|4|3|5:+-+++
0	New	0	1	0	1|2|4|3|5:+-++-
1.834	known	0	0	0	1|2|4|3|5:+-+-+
0.767	<1.00	0	0	0	1|2|4|3|5:+-+--
0.045	<0.25	0	1	0	1|2|4|3|5:+--++
0.009	<0.01	0	1	0	1|2|4|3|5:+--+-
0	New	0	1	1	1|2|4|3|5:+---+
0	New	0	0	1	1|2|4|3|5:+----
0	New	0	1	1	1|2|4|5|3:+++++
0	New	1	1	0	1|2|4|5|3:++++-
0.053	<0.25	0	0	1	1|2|4|5|3:+++-+
0	New	1	0	0	1|2|4|5|3:+++--
0	New	0	0	0	1|2|4|5|3:++-++
0	New	1	0	0	1|2|4|5|3:++-+-
0	New	0	1	0	1|2|4|5|3:++--+
0	New	1	0	1	1|2|4|5|3:++---
0	New	1	0	1	1|2|4|5|3:+-+++
0	New	0	1	0	1|2|4|5|3:+-++-
0.003	<0.01	1	0	0	1|2|4|5|3:+-+-+
0.003	<0.01	0	0	0	1|2|4|5|3:+-+--
0	New	1	0	0	1|2|4|5|3:+--++
0	New	0	0	0	1|2|4|5|3:+--+-
0	New	1	1	0	1|2|4|5|3:+---+
0	New	0	1	1	1|2|4|5|3:+----
0	New	0	0	1	1|2|5|4|3:+++++
0	New	1	0	1	1|2|5|4|3:++++-
0	New	0	0	0	1|2|5|4|3:+++-+
0	New	1	0	0	1|2|5|4|3:+++--
0	New	0	0	1	1|2|5|4|3:++-++
1	known	0	0	0	1|2|5|4|3:++-+-
0	New	0	1	0	1|2|5|4|3:++--+
0	New	1	0	0	1|2|5|4|3:++---
0	New	1	0	0	1|2|5|4|3:+-+++
0.074	<0.25	0	1	0	1|2|5|4|3:+-++-
4.78	known	0	0	0	1|2|5|4|3:+-+-+
0.148	<0.25	0	0	1	1|2|5|4|3:+-+--
0	New	1	0	0	1|2|5|4|3:+--++
2.68	known	0	0	0	1|2|5|4|3:+--+-
0	New	1	0	0	1|2|5|4|3:+---+
0	New	0	0	1	1|2|5|4|3:+----
0	New	0	0	1	1|2|5|3|4:+++++
0	New	0	1	0	1|2|5|3|4:++++-
0	New	0	0	1	1|2|5|3|4:+++-+
0	New	0	0	0	1|2|5|3|4:+++--
0	New	0	0	0	1|2|5|3|4:++-++
0.002	<0.01	0	0	0	1|2|5|3|4:++-+-
0	New	0	0	0	1|2|5|3|4:++--+
0	New	0	1	0	1|2|5|3|4:++---
0	New	0	1	0	1|2|5|3|4:+-+++
0.152	<0.25	0	0	0	1|2|5|3|4:+-++-
3.112	known	0	0	0	1|2|5|3|4:+-+-+
1.695	known	0	0	0	1|2|5|3|4:+-+--
0	New	0	0	0	1|2|5|3|4:+--++
0.025	<0.25	0	0	0	1|2|5|3|4:+--+-
0	New	0	1	0	1|2|5|3|4:+---+
0.429	<0.50	0	0	1	1|2|5|3|4:+----
0.007	<0.01	0	0	1	1|3|2|4|5:+++++
0	New	0	0	1	1|3|2|4|5:++++-
0.214	<0.25	0	1	1	1|3|2|4|5:+++-+
0	New	0	1	1	1|3|2|4|5:+++--
0.006	<0.01	0	1	0	1|3|2|4|5:++-++
0.131	<0.25	0	1	0	1|3|2|4|5:++-+-
0	New	0	1	0	1|3|2|4|5:++--+
0	New	0	1	0	1|3|2|4|5:++---
0	New	0	0	0	1|3|2|4|5:+-+++
0	New	0	0	0	1|3|2|4|5:+-++-
0.048	<0.25	0	0	0	1|3|2|4|5:+-+-+
0.004	<0.01	0	0	0	1|3|2|4|5:+-+--
0	New	0	1	0	1|3|2|4|5:+--++
0.028	<0.25	0	1	0	1|3|2|4|5:+--+-
0	New	0	1	0	1|3|2|4|5:+---+
2.08	known	0	1	0	1|3|2|4|5:+----
0	New	0	0	1	1|3|2|5|4:+++++
0	New	1	0	1	1|3|2|5|4:++++-
0	New	0	0	1	1|3|2|5|4:+++-+
0	New	1	0	1	1|3|2|5|4:+++--
0	New	0	1	1	1|3|2|5|4:++-++
0.004	<0.01	0	0	0	1|3|2|5|4:++-+-
0	New	0	1	0	1|3|2|5|4:++--+
0	New	1	0	0	1|3|2|5|4:++---
0	New	1	0	1	1|3|2|5|4:+-+++
0.786	<1.00	0	0	0	1|3|2|5|4:+-++-
0.111	<0.25	0	0	0	1|3|2|5|4:+-+-+
0	New	0	0	1	1|3|2|5|4:+-+--
0	New	1	1	0	1|3|2|5|4:+--++
0	New	0	1	0	1|3|2|5|4:+--+-
0	New	1	1	0	1|3|2|5|4:+---+
0	New	0	1	1	1|3|2|5|4:+----
0	New	0	1	1	1|3|4|2|5:+++++
0	New	0	1	1	1|3|4|2|5:++++-
0	New	1	1	0	1|3|4|2|5:+++-+
0	New	1	1	0	1|3|4|2|5:+++--
0	New	0	1	0	1|3|4|2|5:++-++
0.002	<0.01	0	0	0	1|3|4|2|5:++-+-
0	New	1	0	0	1|3|4|2|5:++--+
0	New	1	0	0	1|3|4|2|5:++---
0	New	0	0	0	1|3|4|2|5:+-+++
0	New	0	1	0	1|3|4|2|5:+-++-
0.045	<0.25	1	0	0	1|3|4|2|5:+-+-+
0	New	1	1	0	1|3|4|2|5:+-+--
0	New	0	1	0	1|3|4|2|5:+--++
0	New	0	1	0	1|3|4|2|5:+--+-
0	New	1	0	1	1|3|4|2|5:+---+
0	New	1	0	1	1|3|4|2|5:+----
0	New	0	1	1	1|3|4|5|2:+++++
0	New	1	0	0	1|3|4|5|2:++++-
0	New	0	1	1	1|3|4|5|2:+++-+
0	New	1	0	0	1|3|4|5|2:+++--
0	New	0	0	0	1|3|4|5|2:++-++
0.025	<0.25	1	0	0	1|3|4|5|2:++-+-
0	New	0	1	0	1|3|4|5|2:++--+
0	New	1	0	0	1|3|4|5|2:++---
0	New	1	1	0	1|3|4|5|2:+-+++
0	New	1	1	0	1|3|4|5|2:+-++-
1.571	known	0	0	0	1|3|4|5|2:+-+-+
0.0001	<0.01	1	0	0	1|3|4|5|2:+-+--
0	New	1	0	0	1|3|4|5|2:+--++
0	New	1	0	1	1|3|4|5|2:+--+-
0.2	<0.25	1	0	0	1|3|4|5|2:+---+
0.0001	<0.01	1	0	1	1|3|4|5|2:+----
0	New	0	1	1	1|3|5|4|2:+++++
0	New	1	0	1	1|3|5|4|2:++++-
0	New	0	1	0	1|3|5|4|2:+++-+
0	New	1	0	0	1|3|5|4|2:+++--
0	New	0	1	0	1|3|5|4|2:++-++
0	New	1	0	0	1|3|5|4|2:++-+-
0	New	0	1	0	1|3|5|4|2:++--+
0	New	1	1	0	1|3|5|4|2:++---
0	New	1	1	0	1|3|5|4|2:+-+++
0	New	1	1	0	1|3|5|4|2:+-++-
0.514	<1.00	1	0	0	1|3|5|4|2:+-+-+
0	New	1	0	0	1|3|5|4|2:+-+--
0	New	1	0	0	1|3|5|4|2:+--++
0	New	1	0	0	1|3|5|4|2:+--+-
0	New	1	1	1	1|3|5|4|2:+---+
0	New	1	1	1	1|3|5|4|2:+----
0	New	0	0	1	1|3|5|2|4:+++++
0	New	1	1	0	1|3|5|2|4:++++-
0	New	1	1	0	1|3|5|2|4:+++-+
0	New	1	1	0	1|3|5|2|4:+++--
0	New	0	1	0	1|3|5|2|4:++-++
0	New	1	0	0	1|3|5|2|4:++-+-
0	New	1	1	0	1|3|5|2|4:++--+
0	New	1	1	0	1|3|5|2|4:++---
0	New	1	1	1	1|3|5|2|4:+-+++
0	New	0	1	0	1|3|5|2|4:+-++-
0	New	1	0	0	1|3|5|2|4:+-+-+
0	New	1	1	0	1|3|5|2|4:+-+--
0	New	1	1	0	1|3|5|2|4:+--++
0	New	0	1	0	1|3|5|2|4:+--+-
0	New	1	0	0	1|3|5|2|4:+---+
0	New	1	0	0	1|3|5|2|4:+----
0	New	0	0	1	1|4|3|2|5:+++++
0	New	1	0	1	1|4|3|2|5:++++-
0	New	1	0	0	1|4|3|2|5:+++-+
0	New	1	0	0	1|4|3|2|5:+++--
0.833	<1.00	0	0	0	1|4|3|2|5:++-++
0.006	<0.01	0	0	0	1|4|3|2|5:++-+-
0	New	1	1	0	1|4|3|2|5:++--+
0	New	1	0	0	1|4|3|2|5:++---
0	New	1	0	1	1|4|3|2|5:+-+++
0	New	0	1	1	1|4|3|2|5:+-++-
0.045	<0.25	0	0	0	1|4|3|2|5:+-+-+
1.001	known	0	0	0	1|4|3|2|5:+-+--
0	New	1	1	0	1|4|3|2|5:+--++
0	New	0	1	0	1|4|3|2|5:+--+-
0	New	1	0	0	1|4|3|2|5:+---+
0	New	1	0	0	1|4|3|2|5:+----
0	New	0	1	1	1|4|3|5|2:+++++
0	New	1	1	0	1|4|3|5|2:++++-
0.074	<0.25	0	1	0	1|4|3|5|2:+++-+
0	New	1	0	0	1|4|3|5|2:+++--
0	New	0	1	0	1|4|3|5|2:++-++
0	New	1	0	0	1|4|3|5|2:++-+-
0	New	0	1	0	1|4|3|5|2:++--+
0.143	<0.25	1	1	0	1|4|3|5|2:++---
0	New	0	1	0	1|4|3|5|2:+-+++
0	New	1	0	0	1|4|3|5|2:+-++-
0.016	<0.25	0	0	0	1|4|3|5|2:+-+-+
0	New	1	0	0	1|4|3|5|2:+-+--
0	New	0	1	0	1|4|3|5|2:+--++
0.097	<0.25	1	0	0	1|4|3|5|2:+--+-
0	New	0	1	0	1|4|3|5|2:+---+
0	New	1	0	1	1|4|3|5|2:+----
0	New	0	1	1	1|4|2|3|5:+++++
0	New	1	0	1	1|4|2|3|5:++++-
0	New	0	1	0	1|4|2|3|5:+++-+
0	New	1	1	0	1|4|2|3|5:+++--
0	New	0	1	0	1|4|2|3|5:++-++
0	New	1	0	0	1|4|2|3|5:++-+-
0	New	0	1	0	1|4|2|3|5:++--+
0	New	1	0	0	1|4|2|3|5:++---
0.028	<0.25	1	0	0	1|4|2|3|5:+-+++
0	New	0	1	0	1|4|2|3|5:+-++-
0	New	1	0	0	1|4|2|3|5:+-+-+
0.018	<0.25	0	0	0	1|4|2|3|5:+-+--
0	New	1	0	0	1|4|2|3|5:+--++
0	New	0	1	0	1|4|2|3|5:+--+-
0	New	1	1	0	1|4|2|3|5:+---+
0	New	0	1	0	1|4|2|3|5:+----
0	New	0	0	1	1|4|2|5|3:+++++
0	New	1	1	0	1|4|2|5|3:++++-
0	New	0	1	1	1|4|2|5|3:+++-+
0	New	1	1	0	1|4|2|5|3:+++--
0	New	0	1	0	1|4|2|5|3:++-++
0	New	1	1	0	1|4|2|5|3:++-+-
0	New	0	1	0	1|4|2|5|3:++--+
0	New	1	1	0	1|4|2|5|3:++---
0	New	1	0	0	1|4|2|5|3:+-+++
0	New	0	1	0	1|4|2|5|3:+-++-
0	New	1	0	0	1|4|2|5|3:+-+-+
0	New	0	1	0	1|4|2|5|3:+-+--
0	New	1	1	0	1|4|2|5|3:+--++
0	New	0	1	0	1|4|2|5|3:+--+-
0	New	1	1	0	1|4|2|5|3:+---+
0	New	0	1	0	1|4|2|5|3:+----
0	New	0	1	1	1|4|5|2|3:+++++
0	New	1	1	0	1|4|5|2|3:++++-
0	New	1	0	1	1|4|5|2|3:+++-+
0	New	1	0	0	1|4|5|2|3:+++--
0	New	0	0	0	1|4|5|2|3:++-++
1.167	known	0	0	0	1|4|5|2|3:++-+-
0	New	1	0	0	1|4|5|2|3:++--+
0	New	1	0	0	1|4|5|2|3:++---
0	New	1	0	0	1|4|5|2|3:+-+++
1.733	known	0	0	0	1|4|5|2|3:+-++-
0.205	<0.25	1	0	0	1|4|5|2|3:+-+-+
0	New	1	0	0	1|4|5|2|3:+-+--
0	New	1	0	0	1|4|5|2|3:+--++
0	New	0	0	1	1|4|5|2|3:+--+-
0	New	1	0	0	1|4|5|2|3:+---+
0	New	1	0	1	1|4|5|2|3:+----
0	New	0	1	1	1|4|5|3|2:+++++
0	New	1	0	1	1|4|5|3|2:++++-
0	New	0	1	0	1|4|5|3|2:+++-+
0	New	1	1	0	1|4|5|3|2:+++--
0	New	0	0	1	1|4|5|3|2:++-++
0.0001	<0.01	1	0	0	1|4|5|3|2:++-+-
0.273	<0.50	0	1	0	1|4|5|3|2:++--+
0	New	1	0	0	1|4|5|3|2:++---
0	New	0	0	1	1|4|5|3|2:+-+++
0	New	1	0	0	1|4|5|3|2:+-++-
1.067	known	0	1	0	1|4|5|3|2:+-+-+
0.533	<1.00	1	0	0	1|4|5|3|2:+-+--
0	New	0	1	1	1|4|5|3|2:+--++
0	New	1	1	0	1|4|5|3|2:+--+-
0	New	0	1	1	1|4|5|3|2:+---+
0	New	1	0	1	1|4|5|3|2:+----
0	New	0	1	1	1|5|3|4|2:+++++
0	New	1	1	0	1|5|3|4|2:++++-
0.0001	<0.01	0	1	0	1|5|3|4|2:+++-+
0	New	1	1	0	1|5|3|4|2:+++--
0	New	0	1	0	1|5|3|4|2:++-++
0	New	1	0	0	1|5|3|4|2:++-+-
0	New	0	1	0	1|5|3|4|2:++--+
0	New	1	1	1	1|5|3|4|2:++---
0	New	0	1	1	1|5|3|4|2:+-+++
0	New	1	1	0	1|5|3|4|2:+-++-
0.52	<1.00	0	1	0	1|5|3|4|2:+-+-+
0.004	<0.01	1	1	0	1|5|3|4|2:+-+--
0.25	<0.50	0	1	0	1|5|3|4|2:+--++
0	New	1	0	0	1|5|3|4|2:+--+-
0	New	0	1	0	1|5|3|4|2:+---+
0	New	1	0	1	1|5|3|4|2:+----
0	New	0	1	1	1|5|3|2|4:+++++
0	New	1	1	1	1|5|3|2|4:++++-
0	New	1	0	0	1|5|3|2|4:+++-+
0	New	1	0	0	1|5|3|2|4:+++--
0	New	0	1	0	1|5|3|2|4:++-++
0	New	1	0	0	1|5|3|2|4:++-+-
0	New	1	1	0	1|5|3|2|4:++--+
0	New	1	0	0	1|5|3|2|4:++---
0	New	1	0	1	1|5|3|2|4:+-+++
0	New	0	1	1	1|5|3|2|4:+-++-
0	New	1	0	0	1|5|3|2|4:+-+-+
0	New	0	1	0	1|5|3|2|4:+-+--
0	New	1	0	0	1|5|3|2|4:+--++
0	New	0	0	0	1|5|3|2|4:+--+-
0	New	1	0	0	1|5|3|2|4:+---+
0	New	1	1	0	1|5|3|2|4:+----
0.002	<0.01	0	0	1	1|5|4|3|2:+++++
0	New	1	0	0	1|5|4|3|2:++++-
0.003	<0.01	0	0	0	1|5|4|3|2:+++-+
0	New	1	0	0	1|5|4|3|2:+++--
0.0001	<0.01	0	0	1	1|5|4|3|2:++-++
2.97	known	1	0	0	1|5|4|3|2:++-+-
0	New	0	1	0	1|5|4|3|2:++--+
0	New	1	0	0	1|5|4|3|2:++---
0.001	<0.01	0	0	1	1|5|4|3|2:+-+++
0	New	1	0	0	1|5|4|3|2:+-++-
15.345	known	0	0	0	1|5|4|3|2:+-+-+
0	New	1	0	0	1|5|4|3|2:+-+--
0	New	0	1	1	1|5|4|3|2:+--++
0	New	1	0	0	1|5|4|3|2:+--+-
0.01	<0.25	0	1	0	1|5|4|3|2:+---+
0.433	<0.50	1	0	0	1|5|4|3|2:+----
0.122	<0.25	0	0	1	1|5|4|2|3:+++++
0	New	0	1	0	1|5|4|2|3:++++-
0	New	1	0	0	1|5|4|2|3:+++-+
0	New	1	0	0	1|5|4|2|3:+++--
0	New	0	0	0	1|5|4|2|3:++-++
3.981	known	0	0	0	1|5|4|2|3:++-+-
0	New	1	0	0	1|5|4|2|3:++--+
0	New	1	0	0	1|5|4|2|3:++---
0.442	<0.50	0	0	1	1|5|4|2|3:+-+++
0.007	<0.01	0	1	0	1|5|4|2|3:+-++-
1.1	known	0	0	0	1|5|4|2|3:+-+-+
0.022	<0.25	0	0	0	1|5|4|2|3:+-+--
0	New	0	1	0	1|5|4|2|3:+--++
0	New	0	1	0	1|5|4|2|3:+--+-
0	New	1	0	0	1|5|4|2|3:+---+
0.5	<1.00	1	0	0	1|5|4|2|3:+----
0	New	0	0	1	1|5|2|4|3:+++++
0.0001	<0.01	0	0	1	1|5|2|4|3:++++-
0	New	0	1	0	1|5|2|4|3:+++-+
0	New	0	1	0	1|5|2|4|3:+++--
0	New	0	1	0	1|5|2|4|3:++-++
1.16	known	0	0	0	1|5|2|4|3:++-+-
0.005	<0.01	0	0	0	1|5|2|4|3:++--+
0	New	0	0	1	1|5|2|4|3:++---
0	New	0	0	1	1|5|2|4|3:+-+++
0.25	<0.50	0	0	0	1|5|2|4|3:+-++-
0.013	<0.25	0	0	0	1|5|2|4|3:+-+-+
0	New	0	1	0	1|5|2|4|3:+-+--
0	New	0	1	0	1|5|2|4|3:+--++
0	New	0	1	0	1|5|2|4|3:+--+-
0	New	0	1	0	1|5|2|4|3:+---+
0	New	0	1	1	1|5|2|4|3:+----
0.04	<0.25	0	0	1	1|5|2|3|4:+++++
0	New	1	0	0	1|5|2|3|4:++++-
1	known	0	0	1	1|5|2|3|4:+++-+
0	New	1	0	0	1|5|2|3|4:+++--
0	New	0	0	0	1|5|2|3|4:++-++
0	New	0	0	0	1|5|2|3|4:++-+-
0	New	0	1	0	1|5|2|3|4:++--+
0	New	1	0	0	1|5|2|3|4:++---
0	New	1	0	0	1|5|2|3|4:+-+++
1	known	0	1	0	1|5|2|3|4:+-++-
1.051	known	0	0	0	1|5|2|3|4:+-+-+
0.0001	<0.01	0	0	0	1|5|2|3|4:+-+--
0	New	1	0	0	1|5|2|3|4:+--++
1.095	known	0	1	0	1|5|2|3|4:+--+-
0	New	1	0	0	1|5|2|3|4:+---+
0.5	<1.00	0	1	0	1|5|2|3|4:+----
8.717	known	0	0	0	2|1|3|4|5:+++++
1.494	known	0	0	0	2|1|3|4|5:++++-
4.569	known	0	0	0	2|1|3|4|5:+++-+
0	New	0	0	0	2|1|3|4|5:+++--
0	New	0	0	0	2|1|3|4|5:++-++
1.576	known	0	0	0	2|1|3|4|5:++-+-
0	New	0	0	0	2|1|3|4|5:++--+
0	New	0	0	0	2|1|3|4|5:++---
0.117	<0.25	0	0	0	2|1|3|4|5:+-+++
0.078	<0.25	0	0	0	2|1|3|4|5:+-++-
4.775	known	0	0	0	2|1|3|4|5:+-+-+
1.787	known	0	0	0	2|1|3|4|5:+-+--
1.007	known	0	0	0	2|1|3|4|5:+--++
0.006	<0.01	0	0	0	2|1|3|4|5:+--+-
0	New	0	0	0	2|1|3|4|5:+---+
0	New	0	0	0	2|1|3|4|5:+----
1	known	0	0	1	2|1|3|5|4:+++++
1.544	known	0	0	0	2|1|3|5|4:++++-
0.836	<1.00	0	0	0	2|1|3|5|4:+++-+
0	New	0	1	0	2|1|3|5|4:+++--
0	New	0	1	0	2|1|3|5|4:++-++
0.027	<0.25	0	0	0	2|1|3|5|4:++-+-
0	New	0	0	0	2|1|3|5|4:++--+
0	New	0	0	1	2|1|3|5|4:++---
0	New	0	0	1	2|1|3|5|4:+-+++
0	New	0	0	0	2|1|3|5|4:+-++-
3.286	known	0	0	0	2|1|3|5|4:+-+-+
0	New	0	1	0	2|1|3|5|4:+-+--
0	New	0	1	0	2|1|3|5|4:+--++
0	New	0	0	0	2|1|3|5|4:+--+-
0	New	0	0	0	2|1|3|5|4:+---+
0	New	0	0	1	2|1|3|5|4:+----
0.123	<0.25	0	0	1	2|1|4|3|5:+++++
0	New	0	1	1	2|1|4|3|5:++++-
0	New	1	0	0	2|1|4|3|5:+++-+
0	New	1	0	0	2|1|4|3|5:+++--
0	New	0	0	0	2|1|4|3|5:++-++
0	New	0	0	0	2|1|4|3|5:++-+-
0	New	1	0	0	2|1|4|3|5:++--+
0	New	1	0	0	2|1|4|3|5:++---
0	New	0	0	1	2|1|4|3|5:+-+++
0	New	0	1	1	2|1|4|3|5:+-++-
0.579	<1.00	0	0	0	2|1|4|3|5:+-+-+
0	New	0	0	0	2|1|4|3|5:+-+--
0	New	0	0	0	2|1|4|3|5:+--++
0	New	0	0	0	2|1|4|3|5:+--+-
0	New	1	0	0	2|1|4|3|5:+---+
0	New	1	0	0	2|1|4|3|5:+----
0	New	0	1	1	2|1|4|5|3:+++++
0	New	1	1	0	2|1|4|5|3:++++-
0	New	0	0	0	2|1|4|5|3:+++-+
0	New	1	0	0	2|1|4|5|3:+++--
0	New	0	0	0	2|1|4|5|3:++-++
0	New	1	0	0	2|1|4|5|3:++-+-
0	New	0	1	0	2|1|4|5|3:++--+
0	New	1	0	1	2|1|4|5|3:++---
0	New	0	1	1	2|1|4|5|3:+-+++
0	New	1	1	0	2|1|4|5|3:+-++-
0.333	<0.50	0	0	0	2|1|4|5|3:+-+-+
0	New	1	0	0	2|1|4|5|3:+-+--
0	New	0	0	0	2|1|4|5|3:+--++
0	New	1	0	0	2|1|4|5|3:+--+-
0	New	0	1	0	2|1|4|5|3:+---+
0	New	1	0	1	2|1|4|5|3:+----
0	New	0	0	1	2|1|5|4|3:+++++
0	New	1	0	0	2|1|5|4|3:++++-
0.004	<0.01	0	0	0	2|1|5|4|3:+++-+
0	New	1	0	0	2|1|5|4|3:+++--
0	New	0	0	1	2|1|5|4|3:++-++
0	New	1	0	0	2|1|5|4|3:++-+-
0	New	0	1	0	2|1|5|4|3:++--+
0	New	1	0	0	2|1|5|4|3:++---
0.0001	<0.01	0	0	1	2|1|5|4|3:+-+++
0	New	1	0	0	2|1|5|4|3:+-++-
10.168	known	0	0	0	2|1|5|4|3:+-+-+
0.02	<0.25	1	0	0	2|1|5|4|3:+-+--
0	New	0	0	1	2|1|5|4|3:+--++
1.925	known	1	0	0	2|1|5|4|3:+--+-
0	New	0	1	0	2|1|5|4|3:+---+
0	New	1	0	0	2|1|5|4|3:+----
0	New	0	0	1	2|1|5|3|4:+++++
0	New	0	1	0	2|1|5|3|4:++++-
0	New	1	0	0	2|1|5|3|4:+++-+
1	known	1	0	0	2|1|5|3|4:+++--
0	New	0	0	0	2|1|5|3|4:++-++
0	New	0	0	0	2|1|5|3|4:++-+-
0	New	1	0	0	2|1|5|3|4:++--+
0	New	1	0	0	2|1|5|3|4:++---
1	known	0	0	1	2|1|5|3|4:+-+++
0.5	<1.00	0	1	0	2|1|5|3|4:+-++-
0.705	<1.00	0	0	0	2|1|5|3|4:+-+-+
0.737	<1.00	0	0	0	2|1|5|3|4:+-+--
0	New	0	0	0	2|1|5|3|4:+--++
1.634	known	0	0	0	2|1|5|3|4:+--+-
0	New	1	0	0	2|1|5|3|4:+---+
0	New	1	0	0	2|1|5|3|4:+----
2.14	known	0	0	1	2|3|1|4|5:+++++
1	known	0	0	1	2|3|1|4|5:++++-
0.031	<0.25	0	0	1	2|3|1|4|5:+++-+
0	New	0	0	1	2|3|1|4|5:+++--
0	New	0	1	0	2|3|1|4|5:++-++
0	New	0	1	0	2|3|1|4|5:++-+-
0	New	0	1	0	2|3|1|4|5:++--+
0	New	0	1	0	2|3|1|4|5:++---
0	New	0	1	0	2|3|1|4|5:+-+++
0.001	<0.01	0	1	0	2|3|1|4|5:+-++-
4.478	known	0	0	0	2|3|1|4|5:+-+-+
1.096	known	0	0	0	2|3|1|4|5:+-+--
0	New	0	0	0	2|3|1|4|5:+--++
0.149	<0.25	0	0	0	2|3|1|4|5:+--+-
0	New	0	0	0	2|3|1|4|5:+---+
0.008	<0.01	0	0	0	2|3|1|4|5:+----
0	New	0	0	1	2|3|1|5|4:+++++
0	New	1	0	1	2|3|1|5|4:++++-
0	New	0	0	1	2|3|1|5|4:+++-+
0	New	1	0	1	2|3|1|5|4:+++--
0	New	0	1	1	2|3|1|5|4:++-++
0	New	0	1	0	2|3|1|5|4:++-+-
0	New	0	1	0	2|3|1|5|4:++--+
0	New	1	1	0	2|3|1|5|4:++---
0	New	1	0	0	2|3|1|5|4:+-+++
1	known	0	0	0	2|3|1|5|4:+-++-
3.324	known	0	0	0	2|3|1|5|4:+-+-+
0.067	<0.25	0	0	1	2|3|1|5|4:+-+--
0	New	1	0	0	2|3|1|5|4:+--++
0	New	0	0	0	2|3|1|5|4:+--+-
0	New	1	0	0	2|3|1|5|4:+---+
0	New	0	0	1	2|3|1|5|4:+----
0	New	0	0	0	2|4|1|3|5:+++++
0	New	1	0	0	2|4|1|3|5:++++-
0	New	1	1	0	2|4|1|3|5:+++-+
0	New	1	0	0	2|4|1|3|5:+++--
0	New	0	1	0	2|4|1|3|5:++-++
0	New	1	1	0	2|4|1|3|5:++-+-
0	New	1	1	0	2|4|1|3|5:++--+
0	New	1	1	0	2|4|1|3|5:++---
0	New	1	1	0	2|4|1|3|5:+-+++
0	New	0	1	0	2|4|1|3|5:+-++-
0	New	1	0	0	2|4|1|3|5:+-+-+
0	New	1	0	0	2|4|1|3|5:+-+--
0	New	1	1	0	2|4|1|3|5:+--++
0	New	0	1	0	2|4|1|3|5:+--+-
0	New	1	1	0	2|4|1|3|5:+---+
0	New	1	1	0	2|4|1|3|5:+----
0	New	0	1	0	2|4|1|5|3:+++++
0	New	1	0	0	2|4|1|5|3:++++-
0	New	0	1	0	2|4|1|5|3:+++-+
0	New	1	0	0	2|4|1|5|3:+++--
0	New	0	1	0	2|4|1|5|3:++-++
0	New	1	1	0	2|4|1|5|3:++-+-
0	New	0	1	0	2|4|1|5|3:++--+
0	New	1	0	0	2|4|1|5|3:++---
0	New	1	1	0	2|4|1|5|3:+-+++
0	New	1	1	0	2|4|1|5|3:+-++-
1	known	1	0	0	2|4|1|5|3:+-+-+
0	New	1	0	0	2|4|1|5|3:+-+--
0	New	1	1	0	2|4|1|5|3:+--++
0	New	1	1	0	2|4|1|5|3:+--+-
0	New	1	1	0	2|4|1|5|3:+---+
0	New	1	1	0	2|4|1|5|3:+----
0	New	0	0	1	2|5|1|4|3:+++++
0	New	1	0	0	2|5|1|4|3:++++-
0	New	0	1	0	2|5|1|4|3:+++-+
0	New	1	0	0	2|5|1|4|3:+++--
0	New	0	1	1	2|5|1|4|3:++-++
0	New	1	0	0	2|5|1|4|3:++-+-
0	New	0	1	0	2|5|1|4|3:++--+
0	New	1	1	0	2|5|1|4|3:++---
0	New	0	1	1	2|5|1|4|3:+-+++
0	New	1	1	0	2|5|1|4|3:+-++-
0	New	0	1	0	2|5|1|4|3:+-+-+
0	New	1	0	0	2|5|1|4|3:+-+--
0	New	0	1	1	2|5|1|4|3:+--++
0	New	1	0	0	2|5|1|4|3:+--+-
0	New	0	1	0	2|5|1|4|3:+---+
0	New	1	1	0	2|5|1|4|3:+----
0	New	0	0	0	2|5|1|3|4:+++++
0	New	1	0	0	2|5|1|3|4:++++-
0	New	1	0	0	2|5|1|3|4:+++-+
0	New	1	0	0	2|5|1|3|4:+++--
0	New	0	1	0	2|5|1|3|4:++-++
0	New	0	1	0	2|5|1|3|4:++-+-
0	New	1	0	0	2|5|1|3|4:++--+
0	New	1	0	0	2|5|1|3|4:++---
0	New	1	0	0	2|5|1|3|4:+-+++
0	New	0	0	0	2|5|1|3|4:+-++-
0	New	1	0	0	2|5|1|3|4:+-+-+
0	New	1	0	0	2|5|1|3|4:+-+--
0	New	1	1	0	2|5|1|3|4:+--++
0	New	0	1	0	2|5|1|3|4:+--+-
0	New	1	0	0	2|5|1|3|4:+---+
0	New	1	1	0	2|5|1|3|4:+----
7.071	known	0	0	0	3|2|1|4|5:+++++
1.125	known	0	0	0	3|2|1|4|5:++++-
0.034	<0.25	1	0	0	3|2|1|4|5:+++-+
0	New	1	0	0	3|2|1|4|5:+++--
0	New	0	0	0	3|2|1|4|5:++-++
0.349	<0.50	0	0	0	3|2|1|4|5:++-+-
0	New	1	0	0	3|2|1|4|5:++--+
0	New	1	0	0	3|2|1|4|5:++---
3.547	known	0	0	0	3|2|1|4|5:+-+++
1.891	known	0	0	0	3|2|1|4|5:+-++-
6.885	known	0	0	0	3|2|1|4|5:+-+-+
0.001	<0.01	0	0	0	3|2|1|4|5:+-+--
0	New	0	1	0	3|2|1|4|5:+--++
0.0001	<0.01	0	1	0	3|2|1|4|5:+--+-
0	New	1	0	0	3|2|1|4|5:+---+
0.372	<0.50	1	0	0	3|2|1|4|5:+----
0	New	0	0	1	3|2|1|5|4:+++++
0	New	1	0	0	3|2|1|5|4:++++-
0.75	<1.00	0	0	0	3|2|1|5|4:+++-+
0	New	1	0	0	3|2|1|5|4:+++--
0	New	0	0	1	3|2|1|5|4:++-++
0.067	<0.25	1	0	0	3|2|1|5|4:++-+-
0	New	0	0	0	3|2|1|5|4:++--+
0	New	1	0	0	3|2|1|5|4:++---
0	New	0	0	1	3|2|1|5|4:+-+++
1.333	known	1	0	0	3|2|1|5|4:+-++-
1.644	known	0	0	0	3|2|1|5|4:+-+-+
0.003	<0.01	1	0	0	3|2|1|5|4:+-+--
0	New	0	1	1	3|2|1|5|4:+--++
0	New	1	0	0	3|2|1|5|4:+--+-
0	New	0	1	0	3|2|1|5|4:+---+
0	New	1	0	0	3|2|1|5|4:+----
0	New	0	1	0	3|1|2|4|5:+++++
0	New	0	1	0	3|1|2|4|5:++++-
0	New	1	0	0	3|1|2|4|5:+++-+
0	New	1	0	0	3|1|2|4|5:+++--
0	New	0	1	0	3|1|2|4|5:++-++
0.178	<0.25	0	1	0	3|1|2|4|5:++-+-
0	New	1	0	0	3|1|2|4|5:++--+
0	New	1	0	0	3|1|2|4|5:++---
0	New	0	0	0	3|1|2|4|5:+-+++
1	known	0	0	0	3|1|2|4|5:+-++-
0.125	<0.25	1	0	0	3|1|2|4|5:+-+-+
0	New	1	0	0	3|1|2|4|5:+-+--
0	New	0	1	0	3|1|2|4|5:+--++
0	New	0	1	0	3|1|2|4|5:+--+-
0	New	1	0	0	3|1|2|4|5:+---+
0	New	1	0	0	3|1|2|4|5:+----
0	New	0	1	1	3|1|2|5|4:+++++
0	New	1	0	0	3|1|2|5|4:++++-
0	New	0	1	0	3|1|2|5|4:+++-+
0	New	1	0	0	3|1|2|5|4:+++--
0	New	0	1	1	3|1|2|5|4:++-++
0	New	1	0	0	3|1|2|5|4:++-+-
0	New	0	1	0	3|1|2|5|4:++--+
0	New	1	0	0	3|1|2|5|4:++---
0	New	0	0	1	3|1|2|5|4:+-+++
0.417	<0.50	1	0	0	3|1|2|5|4:+-++-
1.228	known	0	0	0	3|1|2|5|4:+-+-+
0	New	1	0	0	3|1|2|5|4:+-+--
0	New	0	1	1	3|1|2|5|4:+--++
0	New	1	0	0	3|1|2|5|4:+--+-
0	New	0	1	0	3|1|2|5|4:+---+
0	New	1	0	1	3|1|2|5|4:+----
0	New	0	0	0	3|1|4|2|5:+++++
0	New	0	1	0	3|1|4|2|5:++++-
0	New	1	1	0	3|1|4|2|5:+++-+
0	New	1	1	0	3|1|4|2|5:+++--
0	New	0	1	0	3|1|4|2|5:++-++
0	New	0	1	0	3|1|4|2|5:++-+-
0	New	1	1	0	3|1|4|2|5:++--+
0	New	1	1	0	3|1|4|2|5:++---
0	New	0	1	0	3|1|4|2|5:+-+++
0	New	0	1	0	3|1|4|2|5:+-++-
0	New	1	0	0	3|1|4|2|5:+-+-+
0	New	1	0	0	3|1|4|2|5:+-+--
0	New	0	1	0	3|1|4|2|5:+--++
0.5	<1.00	0	1	0	3|1|4|2|5:+--+-
0	New	1	1	0	3|1|4|2|5:+---+
0	New	1	0	0	3|1|4|2|5:+----
0	New	0	1	0	3|1|4|5|2:+++++
0.333	<0.50	1	0	0	3|1|4|5|2:++++-
1	known	0	0	0	3|1|4|5|2:+++-+
0	New	1	0	0	3|1|4|5|2:+++--
0	New	0	1	0	3|1|4|5|2:++-++
0	New	1	0	0	3|1|4|5|2:++-+-
0	New	0	1	0	3|1|4|5|2:++--+
0	New	1	0	0	3|1|4|5|2:++---
0	New	1	0	0	3|1|4|5|2:+-+++
0	New	1	0	0	3|1|4|5|2:+-++-
0	New	1	0	0	3|1|4|5|2:+-+-+
0	New	1	0	0	3|1|4|5|2:+-+--
0	New	1	0	0	3|1|4|5|2:+--++
0	New	1	0	0	3|1|4|5|2:+--+-
0	New	1	1	0	3|1|4|5|2:+---+
0	New	1	1	0	3|1|4|5|2:+----
0	New	0	1	1	3|1|5|4|2:+++++
0	New	1	0	1	3|1|5|4|2:++++-
0	New	1	0	0	3|1|5|4|2:+++-+
0	New	1	0	0	3|1|5|4|2:+++--
0	New	0	0	0	3|1|5|4|2:++-++
0	New	1	0	0	3|1|5|4|2:++-+-
0	New	1	1	0	3|1|5|4|2:++--+
0	New	1	0	0	3|1|5|4|2:++---
0	New	1	1	1	3|1|5|4|2:+-+++
0	New	1	1	1	3|1|5|4|2:+-++-
0.029	<0.25	0	0	0	3|1|5|4|2:+-+-+
0.03	<0.25	1	0	0	3|1|5|4|2:+-+--
0	New	1	0	0	3|1|5|4|2:+--++
0	New	1	0	0	3|1|5|4|2:+--+-
0	New	1	0	0	3|1|5|4|2:+---+
0	New	1	0	0	3|1|5|4|2:+----
0	New	0	1	1	3|1|5|2|4:+++++
0	New	1	1	0	3|1|5|2|4:++++-
0	New	1	1	0	3|1|5|2|4:+++-+
0	New	1	0	0	3|1|5|2|4:+++--
0	New	0	1	0	3|1|5|2|4:++-++
0	New	1	0	0	3|1|5|2|4:++-+-
0	New	1	1	0	3|1|5|2|4:++--+
0	New	1	1	0	3|1|5|2|4:++---
0	New	0	1	0	3|1|5|2|4:+-+++
0	New	1	1	0	3|1|5|2|4:+-++-
0	New	1	0	0	3|1|5|2|4:+-+-+
0	New	1	0	0	3|1|5|2|4:+-+--
0	New	0	1	0	3|1|5|2|4:+--++
0	New	1	1	0	3|1|5|2|4:+--+-
0	New	1	1	0	3|1|5|2|4:+---+
0	New	1	0	1	3|1|5|2|4:+----
0	New	0	1	0	4|2|1|3|5:+++++
0	New	1	1	0	4|2|1|3|5:++++-
0	New	1	1	0	4|2|1|3|5:+++-+
0	New	1	0	0	4|2|1|3|5:+++--
0	New	0	1	0	4|2|1|3|5:++-++
0	New	1	0	0	4|2|1|3|5:++-+-
0	New	1	1	0	4|2|1|3|5:++--+
0	New	1	0	0	4|2|1|3|5:++---
0	New	0	1	0	4|2|1|3|5:+-+++
0	New	1	1	0	4|2|1|3|5:+-++-
0.083	<0.25	1	0	0	4|2|1|3|5:+-+-+
0.308	<0.50	1	0	0	4|2|1|3|5:+-+--
0	New	0	1	0	4|2|1|3|5:+--++
0	New	1	1	0	4|2|1|3|5:+--+-
0	New	1	1	0	4|2|1|3|5:+---+
0	New	1	0	0	4|2|1|3|5:+----
0	New	0	1	0	4|2|1|5|3:+++++
0	New	1	0	0	4|2|1|5|3:++++-
0	New	1	1	0	4|2|1|5|3:+++-+
0	New	1	0	0	4|2|1|5|3:+++--
0	New	0	0	0	4|2|1|5|3:++-++
0	New	1	0	0	4|2|1|5|3:++-+-
0	New	1	0	0	4|2|1|5|3:++--+
0	New	1	0	0	4|2|1|5|3:++---
0	New	1	0	0	4|2|1|5|3:+-+++
0	New	1	0	0	4|2|1|5|3:+-++-
0	New	0	0	0	4|2|1|5|3:+-+-+
0	New	1	0	0	4|2|1|5|3:+-+--
0	New	1	1	0	4|2|1|5|3:+--++
0	New	1	1	0	4|2|1|5|3:+--+-
0	New	1	0	0	4|2|1|5|3:+---+
0	New	1	0	0	4|2|1|5|3:+----
0	New	0	1	1	4|1|3|2|5:+++++
0	New	1	0	1	4|1|3|2|5:++++-
0	New	0	1	0	4|1|3|2|5:+++-+
0	New	1	0	0	4|1|3|2|5:+++--
0	New	0	1	0	4|1|3|2|5:++-++
0	New	1	1	0	4|1|3|2|5:++-+-
0	New	0	1	0	4|1|3|2|5:++--+
0	New	1	1	0	4|1|3|2|5:++---
0	New	0	1	0	4|1|3|2|5:+-+++
0	New	1	1	0	4|1|3|2|5:+-++-
3.368	known	0	0	0	4|1|3|2|5:+-+-+
0.964	<1.00	1	0	0	4|1|3|2|5:+-+--
0	New	0	1	0	4|1|3|2|5:+--++
0.002	<0.01	1	0	0	4|1|3|2|5:+--+-
0	New	0	1	1	4|1|3|2|5:+---+
0	New	1	0	1	4|1|3|2|5:+----
0	New	0	0	1	4|1|3|5|2:+++++
0	New	1	1	0	4|1|3|5|2:++++-
0	New	1	0	0	4|1|3|5|2:+++-+
0	New	1	0	0	4|1|3|5|2:+++--
0	New	0	1	0	4|1|3|5|2:++-++
0	New	1	1	0	4|1|3|5|2:++-+-
0	New	1	1	0	4|1|3|5|2:++--+
0	New	1	0	0	4|1|3|5|2:++---
0	New	1	0	1	4|1|3|5|2:+-+++
0	New	0	1	0	4|1|3|5|2:+-++-
0	New	1	0	0	4|1|3|5|2:+-+-+
0	New	1	0	0	4|1|3|5|2:+-+--
0	New	1	1	0	4|1|3|5|2:+--++
0	New	0	1	0	4|1|3|5|2:+--+-
0	New	1	0	0	4|1|3|5|2:+---+
0	New	1	0	0	4|1|3|5|2:+----
0	New	0	1	0	4|1|2|3|5:+++++
0	New	1	0	0	4|1|2|3|5:++++-
0	New	1	1	0	4|1|2|3|5:+++-+
0	New	1	0	0	4|1|2|3|5:+++--
2.5	known	0	0	0	4|1|2|3|5:++-++
0.143	<0.25	1	0	0	4|1|2|3|5:++-+-
0	New	1	0	0	4|1|2|3|5:++--+
0	New	1	0	0	4|1|2|3|5:++---
0	New	0	1	0	4|1|2|3|5:+-+++
0	New	1	0	0	4|1|2|3|5:+-++-
1.669	known	0	0	0	4|1|2|3|5:+-+-+
0.002	<0.01	1	0	0	4|1|2|3|5:+-+--
0	New	0	1	0	4|1|2|3|5:+--++
0	New	1	1	0	4|1|2|3|5:+--+-
0	New	1	0	0	4|1|2|3|5:+---+
0	New	1	0	0	4|1|2|3|5:+----
0	New	0	1	0	4|1|2|5|3:+++++
0	New	1	1	0	4|1|2|5|3:++++-
0	New	1	0	0	4|1|2|5|3:+++-+
0	New	1	0	0	4|1|2|5|3:+++--
0	New	0	1	0	4|1|2|5|3:++-++
0	New	1	0	0	4|1|2|5|3:++-+-
0	New	1	1	0	4|1|2|5|3:++--+
0	New	1	0	0	4|1|2|5|3:++---
0	New	0	0	0	4|1|2|5|3:+-+++
0	New	1	1	0	4|1|2|5|3:+-++-
0.2	<0.25	1	0	0	4|1|2|5|3:+-+-+
0	New	1	0	0	4|1|2|5|3:+-+--
0	New	0	1	0	4|1|2|5|3:+--++
0	New	1	0	0	4|1|2|5|3:+--+-
0	New	1	1	0	4|1|2|5|3:+---+
0	New	1	0	0	4|1|2|5|3:+----
0	New	0	0	0	4|1|5|2|3:+++++
0	New	1	0	0	4|1|5|2|3:++++-
0	New	0	1	0	4|1|5|2|3:+++-+
0	New	1	1	0	4|1|5|2|3:+++--
0	New	0	1	0	4|1|5|2|3:++-++
1	known	1	1	0	4|1|5|2|3:++-+-
0	New	0	1	0	4|1|5|2|3:++--+
0	New	1	1	0	4|1|5|2|3:++---
0	New	0	1	0	4|1|5|2|3:+-+++
0	New	1	0	0	4|1|5|2|3:+-++-
0	New	0	1	0	4|1|5|2|3:+-+-+
0	New	1	0	0	4|1|5|2|3:+-+--
0	New	0	1	0	4|1|5|2|3:+--++
0	New	1	0	0	4|1|5|2|3:+--+-
0	New	0	1	0	4|1|5|2|3:+---+
0	New	1	0	0	4|1|5|2|3:+----
0	New	0	0	1	4|1|5|3|2:+++++
0	New	1	0	0	4|1|5|3|2:++++-
0	New	1	0	0	4|1|5|3|2:+++-+
0	New	1	0	0	4|1|5|3|2:+++--
0	New	0	1	1	4|1|5|3|2:++-++
0	New	0	0	0	4|1|5|3|2:++-+-
0	New	1	1	0	4|1|5|3|2:++--+
0	New	1	0	0	4|1|5|3|2:++---
0	New	1	0	1	4|1|5|3|2:+-+++
0	New	0	0	0	4|1|5|3|2:+-++-
0	New	1	0	0	4|1|5|3|2:+-+-+
0	New	1	0	1	4|1|5|3|2:+-+--
0	New	1	0	0	4|1|5|3|2:+--++
0	New	0	0	0	4|1|5|3|2:+--+-
0	New	1	0	0	4|1|5|3|2:+---+
0	New	1	0	1	4|1|5|3|2:+----
0	New	0	1	1	5|2|1|4|3:+++++
0	New	1	1	0	5|2|1|4|3:++++-
0	New	1	0	0	5|2|1|4|3:+++-+
0	New	1	0	0	5|2|1|4|3:+++--
0	New	0	0	1	5|2|1|4|3:++-++
0	New	0	0	0	5|2|1|4|3:++-+-
0	New	1	0	0	5|2|1|4|3:++--+
0	New	1	0	0	5|2|1|4|3:++---
0	New	1	0	0	5|2|1|4|3:+-+++
0.025	<0.25	0	0	0	5|2|1|4|3:+-++-
0.45	<0.50	1	0	0	5|2|1|4|3:+-+-+
0	New	1	0	1	5|2|1|4|3:+-+--
0	New	1	0	0	5|2|1|4|3:+--++
0.75	<1.00	0	0	0	5|2|1|4|3:+--+-
0	New	1	0	0	5|2|1|4|3:+---+
0	New	1	0	1	5|2|1|4|3:+----
0.001	<0.01	0	1	0	5|2|1|3|4:+++++
0	New	1	0	0	5|2|1|3|4:++++-
0	New	0	1	0	5|2|1|3|4:+++-+
0	New	1	0	0	5|2|1|3|4:+++--
0	New	0	0	0	5|2|1|3|4:++-++
0	New	1	0	0	5|2|1|3|4:++-+-
0	New	0	0	0	5|2|1|3|4:++--+
0	New	1	0	0	5|2|1|3|4:++---
0	New	0	1	0	5|2|1|3|4:+-+++
0	New	1	0	0	5|2|1|3|4:+-++-
1.667	known	0	1	0	5|2|1|3|4:+-+-+
0	New	1	0	0	5|2|1|3|4:+-+--
0	New	0	1	0	5|2|1|3|4:+--++
0	New	1	0	0	5|2|1|3|4:+--+-
0	New	0	1	0	5|2|1|3|4:+---+
0	New	1	0	0	5|2|1|3|4:+----
0	New	0	1	1	5|1|3|4|2:+++++
0	New	1	1	0	5|1|3|4|2:++++-
0	New	1	0	0	5|1|3|4|2:+++-+
0	New	1	0	0	5|1|3|4|2:+++--
0	New	0	1	0	5|1|3|4|2:++-++
0	New	1	0	0	5|1|3|4|2:++-+-
0	New	1	1	0	5|1|3|4|2:++--+
0	New	1	0	1	5|1|3|4|2:++---
0	New	1	0	1	5|1|3|4|2:+-+++
0	New	0	1	0	5|1|3|4|2:+-++-
0	New	1	0	0	5|1|3|4|2:+-+-+
0.227	<0.25	0	0	0	5|1|3|4|2:+-+--
0	New	1	1	0	5|1|3|4|2:+--++
0	New	0	0	0	5|1|3|4|2:+--+-
0	New	1	1	0	5|1|3|4|2:+---+
0	New	1	1	1	5|1|3|4|2:+----
0	New	0	1	1	5|1|3|2|4:+++++
0	New	1	1	1	5|1|3|2|4:++++-
0	New	0	1	0	5|1|3|2|4:+++-+
0	New	1	1	0	5|1|3|2|4:+++--
0	New	0	1	0	5|1|3|2|4:++-++
0	New	1	0	0	5|1|3|2|4:++-+-
0	New	0	1	0	5|1|3|2|4:++--+
0	New	1	1	0	5|1|3|2|4:++---
0	New	0	1	0	5|1|3|2|4:+-+++
0	New	1	1	0	5|1|3|2|4:+-++-
0.929	<1.00	0	1	0	5|1|3|2|4:+-+-+
0	New	1	0	0	5|1|3|2|4:+-+--
0	New	0	1	0	5|1|3|2|4:+--++
0	New	1	1	0	5|1|3|2|4:+--+-
0	New	0	1	1	5|1|3|2|4:+---+
0	New	1	0	1	5|1|3|2|4:+----
0.113	<0.25	0	0	1	5|1|4|3|2:+++++
0	New	1	0	0	5|1|4|3|2:++++-
1.002	known	0	0	0	5|1|4|3|2:+++-+
0	New	1	0	0	5|1|4|3|2:+++--
0	New	0	1	1	5|1|4|3|2:++-++
0	New	0	0	0	5|1|4|3|2:++-+-
0	New	0	1	0	5|1|4|3|2:++--+
0	New	1	0	0	5|1|4|3|2:++---
0	New	1	0	0	5|1|4|3|2:+-+++
0	New	0	1	0	5|1|4|3|2:+-++-
3.302	known	0	0	0	5|1|4|3|2:+-+-+
0.333	<0.50	0	0	1	5|1|4|3|2:+-+--
0	New	1	0	0	5|1|4|3|2:+--++
0	New	0	0	0	5|1|4|3|2:+--+-
0	New	1	0	0	5|1|4|3|2:+---+
0	New	0	0	1	5|1|4|3|2:+----
0.512	<1.00	0	0	1	5|1|4|2|3:+++++
0.286	<0.50	0	1	0	5|1|4|2|3:++++-
0	New	0	0	0	5|1|4|2|3:+++-+
0	New	0	0	0	5|1|4|2|3:+++--
0.25	<0.50	0	1	0	5|1|4|2|3:++-++
0	New	0	1	0	5|1|4|2|3:++-+-
0	New	0	0	0	5|1|4|2|3:++--+
0	New	0	1	0	5|1|4|2|3:++---
0.328	<0.50	0	1	0	5|1|4|2|3:+-+++
0	New	0	1	0	5|1|4|2|3:+-++-
1.023	known	0	0	0	5|1|4|2|3:+-+-+
0	New	0	0	0	5|1|4|2|3:+-+--
0.002	<0.01	0	0	0	5|1|4|2|3:+--++
1	known	0	0	0	5|1|4|2|3:+--+-
0	New	0	1	0	5|1|4|2|3:+---+
0.023	<0.25	0	0	1	5|1|4|2|3:+----
0.002	<0.01	0	0	1	5|1|2|4|3:+++++
0.004	<0.01	0	0	0	5|1|2|4|3:++++-
0	New	1	0	0	5|1|2|4|3:+++-+
0	New	1	1	0	5|1|2|4|3:+++--
0	New	0	1	0	5|1|2|4|3:++-++
1.894	known	0	0	0	5|1|2|4|3:++-+-
0	New	1	0	0	5|1|2|4|3:++--+
0	New	1	0	1	5|1|2|4|3:++---
0	New	0	0	1	5|1|2|4|3:+-+++
1.345	known	0	0	0	5|1|2|4|3:+-++-
0.001	<0.01	0	0	0	5|1|2|4|3:+-+-+
0.013	<0.25	0	1	0	5|1|2|4|3:+-+--
0	New	0	1	0	5|1|2|4|3:+--++
0	New	0	1	0	5|1|2|4|3:+--+-
0	New	1	0	0	5|1|2|4|3:+---+
0	New	1	0	1	5|1|2|4|3:+----
0.889	<1.00	0	0	0	5|1|2|3|4:+++++
0	New	1	0	0	5|1|2|3|4:++++-
0.0001	<0.01	0	0	0	5|1|2|3|4:+++-+
0	New	1	0	0	5|1|2|3|4:+++--
0.167	<0.25	0	0	0	5|1|2|3|4:++-++
1.04	known	1	0	0	5|1|2|3|4:++-+-
0	New	0	1	0	5|1|2|3|4:++--+
0	New	1	0	0	5|1|2|3|4:++---
0.283	<0.50	0	0	0	5|1|2|3|4:+-+++
0.004	<0.01	1	0	0	5|1|2|3|4:+-++-
11.353	known	0	0	0	5|1|2|3|4:+-+-+
0	New	1	0	0	5|1|2|3|4:+-+--
0	New	0	1	0	5|1|2|3|4:+--++
0	New	1	0	0	5|1|2|3|4:+--+-
0	New	0	1	0	5|1|2|3|4:+---+
0.012	<0.25	1	0	0	5|1|2|3|4:+----

## Sheet: 6beta.summary
# jp: violate connection jump rule (0/1)
# ov: violate connection overlap rule (0/1)
# en: violate connection end rule (0/1)
frequency	class	jp	ov	en	pattern
0.061	<0.25	0	0	0	1|2|3|4|5|6:++++++
0.028	<0.25	0	0	0	1|2|3|4|5|6:+++++-
0	New	0	0	0	1|2|3|4|5|6:++++-+
0	New	0	0	0	1|2|3|4|5|6:++++--
0	New	0	0	0	1|2|3|4|5|6:+++-++
0.048	<0.25	0	0	0	1|2|3|4|5|6:+++-+-
0	New	0	0	0	1|2|3|4|5|6:+++--+
0	New	0	0	0	1|2|3|4|5|6:+++---
0	New	0	0	0	1|2|3|4|5|6:++-+++
0.019	<0.25	0	0	0	1|2|3|4|5|6:++-++-
0.449	<0.50	0	0	0	1|2|3|4|5|6:++-+-+
0.451	<0.50	0	0	0	1|2|3|4|5|6:++-+--
0	New	0	0	0	1|2|3|4|5|6:++--++
0	New	0	0	0	1|2|3|4|5|6:++--+-
0	New	0	0	0	1|2|3|4|5|6:++---+
0	New	0	0	0	1|2|3|4|5|6:++----
0.117	<0.25	0	0	0	1|2|3|4|5|6:+-++++
1.644	known	0	0	0	1|2|3|4|5|6:+-+++-
0.965	<1.00	0	0	0	1|2|3|4|5|6:+-++-+
0.004	<0.01	0	0	0	1|2|3|4|5|6:+-++--
0.062	<0.25	0	0	0	1|2|3|4|5|6:+-+-++
16.602	known	0	0	0	1|2|3|4|5|6:+-+-+-
0.626	<1.00	0	0	0	1|2|3|4|5|6:+-+--+
0.018	<0.25	0	0	0	1|2|3|4|5|6:+-+---
0	New	0	0	0	1|2|3|4|5|6:+--+++
0.05	<0.25	0	0	0	1|2|3|4|5|6:+--++-
0.428	<0.50	0	0	0	1|2|3|4|5|6:+--+-+
0	New	0	0	0	1|2|3|4|5|6:+--+--
0	New	0	0	0	1|2|3|4|5|6:+---++
1.571	known	0	0	0	1|2|3|4|5|6:+---+-
0	New	0	0	0	1|2|3|4|5|6:+----+
0.109	<0.25	0	0	0	1|2|3|4|5|6:+-----
0	New	0	0	1	1|2|3|4|6|5:++++++
0	New	0	0	0	1|2|3|4|6|5:+++++-
0	New	0	0	0	1|2|3|4|6|5:++++-+
0	New	0	1	0	1|2|3|4|6|5:++++--
0	New	0	1	0	1|2|3|4|6|5:+++-++
0.111	<0.25	0	0	0	1|2|3|4|6|5:+++-+-
0	New	0	0	0	1|2|3|4|6|5:+++--+
0	New	0	0	1	1|2|3|4|6|5:+++---
0	New	0	0	1	1|2|3|4|6|5:++-+++
0	New	0	0	0	1|2|3|4|6|5:++-++-
0	New	0	0	0	1|2|3|4|6|5:++-+-+
0	New	0	1	0	1|2|3|4|6|5:++-+--
0	New	0	1	0	1|2|3|4|6|5:++--++
0	New	0	0	0	1|2|3|4|6|5:++--+-
0.03	<0.25	0	0	0	1|2|3|4|6|5:++---+
0	New	0	0	1	1|2|3|4|6|5:++----
0	New	0	0	1	1|2|3|4|6|5:+-++++
1.004	known	0	0	0	1|2|3|4|6|5:+-+++-
0.799	<1.00	0	0	0	1|2|3|4|6|5:+-++-+
0	New	0	1	0	1|2|3|4|6|5:+-++--
0.008	<0.01	0	1	0	1|2|3|4|6|5:+-+-++
4.623	known	0	0	0	1|2|3|4|6|5:+-+-+-
0	New	0	0	0	1|2|3|4|6|5:+-+--+
0	New	0	0	1	1|2|3|4|6|5:+-+---
0	New	0	0	1	1|2|3|4|6|5:+--+++
0	New	0	0	0	1|2|3|4|6|5:+--++-
0.417	<0.50	0	0	0	1|2|3|4|6|5:+--+-+
0	New	0	1	0	1|2|3|4|6|5:+--+--
0	New	0	1	0	1|2|3|4|6|5:+---++
0	New	0	0	0	1|2|3|4|6|5:+---+-
0.233	<0.25	0	0	0	1|2|3|4|6|5:+----+
0	New	0	0	1	1|2|3|4|6|5:+-----
0	New	0	0	1	1|2|3|5|4|6:++++++
0	New	0	1	1	1|2|3|5|4|6:+++++-
0	New	0	1	0	1|2|3|5|4|6:++++-+
0	New	0	1	0	1|2|3|5|4|6:++++--
0	New	0	0	0	1|2|3|5|4|6:+++-++
0	New	0	0	0	1|2|3|5|4|6:+++-+-
0	New	0	1	0	1|2|3|5|4|6:+++--+
0	New	0	1	0	1|2|3|5|4|6:+++---
0	New	0	1	0	1|2|3|5|4|6:++-+++
0	New	0	1	0	1|2|3|5|4|6:++-++-
0	New	0	0	0	1|2|3|5|4|6:++-+-+
0	New	0	0	0	1|2|3|5|4|6:++-+--
0	New	0	1	0	1|2|3|5|4|6:++--++
0	New	0	1	0	1|2|3|5|4|6:++--+-
0	New	0	1	1	1|2|3|5|4|6:++---+
0	New	0	0	1	1|2|3|5|4|6:++----
0	New	0	0	1	1|2|3|5|4|6:+-++++
0	New	0	1	1	1|2|3|5|4|6:+-+++-
0	New	0	1	0	1|2|3|5|4|6:+-++-+
0	New	0	1	0	1|2|3|5|4|6:+-++--
0	New	0	0	0	1|2|3|5|4|6:+-+-++
1.223	known	0	0	0	1|2|3|5|4|6:+-+-+-
0	New	0	1	0	1|2|3|5|4|6:+-+--+
0	New	0	1	0	1|2|3|5|4|6:+-+---
0	New	0	1	0	1|2|3|5|4|6:+--+++
0	New	0	1	0	1|2|3|5|4|6:+--++-
0	New	0	0	0	1|2|3|5|4|6:+--+-+
0	New	0	0	0	1|2|3|5|4|6:+--+--
0	New	0	1	0	1|2|3|5|4|6:+---++
0	New	0	1	0	1|2|3|5|4|6:+---+-
0	New	0	1	1	1|2|3|5|4|6:+----+
0	New	0	0	1	1|2|3|5|4|6:+-----
0	New	0	1	1	1|2|3|5|6|4:++++++
0	New	1	1	0	1|2|3|5|6|4:+++++-
0	New	0	0	1	1|2|3|5|6|4:++++-+
0	New	1	0	0	1|2|3|5|6|4:++++--
0	New	0	0	0	1|2|3|5|6|4:+++-++
0	New	1	0	0	1|2|3|5|6|4:+++-+-
0	New	0	1	0	1|2|3|5|6|4:+++--+
0	New	1	0	1	1|2|3|5|6|4:+++---
0	New	1	0	1	1|2|3|5|6|4:++-+++
0	New	0	1	0	1|2|3|5|6|4:++-++-
0	New	1	0	0	1|2|3|5|6|4:++-+-+
0	New	0	0	0	1|2|3|5|6|4:++-+--
0	New	1	0	0	1|2|3|5|6|4:++--++
0	New	0	0	0	1|2|3|5|6|4:++--+-
0	New	1	1	0	1|2|3|5|6|4:++---+
0	New	0	1	1	1|2|3|5|6|4:++----
0	New	0	1	1	1|2|3|5|6|4:+-++++
0	New	1	1	0	1|2|3|5|6|4:+-+++-
0	New	0	0	0	1|2|3|5|6|4:+-++-+
0	New	1	0	0	1|2|3|5|6|4:+-++--
0	New	0	0	0	1|2|3|5|6|4:+-+-++
0	New	1	0	0	1|2|3|5|6|4:+-+-+-
0	New	0	1	0	1|2|3|5|6|4:+-+--+
0	New	1	0	1	1|2|3|5|6|4:+-+---
0	New	1	0	1	1|2|3|5|6|4:+--+++
0	New	0	1	0	1|2|3|5|6|4:+--++-
0	New	1	0	0	1|2|3|5|6|4:+--+-+
0	New	0	0	0	1|2|3|5|6|4:+--+--
0	New	1	0	0	1|2|3|5|6|4:+---++
0	New	0	0	1	1|2|3|5|6|4:+---+-
0	New	1	1	0	1|2|3|5|6|4:+----+
0	New	0	1	1	1|2|3|5|6|4:+-----
0	New	0	0	1	1|2|3|6|5|4:++++++
0	New	1	0	1	1|2|3|6|5|4:+++++-
0	New	0	0	0	1|2|3|6|5|4:++++-+
0	New	1	0	0	1|2|3|6|5|4:++++--
0	New	0	0	1	1|2|3|6|5|4:+++-++
0	New	0	0	0	1|2|3|6|5|4:+++-+-
0	New	0	1	0	1|2|3|6|5|4:+++--+
0	New	1	0	0	1|2|3|6|5|4:+++---
0	New	1	0	0	1|2|3|6|5|4:++-+++
0	New	0	1	0	1|2|3|6|5|4:++-++-
0.169	<0.25	0	0	0	1|2|3|6|5|4:++-+-+
0.042	<0.25	0	0	1	1|2|3|6|5|4:++-+--
0	New	1	0	0	1|2|3|6|5|4:++--++
0.024	<0.25	0	0	0	1|2|3|6|5|4:++--+-
0	New	1	0	0	1|2|3|6|5|4:++---+
0	New	0	0	1	1|2|3|6|5|4:++----
0	New	0	0	1	1|2|3|6|5|4:+-++++
0	New	1	0	0	1|2|3|6|5|4:+-+++-
1.25	known	0	0	0	1|2|3|6|5|4:+-++-+
0	New	1	0	0	1|2|3|6|5|4:+-++--
0	New	0	0	1	1|2|3|6|5|4:+-+-++
2.653	known	0	0	0	1|2|3|6|5|4:+-+-+-
0	New	0	1	0	1|2|3|6|5|4:+-+--+
0	New	1	0	0	1|2|3|6|5|4:+-+---
0	New	1	0	0	1|2|3|6|5|4:+--+++
0.167	<0.25	0	1	0	1|2|3|6|5|4:+--++-
0	New	0	0	0	1|2|3|6|5|4:+--+-+
0	New	0	0	1	1|2|3|6|5|4:+--+--
0	New	1	0	0	1|2|3|6|5|4:+---++
0	New	0	0	0	1|2|3|6|5|4:+---+-
0	New	1	0	1	1|2|3|6|5|4:+----+
0	New	0	0	1	1|2|3|6|5|4:+-----
0	New	0	0	1	1|2|3|6|4|5:++++++
0	New	0	1	0	1|2|3|6|4|5:+++++-
0	New	0	0	1	1|2|3|6|4|5:++++-+
0	New	0	0	0	1|2|3|6|4|5:++++--
0	New	0	0	0	1|2|3|6|4|5:+++-++
0	New	0	0	0	1|2|3|6|4|5:+++-+-
0	New	0	0	0	1|2|3|6|4|5:+++--+
0	New	0	1	0	1|2|3|6|4|5:+++---
0	New	0	1	0	1|2|3|6|4|5:++-+++
0	New	0	0	0	1|2|3|6|4|5:++-++-
0	New	0	0	0	1|2|3|6|4|5:++-+-+
0.167	<0.25	0	0	0	1|2|3|6|4|5:++-+--
0	New	0	0	0	1|2|3|6|4|5:++--++
0	New	0	0	0	1|2|3|6|4|5:++--+-
0	New	0	1	0	1|2|3|6|4|5:++---+
0	New	0	0	1	1|2|3|6|4|5:++----
0.006	<0.01	0	0	1	1|2|3|6|4|5:+-++++
0	New	0	1	0	1|2|3|6|4|5:+-+++-
1	known	0	0	0	1|2|3|6|4|5:+-++-+
0	New	0	0	0	1|2|3|6|4|5:+-++--
0.722	<1.00	0	0	0	1|2|3|6|4|5:+-+-++
0.315	<0.50	0	0	0	1|2|3|6|4|5:+-+-+-
0.004	<0.01	0	0	0	1|2|3|6|4|5:+-+--+
0	New	0	1	0	1|2|3|6|4|5:+-+---
0	New	0	1	0	1|2|3|6|4|5:+--+++
0	New	0	0	0	1|2|3|6|4|5:+--++-
0	New	0	0	0	1|2|3|6|4|5:+--+-+
0	New	0	0	0	1|2|3|6|4|5:+--+--
0	New	0	0	0	1|2|3|6|4|5:+---++
0	New	0	0	1	1|2|3|6|4|5:+---+-
0	New	0	1	0	1|2|3|6|4|5:+----+
0	New	0	0	1	1|2|3|6|4|5:+-----
0	New	0	0	1	1|2|4|3|5|6:++++++
0	New	0	0	1	1|2|4|3|5|6:+++++-
0	New	0	1	1	1|2|4|3|5|6:++++-+
0	New	0	1	1	1|2|4|3|5|6:++++--
0	New	0	1	0	1|2|4|3|5|6:+++-++
0.5	<1.00	0	1	0	1|2|4|3|5|6:+++-+-
0	New	0	1	0	1|2|4|3|5|6:+++--+
0	New	0	1	0	1|2|4|3|5|6:+++---
0	New	0	0	0	1|2|4|3|5|6:++-+++
0	New	0	0	0	1|2|4|3|5|6:++-++-
0	New	0	0	0	1|2|4|3|5|6:++-+-+
0	New	0	0	0	1|2|4|3|5|6:++-+--
0	New	0	1	0	1|2|4|3|5|6:++--++
0	New	0	1	0	1|2|4|3|5|6:++--+-
0	New	0	1	0	1|2|4|3|5|6:++---+
0	New	0	1	0	1|2|4|3|5|6:++----
0.063	<0.25	0	1	0	1|2|4|3|5|6:+-++++
0	New	0	1	0	1|2|4|3|5|6:+-+++-
0.004	<0.01	0	1	0	1|2|4|3|5|6:+-++-+
0	New	0	1	0	1|2|4|3|5|6:+-++--
0	New	0	0	0	1|2|4|3|5|6:+-+-++
0	New	0	0	0	1|2|4|3|5|6:+-+-+-
0	New	0	0	0	1|2|4|3|5|6:+-+--+
0	New	0	0	0	1|2|4|3|5|6:+-+---
0	New	0	1	0	1|2|4|3|5|6:+--+++
0	New	0	1	0	1|2|4|3|5|6:+--++-
1	known	0	1	0	1|2|4|3|5|6:+--+-+
0	New	0	1	0	1|2|4|3|5|6:+--+--
0	New	0	1	1	1|2|4|3|5|6:+---++
0.001	<0.01	0	1	1	1|2|4|3|5|6:+---+-
0	New	0	0	1	1|2|4|3|5|6:+----+
0	New	0	0	1	1|2|4|3|5|6:+-----
0	New	0	0	1	1|2|4|3|6|5:++++++
0	New	1	0	1	1|2|4|3|6|5:+++++-
0	New	0	0	1	1|2|4|3|6|5:++++-+
0	New	1	0	1	1|2|4|3|6|5:++++--
0	New	0	1	1	1|2|4|3|6|5:+++-++
0	New	0	0	0	1|2|4|3|6|5:+++-+-
0	New	0	1	0	1|2|4|3|6|5:+++--+
0	New	1	0	0	1|2|4|3|6|5:+++---
0	New	1	0	1	1|2|4|3|6|5:++-+++
0	New	0	0	0	1|2|4|3|6|5:++-++-
0	New	0	0	0	1|2|4|3|6|5:++-+-+
0	New	0	0	1	1|2|4|3|6|5:++-+--
0	New	1	1	0	1|2|4|3|6|5:++--++
0	New	0	1	0	1|2|4|3|6|5:++--+-
0	New	1	1	0	1|2|4|3|6|5:++---+
0	New	0	1	1	1|2|4|3|6|5:++----
0	New	0	1	1	1|2|4|3|6|5:+-++++
0	New	1	1	0	1|2|4|3|6|5:+-+++-
0	New	0	1	0	1|2|4|3|6|5:+-++-+
0	New	1	1	0	1|2|4|3|6|5:+-++--
0	New	0	0	1	1|2|4|3|6|5:+-+-++
0	New	0	0	0	1|2|4|3|6|5:+-+-+-
0	New	0	0	0	1|2|4|3|6|5:+-+--+
0	New	1	0	1	1|2|4|3|6|5:+-+---
0	New	1	0	0	1|2|4|3|6|5:+--+++
0.114	<0.25	0	1	0	1|2|4|3|6|5:+--++-
0	New	0	0	0	1|2|4|3|6|5:+--+-+
0	New	0	1	1	1|2|4|3|6|5:+--+--
0	New	1	0	1	1|2|4|3|6|5:+---++
0	New	0	0	1	1|2|4|3|6|5:+---+-
0	New	1	0	1	1|2|4|3|6|5:+----+
0	New	0	0	1	1|2|4|3|6|5:+-----
0	New	0	1	1	1|2|4|5|3|6:++++++
0	New	0	1	1	1|2|4|5|3|6:+++++-
0	New	1	1	0	1|2|4|5|3|6:++++-+
0	New	1	1	0	1|2|4|5|3|6:++++--
0	New	0	1	1	1|2|4|5|3|6:+++-++
0	New	0	0	1	1|2|4|5|3|6:+++-+-
0	New	1	0	0	1|2|4|5|3|6:+++--+
0	New	1	0	0	1|2|4|5|3|6:+++---
0	New	0	0	0	1|2|4|5|3|6:++-+++
0	New	0	1	0	1|2|4|5|3|6:++-++-
0.083	<0.25	1	0	0	1|2|4|5|3|6:++-+-+
0	New	1	1	0	1|2|4|5|3|6:++-+--
0	New	0	1	0	1|2|4|5|3|6:++--++
0	New	0	1	0	1|2|4|5|3|6:++--+-
0	New	1	0	1	1|2|4|5|3|6:++---+
0	New	1	0	1	1|2|4|5|3|6:++----
0	New	1	0	1	1|2|4|5|3|6:+-++++
0	New	1	0	1	1|2|4|5|3|6:+-+++-
0	New	0	1	0	1|2|4|5|3|6:+-++-+
0	New	0	1	0	1|2|4|5|3|6:+-++--
0	New	1	1	0	1|2|4|5|3|6:+-+-++
0	New	1	0	0	1|2|4|5|3|6:+-+-+-
0	New	0	1	0	1|2|4|5|3|6:+-+--+
0	New	0	0	0	1|2|4|5|3|6:+-+---
0	New	1	0	0	1|2|4|5|3|6:+--+++
0	New	1	0	0	1|2|4|5|3|6:+--++-
0	New	0	0	0	1|2|4|5|3|6:+--+-+
0	New	0	1	0	1|2|4|5|3|6:+--+--
0	New	1	1	0	1|2|4|5|3|6:+---++
0	New	1	1	0	1|2|4|5|3|6:+---+-
0	New	0	1	1	1|2|4|5|3|6:+----+
0	New	0	1	1	1|2|4|5|3|6:+-----
0	New	0	1	1	1|2|4|5|6|3:++++++
0	New	1	0	0	1|2|4|5|6|3:+++++-
0	New	0	1	1	1|2|4|5|6|3:++++-+
0	New	1	0	0	1|2|4|5|6|3:++++--
0	New	0	0	1	1|2|4|5|6|3:+++-++
0	New	1	0	0	1|2|4|5|6|3:+++-+-
0	New	0	1	1	1|2|4|5|6|3:+++--+
0	New	1	0	0	1|2|4|5|6|3:+++---
0	New	1	1	0	1|2|4|5|6|3:++-+++
0	New	1	1	0	1|2|4|5|6|3:++-++-
0	New	0	0	0	1|2|4|5|6|3:++-+-+
0	New	1	0	0	1|2|4|5|6|3:++-+--
0	New	1	0	0	1|2|4|5|6|3:++--++
0	New	1	0	1	1|2|4|5|6|3:++--+-
0	New	1	0	0	1|2|4|5|6|3:++---+
0	New	1	0	1	1|2|4|5|6|3:++----
0	New	1	0	1	1|2|4|5|6|3:+-++++
0.6	<1.00	1	0	0	1|2|4|5|6|3:+-+++-
0	New	1	0	1	1|2|4|5|6|3:+-++-+
0	New	1	0	0	1|2|4|5|6|3:+-++--
0	New	1	0	0	1|2|4|5|6|3:+-+-++
0.297	<0.50	0	0	0	1|2|4|5|6|3:+-+-+-
0	New	1	1	0	1|2|4|5|6|3:+-+--+
0	New	1	1	0	1|2|4|5|6|3:+-+---
0	New	1	0	0	1|2|4|5|6|3:+--+++
0	New	0	1	0	1|2|4|5|6|3:+--++-
0	New	1	0	0	1|2|4|5|6|3:+--+-+
0	New	0	0	0	1|2|4|5|6|3:+--+--
0	New	1	0	0	1|2|4|5|6|3:+---++
0	New	0	1	1	1|2|4|5|6|3:+---+-
0	New	1	0	0	1|2|4|5|6|3:+----+
0	New	0	1	1	1|2|4|5|6|3:+-----
0	New	0	1	1	1|2|4|6|5|3:++++++
0	New	1	0	1	1|2|4|6|5|3:+++++-
0	New	0	1	1	1|2|4|6|5|3:++++-+
0	New	1	0	0	1|2|4|6|5|3:++++--
0	New	0	1	1	1|2|4|6|5|3:+++-++
0	New	1	0	0	1|2|4|6|5|3:+++-+-
0	New	0	1	1	1|2|4|6|5|3:+++--+
0	New	1	1	0	1|2|4|6|5|3:+++---
0	New	1	1	0	1|2|4|6|5|3:++-+++
0	New	1	1	0	1|2|4|6|5|3:++-++-
0	New	1	0	0	1|2|4|6|5|3:++-+-+
0	New	1	0	0	1|2|4|6|5|3:++-+--
0	New	1	0	0	1|2|4|6|5|3:++--++
0	New	1	0	0	1|2|4|6|5|3:++--+-
0	New	1	1	1	1|2|4|6|5|3:++---+
0	New	1	1	1	1|2|4|6|5|3:++----
0	New	1	1	1	1|2|4|6|5|3:+-++++
0	New	1	1	1	1|2|4|6|5|3:+-+++-
0	New	1	0	0	1|2|4|6|5|3:+-++-+
0	New	1	0	0	1|2|4|6|5|3:+-++--
0	New	1	0	0	1|2|4|6|5|3:+-+-++
0	New	1	0	0	1|2|4|6|5|3:+-+-+-
0	New	1	1	0	1|2|4|6|5|3:+-+--+
0	New	1	1	0	1|2|4|6|5|3:+-+---
0	New	1	1	0	1|2|4|6|5|3:+--+++
0	New	0	1	0	1|2|4|6|5|3:+--++-
0	New	1	0	0	1|2|4|6|5|3:+--+-+
0	New	0	1	0	1|2|4|6|5|3:+--+--
0	New	1	0	0	1|2|4|6|5|3:+---++
0	New	0	1	0	1|2|4|6|5|3:+---+-
0	New	1	0	1	1|2|4|6|5|3:+----+
0	New	0	1	1	1|2|4|6|5|3:+-----
0	New	0	0	1	1|2|4|6|3|5:++++++
0	New	1	1	1	1|2|4|6|3|5:+++++-
0	New	1	1	0	1|2|4|6|3|5:++++-+
0	New	1	1	0	1|2|4|6|3|5:++++--
0	New	0	1	1	1|2|4|6|3|5:+++-++
0	New	1	0	1	1|2|4|6|3|5:+++-+-
0	New	1	1	0	1|2|4|6|3|5:+++--+
0	New	1	1	0	1|2|4|6|3|5:+++---
0	New	1	1	1	1|2|4|6|3|5:++-+++
0	New	0	1	0	1|2|4|6|3|5:++-++-
0	New	1	0	0	1|2|4|6|3|5:++-+-+
0	New	1	1	0	1|2|4|6|3|5:++-+--
0	New	1	1	0	1|2|4|6|3|5:++--++
0	New	0	1	0	1|2|4|6|3|5:++--+-
0	New	1	0	0	1|2|4|6|3|5:++---+
0	New	1	0	0	1|2|4|6|3|5:++----
0	New	1	0	0	1|2|4|6|3|5:+-++++
0	New	1	0	0	1|2|4|6|3|5:+-+++-
0	New	0	1	0	1|2|4|6|3|5:+-++-+
0	New	1	1	0	1|2|4|6|3|5:+-++--
0	New	1	1	0	1|2|4|6|3|5:+-+-++
0	New	1	0	0	1|2|4|6|3|5:+-+-+-
0	New	0	1	0	1|2|4|6|3|5:+-+--+
0	New	1	1	1	1|2|4|6|3|5:+-+---
0	New	1	1	0	1|2|4|6|3|5:+--+++
0	New	1	1	0	1|2|4|6|3|5:+--++-
0	New	1	0	0	1|2|4|6|3|5:+--+-+
0	New	0	1	0	1|2|4|6|3|5:+--+--
0	New	1	1	0	1|2|4|6|3|5:+---++
0	New	1	1	0	1|2|4|6|3|5:+---+-
0	New	1	1	0	1|2|4|6|3|5:+----+
0	New	0	0	1	1|2|4|6|3|5:+-----
0	New	0	0	1	1|2|5|4|3|6:++++++
0	New	1	0	1	1|2|5|4|3|6:+++++-
0	New	1	0	1	1|2|5|4|3|6:++++-+
0	New	1	0	1	1|2|5|4|3|6:++++--
0	New	0	0	0	1|2|5|4|3|6:+++-++
0	New	0	0	0	1|2|5|4|3|6:+++-+-
0	New	1	1	0	1|2|5|4|3|6:+++--+
0	New	1	0	0	1|2|5|4|3|6:+++---
0	New	1	0	1	1|2|5|4|3|6:++-+++
0	New	0	1	1	1|2|5|4|3|6:++-++-
0	New	0	0	0	1|2|5|4|3|6:++-+-+
0	New	0	0	0	1|2|5|4|3|6:++-+--
0	New	1	1	0	1|2|5|4|3|6:++--++
0	New	0	1	0	1|2|5|4|3|6:++--+-
0	New	1	0	0	1|2|5|4|3|6:++---+
0	New	1	0	0	1|2|5|4|3|6:++----
0	New	1	0	0	1|2|5|4|3|6:+-++++
0	New	1	0	0	1|2|5|4|3|6:+-+++-
0	New	0	1	0	1|2|5|4|3|6:+-++-+
0	New	1	1	0	1|2|5|4|3|6:+-++--
0	New	0	0	0	1|2|5|4|3|6:+-+-++
0.133	<0.25	0	0	0	1|2|5|4|3|6:+-+-+-
0	New	0	1	1	1|2|5|4|3|6:+-+--+
0	New	1	0	1	1|2|5|4|3|6:+-+---
0	New	1	0	0	1|2|5|4|3|6:+--+++
0	New	1	1	0	1|2|5|4|3|6:+--++-
0	New	0	0	0	1|2|5|4|3|6:+--+-+
0	New	0	0	0	1|2|5|4|3|6:+--+--
0	New	1	0	0	1|2|5|4|3|6:+---++
0	New	1	0	0	1|2|5|4|3|6:+---+-
0	New	1	0	1	1|2|5|4|3|6:+----+
0	New	0	0	1	1|2|5|4|3|6:+-----
0	New	0	1	1	1|2|5|4|6|3:++++++
0	New	1	1	1	1|2|5|4|6|3:+++++-
0	New	0	1	1	1|2|5|4|6|3:++++-+
0	New	1	0	1	1|2|5|4|6|3:++++--
0	New	0	1	0	1|2|5|4|6|3:+++-++
0	New	1	0	0	1|2|5|4|6|3:+++-+-
0	New	0	1	0	1|2|5|4|6|3:+++--+
0	New	1	1	0	1|2|5|4|6|3:+++---
0	New	0	1	0	1|2|5|4|6|3:++-+++
0	New	1	0	0	1|2|5|4|6|3:++-++-
0	New	0	0	0	1|2|5|4|6|3:++-+-+
0	New	1	0	0	1|2|5|4|6|3:++-+--
0	New	0	1	0	1|2|5|4|6|3:++--++
0	New	1	0	0	1|2|5|4|6|3:++--+-
0	New	0	1	0	1|2|5|4|6|3:++---+
0	New	1	0	1	1|2|5|4|6|3:++----
0	New	1	0	1	1|2|5|4|6|3:+-++++
0	New	0	1	0	1|2|5|4|6|3:+-+++-
0	New	1	0	0	1|2|5|4|6|3:+-++-+
0	New	0	1	0	1|2|5|4|6|3:+-++--
0	New	1	0	0	1|2|5|4|6|3:+-+-++
0	New	0	0	0	1|2|5|4|6|3:+-+-+-
0	New	1	0	0	1|2|5|4|6|3:+-+--+
0	New	0	1	0	1|2|5|4|6|3:+-+---
0	New	1	1	0	1|2|5|4|6|3:+--+++
0	New	0	1	0	1|2|5|4|6|3:+--++-
0	New	1	0	0	1|2|5|4|6|3:+--+-+
0	New	0	1	0	1|2|5|4|6|3:+--+--
0	New	1	0	0	1|2|5|4|6|3:+---++
0	New	0	1	0	1|2|5|4|6|3:+---+-
0	New	1	1	0	1|2|5|4|6|3:+----+
0	New	0	1	1	1|2|5|4|6|3:+-----
0	New	0	1	1	1|2|5|3|4|6:++++++
0	New	1	0	1	1|2|5|3|4|6:+++++-
0	New	0	1	0	1|2|5|3|4|6:++++-+
0	New	1	1	0	1|2|5|3|4|6:++++--
0	New	0	1	1	1|2|5|3|4|6:+++-++
0	New	1	0	1	1|2|5|3|4|6:+++-+-
0	New	0	1	0	1|2|5|3|4|6:+++--+
0	New	1	0	0	1|2|5|3|4|6:+++---
0	New	1	0	0	1|2|5|3|4|6:++-+++
0	New	0	1	0	1|2|5|3|4|6:++-++-
0	New	1	0	0	1|2|5|3|4|6:++-+-+
0	New	0	0	0	1|2|5|3|4|6:++-+--
0	New	1	0	0	1|2|5|3|4|6:++--++
0	New	0	1	0	1|2|5|3|4|6:++--+-
0	New	1	1	0	1|2|5|3|4|6:++---+
0	New	0	1	0	1|2|5|3|4|6:++----
0	New	0	1	0	1|2|5|3|4|6:+-++++
0	New	1	1	0	1|2|5|3|4|6:+-+++-
0	New	0	1	0	1|2|5|3|4|6:+-++-+
0	New	1	0	0	1|2|5|3|4|6:+-++--
0	New	0	0	0	1|2|5|3|4|6:+-+-++
0	New	1	0	0	1|2|5|3|4|6:+-+-+-
0	New	0	1	0	1|2|5|3|4|6:+-+--+
0	New	1	0	0	1|2|5|3|4|6:+-+---
0	New	1	0	0	1|2|5|3|4|6:+--+++
0	New	0	1	0	1|2|5|3|4|6:+--++-
0	New	1	0	0	1|2|5|3|4|6:+--+-+
0	New	0	1	0	1|2|5|3|4|6:+--+--
0	New	1	1	0	1|2|5|3|4|6:+---++
0	New	0	1	0	1|2|5|3|4|6:+---+-
0	New	1	0	1	1|2|5|3|4|6:+----+
0	New	0	1	1	1|2|5|3|4|6:+-----
0	New	0	0	1	1|2|5|3|6|4:++++++
0	New	1	1	0	1|2|5|3|6|4:+++++-
0	New	0	1	1	1|2|5|3|6|4:++++-+
0	New	1	1	0	1|2|5|3|6|4:++++--
0	New	0	1	1	1|2|5|3|6|4:+++-++
0	New	1	1	0	1|2|5|3|6|4:+++-+-
0	New	0	1	1	1|2|5|3|6|4:+++--+
0	New	1	1	0	1|2|5|3|6|4:+++---
0	New	1	0	0	1|2|5|3|6|4:++-+++
0	New	0	1	0	1|2|5|3|6|4:++-++-
0	New	1	0	0	1|2|5|3|6|4:++-+-+
0	New	0	1	0	1|2|5|3|6|4:++-+--
0	New	1	1	0	1|2|5|3|6|4:++--++
0	New	0	1	0	1|2|5|3|6|4:++--+-
0	New	1	1	0	1|2|5|3|6|4:++---+
0	New	0	1	0	1|2|5|3|6|4:++----
0	New	0	1	0	1|2|5|3|6|4:+-++++
0	New	1	1	0	1|2|5|3|6|4:+-+++-
0	New	0	1	0	1|2|5|3|6|4:+-++-+
0	New	1	1	0	1|2|5|3|6|4:+-++--
0	New	0	1	0	1|2|5|3|6|4:+-+-++
0	New	1	0	0	1|2|5|3|6|4:+-+-+-
0	New	0	1	0	1|2|5|3|6|4:+-+--+
0	New	1	0	0	1|2|5|3|6|4:+-+---
0	New	1	1	0	1|2|5|3|6|4:+--+++
0	New	0	1	0	1|2|5|3|6|4:+--++-
0	New	1	1	0	1|2|5|3|6|4:+--+-+
0	New	0	1	0	1|2|5|3|6|4:+--+--
0	New	1	1	0	1|2|5|3|6|4:+---++
0	New	0	1	1	1|2|5|3|6|4:+---+-
0	New	1	1	0	1|2|5|3|6|4:+----+
0	New	0	0	1	1|2|5|3|6|4:+-----
0	New	0	1	1	1|2|5|6|3|4:++++++
0	New	1	1	0	1|2|5|6|3|4:+++++-
0	New	1	0	1	1|2|5|6|3|4:++++-+
0	New	1	0	0	1|2|5|6|3|4:++++--
0	New	0	0	1	1|2|5|6|3|4:+++-++
0	New	0	0	0	1|2|5|6|3|4:+++-+-
0	New	1	0	1	1|2|5|6|3|4:+++--+
0	New	1	0	0	1|2|5|6|3|4:+++---
0	New	1	0	0	1|2|5|6|3|4:++-+++
0	New	0	0	0	1|2|5|6|3|4:++-++-
0	New	1	0	0	1|2|5|6|3|4:++-+-+
0	New	1	0	0	1|2|5|6|3|4:++-+--
0	New	1	0	0	1|2|5|6|3|4:++--++
0	New	0	0	1	1|2|5|6|3|4:++--+-
0	New	1	0	0	1|2|5|6|3|4:++---+
0	New	1	0	1	1|2|5|6|3|4:++----
0	New	1	0	1	1|2|5|6|3|4:+-++++
0	New	1	0	0	1|2|5|6|3|4:+-+++-
0	New	0	0	1	1|2|5|6|3|4:+-++-+
0	New	1	0	0	1|2|5|6|3|4:+-++--
0	New	1	0	0	1|2|5|6|3|4:+-+-++
0.124	<0.25	1	0	0	1|2|5|6|3|4:+-+-+-
0.1	<0.25	0	0	0	1|2|5|6|3|4:+-+--+
0	New	1	0	0	1|2|5|6|3|4:+-+---
0	New	1	0	0	1|2|5|6|3|4:+--+++
0	New	1	0	0	1|2|5|6|3|4:+--++-
0	New	0	0	0	1|2|5|6|3|4:+--+-+
0	New	0	0	0	1|2|5|6|3|4:+--+--
0	New	1	0	0	1|2|5|6|3|4:+---++
0	New	1	0	1	1|2|5|6|3|4:+---+-
0	New	1	1	0	1|2|5|6|3|4:+----+
0	New	0	1	1	1|2|5|6|3|4:+-----
0	New	0	1	1	1|2|5|6|4|3:++++++
0	New	1	0	1	1|2|5|6|4|3:+++++-
0	New	0	1	0	1|2|5|6|4|3:++++-+
0	New	1	1	0	1|2|5|6|4|3:++++--
0	New	0	0	1	1|2|5|6|4|3:+++-++
0	New	1	0	1	1|2|5|6|4|3:+++-+-
0	New	0	1	0	1|2|5|6|4|3:+++--+
0	New	1	0	0	1|2|5|6|4|3:+++---
0	New	0	0	1	1|2|5|6|4|3:++-+++
0	New	1	0	0	1|2|5|6|4|3:++-++-
0	New	0	1	0	1|2|5|6|4|3:++-+-+
0	New	1	0	0	1|2|5|6|4|3:++-+--
0	New	0	1	1	1|2|5|6|4|3:++--++
0	New	1	1	0	1|2|5|6|4|3:++--+-
0	New	0	1	1	1|2|5|6|4|3:++---+
0	New	1	0	1	1|2|5|6|4|3:++----
0	New	1	0	1	1|2|5|6|4|3:+-++++
0	New	0	1	1	1|2|5|6|4|3:+-+++-
0	New	1	1	0	1|2|5|6|4|3:+-++-+
0	New	0	1	1	1|2|5|6|4|3:+-++--
0	New	1	0	0	1|2|5|6|4|3:+-+-++
0.01	<0.25	0	1	0	1|2|5|6|4|3:+-+-+-
0	New	1	0	0	1|2|5|6|4|3:+-+--+
0	New	0	0	1	1|2|5|6|4|3:+-+---
0	New	1	0	0	1|2|5|6|4|3:+--+++
0	New	0	1	0	1|2|5|6|4|3:+--++-
0	New	1	0	0	1|2|5|6|4|3:+--+-+
0	New	0	0	1	1|2|5|6|4|3:+--+--
0	New	1	1	0	1|2|5|6|4|3:+---++
0	New	0	1	0	1|2|5|6|4|3:+---+-
0	New	1	0	1	1|2|5|6|4|3:+----+
0	New	0	1	1	1|2|5|6|4|3:+-----
0	New	0	1	1	1|2|6|4|5|3:++++++
0	New	1	1	1	1|2|6|4|5|3:+++++-
0	New	0	1	0	1|2|6|4|5|3:++++-+
0	New	1	1	0	1|2|6|4|5|3:++++--
0	New	0	1	1	1|2|6|4|5|3:+++-++
0	New	1	0	1	1|2|6|4|5|3:+++-+-
0	New	0	1	0	1|2|6|4|5|3:+++--+
0	New	1	1	1	1|2|6|4|5|3:+++---
0	New	0	1	1	1|2|6|4|5|3:++-+++
0	New	1	1	0	1|2|6|4|5|3:++-++-
0	New	0	1	0	1|2|6|4|5|3:++-+-+
0	New	1	1	0	1|2|6|4|5|3:++-+--
0	New	0	1	0	1|2|6|4|5|3:++--++
0	New	1	0	0	1|2|6|4|5|3:++--+-
0	New	0	1	0	1|2|6|4|5|3:++---+
0	New	1	0	1	1|2|6|4|5|3:++----
0	New	1	0	1	1|2|6|4|5|3:+-++++
0	New	0	1	0	1|2|6|4|5|3:+-+++-
0	New	1	0	0	1|2|6|4|5|3:+-++-+
0	New	0	1	0	1|2|6|4|5|3:+-++--
0	New	1	1	0	1|2|6|4|5|3:+-+-++
0.013	<0.25	0	1	0	1|2|6|4|5|3:+-+-+-
0	New	1	1	0	1|2|6|4|5|3:+-+--+
0	New	0	1	1	1|2|6|4|5|3:+-+---
0	New	1	1	1	1|2|6|4|5|3:+--+++
0	New	0	1	0	1|2|6|4|5|3:+--++-
0	New	1	0	0	1|2|6|4|5|3:+--+-+
0	New	0	1	0	1|2|6|4|5|3:+--+--
0	New	1	1	0	1|2|6|4|5|3:+---++
0	New	0	1	0	1|2|6|4|5|3:+---+-
0	New	1	1	0	1|2|6|4|5|3:+----+
0	New	0	1	1	1|2|6|4|5|3:+-----
0	New	0	1	1	1|2|6|4|3|5:++++++
0	New	1	1	1	1|2|6|4|3|5:+++++-
0	New	1	0	1	1|2|6|4|3|5:++++-+
0	New	1	0	0	1|2|6|4|3|5:++++--
0	New	0	1	1	1|2|6|4|3|5:+++-++
0	New	1	0	0	1|2|6|4|3|5:+++-+-
0	New	1	1	1	1|2|6|4|3|5:+++--+
0	New	1	0	0	1|2|6|4|3|5:+++---
0	New	1	0	1	1|2|6|4|3|5:++-+++
0	New	0	1	1	1|2|6|4|3|5:++-++-
0	New	1	0	0	1|2|6|4|3|5:++-+-+
0	New	0	1	0	1|2|6|4|3|5:++-+--
0	New	1	0	0	1|2|6|4|3|5:++--++
0	New	0	0	0	1|2|6|4|3|5:++--+-
0	New	1	0	0	1|2|6|4|3|5:++---+
0	New	1	1	0	1|2|6|4|3|5:++----
0	New	1	1	0	1|2|6|4|3|5:+-++++
0	New	1	0	0	1|2|6|4|3|5:+-+++-
0	New	0	0	0	1|2|6|4|3|5:+-++-+
0	New	1	0	0	1|2|6|4|3|5:+-++--
0	New	0	1	0	1|2|6|4|3|5:+-+-++
0	New	1	0	0	1|2|6|4|3|5:+-+-+-
0	New	0	1	1	1|2|6|4|3|5:+-+--+
0	New	1	0	1	1|2|6|4|3|5:+-+---
0	New	1	0	0	1|2|6|4|3|5:+--+++
0	New	1	1	0	1|2|6|4|3|5:+--++-
0	New	1	0	0	1|2|6|4|3|5:+--+-+
0	New	0	1	0	1|2|6|4|3|5:+--+--
0	New	1	0	0	1|2|6|4|3|5:+---++
0	New	1	0	0	1|2|6|4|3|5:+---+-
0	New	1	1	1	1|2|6|4|3|5:+----+
0	New	0	1	1	1|2|6|4|3|5:+-----
0	New	0	0	1	1|2|6|5|4|3:++++++
0	New	1	0	1	1|2|6|5|4|3:+++++-
0	New	0	0	1	1|2|6|5|4|3:++++-+
0	New	1	0	1	1|2|6|5|4|3:++++--
0	New	0	0	1	1|2|6|5|4|3:+++-++
0	New	1	0	0	1|2|6|5|4|3:+++-+-
0	New	0	1	0	1|2|6|5|4|3:+++--+
0	New	1	0	0	1|2|6|5|4|3:+++---
0	New	0	0	1	1|2|6|5|4|3:++-+++
0	New	1	0	0	1|2|6|5|4|3:++-++-
0	New	0	0	0	1|2|6|5|4|3:++-+-+
0	New	1	0	0	1|2|6|5|4|3:++-+--
0	New	0	1	1	1|2|6|5|4|3:++--++
0	New	1	0	0	1|2|6|5|4|3:++--+-
0	New	0	1	0	1|2|6|5|4|3:++---+
0	New	1	0	0	1|2|6|5|4|3:++----
0	New	1	0	0	1|2|6|5|4|3:+-++++
0	New	0	1	0	1|2|6|5|4|3:+-+++-
0	New	1	0	0	1|2|6|5|4|3:+-++-+
0	New	0	1	1	1|2|6|5|4|3:+-++--
0	New	1	0	0	1|2|6|5|4|3:+-+-++
1.545	known	0	0	0	1|2|6|5|4|3:+-+-+-
0	New	1	0	0	1|2|6|5|4|3:+-+--+
0	New	0	0	1	1|2|6|5|4|3:+-+---
0	New	1	0	0	1|2|6|5|4|3:+--+++
0	New	0	1	0	1|2|6|5|4|3:+--++-
0	New	1	0	0	1|2|6|5|4|3:+--+-+
0	New	0	0	1	1|2|6|5|4|3:+--+--
0	New	1	0	0	1|2|6|5|4|3:+---++
0	New	0	0	0	1|2|6|5|4|3:+---+-
0	New	1	0	0	1|2|6|5|4|3:+----+
0.185	<0.25	0	0	1	1|2|6|5|4|3:+-----
0	New	0	0	1	1|2|6|5|3|4:++++++
0	New	0	1	1	1|2|6|5|3|4:+++++-
0	New	1	0	1	1|2|6|5|3|4:++++-+
0	New	1	0	1	1|2|6|5|3|4:++++--
0	New	0	0	0	1|2|6|5|3|4:+++-++
0	New	0	0	0	1|2|6|5|3|4:+++-+-
0	New	1	0	0	1|2|6|5|3|4:+++--+
0	New	1	0	0	1|2|6|5|3|4:+++---
0	New	0	0	1	1|2|6|5|3|4:++-+++
0	New	0	1	0	1|2|6|5|3|4:++-++-
0	New	0	0	0	1|2|6|5|3|4:++-+-+
0	New	0	0	0	1|2|6|5|3|4:++-+--
0	New	0	1	0	1|2|6|5|3|4:++--++
0	New	0	1	0	1|2|6|5|3|4:++--+-
0	New	1	0	0	1|2|6|5|3|4:++---+
0	New	1	0	0	1|2|6|5|3|4:++----
0	New	1	0	0	1|2|6|5|3|4:+-++++
0	New	1	0	0	1|2|6|5|3|4:+-+++-
0	New	0	1	0	1|2|6|5|3|4:+-++-+
0	New	0	1	0	1|2|6|5|3|4:+-++--
0.018	<0.25	0	0	0	1|2|6|5|3|4:+-+-++
0.018	<0.25	0	0	0	1|2|6|5|3|4:+-+-+-
0.021	<0.25	0	1	0	1|2|6|5|3|4:+-+--+
0.125	<0.25	0	0	1	1|2|6|5|3|4:+-+---
0	New	1	0	0	1|2|6|5|3|4:+--+++
0	New	1	0	0	1|2|6|5|3|4:+--++-
1.017	known	0	0	0	1|2|6|5|3|4:+--+-+
0	New	0	0	0	1|2|6|5|3|4:+--+--
0	New	1	0	0	1|2|6|5|3|4:+---++
0	New	1	0	0	1|2|6|5|3|4:+---+-
0	New	0	1	0	1|2|6|5|3|4:+----+
0.001	<0.01	0	0	1	1|2|6|5|3|4:+-----
0	New	0	0	1	1|2|6|3|5|4:++++++
0	New	0	0	1	1|2|6|3|5|4:+++++-
0	New	0	1	0	1|2|6|3|5|4:++++-+
0	New	0	1	0	1|2|6|3|5|4:++++--
0	New	0	1	1	1|2|6|3|5|4:+++-++
0	New	0	0	1	1|2|6|3|5|4:+++-+-
0	New	0	0	0	1|2|6|3|5|4:+++--+
0	New	0	0	1	1|2|6|3|5|4:+++---
0	New	0	0	1	1|2|6|3|5|4:++-+++
0	New	0	0	0	1|2|6|3|5|4:++-++-
0	New	0	0	0	1|2|6|3|5|4:++-+-+
0	New	0	1	0	1|2|6|3|5|4:++-+--
0	New	0	1	0	1|2|6|3|5|4:++--++
0	New	0	1	0	1|2|6|3|5|4:++--+-
0	New	0	1	0	1|2|6|3|5|4:++---+
0	New	0	1	1	1|2|6|3|5|4:++----
0	New	0	1	1	1|2|6|3|5|4:+-++++
0	New	0	1	0	1|2|6|3|5|4:+-+++-
0	New	0	1	0	1|2|6|3|5|4:+-++-+
0	New	0	1	0	1|2|6|3|5|4:+-++--
0	New	0	1	0	1|2|6|3|5|4:+-+-++
0	New	0	0	0	1|2|6|3|5|4:+-+-+-
0	New	0	0	0	1|2|6|3|5|4:+-+--+
0	New	0	0	1	1|2|6|3|5|4:+-+---
0	New	0	0	1	1|2|6|3|5|4:+--+++
0	New	0	0	0	1|2|6|3|5|4:+--++-
0.132	<0.25	0	0	0	1|2|6|3|5|4:+--+-+
0	New	0	1	0	1|2|6|3|5|4:+--+--
0	New	0	1	0	1|2|6|3|5|4:+---++
0	New	0	1	0	1|2|6|3|5|4:+---+-
0.003	<0.01	0	0	1	1|2|6|3|5|4:+----+
0	New	0	0	1	1|2|6|3|5|4:+-----
0	New	0	0	1	1|2|6|3|4|5:++++++
0	New	1	0	0	1|2|6|3|4|5:+++++-
0	New	0	0	1	1|2|6|3|4|5:++++-+
0	New	1	0	0	1|2|6|3|4|5:++++--
0	New	0	0	1	1|2|6|3|4|5:+++-++
0	New	0	0	0	1|2|6|3|4|5:+++-+-
0	New	0	1	1	1|2|6|3|4|5:+++--+
0	New	1	0	0	1|2|6|3|4|5:+++---
0	New	1	0	0	1|2|6|3|4|5:++-+++
0	New	0	1	0	1|2|6|3|4|5:++-++-
0	New	0	0	0	1|2|6|3|4|5:++-+-+
0	New	0	0	0	1|2|6|3|4|5:++-+--
0	New	1	0	0	1|2|6|3|4|5:++--++
0	New	0	1	0	1|2|6|3|4|5:++--+-
0	New	1	0	0	1|2|6|3|4|5:++---+
0	New	0	1	0	1|2|6|3|4|5:++----
0	New	0	1	0	1|2|6|3|4|5:+-++++
0	New	1	0	0	1|2|6|3|4|5:+-+++-
0	New	0	1	0	1|2|6|3|4|5:+-++-+
0	New	1	0	0	1|2|6|3|4|5:+-++--
0	New	0	0	0	1|2|6|3|4|5:+-+-++
0.025	<0.25	0	0	0	1|2|6|3|4|5:+-+-+-
0	New	0	1	0	1|2|6|3|4|5:+-+--+
0	New	1	0	0	1|2|6|3|4|5:+-+---
0	New	1	0	0	1|2|6|3|4|5:+--+++
0	New	0	1	0	1|2|6|3|4|5:+--++-
0	New	0	0	0	1|2|6|3|4|5:+--+-+
0	New	0	0	0	1|2|6|3|4|5:+--+--
0	New	1	0	0	1|2|6|3|4|5:+---++
0	New	0	0	1	1|2|6|3|4|5:+---+-
0	New	1	0	0	1|2|6|3|4|5:+----+
0.855	<1.00	0	0	1	1|2|6|3|4|5:+-----
0	New	0	0	1	1|3|2|4|5|6:++++++
0	New	0	0	1	1|3|2|4|5|6:+++++-
0.5	<1.00	0	0	1	1|3|2|4|5|6:++++-+
0	New	0	0	1	1|3|2|4|5|6:++++--
0	New	0	1	1	1|3|2|4|5|6:+++-++
0.001	<0.01	0	1	1	1|3|2|4|5|6:+++-+-
0	New	0	1	1	1|3|2|4|5|6:+++--+
0	New	0	1	1	1|3|2|4|5|6:+++---
0	New	0	1	0	1|3|2|4|5|6:++-+++
0.033	<0.25	0	1	0	1|3|2|4|5|6:++-++-
0	New	0	1	0	1|3|2|4|5|6:++-+-+
0.698	<1.00	0	1	0	1|3|2|4|5|6:++-+--
0	New	0	1	0	1|3|2|4|5|6:++--++
0	New	0	1	0	1|3|2|4|5|6:++--+-
0	New	0	1	0	1|3|2|4|5|6:++---+
0	New	0	1	0	1|3|2|4|5|6:++----
0	New	0	0	0	1|3|2|4|5|6:+-++++
0	New	0	0	0	1|3|2|4|5|6:+-+++-
0	New	0	0	0	1|3|2|4|5|6:+-++-+
0	New	0	0	0	1|3|2|4|5|6:+-++--
0	New	0	0	0	1|3|2|4|5|6:+-+-++
0	New	0	0	0	1|3|2|4|5|6:+-+-+-
0.002	<0.01	0	0	0	1|3|2|4|5|6:+-+--+
0.005	<0.01	0	0	0	1|3|2|4|5|6:+-+---
0	New	0	1	0	1|3|2|4|5|6:+--+++
0	New	0	1	0	1|3|2|4|5|6:+--++-
0	New	0	1	0	1|3|2|4|5|6:+--+-+
0	New	0	1	0	1|3|2|4|5|6:+--+--
0	New	0	1	0	1|3|2|4|5|6:+---++
0	New	0	1	0	1|3|2|4|5|6:+---+-
0.25	<0.50	0	1	0	1|3|2|4|5|6:+----+
0.312	<0.50	0	1	0	1|3|2|4|5|6:+-----
0	New	0	0	1	1|3|2|4|6|5:++++++
0	New	0	0	1	1|3|2|4|6|5:+++++-
0	New	0	0	1	1|3|2|4|6|5:++++-+
0	New	0	1	1	1|3|2|4|6|5:++++--
0	New	0	1	1	1|3|2|4|6|5:+++-++
0	New	0	1	1	1|3|2|4|6|5:+++-+-
0	New	0	1	1	1|3|2|4|6|5:+++--+
0	New	0	1	1	1|3|2|4|6|5:+++---
0	New	0	1	1	1|3|2|4|6|5:++-+++
0.025	<0.25	0	1	0	1|3|2|4|6|5:++-++-
0	New	0	1	0	1|3|2|4|6|5:++-+-+
0	New	0	1	0	1|3|2|4|6|5:++-+--
0	New	0	1	0	1|3|2|4|6|5:++--++
0	New	0	1	0	1|3|2|4|6|5:++--+-
0	New	0	1	0	1|3|2|4|6|5:++---+
0	New	0	1	1	1|3|2|4|6|5:++----
0	New	0	0	1	1|3|2|4|6|5:+-++++
0	New	0	0	0	1|3|2|4|6|5:+-+++-
0	New	0	0	0	1|3|2|4|6|5:+-++-+
0	New	0	1	0	1|3|2|4|6|5:+-++--
0	New	0	1	0	1|3|2|4|6|5:+-+-++
0.016	<0.25	0	0	0	1|3|2|4|6|5:+-+-+-
0	New	0	0	0	1|3|2|4|6|5:+-+--+
0	New	0	0	1	1|3|2|4|6|5:+-+---
0	New	0	1	1	1|3|2|4|6|5:+--+++
0	New	0	1	0	1|3|2|4|6|5:+--++-
0	New	0	1	0	1|3|2|4|6|5:+--+-+
0	New	0	1	0	1|3|2|4|6|5:+--+--
0	New	0	1	0	1|3|2|4|6|5:+---++
0	New	0	1	0	1|3|2|4|6|5:+---+-
0.091	<0.25	0	1	0	1|3|2|4|6|5:+----+
0	New	0	1	1	1|3|2|4|6|5:+-----
0	New	0	0	1	1|3|2|5|4|6:++++++
0	New	0	1	1	1|3|2|5|4|6:+++++-
0	New	1	0	1	1|3|2|5|4|6:++++-+
0	New	1	0	1	1|3|2|5|4|6:++++--
0	New	0	0	1	1|3|2|5|4|6:+++-++
0	New	0	0	1	1|3|2|5|4|6:+++-+-
0	New	1	0	1	1|3|2|5|4|6:+++--+
0	New	1	0	1	1|3|2|5|4|6:+++---
0	New	0	1	1	1|3|2|5|4|6:++-+++
0	New	0	1	1	1|3|2|5|4|6:++-++-
0	New	0	0	0	1|3|2|5|4|6:++-+-+
0	New	0	1	0	1|3|2|5|4|6:++-+--
0	New	0	1	0	1|3|2|5|4|6:++--++
0	New	0	1	0	1|3|2|5|4|6:++--+-
0	New	1	0	0	1|3|2|5|4|6:++---+
0	New	1	0	0	1|3|2|5|4|6:++----
0	New	1	0	1	1|3|2|5|4|6:+-++++
0	New	1	0	1	1|3|2|5|4|6:+-+++-
0	New	0	0	0	1|3|2|5|4|6:+-++-+
0	New	0	0	0	1|3|2|5|4|6:+-++--
0	New	0	0	0	1|3|2|5|4|6:+-+-++
0	New	0	0	0	1|3|2|5|4|6:+-+-+-
0	New	0	1	1	1|3|2|5|4|6:+-+--+
0	New	0	0	1	1|3|2|5|4|6:+-+---
0	New	1	1	0	1|3|2|5|4|6:+--+++
0	New	1	1	0	1|3|2|5|4|6:+--++-
0	New	0	1	0	1|3|2|5|4|6:+--+-+
0	New	0	1	0	1|3|2|5|4|6:+--+--
0	New	1	1	0	1|3|2|5|4|6:+---++
0	New	1	1	0	1|3|2|5|4|6:+---+-
0	New	0	1	1	1|3|2|5|4|6:+----+
0	New	0	1	1	1|3|2|5|4|6:+-----
0	New	0	1	1	1|3|2|5|6|4:++++++
0	New	1	1	1	1|3|2|5|6|4:+++++-
0	New	0	0	1	1|3|2|5|6|4:++++-+
0	New	1	0	1	1|3|2|5|6|4:++++--
0	New	0	0	1	1|3|2|5|6|4:+++-++
0	New	1	0	1	1|3|2|5|6|4:+++-+-
0	New	0	1	1	1|3|2|5|6|4:+++--+
0	New	1	0	1	1|3|2|5|6|4:+++---
0	New	0	1	1	1|3|2|5|6|4:++-+++
0	New	1	1	0	1|3|2|5|6|4:++-++-
0	New	0	1	0	1|3|2|5|6|4:++-+-+
0	New	1	0	0	1|3|2|5|6|4:++-+--
0	New	0	1	0	1|3|2|5|6|4:++--++
0	New	1	0	0	1|3|2|5|6|4:++--+-
0	New	0	1	0	1|3|2|5|6|4:++---+
0	New	1	0	1	1|3|2|5|6|4:++----
0	New	1	0	1	1|3|2|5|6|4:+-++++
0	New	0	1	0	1|3|2|5|6|4:+-+++-
0	New	1	0	1	1|3|2|5|6|4:+-++-+
0	New	0	0	0	1|3|2|5|6|4:+-++--
0	New	1	0	0	1|3|2|5|6|4:+-+-++
0	New	0	0	0	1|3|2|5|6|4:+-+-+-
0	New	1	1	0	1|3|2|5|6|4:+-+--+
0	New	0	1	1	1|3|2|5|6|4:+-+---
0	New	1	1	1	1|3|2|5|6|4:+--+++
0	New	0	1	0	1|3|2|5|6|4:+--++-
0	New	1	1	0	1|3|2|5|6|4:+--+-+
0	New	0	1	0	1|3|2|5|6|4:+--+--
0	New	1	1	0	1|3|2|5|6|4:+---++
0	New	0	1	0	1|3|2|5|6|4:+---+-
0	New	1	1	0	1|3|2|5|6|4:+----+
0	New	0	1	1	1|3|2|5|6|4:+-----
0	New	0	0	1	1|3|2|6|5|4:++++++
0	New	1	0	1	1|3|2|6|5|4:+++++-
0	New	0	0	1	1|3|2|6|5|4:++++-+
0	New	1	0	1	1|3|2|6|5|4:++++--
0	New	0	0	1	1|3|2|6|5|4:+++-++
0	New	1	0	1	1|3|2|6|5|4:+++-+-
0	New	0	1	1	1|3|2|6|5|4:+++--+
0	New	1	0	1	1|3|2|6|5|4:+++---
0	New	0	1	1	1|3|2|6|5|4:++-+++
0	New	1	0	0	1|3|2|6|5|4:++-++-
0.002	<0.01	0	1	0	1|3|2|6|5|4:++-+-+
0	New	1	0	0	1|3|2|6|5|4:++-+--
0	New	0	1	1	1|3|2|6|5|4:++--++
0	New	1	0	0	1|3|2|6|5|4:++--+-
0	New	0	1	0	1|3|2|6|5|4:++---+
0	New	1	0	0	1|3|2|6|5|4:++----
0	New	1	0	1	1|3|2|6|5|4:+-++++
0	New	0	1	1	1|3|2|6|5|4:+-+++-
0	New	1	0	0	1|3|2|6|5|4:+-++-+
0	New	0	0	1	1|3|2|6|5|4:+-++--
0	New	1	0	0	1|3|2|6|5|4:+-+-++
0.011	<0.25	0	0	0	1|3|2|6|5|4:+-+-+-
0	New	1	0	0	1|3|2|6|5|4:+-+--+
0	New	0	0	1	1|3|2|6|5|4:+-+---
0	New	1	1	0	1|3|2|6|5|4:+--+++
0	New	0	1	0	1|3|2|6|5|4:+--++-
0	New	1	1	0	1|3|2|6|5|4:+--+-+
0	New	0	1	1	1|3|2|6|5|4:+--+--
0	New	1	1	0	1|3|2|6|5|4:+---++
0	New	0	1	0	1|3|2|6|5|4:+---+-
0	New	1	1	0	1|3|2|6|5|4:+----+
0	New	0	1	1	1|3|2|6|5|4:+-----
0	New	0	0	1	1|3|2|6|4|5:++++++
0	New	0	1	1	1|3|2|6|4|5:+++++-
0	New	1	0	1	1|3|2|6|4|5:++++-+
0	New	1	0	1	1|3|2|6|4|5:++++--
0	New	0	0	1	1|3|2|6|4|5:+++-++
0	New	0	0	1	1|3|2|6|4|5:+++-+-
0	New	1	0	1	1|3|2|6|4|5:+++--+
0	New	1	0	1	1|3|2|6|4|5:+++---
0	New	0	1	1	1|3|2|6|4|5:++-+++
0	New	0	1	0	1|3|2|6|4|5:++-++-
0	New	0	0	0	1|3|2|6|4|5:++-+-+
0	New	0	0	0	1|3|2|6|4|5:++-+--
0	New	0	1	0	1|3|2|6|4|5:++--++
0	New	0	1	0	1|3|2|6|4|5:++--+-
0	New	1	0	0	1|3|2|6|4|5:++---+
0	New	1	0	0	1|3|2|6|4|5:++----
0	New	1	0	1	1|3|2|6|4|5:+-++++
0	New	1	0	0	1|3|2|6|4|5:+-+++-
0	New	0	0	1	1|3|2|6|4|5:+-++-+
0	New	0	0	0	1|3|2|6|4|5:+-++--
0	New	0	0	0	1|3|2|6|4|5:+-+-++
0	New	0	0	0	1|3|2|6|4|5:+-+-+-
0	New	0	1	0	1|3|2|6|4|5:+-+--+
0	New	0	0	1	1|3|2|6|4|5:+-+---
0	New	1	1	0	1|3|2|6|4|5:+--+++
0	New	1	1	0	1|3|2|6|4|5:+--++-
0	New	0	1	0	1|3|2|6|4|5:+--+-+
0	New	0	1	0	1|3|2|6|4|5:+--+--
0	New	1	1	0	1|3|2|6|4|5:+---++
0	New	1	1	0	1|3|2|6|4|5:+---+-
0	New	0	1	0	1|3|2|6|4|5:+----+
0	New	0	1	1	1|3|2|6|4|5:+-----
0	New	0	1	1	1|3|4|2|5|6:++++++
0	New	0	1	1	1|3|4|2|5|6:+++++-
0	New	0	1	1	1|3|4|2|5|6:++++-+
0	New	0	1	1	1|3|4|2|5|6:++++--
0	New	1	1	0	1|3|4|2|5|6:+++-++
0	New	1	1	0	1|3|4|2|5|6:+++-+-
0	New	1	1	0	1|3|4|2|5|6:+++--+
0	New	1	1	0	1|3|4|2|5|6:+++---
0	New	0	1	0	1|3|4|2|5|6:++-+++
0	New	0	1	0	1|3|4|2|5|6:++-++-
0	New	0	0	0	1|3|4|2|5|6:++-+-+
0.008	<0.01	0	0	0	1|3|4|2|5|6:++-+--
0	New	1	0	0	1|3|4|2|5|6:++--++
0	New	1	0	0	1|3|4|2|5|6:++--+-
0	New	1	0	0	1|3|4|2|5|6:++---+
0	New	1	0	0	1|3|4|2|5|6:++----
0	New	0	0	0	1|3|4|2|5|6:+-++++
0	New	0	0	0	1|3|4|2|5|6:+-+++-
0	New	0	1	0	1|3|4|2|5|6:+-++-+
0	New	0	1	0	1|3|4|2|5|6:+-++--
0	New	1	0	0	1|3|4|2|5|6:+-+-++
0	New	1	0	0	1|3|4|2|5|6:+-+-+-
0	New	1	1	0	1|3|4|2|5|6:+-+--+
0	New	1	1	0	1|3|4|2|5|6:+-+---
0	New	0	1	0	1|3|4|2|5|6:+--+++
0	New	0	1	0	1|3|4|2|5|6:+--++-
0	New	0	1	0	1|3|4|2|5|6:+--+-+
0	New	0	1	0	1|3|4|2|5|6:+--+--
0	New	1	0	1	1|3|4|2|5|6:+---++
0	New	1	0	1	1|3|4|2|5|6:+---+-
0	New	1	0	1	1|3|4|2|5|6:+----+
0	New	1	0	1	1|3|4|2|5|6:+-----
0	New	0	1	1	1|3|4|2|6|5:++++++
0	New	1	1	1	1|3|4|2|6|5:+++++-
0	New	0	1	1	1|3|4|2|6|5:++++-+
0	New	1	1	1	1|3|4|2|6|5:++++--
0	New	1	1	1	1|3|4|2|6|5:+++-++
0	New	1	1	0	1|3|4|2|6|5:+++-+-
0	New	1	1	0	1|3|4|2|6|5:+++--+
0	New	1	1	0	1|3|4|2|6|5:+++---
0	New	1	0	1	1|3|4|2|6|5:++-+++
0	New	0	0	0	1|3|4|2|6|5:++-++-
0	New	0	0	0	1|3|4|2|6|5:++-+-+
0	New	0	0	1	1|3|4|2|6|5:++-+--
0	New	1	0	0	1|3|4|2|6|5:++--++
0	New	1	0	0	1|3|4|2|6|5:++--+-
0	New	1	0	0	1|3|4|2|6|5:++---+
0	New	1	0	1	1|3|4|2|6|5:++----
0	New	0	0	1	1|3|4|2|6|5:+-++++
0	New	1	0	0	1|3|4|2|6|5:+-+++-
0	New	0	0	0	1|3|4|2|6|5:+-++-+
0	New	1	0	0	1|3|4|2|6|5:+-++--
0	New	1	0	1	1|3|4|2|6|5:+-+-++
0	New	1	0	0	1|3|4|2|6|5:+-+-+-
0	New	1	0	0	1|3|4|2|6|5:+-+--+
0	New	1	0	0	1|3|4|2|6|5:+-+---
0	New	1	1	1	1|3|4|2|6|5:+--+++
0	New	0	1	0	1|3|4|2|6|5:+--++-
0	New	0	1	0	1|3|4|2|6|5:+--+-+
0	New	0	1	1	1|3|4|2|6|5:+--+--
0	New	1	0	1	1|3|4|2|6|5:+---++
0	New	1	0	1	1|3|4|2|6|5:+---+-
0	New	1	0	1	1|3|4|2|6|5:+----+
0	New	1	0	1	1|3|4|2|6|5:+-----
0.001	<0.01	0	1	1	1|3|4|5|2|6:++++++
0	New	0	1	1	1|3|4|5|2|6:+++++-
0	New	1	0	0	1|3|4|5|2|6:++++-+
0	New	1	0	0	1|3|4|5|2|6:++++--
0	New	0	1	1	1|3|4|5|2|6:+++-++
0	New	0	1	1	1|3|4|5|2|6:+++-+-
0	New	1	0	0	1|3|4|5|2|6:+++--+
0	New	1	0	0	1|3|4|5|2|6:+++---
0	New	0	0	0	1|3|4|5|2|6:++-+++
0	New	0	1	0	1|3|4|5|2|6:++-++-
0	New	1	0	0	1|3|4|5|2|6:++-+-+
0	New	1	0	0	1|3|4|5|2|6:++-+--
0	New	0	1	0	1|3|4|5|2|6:++--++
0	New	0	1	0	1|3|4|5|2|6:++--+-
0	New	1	0	0	1|3|4|5|2|6:++---+
0	New	1	0	0	1|3|4|5|2|6:++----
0	New	1	1	0	1|3|4|5|2|6:+-++++
0	New	1	1	0	1|3|4|5|2|6:+-+++-
0	New	1	1	0	1|3|4|5|2|6:+-++-+
0	New	1	1	0	1|3|4|5|2|6:+-++--
0	New	0	0	0	1|3|4|5|2|6:+-+-++
0	New	0	0	0	1|3|4|5|2|6:+-+-+-
0	New	1	0	0	1|3|4|5|2|6:+-+--+
0	New	1	0	0	1|3|4|5|2|6:+-+---
0	New	1	0	0	1|3|4|5|2|6:+--+++
0	New	1	1	0	1|3|4|5|2|6:+--++-
0	New	1	0	1	1|3|4|5|2|6:+--+-+
0	New	1	1	1	1|3|4|5|2|6:+--+--
0	New	1	0	0	1|3|4|5|2|6:+---++
0	New	1	0	0	1|3|4|5|2|6:+---+-
0	New	1	0	1	1|3|4|5|2|6:+----+
0.001	<0.01	1	0	1	1|3|4|5|2|6:+-----
0	New	1	1	1	1|3|4|5|6|2:++++++
0	New	1	0	0	1|3|4|5|6|2:+++++-
0	New	1	1	1	1|3|4|5|6|2:++++-+
0	New	1	0	0	1|3|4|5|6|2:++++--
0	New	1	1	1	1|3|4|5|6|2:+++-++
0	New	1	0	0	1|3|4|5|6|2:+++-+-
0	New	1	1	1	1|3|4|5|6|2:+++--+
0	New	1	0	0	1|3|4|5|6|2:+++---
0	New	1	1	0	1|3|4|5|6|2:++-+++
0	New	1	0	0	1|3|4|5|6|2:++-++-
0	New	1	0	0	1|3|4|5|6|2:++-+-+
0.003	<0.01	1	0	0	1|3|4|5|6|2:++-+--
0	New	1	1	0	1|3|4|5|6|2:++--++
0	New	1	0	0	1|3|4|5|6|2:++--+-
0	New	1	1	0	1|3|4|5|6|2:++---+
0	New	1	0	0	1|3|4|5|6|2:++----
0	New	1	1	0	1|3|4|5|6|2:+-++++
0	New	1	1	0	1|3|4|5|6|2:+-+++-
0	New	1	1	0	1|3|4|5|6|2:+-++-+
0	New	1	1	0	1|3|4|5|6|2:+-++--
0.125	<0.25	1	0	0	1|3|4|5|6|2:+-+-++
0	New	1	0	0	1|3|4|5|6|2:+-+-+-
0	New	1	0	0	1|3|4|5|6|2:+-+--+
0	New	1	0	0	1|3|4|5|6|2:+-+---
0	New	1	1	0	1|3|4|5|6|2:+--+++
0	New	1	1	1	1|3|4|5|6|2:+--++-
0	New	1	0	0	1|3|4|5|6|2:+--+-+
0	New	1	0	1	1|3|4|5|6|2:+--+--
0	New	1	0	0	1|3|4|5|6|2:+---++
0	New	1	0	1	1|3|4|5|6|2:+---+-
0.2	<0.25	1	0	0	1|3|4|5|6|2:+----+
0	New	1	0	1	1|3|4|5|6|2:+-----
0	New	1	1	1	1|3|4|6|5|2:++++++
0	New	1	0	1	1|3|4|6|5|2:+++++-
0	New	1	1	1	1|3|4|6|5|2:++++-+
0	New	1	0	0	1|3|4|6|5|2:++++--
0	New	1	1	1	1|3|4|6|5|2:+++-++
0	New	1	0	0	1|3|4|6|5|2:+++-+-
0	New	1	1	1	1|3|4|6|5|2:+++--+
0	New	1	1	0	1|3|4|6|5|2:+++---
0	New	1	1	0	1|3|4|6|5|2:++-+++
0	New	1	1	0	1|3|4|6|5|2:++-++-
0	New	1	1	0	1|3|4|6|5|2:++-+-+
0	New	1	0	0	1|3|4|6|5|2:++-+--
0	New	1	1	0	1|3|4|6|5|2:++--++
0	New	1	0	0	1|3|4|6|5|2:++--+-
0	New	1	1	1	1|3|4|6|5|2:++---+
0	New	1	0	1	1|3|4|6|5|2:++----
0	New	1	1	1	1|3|4|6|5|2:+-++++
0	New	1	1	1	1|3|4|6|5|2:+-+++-
0	New	1	1	0	1|3|4|6|5|2:+-++-+
0	New	1	1	0	1|3|4|6|5|2:+-++--
0	New	1	1	0	1|3|4|6|5|2:+-+-++
0	New	1	1	0	1|3|4|6|5|2:+-+-+-
0	New	1	1	0	1|3|4|6|5|2:+-+--+
0	New	1	1	0	1|3|4|6|5|2:+-+---
0	New	1	1	0	1|3|4|6|5|2:+--+++
0	New	1	1	1	1|3|4|6|5|2:+--++-
0	New	1	0	0	1|3|4|6|5|2:+--+-+
0	New	1	0	1	1|3|4|6|5|2:+--+--
0	New	1	0	0	1|3|4|6|5|2:+---++
0	New	1	0	1	1|3|4|6|5|2:+---+-
0	New	1	1	1	1|3|4|6|5|2:+----+
0	New	1	1	1	1|3|4|6|5|2:+-----
0	New	0	1	1	1|3|4|6|2|5:++++++
0	New	1	1	1	1|3|4|6|2|5:+++++-
0	New	1	0	1	1|3|4|6|2|5:++++-+
0	New	1	0	0	1|3|4|6|2|5:++++--
0	New	0	1	1	1|3|4|6|2|5:+++-++
0	New	1	1	1	1|3|4|6|2|5:+++-+-
0	New	1	0	0	1|3|4|6|2|5:+++--+
0	New	1	0	0	1|3|4|6|2|5:+++---
0	New	1	0	1	1|3|4|6|2|5:++-+++
0	New	0	1	0	1|3|4|6|2|5:++-++-
0	New	1	0	0	1|3|4|6|2|5:++-+-+
0	New	1	0	0	1|3|4|6|2|5:++-+--
0	New	1	1	0	1|3|4|6|2|5:++--++
0	New	0	0	0	1|3|4|6|2|5:++--+-
0	New	1	0	0	1|3|4|6|2|5:++---+
0	New	1	0	0	1|3|4|6|2|5:++----
0	New	1	0	1	1|3|4|6|2|5:+-++++
0	New	1	1	0	1|3|4|6|2|5:+-+++-
0	New	1	0	0	1|3|4|6|2|5:+-++-+
0	New	1	1	0	1|3|4|6|2|5:+-++--
0	New	0	0	0	1|3|4|6|2|5:+-+-++
0	New	1	0	0	1|3|4|6|2|5:+-+-+-
0	New	1	0	0	1|3|4|6|2|5:+-+--+
0	New	1	0	0	1|3|4|6|2|5:+-+---
0	New	1	0	1	1|3|4|6|2|5:+--+++
0	New	1	1	0	1|3|4|6|2|5:+--++-
0	New	1	0	1	1|3|4|6|2|5:+--+-+
0	New	1	1	1	1|3|4|6|2|5:+--+--
0	New	1	0	0	1|3|4|6|2|5:+---++
0	New	1	0	1	1|3|4|6|2|5:+---+-
0	New	1	0	1	1|3|4|6|2|5:+----+
0	New	1	0	1	1|3|4|6|2|5:+-----
0	New	0	1	1	1|3|5|4|2|6:++++++
0	New	1	1	1	1|3|5|4|2|6:+++++-
0	New	1	0	1	1|3|5|4|2|6:++++-+
0	New	1	0	1	1|3|5|4|2|6:++++--
0	New	0	1	0	1|3|5|4|2|6:+++-++
0	New	0	1	0	1|3|5|4|2|6:+++-+-
0	New	1	1	0	1|3|5|4|2|6:+++--+
0	New	1	0	0	1|3|5|4|2|6:+++---
0	New	1	1	0	1|3|5|4|2|6:++-+++
0	New	0	1	0	1|3|5|4|2|6:++-++-
0	New	1	0	0	1|3|5|4|2|6:++-+-+
0	New	1	0	0	1|3|5|4|2|6:++-+--
0	New	1	1	0	1|3|5|4|2|6:++--++
0	New	0	1	0	1|3|5|4|2|6:++--+-
0	New	1	1	0	1|3|5|4|2|6:++---+
0	New	1	1	0	1|3|5|4|2|6:++----
0	New	1	1	0	1|3|5|4|2|6:+-++++
0	New	1	1	0	1|3|5|4|2|6:+-+++-
0	New	1	1	0	1|3|5|4|2|6:+-++-+
0	New	1	1	0	1|3|5|4|2|6:+-++--
0	New	1	0	0	1|3|5|4|2|6:+-+-++
0	New	1	0	0	1|3|5|4|2|6:+-+-+-
0	New	1	0	0	1|3|5|4|2|6:+-+--+
0	New	1	0	0	1|3|5|4|2|6:+-+---
0	New	1	0	0	1|3|5|4|2|6:+--+++
0	New	1	1	0	1|3|5|4|2|6:+--++-
0	New	1	0	0	1|3|5|4|2|6:+--+-+
0	New	1	1	0	1|3|5|4|2|6:+--+--
0	New	1	1	1	1|3|5|4|2|6:+---++
0	New	1	1	1	1|3|5|4|2|6:+---+-
0	New	1	1	1	1|3|5|4|2|6:+----+
0	New	1	1	1	1|3|5|4|2|6:+-----
0	New	1	1	1	1|3|5|4|6|2:++++++
0	New	1	0	1	1|3|5|4|6|2:+++++-
0	New	1	1	1	1|3|5|4|6|2:++++-+
0	New	1	1	1	1|3|5|4|6|2:++++--
0	New	1	1	0	1|3|5|4|6|2:+++-++
0	New	1	1	0	1|3|5|4|6|2:+++-+-
0	New	1	1	0	1|3|5|4|6|2:+++--+
0	New	1	1	0	1|3|5|4|6|2:+++---
0	New	1	1	0	1|3|5|4|6|2:++-+++
0	New	1	0	0	1|3|5|4|6|2:++-++-
0	New	1	1	0	1|3|5|4|6|2:++-+-+
0	New	1	0	0	1|3|5|4|6|2:++-+--
0	New	1	1	0	1|3|5|4|6|2:++--++
0	New	1	1	0	1|3|5|4|6|2:++--+-
0	New	1	1	0	1|3|5|4|6|2:++---+
0	New	1	1	0	1|3|5|4|6|2:++----
0	New	1	1	0	1|3|5|4|6|2:+-++++
0	New	1	1	0	1|3|5|4|6|2:+-+++-
0	New	1	1	0	1|3|5|4|6|2:+-++-+
0	New	1	1	0	1|3|5|4|6|2:+-++--
0	New	1	1	0	1|3|5|4|6|2:+-+-++
0	New	1	1	0	1|3|5|4|6|2:+-+-+-
0	New	1	1	0	1|3|5|4|6|2:+-+--+
0	New	1	1	0	1|3|5|4|6|2:+-+---
0	New	1	1	0	1|3|5|4|6|2:+--+++
0	New	1	1	0	1|3|5|4|6|2:+--++-
0	New	1	1	0	1|3|5|4|6|2:+--+-+
0	New	1	1	0	1|3|5|4|6|2:+--+--
0	New	1	1	1	1|3|5|4|6|2:+---++
0	New	1	1	1	1|3|5|4|6|2:+---+-
0	New	1	1	1	1|3|5|4|6|2:+----+
0	New	1	1	1	1|3|5|4|6|2:+-----
0	New	0	0	1	1|3|5|2|4|6:++++++
0	New	1	0	1	1|3|5|2|4|6:+++++-
0	New	1	1	0	1|3|5|2|4|6:++++-+
0	New	1	1	0	1|3|5|2|4|6:++++--
0	New	1	1	0	1|3|5|2|4|6:+++-++
0	New	1	1	0	1|3|5|2|4|6:+++-+-
0	New	1	1	0	1|3|5|2|4|6:+++--+
0	New	1	1	0	1|3|5|2|4|6:+++---
0	New	1	1	0	1|3|5|2|4|6:++-+++
0	New	0	1	0	1|3|5|2|4|6:++-++-
0	New	1	0	0	1|3|5|2|4|6:++-+-+
0	New	1	0	0	1|3|5|2|4|6:++-+--
0	New	1	1	0	1|3|5|2|4|6:++--++
0	New	1	1	0	1|3|5|2|4|6:++--+-
0	New	1	1	0	1|3|5|2|4|6:++---+
0	New	1	1	0	1|3|5|2|4|6:++----
0	New	1	1	1	1|3|5|2|4|6:+-++++
0	New	1	1	1	1|3|5|2|4|6:+-+++-
0	New	0	1	0	1|3|5|2|4|6:+-++-+
0	New	1	1	0	1|3|5|2|4|6:+-++--
0	New	1	0	0	1|3|5|2|4|6:+-+-++
0	New	1	0	0	1|3|5|2|4|6:+-+-+-
0	New	1	1	0	1|3|5|2|4|6:+-+--+
0	New	1	1	0	1|3|5|2|4|6:+-+---
0	New	1	1	0	1|3|5|2|4|6:+--+++
0	New	1	1	0	1|3|5|2|4|6:+--++-
0	New	1	1	0	1|3|5|2|4|6:+--+-+
0	New	0	1	0	1|3|5|2|4|6:+--+--
0	New	1	0	0	1|3|5|2|4|6:+---++
0	New	1	1	0	1|3|5|2|4|6:+---+-
0	New	1	0	0	1|3|5|2|4|6:+----+
0	New	1	0	0	1|3|5|2|4|6:+-----
0	New	0	1	1	1|3|5|2|6|4:++++++
0	New	1	0	0	1|3|5|2|6|4:+++++-
0	New	0	1	1	1|3|5|2|6|4:++++-+
0	New	1	1	0	1|3|5|2|6|4:++++--
0	New	1	1	0	1|3|5|2|6|4:+++-++
0	New	1	1	0	1|3|5|2|6|4:+++-+-
0	New	1	1	0	1|3|5|2|6|4:+++--+
0	New	1	0	0	1|3|5|2|6|4:+++---
0	New	1	1	0	1|3|5|2|6|4:++-+++
0	New	1	1	0	1|3|5|2|6|4:++-++-
0	New	1	0	0	1|3|5|2|6|4:++-+-+
0	New	1	0	0	1|3|5|2|6|4:++-+--
0	New	1	1	0	1|3|5|2|6|4:++--++
0	New	1	1	0	1|3|5|2|6|4:++--+-
0	New	1	1	0	1|3|5|2|6|4:++---+
0	New	1	1	0	1|3|5|2|6|4:++----
0	New	1	1	1	1|3|5|2|6|4:+-++++
0	New	1	1	0	1|3|5|2|6|4:+-+++-
0	New	1	1	1	1|3|5|2|6|4:+-++-+
0	New	1	1	0	1|3|5|2|6|4:+-++--
0	New	1	0	0	1|3|5|2|6|4:+-+-++
0	New	1	0	0	1|3|5|2|6|4:+-+-+-
0	New	1	1	0	1|3|5|2|6|4:+-+--+
0	New	1	1	0	1|3|5|2|6|4:+-+---
0	New	1	0	0	1|3|5|2|6|4:+--+++
0	New	0	1	0	1|3|5|2|6|4:+--++-
0	New	1	1	0	1|3|5|2|6|4:+--+-+
0	New	0	1	0	1|3|5|2|6|4:+--+--
0	New	1	0	0	1|3|5|2|6|4:+---++
0	New	1	1	0	1|3|5|2|6|4:+---+-
0	New	1	0	0	1|3|5|2|6|4:+----+
0	New	1	1	0	1|3|5|2|6|4:+-----
0	New	0	1	1	1|3|5|6|2|4:++++++
0	New	1	1	0	1|3|5|6|2|4:+++++-
0	New	1	1	1	1|3|5|6|2|4:++++-+
0	New	1	0	0	1|3|5|6|2|4:++++--
0	New	0	0	0	1|3|5|6|2|4:+++-++
0	New	1	0	0	1|3|5|6|2|4:+++-+-
0	New	1	0	0	1|3|5|6|2|4:+++--+
0	New	1	0	0	1|3|5|6|2|4:+++---
0	New	1	0	0	1|3|5|6|2|4:++-+++
0	New	1	0	0	1|3|5|6|2|4:++-++-
0	New	1	0	0	1|3|5|6|2|4:++-+-+
0	New	1	0	0	1|3|5|6|2|4:++-+--
0	New	1	1	0	1|3|5|6|2|4:++--++
0	New	1	1	1	1|3|5|6|2|4:++--+-
0	New	1	0	0	1|3|5|6|2|4:++---+
0	New	1	0	1	1|3|5|6|2|4:++----
0	New	1	1	1	1|3|5|6|2|4:+-++++
0	New	1	1	0	1|3|5|6|2|4:+-+++-
0	New	1	1	1	1|3|5|6|2|4:+-++-+
0	New	1	1	0	1|3|5|6|2|4:+-++--
0	New	1	0	0	1|3|5|6|2|4:+-+-++
0	New	0	0	0	1|3|5|6|2|4:+-+-+-
0	New	1	0	0	1|3|5|6|2|4:+-+--+
0	New	1	0	0	1|3|5|6|2|4:+-+---
0	New	1	0	0	1|3|5|6|2|4:+--+++
0	New	1	0	0	1|3|5|6|2|4:+--++-
0	New	1	0	0	1|3|5|6|2|4:+--+-+
0	New	1	0	0	1|3|5|6|2|4:+--+--
0	New	1	0	0	1|3|5|6|2|4:+---++
0	New	1	1	1	1|3|5|6|2|4:+---+-
0	New	1	0	0	1|3|5|6|2|4:+----+
0	New	1	1	1	1|3|5|6|2|4:+-----
0	New	1	1	1	1|3|5|6|4|2:++++++
0	New	1	1	1	1|3|5|6|4|2:+++++-
0	New	1	1	0	1|3|5|6|4|2:++++-+
0	New	1	1	0	1|3|5|6|4|2:++++--
0	New	1	1	0	1|3|5|6|4|2:+++-++
0	New	1	0	0	1|3|5|6|4|2:+++-+-
0	New	1	1	0	1|3|5|6|4|2:+++--+
0	New	1	0	0	1|3|5|6|4|2:+++---
0	New	1	1	0	1|3|5|6|4|2:++-+++
0	New	1	0	0	1|3|5|6|4|2:++-++-
0	New	1	1	0	1|3|5|6|4|2:++-+-+
0	New	1	0	0	1|3|5|6|4|2:++-+--
0	New	1	1	0	1|3|5|6|4|2:++--++
0	New	1	1	0	1|3|5|6|4|2:++--+-
0	New	1	1	1	1|3|5|6|4|2:++---+
0	New	1	0	1	1|3|5|6|4|2:++----
0	New	1	1	1	1|3|5|6|4|2:+-++++
0	New	1	1	1	1|3|5|6|4|2:+-+++-
0	New	1	1	0	1|3|5|6|4|2:+-++-+
0	New	1	1	0	1|3|5|6|4|2:+-++--
0	New	1	0	0	1|3|5|6|4|2:+-+-++
0	New	1	0	0	1|3|5|6|4|2:+-+-+-
0	New	1	1	0	1|3|5|6|4|2:+-+--+
0	New	1	1	0	1|3|5|6|4|2:+-+---
0	New	1	0	0	1|3|5|6|4|2:+--+++
0	New	1	0	0	1|3|5|6|4|2:+--++-
0	New	1	1	0	1|3|5|6|4|2:+--+-+
0	New	1	1	0	1|3|5|6|4|2:+--+--
0	New	1	1	0	1|3|5|6|4|2:+---++
0	New	1	1	0	1|3|5|6|4|2:+---+-
0	New	1	1	1	1|3|5|6|4|2:+----+
0	New	1	1	1	1|3|5|6|4|2:+-----
0	New	1	1	1	1|3|6|4|5|2:++++++
0	New	1	0	1	1|3|6|4|5|2:+++++-
0	New	1	1	0	1|3|6|4|5|2:++++-+
0	New	1	1	0	1|3|6|4|5|2:++++--
0	New	1	1	0	1|3|6|4|5|2:+++-++
0	New	1	0	0	1|3|6|4|5|2:+++-+-
0	New	1	1	0	1|3|6|4|5|2:+++--+
0	New	1	0	0	1|3|6|4|5|2:+++---
0	New	1	1	0	1|3|6|4|5|2:++-+++
0	New	1	0	0	1|3|6|4|5|2:++-++-
0	New	1	1	0	1|3|6|4|5|2:++-+-+
0	New	1	0	0	1|3|6|4|5|2:++-+--
0	New	1	1	0	1|3|6|4|5|2:++--++
0	New	1	0	0	1|3|6|4|5|2:++--+-
0	New	1	1	0	1|3|6|4|5|2:++---+
0	New	1	1	0	1|3|6|4|5|2:++----
0	New	1	1	0	1|3|6|4|5|2:+-++++
0	New	1	1	0	1|3|6|4|5|2:+-+++-
0	New	1	1	0	1|3|6|4|5|2:+-++-+
0	New	1	1	0	1|3|6|4|5|2:+-++--
0	New	1	0	0	1|3|6|4|5|2:+-+-++
0	New	1	0	0	1|3|6|4|5|2:+-+-+-
0	New	1	1	0	1|3|6|4|5|2:+-+--+
0	New	1	1	0	1|3|6|4|5|2:+-+---
0	New	1	1	0	1|3|6|4|5|2:+--+++
0	New	1	1	0	1|3|6|4|5|2:+--++-
0	New	1	1	0	1|3|6|4|5|2:+--+-+
0	New	1	1	0	1|3|6|4|5|2:+--+--
0	New	1	1	0	1|3|6|4|5|2:+---++
0	New	1	1	0	1|3|6|4|5|2:+---+-
0	New	1	1	1	1|3|6|4|5|2:+----+
0	New	1	1	1	1|3|6|4|5|2:+-----
0	New	0	1	1	1|3|6|4|2|5:++++++
0	New	1	1	0	1|3|6|4|2|5:+++++-
0	New	1	0	1	1|3|6|4|2|5:++++-+
0	New	1	0	0	1|3|6|4|2|5:++++--
0	New	0	1	0	1|3|6|4|2|5:+++-++
0	New	1	1	0	1|3|6|4|2|5:+++-+-
0	New	1	1	0	1|3|6|4|2|5:+++--+
0	New	1	0	0	1|3|6|4|2|5:+++---
0	New	1	1	0	1|3|6|4|2|5:++-+++
0	New	0	1	0	1|3|6|4|2|5:++-++-
0	New	1	0	0	1|3|6|4|2|5:++-+-+
0	New	1	1	0	1|3|6|4|2|5:++-+--
0	New	1	1	0	1|3|6|4|2|5:++--++
0	New	0	1	0	1|3|6|4|2|5:++--+-
0	New	1	0	0	1|3|6|4|2|5:++---+
0	New	1	1	0	1|3|6|4|2|5:++----
0	New	1	1	0	1|3|6|4|2|5:+-++++
0	New	1	1	0	1|3|6|4|2|5:+-+++-
0	New	1	1	0	1|3|6|4|2|5:+-++-+
0	New	1	1	0	1|3|6|4|2|5:+-++--
0	New	1	1	0	1|3|6|4|2|5:+-+-++
0	New	1	0	0	1|3|6|4|2|5:+-+-+-
0	New	1	1	0	1|3|6|4|2|5:+-+--+
0	New	1	0	0	1|3|6|4|2|5:+-+---
0	New	1	0	0	1|3|6|4|2|5:+--+++
0	New	1	1	0	1|3|6|4|2|5:+--++-
0	New	1	0	0	1|3|6|4|2|5:+--+-+
0	New	1	1	0	1|3|6|4|2|5:+--+--
0	New	1	0	0	1|3|6|4|2|5:+---++
0	New	1	0	1	1|3|6|4|2|5:+---+-
0	New	1	0	0	1|3|6|4|2|5:+----+
0	New	1	0	1	1|3|6|4|2|5:+-----
0	New	1	1	1	1|3|6|5|4|2:++++++
0	New	1	0	1	1|3|6|5|4|2:+++++-
0	New	1	1	0	1|3|6|5|4|2:++++-+
0	New	1	0	0	1|3|6|5|4|2:++++--
0	New	1	1	0	1|3|6|5|4|2:+++-++
0	New	1	0	0	1|3|6|5|4|2:+++-+-
0	New	1	1	0	1|3|6|5|4|2:+++--+
0	New	1	0	0	1|3|6|5|4|2:+++---
0	New	1	1	1	1|3|6|5|4|2:++-+++
0	New	1	0	1	1|3|6|5|4|2:++-++-
0	New	1	0	0	1|3|6|5|4|2:++-+-+
0	New	1	0	0	1|3|6|5|4|2:++-+--
0	New	1	1	0	1|3|6|5|4|2:++--++
0	New	1	1	0	1|3|6|5|4|2:++--+-
0	New	1	1	0	1|3|6|5|4|2:++---+
0	New	1	0	0	1|3|6|5|4|2:++----
0	New	1	0	0	1|3|6|5|4|2:+-++++
0	New	1	0	0	1|3|6|5|4|2:+-+++-
0	New	1	1	0	1|3|6|5|4|2:+-++-+
0	New	1	1	0	1|3|6|5|4|2:+-++--
0	New	1	0	0	1|3|6|5|4|2:+-+-++
0	New	1	0	0	1|3|6|5|4|2:+-+-+-
0	New	1	1	1	1|3|6|5|4|2:+-+--+
0	New	1	1	1	1|3|6|5|4|2:+-+---
0	New	1	0	0	1|3|6|5|4|2:+--+++
0	New	1	0	0	1|3|6|5|4|2:+--++-
0	New	1	0	0	1|3|6|5|4|2:+--+-+
0	New	1	0	0	1|3|6|5|4|2:+--+--
0	New	1	1	0	1|3|6|5|4|2:+---++
0	New	1	1	0	1|3|6|5|4|2:+---+-
0	New	1	1	1	1|3|6|5|4|2:+----+
0	New	1	1	1	1|3|6|5|4|2:+-----
0	New	0	1	1	1|3|6|5|2|4:++++++
0	New	1	1	0	1|3|6|5|2|4:+++++-
0	New	1	0	0	1|3|6|5|2|4:++++-+
0	New	1	0	0	1|3|6|5|2|4:++++--
0	New	0	1	0	1|3|6|5|2|4:+++-++
0	New	1	0	0	1|3|6|5|2|4:+++-+-
0	New	1	0	0	1|3|6|5|2|4:+++--+
0	New	1	0	0	1|3|6|5|2|4:+++---
0	New	0	0	1	1|3|6|5|2|4:++-+++
0	New	1	1	0	1|3|6|5|2|4:++-++-
0	New	1	0	0	1|3|6|5|2|4:++-+-+
0	New	1	0	0	1|3|6|5|2|4:++-+--
0	New	0	1	0	1|3|6|5|2|4:++--++
0	New	1	1	0	1|3|6|5|2|4:++--+-
0	New	1	1	0	1|3|6|5|2|4:++---+
0	New	1	0	0	1|3|6|5|2|4:++----
0	New	1	0	1	1|3|6|5|2|4:+-++++
0	New	1	1	0	1|3|6|5|2|4:+-+++-
0	New	1	0	0	1|3|6|5|2|4:+-++-+
0	New	1	1	0	1|3|6|5|2|4:+-++--
0	New	1	0	0	1|3|6|5|2|4:+-+-++
0	New	1	0	0	1|3|6|5|2|4:+-+-+-
0	New	1	0	0	1|3|6|5|2|4:+-+--+
0	New	1	0	0	1|3|6|5|2|4:+-+---
0	New	1	0	1	1|3|6|5|2|4:+--+++
0	New	1	1	0	1|3|6|5|2|4:+--++-
0	New	1	0	0	1|3|6|5|2|4:+--+-+
0	New	1	1	0	1|3|6|5|2|4:+--+--
0	New	1	1	0	1|3|6|5|2|4:+---++
0	New	1	1	0	1|3|6|5|2|4:+---+-
0	New	1	1	0	1|3|6|5|2|4:+----+
0	New	1	1	0	1|3|6|5|2|4:+-----
0	New	0	0	1	1|3|6|2|5|4:++++++
0	New	1	0	1	1|3|6|2|5|4:+++++-
0	New	0	1	0	1|3|6|2|5|4:++++-+
0	New	1	1	0	1|3|6|2|5|4:++++--
0	New	1	1	1	1|3|6|2|5|4:+++-++
0	New	1	0	0	1|3|6|2|5|4:+++-+-
0	New	1	1	0	1|3|6|2|5|4:+++--+
0	New	1	1	0	1|3|6|2|5|4:+++---
0	New	0	1	1	1|3|6|2|5|4:++-+++
0	New	1	1	0	1|3|6|2|5|4:++-++-
0	New	0	1	0	1|3|6|2|5|4:++-+-+
0	New	1	0	0	1|3|6|2|5|4:++-+--
0	New	1	1	1	1|3|6|2|5|4:++--++
0	New	1	0	0	1|3|6|2|5|4:++--+-
0	New	1	1	0	1|3|6|2|5|4:++---+
0	New	1	1	0	1|3|6|2|5|4:++----
0	New	1	1	1	1|3|6|2|5|4:+-++++
0	New	0	1	1	1|3|6|2|5|4:+-+++-
0	New	1	1	0	1|3|6|2|5|4:+-++-+
0	New	0	1	1	1|3|6|2|5|4:+-++--
0	New	1	0	0	1|3|6|2|5|4:+-+-++
0	New	1	1	0	1|3|6|2|5|4:+-+-+-
0	New	1	1	0	1|3|6|2|5|4:+-+--+
0	New	1	1	1	1|3|6|2|5|4:+-+---
0	New	1	1	1	1|3|6|2|5|4:+--+++
0	New	0	1	0	1|3|6|2|5|4:+--++-
0	New	1	0	0	1|3|6|2|5|4:+--+-+
0	New	0	1	1	1|3|6|2|5|4:+--+--
0	New	1	0	0	1|3|6|2|5|4:+---++
0	New	1	1	0	1|3|6|2|5|4:+---+-
0	New	1	0	0	1|3|6|2|5|4:+----+
0	New	1	0	1	1|3|6|2|5|4:+-----
0	New	0	0	1	1|3|6|2|4|5:++++++
0	New	1	0	0	1|3|6|2|4|5:+++++-
0	New	1	0	1	1|3|6|2|4|5:++++-+
0	New	1	0	0	1|3|6|2|4|5:++++--
0	New	1	1	0	1|3|6|2|4|5:+++-++
0	New	1	1	0	1|3|6|2|4|5:+++-+-
0	New	1	0	0	1|3|6|2|4|5:+++--+
0	New	1	0	0	1|3|6|2|4|5:+++---
0	New	1	0	0	1|3|6|2|4|5:++-+++
0	New	0	0	0	1|3|6|2|4|5:++-++-
0	New	1	0	0	1|3|6|2|4|5:++-+-+
0	New	1	0	0	1|3|6|2|4|5:++-+--
0	New	1	1	0	1|3|6|2|4|5:++--++
0	New	1	1	0	1|3|6|2|4|5:++--+-
0	New	1	0	0	1|3|6|2|4|5:++---+
0	New	1	1	0	1|3|6|2|4|5:++----
0	New	1	1	1	1|3|6|2|4|5:+-++++
0	New	1	0	0	1|3|6|2|4|5:+-+++-
0	New	0	1	1	1|3|6|2|4|5:+-++-+
0	New	1	1	0	1|3|6|2|4|5:+-++--
0	New	1	0	0	1|3|6|2|4|5:+-+-++
0	New	1	0	0	1|3|6|2|4|5:+-+-+-
0	New	1	0	0	1|3|6|2|4|5:+-+--+
0	New	1	0	0	1|3|6|2|4|5:+-+---
0	New	1	0	0	1|3|6|2|4|5:+--+++
0	New	1	0	0	1|3|6|2|4|5:+--++-
0	New	0	1	0	1|3|6|2|4|5:+--+-+
0	New	0	1	0	1|3|6|2|4|5:+--+--
0	New	1	0	0	1|3|6|2|4|5:+---++
0	New	1	0	0	1|3|6|2|4|5:+---+-
0	New	1	0	0	1|3|6|2|4|5:+----+
0	New	1	0	0	1|3|6|2|4|5:+-----
0.049	<0.25	0	0	1	1|4|3|2|5|6:++++++
0	New	0	0	1	1|4|3|2|5|6:+++++-
0	New	1	0	1	1|4|3|2|5|6:++++-+
0	New	1	0	1	1|4|3|2|5|6:++++--
0	New	1	0	0	1|4|3|2|5|6:+++-++
0	New	1	0	0	1|4|3|2|5|6:+++-+-
0	New	1	0	0	1|4|3|2|5|6:+++--+
0	New	1	0	0	1|4|3|2|5|6:+++---
0.021	<0.25	0	0	0	1|4|3|2|5|6:++-+++
1	known	0	0	0	1|4|3|2|5|6:++-++-
0	New	0	0	0	1|4|3|2|5|6:++-+-+
0	New	0	0	0	1|4|3|2|5|6:++-+--
0	New	1	1	0	1|4|3|2|5|6:++--++
0	New	1	1	0	1|4|3|2|5|6:++--+-
0	New	1	0	0	1|4|3|2|5|6:++---+
0	New	1	0	0	1|4|3|2|5|6:++----
0	New	1	0	1	1|4|3|2|5|6:+-++++
0	New	1	0	1	1|4|3|2|5|6:+-+++-
0	New	0	1	1	1|4|3|2|5|6:+-++-+
0	New	0	1	1	1|4|3|2|5|6:+-++--
0	New	0	0	0	1|4|3|2|5|6:+-+-++
0.005	<0.01	0	0	0	1|4|3|2|5|6:+-+-+-
0	New	0	0	0	1|4|3|2|5|6:+-+--+
0.011	<0.25	0	0	0	1|4|3|2|5|6:+-+---
0	New	1	1	0	1|4|3|2|5|6:+--+++
0	New	1	1	0	1|4|3|2|5|6:+--++-
0	New	0	1	0	1|4|3|2|5|6:+--+-+
0	New	0	1	0	1|4|3|2|5|6:+--+--
0	New	1	0	0	1|4|3|2|5|6:+---++
0.002	<0.01	1	0	0	1|4|3|2|5|6:+---+-
0	New	1	0	0	1|4|3|2|5|6:+----+
0	New	1	0	0	1|4|3|2|5|6:+-----
0	New	0	0	1	1|4|3|2|6|5:++++++
0	New	1	0	1	1|4|3|2|6|5:+++++-
0	New	0	0	1	1|4|3|2|6|5:++++-+
0	New	1	0	1	1|4|3|2|6|5:++++--
0	New	1	0	1	1|4|3|2|6|5:+++-++
0	New	1	0	0	1|4|3|2|6|5:+++-+-
0	New	1	0	0	1|4|3|2|6|5:+++--+
0	New	1	0	0	1|4|3|2|6|5:+++---
0	New	0	0	1	1|4|3|2|6|5:++-+++
0	New	1	0	0	1|4|3|2|6|5:++-++-
0.002	<0.01	0	0	0	1|4|3|2|6|5:++-+-+
0	New	1	0	0	1|4|3|2|6|5:++-+--
0	New	1	1	1	1|4|3|2|6|5:++--++
0	New	1	0	0	1|4|3|2|6|5:++--+-
0	New	1	1	0	1|4|3|2|6|5:++---+
0	New	1	0	0	1|4|3|2|6|5:++----
0	New	1	0	1	1|4|3|2|6|5:+-++++
0	New	0	1	1	1|4|3|2|6|5:+-+++-
0	New	1	0	1	1|4|3|2|6|5:+-++-+
0	New	0	1	1	1|4|3|2|6|5:+-++--
0	New	1	0	0	1|4|3|2|6|5:+-+-++
0	New	0	0	0	1|4|3|2|6|5:+-+-+-
0	New	1	0	0	1|4|3|2|6|5:+-+--+
0	New	0	0	1	1|4|3|2|6|5:+-+---
0	New	1	1	1	1|4|3|2|6|5:+--+++
0	New	0	1	0	1|4|3|2|6|5:+--++-
0	New	1	1	0	1|4|3|2|6|5:+--+-+
0	New	0	1	1	1|4|3|2|6|5:+--+--
0	New	1	0	0	1|4|3|2|6|5:+---++
0	New	1	0	0	1|4|3|2|6|5:+---+-
0	New	1	0	0	1|4|3|2|6|5:+----+
0	New	1	0	1	1|4|3|2|6|5:+-----
0	New	0	1	1	1|4|3|5|2|6:++++++
0	New	0	1	1	1|4|3|5|2|6:+++++-
0	New	1	1	0	1|4|3|5|2|6:++++-+
0	New	1	1	0	1|4|3|5|2|6:++++--
0	New	0	1	0	1|4|3|5|2|6:+++-++
0	New	0	1	0	1|4|3|5|2|6:+++-+-
0	New	1	0	0	1|4|3|5|2|6:+++--+
0	New	1	0	0	1|4|3|5|2|6:+++---
0	New	0	1	0	1|4|3|5|2|6:++-+++
0	New	0	1	0	1|4|3|5|2|6:++-++-
0	New	1	0	0	1|4|3|5|2|6:++-+-+
0	New	1	1	0	1|4|3|5|2|6:++-+--
0	New	0	1	0	1|4|3|5|2|6:++--++
0	New	0	1	0	1|4|3|5|2|6:++--+-
0	New	1	1	0	1|4|3|5|2|6:++---+
0.571	<1.00	1	1	0	1|4|3|5|2|6:++----
0	New	0	1	0	1|4|3|5|2|6:+-++++
0	New	0	1	0	1|4|3|5|2|6:+-+++-
0	New	1	1	0	1|4|3|5|2|6:+-++-+
0	New	1	0	0	1|4|3|5|2|6:+-++--
0	New	0	1	0	1|4|3|5|2|6:+-+-++
0	New	0	0	0	1|4|3|5|2|6:+-+-+-
0	New	1	0	0	1|4|3|5|2|6:+-+--+
0	New	1	0	0	1|4|3|5|2|6:+-+---
0	New	0	1	0	1|4|3|5|2|6:+--+++
0	New	0	1	0	1|4|3|5|2|6:+--++-
0	New	1	0	0	1|4|3|5|2|6:+--+-+
0	New	1	1	0	1|4|3|5|2|6:+--+--
0	New	0	1	0	1|4|3|5|2|6:+---++
0	New	0	1	0	1|4|3|5|2|6:+---+-
0	New	1	0	1	1|4|3|5|2|6:+----+
0	New	1	0	1	1|4|3|5|2|6:+-----
0	New	1	1	1	1|4|3|5|6|2:++++++
0	New	1	0	0	1|4|3|5|6|2:+++++-
0	New	1	1	1	1|4|3|5|6|2:++++-+
0	New	1	0	0	1|4|3|5|6|2:++++--
0	New	1	1	0	1|4|3|5|6|2:+++-++
0	New	1	0	0	1|4|3|5|6|2:+++-+-
0	New	1	1	0	1|4|3|5|6|2:+++--+
0	New	1	0	0	1|4|3|5|6|2:+++---
0	New	1	1	0	1|4|3|5|6|2:++-+++
0	New	1	1	0	1|4|3|5|6|2:++-++-
0	New	1	1	0	1|4|3|5|6|2:++-+-+
0	New	1	0	0	1|4|3|5|6|2:++-+--
0	New	1	1	0	1|4|3|5|6|2:++--++
0	New	1	1	0	1|4|3|5|6|2:++--+-
0	New	1	1	0	1|4|3|5|6|2:++---+
0	New	1	1	0	1|4|3|5|6|2:++----
0	New	1	1	0	1|4|3|5|6|2:+-++++
0	New	1	0	0	1|4|3|5|6|2:+-+++-
0	New	1	1	0	1|4|3|5|6|2:+-++-+
0	New	1	0	0	1|4|3|5|6|2:+-++--
0	New	1	0	0	1|4|3|5|6|2:+-+-++
0	New	1	0	0	1|4|3|5|6|2:+-+-+-
0	New	1	1	0	1|4|3|5|6|2:+-+--+
0	New	1	0	0	1|4|3|5|6|2:+-+---
0	New	1	1	0	1|4|3|5|6|2:+--+++
0	New	1	1	0	1|4|3|5|6|2:+--++-
0	New	1	1	0	1|4|3|5|6|2:+--+-+
0	New	1	0	0	1|4|3|5|6|2:+--+--
0	New	1	1	0	1|4|3|5|6|2:+---++
0	New	1	0	1	1|4|3|5|6|2:+---+-
0	New	1	1	0	1|4|3|5|6|2:+----+
0	New	1	0	1	1|4|3|5|6|2:+-----
0	New	1	1	1	1|4|3|6|5|2:++++++
0	New	1	0	1	1|4|3|6|5|2:+++++-
0	New	1	0	0	1|4|3|6|5|2:++++-+
0	New	1	0	0	1|4|3|6|5|2:++++--
0	New	1	1	0	1|4|3|6|5|2:+++-++
0	New	1	0	0	1|4|3|6|5|2:+++-+-
0	New	1	1	0	1|4|3|6|5|2:+++--+
0	New	1	0	0	1|4|3|6|5|2:+++---
0	New	1	1	1	1|4|3|6|5|2:++-+++
0	New	1	0	1	1|4|3|6|5|2:++-++-
0	New	1	0	0	1|4|3|6|5|2:++-+-+
0	New	1	0	0	1|4|3|6|5|2:++-+--
0	New	1	1	0	1|4|3|6|5|2:++--++
0	New	1	0	0	1|4|3|6|5|2:++--+-
0	New	1	1	0	1|4|3|6|5|2:++---+
0	New	1	1	0	1|4|3|6|5|2:++----
0	New	1	1	0	1|4|3|6|5|2:+-++++
0	New	1	0	0	1|4|3|6|5|2:+-+++-
0	New	1	0	0	1|4|3|6|5|2:+-++-+
0	New	1	0	0	1|4|3|6|5|2:+-++--
0	New	1	0	0	1|4|3|6|5|2:+-+-++
0	New	1	0	0	1|4|3|6|5|2:+-+-+-
0	New	1	1	1	1|4|3|6|5|2:+-+--+
0	New	1	0	1	1|4|3|6|5|2:+-+---
0	New	1	1	0	1|4|3|6|5|2:+--+++
0	New	1	0	0	1|4|3|6|5|2:+--++-
0	New	1	1	0	1|4|3|6|5|2:+--+-+
0	New	1	0	0	1|4|3|6|5|2:+--+--
0	New	1	1	0	1|4|3|6|5|2:+---++
0	New	1	0	0	1|4|3|6|5|2:+---+-
0	New	1	1	1	1|4|3|6|5|2:+----+
0	New	1	1	1	1|4|3|6|5|2:+-----
0	New	0	0	1	1|4|3|6|2|5:++++++
0	New	1	1	0	1|4|3|6|2|5:+++++-
0	New	1	1	0	1|4|3|6|2|5:++++-+
0	New	1	1	0	1|4|3|6|2|5:++++--
0	New	0	1	0	1|4|3|6|2|5:+++-++
0	New	1	0	0	1|4|3|6|2|5:+++-+-
0	New	1	1	0	1|4|3|6|2|5:+++--+
0	New	1	1	0	1|4|3|6|2|5:+++---
0	New	0	1	1	1|4|3|6|2|5:++-+++
0	New	1	1	0	1|4|3|6|2|5:++-++-
0	New	1	1	0	1|4|3|6|2|5:++-+-+
0	New	1	1	0	1|4|3|6|2|5:++-+--
0	New	0	1	0	1|4|3|6|2|5:++--++
0	New	1	0	0	1|4|3|6|2|5:++--+-
0	New	1	1	0	1|4|3|6|2|5:++---+
0	New	1	0	0	1|4|3|6|2|5:++----
0	New	1	0	1	1|4|3|6|2|5:+-++++
0	New	0	1	0	1|4|3|6|2|5:+-+++-
0	New	1	0	0	1|4|3|6|2|5:+-++-+
0	New	1	1	0	1|4|3|6|2|5:+-++--
0	New	1	1	0	1|4|3|6|2|5:+-+-++
0	New	0	1	0	1|4|3|6|2|5:+-+-+-
0	New	1	0	0	1|4|3|6|2|5:+-+--+
0	New	1	1	0	1|4|3|6|2|5:+-+---
0	New	1	1	1	1|4|3|6|2|5:+--+++
0	New	0	1	0	1|4|3|6|2|5:+--++-
0	New	1	0	0	1|4|3|6|2|5:+--+-+
0	New	1	1	0	1|4|3|6|2|5:+--+--
0	New	1	1	0	1|4|3|6|2|5:+---++
0	New	0	1	0	1|4|3|6|2|5:+---+-
0	New	1	0	0	1|4|3|6|2|5:+----+
0	New	1	0	0	1|4|3|6|2|5:+-----
0	New	0	1	1	1|4|2|3|5|6:++++++
0	New	0	1	1	1|4|2|3|5|6:+++++-
0	New	1	0	1	1|4|2|3|5|6:++++-+
0	New	1	0	1	1|4|2|3|5|6:++++--
0	New	0	1	0	1|4|2|3|5|6:+++-++
0	New	0	1	0	1|4|2|3|5|6:+++-+-
0	New	1	1	0	1|4|2|3|5|6:+++--+
0	New	1	1	0	1|4|2|3|5|6:+++---
0	New	0	1	0	1|4|2|3|5|6:++-+++
0	New	0	1	0	1|4|2|3|5|6:++-++-
0	New	1	0	0	1|4|2|3|5|6:++-+-+
0	New	1	0	0	1|4|2|3|5|6:++-+--
0	New	0	1	0	1|4|2|3|5|6:++--++
0	New	0	1	0	1|4|2|3|5|6:++--+-
0	New	1	0	0	1|4|2|3|5|6:++---+
0	New	1	0	0	1|4|2|3|5|6:++----
0	New	1	0	0	1|4|2|3|5|6:+-++++
0	New	1	0	0	1|4|2|3|5|6:+-+++-
0	New	0	1	0	1|4|2|3|5|6:+-++-+
0	New	0	1	0	1|4|2|3|5|6:+-++--
0	New	1	0	0	1|4|2|3|5|6:+-+-++
0	New	1	0	0	1|4|2|3|5|6:+-+-+-
0	New	0	0	0	1|4|2|3|5|6:+-+--+
0	New	0	0	0	1|4|2|3|5|6:+-+---
0	New	1	0	0	1|4|2|3|5|6:+--+++
0	New	1	0	0	1|4|2|3|5|6:+--++-
0	New	0	1	0	1|4|2|3|5|6:+--+-+
0	New	0	1	0	1|4|2|3|5|6:+--+--
0	New	1	1	0	1|4|2|3|5|6:+---++
0	New	1	1	0	1|4|2|3|5|6:+---+-
0	New	0	1	0	1|4|2|3|5|6:+----+
0	New	0	1	0	1|4|2|3|5|6:+-----
0	New	0	1	1	1|4|2|3|6|5:++++++
0	New	1	0	1	1|4|2|3|6|5:+++++-
0	New	0	1	1	1|4|2|3|6|5:++++-+
0	New	1	0	1	1|4|2|3|6|5:++++--
0	New	0	1	1	1|4|2|3|6|5:+++-++
0	New	1	1	0	1|4|2|3|6|5:+++-+-
0	New	0	1	0	1|4|2|3|6|5:+++--+
0	New	1	1	0	1|4|2|3|6|5:+++---
0	New	0	1	1	1|4|2|3|6|5:++-+++
0	New	1	0	0	1|4|2|3|6|5:++-++-
0	New	0	1	0	1|4|2|3|6|5:++-+-+
0	New	1	0	0	1|4|2|3|6|5:++-+--
0	New	0	1	1	1|4|2|3|6|5:++--++
0	New	1	0	0	1|4|2|3|6|5:++--+-
0	New	0	1	0	1|4|2|3|6|5:++---+
0	New	1	0	1	1|4|2|3|6|5:++----
0	New	1	0	1	1|4|2|3|6|5:+-++++
0	New	0	1	0	1|4|2|3|6|5:+-+++-
0	New	1	0	0	1|4|2|3|6|5:+-++-+
0	New	0	1	1	1|4|2|3|6|5:+-++--
0	New	1	0	0	1|4|2|3|6|5:+-+-++
0	New	0	0	0	1|4|2|3|6|5:+-+-+-
0	New	1	0	0	1|4|2|3|6|5:+-+--+
0	New	0	0	1	1|4|2|3|6|5:+-+---
0	New	1	0	0	1|4|2|3|6|5:+--+++
0	New	0	1	0	1|4|2|3|6|5:+--++-
0	New	1	0	0	1|4|2|3|6|5:+--+-+
0	New	0	1	1	1|4|2|3|6|5:+--+--
0	New	1	1	0	1|4|2|3|6|5:+---++
0	New	0	1	0	1|4|2|3|6|5:+---+-
0	New	1	1	0	1|4|2|3|6|5:+----+
0	New	0	1	1	1|4|2|3|6|5:+-----
0	New	0	0	1	1|4|2|5|3|6:++++++
0	New	0	1	1	1|4|2|5|3|6:+++++-
0	New	1	1	0	1|4|2|5|3|6:++++-+
0	New	1	1	0	1|4|2|5|3|6:++++--
0	New	0	1	1	1|4|2|5|3|6:+++-++
0	New	0	1	1	1|4|2|5|3|6:+++-+-
0	New	1	1	0	1|4|2|5|3|6:+++--+
0	New	1	1	0	1|4|2|5|3|6:+++---
0	New	0	1	0	1|4|2|5|3|6:++-+++
0	New	0	1	0	1|4|2|5|3|6:++-++-
0	New	1	1	0	1|4|2|5|3|6:++-+-+
0	New	1	1	0	1|4|2|5|3|6:++-+--
0	New	0	1	0	1|4|2|5|3|6:++--++
0	New	0	1	0	1|4|2|5|3|6:++--+-
0	New	1	1	0	1|4|2|5|3|6:++---+
0	New	1	1	0	1|4|2|5|3|6:++----
0	New	1	0	0	1|4|2|5|3|6:+-++++
0	New	1	1	0	1|4|2|5|3|6:+-+++-
0	New	0	1	0	1|4|2|5|3|6:+-++-+
0	New	0	1	0	1|4|2|5|3|6:+-++--
0	New	1	0	0	1|4|2|5|3|6:+-+-++
0	New	1	0	0	1|4|2|5|3|6:+-+-+-
0	New	0	1	0	1|4|2|5|3|6:+-+--+
0	New	0	1	0	1|4|2|5|3|6:+-+---
0	New	1	1	0	1|4|2|5|3|6:+--+++
0	New	1	1	0	1|4|2|5|3|6:+--++-
0	New	0	1	0	1|4|2|5|3|6:+--+-+
0	New	0	1	0	1|4|2|5|3|6:+--+--
0	New	1	1	0	1|4|2|5|3|6:+---++
0	New	1	1	0	1|4|2|5|3|6:+---+-
0	New	0	1	0	1|4|2|5|3|6:+----+
0	New	0	1	0	1|4|2|5|3|6:+-----
0	New	0	1	1	1|4|2|5|6|3:++++++
0	New	1	0	0	1|4|2|5|6|3:+++++-
0	New	0	0	1	1|4|2|5|6|3:++++-+
0	New	1	0	0	1|4|2|5|6|3:++++--
0	New	0	1	1	1|4|2|5|6|3:+++-++
0	New	1	1	0	1|4|2|5|6|3:+++-+-
0	New	0	1	1	1|4|2|5|6|3:+++--+
0	New	1	1	0	1|4|2|5|6|3:+++---
0	New	1	1	0	1|4|2|5|6|3:++-+++
0	New	1	1	0	1|4|2|5|6|3:++-++-
0	New	1	1	0	1|4|2|5|6|3:++-+-+
0	New	1	1	0	1|4|2|5|6|3:++-+--
0	New	1	1	0	1|4|2|5|6|3:++--++
0	New	1	1	0	1|4|2|5|6|3:++--+-
0	New	1	1	0	1|4|2|5|6|3:++---+
0	New	1	1	0	1|4|2|5|6|3:++----
0	New	1	1	0	1|4|2|5|6|3:+-++++
0	New	1	1	0	1|4|2|5|6|3:+-+++-
0	New	1	0	0	1|4|2|5|6|3:+-++-+
0	New	1	0	0	1|4|2|5|6|3:+-++--
0	New	1	0	0	1|4|2|5|6|3:+-+-++
0	New	1	0	0	1|4|2|5|6|3:+-+-+-
0	New	1	0	0	1|4|2|5|6|3:+-+--+
0	New	1	0	0	1|4|2|5|6|3:+-+---
0	New	1	0	0	1|4|2|5|6|3:+--+++
0	New	0	1	0	1|4|2|5|6|3:+--++-
0	New	1	0	0	1|4|2|5|6|3:+--+-+
0	New	0	1	0	1|4|2|5|6|3:+--+--
0	New	1	0	0	1|4|2|5|6|3:+---++
0	New	0	1	0	1|4|2|5|6|3:+---+-
0	New	1	0	0	1|4|2|5|6|3:+----+
0	New	0	1	0	1|4|2|5|6|3:+-----
0	New	0	1	1	1|4|2|6|5|3:++++++
0	New	1	0	1	1|4|2|6|5|3:+++++-
0	New	1	0	1	1|4|2|6|5|3:++++-+
0	New	1	0	0	1|4|2|6|5|3:++++--
0	New	0	0	1	1|4|2|6|5|3:+++-++
0	New	1	0	0	1|4|2|6|5|3:+++-+-
0	New	1	1	1	1|4|2|6|5|3:+++--+
0	New	1	0	0	1|4|2|6|5|3:+++---
0	New	1	1	1	1|4|2|6|5|3:++-+++
0	New	1	1	1	1|4|2|6|5|3:++-++-
0	New	0	0	0	1|4|2|6|5|3:++-+-+
0	New	1	0	0	1|4|2|6|5|3:++-+--
0	New	1	1	0	1|4|2|6|5|3:++--++
0	New	1	1	0	1|4|2|6|5|3:++--+-
0	New	1	0	0	1|4|2|6|5|3:++---+
0	New	1	0	0	1|4|2|6|5|3:++----
0	New	1	0	1	1|4|2|6|5|3:+-++++
0	New	1	0	1	1|4|2|6|5|3:+-+++-
0	New	1	0	0	1|4|2|6|5|3:+-++-+
0	New	1	0	0	1|4|2|6|5|3:+-++--
0	New	1	0	0	1|4|2|6|5|3:+-+-++
0	New	0	0	0	1|4|2|6|5|3:+-+-+-
0	New	1	1	1	1|4|2|6|5|3:+-+--+
0	New	1	1	1	1|4|2|6|5|3:+-+---
0	New	1	0	0	1|4|2|6|5|3:+--+++
0	New	1	1	0	1|4|2|6|5|3:+--++-
0	New	1	0	0	1|4|2|6|5|3:+--+-+
0	New	0	1	0	1|4|2|6|5|3:+--+--
0	New	1	0	0	1|4|2|6|5|3:+---++
0	New	1	1	0	1|4|2|6|5|3:+---+-
0	New	1	0	1	1|4|2|6|5|3:+----+
0	New	0	1	1	1|4|2|6|5|3:+-----
0	New	0	1	1	1|4|2|6|3|5:++++++
0	New	1	1	1	1|4|2|6|3|5:+++++-
0	New	1	1	1	1|4|2|6|3|5:++++-+
0	New	1	0	0	1|4|2|6|3|5:++++--
0	New	0	1	1	1|4|2|6|3|5:+++-++
0	New	1	0	1	1|4|2|6|3|5:+++-+-
0	New	1	1	0	1|4|2|6|3|5:+++--+
0	New	1	1	0	1|4|2|6|3|5:+++---
0	New	0	1	0	1|4|2|6|3|5:++-+++
0	New	1	1	0	1|4|2|6|3|5:++-++-
0	New	1	1	0	1|4|2|6|3|5:++-+-+
0	New	1	0	0	1|4|2|6|3|5:++-+--
0	New	0	1	0	1|4|2|6|3|5:++--++
0	New	1	1	0	1|4|2|6|3|5:++--+-
0	New	1	1	0	1|4|2|6|3|5:++---+
0	New	1	0	1	1|4|2|6|3|5:++----
0	New	1	0	1	1|4|2|6|3|5:+-++++
0	New	1	1	0	1|4|2|6|3|5:+-+++-
0	New	1	1	1	1|4|2|6|3|5:+-++-+
0	New	0	1	0	1|4|2|6|3|5:+-++--
0	New	1	0	0	1|4|2|6|3|5:+-+-++
0	New	1	0	0	1|4|2|6|3|5:+-+-+-
0	New	1	1	0	1|4|2|6|3|5:+-+--+
0	New	0	1	0	1|4|2|6|3|5:+-+---
0	New	1	1	0	1|4|2|6|3|5:+--+++
0	New	1	1	0	1|4|2|6|3|5:+--++-
0	New	1	1	0	1|4|2|6|3|5:+--+-+
0	New	0	1	0	1|4|2|6|3|5:+--+--
0	New	1	0	0	1|4|2|6|3|5:+---++
0	New	1	1	0	1|4|2|6|3|5:+---+-
0	New	1	1	0	1|4|2|6|3|5:+----+
0	New	0	1	1	1|4|2|6|3|5:+-----
0	New	0	1	1	1|4|5|2|3|6:++++++
0	New	1	1	1	1|4|5|2|3|6:+++++-
0	New	1	1	0	1|4|5|2|3|6:++++-+
0	New	1	1	0	1|4|5|2|3|6:++++--
0	New	1	0	1	1|4|5|2|3|6:+++-++
0	New	1	0	1	1|4|5|2|3|6:+++-+-
0	New	1	0	0	1|4|5|2|3|6:+++--+
0	New	1	0	0	1|4|5|2|3|6:+++---
0	New	1	0	0	1|4|5|2|3|6:++-+++
0	New	0	0	0	1|4|5|2|3|6:++-++-
0	New	1	0	0	1|4|5|2|3|6:++-+-+
0	New	0	0	0	1|4|5|2|3|6:++-+--
0	New	1	0	0	1|4|5|2|3|6:++--++
0	New	1	0	0	1|4|5|2|3|6:++--+-
0	New	1	0	0	1|4|5|2|3|6:++---+
0	New	1	1	0	1|4|5|2|3|6:++----
0	New	1	1	0	1|4|5|2|3|6:+-++++
0	New	1	0	0	1|4|5|2|3|6:+-+++-
0	New	0	0	0	1|4|5|2|3|6:+-++-+
0	New	1	0	0	1|4|5|2|3|6:+-++--
0	New	1	0	0	1|4|5|2|3|6:+-+-++
0	New	1	0	0	1|4|5|2|3|6:+-+-+-
0	New	1	0	0	1|4|5|2|3|6:+-+--+
0	New	1	0	0	1|4|5|2|3|6:+-+---
0	New	1	0	0	1|4|5|2|3|6:+--+++
0	New	1	0	0	1|4|5|2|3|6:+--++-
0	New	1	0	1	1|4|5|2|3|6:+--+-+
0	New	0	0	1	1|4|5|2|3|6:+--+--
0	New	1	0	0	1|4|5|2|3|6:+---++
0	New	1	0	0	1|4|5|2|3|6:+---+-
0	New	1	0	1	1|4|5|2|3|6:+----+
0	New	1	1	1	1|4|5|2|3|6:+-----
0	New	0	1	1	1|4|5|2|6|3:++++++
0	New	1	1	0	1|4|5|2|6|3:+++++-
0	New	0	1	1	1|4|5|2|6|3:++++-+
0	New	1	1	0	1|4|5|2|6|3:++++--
0	New	1	1	1	1|4|5|2|6|3:+++-++
0	New	1	0	0	1|4|5|2|6|3:+++-+-
0	New	1	1	1	1|4|5|2|6|3:+++--+
0	New	1	0	0	1|4|5|2|6|3:+++---
0	New	0	1	0	1|4|5|2|6|3:++-+++
0	New	1	0	0	1|4|5|2|6|3:++-++-
0	New	0	1	0	1|4|5|2|6|3:++-+-+
0	New	1	0	0	1|4|5|2|6|3:++-+--
0	New	1	1	0	1|4|5|2|6|3:++--++
0	New	1	1	0	1|4|5|2|6|3:++--+-
0	New	1	1	0	1|4|5|2|6|3:++---+
0	New	1	0	0	1|4|5|2|6|3:++----
0	New	1	0	0	1|4|5|2|6|3:+-++++
0	New	0	1	0	1|4|5|2|6|3:+-+++-
0	New	1	1	0	1|4|5|2|6|3:+-++-+
0	New	0	1	0	1|4|5|2|6|3:+-++--
0	New	1	0	0	1|4|5|2|6|3:+-+-++
0	New	1	1	0	1|4|5|2|6|3:+-+-+-
0	New	1	0	0	1|4|5|2|6|3:+-+--+
0	New	1	1	0	1|4|5|2|6|3:+-+---
0	New	1	0	0	1|4|5|2|6|3:+--+++
0	New	0	1	1	1|4|5|2|6|3:+--++-
0	New	1	0	0	1|4|5|2|6|3:+--+-+
0	New	0	1	1	1|4|5|2|6|3:+--+--
0	New	1	1	0	1|4|5|2|6|3:+---++
0	New	1	1	1	1|4|5|2|6|3:+---+-
0	New	1	1	0	1|4|5|2|6|3:+----+
0	New	1	0	1	1|4|5|2|6|3:+-----
0	New	0	1	1	1|4|5|3|2|6:++++++
0	New	1	1	1	1|4|5|3|2|6:+++++-
0	New	1	0	1	1|4|5|3|2|6:++++-+
0	New	1	0	1	1|4|5|3|2|6:++++--
0	New	0	1	0	1|4|5|3|2|6:+++-++
0	New	0	1	0	1|4|5|3|2|6:+++-+-
0	New	1	1	0	1|4|5|3|2|6:+++--+
0	New	1	1	0	1|4|5|3|2|6:+++---
0	New	1	0	1	1|4|5|3|2|6:++-+++
0	New	0	1	1	1|4|5|3|2|6:++-++-
0	New	1	0	0	1|4|5|3|2|6:++-+-+
0	New	1	0	0	1|4|5|3|2|6:++-+--
[truncated: 9,524 more rows]

## Sheet: 7beta.summary
# jp: violate connection jump rule (0/1)
# ov: violate connection overlap rule (0/1)
# en: violate connection end rule (0/1)
frequency	class	jp	ov	en	pattern
0.346	<0.50	0	0	0	1|2|3|4|5|6|7:+++++++
0	New	0	0	0	1|2|3|4|5|6|7:++++++-
0	New	0	0	0	1|2|3|4|5|6|7:+++++-+
0	New	0	0	0	1|2|3|4|5|6|7:+++++--
0	New	0	0	0	1|2|3|4|5|6|7:++++-++
0	New	0	0	0	1|2|3|4|5|6|7:++++-+-
0	New	0	0	0	1|2|3|4|5|6|7:++++--+
0	New	0	0	0	1|2|3|4|5|6|7:++++---
0	New	0	0	0	1|2|3|4|5|6|7:+++-+++
0	New	0	0	0	1|2|3|4|5|6|7:+++-++-
0	New	0	0	0	1|2|3|4|5|6|7:+++-+-+
0	New	0	0	0	1|2|3|4|5|6|7:+++-+--
0	New	0	0	0	1|2|3|4|5|6|7:+++--++
0	New	0	0	0	1|2|3|4|5|6|7:+++--+-
0	New	0	0	0	1|2|3|4|5|6|7:+++---+
0	New	0	0	0	1|2|3|4|5|6|7:+++----
0	New	0	0	0	1|2|3|4|5|6|7:++-++++
0.015	<0.25	0	0	0	1|2|3|4|5|6|7:++-+++-
0	New	0	0	0	1|2|3|4|5|6|7:++-++-+
0	New	0	0	0	1|2|3|4|5|6|7:++-++--
0	New	0	0	0	1|2|3|4|5|6|7:++-+-++
1.18	known	0	0	0	1|2|3|4|5|6|7:++-+-+-
0	New	0	0	0	1|2|3|4|5|6|7:++-+--+
0	New	0	0	0	1|2|3|4|5|6|7:++-+---
0	New	0	0	0	1|2|3|4|5|6|7:++--+++
0	New	0	0	0	1|2|3|4|5|6|7:++--++-
0	New	0	0	0	1|2|3|4|5|6|7:++--+-+
0	New	0	0	0	1|2|3|4|5|6|7:++--+--
0	New	0	0	0	1|2|3|4|5|6|7:++---++
0	New	0	0	0	1|2|3|4|5|6|7:++---+-
0	New	0	0	0	1|2|3|4|5|6|7:++----+
0	New	0	0	0	1|2|3|4|5|6|7:++-----
0.382	<0.50	0	0	0	1|2|3|4|5|6|7:+-+++++
0	New	0	0	0	1|2|3|4|5|6|7:+-++++-
0.215	<0.25	0	0	0	1|2|3|4|5|6|7:+-+++-+
0	New	0	0	0	1|2|3|4|5|6|7:+-+++--
0	New	0	0	0	1|2|3|4|5|6|7:+-++-++
0.125	<0.25	0	0	0	1|2|3|4|5|6|7:+-++-+-
0	New	0	0	0	1|2|3|4|5|6|7:+-++--+
0	New	0	0	0	1|2|3|4|5|6|7:+-++---
0.005	<0.01	0	0	0	1|2|3|4|5|6|7:+-+-+++
0.001	<0.01	0	0	0	1|2|3|4|5|6|7:+-+-++-
5.962	known	0	0	0	1|2|3|4|5|6|7:+-+-+-+
0.008	<0.01	0	0	0	1|2|3|4|5|6|7:+-+-+--
0	New	0	0	0	1|2|3|4|5|6|7:+-+--++
0.012	<0.25	0	0	0	1|2|3|4|5|6|7:+-+--+-
0.002	<0.01	0	0	0	1|2|3|4|5|6|7:+-+---+
0.719	<1.00	0	0	0	1|2|3|4|5|6|7:+-+----
0	New	0	0	0	1|2|3|4|5|6|7:+--++++
0	New	0	0	0	1|2|3|4|5|6|7:+--+++-
0.036	<0.25	0	0	0	1|2|3|4|5|6|7:+--++-+
0	New	0	0	0	1|2|3|4|5|6|7:+--++--
0	New	0	0	0	1|2|3|4|5|6|7:+--+-++
0	New	0	0	0	1|2|3|4|5|6|7:+--+-+-
0.125	<0.25	0	0	0	1|2|3|4|5|6|7:+--+--+
0	New	0	0	0	1|2|3|4|5|6|7:+--+---
0	New	0	0	0	1|2|3|4|5|6|7:+---+++
0	New	0	0	0	1|2|3|4|5|6|7:+---++-
0	New	0	0	0	1|2|3|4|5|6|7:+---+-+
0	New	0	0	0	1|2|3|4|5|6|7:+---+--
0	New	0	0	0	1|2|3|4|5|6|7:+----++
0	New	0	0	0	1|2|3|4|5|6|7:+----+-
0.014	<0.25	0	0	0	1|2|3|4|5|6|7:+-----+
0.005	<0.01	0	0	0	1|2|3|4|5|6|7:+------
0	New	0	0	1	1|2|3|4|5|7|6:+++++++
0	New	0	0	0	1|2|3|4|5|7|6:++++++-
0	New	0	0	0	1|2|3|4|5|7|6:+++++-+
0	New	0	1	0	1|2|3|4|5|7|6:+++++--
0	New	0	1	0	1|2|3|4|5|7|6:++++-++
0	New	0	0	0	1|2|3|4|5|7|6:++++-+-
0	New	0	0	0	1|2|3|4|5|7|6:++++--+
0	New	0	0	1	1|2|3|4|5|7|6:++++---
0	New	0	0	1	1|2|3|4|5|7|6:+++-+++
0	New	0	0	0	1|2|3|4|5|7|6:+++-++-
0	New	0	0	0	1|2|3|4|5|7|6:+++-+-+
0	New	0	1	0	1|2|3|4|5|7|6:+++-+--
0	New	0	1	0	1|2|3|4|5|7|6:+++--++
0	New	0	0	0	1|2|3|4|5|7|6:+++--+-
0	New	0	0	0	1|2|3|4|5|7|6:+++---+
0	New	0	0	1	1|2|3|4|5|7|6:+++----
0	New	0	0	1	1|2|3|4|5|7|6:++-++++
0	New	0	0	0	1|2|3|4|5|7|6:++-+++-
0	New	0	0	0	1|2|3|4|5|7|6:++-++-+
0	New	0	1	0	1|2|3|4|5|7|6:++-++--
0	New	0	1	0	1|2|3|4|5|7|6:++-+-++
0	New	0	0	0	1|2|3|4|5|7|6:++-+-+-
0	New	0	0	0	1|2|3|4|5|7|6:++-+--+
0	New	0	0	1	1|2|3|4|5|7|6:++-+---
0	New	0	0	1	1|2|3|4|5|7|6:++--+++
0	New	0	0	0	1|2|3|4|5|7|6:++--++-
0	New	0	0	0	1|2|3|4|5|7|6:++--+-+
0	New	0	1	0	1|2|3|4|5|7|6:++--+--
0	New	0	1	0	1|2|3|4|5|7|6:++---++
0	New	0	0	0	1|2|3|4|5|7|6:++---+-
0	New	0	0	0	1|2|3|4|5|7|6:++----+
0	New	0	0	1	1|2|3|4|5|7|6:++-----
0	New	0	0	1	1|2|3|4|5|7|6:+-+++++
0.01	<0.25	0	0	0	1|2|3|4|5|7|6:+-++++-
0	New	0	0	0	1|2|3|4|5|7|6:+-+++-+
0	New	0	1	0	1|2|3|4|5|7|6:+-+++--
0	New	0	1	0	1|2|3|4|5|7|6:+-++-++
0	New	0	0	0	1|2|3|4|5|7|6:+-++-+-
0.333	<0.50	0	0	0	1|2|3|4|5|7|6:+-++--+
0	New	0	0	1	1|2|3|4|5|7|6:+-++---
0	New	0	0	1	1|2|3|4|5|7|6:+-+-+++
0.042	<0.25	0	0	0	1|2|3|4|5|7|6:+-+-++-
0	New	0	0	0	1|2|3|4|5|7|6:+-+-+-+
0	New	0	1	0	1|2|3|4|5|7|6:+-+-+--
0	New	0	1	0	1|2|3|4|5|7|6:+-+--++
0.239	<0.25	0	0	0	1|2|3|4|5|7|6:+-+--+-
0.004	<0.01	0	0	0	1|2|3|4|5|7|6:+-+---+
0	New	0	0	1	1|2|3|4|5|7|6:+-+----
0	New	0	0	1	1|2|3|4|5|7|6:+--++++
0	New	0	0	0	1|2|3|4|5|7|6:+--+++-
0	New	0	0	0	1|2|3|4|5|7|6:+--++-+
0	New	0	1	0	1|2|3|4|5|7|6:+--++--
0	New	0	1	0	1|2|3|4|5|7|6:+--+-++
0	New	0	0	0	1|2|3|4|5|7|6:+--+-+-
0	New	0	0	0	1|2|3|4|5|7|6:+--+--+
0	New	0	0	1	1|2|3|4|5|7|6:+--+---
0	New	0	0	1	1|2|3|4|5|7|6:+---+++
0	New	0	0	0	1|2|3|4|5|7|6:+---++-
0	New	0	0	0	1|2|3|4|5|7|6:+---+-+
0	New	0	1	0	1|2|3|4|5|7|6:+---+--
0	New	0	1	0	1|2|3|4|5|7|6:+----++
0	New	0	0	0	1|2|3|4|5|7|6:+----+-
0	New	0	0	0	1|2|3|4|5|7|6:+-----+
0	New	0	0	1	1|2|3|4|5|7|6:+------
0	New	0	0	1	1|2|3|4|6|5|7:+++++++
0	New	0	1	1	1|2|3|4|6|5|7:++++++-
0	New	0	1	0	1|2|3|4|6|5|7:+++++-+
0	New	0	1	0	1|2|3|4|6|5|7:+++++--
0	New	0	0	0	1|2|3|4|6|5|7:++++-++
0	New	0	0	0	1|2|3|4|6|5|7:++++-+-
0	New	0	1	0	1|2|3|4|6|5|7:++++--+
0	New	0	1	0	1|2|3|4|6|5|7:++++---
0	New	0	1	0	1|2|3|4|6|5|7:+++-+++
0	New	0	1	0	1|2|3|4|6|5|7:+++-++-
0	New	0	0	0	1|2|3|4|6|5|7:+++-+-+
0	New	0	0	0	1|2|3|4|6|5|7:+++-+--
0	New	0	1	0	1|2|3|4|6|5|7:+++--++
0	New	0	1	0	1|2|3|4|6|5|7:+++--+-
0	New	0	1	1	1|2|3|4|6|5|7:+++---+
0	New	0	0	1	1|2|3|4|6|5|7:+++----
0	New	0	0	1	1|2|3|4|6|5|7:++-++++
0	New	0	1	1	1|2|3|4|6|5|7:++-+++-
0	New	0	1	0	1|2|3|4|6|5|7:++-++-+
0	New	0	1	0	1|2|3|4|6|5|7:++-++--
0	New	0	0	0	1|2|3|4|6|5|7:++-+-++
0	New	0	0	0	1|2|3|4|6|5|7:++-+-+-
0	New	0	1	0	1|2|3|4|6|5|7:++-+--+
0	New	0	1	0	1|2|3|4|6|5|7:++-+---
0	New	0	1	0	1|2|3|4|6|5|7:++--+++
0	New	0	1	0	1|2|3|4|6|5|7:++--++-
0	New	0	0	0	1|2|3|4|6|5|7:++--+-+
0	New	0	0	0	1|2|3|4|6|5|7:++--+--
0	New	0	1	0	1|2|3|4|6|5|7:++---++
0	New	0	1	0	1|2|3|4|6|5|7:++---+-
0	New	0	1	1	1|2|3|4|6|5|7:++----+
0	New	0	0	1	1|2|3|4|6|5|7:++-----
0	New	0	0	1	1|2|3|4|6|5|7:+-+++++
0	New	0	1	1	1|2|3|4|6|5|7:+-++++-
0	New	0	1	0	1|2|3|4|6|5|7:+-+++-+
0	New	0	1	0	1|2|3|4|6|5|7:+-+++--
0	New	0	0	0	1|2|3|4|6|5|7:+-++-++
0	New	0	0	0	1|2|3|4|6|5|7:+-++-+-
0	New	0	1	0	1|2|3|4|6|5|7:+-++--+
0	New	0	1	0	1|2|3|4|6|5|7:+-++---
0	New	0	1	0	1|2|3|4|6|5|7:+-+-+++
0	New	0	1	0	1|2|3|4|6|5|7:+-+-++-
0.0001	<0.01	0	0	0	1|2|3|4|6|5|7:+-+-+-+
0.0001	<0.01	0	0	0	1|2|3|4|6|5|7:+-+-+--
0	New	0	1	0	1|2|3|4|6|5|7:+-+--++
0	New	0	1	0	1|2|3|4|6|5|7:+-+--+-
0	New	0	1	1	1|2|3|4|6|5|7:+-+---+
0	New	0	0	1	1|2|3|4|6|5|7:+-+----
0	New	0	0	1	1|2|3|4|6|5|7:+--++++
0	New	0	1	1	1|2|3|4|6|5|7:+--+++-
0	New	0	1	0	1|2|3|4|6|5|7:+--++-+
0	New	0	1	0	1|2|3|4|6|5|7:+--++--
0	New	0	0	0	1|2|3|4|6|5|7:+--+-++
0	New	0	0	0	1|2|3|4|6|5|7:+--+-+-
0	New	0	1	0	1|2|3|4|6|5|7:+--+--+
0	New	0	1	0	1|2|3|4|6|5|7:+--+---
0	New	0	1	0	1|2|3|4|6|5|7:+---+++
0	New	0	1	0	1|2|3|4|6|5|7:+---++-
0	New	0	0	0	1|2|3|4|6|5|7:+---+-+
0	New	0	0	0	1|2|3|4|6|5|7:+---+--
0	New	0	1	0	1|2|3|4|6|5|7:+----++
0.061	<0.25	0	1	0	1|2|3|4|6|5|7:+----+-
0	New	0	1	1	1|2|3|4|6|5|7:+-----+
0	New	0	0	1	1|2|3|4|6|5|7:+------
0	New	0	1	1	1|2|3|4|6|7|5:+++++++
0	New	1	1	0	1|2|3|4|6|7|5:++++++-
0	New	0	0	1	1|2|3|4|6|7|5:+++++-+
0	New	1	0	0	1|2|3|4|6|7|5:+++++--
0	New	0	0	0	1|2|3|4|6|7|5:++++-++
0	New	1	0	0	1|2|3|4|6|7|5:++++-+-
0	New	0	1	0	1|2|3|4|6|7|5:++++--+
0	New	1	0	1	1|2|3|4|6|7|5:++++---
0	New	1	0	1	1|2|3|4|6|7|5:+++-+++
0	New	0	1	0	1|2|3|4|6|7|5:+++-++-
0	New	1	0	0	1|2|3|4|6|7|5:+++-+-+
0	New	0	0	0	1|2|3|4|6|7|5:+++-+--
0	New	1	0	0	1|2|3|4|6|7|5:+++--++
0	New	0	0	0	1|2|3|4|6|7|5:+++--+-
0	New	1	1	0	1|2|3|4|6|7|5:+++---+
0	New	0	1	1	1|2|3|4|6|7|5:+++----
0	New	0	1	1	1|2|3|4|6|7|5:++-++++
0	New	1	1	0	1|2|3|4|6|7|5:++-+++-
0	New	0	0	0	1|2|3|4|6|7|5:++-++-+
0	New	1	0	0	1|2|3|4|6|7|5:++-++--
0	New	0	0	0	1|2|3|4|6|7|5:++-+-++
0	New	1	0	0	1|2|3|4|6|7|5:++-+-+-
0	New	0	1	0	1|2|3|4|6|7|5:++-+--+
0	New	1	0	1	1|2|3|4|6|7|5:++-+---
0	New	1	0	1	1|2|3|4|6|7|5:++--+++
0	New	0	1	0	1|2|3|4|6|7|5:++--++-
0	New	1	0	0	1|2|3|4|6|7|5:++--+-+
0	New	0	0	0	1|2|3|4|6|7|5:++--+--
0	New	1	0	0	1|2|3|4|6|7|5:++---++
0	New	0	0	1	1|2|3|4|6|7|5:++---+-
0	New	1	1	0	1|2|3|4|6|7|5:++----+
0	New	0	1	1	1|2|3|4|6|7|5:++-----
0	New	0	1	1	1|2|3|4|6|7|5:+-+++++
0	New	1	1	0	1|2|3|4|6|7|5:+-++++-
0	New	0	0	1	1|2|3|4|6|7|5:+-+++-+
0	New	1	0	0	1|2|3|4|6|7|5:+-+++--
0	New	0	0	0	1|2|3|4|6|7|5:+-++-++
0	New	1	0	0	1|2|3|4|6|7|5:+-++-+-
0	New	0	1	0	1|2|3|4|6|7|5:+-++--+
0	New	1	0	1	1|2|3|4|6|7|5:+-++---
0	New	1	0	1	1|2|3|4|6|7|5:+-+-+++
0	New	0	1	0	1|2|3|4|6|7|5:+-+-++-
0	New	1	0	0	1|2|3|4|6|7|5:+-+-+-+
0	New	0	0	0	1|2|3|4|6|7|5:+-+-+--
0	New	1	0	0	1|2|3|4|6|7|5:+-+--++
0	New	0	0	0	1|2|3|4|6|7|5:+-+--+-
0	New	1	1	0	1|2|3|4|6|7|5:+-+---+
0	New	0	1	1	1|2|3|4|6|7|5:+-+----
0	New	0	1	1	1|2|3|4|6|7|5:+--++++
0	New	1	1	0	1|2|3|4|6|7|5:+--+++-
0	New	0	0	0	1|2|3|4|6|7|5:+--++-+
0	New	1	0	0	1|2|3|4|6|7|5:+--++--
0	New	0	0	0	1|2|3|4|6|7|5:+--+-++
0	New	1	0	0	1|2|3|4|6|7|5:+--+-+-
0	New	0	1	0	1|2|3|4|6|7|5:+--+--+
0	New	1	0	1	1|2|3|4|6|7|5:+--+---
0	New	1	0	1	1|2|3|4|6|7|5:+---+++
0	New	0	1	0	1|2|3|4|6|7|5:+---++-
0	New	1	0	0	1|2|3|4|6|7|5:+---+-+
0	New	0	0	0	1|2|3|4|6|7|5:+---+--
0	New	1	0	0	1|2|3|4|6|7|5:+----++
0	New	0	0	1	1|2|3|4|6|7|5:+----+-
0	New	1	1	0	1|2|3|4|6|7|5:+-----+
0	New	0	1	1	1|2|3|4|6|7|5:+------
0	New	0	0	1	1|2|3|4|7|6|5:+++++++
0	New	1	0	1	1|2|3|4|7|6|5:++++++-
0	New	0	0	0	1|2|3|4|7|6|5:+++++-+
0	New	1	0	0	1|2|3|4|7|6|5:+++++--
0	New	0	0	1	1|2|3|4|7|6|5:++++-++
0	New	0	0	0	1|2|3|4|7|6|5:++++-+-
0	New	0	1	0	1|2|3|4|7|6|5:++++--+
0	New	1	0	0	1|2|3|4|7|6|5:++++---
0	New	1	0	0	1|2|3|4|7|6|5:+++-+++
0	New	0	1	0	1|2|3|4|7|6|5:+++-++-
0	New	0	0	0	1|2|3|4|7|6|5:+++-+-+
0	New	0	0	1	1|2|3|4|7|6|5:+++-+--
0	New	1	0	0	1|2|3|4|7|6|5:+++--++
0	New	0	0	0	1|2|3|4|7|6|5:+++--+-
0	New	1	0	0	1|2|3|4|7|6|5:+++---+
0	New	0	0	1	1|2|3|4|7|6|5:+++----
0	New	0	0	1	1|2|3|4|7|6|5:++-++++
0	New	1	0	0	1|2|3|4|7|6|5:++-+++-
0	New	0	0	0	1|2|3|4|7|6|5:++-++-+
0	New	1	0	0	1|2|3|4|7|6|5:++-++--
0	New	0	0	1	1|2|3|4|7|6|5:++-+-++
0	New	0	0	0	1|2|3|4|7|6|5:++-+-+-
0	New	0	1	0	1|2|3|4|7|6|5:++-+--+
0	New	1	0	0	1|2|3|4|7|6|5:++-+---
0	New	1	0	0	1|2|3|4|7|6|5:++--+++
0	New	0	1	0	1|2|3|4|7|6|5:++--++-
0	New	0	0	0	1|2|3|4|7|6|5:++--+-+
0	New	0	0	1	1|2|3|4|7|6|5:++--+--
0	New	1	0	0	1|2|3|4|7|6|5:++---++
0	New	0	0	0	1|2|3|4|7|6|5:++---+-
0	New	1	0	1	1|2|3|4|7|6|5:++----+
0	New	0	0	1	1|2|3|4|7|6|5:++-----
0	New	0	0	1	1|2|3|4|7|6|5:+-+++++
0	New	1	0	1	1|2|3|4|7|6|5:+-++++-
0	New	0	0	0	1|2|3|4|7|6|5:+-+++-+
0	New	1	0	0	1|2|3|4|7|6|5:+-+++--
0	New	0	0	1	1|2|3|4|7|6|5:+-++-++
0	New	0	0	0	1|2|3|4|7|6|5:+-++-+-
0	New	0	1	0	1|2|3|4|7|6|5:+-++--+
0	New	1	0	0	1|2|3|4|7|6|5:+-++---
0	New	1	0	0	1|2|3|4|7|6|5:+-+-+++
0	New	0	1	0	1|2|3|4|7|6|5:+-+-++-
0.34	<0.50	0	0	0	1|2|3|4|7|6|5:+-+-+-+
0	New	0	0	1	1|2|3|4|7|6|5:+-+-+--
0	New	1	0	0	1|2|3|4|7|6|5:+-+--++
0	New	0	0	0	1|2|3|4|7|6|5:+-+--+-
0	New	1	0	0	1|2|3|4|7|6|5:+-+---+
0	New	0	0	1	1|2|3|4|7|6|5:+-+----
0	New	0	0	1	1|2|3|4|7|6|5:+--++++
0	New	1	0	0	1|2|3|4|7|6|5:+--+++-
0	New	0	0	0	1|2|3|4|7|6|5:+--++-+
0	New	1	0	0	1|2|3|4|7|6|5:+--++--
0	New	0	0	1	1|2|3|4|7|6|5:+--+-++
0	New	0	0	0	1|2|3|4|7|6|5:+--+-+-
0	New	0	1	0	1|2|3|4|7|6|5:+--+--+
0	New	1	0	0	1|2|3|4|7|6|5:+--+---
0	New	1	0	0	1|2|3|4|7|6|5:+---+++
0	New	0	1	0	1|2|3|4|7|6|5:+---++-
0	New	0	0	0	1|2|3|4|7|6|5:+---+-+
0	New	0	0	1	1|2|3|4|7|6|5:+---+--
0	New	1	0	0	1|2|3|4|7|6|5:+----++
0	New	0	0	0	1|2|3|4|7|6|5:+----+-
0	New	1	0	1	1|2|3|4|7|6|5:+-----+
0	New	0	0	1	1|2|3|4|7|6|5:+------
0	New	0	0	1	1|2|3|4|7|5|6:+++++++
0	New	0	1	0	1|2|3|4|7|5|6:++++++-
0	New	0	0	1	1|2|3|4|7|5|6:+++++-+
0	New	0	0	0	1|2|3|4|7|5|6:+++++--
0	New	0	0	0	1|2|3|4|7|5|6:++++-++
0	New	0	0	0	1|2|3|4|7|5|6:++++-+-
0	New	0	0	0	1|2|3|4|7|5|6:++++--+
0	New	0	1	0	1|2|3|4|7|5|6:++++---
0	New	0	1	0	1|2|3|4|7|5|6:+++-+++
0	New	0	0	0	1|2|3|4|7|5|6:+++-++-
0	New	0	0	0	1|2|3|4|7|5|6:+++-+-+
0	New	0	0	0	1|2|3|4|7|5|6:+++-+--
0	New	0	0	0	1|2|3|4|7|5|6:+++--++
0	New	0	0	0	1|2|3|4|7|5|6:+++--+-
0	New	0	1	0	1|2|3|4|7|5|6:+++---+
0	New	0	0	1	1|2|3|4|7|5|6:+++----
0	New	0	0	1	1|2|3|4|7|5|6:++-++++
0	New	0	1	0	1|2|3|4|7|5|6:++-+++-
0	New	0	0	0	1|2|3|4|7|5|6:++-++-+
0	New	0	0	0	1|2|3|4|7|5|6:++-++--
0	New	0	0	0	1|2|3|4|7|5|6:++-+-++
0	New	0	0	0	1|2|3|4|7|5|6:++-+-+-
0	New	0	0	0	1|2|3|4|7|5|6:++-+--+
0	New	0	1	0	1|2|3|4|7|5|6:++-+---
0	New	0	1	0	1|2|3|4|7|5|6:++--+++
0	New	0	0	0	1|2|3|4|7|5|6:++--++-
0	New	0	0	0	1|2|3|4|7|5|6:++--+-+
0	New	0	0	0	1|2|3|4|7|5|6:++--+--
0	New	0	0	0	1|2|3|4|7|5|6:++---++
0	New	0	0	1	1|2|3|4|7|5|6:++---+-
0	New	0	1	0	1|2|3|4|7|5|6:++----+
0	New	0	0	1	1|2|3|4|7|5|6:++-----
0	New	0	0	1	1|2|3|4|7|5|6:+-+++++
0	New	0	1	0	1|2|3|4|7|5|6:+-++++-
0	New	0	0	1	1|2|3|4|7|5|6:+-+++-+
0	New	0	0	0	1|2|3|4|7|5|6:+-+++--
0	New	0	0	0	1|2|3|4|7|5|6:+-++-++
0	New	0	0	0	1|2|3|4|7|5|6:+-++-+-
0	New	0	0	0	1|2|3|4|7|5|6:+-++--+
0	New	0	1	0	1|2|3|4|7|5|6:+-++---
0	New	0	1	0	1|2|3|4|7|5|6:+-+-+++
0	New	0	0	0	1|2|3|4|7|5|6:+-+-++-
0.75	<1.00	0	0	0	1|2|3|4|7|5|6:+-+-+-+
0.067	<0.25	0	0	0	1|2|3|4|7|5|6:+-+-+--
0	New	0	0	0	1|2|3|4|7|5|6:+-+--++
0	New	0	0	0	1|2|3|4|7|5|6:+-+--+-
0	New	0	1	0	1|2|3|4|7|5|6:+-+---+
0	New	0	0	1	1|2|3|4|7|5|6:+-+----
0	New	0	0	1	1|2|3|4|7|5|6:+--++++
0	New	0	1	0	1|2|3|4|7|5|6:+--+++-
0	New	0	0	0	1|2|3|4|7|5|6:+--++-+
0	New	0	0	0	1|2|3|4|7|5|6:+--++--
0	New	0	0	0	1|2|3|4|7|5|6:+--+-++
0	New	0	0	0	1|2|3|4|7|5|6:+--+-+-
0	New	0	0	0	1|2|3|4|7|5|6:+--+--+
0	New	0	1	0	1|2|3|4|7|5|6:+--+---
0	New	0	1	0	1|2|3|4|7|5|6:+---+++
0	New	0	0	0	1|2|3|4|7|5|6:+---++-
0	New	0	0	0	1|2|3|4|7|5|6:+---+-+
0	New	0	0	0	1|2|3|4|7|5|6:+---+--
0	New	0	0	0	1|2|3|4|7|5|6:+----++
0	New	0	0	1	1|2|3|4|7|5|6:+----+-
0	New	0	1	0	1|2|3|4|7|5|6:+-----+
0	New	0	0	1	1|2|3|4|7|5|6:+------
0	New	0	0	1	1|2|3|5|4|6|7:+++++++
0	New	0	0	1	1|2|3|5|4|6|7:++++++-
0	New	0	1	1	1|2|3|5|4|6|7:+++++-+
0	New	0	1	1	1|2|3|5|4|6|7:+++++--
0	New	0	1	0	1|2|3|5|4|6|7:++++-++
0	New	0	1	0	1|2|3|5|4|6|7:++++-+-
0	New	0	1	0	1|2|3|5|4|6|7:++++--+
0	New	0	1	0	1|2|3|5|4|6|7:++++---
0	New	0	0	0	1|2|3|5|4|6|7:+++-+++
0	New	0	0	0	1|2|3|5|4|6|7:+++-++-
0	New	0	0	0	1|2|3|5|4|6|7:+++-+-+
0	New	0	0	0	1|2|3|5|4|6|7:+++-+--
0	New	0	1	0	1|2|3|5|4|6|7:+++--++
0	New	0	1	0	1|2|3|5|4|6|7:+++--+-
0	New	0	1	0	1|2|3|5|4|6|7:+++---+
0	New	0	1	0	1|2|3|5|4|6|7:+++----
0	New	0	1	0	1|2|3|5|4|6|7:++-++++
0	New	0	1	0	1|2|3|5|4|6|7:++-+++-
0	New	0	1	0	1|2|3|5|4|6|7:++-++-+
0	New	0	1	0	1|2|3|5|4|6|7:++-++--
0	New	0	0	0	1|2|3|5|4|6|7:++-+-++
0	New	0	0	0	1|2|3|5|4|6|7:++-+-+-
0	New	0	0	0	1|2|3|5|4|6|7:++-+--+
0	New	0	0	0	1|2|3|5|4|6|7:++-+---
0	New	0	1	0	1|2|3|5|4|6|7:++--+++
0	New	0	1	0	1|2|3|5|4|6|7:++--++-
0	New	0	1	0	1|2|3|5|4|6|7:++--+-+
0	New	0	1	0	1|2|3|5|4|6|7:++--+--
0	New	0	1	1	1|2|3|5|4|6|7:++---++
0	New	0	1	1	1|2|3|5|4|6|7:++---+-
0	New	0	0	1	1|2|3|5|4|6|7:++----+
0	New	0	0	1	1|2|3|5|4|6|7:++-----
0	New	0	0	1	1|2|3|5|4|6|7:+-+++++
0	New	0	0	1	1|2|3|5|4|6|7:+-++++-
0	New	0	1	1	1|2|3|5|4|6|7:+-+++-+
0	New	0	1	1	1|2|3|5|4|6|7:+-+++--
0	New	0	1	0	1|2|3|5|4|6|7:+-++-++
0	New	0	1	0	1|2|3|5|4|6|7:+-++-+-
0	New	0	1	0	1|2|3|5|4|6|7:+-++--+
0	New	0	1	0	1|2|3|5|4|6|7:+-++---
0	New	0	0	0	1|2|3|5|4|6|7:+-+-+++
0	New	0	0	0	1|2|3|5|4|6|7:+-+-++-
0	New	0	0	0	1|2|3|5|4|6|7:+-+-+-+
0	New	0	0	0	1|2|3|5|4|6|7:+-+-+--
0	New	0	1	0	1|2|3|5|4|6|7:+-+--++
0	New	0	1	0	1|2|3|5|4|6|7:+-+--+-
0	New	0	1	0	1|2|3|5|4|6|7:+-+---+
0.667	<1.00	0	1	0	1|2|3|5|4|6|7:+-+----
0	New	0	1	0	1|2|3|5|4|6|7:+--++++
0	New	0	1	0	1|2|3|5|4|6|7:+--+++-
0	New	0	1	0	1|2|3|5|4|6|7:+--++-+
0	New	0	1	0	1|2|3|5|4|6|7:+--++--
0	New	0	0	0	1|2|3|5|4|6|7:+--+-++
0	New	0	0	0	1|2|3|5|4|6|7:+--+-+-
0	New	0	0	0	1|2|3|5|4|6|7:+--+--+
0	New	0	0	0	1|2|3|5|4|6|7:+--+---
0	New	0	1	0	1|2|3|5|4|6|7:+---+++
0	New	0	1	0	1|2|3|5|4|6|7:+---++-
0	New	0	1	0	1|2|3|5|4|6|7:+---+-+
0	New	0	1	0	1|2|3|5|4|6|7:+---+--
0	New	0	1	1	1|2|3|5|4|6|7:+----++
0	New	0	1	1	1|2|3|5|4|6|7:+----+-
0	New	0	0	1	1|2|3|5|4|6|7:+-----+
0	New	0	0	1	1|2|3|5|4|6|7:+------
0	New	0	0	1	1|2|3|5|4|7|6:+++++++
0	New	1	0	1	1|2|3|5|4|7|6:++++++-
0	New	0	0	1	1|2|3|5|4|7|6:+++++-+
0	New	1	0	1	1|2|3|5|4|7|6:+++++--
0	New	0	1	1	1|2|3|5|4|7|6:++++-++
0	New	0	0	0	1|2|3|5|4|7|6:++++-+-
0	New	0	1	0	1|2|3|5|4|7|6:++++--+
0	New	1	0	0	1|2|3|5|4|7|6:++++---
0	New	1	0	1	1|2|3|5|4|7|6:+++-+++
0	New	0	0	0	1|2|3|5|4|7|6:+++-++-
0	New	0	0	0	1|2|3|5|4|7|6:+++-+-+
0	New	0	0	1	1|2|3|5|4|7|6:+++-+--
0	New	1	1	0	1|2|3|5|4|7|6:+++--++
0	New	0	1	0	1|2|3|5|4|7|6:+++--+-
0	New	1	1	0	1|2|3|5|4|7|6:+++---+
0	New	0	1	1	1|2|3|5|4|7|6:+++----
0	New	0	1	1	1|2|3|5|4|7|6:++-++++
0	New	1	1	0	1|2|3|5|4|7|6:++-+++-
0	New	0	1	0	1|2|3|5|4|7|6:++-++-+
0	New	1	1	0	1|2|3|5|4|7|6:++-++--
0	New	0	0	1	1|2|3|5|4|7|6:++-+-++
0	New	0	0	0	1|2|3|5|4|7|6:++-+-+-
0	New	0	0	0	1|2|3|5|4|7|6:++-+--+
0	New	1	0	1	1|2|3|5|4|7|6:++-+---
0	New	1	0	0	1|2|3|5|4|7|6:++--+++
0	New	0	1	0	1|2|3|5|4|7|6:++--++-
0	New	0	0	0	1|2|3|5|4|7|6:++--+-+
0	New	0	1	1	1|2|3|5|4|7|6:++--+--
0	New	1	0	1	1|2|3|5|4|7|6:++---++
0	New	0	0	1	1|2|3|5|4|7|6:++---+-
0	New	1	0	1	1|2|3|5|4|7|6:++----+
0	New	0	0	1	1|2|3|5|4|7|6:++-----
0	New	0	0	1	1|2|3|5|4|7|6:+-+++++
0	New	1	0	1	1|2|3|5|4|7|6:+-++++-
0	New	0	0	1	1|2|3|5|4|7|6:+-+++-+
0	New	1	0	1	1|2|3|5|4|7|6:+-+++--
0	New	0	1	1	1|2|3|5|4|7|6:+-++-++
0	New	0	0	0	1|2|3|5|4|7|6:+-++-+-
0	New	0	1	0	1|2|3|5|4|7|6:+-++--+
0	New	1	0	0	1|2|3|5|4|7|6:+-++---
0	New	1	0	1	1|2|3|5|4|7|6:+-+-+++
0	New	0	0	0	1|2|3|5|4|7|6:+-+-++-
0	New	0	0	0	1|2|3|5|4|7|6:+-+-+-+
0	New	0	0	1	1|2|3|5|4|7|6:+-+-+--
0	New	1	1	0	1|2|3|5|4|7|6:+-+--++
0	New	0	1	0	1|2|3|5|4|7|6:+-+--+-
0	New	1	1	0	1|2|3|5|4|7|6:+-+---+
0	New	0	1	1	1|2|3|5|4|7|6:+-+----
0	New	0	1	1	1|2|3|5|4|7|6:+--++++
0	New	1	1	0	1|2|3|5|4|7|6:+--+++-
0	New	0	1	0	1|2|3|5|4|7|6:+--++-+
0	New	1	1	0	1|2|3|5|4|7|6:+--++--
0	New	0	0	1	1|2|3|5|4|7|6:+--+-++
0	New	0	0	0	1|2|3|5|4|7|6:+--+-+-
0	New	0	0	0	1|2|3|5|4|7|6:+--+--+
0	New	1	0	1	1|2|3|5|4|7|6:+--+---
0	New	1	0	0	1|2|3|5|4|7|6:+---+++
0	New	0	1	0	1|2|3|5|4|7|6:+---++-
0	New	0	0	0	1|2|3|5|4|7|6:+---+-+
0	New	0	1	1	1|2|3|5|4|7|6:+---+--
0	New	1	0	1	1|2|3|5|4|7|6:+----++
0	New	0	0	1	1|2|3|5|4|7|6:+----+-
0	New	1	0	1	1|2|3|5|4|7|6:+-----+
0	New	0	0	1	1|2|3|5|4|7|6:+------
0	New	0	1	1	1|2|3|5|6|4|7:+++++++
0	New	0	1	1	1|2|3|5|6|4|7:++++++-
0	New	1	1	0	1|2|3|5|6|4|7:+++++-+
0	New	1	1	0	1|2|3|5|6|4|7:+++++--
0	New	0	1	1	1|2|3|5|6|4|7:++++-++
0	New	0	0	1	1|2|3|5|6|4|7:++++-+-
0	New	1	0	0	1|2|3|5|6|4|7:++++--+
0	New	1	0	0	1|2|3|5|6|4|7:++++---
0	New	0	0	0	1|2|3|5|6|4|7:+++-+++
0	New	0	1	0	1|2|3|5|6|4|7:+++-++-
0	New	1	0	0	1|2|3|5|6|4|7:+++-+-+
0	New	1	1	0	1|2|3|5|6|4|7:+++-+--
0	New	0	1	0	1|2|3|5|6|4|7:+++--++
0	New	0	1	0	1|2|3|5|6|4|7:+++--+-
0	New	1	0	1	1|2|3|5|6|4|7:+++---+
0	New	1	0	1	1|2|3|5|6|4|7:+++----
0	New	1	0	1	1|2|3|5|6|4|7:++-++++
0	New	1	0	1	1|2|3|5|6|4|7:++-+++-
0	New	0	1	0	1|2|3|5|6|4|7:++-++-+
0	New	0	1	0	1|2|3|5|6|4|7:++-++--
0	New	1	1	0	1|2|3|5|6|4|7:++-+-++
0	New	1	0	0	1|2|3|5|6|4|7:++-+-+-
0	New	0	1	0	1|2|3|5|6|4|7:++-+--+
0	New	0	0	0	1|2|3|5|6|4|7:++-+---
0	New	1	0	0	1|2|3|5|6|4|7:++--+++
0	New	1	0	0	1|2|3|5|6|4|7:++--++-
0	New	0	0	0	1|2|3|5|6|4|7:++--+-+
0	New	0	1	0	1|2|3|5|6|4|7:++--+--
0	New	1	1	0	1|2|3|5|6|4|7:++---++
0	New	1	1	0	1|2|3|5|6|4|7:++---+-
0	New	0	1	1	1|2|3|5|6|4|7:++----+
0	New	0	1	1	1|2|3|5|6|4|7:++-----
0	New	0	1	1	1|2|3|5|6|4|7:+-+++++
0	New	0	1	1	1|2|3|5|6|4|7:+-++++-
0	New	1	1	0	1|2|3|5|6|4|7:+-+++-+
0	New	1	1	0	1|2|3|5|6|4|7:+-+++--
0	New	0	1	0	1|2|3|5|6|4|7:+-++-++
0	New	0	0	0	1|2|3|5|6|4|7:+-++-+-
0	New	1	0	0	1|2|3|5|6|4|7:+-++--+
0	New	1	0	0	1|2|3|5|6|4|7:+-++---
0	New	0	0	0	1|2|3|5|6|4|7:+-+-+++
0	New	0	1	0	1|2|3|5|6|4|7:+-+-++-
0.25	<0.50	1	0	0	1|2|3|5|6|4|7:+-+-+-+
0	New	1	1	0	1|2|3|5|6|4|7:+-+-+--
0	New	0	1	0	1|2|3|5|6|4|7:+-+--++
0	New	0	1	0	1|2|3|5|6|4|7:+-+--+-
0	New	1	0	1	1|2|3|5|6|4|7:+-+---+
0	New	1	0	1	1|2|3|5|6|4|7:+-+----
0	New	1	0	1	1|2|3|5|6|4|7:+--++++
0	New	1	0	1	1|2|3|5|6|4|7:+--+++-
0	New	0	1	0	1|2|3|5|6|4|7:+--++-+
0	New	0	1	0	1|2|3|5|6|4|7:+--++--
0	New	1	1	0	1|2|3|5|6|4|7:+--+-++
0	New	1	0	0	1|2|3|5|6|4|7:+--+-+-
0	New	0	1	0	1|2|3|5|6|4|7:+--+--+
0	New	0	0	0	1|2|3|5|6|4|7:+--+---
0	New	1	0	0	1|2|3|5|6|4|7:+---+++
0	New	1	0	0	1|2|3|5|6|4|7:+---++-
0	New	0	0	1	1|2|3|5|6|4|7:+---+-+
0	New	0	1	1	1|2|3|5|6|4|7:+---+--
0	New	1	1	0	1|2|3|5|6|4|7:+----++
0	New	1	1	0	1|2|3|5|6|4|7:+----+-
0	New	0	1	1	1|2|3|5|6|4|7:+-----+
0	New	0	1	1	1|2|3|5|6|4|7:+------
0	New	0	1	1	1|2|3|5|6|7|4:+++++++
0	New	1	0	0	1|2|3|5|6|7|4:++++++-
0	New	0	1	1	1|2|3|5|6|7|4:+++++-+
0	New	1	0	0	1|2|3|5|6|7|4:+++++--
0	New	0	0	1	1|2|3|5|6|7|4:++++-++
0	New	1	0	0	1|2|3|5|6|7|4:++++-+-
0	New	0	1	1	1|2|3|5|6|7|4:++++--+
0	New	1	0	0	1|2|3|5|6|7|4:++++---
0	New	1	1	0	1|2|3|5|6|7|4:+++-+++
0	New	1	1	0	1|2|3|5|6|7|4:+++-++-
0	New	0	0	0	1|2|3|5|6|7|4:+++-+-+
0	New	1	0	0	1|2|3|5|6|7|4:+++-+--
0	New	1	0	0	1|2|3|5|6|7|4:+++--++
0	New	1	0	1	1|2|3|5|6|7|4:+++--+-
0	New	1	0	0	1|2|3|5|6|7|4:+++---+
0	New	1	0	1	1|2|3|5|6|7|4:+++----
0	New	1	0	1	1|2|3|5|6|7|4:++-++++
0	New	1	0	0	1|2|3|5|6|7|4:++-+++-
0	New	1	0	1	1|2|3|5|6|7|4:++-++-+
0	New	1	0	0	1|2|3|5|6|7|4:++-++--
0	New	1	0	0	1|2|3|5|6|7|4:++-+-++
0	New	0	0	0	1|2|3|5|6|7|4:++-+-+-
0	New	1	1	0	1|2|3|5|6|7|4:++-+--+
0	New	1	1	0	1|2|3|5|6|7|4:++-+---
0	New	1	0	0	1|2|3|5|6|7|4:++--+++
0	New	0	1	0	1|2|3|5|6|7|4:++--++-
0	New	1	0	0	1|2|3|5|6|7|4:++--+-+
0	New	0	0	0	1|2|3|5|6|7|4:++--+--
0	New	1	0	0	1|2|3|5|6|7|4:++---++
0	New	0	1	1	1|2|3|5|6|7|4:++---+-
0	New	1	0	0	1|2|3|5|6|7|4:++----+
0	New	0	1	1	1|2|3|5|6|7|4:++-----
0	New	0	1	1	1|2|3|5|6|7|4:+-+++++
0	New	1	0	0	1|2|3|5|6|7|4:+-++++-
0	New	0	1	1	1|2|3|5|6|7|4:+-+++-+
0	New	1	0	0	1|2|3|5|6|7|4:+-+++--
0	New	0	0	0	1|2|3|5|6|7|4:+-++-++
0	New	1	0	0	1|2|3|5|6|7|4:+-++-+-
0	New	0	1	0	1|2|3|5|6|7|4:+-++--+
0	New	1	0	0	1|2|3|5|6|7|4:+-++---
0	New	1	1	0	1|2|3|5|6|7|4:+-+-+++
0	New	1	1	0	1|2|3|5|6|7|4:+-+-++-
0.137	<0.25	0	0	0	1|2|3|5|6|7|4:+-+-+-+
0	New	1	0	0	1|2|3|5|6|7|4:+-+-+--
0	New	1	0	0	1|2|3|5|6|7|4:+-+--++
0	New	1	0	1	1|2|3|5|6|7|4:+-+--+-
0	New	1	0	0	1|2|3|5|6|7|4:+-+---+
0	New	1	0	1	1|2|3|5|6|7|4:+-+----
0	New	1	0	1	1|2|3|5|6|7|4:+--++++
0	New	1	0	0	1|2|3|5|6|7|4:+--+++-
0	New	1	0	1	1|2|3|5|6|7|4:+--++-+
0	New	1	0	0	1|2|3|5|6|7|4:+--++--
0	New	1	0	0	1|2|3|5|6|7|4:+--+-++
0	New	0	0	0	1|2|3|5|6|7|4:+--+-+-
0	New	1	1	0	1|2|3|5|6|7|4:+--+--+
0	New	1	1	0	1|2|3|5|6|7|4:+--+---
0	New	1	0	0	1|2|3|5|6|7|4:+---+++
0	New	0	1	1	1|2|3|5|6|7|4:+---++-
0	New	1	0	0	1|2|3|5|6|7|4:+---+-+
0	New	0	0	1	1|2|3|5|6|7|4:+---+--
0	New	1	0	0	1|2|3|5|6|7|4:+----++
0	New	0	1	1	1|2|3|5|6|7|4:+----+-
0	New	1	0	0	1|2|3|5|6|7|4:+-----+
0	New	0	1	1	1|2|3|5|6|7|4:+------
0	New	0	1	1	1|2|3|5|7|6|4:+++++++
0	New	1	0	1	1|2|3|5|7|6|4:++++++-
0	New	0	1	1	1|2|3|5|7|6|4:+++++-+
0	New	1	0	0	1|2|3|5|7|6|4:+++++--
0	New	0	1	1	1|2|3|5|7|6|4:++++-++
0	New	1	0	0	1|2|3|5|7|6|4:++++-+-
0	New	0	1	1	1|2|3|5|7|6|4:++++--+
0	New	1	1	0	1|2|3|5|7|6|4:++++---
0	New	1	1	0	1|2|3|5|7|6|4:+++-+++
0	New	1	1	0	1|2|3|5|7|6|4:+++-++-
0	New	1	0	0	1|2|3|5|7|6|4:+++-+-+
0	New	1	0	0	1|2|3|5|7|6|4:+++-+--
0	New	1	0	0	1|2|3|5|7|6|4:+++--++
0	New	1	0	0	1|2|3|5|7|6|4:+++--+-
0	New	1	1	1	1|2|3|5|7|6|4:+++---+
0	New	1	1	1	1|2|3|5|7|6|4:+++----
0	New	1	1	1	1|2|3|5|7|6|4:++-++++
0	New	1	1	1	1|2|3|5|7|6|4:++-+++-
0	New	1	0	0	1|2|3|5|7|6|4:++-++-+
0	New	1	0	0	1|2|3|5|7|6|4:++-++--
0	New	1	0	0	1|2|3|5|7|6|4:++-+-++
0	New	1	0	0	1|2|3|5|7|6|4:++-+-+-
0	New	1	1	0	1|2|3|5|7|6|4:++-+--+
0	New	1	1	0	1|2|3|5|7|6|4:++-+---
0	New	1	1	0	1|2|3|5|7|6|4:++--+++
0	New	0	1	0	1|2|3|5|7|6|4:++--++-
0	New	1	0	0	1|2|3|5|7|6|4:++--+-+
0	New	0	1	0	1|2|3|5|7|6|4:++--+--
0	New	1	0	0	1|2|3|5|7|6|4:++---++
0	New	0	1	0	1|2|3|5|7|6|4:++---+-
0	New	1	0	1	1|2|3|5|7|6|4:++----+
0	New	0	1	1	1|2|3|5|7|6|4:++-----
0	New	0	1	1	1|2|3|5|7|6|4:+-+++++
0	New	1	0	1	1|2|3|5|7|6|4:+-++++-
0	New	0	1	0	1|2|3|5|7|6|4:+-+++-+
0	New	1	0	0	1|2|3|5|7|6|4:+-+++--
0	New	0	1	0	1|2|3|5|7|6|4:+-++-++
0	New	1	0	0	1|2|3|5|7|6|4:+-++-+-
0	New	0	1	0	1|2|3|5|7|6|4:+-++--+
0	New	1	1	0	1|2|3|5|7|6|4:+-++---
0	New	1	1	0	1|2|3|5|7|6|4:+-+-+++
0	New	1	1	0	1|2|3|5|7|6|4:+-+-++-
0	New	1	0	0	1|2|3|5|7|6|4:+-+-+-+
0	New	1	0	0	1|2|3|5|7|6|4:+-+-+--
0	New	1	0	0	1|2|3|5|7|6|4:+-+--++
0	New	1	0	0	1|2|3|5|7|6|4:+-+--+-
0	New	1	1	1	1|2|3|5|7|6|4:+-+---+
0	New	1	1	1	1|2|3|5|7|6|4:+-+----
0	New	1	1	1	1|2|3|5|7|6|4:+--++++
0	New	1	1	1	1|2|3|5|7|6|4:+--+++-
0	New	1	0	0	1|2|3|5|7|6|4:+--++-+
0	New	1	0	0	1|2|3|5|7|6|4:+--++--
0	New	1	0	0	1|2|3|5|7|6|4:+--+-++
0	New	1	0	0	1|2|3|5|7|6|4:+--+-+-
0	New	1	1	0	1|2|3|5|7|6|4:+--+--+
0	New	1	1	0	1|2|3|5|7|6|4:+--+---
0	New	1	1	0	1|2|3|5|7|6|4:+---+++
0	New	0	1	1	1|2|3|5|7|6|4:+---++-
0	New	1	0	0	1|2|3|5|7|6|4:+---+-+
0	New	0	1	1	1|2|3|5|7|6|4:+---+--
0	New	1	0	0	1|2|3|5|7|6|4:+----++
0	New	0	1	1	1|2|3|5|7|6|4:+----+-
0	New	1	0	1	1|2|3|5|7|6|4:+-----+
0	New	0	1	1	1|2|3|5|7|6|4:+------
0	New	0	0	1	1|2|3|5|7|4|6:+++++++
0	New	1	1	1	1|2|3|5|7|4|6:++++++-
0	New	1	1	0	1|2|3|5|7|4|6:+++++-+
0	New	1	1	0	1|2|3|5|7|4|6:+++++--
0	New	0	1	1	1|2|3|5|7|4|6:++++-++
0	New	1	0	1	1|2|3|5|7|4|6:++++-+-
0	New	1	1	0	1|2|3|5|7|4|6:++++--+
0	New	1	1	0	1|2|3|5|7|4|6:++++---
0	New	1	1	1	1|2|3|5|7|4|6:+++-+++
0	New	0	1	0	1|2|3|5|7|4|6:+++-++-
0	New	1	0	0	1|2|3|5|7|4|6:+++-+-+
0	New	1	1	0	1|2|3|5|7|4|6:+++-+--
0	New	1	1	0	1|2|3|5|7|4|6:+++--++
0	New	0	1	0	1|2|3|5|7|4|6:+++--+-
0	New	1	0	0	1|2|3|5|7|4|6:+++---+
0	New	1	0	0	1|2|3|5|7|4|6:+++----
0	New	1	0	0	1|2|3|5|7|4|6:++-++++
0	New	1	0	0	1|2|3|5|7|4|6:++-+++-
0	New	0	1	0	1|2|3|5|7|4|6:++-++-+
0	New	1	1	0	1|2|3|5|7|4|6:++-++--
0	New	1	1	0	1|2|3|5|7|4|6:++-+-++
0	New	1	0	0	1|2|3|5|7|4|6:++-+-+-
0	New	0	1	0	1|2|3|5|7|4|6:++-+--+
0	New	1	1	1	1|2|3|5|7|4|6:++-+---
0	New	1	1	0	1|2|3|5|7|4|6:++--+++
0	New	1	1	0	1|2|3|5|7|4|6:++--++-
0	New	1	0	0	1|2|3|5|7|4|6:++--+-+
0	New	0	1	0	1|2|3|5|7|4|6:++--+--
0	New	1	1	0	1|2|3|5|7|4|6:++---++
0	New	1	1	0	1|2|3|5|7|4|6:++---+-
0	New	1	1	0	1|2|3|5|7|4|6:++----+
0	New	0	0	1	1|2|3|5|7|4|6:++-----
0	New	0	0	1	1|2|3|5|7|4|6:+-+++++
0	New	1	1	0	1|2|3|5|7|4|6:+-++++-
0	New	1	1	0	1|2|3|5|7|4|6:+-+++-+
0	New	1	1	0	1|2|3|5|7|4|6:+-+++--
0	New	0	1	0	1|2|3|5|7|4|6:+-++-++
0	New	1	0	0	1|2|3|5|7|4|6:+-++-+-
0	New	1	1	0	1|2|3|5|7|4|6:+-++--+
0	New	1	1	0	1|2|3|5|7|4|6:+-++---
0	New	1	1	1	1|2|3|5|7|4|6:+-+-+++
0	New	0	1	0	1|2|3|5|7|4|6:+-+-++-
0	New	1	0	0	1|2|3|5|7|4|6:+-+-+-+
0	New	1	1	0	1|2|3|5|7|4|6:+-+-+--
0	New	1	1	0	1|2|3|5|7|4|6:+-+--++
0	New	0	1	0	1|2|3|5|7|4|6:+-+--+-
0	New	1	0	0	1|2|3|5|7|4|6:+-+---+
0	New	1	0	0	1|2|3|5|7|4|6:+-+----
0	New	1	0	0	1|2|3|5|7|4|6:+--++++
0	New	1	0	0	1|2|3|5|7|4|6:+--+++-
0	New	0	1	0	1|2|3|5|7|4|6:+--++-+
0	New	1	1	0	1|2|3|5|7|4|6:+--++--
0	New	1	1	0	1|2|3|5|7|4|6:+--+-++
0	New	1	0	0	1|2|3|5|7|4|6:+--+-+-
0	New	0	1	0	1|2|3|5|7|4|6:+--+--+
0	New	1	1	1	1|2|3|5|7|4|6:+--+---
0	New	1	1	0	1|2|3|5|7|4|6:+---+++
0	New	1	1	0	1|2|3|5|7|4|6:+---++-
0	New	1	0	1	1|2|3|5|7|4|6:+---+-+
0	New	0	1	1	1|2|3|5|7|4|6:+---+--
0	New	1	1	0	1|2|3|5|7|4|6:+----++
0	New	1	1	0	1|2|3|5|7|4|6:+----+-
0	New	1	1	1	1|2|3|5|7|4|6:+-----+
0	New	0	0	1	1|2|3|5|7|4|6:+------
0	New	0	0	1	1|2|3|6|5|4|7:+++++++
0	New	1	0	1	1|2|3|6|5|4|7:++++++-
0	New	1	0	1	1|2|3|6|5|4|7:+++++-+
0	New	1	0	1	1|2|3|6|5|4|7:+++++--
0	New	0	0	0	1|2|3|6|5|4|7:++++-++
0	New	0	0	0	1|2|3|6|5|4|7:++++-+-
0	New	1	1	0	1|2|3|6|5|4|7:++++--+
0	New	1	0	0	1|2|3|6|5|4|7:++++---
0	New	1	0	1	1|2|3|6|5|4|7:+++-+++
0	New	0	1	1	1|2|3|6|5|4|7:+++-++-
0	New	0	0	0	1|2|3|6|5|4|7:+++-+-+
0	New	0	0	0	1|2|3|6|5|4|7:+++-+--
0	New	1	1	0	1|2|3|6|5|4|7:+++--++
0	New	0	1	0	1|2|3|6|5|4|7:+++--+-
0	New	1	0	0	1|2|3|6|5|4|7:+++---+
0	New	1	0	0	1|2|3|6|5|4|7:+++----
0	New	1	0	0	1|2|3|6|5|4|7:++-++++
0	New	1	0	0	1|2|3|6|5|4|7:++-+++-
0	New	0	1	0	1|2|3|6|5|4|7:++-++-+
0	New	1	1	0	1|2|3|6|5|4|7:++-++--
0	New	0	0	0	1|2|3|6|5|4|7:++-+-++
0	New	0	0	0	1|2|3|6|5|4|7:++-+-+-
0	New	0	1	1	1|2|3|6|5|4|7:++-+--+
0	New	1	0	1	1|2|3|6|5|4|7:++-+---
0	New	1	0	0	1|2|3|6|5|4|7:++--+++
0	New	1	1	0	1|2|3|6|5|4|7:++--++-
0	New	0	0	0	1|2|3|6|5|4|7:++--+-+
0	New	0	0	0	1|2|3|6|5|4|7:++--+--
0	New	1	0	0	1|2|3|6|5|4|7:++---++
0	New	1	0	0	1|2|3|6|5|4|7:++---+-
0	New	1	0	1	1|2|3|6|5|4|7:++----+
0	New	0	0	1	1|2|3|6|5|4|7:++-----
0	New	0	0	1	1|2|3|6|5|4|7:+-+++++
0	New	1	0	1	1|2|3|6|5|4|7:+-++++-
0	New	1	0	0	1|2|3|6|5|4|7:+-+++-+
0	New	1	0	0	1|2|3|6|5|4|7:+-+++--
0	New	0	0	0	1|2|3|6|5|4|7:+-++-++
0	New	0	0	0	1|2|3|6|5|4|7:+-++-+-
0	New	1	1	0	1|2|3|6|5|4|7:+-++--+
0	New	1	0	0	1|2|3|6|5|4|7:+-++---
0	New	1	0	1	1|2|3|6|5|4|7:+-+-+++
0	New	0	1	1	1|2|3|6|5|4|7:+-+-++-
0	New	0	0	0	1|2|3|6|5|4|7:+-+-+-+
0	New	0	0	0	1|2|3|6|5|4|7:+-+-+--
0	New	1	1	0	1|2|3|6|5|4|7:+-+--++
0	New	0	1	0	1|2|3|6|5|4|7:+-+--+-
0	New	1	0	0	1|2|3|6|5|4|7:+-+---+
0	New	1	0	0	1|2|3|6|5|4|7:+-+----
0	New	1	0	0	1|2|3|6|5|4|7:+--++++
0	New	1	0	0	1|2|3|6|5|4|7:+--+++-
0	New	0	1	0	1|2|3|6|5|4|7:+--++-+
0	New	1	1	0	1|2|3|6|5|4|7:+--++--
0	New	0	0	0	1|2|3|6|5|4|7:+--+-++
0	New	0	0	0	1|2|3|6|5|4|7:+--+-+-
0	New	0	1	1	1|2|3|6|5|4|7:+--+--+
0	New	1	0	1	1|2|3|6|5|4|7:+--+---
0	New	1	0	0	1|2|3|6|5|4|7:+---+++
0	New	1	1	0	1|2|3|6|5|4|7:+---++-
0	New	0	0	0	1|2|3|6|5|4|7:+---+-+
0	New	0	0	0	1|2|3|6|5|4|7:+---+--
0	New	1	0	1	1|2|3|6|5|4|7:+----++
0	New	1	0	1	1|2|3|6|5|4|7:+----+-
0	New	1	0	1	1|2|3|6|5|4|7:+-----+
0	New	0	0	1	1|2|3|6|5|4|7:+------
0	New	0	1	1	1|2|3|6|5|7|4:+++++++
0	New	1	1	1	1|2|3|6|5|7|4:++++++-
0	New	0	1	1	1|2|3|6|5|7|4:+++++-+
0	New	1	0	1	1|2|3|6|5|7|4:+++++--
0	New	0	1	0	1|2|3|6|5|7|4:++++-++
0	New	1	0	0	1|2|3|6|5|7|4:++++-+-
0	New	0	1	0	1|2|3|6|5|7|4:++++--+
0	New	1	1	0	1|2|3|6|5|7|4:++++---
0	New	0	1	0	1|2|3|6|5|7|4:+++-+++
0	New	1	0	0	1|2|3|6|5|7|4:+++-++-
0	New	0	0	0	1|2|3|6|5|7|4:+++-+-+
0	New	1	0	0	1|2|3|6|5|7|4:+++-+--
0	New	0	1	0	1|2|3|6|5|7|4:+++--++
0	New	1	0	0	1|2|3|6|5|7|4:+++--+-
0	New	0	1	0	1|2|3|6|5|7|4:+++---+
0	New	1	0	1	1|2|3|6|5|7|4:+++----
0	New	1	0	1	1|2|3|6|5|7|4:++-++++
0	New	0	1	0	1|2|3|6|5|7|4:++-+++-
0	New	1	0	0	1|2|3|6|5|7|4:++-++-+
0	New	0	1	0	1|2|3|6|5|7|4:++-++--
0	New	1	0	0	1|2|3|6|5|7|4:++-+-++
0	New	0	0	0	1|2|3|6|5|7|4:++-+-+-
0	New	1	0	0	1|2|3|6|5|7|4:++-+--+
0	New	0	1	0	1|2|3|6|5|7|4:++-+---
0	New	1	1	0	1|2|3|6|5|7|4:++--+++
0	New	0	1	0	1|2|3|6|5|7|4:++--++-
0	New	1	0	0	1|2|3|6|5|7|4:++--+-+
0	New	0	1	0	1|2|3|6|5|7|4:++--+--
0	New	1	0	0	1|2|3|6|5|7|4:++---++
0	New	0	1	0	1|2|3|6|5|7|4:++---+-
0	New	1	1	0	1|2|3|6|5|7|4:++----+
0	New	0	1	1	1|2|3|6|5|7|4:++-----
0	New	0	1	1	1|2|3|6|5|7|4:+-+++++
0	New	1	1	0	1|2|3|6|5|7|4:+-++++-
0	New	0	1	0	1|2|3|6|5|7|4:+-+++-+
0	New	1	0	0	1|2|3|6|5|7|4:+-+++--
0	New	0	1	0	1|2|3|6|5|7|4:+-++-++
0	New	1	0	0	1|2|3|6|5|7|4:+-++-+-
0	New	0	1	0	1|2|3|6|5|7|4:+-++--+
0	New	1	1	0	1|2|3|6|5|7|4:+-++---
0	New	0	1	0	1|2|3|6|5|7|4:+-+-+++
0	New	1	0	0	1|2|3|6|5|7|4:+-+-++-
0	New	0	0	0	1|2|3|6|5|7|4:+-+-+-+
0	New	1	0	0	1|2|3|6|5|7|4:+-+-+--
0	New	0	1	0	1|2|3|6|5|7|4:+-+--++
0	New	1	0	0	1|2|3|6|5|7|4:+-+--+-
0	New	0	1	0	1|2|3|6|5|7|4:+-+---+
0	New	1	0	1	1|2|3|6|5|7|4:+-+----
0	New	1	0	1	1|2|3|6|5|7|4:+--++++
0	New	0	1	0	1|2|3|6|5|7|4:+--+++-
0	New	1	0	0	1|2|3|6|5|7|4:+--++-+
0	New	0	1	0	1|2|3|6|5|7|4:+--++--
0	New	1	0	0	1|2|3|6|5|7|4:+--+-++
0	New	0	0	0	1|2|3|6|5|7|4:+--+-+-
0	New	1	0	0	1|2|3|6|5|7|4:+--+--+
0	New	0	1	0	1|2|3|6|5|7|4:+--+---
0	New	1	1	0	1|2|3|6|5|7|4:+---+++
0	New	0	1	0	1|2|3|6|5|7|4:+---++-
0	New	1	0	0	1|2|3|6|5|7|4:+---+-+
0	New	0	1	0	1|2|3|6|5|7|4:+---+--
0	New	1	0	1	1|2|3|6|5|7|4:+----++
0	New	0	1	1	1|2|3|6|5|7|4:+----+-
0	New	1	1	1	1|2|3|6|5|7|4:+-----+
0	New	0	1	1	1|2|3|6|5|7|4:+------
0	New	0	1	1	1|2|3|6|4|5|7:+++++++
0	New	1	0	1	1|2|3|6|4|5|7:++++++-
0	New	0	1	0	1|2|3|6|4|5|7:+++++-+
0	New	1	1	0	1|2|3|6|4|5|7:+++++--
0	New	0	1	1	1|2|3|6|4|5|7:++++-++
0	New	1	0	1	1|2|3|6|4|5|7:++++-+-
0	New	0	1	0	1|2|3|6|4|5|7:++++--+
0	New	1	0	0	1|2|3|6|4|5|7:++++---
0	New	1	0	0	1|2|3|6|4|5|7:+++-+++
0	New	0	1	0	1|2|3|6|4|5|7:+++-++-
0	New	1	0	0	1|2|3|6|4|5|7:+++-+-+
0	New	0	0	0	1|2|3|6|4|5|7:+++-+--
0	New	1	0	0	1|2|3|6|4|5|7:+++--++
0	New	0	1	0	1|2|3|6|4|5|7:+++--+-
0	New	1	1	0	1|2|3|6|4|5|7:+++---+
0	New	0	1	0	1|2|3|6|4|5|7:+++----
0	New	0	1	0	1|2|3|6|4|5|7:++-++++
0	New	1	1	0	1|2|3|6|4|5|7:++-+++-
0	New	0	1	0	1|2|3|6|4|5|7:++-++-+
0	New	1	0	0	1|2|3|6|4|5|7:++-++--
0	New	0	0	0	1|2|3|6|4|5|7:++-+-++
0	New	1	0	0	1|2|3|6|4|5|7:++-+-+-
0	New	0	1	0	1|2|3|6|4|5|7:++-+--+
0	New	1	0	0	1|2|3|6|4|5|7:++-+---
0	New	1	0	0	1|2|3|6|4|5|7:++--+++
0	New	0	1	0	1|2|3|6|4|5|7:++--++-
0	New	1	0	0	1|2|3|6|4|5|7:++--+-+
0	New	0	1	0	1|2|3|6|4|5|7:++--+--
0	New	1	1	0	1|2|3|6|4|5|7:++---++
0	New	0	1	0	1|2|3|6|4|5|7:++---+-
0	New	1	0	1	1|2|3|6|4|5|7:++----+
0	New	0	1	1	1|2|3|6|4|5|7:++-----
0	New	0	1	1	1|2|3|6|4|5|7:+-+++++
0	New	1	0	1	1|2|3|6|4|5|7:+-++++-
0	New	0	1	0	1|2|3|6|4|5|7:+-+++-+
0	New	1	1	0	1|2|3|6|4|5|7:+-+++--
0	New	0	1	0	1|2|3|6|4|5|7:+-++-++
0	New	1	0	0	1|2|3|6|4|5|7:+-++-+-
0	New	0	1	0	1|2|3|6|4|5|7:+-++--+
0	New	1	0	0	1|2|3|6|4|5|7:+-++---
0	New	1	0	0	1|2|3|6|4|5|7:+-+-+++
0	New	0	1	0	1|2|3|6|4|5|7:+-+-++-
0	New	1	0	0	1|2|3|6|4|5|7:+-+-+-+
0	New	0	0	0	1|2|3|6|4|5|7:+-+-+--
0	New	1	0	0	1|2|3|6|4|5|7:+-+--++
0	New	0	1	0	1|2|3|6|4|5|7:+-+--+-
0	New	1	1	0	1|2|3|6|4|5|7:+-+---+
0	New	0	1	0	1|2|3|6|4|5|7:+-+----
0	New	0	1	0	1|2|3|6|4|5|7:+--++++
0	New	1	1	0	1|2|3|6|4|5|7:+--+++-
0	New	0	1	0	1|2|3|6|4|5|7:+--++-+
0	New	1	0	0	1|2|3|6|4|5|7:+--++--
0	New	0	0	0	1|2|3|6|4|5|7:+--+-++
0	New	1	0	0	1|2|3|6|4|5|7:+--+-+-
0	New	0	1	0	1|2|3|6|4|5|7:+--+--+
0	New	1	0	0	1|2|3|6|4|5|7:+--+---
0	New	1	0	0	1|2|3|6|4|5|7:+---+++
0	New	0	1	0	1|2|3|6|4|5|7:+---++-
0	New	1	0	1	1|2|3|6|4|5|7:+---+-+
0	New	0	1	1	1|2|3|6|4|5|7:+---+--
0	New	1	1	0	1|2|3|6|4|5|7:+----++
0	New	0	1	0	1|2|3|6|4|5|7:+----+-
0	New	1	0	1	1|2|3|6|4|5|7:+-----+
0	New	0	1	1	1|2|3|6|4|5|7:+------
0	New	0	0	1	1|2|3|6|4|7|5:+++++++
0	New	1	1	0	1|2|3|6|4|7|5:++++++-
0	New	0	1	1	1|2|3|6|4|7|5:+++++-+
0	New	1	1	0	1|2|3|6|4|7|5:+++++--
0	New	0	1	1	1|2|3|6|4|7|5:++++-++
0	New	1	1	0	1|2|3|6|4|7|5:++++-+-
0	New	0	1	1	1|2|3|6|4|7|5:++++--+
0	New	1	1	0	1|2|3|6|4|7|5:++++---
0	New	1	0	0	1|2|3|6|4|7|5:+++-+++
0	New	0	1	0	1|2|3|6|4|7|5:+++-++-
0	New	1	0	0	1|2|3|6|4|7|5:+++-+-+
0	New	0	1	0	1|2|3|6|4|7|5:+++-+--
0	New	1	1	0	1|2|3|6|4|7|5:+++--++
0	New	0	1	0	1|2|3|6|4|7|5:+++--+-
0	New	1	1	0	1|2|3|6|4|7|5:+++---+
0	New	0	1	0	1|2|3|6|4|7|5:+++----
0	New	0	1	0	1|2|3|6|4|7|5:++-++++
0	New	1	1	0	1|2|3|6|4|7|5:++-+++-
0	New	0	1	0	1|2|3|6|4|7|5:++-++-+
0	New	1	1	0	1|2|3|6|4|7|5:++-++--
0	New	0	1	0	1|2|3|6|4|7|5:++-+-++
0	New	1	0	0	1|2|3|6|4|7|5:++-+-+-
0	New	0	1	0	1|2|3|6|4|7|5:++-+--+
0	New	1	0	0	1|2|3|6|4|7|5:++-+---
0	New	1	1	0	1|2|3|6|4|7|5:++--+++
0	New	0	1	0	1|2|3|6|4|7|5:++--++-
0	New	1	1	0	1|2|3|6|4|7|5:++--+-+
0	New	0	1	0	1|2|3|6|4|7|5:++--+--
0	New	1	1	0	1|2|3|6|4|7|5:++---++
0	New	0	1	1	1|2|3|6|4|7|5:++---+-
0	New	1	1	0	1|2|3|6|4|7|5:++----+
0	New	0	0	1	1|2|3|6|4|7|5:++-----
0	New	0	0	1	1|2|3|6|4|7|5:+-+++++
0	New	1	1	0	1|2|3|6|4|7|5:+-++++-
0	New	0	1	1	1|2|3|6|4|7|5:+-+++-+
0	New	1	1	0	1|2|3|6|4|7|5:+-+++--
0	New	0	1	0	1|2|3|6|4|7|5:+-++-++
0	New	1	1	0	1|2|3|6|4|7|5:+-++-+-
0	New	0	1	0	1|2|3|6|4|7|5:+-++--+
0	New	1	1	0	1|2|3|6|4|7|5:+-++---
0	New	1	0	0	1|2|3|6|4|7|5:+-+-+++
0	New	0	1	0	1|2|3|6|4|7|5:+-+-++-
0	New	1	0	0	1|2|3|6|4|7|5:+-+-+-+
0	New	0	1	0	1|2|3|6|4|7|5:+-+-+--
0	New	1	1	0	1|2|3|6|4|7|5:+-+--++
0	New	0	1	0	1|2|3|6|4|7|5:+-+--+-
0	New	1	1	0	1|2|3|6|4|7|5:+-+---+
0	New	0	1	0	1|2|3|6|4|7|5:+-+----
0	New	0	1	0	1|2|3|6|4|7|5:+--++++
0	New	1	1	0	1|2|3|6|4|7|5:+--+++-
0	New	0	1	0	1|2|3|6|4|7|5:+--++-+
0	New	1	1	0	1|2|3|6|4|7|5:+--++--
0	New	0	1	0	1|2|3|6|4|7|5:+--+-++
0	New	1	0	0	1|2|3|6|4|7|5:+--+-+-
0	New	0	1	0	1|2|3|6|4|7|5:+--+--+
0	New	1	0	0	1|2|3|6|4|7|5:+--+---
0	New	1	1	0	1|2|3|6|4|7|5:+---+++
0	New	0	1	1	1|2|3|6|4|7|5:+---++-
0	New	1	1	0	1|2|3|6|4|7|5:+---+-+
0	New	0	1	1	1|2|3|6|4|7|5:+---+--
0	New	1	1	0	1|2|3|6|4|7|5:+----++
0	New	0	1	1	1|2|3|6|4|7|5:+----+-
0	New	1	1	0	1|2|3|6|4|7|5:+-----+
0	New	0	0	1	1|2|3|6|4|7|5:+------
0	New	0	1	1	1|2|3|6|7|4|5:+++++++
0	New	1	1	0	1|2|3|6|7|4|5:++++++-
0	New	1	0	1	1|2|3|6|7|4|5:+++++-+
0	New	1	0	0	1|2|3|6|7|4|5:+++++--
0	New	0	0	1	1|2|3|6|7|4|5:++++-++
0	New	0	0	0	1|2|3|6|7|4|5:++++-+-
0	New	1	0	1	1|2|3|6|7|4|5:++++--+
0	New	1	0	0	1|2|3|6|7|4|5:++++---
0	New	1	0	0	1|2|3|6|7|4|5:+++-+++
0	New	0	0	0	1|2|3|6|7|4|5:+++-++-
0	New	1	0	0	1|2|3|6|7|4|5:+++-+-+
0	New	1	0	0	1|2|3|6|7|4|5:+++-+--
0	New	1	0	0	1|2|3|6|7|4|5:+++--++
0	New	0	0	1	1|2|3|6|7|4|5:+++--+-
0	New	1	0	0	1|2|3|6|7|4|5:+++---+
0	New	1	0	1	1|2|3|6|7|4|5:+++----
0	New	1	0	1	1|2|3|6|7|4|5:++-++++
0	New	1	0	0	1|2|3|6|7|4|5:++-+++-
0	New	0	0	1	1|2|3|6|7|4|5:++-++-+
0	New	1	0	0	1|2|3|6|7|4|5:++-++--
0	New	1	0	0	1|2|3|6|7|4|5:++-+-++
0	New	1	0	0	1|2|3|6|7|4|5:++-+-+-
0	New	0	0	0	1|2|3|6|7|4|5:++-+--+
0	New	1	0	0	1|2|3|6|7|4|5:++-+---
0	New	1	0	0	1|2|3|6|7|4|5:++--+++
0	New	1	0	0	1|2|3|6|7|4|5:++--++-
0	New	0	0	0	1|2|3|6|7|4|5:++--+-+
0	New	0	0	0	1|2|3|6|7|4|5:++--+--
0	New	1	0	0	1|2|3|6|7|4|5:++---++
0	New	1	0	1	1|2|3|6|7|4|5:++---+-
0	New	1	1	0	1|2|3|6|7|4|5:++----+
0	New	0	1	1	1|2|3|6|7|4|5:++-----
0	New	0	1	1	1|2|3|6|7|4|5:+-+++++
0	New	1	1	0	1|2|3|6|7|4|5:+-++++-
0	New	1	0	1	1|2|3|6|7|4|5:+-+++-+
0	New	1	0	0	1|2|3|6|7|4|5:+-+++--
0	New	0	0	0	1|2|3|6|7|4|5:+-++-++
0	New	0	0	0	1|2|3|6|7|4|5:+-++-+-
0	New	1	0	0	1|2|3|6|7|4|5:+-++--+
0	New	1	0	0	1|2|3|6|7|4|5:+-++---
0	New	1	0	0	1|2|3|6|7|4|5:+-+-+++
0	New	0	0	0	1|2|3|6|7|4|5:+-+-++-
0	New	1	0	0	1|2|3|6|7|4|5:+-+-+-+
0	New	1	0	0	1|2|3|6|7|4|5:+-+-+--
0	New	1	0	0	1|2|3|6|7|4|5:+-+--++
0	New	0	0	1	1|2|3|6|7|4|5:+-+--+-
0	New	1	0	0	1|2|3|6|7|4|5:+-+---+
0	New	1	0	1	1|2|3|6|7|4|5:+-+----
0	New	1	0	1	1|2|3|6|7|4|5:+--++++
0	New	1	0	0	1|2|3|6|7|4|5:+--+++-
0	New	0	0	1	1|2|3|6|7|4|5:+--++-+
0	New	1	0	0	1|2|3|6|7|4|5:+--++--
0	New	1	0	0	1|2|3|6|7|4|5:+--+-++
0	New	1	0	0	1|2|3|6|7|4|5:+--+-+-
0	New	0	0	0	1|2|3|6|7|4|5:+--+--+
0	New	1	0	0	1|2|3|6|7|4|5:+--+---
0	New	1	0	0	1|2|3|6|7|4|5:+---+++
0	New	1	0	1	1|2|3|6|7|4|5:+---++-
0	New	0	0	0	1|2|3|6|7|4|5:+---+-+
0	New	0	0	1	1|2|3|6|7|4|5:+---+--
0	New	1	0	0	1|2|3|6|7|4|5:+----++
0	New	1	0	1	1|2|3|6|7|4|5:+----+-
0	New	1	1	0	1|2|3|6|7|4|5:+-----+
0	New	0	1	1	1|2|3|6|7|4|5:+------
0	New	0	1	1	1|2|3|6|7|5|4:+++++++
0	New	1	0	1	1|2|3|6|7|5|4:++++++-
0	New	0	1	0	1|2|3|6|7|5|4:+++++-+
0	New	1	1	0	1|2|3|6|7|5|4:+++++--
0	New	0	0	1	1|2|3|6|7|5|4:++++-++
0	New	1	0	1	1|2|3|6|7|5|4:++++-+-
0	New	0	1	0	1|2|3|6|7|5|4:++++--+
0	New	1	0	0	1|2|3|6|7|5|4:++++---
0	New	0	0	1	1|2|3|6|7|5|4:+++-+++
0	New	1	0	0	1|2|3|6|7|5|4:+++-++-
0	New	0	1	0	1|2|3|6|7|5|4:+++-+-+
0	New	1	0	0	1|2|3|6|7|5|4:+++-+--
0	New	0	1	1	1|2|3|6|7|5|4:+++--++
0	New	1	1	0	1|2|3|6|7|5|4:+++--+-
0	New	0	1	1	1|2|3|6|7|5|4:+++---+
0	New	1	0	1	1|2|3|6|7|5|4:+++----
0	New	1	0	1	1|2|3|6|7|5|4:++-++++
0	New	0	1	1	1|2|3|6|7|5|4:++-+++-
0	New	1	1	0	1|2|3|6|7|5|4:++-++-+
0	New	0	1	1	1|2|3|6|7|5|4:++-++--
0	New	1	0	0	1|2|3|6|7|5|4:++-+-++
0	New	0	1	0	1|2|3|6|7|5|4:++-+-+-
0	New	1	0	0	1|2|3|6|7|5|4:++-+--+
0	New	0	0	1	1|2|3|6|7|5|4:++-+---
0	New	1	0	0	1|2|3|6|7|5|4:++--+++
0	New	0	1	0	1|2|3|6|7|5|4:++--++-
0	New	1	0	0	1|2|3|6|7|5|4:++--+-+
0	New	0	0	1	1|2|3|6|7|5|4:++--+--
0	New	1	1	0	1|2|3|6|7|5|4:++---++
0	New	0	1	0	1|2|3|6|7|5|4:++---+-
0	New	1	0	1	1|2|3|6|7|5|4:++----+
0	New	0	1	1	1|2|3|6|7|5|4:++-----
0	New	0	1	1	1|2|3|6|7|5|4:+-+++++
0	New	1	0	1	1|2|3|6|7|5|4:+-++++-
0	New	0	1	0	1|2|3|6|7|5|4:+-+++-+
0	New	1	1	0	1|2|3|6|7|5|4:+-+++--
0	New	0	0	1	1|2|3|6|7|5|4:+-++-++
0	New	1	0	0	1|2|3|6|7|5|4:+-++-+-
0	New	0	1	0	1|2|3|6|7|5|4:+-++--+
0	New	1	0	0	1|2|3|6|7|5|4:+-++---
0	New	0	0	1	1|2|3|6|7|5|4:+-+-+++
0	New	1	0	0	1|2|3|6|7|5|4:+-+-++-
0	New	0	1	0	1|2|3|6|7|5|4:+-+-+-+
0	New	1	0	0	1|2|3|6|7|5|4:+-+-+--
0	New	0	1	1	1|2|3|6|7|5|4:+-+--++
0	New	1	1	0	1|2|3|6|7|5|4:+-+--+-
0	New	0	1	1	1|2|3|6|7|5|4:+-+---+
0	New	1	0	1	1|2|3|6|7|5|4:+-+----
0	New	1	0	1	1|2|3|6|7|5|4:+--++++
0	New	0	1	1	1|2|3|6|7|5|4:+--+++-
0	New	1	1	0	1|2|3|6|7|5|4:+--++-+
0	New	0	1	1	1|2|3|6|7|5|4:+--++--
0	New	1	0	0	1|2|3|6|7|5|4:+--+-++
0	New	0	1	0	1|2|3|6|7|5|4:+--+-+-
0	New	1	0	0	1|2|3|6|7|5|4:+--+--+
0	New	0	0	1	1|2|3|6|7|5|4:+--+---
0	New	1	0	0	1|2|3|6|7|5|4:+---+++
0	New	0	1	0	1|2|3|6|7|5|4:+---++-
0	New	1	0	1	1|2|3|6|7|5|4:+---+-+
0	New	0	0	1	1|2|3|6|7|5|4:+---+--
0	New	1	1	0	1|2|3|6|7|5|4:+----++
0	New	0	1	0	1|2|3|6|7|5|4:+----+-
0	New	1	0	1	1|2|3|6|7|5|4:+-----+
0	New	0	1	1	1|2|3|6|7|5|4:+------
0	New	0	1	1	1|2|3|7|5|6|4:+++++++
0	New	1	1	1	1|2|3|7|5|6|4:++++++-
0	New	0	1	0	1|2|3|7|5|6|4:+++++-+
0	New	1	1	0	1|2|3|7|5|6|4:+++++--
0	New	0	1	1	1|2|3|7|5|6|4:++++-++
0	New	1	0	1	1|2|3|7|5|6|4:++++-+-
0	New	0	1	0	1|2|3|7|5|6|4:++++--+
0	New	1	1	1	1|2|3|7|5|6|4:++++---
0	New	0	1	1	1|2|3|7|5|6|4:+++-+++
0	New	1	1	0	1|2|3|7|5|6|4:+++-++-
0	New	0	1	0	1|2|3|7|5|6|4:+++-+-+
0	New	1	1	0	1|2|3|7|5|6|4:+++-+--
0	New	0	1	0	1|2|3|7|5|6|4:+++--++
0	New	1	0	0	1|2|3|7|5|6|4:+++--+-
0	New	0	1	0	1|2|3|7|5|6|4:+++---+
0	New	1	0	1	1|2|3|7|5|6|4:+++----
0	New	1	0	1	1|2|3|7|5|6|4:++-++++
0	New	0	1	0	1|2|3|7|5|6|4:++-+++-
0	New	1	0	0	1|2|3|7|5|6|4:++-++-+
0	New	0	1	0	1|2|3|7|5|6|4:++-++--
0	New	1	1	0	1|2|3|7|5|6|4:++-+-++
0	New	0	1	0	1|2|3|7|5|6|4:++-+-+-
0	New	1	1	0	1|2|3|7|5|6|4:++-+--+
0	New	0	1	1	1|2|3|7|5|6|4:++-+---
0	New	1	1	1	1|2|3|7|5|6|4:++--+++
0	New	0	1	0	1|2|3|7|5|6|4:++--++-
0	New	1	0	0	1|2|3|7|5|6|4:++--+-+
0	New	0	1	0	1|2|3|7|5|6|4:++--+--
0	New	1	1	0	1|2|3|7|5|6|4:++---++
0	New	0	1	0	1|2|3|7|5|6|4:++---+-
0	New	1	1	0	1|2|3|7|5|6|4:++----+
0	New	0	1	1	1|2|3|7|5|6|4:++-----
0	New	0	1	1	1|2|3|7|5|6|4:+-+++++
0	New	1	1	0	1|2|3|7|5|6|4:+-++++-
0	New	0	1	0	1|2|3|7|5|6|4:+-+++-+
0	New	1	1	0	1|2|3|7|5|6|4:+-+++--
0	New	0	1	0	1|2|3|7|5|6|4:+-++-++
0	New	1	0	0	1|2|3|7|5|6|4:+-++-+-
0	New	0	1	0	1|2|3|7|5|6|4:+-++--+
0	New	1	1	1	1|2|3|7|5|6|4:+-++---
0	New	0	1	1	1|2|3|7|5|6|4:+-+-+++
0	New	1	1	0	1|2|3|7|5|6|4:+-+-++-
0	New	0	1	0	1|2|3|7|5|6|4:+-+-+-+
0	New	1	1	0	1|2|3|7|5|6|4:+-+-+--
0	New	0	1	0	1|2|3|7|5|6|4:+-+--++
0	New	1	0	0	1|2|3|7|5|6|4:+-+--+-
0	New	0	1	0	1|2|3|7|5|6|4:+-+---+
0	New	1	0	1	1|2|3|7|5|6|4:+-+----
0	New	1	0	1	1|2|3|7|5|6|4:+--++++
0	New	0	1	0	1|2|3|7|5|6|4:+--+++-
0	New	1	0	0	1|2|3|7|5|6|4:+--++-+
0	New	0	1	0	1|2|3|7|5|6|4:+--++--
0	New	1	1	0	1|2|3|7|5|6|4:+--+-++
0	New	0	1	0	1|2|3|7|5|6|4:+--+-+-
0	New	1	1	0	1|2|3|7|5|6|4:+--+--+
0	New	0	1	1	1|2|3|7|5|6|4:+--+---
0	New	1	1	1	1|2|3|7|5|6|4:+---+++
0	New	0	1	0	1|2|3|7|5|6|4:+---++-
0	New	1	0	1	1|2|3|7|5|6|4:+---+-+
0	New	0	1	1	1|2|3|7|5|6|4:+---+--
0	New	1	1	0	1|2|3|7|5|6|4:+----++
0	New	0	1	0	1|2|3|7|5|6|4:+----+-
0	New	1	1	1	1|2|3|7|5|6|4:+-----+
0	New	0	1	1	1|2|3|7|5|6|4:+------
0	New	0	1	1	1|2|3|7|5|4|6:+++++++
0	New	1	1	1	1|2|3|7|5|4|6:++++++-
0	New	1	0	1	1|2|3|7|5|4|6:+++++-+
0	New	1	0	0	1|2|3|7|5|4|6:+++++--
0	New	0	1	1	1|2|3|7|5|4|6:++++-++
0	New	1	0	0	1|2|3|7|5|4|6:++++-+-
0	New	1	1	1	1|2|3|7|5|4|6:++++--+
0	New	1	0	0	1|2|3|7|5|4|6:++++---
0	New	1	0	1	1|2|3|7|5|4|6:+++-+++
0	New	0	1	1	1|2|3|7|5|4|6:+++-++-
0	New	1	0	0	1|2|3|7|5|4|6:+++-+-+
0	New	0	1	0	1|2|3|7|5|4|6:+++-+--
0	New	1	0	0	1|2|3|7|5|4|6:+++--++
0	New	0	0	0	1|2|3|7|5|4|6:+++--+-
0	New	1	0	0	1|2|3|7|5|4|6:+++---+
0	New	1	1	0	1|2|3|7|5|4|6:+++----
0	New	1	1	0	1|2|3|7|5|4|6:++-++++
0	New	1	0	0	1|2|3|7|5|4|6:++-+++-
0	New	0	0	0	1|2|3|7|5|4|6:++-++-+
0	New	1	0	0	1|2|3|7|5|4|6:++-++--
0	New	0	1	0	1|2|3|7|5|4|6:++-+-++
0	New	1	0	0	1|2|3|7|5|4|6:++-+-+-
0	New	0	1	1	1|2|3|7|5|4|6:++-+--+
0	New	1	0	1	1|2|3|7|5|4|6:++-+---
0	New	1	0	0	1|2|3|7|5|4|6:++--+++
0	New	1	1	0	1|2|3|7|5|4|6:++--++-
0	New	1	0	0	1|2|3|7|5|4|6:++--+-+
0	New	0	1	0	1|2|3|7|5|4|6:++--+--
0	New	1	0	0	1|2|3|7|5|4|6:++---++
0	New	1	0	0	1|2|3|7|5|4|6:++---+-
0	New	1	1	1	1|2|3|7|5|4|6:++----+
0	New	0	1	1	1|2|3|7|5|4|6:++-----
0	New	0	1	1	1|2|3|7|5|4|6:+-+++++
0	New	1	1	1	1|2|3|7|5|4|6:+-++++-
0	New	1	0	0	1|2|3|7|5|4|6:+-+++-+
0	New	1	0	0	1|2|3|7|5|4|6:+-+++--
0	New	0	1	0	1|2|3|7|5|4|6:+-++-++
0	New	1	0	0	1|2|3|7|5|4|6:+-++-+-
0	New	1	1	0	1|2|3|7|5|4|6:+-++--+
0	New	1	0	0	1|2|3|7|5|4|6:+-++---
0	New	1	0	1	1|2|3|7|5|4|6:+-+-+++
0	New	0	1	1	1|2|3|7|5|4|6:+-+-++-
0	New	1	0	0	1|2|3|7|5|4|6:+-+-+-+
0	New	0	1	0	1|2|3|7|5|4|6:+-+-+--
0	New	1	0	0	1|2|3|7|5|4|6:+-+--++
0	New	0	0	0	1|2|3|7|5|4|6:+-+--+-
0	New	1	0	0	1|2|3|7|5|4|6:+-+---+
0	New	1	1	0	1|2|3|7|5|4|6:+-+----
0	New	1	1	0	1|2|3|7|5|4|6:+--++++
0	New	1	0	0	1|2|3|7|5|4|6:+--+++-
0	New	0	0	0	1|2|3|7|5|4|6:+--++-+
0	New	1	0	0	1|2|3|7|5|4|6:+--++--
0	New	0	1	0	1|2|3|7|5|4|6:+--+-++
0	New	1	0	0	1|2|3|7|5|4|6:+--+-+-
0	New	0	1	1	1|2|3|7|5|4|6:+--+--+
0	New	1	0	1	1|2|3|7|5|4|6:+--+---
0	New	1	0	0	1|2|3|7|5|4|6:+---+++
0	New	1	1	1	1|2|3|7|5|4|6:+---++-
0	New	1	0	0	1|2|3|7|5|4|6:+---+-+
0	New	0	1	1	1|2|3|7|5|4|6:+---+--
0	New	1	0	0	1|2|3|7|5|4|6:+----++
0	New	1	0	1	1|2|3|7|5|4|6:+----+-
0	New	1	1	1	1|2|3|7|5|4|6:+-----+
0	New	0	1	1	1|2|3|7|5|4|6:+------
0	New	0	0	1	1|2|3|7|6|5|4:+++++++
0	New	1	0	1	1|2|3|7|6|5|4:++++++-
0	New	0	0	1	1|2|3|7|6|5|4:+++++-+
0	New	1	0	1	1|2|3|7|6|5|4:+++++--
0	New	0	0	1	1|2|3|7|6|5|4:++++-++
0	New	1	0	0	1|2|3|7|6|5|4:++++-+-
0	New	0	1	0	1|2|3|7|6|5|4:++++--+
0	New	1	0	0	1|2|3|7|6|5|4:++++---
0	New	0	0	1	1|2|3|7|6|5|4:+++-+++
0	New	1	0	0	1|2|3|7|6|5|4:+++-++-
0	New	0	0	0	1|2|3|7|6|5|4:+++-+-+
0	New	1	0	0	1|2|3|7|6|5|4:+++-+--
0	New	0	1	1	1|2|3|7|6|5|4:+++--++
0	New	1	0	0	1|2|3|7|6|5|4:+++--+-
0	New	0	1	0	1|2|3|7|6|5|4:+++---+
0	New	1	0	0	1|2|3|7|6|5|4:+++----
0	New	1	0	0	1|2|3|7|6|5|4:++-++++
0	New	0	1	0	1|2|3|7|6|5|4:++-+++-
0	New	1	0	0	1|2|3|7|6|5|4:++-++-+
0	New	0	1	1	1|2|3|7|6|5|4:++-++--
0	New	1	0	0	1|2|3|7|6|5|4:++-+-++
0.261	<0.50	0	0	0	1|2|3|7|6|5|4:++-+-+-
0	New	1	0	0	1|2|3|7|6|5|4:++-+--+
0	New	0	0	1	1|2|3|7|6|5|4:++-+---
0	New	1	0	0	1|2|3|7|6|5|4:++--+++
0	New	0	1	0	1|2|3|7|6|5|4:++--++-
0	New	1	0	0	1|2|3|7|6|5|4:++--+-+
0	New	0	0	1	1|2|3|7|6|5|4:++--+--
0	New	1	0	0	1|2|3|7|6|5|4:++---++
0	New	0	0	0	1|2|3|7|6|5|4:++---+-
0	New	1	0	0	1|2|3|7|6|5|4:++----+
0	New	0	0	1	1|2|3|7|6|5|4:++-----
0	New	0	0	1	1|2|3|7|6|5|4:+-+++++
0	New	1	0	0	1|2|3|7|6|5|4:+-++++-
0	New	0	0	0	1|2|3|7|6|5|4:+-+++-+
0	New	1	0	0	1|2|3|7|6|5|4:+-+++--
0	New	0	0	1	1|2|3|7|6|5|4:+-++-++
0	New	1	0	0	1|2|3|7|6|5|4:+-++-+-
0	New	0	1	0	1|2|3|7|6|5|4:+-++--+
0	New	1	0	0	1|2|3|7|6|5|4:+-++---
0	New	0	0	1	1|2|3|7|6|5|4:+-+-+++
0	New	1	0	0	1|2|3|7|6|5|4:+-+-++-
2.35	known	0	0	0	1|2|3|7|6|5|4:+-+-+-+
0	New	1	0	0	1|2|3|7|6|5|4:+-+-+--
0	New	0	1	1	1|2|3|7|6|5|4:+-+--++
0	New	1	0	0	1|2|3|7|6|5|4:+-+--+-
0	New	0	1	0	1|2|3|7|6|5|4:+-+---+
0	New	1	0	0	1|2|3|7|6|5|4:+-+----
0	New	1	0	0	1|2|3|7|6|5|4:+--++++
0	New	0	1	0	1|2|3|7|6|5|4:+--+++-
0	New	1	0	0	1|2|3|7|6|5|4:+--++-+
0	New	0	1	1	1|2|3|7|6|5|4:+--++--
0	New	1	0	0	1|2|3|7|6|5|4:+--+-++
1	known	0	0	0	1|2|3|7|6|5|4:+--+-+-
0	New	1	0	0	1|2|3|7|6|5|4:+--+--+
0	New	0	0	1	1|2|3|7|6|5|4:+--+---
0	New	1	0	0	1|2|3|7|6|5|4:+---+++
0	New	0	1	0	1|2|3|7|6|5|4:+---++-
0	New	1	0	0	1|2|3|7|6|5|4:+---+-+
0	New	0	0	1	1|2|3|7|6|5|4:+---+--
0	New	1	0	1	1|2|3|7|6|5|4:+----++
0	New	0	0	1	1|2|3|7|6|5|4:+----+-
0	New	1	0	1	1|2|3|7|6|5|4:+-----+
0	New	0	0	1	1|2|3|7|6|5|4:+------
0	New	0	0	1	1|2|3|7|6|4|5:+++++++
0	New	0	1	1	1|2|3|7|6|4|5:++++++-
0	New	1	0	1	1|2|3|7|6|4|5:+++++-+
0	New	1	0	1	1|2|3|7|6|4|5:+++++--
0	New	0	0	0	1|2|3|7|6|4|5:++++-++
0	New	0	0	0	1|2|3|7|6|4|5:++++-+-
0	New	1	0	0	1|2|3|7|6|4|5:++++--+
0	New	1	0	0	1|2|3|7|6|4|5:++++---
0	New	0	0	1	1|2|3|7|6|4|5:+++-+++
0	New	0	1	0	1|2|3|7|6|4|5:+++-++-
0	New	0	0	0	1|2|3|7|6|4|5:+++-+-+
0	New	0	0	0	1|2|3|7|6|4|5:+++-+--
0	New	0	1	0	1|2|3|7|6|4|5:+++--++
0	New	0	1	0	1|2|3|7|6|4|5:+++--+-
0	New	1	0	0	1|2|3|7|6|4|5:+++---+
0	New	1	0	0	1|2|3|7|6|4|5:+++----
0	New	1	0	0	1|2|3|7|6|4|5:++-++++
0	New	1	0	0	1|2|3|7|6|4|5:++-+++-
0	New	0	1	0	1|2|3|7|6|4|5:++-++-+
0	New	0	1	0	1|2|3|7|6|4|5:++-++--
0	New	0	0	0	1|2|3|7|6|4|5:++-+-++
0	New	0	0	0	1|2|3|7|6|4|5:++-+-+-
0	New	0	1	0	1|2|3|7|6|4|5:++-+--+
0	New	0	0	1	1|2|3|7|6|4|5:++-+---
0	New	1	0	0	1|2|3|7|6|4|5:++--+++
0	New	1	0	0	1|2|3|7|6|4|5:++--++-
0	New	0	0	0	1|2|3|7|6|4|5:++--+-+
0	New	0	0	0	1|2|3|7|6|4|5:++--+--
0	New	1	0	0	1|2|3|7|6|4|5:++---++
0	New	1	0	0	1|2|3|7|6|4|5:++---+-
0	New	0	1	0	1|2|3|7|6|4|5:++----+
0	New	0	0	1	1|2|3|7|6|4|5:++-----
0	New	0	0	1	1|2|3|7|6|4|5:+-+++++
0	New	0	1	0	1|2|3|7|6|4|5:+-++++-
0	New	1	0	0	1|2|3|7|6|4|5:+-+++-+
0	New	1	0	0	1|2|3|7|6|4|5:+-+++--
0	New	0	0	0	1|2|3|7|6|4|5:+-++-++
0	New	0	0	0	1|2|3|7|6|4|5:+-++-+-
0	New	1	0	0	1|2|3|7|6|4|5:+-++--+
0	New	1	0	0	1|2|3|7|6|4|5:+-++---
0	New	0	0	1	1|2|3|7|6|4|5:+-+-+++
0	New	0	1	0	1|2|3|7|6|4|5:+-+-++-
0	New	0	0	0	1|2|3|7|6|4|5:+-+-+-+
0	New	0	0	0	1|2|3|7|6|4|5:+-+-+--
0	New	0	1	0	1|2|3|7|6|4|5:+-+--++
0	New	0	1	0	1|2|3|7|6|4|5:+-+--+-
0	New	1	0	0	1|2|3|7|6|4|5:+-+---+
0	New	1	0	0	1|2|3|7|6|4|5:+-+----
0	New	1	0	0	1|2|3|7|6|4|5:+--++++
0	New	1	0	0	1|2|3|7|6|4|5:+--+++-
0	New	0	1	0	1|2|3|7|6|4|5:+--++-+
0	New	0	1	0	1|2|3|7|6|4|5:+--++--
0	New	0	0	0	1|2|3|7|6|4|5:+--+-++
0	New	0	0	0	1|2|3|7|6|4|5:+--+-+-
0	New	0	1	0	1|2|3|7|6|4|5:+--+--+
0	New	0	0	1	1|2|3|7|6|4|5:+--+---
0	New	1	0	0	1|2|3|7|6|4|5:+---+++
0	New	1	0	0	1|2|3|7|6|4|5:+---++-
0	New	0	0	0	1|2|3|7|6|4|5:+---+-+
0	New	0	0	0	1|2|3|7|6|4|5:+---+--
0	New	1	0	1	1|2|3|7|6|4|5:+----++
0	New	1	0	1	1|2|3|7|6|4|5:+----+-
0	New	0	1	1	1|2|3|7|6|4|5:+-----+
0	New	0	0	1	1|2|3|7|6|4|5:+------
0	New	0	0	1	1|2|3|7|4|6|5:+++++++
0	New	0	0	1	1|2|3|7|4|6|5:++++++-
0	New	0	1	0	1|2|3|7|4|6|5:+++++-+
0	New	0	1	0	1|2|3|7|4|6|5:+++++--
0	New	0	1	1	1|2|3|7|4|6|5:++++-++
0	New	0	0	1	1|2|3|7|4|6|5:++++-+-
0	New	0	0	0	1|2|3|7|4|6|5:++++--+
0	New	0	0	1	1|2|3|7|4|6|5:++++---
0	New	0	0	1	1|2|3|7|4|6|5:+++-+++
0	New	0	0	0	1|2|3|7|4|6|5:+++-++-
0	New	0	0	0	1|2|3|7|4|6|5:+++-+-+
0	New	0	1	0	1|2|3|7|4|6|5:+++-+--
0	New	0	1	0	1|2|3|7|4|6|5:+++--++
0	New	0	1	0	1|2|3|7|4|6|5:+++--+-
0	New	0	1	0	1|2|3|7|4|6|5:+++---+
0	New	0	1	1	1|2|3|7|4|6|5:+++----
0	New	0	1	1	1|2|3|7|4|6|5:++-++++
0	New	0	1	0	1|2|3|7|4|6|5:++-+++-
0	New	0	1	0	1|2|3|7|4|6|5:++-++-+
0	New	0	1	0	1|2|3|7|4|6|5:++-++--
0	New	0	1	0	1|2|3|7|4|6|5:++-+-++
0	New	0	0	0	1|2|3|7|4|6|5:++-+-+-
0	New	0	0	0	1|2|3|7|4|6|5:++-+--+
0	New	0	0	1	1|2|3|7|4|6|5:++-+---
0	New	0	0	1	1|2|3|7|4|6|5:++--+++
0	New	0	0	0	1|2|3|7|4|6|5:++--++-
0	New	0	0	0	1|2|3|7|4|6|5:++--+-+
0	New	0	1	0	1|2|3|7|4|6|5:++--+--
0	New	0	1	0	1|2|3|7|4|6|5:++---++
0	New	0	1	0	1|2|3|7|4|6|5:++---+-
0	New	0	0	1	1|2|3|7|4|6|5:++----+
0	New	0	0	1	1|2|3|7|4|6|5:++-----
0	New	0	0	1	1|2|3|7|4|6|5:+-+++++
0	New	0	0	1	1|2|3|7|4|6|5:+-++++-
0	New	0	1	0	1|2|3|7|4|6|5:+-+++-+
0	New	0	1	0	1|2|3|7|4|6|5:+-+++--
0	New	0	1	0	1|2|3|7|4|6|5:+-++-++
0.012	<0.25	0	0	0	1|2|3|7|4|6|5:+-++-+-
0	New	0	0	0	1|2|3|7|4|6|5:+-++--+
0	New	0	0	1	1|2|3|7|4|6|5:+-++---
0	New	0	0	1	1|2|3|7|4|6|5:+-+-+++
0	New	0	0	0	1|2|3|7|4|6|5:+-+-++-
0	New	0	0	0	1|2|3|7|4|6|5:+-+-+-+
0	New	0	1	0	1|2|3|7|4|6|5:+-+-+--
0	New	0	1	0	1|2|3|7|4|6|5:+-+--++
0	New	0	1	0	1|2|3|7|4|6|5:+-+--+-
0	New	0	1	0	1|2|3|7|4|6|5:+-+---+
0	New	0	1	1	1|2|3|7|4|6|5:+-+----
0	New	0	1	1	1|2|3|7|4|6|5:+--++++
0	New	0	1	0	1|2|3|7|4|6|5:+--+++-
0	New	0	1	0	1|2|3|7|4|6|5:+--++-+
0	New	0	1	0	1|2|3|7|4|6|5:+--++--
0	New	0	1	0	1|2|3|7|4|6|5:+--+-++
0	New	0	0	0	1|2|3|7|4|6|5:+--+-+-
0	New	0	0	0	1|2|3|7|4|6|5:+--+--+
0	New	0	0	1	1|2|3|7|4|6|5:+--+---
0	New	0	0	1	1|2|3|7|4|6|5:+---+++
0	New	0	0	0	1|2|3|7|4|6|5:+---++-
0	New	0	0	1	1|2|3|7|4|6|5:+---+-+
0	New	0	1	1	1|2|3|7|4|6|5:+---+--
0	New	0	1	0	1|2|3|7|4|6|5:+----++
0	New	0	1	0	1|2|3|7|4|6|5:+----+-
0	New	0	0	1	1|2|3|7|4|6|5:+-----+
0	New	0	0	1	1|2|3|7|4|6|5:+------
0	New	0	0	1	1|2|3|7|4|5|6:+++++++
0	New	1	0	0	1|2|3|7|4|5|6:++++++-
0	New	0	0	1	1|2|3|7|4|5|6:+++++-+
0	New	1	0	0	1|2|3|7|4|5|6:+++++--
0	New	0	0	1	1|2|3|7|4|5|6:++++-++
0	New	0	0	0	1|2|3|7|4|5|6:++++-+-
0	New	0	1	1	1|2|3|7|4|5|6:++++--+
0	New	1	0	0	1|2|3|7|4|5|6:++++---
0	New	1	0	0	1|2|3|7|4|5|6:+++-+++
0	New	0	1	0	1|2|3|7|4|5|6:+++-++-
0	New	0	0	0	1|2|3|7|4|5|6:+++-+-+
0	New	0	0	0	1|2|3|7|4|5|6:+++-+--
0	New	1	0	0	1|2|3|7|4|5|6:+++--++
0	New	0	1	0	1|2|3|7|4|5|6:+++--+-
0	New	1	0	0	1|2|3|7|4|5|6:+++---+
0	New	0	1	0	1|2|3|7|4|5|6:+++----
0	New	0	1	0	1|2|3|7|4|5|6:++-++++
0	New	1	0	0	1|2|3|7|4|5|6:++-+++-
0	New	0	1	0	1|2|3|7|4|5|6:++-++-+
0	New	1	0	0	1|2|3|7|4|5|6:++-++--
0	New	0	0	0	1|2|3|7|4|5|6:++-+-++
0	New	0	0	0	1|2|3|7|4|5|6:++-+-+-
0	New	0	1	0	1|2|3|7|4|5|6:++-+--+
0	New	1	0	0	1|2|3|7|4|5|6:++-+---
0	New	1	0	0	1|2|3|7|4|5|6:++--+++
0	New	0	1	0	1|2|3|7|4|5|6:++--++-
0	New	0	0	0	1|2|3|7|4|5|6:++--+-+
0	New	0	0	0	1|2|3|7|4|5|6:++--+--
0	New	1	0	0	1|2|3|7|4|5|6:++---++
0	New	0	0	1	1|2|3|7|4|5|6:++---+-
0	New	1	0	0	1|2|3|7|4|5|6:++----+
0	New	0	0	1	1|2|3|7|4|5|6:++-----
0	New	0	0	1	1|2|3|7|4|5|6:+-+++++
0	New	1	0	0	1|2|3|7|4|5|6:+-++++-
0	New	0	0	1	1|2|3|7|4|5|6:+-+++-+
0	New	1	0	0	1|2|3|7|4|5|6:+-+++--
0	New	0	0	0	1|2|3|7|4|5|6:+-++-++
0	New	0	0	0	1|2|3|7|4|5|6:+-++-+-
0	New	0	1	0	1|2|3|7|4|5|6:+-++--+
0	New	1	0	0	1|2|3|7|4|5|6:+-++---
0	New	1	0	0	1|2|3|7|4|5|6:+-+-+++
0	New	0	1	0	1|2|3|7|4|5|6:+-+-++-
0.033	<0.25	0	0	0	1|2|3|7|4|5|6:+-+-+-+
0	New	0	0	0	1|2|3|7|4|5|6:+-+-+--
0	New	1	0	0	1|2|3|7|4|5|6:+-+--++
0	New	0	1	0	1|2|3|7|4|5|6:+-+--+-
0	New	1	0	0	1|2|3|7|4|5|6:+-+---+
0	New	0	1	0	1|2|3|7|4|5|6:+-+----
0	New	0	1	0	1|2|3|7|4|5|6:+--++++
0	New	1	0	0	1|2|3|7|4|5|6:+--+++-
0	New	0	1	0	1|2|3|7|4|5|6:+--++-+
0	New	1	0	0	1|2|3|7|4|5|6:+--++--
0	New	0	0	0	1|2|3|7|4|5|6:+--+-++
0.5	<1.00	0	0	0	1|2|3|7|4|5|6:+--+-+-
0	New	0	1	0	1|2|3|7|4|5|6:+--+--+
0	New	1	0	0	1|2|3|7|4|5|6:+--+---
0	New	1	0	0	1|2|3|7|4|5|6:+---+++
0	New	0	1	1	1|2|3|7|4|5|6:+---++-
0	New	0	0	0	1|2|3|7|4|5|6:+---+-+
0	New	0	0	1	1|2|3|7|4|5|6:+---+--
0	New	1	0	0	1|2|3|7|4|5|6:+----++
0	New	0	0	1	1|2|3|7|4|5|6:+----+-
0	New	1	0	0	1|2|3|7|4|5|6:+-----+
0	New	0	0	1	1|2|3|7|4|5|6:+------
0	New	0	0	1	1|2|4|3|5|6|7:+++++++
0	New	0	0	1	1|2|4|3|5|6|7:++++++-
0	New	0	0	1	1|2|4|3|5|6|7:+++++-+
0	New	0	0	1	1|2|4|3|5|6|7:+++++--
0	New	0	1	1	1|2|4|3|5|6|7:++++-++
0	New	0	1	1	1|2|4|3|5|6|7:++++-+-
0	New	0	1	1	1|2|4|3|5|6|7:++++--+
0	New	0	1	1	1|2|4|3|5|6|7:++++---
0	New	0	1	0	1|2|4|3|5|6|7:+++-+++
0	New	0	1	0	1|2|4|3|5|6|7:+++-++-
0	New	0	1	0	1|2|4|3|5|6|7:+++-+-+
0	New	0	1	0	1|2|4|3|5|6|7:+++-+--
0	New	0	1	0	1|2|4|3|5|6|7:+++--++
0	New	0	1	0	1|2|4|3|5|6|7:+++--+-
0	New	0	1	0	1|2|4|3|5|6|7:+++---+
0	New	0	1	0	1|2|4|3|5|6|7:+++----
0	New	0	0	0	1|2|4|3|5|6|7:++-++++
0	New	0	0	0	1|2|4|3|5|6|7:++-+++-
0	New	0	0	0	1|2|4|3|5|6|7:++-++-+
0	New	0	0	0	1|2|4|3|5|6|7:++-++--
0	New	0	0	0	1|2|4|3|5|6|7:++-+-++
0	New	0	0	0	1|2|4|3|5|6|7:++-+-+-
0	New	0	0	0	1|2|4|3|5|6|7:++-+--+
0	New	0	0	0	1|2|4|3|5|6|7:++-+---
0	New	0	1	0	1|2|4|3|5|6|7:++--+++
0	New	0	1	0	1|2|4|3|5|6|7:++--++-
0	New	0	1	0	1|2|4|3|5|6|7:++--+-+
0	New	0	1	0	1|2|4|3|5|6|7:++--+--
0	New	0	1	0	1|2|4|3|5|6|7:++---++
0	New	0	1	0	1|2|4|3|5|6|7:++---+-
0	New	0	1	0	1|2|4|3|5|6|7:++----+
0	New	0	1	0	1|2|4|3|5|6|7:++-----
0	New	0	1	0	1|2|4|3|5|6|7:+-+++++
0	New	0	1	0	1|2|4|3|5|6|7:+-++++-
0	New	0	1	0	1|2|4|3|5|6|7:+-+++-+
0	New	0	1	0	1|2|4|3|5|6|7:+-+++--
0	New	0	1	0	1|2|4|3|5|6|7:+-++-++
0	New	0	1	0	1|2|4|3|5|6|7:+-++-+-
0	New	0	1	0	1|2|4|3|5|6|7:+-++--+
0	New	0	1	0	1|2|4|3|5|6|7:+-++---
0	New	0	0	0	1|2|4|3|5|6|7:+-+-+++
0	New	0	0	0	1|2|4|3|5|6|7:+-+-++-
0	New	0	0	0	1|2|4|3|5|6|7:+-+-+-+
0	New	0	0	0	1|2|4|3|5|6|7:+-+-+--
0	New	0	0	0	1|2|4|3|5|6|7:+-+--++
0	New	0	0	0	1|2|4|3|5|6|7:+-+--+-
0	New	0	0	0	1|2|4|3|5|6|7:+-+---+
0	New	0	0	0	1|2|4|3|5|6|7:+-+----
0	New	0	1	0	1|2|4|3|5|6|7:+--++++
0	New	0	1	0	1|2|4|3|5|6|7:+--+++-
0	New	0	1	0	1|2|4|3|5|6|7:+--++-+
0	New	0	1	0	1|2|4|3|5|6|7:+--++--
0	New	0	1	0	1|2|4|3|5|6|7:+--+-++
0	New	0	1	0	1|2|4|3|5|6|7:+--+-+-
0	New	0	1	0	1|2|4|3|5|6|7:+--+--+
0	New	0	1	0	1|2|4|3|5|6|7:+--+---
0	New	0	1	1	1|2|4|3|5|6|7:+---+++
0	New	0	1	1	1|2|4|3|5|6|7:+---++-
0	New	0	1	1	1|2|4|3|5|6|7:+---+-+
0	New	0	1	1	1|2|4|3|5|6|7:+---+--
0	New	0	0	1	1|2|4|3|5|6|7:+----++
0	New	0	0	1	1|2|4|3|5|6|7:+----+-
0	New	0	0	1	1|2|4|3|5|6|7:+-----+
0	New	0	0	1	1|2|4|3|5|6|7:+------
0	New	0	0	1	1|2|4|3|5|7|6:+++++++
0	New	0	0	1	1|2|4|3|5|7|6:++++++-
0	New	0	0	1	1|2|4|3|5|7|6:+++++-+
0	New	0	1	1	1|2|4|3|5|7|6:+++++--
0	New	0	1	1	1|2|4|3|5|7|6:++++-++
0	New	0	1	1	1|2|4|3|5|7|6:++++-+-
0	New	0	1	1	1|2|4|3|5|7|6:++++--+
0	New	0	1	1	1|2|4|3|5|7|6:++++---
0	New	0	1	1	1|2|4|3|5|7|6:+++-+++
0	New	0	1	0	1|2|4|3|5|7|6:+++-++-
0	New	0	1	0	1|2|4|3|5|7|6:+++-+-+
0	New	0	1	0	1|2|4|3|5|7|6:+++-+--
0	New	0	1	0	1|2|4|3|5|7|6:+++--++
0	New	0	1	0	1|2|4|3|5|7|6:+++--+-
0	New	0	1	0	1|2|4|3|5|7|6:+++---+
0	New	0	1	1	1|2|4|3|5|7|6:+++----
0	New	0	0	1	1|2|4|3|5|7|6:++-++++
0	New	0	0	0	1|2|4|3|5|7|6:++-+++-
0	New	0	0	0	1|2|4|3|5|7|6:++-++-+
0	New	0	1	0	1|2|4|3|5|7|6:++-++--
0	New	0	1	0	1|2|4|3|5|7|6:++-+-++
0	New	0	0	0	1|2|4|3|5|7|6:++-+-+-
0	New	0	0	0	1|2|4|3|5|7|6:++-+--+
0	New	0	0	1	1|2|4|3|5|7|6:++-+---
0	New	0	1	1	1|2|4|3|5|7|6:++--+++
0	New	0	1	0	1|2|4|3|5|7|6:++--++-
0	New	0	1	0	1|2|4|3|5|7|6:++--+-+
0	New	0	1	0	1|2|4|3|5|7|6:++--+--
0	New	0	1	0	1|2|4|3|5|7|6:++---++
0	New	0	1	0	1|2|4|3|5|7|6:++---+-
0	New	0	1	0	1|2|4|3|5|7|6:++----+
0	New	0	1	1	1|2|4|3|5|7|6:++-----
0	New	0	1	1	1|2|4|3|5|7|6:+-+++++
0.014	<0.25	0	1	0	1|2|4|3|5|7|6:+-++++-
0	New	0	1	0	1|2|4|3|5|7|6:+-+++-+
0	New	0	1	0	1|2|4|3|5|7|6:+-+++--
0	New	0	1	0	1|2|4|3|5|7|6:+-++-++
0	New	0	1	0	1|2|4|3|5|7|6:+-++-+-
0	New	0	1	0	1|2|4|3|5|7|6:+-++--+
0	New	0	1	1	1|2|4|3|5|7|6:+-++---
0	New	0	0	1	1|2|4|3|5|7|6:+-+-+++
0	New	0	0	0	1|2|4|3|5|7|6:+-+-++-
0	New	0	0	0	1|2|4|3|5|7|6:+-+-+-+
0	New	0	1	0	1|2|4|3|5|7|6:+-+-+--
0	New	0	1	0	1|2|4|3|5|7|6:+-+--++
0	New	0	0	0	1|2|4|3|5|7|6:+-+--+-
0	New	0	0	0	1|2|4|3|5|7|6:+-+---+
0	New	0	0	1	1|2|4|3|5|7|6:+-+----
0	New	0	1	1	1|2|4|3|5|7|6:+--++++
0	New	0	1	0	1|2|4|3|5|7|6:+--+++-
0	New	0	1	0	1|2|4|3|5|7|6:+--++-+
0	New	0	1	0	1|2|4|3|5|7|6:+--++--
0	New	0	1	0	1|2|4|3|5|7|6:+--+-++
0	New	0	1	0	1|2|4|3|5|7|6:+--+-+-
0	New	0	1	0	1|2|4|3|5|7|6:+--+--+
0	New	0	1	1	1|2|4|3|5|7|6:+--+---
0	New	0	1	1	1|2|4|3|5|7|6:+---+++
0	New	0	1	1	1|2|4|3|5|7|6:+---++-
0	New	0	1	1	1|2|4|3|5|7|6:+---+-+
0	New	0	1	1	1|2|4|3|5|7|6:+---+--
0	New	0	1	1	1|2|4|3|5|7|6:+----++
0	New	0	0	1	1|2|4|3|5|7|6:+----+-
0	New	0	0	1	1|2|4|3|5|7|6:+-----+
0	New	0	0	1	1|2|4|3|5|7|6:+------
0	New	0	0	1	1|2|4|3|6|5|7:+++++++
0	New	0	1	1	1|2|4|3|6|5|7:++++++-
0	New	1	0	1	1|2|4|3|6|5|7:+++++-+
0	New	1	0	1	1|2|4|3|6|5|7:+++++--
0	New	0	0	1	1|2|4|3|6|5|7:++++-++
0	New	0	0	1	1|2|4|3|6|5|7:++++-+-
0	New	1	0	1	1|2|4|3|6|5|7:++++--+
0	New	1	0	1	1|2|4|3|6|5|7:++++---
0	New	0	1	1	1|2|4|3|6|5|7:+++-+++
0	New	0	1	1	1|2|4|3|6|5|7:+++-++-
0	New	0	0	0	1|2|4|3|6|5|7:+++-+-+
0	New	0	1	0	1|2|4|3|6|5|7:+++-+--
0	New	0	1	0	1|2|4|3|6|5|7:+++--++
0	New	0	1	0	1|2|4|3|6|5|7:+++--+-
0	New	1	0	0	1|2|4|3|6|5|7:+++---+
0	New	1	0	0	1|2|4|3|6|5|7:+++----
0	New	1	0	1	1|2|4|3|6|5|7:++-++++
0	New	1	0	1	1|2|4|3|6|5|7:++-+++-
0	New	0	0	0	1|2|4|3|6|5|7:++-++-+
0	New	0	0	0	1|2|4|3|6|5|7:++-++--
0	New	0	0	0	1|2|4|3|6|5|7:++-+-++
0	New	0	0	0	1|2|4|3|6|5|7:++-+-+-
0	New	0	1	1	1|2|4|3|6|5|7:++-+--+
0	New	0	0	1	1|2|4|3|6|5|7:++-+---
0	New	1	1	0	1|2|4|3|6|5|7:++--+++
0	New	1	1	0	1|2|4|3|6|5|7:++--++-
0	New	0	1	0	1|2|4|3|6|5|7:++--+-+
0	New	0	1	0	1|2|4|3|6|5|7:++--+--
0	New	1	1	0	1|2|4|3|6|5|7:++---++
0	New	1	1	0	1|2|4|3|6|5|7:++---+-
0	New	0	1	1	1|2|4|3|6|5|7:++----+
0	New	0	1	1	1|2|4|3|6|5|7:++-----
0	New	0	1	1	1|2|4|3|6|5|7:+-+++++
0	New	0	1	1	1|2|4|3|6|5|7:+-++++-
0	New	1	1	0	1|2|4|3|6|5|7:+-+++-+
0	New	1	1	0	1|2|4|3|6|5|7:+-+++--
0	New	0	1	0	1|2|4|3|6|5|7:+-++-++
0	New	0	1	0	1|2|4|3|6|5|7:+-++-+-
0	New	1	1	0	1|2|4|3|6|5|7:+-++--+
0	New	1	1	0	1|2|4|3|6|5|7:+-++---
0	New	0	0	1	1|2|4|3|6|5|7:+-+-+++
0	New	0	1	1	1|2|4|3|6|5|7:+-+-++-
0	New	0	0	0	1|2|4|3|6|5|7:+-+-+-+
0	New	0	0	0	1|2|4|3|6|5|7:+-+-+--
0	New	0	0	0	1|2|4|3|6|5|7:+-+--++
0	New	0	0	0	1|2|4|3|6|5|7:+-+--+-
0	New	1	0	1	1|2|4|3|6|5|7:+-+---+
0	New	1	0	1	1|2|4|3|6|5|7:+-+----
0	New	1	0	0	1|2|4|3|6|5|7:+--++++
0	New	1	0	0	1|2|4|3|6|5|7:+--+++-
0	New	0	1	0	1|2|4|3|6|5|7:+--++-+
0	New	0	1	0	1|2|4|3|6|5|7:+--++--
0	New	0	1	0	1|2|4|3|6|5|7:+--+-++
0	New	0	0	0	1|2|4|3|6|5|7:+--+-+-
0	New	0	1	1	1|2|4|3|6|5|7:+--+--+
0	New	0	1	1	1|2|4|3|6|5|7:+--+---
0	New	1	0	1	1|2|4|3|6|5|7:+---+++
0	New	1	0	1	1|2|4|3|6|5|7:+---++-
0	New	0	0	1	1|2|4|3|6|5|7:+---+-+
0	New	0	0	1	1|2|4|3|6|5|7:+---+--
0	New	1	0	1	1|2|4|3|6|5|7:+----++
0	New	1	0	1	1|2|4|3|6|5|7:+----+-
0	New	0	1	1	1|2|4|3|6|5|7:+-----+
0	New	0	0	1	1|2|4|3|6|5|7:+------
0	New	0	1	1	1|2|4|3|6|7|5:+++++++
0	New	1	1	1	1|2|4|3|6|7|5:++++++-
0	New	0	0	1	1|2|4|3|6|7|5:+++++-+
0	New	1	0	1	1|2|4|3|6|7|5:+++++--
0	New	0	0	1	1|2|4|3|6|7|5:++++-++
0	New	1	0	1	1|2|4|3|6|7|5:++++-+-
0	New	0	1	1	1|2|4|3|6|7|5:++++--+
0	New	1	0	1	1|2|4|3|6|7|5:++++---
0	New	0	1	1	1|2|4|3|6|7|5:+++-+++
0	New	1	1	0	1|2|4|3|6|7|5:+++-++-
0	New	0	1	0	1|2|4|3|6|7|5:+++-+-+
0	New	1	0	0	1|2|4|3|6|7|5:+++-+--
0	New	0	1	0	1|2|4|3|6|7|5:+++--++
0	New	1	0	0	1|2|4|3|6|7|5:+++--+-
0	New	0	1	0	1|2|4|3|6|7|5:+++---+
0	New	1	0	1	1|2|4|3|6|7|5:+++----
0	New	1	0	1	1|2|4|3|6|7|5:++-++++
0	New	0	1	0	1|2|4|3|6|7|5:++-+++-
0	New	1	0	1	1|2|4|3|6|7|5:++-++-+
0	New	0	0	0	1|2|4|3|6|7|5:++-++--
0	New	1	0	0	1|2|4|3|6|7|5:++-+-++
0	New	0	0	0	1|2|4|3|6|7|5:++-+-+-
0	New	1	1	0	1|2|4|3|6|7|5:++-+--+
0	New	0	1	1	1|2|4|3|6|7|5:++-+---
0	New	1	1	1	1|2|4|3|6|7|5:++--+++
0	New	0	1	0	1|2|4|3|6|7|5:++--++-
0	New	1	1	0	1|2|4|3|6|7|5:++--+-+
0	New	0	1	0	1|2|4|3|6|7|5:++--+--
0	New	1	1	0	1|2|4|3|6|7|5:++---++
0	New	0	1	0	1|2|4|3|6|7|5:++---+-
0	New	1	1	0	1|2|4|3|6|7|5:++----+
0	New	0	1	1	1|2|4|3|6|7|5:++-----
0	New	0	1	1	1|2|4|3|6|7|5:+-+++++
0	New	1	1	0	1|2|4|3|6|7|5:+-++++-
0	New	0	1	0	1|2|4|3|6|7|5:+-+++-+
0	New	1	1	0	1|2|4|3|6|7|5:+-+++--
0	New	0	1	0	1|2|4|3|6|7|5:+-++-++
0	New	1	1	0	1|2|4|3|6|7|5:+-++-+-
0	New	0	1	0	1|2|4|3|6|7|5:+-++--+
0	New	1	1	1	1|2|4|3|6|7|5:+-++---
0	New	0	1	1	1|2|4|3|6|7|5:+-+-+++
0	New	1	1	0	1|2|4|3|6|7|5:+-+-++-
0	New	0	0	0	1|2|4|3|6|7|5:+-+-+-+
0	New	1	0	0	1|2|4|3|6|7|5:+-+-+--
0	New	0	0	0	1|2|4|3|6|7|5:+-+--++
0	New	1	0	1	1|2|4|3|6|7|5:+-+--+-
0	New	0	1	0	1|2|4|3|6|7|5:+-+---+
0	New	1	0	1	1|2|4|3|6|7|5:+-+----
0	New	1	0	1	1|2|4|3|6|7|5:+--++++
0	New	0	1	0	1|2|4|3|6|7|5:+--+++-
0	New	1	0	0	1|2|4|3|6|7|5:+--++-+
0	New	0	1	0	1|2|4|3|6|7|5:+--++--
0	New	1	0	0	1|2|4|3|6|7|5:+--+-++
0	New	0	1	0	1|2|4|3|6|7|5:+--+-+-
0	New	1	1	0	1|2|4|3|6|7|5:+--+--+
0	New	0	1	1	1|2|4|3|6|7|5:+--+---
0	New	1	0	1	1|2|4|3|6|7|5:+---+++
0	New	0	1	1	1|2|4|3|6|7|5:+---++-
0	New	1	0	1	1|2|4|3|6|7|5:+---+-+
0	New	0	0	1	1|2|4|3|6|7|5:+---+--
0	New	1	0	1	1|2|4|3|6|7|5:+----++
0	New	0	0	1	1|2|4|3|6|7|5:+----+-
0	New	1	1	1	1|2|4|3|6|7|5:+-----+
0	New	0	1	1	1|2|4|3|6|7|5:+------
0	New	0	0	1	1|2|4|3|7|6|5:+++++++
0	New	1	0	1	1|2|4|3|7|6|5:++++++-
0	New	0	0	1	1|2|4|3|7|6|5:+++++-+
0	New	1	0	1	1|2|4|3|7|6|5:+++++--
0	New	0	0	1	1|2|4|3|7|6|5:++++-++
0	New	1	0	1	1|2|4|3|7|6|5:++++-+-
0	New	0	1	1	1|2|4|3|7|6|5:++++--+
0	New	1	0	1	1|2|4|3|7|6|5:++++---
0	New	0	1	1	1|2|4|3|7|6|5:+++-+++
0	New	1	0	0	1|2|4|3|7|6|5:+++-++-
0	New	0	1	0	1|2|4|3|7|6|5:+++-+-+
0	New	1	0	0	1|2|4|3|7|6|5:+++-+--
0	New	0	1	1	1|2|4|3|7|6|5:+++--++
0	New	1	0	0	1|2|4|3|7|6|5:+++--+-
0	New	0	1	0	1|2|4|3|7|6|5:+++---+
0	New	1	0	0	1|2|4|3|7|6|5:+++----
0	New	1	0	1	1|2|4|3|7|6|5:++-++++
0	New	0	1	1	1|2|4|3|7|6|5:++-+++-
0	New	1	0	0	1|2|4|3|7|6|5:++-++-+
0	New	0	0	1	1|2|4|3|7|6|5:++-++--
0	New	1	0	0	1|2|4|3|7|6|5:++-+-++
0	New	0	0	0	1|2|4|3|7|6|5:++-+-+-
0	New	1	0	0	1|2|4|3|7|6|5:++-+--+
0	New	0	0	1	1|2|4|3|7|6|5:++-+---
0	New	1	1	0	1|2|4|3|7|6|5:++--+++
0	New	0	1	0	1|2|4|3|7|6|5:++--++-
0	New	1	1	0	1|2|4|3|7|6|5:++--+-+
0	New	0	1	1	1|2|4|3|7|6|5:++--+--
0	New	1	1	0	1|2|4|3|7|6|5:++---++
0	New	0	1	0	1|2|4|3|7|6|5:++---+-
0	New	1	1	0	1|2|4|3|7|6|5:++----+
0	New	0	1	1	1|2|4|3|7|6|5:++-----
0	New	0	1	1	1|2|4|3|7|6|5:+-+++++
0	New	1	1	0	1|2|4|3|7|6|5:+-++++-
0	New	0	1	0	1|2|4|3|7|6|5:+-+++-+
0	New	1	1	0	1|2|4|3|7|6|5:+-+++--
0	New	0	1	1	1|2|4|3|7|6|5:+-++-++
0	New	1	1	0	1|2|4|3|7|6|5:+-++-+-
0	New	0	1	0	1|2|4|3|7|6|5:+-++--+
0	New	1	1	0	1|2|4|3|7|6|5:+-++---
0	New	0	0	1	1|2|4|3|7|6|5:+-+-+++
0	New	1	0	0	1|2|4|3|7|6|5:+-+-++-
0	New	0	0	0	1|2|4|3|7|6|5:+-+-+-+
0	New	1	0	0	1|2|4|3|7|6|5:+-+-+--
0	New	0	0	1	1|2|4|3|7|6|5:+-+--++
0	New	1	0	0	1|2|4|3|7|6|5:+-+--+-
0	New	0	1	1	1|2|4|3|7|6|5:+-+---+
0	New	1	0	1	1|2|4|3|7|6|5:+-+----
0	New	1	0	0	1|2|4|3|7|6|5:+--++++
0	New	0	1	0	1|2|4|3|7|6|5:+--+++-
0	New	1	0	0	1|2|4|3|7|6|5:+--++-+
0	New	0	1	1	1|2|4|3|7|6|5:+--++--
0	New	1	0	0	1|2|4|3|7|6|5:+--+-++
0	New	0	1	0	1|2|4|3|7|6|5:+--+-+-
0	New	1	0	0	1|2|4|3|7|6|5:+--+--+
0	New	0	1	1	1|2|4|3|7|6|5:+--+---
0	New	1	0	1	1|2|4|3|7|6|5:+---+++
0	New	0	1	1	1|2|4|3|7|6|5:+---++-
0	New	1	0	1	1|2|4|3|7|6|5:+---+-+
0	New	0	0	1	1|2|4|3|7|6|5:+---+--
0	New	1	0	1	1|2|4|3|7|6|5:+----++
0	New	0	0	1	1|2|4|3|7|6|5:+----+-
0	New	1	0	1	1|2|4|3|7|6|5:+-----+
0	New	0	0	1	1|2|4|3|7|6|5:+------
0	New	0	0	1	1|2|4|3|7|5|6:+++++++
0	New	0	1	1	1|2|4|3|7|5|6:++++++-
0	New	1	0	1	1|2|4|3|7|5|6:+++++-+
0	New	1	0	1	1|2|4|3|7|5|6:+++++--
0	New	0	0	1	1|2|4|3|7|5|6:++++-++
0	New	0	0	1	1|2|4|3|7|5|6:++++-+-
0	New	1	0	1	1|2|4|3|7|5|6:++++--+
0	New	1	0	1	1|2|4|3|7|5|6:++++---
0	New	0	1	1	1|2|4|3|7|5|6:+++-+++
0	New	0	1	0	1|2|4|3|7|5|6:+++-++-
0	New	0	0	0	1|2|4|3|7|5|6:+++-+-+
0	New	0	0	0	1|2|4|3|7|5|6:+++-+--
0	New	0	1	0	1|2|4|3|7|5|6:+++--++
0	New	0	1	0	1|2|4|3|7|5|6:+++--+-
0	New	1	0	0	1|2|4|3|7|5|6:+++---+
0	New	1	0	0	1|2|4|3|7|5|6:+++----
0	New	1	0	1	1|2|4|3|7|5|6:++-++++
0	New	1	0	0	1|2|4|3|7|5|6:++-+++-
0	New	0	0	1	1|2|4|3|7|5|6:++-++-+
0	New	0	0	0	1|2|4|3|7|5|6:++-++--
0	New	0	0	0	1|2|4|3|7|5|6:++-+-++
0	New	0	0	0	1|2|4|3|7|5|6:++-+-+-
0	New	0	1	0	1|2|4|3|7|5|6:++-+--+
0	New	0	0	1	1|2|4|3|7|5|6:++-+---
0	New	1	1	0	1|2|4|3|7|5|6:++--+++
0	New	1	1	0	1|2|4|3|7|5|6:++--++-
0	New	0	1	0	1|2|4|3|7|5|6:++--+-+
0	New	0	1	0	1|2|4|3|7|5|6:++--+--
0	New	1	1	0	1|2|4|3|7|5|6:++---++
0	New	1	1	0	1|2|4|3|7|5|6:++---+-
0	New	0	1	0	1|2|4|3|7|5|6:++----+
0	New	0	1	1	1|2|4|3|7|5|6:++-----
0	New	0	1	1	1|2|4|3|7|5|6:+-+++++
0	New	0	1	0	1|2|4|3|7|5|6:+-++++-
0	New	1	1	0	1|2|4|3|7|5|6:+-+++-+
0	New	1	1	0	1|2|4|3|7|5|6:+-+++--
0	New	0	1	0	1|2|4|3|7|5|6:+-++-++
0	New	0	1	0	1|2|4|3|7|5|6:+-++-+-
0	New	1	1	0	1|2|4|3|7|5|6:+-++--+
0	New	1	1	0	1|2|4|3|7|5|6:+-++---
0	New	0	0	1	1|2|4|3|7|5|6:+-+-+++
0	New	0	1	0	1|2|4|3|7|5|6:+-+-++-
0	New	0	0	0	1|2|4|3|7|5|6:+-+-+-+
0	New	0	0	0	1|2|4|3|7|5|6:+-+-+--
0	New	0	0	0	1|2|4|3|7|5|6:+-+--++
0	New	0	0	1	1|2|4|3|7|5|6:+-+--+-
0	New	1	0	0	1|2|4|3|7|5|6:+-+---+
0	New	1	0	1	1|2|4|3|7|5|6:+-+----
0	New	1	0	0	1|2|4|3|7|5|6:+--++++
0	New	1	0	0	1|2|4|3|7|5|6:+--+++-
0	New	0	1	0	1|2|4|3|7|5|6:+--++-+
0	New	0	1	0	1|2|4|3|7|5|6:+--++--
0	New	0	0	0	1|2|4|3|7|5|6:+--+-++
0	New	0	0	0	1|2|4|3|7|5|6:+--+-+-
0	New	0	1	0	1|2|4|3|7|5|6:+--+--+
0	New	0	1	1	1|2|4|3|7|5|6:+--+---
0	New	1	0	1	1|2|4|3|7|5|6:+---+++
0	New	1	0	1	1|2|4|3|7|5|6:+---++-
0	New	0	0	1	1|2|4|3|7|5|6:+---+-+
0	New	0	0	1	1|2|4|3|7|5|6:+---+--
0	New	1	0	1	1|2|4|3|7|5|6:+----++
0	New	1	0	1	1|2|4|3|7|5|6:+----+-
0	New	0	1	1	1|2|4|3|7|5|6:+-----+
0	New	0	0	1	1|2|4|3|7|5|6:+------
0	New	0	1	1	1|2|4|5|3|6|7:+++++++
0	New	0	1	1	1|2|4|5|3|6|7:++++++-
0	New	0	1	1	1|2|4|5|3|6|7:+++++-+
0	New	0	1	1	1|2|4|5|3|6|7:+++++--
0	New	1	1	0	1|2|4|5|3|6|7:++++-++
0	New	1	1	0	1|2|4|5|3|6|7:++++-+-
0	New	1	1	0	1|2|4|5|3|6|7:++++--+
0	New	1	1	0	1|2|4|5|3|6|7:++++---
0	New	0	1	1	1|2|4|5|3|6|7:+++-+++
0	New	0	1	1	1|2|4|5|3|6|7:+++-++-
0	New	0	0	1	1|2|4|5|3|6|7:+++-+-+
0	New	0	0	1	1|2|4|5|3|6|7:+++-+--
0	New	1	0	0	1|2|4|5|3|6|7:+++--++
0	New	1	0	0	1|2|4|5|3|6|7:+++--+-
0	New	1	0	0	1|2|4|5|3|6|7:+++---+
0	New	1	0	0	1|2|4|5|3|6|7:+++----
0	New	0	0	0	1|2|4|5|3|6|7:++-++++
0	New	0	0	0	1|2|4|5|3|6|7:++-+++-
0	New	0	1	0	1|2|4|5|3|6|7:++-++-+
0	New	0	1	0	1|2|4|5|3|6|7:++-++--
0	New	1	0	0	1|2|4|5|3|6|7:++-+-++
0	New	1	0	0	1|2|4|5|3|6|7:++-+-+-
0	New	1	1	0	1|2|4|5|3|6|7:++-+--+
0	New	1	1	0	1|2|4|5|3|6|7:++-+---
0	New	0	1	0	1|2|4|5|3|6|7:++--+++
0	New	0	1	0	1|2|4|5|3|6|7:++--++-
0	New	0	1	0	1|2|4|5|3|6|7:++--+-+
0	New	0	1	0	1|2|4|5|3|6|7:++--+--
0	New	1	0	1	1|2|4|5|3|6|7:++---++
0	New	1	0	1	1|2|4|5|3|6|7:++---+-
0	New	1	0	1	1|2|4|5|3|6|7:++----+
0	New	1	0	1	1|2|4|5|3|6|7:++-----
0	New	1	0	1	1|2|4|5|3|6|7:+-+++++
0	New	1	0	1	1|2|4|5|3|6|7:+-++++-
0	New	1	0	1	1|2|4|5|3|6|7:+-+++-+
0	New	1	0	1	1|2|4|5|3|6|7:+-+++--
0	New	0	1	0	1|2|4|5|3|6|7:+-++-++
0	New	0	1	0	1|2|4|5|3|6|7:+-++-+-
0	New	0	1	0	1|2|4|5|3|6|7:+-++--+
0	New	0	1	0	1|2|4|5|3|6|7:+-++---
0	New	1	1	0	1|2|4|5|3|6|7:+-+-+++
0	New	1	1	0	1|2|4|5|3|6|7:+-+-++-
0	New	1	0	0	1|2|4|5|3|6|7:+-+-+-+
0	New	1	0	0	1|2|4|5|3|6|7:+-+-+--
0	New	0	1	0	1|2|4|5|3|6|7:+-+--++
0	New	0	1	0	1|2|4|5|3|6|7:+-+--+-
0	New	0	0	0	1|2|4|5|3|6|7:+-+---+
0	New	0	0	0	1|2|4|5|3|6|7:+-+----
0	New	1	0	0	1|2|4|5|3|6|7:+--++++
0	New	1	0	0	1|2|4|5|3|6|7:+--+++-
0	New	1	0	0	1|2|4|5|3|6|7:+--++-+
0	New	1	0	0	1|2|4|5|3|6|7:+--++--
0.01	<0.25	0	0	0	1|2|4|5|3|6|7:+--+-++
0	New	0	0	0	1|2|4|5|3|6|7:+--+-+-
0	New	0	1	0	1|2|4|5|3|6|7:+--+--+
0	New	0	1	0	1|2|4|5|3|6|7:+--+---
0	New	1	1	0	1|2|4|5|3|6|7:+---+++
0	New	1	1	0	1|2|4|5|3|6|7:+---++-
0	New	1	1	0	1|2|4|5|3|6|7:+---+-+
0	New	1	1	0	1|2|4|5|3|6|7:+---+--
0	New	0	1	1	1|2|4|5|3|6|7:+----++
0	New	0	1	1	1|2|4|5|3|6|7:+----+-
0	New	0	1	1	1|2|4|5|3|6|7:+-----+
0	New	0	1	1	1|2|4|5|3|6|7:+------
0	New	0	1	1	1|2|4|5|3|7|6:+++++++
0	New	1	1	1	1|2|4|5|3|7|6:++++++-
0	New	0	1	1	1|2|4|5|3|7|6:+++++-+
0	New	1	1	1	1|2|4|5|3|7|6:+++++--
0	New	1	1	1	1|2|4|5|3|7|6:++++-++
0	New	1	1	0	1|2|4|5|3|7|6:++++-+-
0	New	1	1	0	1|2|4|5|3|7|6:++++--+
0	New	1	1	0	1|2|4|5|3|7|6:++++---
0	New	1	0	1	1|2|4|5|3|7|6:+++-+++
0	New	0	0	1	1|2|4|5|3|7|6:+++-++-
0	New	0	0	1	1|2|4|5|3|7|6:+++-+-+
0	New	0	0	1	1|2|4|5|3|7|6:+++-+--
[truncated: 159,284 more rows]

## Sheet: 8beta.summary
# jp: violate connection jump rule (0/1)
# ov: violate connection overlap rule (0/1)
# en: violate connection end rule (0/1)
frequency	class	jp	ov	en	pattern
0.127	<0.25	0	0	0	1|2|3|4|5|6|7|8:++++++++
0	New	0	0	0	1|2|3|4|5|6|7|8:+++++++-
0.01	<0.25	0	0	0	1|2|3|4|5|6|7|8:++++++-+
0	New	0	0	0	1|2|3|4|5|6|7|8:++++++--
0	New	0	0	0	1|2|3|4|5|6|7|8:+++++-++
0	New	0	0	0	1|2|3|4|5|6|7|8:+++++-+-
0	New	0	0	0	1|2|3|4|5|6|7|8:+++++--+
0	New	0	0	0	1|2|3|4|5|6|7|8:+++++---
0	New	0	0	0	1|2|3|4|5|6|7|8:++++-+++
0	New	0	0	0	1|2|3|4|5|6|7|8:++++-++-
0	New	0	0	0	1|2|3|4|5|6|7|8:++++-+-+
0	New	0	0	0	1|2|3|4|5|6|7|8:++++-+--
0	New	0	0	0	1|2|3|4|5|6|7|8:++++--++
0	New	0	0	0	1|2|3|4|5|6|7|8:++++--+-
0	New	0	0	0	1|2|3|4|5|6|7|8:++++---+
0	New	0	0	0	1|2|3|4|5|6|7|8:++++----
0	New	0	0	0	1|2|3|4|5|6|7|8:+++-++++
0	New	0	0	0	1|2|3|4|5|6|7|8:+++-+++-
0	New	0	0	0	1|2|3|4|5|6|7|8:+++-++-+
0	New	0	0	0	1|2|3|4|5|6|7|8:+++-++--
0	New	0	0	0	1|2|3|4|5|6|7|8:+++-+-++
0	New	0	0	0	1|2|3|4|5|6|7|8:+++-+-+-
0	New	0	0	0	1|2|3|4|5|6|7|8:+++-+--+
0	New	0	0	0	1|2|3|4|5|6|7|8:+++-+---
0	New	0	0	0	1|2|3|4|5|6|7|8:+++--+++
0	New	0	0	0	1|2|3|4|5|6|7|8:+++--++-
0	New	0	0	0	1|2|3|4|5|6|7|8:+++--+-+
0	New	0	0	0	1|2|3|4|5|6|7|8:+++--+--
0	New	0	0	0	1|2|3|4|5|6|7|8:+++---++
0	New	0	0	0	1|2|3|4|5|6|7|8:+++---+-
0	New	0	0	0	1|2|3|4|5|6|7|8:+++----+
0	New	0	0	0	1|2|3|4|5|6|7|8:+++-----
0	New	0	0	0	1|2|3|4|5|6|7|8:++-+++++
0	New	0	0	0	1|2|3|4|5|6|7|8:++-++++-
0	New	0	0	0	1|2|3|4|5|6|7|8:++-+++-+
0	New	0	0	0	1|2|3|4|5|6|7|8:++-+++--
0	New	0	0	0	1|2|3|4|5|6|7|8:++-++-++
0	New	0	0	0	1|2|3|4|5|6|7|8:++-++-+-
0	New	0	0	0	1|2|3|4|5|6|7|8:++-++--+
0	New	0	0	0	1|2|3|4|5|6|7|8:++-++---
0	New	0	0	0	1|2|3|4|5|6|7|8:++-+-+++
0	New	0	0	0	1|2|3|4|5|6|7|8:++-+-++-
0	New	0	0	0	1|2|3|4|5|6|7|8:++-+-+-+
0	New	0	0	0	1|2|3|4|5|6|7|8:++-+-+--
0	New	0	0	0	1|2|3|4|5|6|7|8:++-+--++
0	New	0	0	0	1|2|3|4|5|6|7|8:++-+--+-
0	New	0	0	0	1|2|3|4|5|6|7|8:++-+---+
0	New	0	0	0	1|2|3|4|5|6|7|8:++-+----
0	New	0	0	0	1|2|3|4|5|6|7|8:++--++++
0	New	0	0	0	1|2|3|4|5|6|7|8:++--+++-
0	New	0	0	0	1|2|3|4|5|6|7|8:++--++-+
0	New	0	0	0	1|2|3|4|5|6|7|8:++--++--
0	New	0	0	0	1|2|3|4|5|6|7|8:++--+-++
0	New	0	0	0	1|2|3|4|5|6|7|8:++--+-+-
0	New	0	0	0	1|2|3|4|5|6|7|8:++--+--+
0	New	0	0	0	1|2|3|4|5|6|7|8:++--+---
0	New	0	0	0	1|2|3|4|5|6|7|8:++---+++
0	New	0	0	0	1|2|3|4|5|6|7|8:++---++-
0	New	0	0	0	1|2|3|4|5|6|7|8:++---+-+
0	New	0	0	0	1|2|3|4|5|6|7|8:++---+--
0	New	0	0	0	1|2|3|4|5|6|7|8:++----++
0	New	0	0	0	1|2|3|4|5|6|7|8:++----+-
0	New	0	0	0	1|2|3|4|5|6|7|8:++-----+
0	New	0	0	0	1|2|3|4|5|6|7|8:++------
0	New	0	0	0	1|2|3|4|5|6|7|8:+-++++++
0.006	<0.01	0	0	0	1|2|3|4|5|6|7|8:+-+++++-
0	New	0	0	0	1|2|3|4|5|6|7|8:+-++++-+
0	New	0	0	0	1|2|3|4|5|6|7|8:+-++++--
0	New	0	0	0	1|2|3|4|5|6|7|8:+-+++-++
0.2	<0.25	0	0	0	1|2|3|4|5|6|7|8:+-+++-+-
0	New	0	0	0	1|2|3|4|5|6|7|8:+-+++--+
0	New	0	0	0	1|2|3|4|5|6|7|8:+-+++---
0	New	0	0	0	1|2|3|4|5|6|7|8:+-++-+++
0	New	0	0	0	1|2|3|4|5|6|7|8:+-++-++-
0	New	0	0	0	1|2|3|4|5|6|7|8:+-++-+-+
0	New	0	0	0	1|2|3|4|5|6|7|8:+-++-+--
0	New	0	0	0	1|2|3|4|5|6|7|8:+-++--++
0	New	0	0	0	1|2|3|4|5|6|7|8:+-++--+-
0	New	0	0	0	1|2|3|4|5|6|7|8:+-++---+
0	New	0	0	0	1|2|3|4|5|6|7|8:+-++----
0.153	<0.25	0	0	0	1|2|3|4|5|6|7|8:+-+-++++
0	New	0	0	0	1|2|3|4|5|6|7|8:+-+-+++-
0	New	0	0	0	1|2|3|4|5|6|7|8:+-+-++-+
0	New	0	0	0	1|2|3|4|5|6|7|8:+-+-++--
0	New	0	0	0	1|2|3|4|5|6|7|8:+-+-+-++
1.711	known	0	0	0	1|2|3|4|5|6|7|8:+-+-+-+-
0.017	<0.25	0	0	0	1|2|3|4|5|6|7|8:+-+-+--+
0	New	0	0	0	1|2|3|4|5|6|7|8:+-+-+---
0	New	0	0	0	1|2|3|4|5|6|7|8:+-+--+++
0	New	0	0	0	1|2|3|4|5|6|7|8:+-+--++-
0	New	0	0	0	1|2|3|4|5|6|7|8:+-+--+-+
0	New	0	0	0	1|2|3|4|5|6|7|8:+-+--+--
0	New	0	0	0	1|2|3|4|5|6|7|8:+-+---++
0	New	0	0	0	1|2|3|4|5|6|7|8:+-+---+-
0	New	0	0	0	1|2|3|4|5|6|7|8:+-+----+
0	New	0	0	0	1|2|3|4|5|6|7|8:+-+-----
0	New	0	0	0	1|2|3|4|5|6|7|8:+--+++++
0	New	0	0	0	1|2|3|4|5|6|7|8:+--++++-
0	New	0	0	0	1|2|3|4|5|6|7|8:+--+++-+
0	New	0	0	0	1|2|3|4|5|6|7|8:+--+++--
0	New	0	0	0	1|2|3|4|5|6|7|8:+--++-++
0	New	0	0	0	1|2|3|4|5|6|7|8:+--++-+-
0	New	0	0	0	1|2|3|4|5|6|7|8:+--++--+
0	New	0	0	0	1|2|3|4|5|6|7|8:+--++---
0	New	0	0	0	1|2|3|4|5|6|7|8:+--+-+++
0	New	0	0	0	1|2|3|4|5|6|7|8:+--+-++-
0	New	0	0	0	1|2|3|4|5|6|7|8:+--+-+-+
0	New	0	0	0	1|2|3|4|5|6|7|8:+--+-+--
0	New	0	0	0	1|2|3|4|5|6|7|8:+--+--++
0	New	0	0	0	1|2|3|4|5|6|7|8:+--+--+-
0	New	0	0	0	1|2|3|4|5|6|7|8:+--+---+
0	New	0	0	0	1|2|3|4|5|6|7|8:+--+----
0	New	0	0	0	1|2|3|4|5|6|7|8:+---++++
0	New	0	0	0	1|2|3|4|5|6|7|8:+---+++-
0	New	0	0	0	1|2|3|4|5|6|7|8:+---++-+
0	New	0	0	0	1|2|3|4|5|6|7|8:+---++--
0	New	0	0	0	1|2|3|4|5|6|7|8:+---+-++
0	New	0	0	0	1|2|3|4|5|6|7|8:+---+-+-
0	New	0	0	0	1|2|3|4|5|6|7|8:+---+--+
0	New	0	0	0	1|2|3|4|5|6|7|8:+---+---
0	New	0	0	0	1|2|3|4|5|6|7|8:+----+++
0	New	0	0	0	1|2|3|4|5|6|7|8:+----++-
0	New	0	0	0	1|2|3|4|5|6|7|8:+----+-+
0	New	0	0	0	1|2|3|4|5|6|7|8:+----+--
0.002	<0.01	0	0	0	1|2|3|4|5|6|7|8:+-----++
0	New	0	0	0	1|2|3|4|5|6|7|8:+-----+-
0.011	<0.25	0	0	0	1|2|3|4|5|6|7|8:+------+
0.003	<0.01	0	0	0	1|2|3|4|5|6|7|8:+-------
0	New	0	0	1	1|2|3|4|5|6|8|7:++++++++
0	New	0	0	0	1|2|3|4|5|6|8|7:+++++++-
0	New	0	0	0	1|2|3|4|5|6|8|7:++++++-+
0	New	0	1	0	1|2|3|4|5|6|8|7:++++++--
0	New	0	1	0	1|2|3|4|5|6|8|7:+++++-++
0	New	0	0	0	1|2|3|4|5|6|8|7:+++++-+-
0	New	0	0	0	1|2|3|4|5|6|8|7:+++++--+
0	New	0	0	1	1|2|3|4|5|6|8|7:+++++---
0	New	0	0	1	1|2|3|4|5|6|8|7:++++-+++
0	New	0	0	0	1|2|3|4|5|6|8|7:++++-++-
0	New	0	0	0	1|2|3|4|5|6|8|7:++++-+-+
0	New	0	1	0	1|2|3|4|5|6|8|7:++++-+--
0	New	0	1	0	1|2|3|4|5|6|8|7:++++--++
0	New	0	0	0	1|2|3|4|5|6|8|7:++++--+-
0	New	0	0	0	1|2|3|4|5|6|8|7:++++---+
0	New	0	0	1	1|2|3|4|5|6|8|7:++++----
0	New	0	0	1	1|2|3|4|5|6|8|7:+++-++++
0	New	0	0	0	1|2|3|4|5|6|8|7:+++-+++-
0	New	0	0	0	1|2|3|4|5|6|8|7:+++-++-+
0	New	0	1	0	1|2|3|4|5|6|8|7:+++-++--
0	New	0	1	0	1|2|3|4|5|6|8|7:+++-+-++
0	New	0	0	0	1|2|3|4|5|6|8|7:+++-+-+-
0	New	0	0	0	1|2|3|4|5|6|8|7:+++-+--+
0	New	0	0	1	1|2|3|4|5|6|8|7:+++-+---
0	New	0	0	1	1|2|3|4|5|6|8|7:+++--+++
0	New	0	0	0	1|2|3|4|5|6|8|7:+++--++-
0	New	0	0	0	1|2|3|4|5|6|8|7:+++--+-+
0	New	0	1	0	1|2|3|4|5|6|8|7:+++--+--
0	New	0	1	0	1|2|3|4|5|6|8|7:+++---++
0	New	0	0	0	1|2|3|4|5|6|8|7:+++---+-
0	New	0	0	0	1|2|3|4|5|6|8|7:+++----+
0	New	0	0	1	1|2|3|4|5|6|8|7:+++-----
0	New	0	0	1	1|2|3|4|5|6|8|7:++-+++++
0	New	0	0	0	1|2|3|4|5|6|8|7:++-++++-
0	New	0	0	0	1|2|3|4|5|6|8|7:++-+++-+
0	New	0	1	0	1|2|3|4|5|6|8|7:++-+++--
0	New	0	1	0	1|2|3|4|5|6|8|7:++-++-++
0	New	0	0	0	1|2|3|4|5|6|8|7:++-++-+-
0	New	0	0	0	1|2|3|4|5|6|8|7:++-++--+
0	New	0	0	1	1|2|3|4|5|6|8|7:++-++---
0	New	0	0	1	1|2|3|4|5|6|8|7:++-+-+++
0	New	0	0	0	1|2|3|4|5|6|8|7:++-+-++-
0	New	0	0	0	1|2|3|4|5|6|8|7:++-+-+-+
0	New	0	1	0	1|2|3|4|5|6|8|7:++-+-+--
0	New	0	1	0	1|2|3|4|5|6|8|7:++-+--++
0	New	0	0	0	1|2|3|4|5|6|8|7:++-+--+-
0	New	0	0	0	1|2|3|4|5|6|8|7:++-+---+
0	New	0	0	1	1|2|3|4|5|6|8|7:++-+----
0	New	0	0	1	1|2|3|4|5|6|8|7:++--++++
0	New	0	0	0	1|2|3|4|5|6|8|7:++--+++-
0	New	0	0	0	1|2|3|4|5|6|8|7:++--++-+
0	New	0	1	0	1|2|3|4|5|6|8|7:++--++--
0	New	0	1	0	1|2|3|4|5|6|8|7:++--+-++
0	New	0	0	0	1|2|3|4|5|6|8|7:++--+-+-
0	New	0	0	0	1|2|3|4|5|6|8|7:++--+--+
0	New	0	0	1	1|2|3|4|5|6|8|7:++--+---
0	New	0	0	1	1|2|3|4|5|6|8|7:++---+++
0	New	0	0	0	1|2|3|4|5|6|8|7:++---++-
0	New	0	0	0	1|2|3|4|5|6|8|7:++---+-+
0	New	0	1	0	1|2|3|4|5|6|8|7:++---+--
0	New	0	1	0	1|2|3|4|5|6|8|7:++----++
0	New	0	0	0	1|2|3|4|5|6|8|7:++----+-
0	New	0	0	0	1|2|3|4|5|6|8|7:++-----+
0	New	0	0	1	1|2|3|4|5|6|8|7:++------
0	New	0	0	1	1|2|3|4|5|6|8|7:+-++++++
0	New	0	0	0	1|2|3|4|5|6|8|7:+-+++++-
0	New	0	0	0	1|2|3|4|5|6|8|7:+-++++-+
0	New	0	1	0	1|2|3|4|5|6|8|7:+-++++--
0	New	0	1	0	1|2|3|4|5|6|8|7:+-+++-++
0	New	0	0	0	1|2|3|4|5|6|8|7:+-+++-+-
0	New	0	0	0	1|2|3|4|5|6|8|7:+-+++--+
0	New	0	0	1	1|2|3|4|5|6|8|7:+-+++---
0	New	0	0	1	1|2|3|4|5|6|8|7:+-++-+++
0	New	0	0	0	1|2|3|4|5|6|8|7:+-++-++-
0	New	0	0	0	1|2|3|4|5|6|8|7:+-++-+-+
0	New	0	1	0	1|2|3|4|5|6|8|7:+-++-+--
0	New	0	1	0	1|2|3|4|5|6|8|7:+-++--++
0	New	0	0	0	1|2|3|4|5|6|8|7:+-++--+-
0	New	0	0	0	1|2|3|4|5|6|8|7:+-++---+
0	New	0	0	1	1|2|3|4|5|6|8|7:+-++----
0	New	0	0	1	1|2|3|4|5|6|8|7:+-+-++++
0	New	0	0	0	1|2|3|4|5|6|8|7:+-+-+++-
0.079	<0.25	0	0	0	1|2|3|4|5|6|8|7:+-+-++-+
0	New	0	1	0	1|2|3|4|5|6|8|7:+-+-++--
0	New	0	1	0	1|2|3|4|5|6|8|7:+-+-+-++
0.037	<0.25	0	0	0	1|2|3|4|5|6|8|7:+-+-+-+-
0.554	<1.00	0	0	0	1|2|3|4|5|6|8|7:+-+-+--+
0	New	0	0	1	1|2|3|4|5|6|8|7:+-+-+---
0	New	0	0	1	1|2|3|4|5|6|8|7:+-+--+++
0	New	0	0	0	1|2|3|4|5|6|8|7:+-+--++-
0	New	0	0	0	1|2|3|4|5|6|8|7:+-+--+-+
0	New	0	1	0	1|2|3|4|5|6|8|7:+-+--+--
0	New	0	1	0	1|2|3|4|5|6|8|7:+-+---++
0	New	0	0	0	1|2|3|4|5|6|8|7:+-+---+-
0	New	0	0	0	1|2|3|4|5|6|8|7:+-+----+
0	New	0	0	1	1|2|3|4|5|6|8|7:+-+-----
0	New	0	0	1	1|2|3|4|5|6|8|7:+--+++++
0	New	0	0	0	1|2|3|4|5|6|8|7:+--++++-
0	New	0	0	0	1|2|3|4|5|6|8|7:+--+++-+
0	New	0	1	0	1|2|3|4|5|6|8|7:+--+++--
0	New	0	1	0	1|2|3|4|5|6|8|7:+--++-++
0	New	0	0	0	1|2|3|4|5|6|8|7:+--++-+-
0	New	0	0	0	1|2|3|4|5|6|8|7:+--++--+
0	New	0	0	1	1|2|3|4|5|6|8|7:+--++---
0	New	0	0	1	1|2|3|4|5|6|8|7:+--+-+++
0	New	0	0	0	1|2|3|4|5|6|8|7:+--+-++-
0	New	0	0	0	1|2|3|4|5|6|8|7:+--+-+-+
0	New	0	1	0	1|2|3|4|5|6|8|7:+--+-+--
0	New	0	1	0	1|2|3|4|5|6|8|7:+--+--++
0	New	0	0	0	1|2|3|4|5|6|8|7:+--+--+-
0	New	0	0	0	1|2|3|4|5|6|8|7:+--+---+
0	New	0	0	1	1|2|3|4|5|6|8|7:+--+----
0	New	0	0	1	1|2|3|4|5|6|8|7:+---++++
0	New	0	0	0	1|2|3|4|5|6|8|7:+---+++-
0	New	0	0	0	1|2|3|4|5|6|8|7:+---++-+
0	New	0	1	0	1|2|3|4|5|6|8|7:+---++--
0	New	0	1	0	1|2|3|4|5|6|8|7:+---+-++
0	New	0	0	0	1|2|3|4|5|6|8|7:+---+-+-
0	New	0	0	0	1|2|3|4|5|6|8|7:+---+--+
0	New	0	0	1	1|2|3|4|5|6|8|7:+---+---
0	New	0	0	1	1|2|3|4|5|6|8|7:+----+++
0	New	0	0	0	1|2|3|4|5|6|8|7:+----++-
0	New	0	0	0	1|2|3|4|5|6|8|7:+----+-+
0	New	0	1	0	1|2|3|4|5|6|8|7:+----+--
0	New	0	1	0	1|2|3|4|5|6|8|7:+-----++
0	New	0	0	0	1|2|3|4|5|6|8|7:+-----+-
0	New	0	0	0	1|2|3|4|5|6|8|7:+------+
0	New	0	0	1	1|2|3|4|5|6|8|7:+-------
0	New	0	0	1	1|2|3|4|5|7|6|8:++++++++
0	New	0	1	1	1|2|3|4|5|7|6|8:+++++++-
0	New	0	1	0	1|2|3|4|5|7|6|8:++++++-+
0	New	0	1	0	1|2|3|4|5|7|6|8:++++++--
0	New	0	0	0	1|2|3|4|5|7|6|8:+++++-++
0	New	0	0	0	1|2|3|4|5|7|6|8:+++++-+-
0	New	0	1	0	1|2|3|4|5|7|6|8:+++++--+
0	New	0	1	0	1|2|3|4|5|7|6|8:+++++---
0	New	0	1	0	1|2|3|4|5|7|6|8:++++-+++
0	New	0	1	0	1|2|3|4|5|7|6|8:++++-++-
0	New	0	0	0	1|2|3|4|5|7|6|8:++++-+-+
0	New	0	0	0	1|2|3|4|5|7|6|8:++++-+--
0	New	0	1	0	1|2|3|4|5|7|6|8:++++--++
0	New	0	1	0	1|2|3|4|5|7|6|8:++++--+-
0	New	0	1	1	1|2|3|4|5|7|6|8:++++---+
0	New	0	0	1	1|2|3|4|5|7|6|8:++++----
0	New	0	0	1	1|2|3|4|5|7|6|8:+++-++++
0	New	0	1	1	1|2|3|4|5|7|6|8:+++-+++-
0	New	0	1	0	1|2|3|4|5|7|6|8:+++-++-+
0	New	0	1	0	1|2|3|4|5|7|6|8:+++-++--
0	New	0	0	0	1|2|3|4|5|7|6|8:+++-+-++
0	New	0	0	0	1|2|3|4|5|7|6|8:+++-+-+-
0	New	0	1	0	1|2|3|4|5|7|6|8:+++-+--+
0	New	0	1	0	1|2|3|4|5|7|6|8:+++-+---
0	New	0	1	0	1|2|3|4|5|7|6|8:+++--+++
0	New	0	1	0	1|2|3|4|5|7|6|8:+++--++-
0	New	0	0	0	1|2|3|4|5|7|6|8:+++--+-+
0	New	0	0	0	1|2|3|4|5|7|6|8:+++--+--
0	New	0	1	0	1|2|3|4|5|7|6|8:+++---++
0	New	0	1	0	1|2|3|4|5|7|6|8:+++---+-
0	New	0	1	1	1|2|3|4|5|7|6|8:+++----+
0	New	0	0	1	1|2|3|4|5|7|6|8:+++-----
0	New	0	0	1	1|2|3|4|5|7|6|8:++-+++++
0	New	0	1	1	1|2|3|4|5|7|6|8:++-++++-
0	New	0	1	0	1|2|3|4|5|7|6|8:++-+++-+
0	New	0	1	0	1|2|3|4|5|7|6|8:++-+++--
0	New	0	0	0	1|2|3|4|5|7|6|8:++-++-++
0	New	0	0	0	1|2|3|4|5|7|6|8:++-++-+-
0	New	0	1	0	1|2|3|4|5|7|6|8:++-++--+
0	New	0	1	0	1|2|3|4|5|7|6|8:++-++---
0	New	0	1	0	1|2|3|4|5|7|6|8:++-+-+++
0	New	0	1	0	1|2|3|4|5|7|6|8:++-+-++-
0	New	0	0	0	1|2|3|4|5|7|6|8:++-+-+-+
0	New	0	0	0	1|2|3|4|5|7|6|8:++-+-+--
0	New	0	1	0	1|2|3|4|5|7|6|8:++-+--++
0	New	0	1	0	1|2|3|4|5|7|6|8:++-+--+-
0	New	0	1	1	1|2|3|4|5|7|6|8:++-+---+
0	New	0	0	1	1|2|3|4|5|7|6|8:++-+----
0	New	0	0	1	1|2|3|4|5|7|6|8:++--++++
0	New	0	1	1	1|2|3|4|5|7|6|8:++--+++-
0	New	0	1	0	1|2|3|4|5|7|6|8:++--++-+
0	New	0	1	0	1|2|3|4|5|7|6|8:++--++--
0	New	0	0	0	1|2|3|4|5|7|6|8:++--+-++
0	New	0	0	0	1|2|3|4|5|7|6|8:++--+-+-
0	New	0	1	0	1|2|3|4|5|7|6|8:++--+--+
0	New	0	1	0	1|2|3|4|5|7|6|8:++--+---
0	New	0	1	0	1|2|3|4|5|7|6|8:++---+++
0	New	0	1	0	1|2|3|4|5|7|6|8:++---++-
0	New	0	0	0	1|2|3|4|5|7|6|8:++---+-+
0	New	0	0	0	1|2|3|4|5|7|6|8:++---+--
0	New	0	1	0	1|2|3|4|5|7|6|8:++----++
0	New	0	1	0	1|2|3|4|5|7|6|8:++----+-
0	New	0	1	1	1|2|3|4|5|7|6|8:++-----+
0	New	0	0	1	1|2|3|4|5|7|6|8:++------
0	New	0	0	1	1|2|3|4|5|7|6|8:+-++++++
0	New	0	1	1	1|2|3|4|5|7|6|8:+-+++++-
0	New	0	1	0	1|2|3|4|5|7|6|8:+-++++-+
0	New	0	1	0	1|2|3|4|5|7|6|8:+-++++--
0	New	0	0	0	1|2|3|4|5|7|6|8:+-+++-++
0	New	0	0	0	1|2|3|4|5|7|6|8:+-+++-+-
0	New	0	1	0	1|2|3|4|5|7|6|8:+-+++--+
0	New	0	1	0	1|2|3|4|5|7|6|8:+-+++---
0	New	0	1	0	1|2|3|4|5|7|6|8:+-++-+++
0	New	0	1	0	1|2|3|4|5|7|6|8:+-++-++-
0	New	0	0	0	1|2|3|4|5|7|6|8:+-++-+-+
0	New	0	0	0	1|2|3|4|5|7|6|8:+-++-+--
0	New	0	1	0	1|2|3|4|5|7|6|8:+-++--++
0	New	0	1	0	1|2|3|4|5|7|6|8:+-++--+-
0	New	0	1	1	1|2|3|4|5|7|6|8:+-++---+
0	New	0	0	1	1|2|3|4|5|7|6|8:+-++----
0	New	0	0	1	1|2|3|4|5|7|6|8:+-+-++++
0	New	0	1	1	1|2|3|4|5|7|6|8:+-+-+++-
0	New	0	1	0	1|2|3|4|5|7|6|8:+-+-++-+
0	New	0	1	0	1|2|3|4|5|7|6|8:+-+-++--
0	New	0	0	0	1|2|3|4|5|7|6|8:+-+-+-++
0	New	0	0	0	1|2|3|4|5|7|6|8:+-+-+-+-
0	New	0	1	0	1|2|3|4|5|7|6|8:+-+-+--+
0	New	0	1	0	1|2|3|4|5|7|6|8:+-+-+---
0	New	0	1	0	1|2|3|4|5|7|6|8:+-+--+++
0	New	0	1	0	1|2|3|4|5|7|6|8:+-+--++-
0	New	0	0	0	1|2|3|4|5|7|6|8:+-+--+-+
0	New	0	0	0	1|2|3|4|5|7|6|8:+-+--+--
0	New	0	1	0	1|2|3|4|5|7|6|8:+-+---++
0	New	0	1	0	1|2|3|4|5|7|6|8:+-+---+-
0	New	0	1	1	1|2|3|4|5|7|6|8:+-+----+
0	New	0	0	1	1|2|3|4|5|7|6|8:+-+-----
0	New	0	0	1	1|2|3|4|5|7|6|8:+--+++++
0	New	0	1	1	1|2|3|4|5|7|6|8:+--++++-
0	New	0	1	0	1|2|3|4|5|7|6|8:+--+++-+
0	New	0	1	0	1|2|3|4|5|7|6|8:+--+++--
0	New	0	0	0	1|2|3|4|5|7|6|8:+--++-++
0	New	0	0	0	1|2|3|4|5|7|6|8:+--++-+-
0	New	0	1	0	1|2|3|4|5|7|6|8:+--++--+
0	New	0	1	0	1|2|3|4|5|7|6|8:+--++---
0	New	0	1	0	1|2|3|4|5|7|6|8:+--+-+++
0	New	0	1	0	1|2|3|4|5|7|6|8:+--+-++-
0	New	0	0	0	1|2|3|4|5|7|6|8:+--+-+-+
0	New	0	0	0	1|2|3|4|5|7|6|8:+--+-+--
0	New	0	1	0	1|2|3|4|5|7|6|8:+--+--++
0	New	0	1	0	1|2|3|4|5|7|6|8:+--+--+-
0	New	0	1	1	1|2|3|4|5|7|6|8:+--+---+
0	New	0	0	1	1|2|3|4|5|7|6|8:+--+----
0	New	0	0	1	1|2|3|4|5|7|6|8:+---++++
0	New	0	1	1	1|2|3|4|5|7|6|8:+---+++-
0	New	0	1	0	1|2|3|4|5|7|6|8:+---++-+
0	New	0	1	0	1|2|3|4|5|7|6|8:+---++--
0	New	0	0	0	1|2|3|4|5|7|6|8:+---+-++
0	New	0	0	0	1|2|3|4|5|7|6|8:+---+-+-
0	New	0	1	0	1|2|3|4|5|7|6|8:+---+--+
0	New	0	1	0	1|2|3|4|5|7|6|8:+---+---
0	New	0	1	0	1|2|3|4|5|7|6|8:+----+++
0	New	0	1	0	1|2|3|4|5|7|6|8:+----++-
0	New	0	0	0	1|2|3|4|5|7|6|8:+----+-+
0	New	0	0	0	1|2|3|4|5|7|6|8:+----+--
0	New	0	1	0	1|2|3|4|5|7|6|8:+-----++
0	New	0	1	0	1|2|3|4|5|7|6|8:+-----+-
0	New	0	1	1	1|2|3|4|5|7|6|8:+------+
0	New	0	0	1	1|2|3|4|5|7|6|8:+-------
0	New	0	1	1	1|2|3|4|5|7|8|6:++++++++
0	New	1	1	0	1|2|3|4|5|7|8|6:+++++++-
0	New	0	0	1	1|2|3|4|5|7|8|6:++++++-+
0	New	1	0	0	1|2|3|4|5|7|8|6:++++++--
0	New	0	0	0	1|2|3|4|5|7|8|6:+++++-++
0	New	1	0	0	1|2|3|4|5|7|8|6:+++++-+-
0	New	0	1	0	1|2|3|4|5|7|8|6:+++++--+
0	New	1	0	1	1|2|3|4|5|7|8|6:+++++---
0	New	1	0	1	1|2|3|4|5|7|8|6:++++-+++
0	New	0	1	0	1|2|3|4|5|7|8|6:++++-++-
0	New	1	0	0	1|2|3|4|5|7|8|6:++++-+-+
0	New	0	0	0	1|2|3|4|5|7|8|6:++++-+--
0	New	1	0	0	1|2|3|4|5|7|8|6:++++--++
0	New	0	0	0	1|2|3|4|5|7|8|6:++++--+-
0	New	1	1	0	1|2|3|4|5|7|8|6:++++---+
0	New	0	1	1	1|2|3|4|5|7|8|6:++++----
0	New	0	1	1	1|2|3|4|5|7|8|6:+++-++++
0	New	1	1	0	1|2|3|4|5|7|8|6:+++-+++-
0	New	0	0	0	1|2|3|4|5|7|8|6:+++-++-+
0	New	1	0	0	1|2|3|4|5|7|8|6:+++-++--
0	New	0	0	0	1|2|3|4|5|7|8|6:+++-+-++
0	New	1	0	0	1|2|3|4|5|7|8|6:+++-+-+-
0	New	0	1	0	1|2|3|4|5|7|8|6:+++-+--+
0	New	1	0	1	1|2|3|4|5|7|8|6:+++-+---
0	New	1	0	1	1|2|3|4|5|7|8|6:+++--+++
0	New	0	1	0	1|2|3|4|5|7|8|6:+++--++-
0	New	1	0	0	1|2|3|4|5|7|8|6:+++--+-+
0	New	0	0	0	1|2|3|4|5|7|8|6:+++--+--
0	New	1	0	0	1|2|3|4|5|7|8|6:+++---++
0	New	0	0	1	1|2|3|4|5|7|8|6:+++---+-
0	New	1	1	0	1|2|3|4|5|7|8|6:+++----+
0	New	0	1	1	1|2|3|4|5|7|8|6:+++-----
0	New	0	1	1	1|2|3|4|5|7|8|6:++-+++++
0	New	1	1	0	1|2|3|4|5|7|8|6:++-++++-
0	New	0	0	1	1|2|3|4|5|7|8|6:++-+++-+
0	New	1	0	0	1|2|3|4|5|7|8|6:++-+++--
0	New	0	0	0	1|2|3|4|5|7|8|6:++-++-++
0	New	1	0	0	1|2|3|4|5|7|8|6:++-++-+-
0	New	0	1	0	1|2|3|4|5|7|8|6:++-++--+
0	New	1	0	1	1|2|3|4|5|7|8|6:++-++---
0	New	1	0	1	1|2|3|4|5|7|8|6:++-+-+++
0	New	0	1	0	1|2|3|4|5|7|8|6:++-+-++-
0	New	1	0	0	1|2|3|4|5|7|8|6:++-+-+-+
0	New	0	0	0	1|2|3|4|5|7|8|6:++-+-+--
0	New	1	0	0	1|2|3|4|5|7|8|6:++-+--++
0	New	0	0	0	1|2|3|4|5|7|8|6:++-+--+-
0	New	1	1	0	1|2|3|4|5|7|8|6:++-+---+
0	New	0	1	1	1|2|3|4|5|7|8|6:++-+----
0	New	0	1	1	1|2|3|4|5|7|8|6:++--++++
0	New	1	1	0	1|2|3|4|5|7|8|6:++--+++-
0	New	0	0	0	1|2|3|4|5|7|8|6:++--++-+
0	New	1	0	0	1|2|3|4|5|7|8|6:++--++--
0	New	0	0	0	1|2|3|4|5|7|8|6:++--+-++
0	New	1	0	0	1|2|3|4|5|7|8|6:++--+-+-
0	New	0	1	0	1|2|3|4|5|7|8|6:++--+--+
0	New	1	0	1	1|2|3|4|5|7|8|6:++--+---
0	New	1	0	1	1|2|3|4|5|7|8|6:++---+++
0	New	0	1	0	1|2|3|4|5|7|8|6:++---++-
0	New	1	0	0	1|2|3|4|5|7|8|6:++---+-+
0	New	0	0	0	1|2|3|4|5|7|8|6:++---+--
0	New	1	0	0	1|2|3|4|5|7|8|6:++----++
0	New	0	0	1	1|2|3|4|5|7|8|6:++----+-
0	New	1	1	0	1|2|3|4|5|7|8|6:++-----+
0	New	0	1	1	1|2|3|4|5|7|8|6:++------
0	New	0	1	1	1|2|3|4|5|7|8|6:+-++++++
0	New	1	1	0	1|2|3|4|5|7|8|6:+-+++++-
0	New	0	0	1	1|2|3|4|5|7|8|6:+-++++-+
0	New	1	0	0	1|2|3|4|5|7|8|6:+-++++--
0	New	0	0	0	1|2|3|4|5|7|8|6:+-+++-++
0	New	1	0	0	1|2|3|4|5|7|8|6:+-+++-+-
0	New	0	1	0	1|2|3|4|5|7|8|6:+-+++--+
0	New	1	0	1	1|2|3|4|5|7|8|6:+-+++---
0	New	1	0	1	1|2|3|4|5|7|8|6:+-++-+++
0	New	0	1	0	1|2|3|4|5|7|8|6:+-++-++-
0	New	1	0	0	1|2|3|4|5|7|8|6:+-++-+-+
0	New	0	0	0	1|2|3|4|5|7|8|6:+-++-+--
0	New	1	0	0	1|2|3|4|5|7|8|6:+-++--++
0	New	0	0	0	1|2|3|4|5|7|8|6:+-++--+-
0	New	1	1	0	1|2|3|4|5|7|8|6:+-++---+
0	New	0	1	1	1|2|3|4|5|7|8|6:+-++----
0	New	0	1	1	1|2|3|4|5|7|8|6:+-+-++++
0	New	1	1	0	1|2|3|4|5|7|8|6:+-+-+++-
0	New	0	0	0	1|2|3|4|5|7|8|6:+-+-++-+
0	New	1	0	0	1|2|3|4|5|7|8|6:+-+-++--
0	New	0	0	0	1|2|3|4|5|7|8|6:+-+-+-++
0	New	1	0	0	1|2|3|4|5|7|8|6:+-+-+-+-
0	New	0	1	0	1|2|3|4|5|7|8|6:+-+-+--+
0	New	1	0	1	1|2|3|4|5|7|8|6:+-+-+---
0	New	1	0	1	1|2|3|4|5|7|8|6:+-+--+++
0	New	0	1	0	1|2|3|4|5|7|8|6:+-+--++-
0	New	1	0	0	1|2|3|4|5|7|8|6:+-+--+-+
0	New	0	0	0	1|2|3|4|5|7|8|6:+-+--+--
0	New	1	0	0	1|2|3|4|5|7|8|6:+-+---++
0	New	0	0	1	1|2|3|4|5|7|8|6:+-+---+-
0	New	1	1	0	1|2|3|4|5|7|8|6:+-+----+
0	New	0	1	1	1|2|3|4|5|7|8|6:+-+-----
0	New	0	1	1	1|2|3|4|5|7|8|6:+--+++++
0	New	1	1	0	1|2|3|4|5|7|8|6:+--++++-
0	New	0	0	1	1|2|3|4|5|7|8|6:+--+++-+
0	New	1	0	0	1|2|3|4|5|7|8|6:+--+++--
0	New	0	0	0	1|2|3|4|5|7|8|6:+--++-++
0	New	1	0	0	1|2|3|4|5|7|8|6:+--++-+-
0	New	0	1	0	1|2|3|4|5|7|8|6:+--++--+
0	New	1	0	1	1|2|3|4|5|7|8|6:+--++---
0	New	1	0	1	1|2|3|4|5|7|8|6:+--+-+++
0	New	0	1	0	1|2|3|4|5|7|8|6:+--+-++-
0	New	1	0	0	1|2|3|4|5|7|8|6:+--+-+-+
0	New	0	0	0	1|2|3|4|5|7|8|6:+--+-+--
0	New	1	0	0	1|2|3|4|5|7|8|6:+--+--++
0	New	0	0	0	1|2|3|4|5|7|8|6:+--+--+-
0	New	1	1	0	1|2|3|4|5|7|8|6:+--+---+
0	New	0	1	1	1|2|3|4|5|7|8|6:+--+----
0	New	0	1	1	1|2|3|4|5|7|8|6:+---++++
0	New	1	1	0	1|2|3|4|5|7|8|6:+---+++-
0	New	0	0	0	1|2|3|4|5|7|8|6:+---++-+
0	New	1	0	0	1|2|3|4|5|7|8|6:+---++--
0	New	0	0	0	1|2|3|4|5|7|8|6:+---+-++
0	New	1	0	0	1|2|3|4|5|7|8|6:+---+-+-
0	New	0	1	0	1|2|3|4|5|7|8|6:+---+--+
0	New	1	0	1	1|2|3|4|5|7|8|6:+---+---
0	New	1	0	1	1|2|3|4|5|7|8|6:+----+++
0	New	0	1	0	1|2|3|4|5|7|8|6:+----++-
0	New	1	0	0	1|2|3|4|5|7|8|6:+----+-+
0	New	0	0	0	1|2|3|4|5|7|8|6:+----+--
0	New	1	0	0	1|2|3|4|5|7|8|6:+-----++
0	New	0	0	1	1|2|3|4|5|7|8|6:+-----+-
0	New	1	1	0	1|2|3|4|5|7|8|6:+------+
0	New	0	1	1	1|2|3|4|5|7|8|6:+-------
0	New	0	0	1	1|2|3|4|5|8|7|6:++++++++
0	New	1	0	1	1|2|3|4|5|8|7|6:+++++++-
0	New	0	0	0	1|2|3|4|5|8|7|6:++++++-+
0	New	1	0	0	1|2|3|4|5|8|7|6:++++++--
0	New	0	0	1	1|2|3|4|5|8|7|6:+++++-++
0	New	0	0	0	1|2|3|4|5|8|7|6:+++++-+-
0	New	0	1	0	1|2|3|4|5|8|7|6:+++++--+
0	New	1	0	0	1|2|3|4|5|8|7|6:+++++---
0	New	1	0	0	1|2|3|4|5|8|7|6:++++-+++
0	New	0	1	0	1|2|3|4|5|8|7|6:++++-++-
0	New	0	0	0	1|2|3|4|5|8|7|6:++++-+-+
0	New	0	0	1	1|2|3|4|5|8|7|6:++++-+--
0	New	1	0	0	1|2|3|4|5|8|7|6:++++--++
0	New	0	0	0	1|2|3|4|5|8|7|6:++++--+-
0	New	1	0	0	1|2|3|4|5|8|7|6:++++---+
0	New	0	0	1	1|2|3|4|5|8|7|6:++++----
0	New	0	0	1	1|2|3|4|5|8|7|6:+++-++++
0	New	1	0	0	1|2|3|4|5|8|7|6:+++-+++-
0	New	0	0	0	1|2|3|4|5|8|7|6:+++-++-+
0	New	1	0	0	1|2|3|4|5|8|7|6:+++-++--
0	New	0	0	1	1|2|3|4|5|8|7|6:+++-+-++
0	New	0	0	0	1|2|3|4|5|8|7|6:+++-+-+-
0	New	0	1	0	1|2|3|4|5|8|7|6:+++-+--+
0	New	1	0	0	1|2|3|4|5|8|7|6:+++-+---
0	New	1	0	0	1|2|3|4|5|8|7|6:+++--+++
0	New	0	1	0	1|2|3|4|5|8|7|6:+++--++-
0	New	0	0	0	1|2|3|4|5|8|7|6:+++--+-+
0	New	0	0	1	1|2|3|4|5|8|7|6:+++--+--
0	New	1	0	0	1|2|3|4|5|8|7|6:+++---++
0	New	0	0	0	1|2|3|4|5|8|7|6:+++---+-
0	New	1	0	1	1|2|3|4|5|8|7|6:+++----+
0	New	0	0	1	1|2|3|4|5|8|7|6:+++-----
0	New	0	0	1	1|2|3|4|5|8|7|6:++-+++++
0	New	1	0	1	1|2|3|4|5|8|7|6:++-++++-
0	New	0	0	0	1|2|3|4|5|8|7|6:++-+++-+
0	New	1	0	0	1|2|3|4|5|8|7|6:++-+++--
0	New	0	0	1	1|2|3|4|5|8|7|6:++-++-++
0	New	0	0	0	1|2|3|4|5|8|7|6:++-++-+-
0	New	0	1	0	1|2|3|4|5|8|7|6:++-++--+
0	New	1	0	0	1|2|3|4|5|8|7|6:++-++---
0	New	1	0	0	1|2|3|4|5|8|7|6:++-+-+++
0	New	0	1	0	1|2|3|4|5|8|7|6:++-+-++-
0	New	0	0	0	1|2|3|4|5|8|7|6:++-+-+-+
0	New	0	0	1	1|2|3|4|5|8|7|6:++-+-+--
0	New	1	0	0	1|2|3|4|5|8|7|6:++-+--++
0	New	0	0	0	1|2|3|4|5|8|7|6:++-+--+-
0	New	1	0	0	1|2|3|4|5|8|7|6:++-+---+
0	New	0	0	1	1|2|3|4|5|8|7|6:++-+----
0	New	0	0	1	1|2|3|4|5|8|7|6:++--++++
0	New	1	0	0	1|2|3|4|5|8|7|6:++--+++-
0	New	0	0	0	1|2|3|4|5|8|7|6:++--++-+
0	New	1	0	0	1|2|3|4|5|8|7|6:++--++--
0	New	0	0	1	1|2|3|4|5|8|7|6:++--+-++
0	New	0	0	0	1|2|3|4|5|8|7|6:++--+-+-
0	New	0	1	0	1|2|3|4|5|8|7|6:++--+--+
0	New	1	0	0	1|2|3|4|5|8|7|6:++--+---
0	New	1	0	0	1|2|3|4|5|8|7|6:++---+++
0	New	0	1	0	1|2|3|4|5|8|7|6:++---++-
0	New	0	0	0	1|2|3|4|5|8|7|6:++---+-+
0	New	0	0	1	1|2|3|4|5|8|7|6:++---+--
0	New	1	0	0	1|2|3|4|5|8|7|6:++----++
0	New	0	0	0	1|2|3|4|5|8|7|6:++----+-
0	New	1	0	1	1|2|3|4|5|8|7|6:++-----+
0	New	0	0	1	1|2|3|4|5|8|7|6:++------
0	New	0	0	1	1|2|3|4|5|8|7|6:+-++++++
0	New	1	0	1	1|2|3|4|5|8|7|6:+-+++++-
0	New	0	0	0	1|2|3|4|5|8|7|6:+-++++-+
0	New	1	0	0	1|2|3|4|5|8|7|6:+-++++--
0	New	0	0	1	1|2|3|4|5|8|7|6:+-+++-++
0	New	0	0	0	1|2|3|4|5|8|7|6:+-+++-+-
0	New	0	1	0	1|2|3|4|5|8|7|6:+-+++--+
0	New	1	0	0	1|2|3|4|5|8|7|6:+-+++---
0	New	1	0	0	1|2|3|4|5|8|7|6:+-++-+++
0	New	0	1	0	1|2|3|4|5|8|7|6:+-++-++-
0	New	0	0	0	1|2|3|4|5|8|7|6:+-++-+-+
0	New	0	0	1	1|2|3|4|5|8|7|6:+-++-+--
0	New	1	0	0	1|2|3|4|5|8|7|6:+-++--++
0	New	0	0	0	1|2|3|4|5|8|7|6:+-++--+-
0	New	1	0	0	1|2|3|4|5|8|7|6:+-++---+
0	New	0	0	1	1|2|3|4|5|8|7|6:+-++----
0	New	0	0	1	1|2|3|4|5|8|7|6:+-+-++++
0	New	1	0	0	1|2|3|4|5|8|7|6:+-+-+++-
0	New	0	0	0	1|2|3|4|5|8|7|6:+-+-++-+
0	New	1	0	0	1|2|3|4|5|8|7|6:+-+-++--
0	New	0	0	1	1|2|3|4|5|8|7|6:+-+-+-++
1	known	0	0	0	1|2|3|4|5|8|7|6:+-+-+-+-
0	New	0	1	0	1|2|3|4|5|8|7|6:+-+-+--+
0	New	1	0	0	1|2|3|4|5|8|7|6:+-+-+---
0	New	1	0	0	1|2|3|4|5|8|7|6:+-+--+++
0	New	0	1	0	1|2|3|4|5|8|7|6:+-+--++-
0	New	0	0	0	1|2|3|4|5|8|7|6:+-+--+-+
0	New	0	0	1	1|2|3|4|5|8|7|6:+-+--+--
0	New	1	0	0	1|2|3|4|5|8|7|6:+-+---++
0	New	0	0	0	1|2|3|4|5|8|7|6:+-+---+-
0	New	1	0	1	1|2|3|4|5|8|7|6:+-+----+
0	New	0	0	1	1|2|3|4|5|8|7|6:+-+-----
0	New	0	0	1	1|2|3|4|5|8|7|6:+--+++++
0	New	1	0	1	1|2|3|4|5|8|7|6:+--++++-
0	New	0	0	0	1|2|3|4|5|8|7|6:+--+++-+
0	New	1	0	0	1|2|3|4|5|8|7|6:+--+++--
0	New	0	0	1	1|2|3|4|5|8|7|6:+--++-++
0	New	0	0	0	1|2|3|4|5|8|7|6:+--++-+-
0	New	0	1	0	1|2|3|4|5|8|7|6:+--++--+
0	New	1	0	0	1|2|3|4|5|8|7|6:+--++---
0	New	1	0	0	1|2|3|4|5|8|7|6:+--+-+++
0	New	0	1	0	1|2|3|4|5|8|7|6:+--+-++-
0	New	0	0	0	1|2|3|4|5|8|7|6:+--+-+-+
0	New	0	0	1	1|2|3|4|5|8|7|6:+--+-+--
0	New	1	0	0	1|2|3|4|5|8|7|6:+--+--++
0	New	0	0	0	1|2|3|4|5|8|7|6:+--+--+-
0	New	1	0	0	1|2|3|4|5|8|7|6:+--+---+
0	New	0	0	1	1|2|3|4|5|8|7|6:+--+----
0	New	0	0	1	1|2|3|4|5|8|7|6:+---++++
0	New	1	0	0	1|2|3|4|5|8|7|6:+---+++-
0	New	0	0	0	1|2|3|4|5|8|7|6:+---++-+
0	New	1	0	0	1|2|3|4|5|8|7|6:+---++--
0	New	0	0	1	1|2|3|4|5|8|7|6:+---+-++
0	New	0	0	0	1|2|3|4|5|8|7|6:+---+-+-
0	New	0	1	0	1|2|3|4|5|8|7|6:+---+--+
0	New	1	0	0	1|2|3|4|5|8|7|6:+---+---
0	New	1	0	0	1|2|3|4|5|8|7|6:+----+++
0	New	0	1	0	1|2|3|4|5|8|7|6:+----++-
0	New	0	0	0	1|2|3|4|5|8|7|6:+----+-+
0	New	0	0	1	1|2|3|4|5|8|7|6:+----+--
0	New	1	0	0	1|2|3|4|5|8|7|6:+-----++
0	New	0	0	0	1|2|3|4|5|8|7|6:+-----+-
0	New	1	0	1	1|2|3|4|5|8|7|6:+------+
0	New	0	0	1	1|2|3|4|5|8|7|6:+-------
0	New	0	0	1	1|2|3|4|5|8|6|7:++++++++
0	New	0	1	0	1|2|3|4|5|8|6|7:+++++++-
0	New	0	0	1	1|2|3|4|5|8|6|7:++++++-+
0	New	0	0	0	1|2|3|4|5|8|6|7:++++++--
0	New	0	0	0	1|2|3|4|5|8|6|7:+++++-++
0	New	0	0	0	1|2|3|4|5|8|6|7:+++++-+-
0	New	0	0	0	1|2|3|4|5|8|6|7:+++++--+
0	New	0	1	0	1|2|3|4|5|8|6|7:+++++---
0	New	0	1	0	1|2|3|4|5|8|6|7:++++-+++
0	New	0	0	0	1|2|3|4|5|8|6|7:++++-++-
0	New	0	0	0	1|2|3|4|5|8|6|7:++++-+-+
0	New	0	0	0	1|2|3|4|5|8|6|7:++++-+--
0	New	0	0	0	1|2|3|4|5|8|6|7:++++--++
0	New	0	0	0	1|2|3|4|5|8|6|7:++++--+-
0	New	0	1	0	1|2|3|4|5|8|6|7:++++---+
0	New	0	0	1	1|2|3|4|5|8|6|7:++++----
0	New	0	0	1	1|2|3|4|5|8|6|7:+++-++++
0	New	0	1	0	1|2|3|4|5|8|6|7:+++-+++-
0	New	0	0	0	1|2|3|4|5|8|6|7:+++-++-+
0	New	0	0	0	1|2|3|4|5|8|6|7:+++-++--
0	New	0	0	0	1|2|3|4|5|8|6|7:+++-+-++
0	New	0	0	0	1|2|3|4|5|8|6|7:+++-+-+-
0	New	0	0	0	1|2|3|4|5|8|6|7:+++-+--+
0	New	0	1	0	1|2|3|4|5|8|6|7:+++-+---
0	New	0	1	0	1|2|3|4|5|8|6|7:+++--+++
0	New	0	0	0	1|2|3|4|5|8|6|7:+++--++-
0	New	0	0	0	1|2|3|4|5|8|6|7:+++--+-+
0	New	0	0	0	1|2|3|4|5|8|6|7:+++--+--
0	New	0	0	0	1|2|3|4|5|8|6|7:+++---++
0	New	0	0	1	1|2|3|4|5|8|6|7:+++---+-
0	New	0	1	0	1|2|3|4|5|8|6|7:+++----+
0	New	0	0	1	1|2|3|4|5|8|6|7:+++-----
0	New	0	0	1	1|2|3|4|5|8|6|7:++-+++++
0	New	0	1	0	1|2|3|4|5|8|6|7:++-++++-
0	New	0	0	1	1|2|3|4|5|8|6|7:++-+++-+
0	New	0	0	0	1|2|3|4|5|8|6|7:++-+++--
0	New	0	0	0	1|2|3|4|5|8|6|7:++-++-++
0	New	0	0	0	1|2|3|4|5|8|6|7:++-++-+-
0	New	0	0	0	1|2|3|4|5|8|6|7:++-++--+
0	New	0	1	0	1|2|3|4|5|8|6|7:++-++---
0	New	0	1	0	1|2|3|4|5|8|6|7:++-+-+++
0	New	0	0	0	1|2|3|4|5|8|6|7:++-+-++-
0	New	0	0	0	1|2|3|4|5|8|6|7:++-+-+-+
0	New	0	0	0	1|2|3|4|5|8|6|7:++-+-+--
0	New	0	0	0	1|2|3|4|5|8|6|7:++-+--++
0	New	0	0	0	1|2|3|4|5|8|6|7:++-+--+-
0	New	0	1	0	1|2|3|4|5|8|6|7:++-+---+
0	New	0	0	1	1|2|3|4|5|8|6|7:++-+----
0	New	0	0	1	1|2|3|4|5|8|6|7:++--++++
0	New	0	1	0	1|2|3|4|5|8|6|7:++--+++-
0	New	0	0	0	1|2|3|4|5|8|6|7:++--++-+
0	New	0	0	0	1|2|3|4|5|8|6|7:++--++--
0	New	0	0	0	1|2|3|4|5|8|6|7:++--+-++
0	New	0	0	0	1|2|3|4|5|8|6|7:++--+-+-
0	New	0	0	0	1|2|3|4|5|8|6|7:++--+--+
0	New	0	1	0	1|2|3|4|5|8|6|7:++--+---
0	New	0	1	0	1|2|3|4|5|8|6|7:++---+++
0	New	0	0	0	1|2|3|4|5|8|6|7:++---++-
0	New	0	0	0	1|2|3|4|5|8|6|7:++---+-+
0	New	0	0	0	1|2|3|4|5|8|6|7:++---+--
0	New	0	0	0	1|2|3|4|5|8|6|7:++----++
0	New	0	0	1	1|2|3|4|5|8|6|7:++----+-
0	New	0	1	0	1|2|3|4|5|8|6|7:++-----+
0	New	0	0	1	1|2|3|4|5|8|6|7:++------
0	New	0	0	1	1|2|3|4|5|8|6|7:+-++++++
0	New	0	1	0	1|2|3|4|5|8|6|7:+-+++++-
0	New	0	0	1	1|2|3|4|5|8|6|7:+-++++-+
0	New	0	0	0	1|2|3|4|5|8|6|7:+-++++--
0	New	0	0	0	1|2|3|4|5|8|6|7:+-+++-++
0	New	0	0	0	1|2|3|4|5|8|6|7:+-+++-+-
0	New	0	0	0	1|2|3|4|5|8|6|7:+-+++--+
0	New	0	1	0	1|2|3|4|5|8|6|7:+-+++---
0	New	0	1	0	1|2|3|4|5|8|6|7:+-++-+++
0	New	0	0	0	1|2|3|4|5|8|6|7:+-++-++-
0	New	0	0	0	1|2|3|4|5|8|6|7:+-++-+-+
0	New	0	0	0	1|2|3|4|5|8|6|7:+-++-+--
0	New	0	0	0	1|2|3|4|5|8|6|7:+-++--++
0	New	0	0	0	1|2|3|4|5|8|6|7:+-++--+-
0	New	0	1	0	1|2|3|4|5|8|6|7:+-++---+
0	New	0	0	1	1|2|3|4|5|8|6|7:+-++----
0	New	0	0	1	1|2|3|4|5|8|6|7:+-+-++++
0	New	0	1	0	1|2|3|4|5|8|6|7:+-+-+++-
0.292	<0.50	0	0	0	1|2|3|4|5|8|6|7:+-+-++-+
0	New	0	0	0	1|2|3|4|5|8|6|7:+-+-++--
0	New	0	0	0	1|2|3|4|5|8|6|7:+-+-+-++
0	New	0	0	0	1|2|3|4|5|8|6|7:+-+-+-+-
0	New	0	0	0	1|2|3|4|5|8|6|7:+-+-+--+
0	New	0	1	0	1|2|3|4|5|8|6|7:+-+-+---
0	New	0	1	0	1|2|3|4|5|8|6|7:+-+--+++
0	New	0	0	0	1|2|3|4|5|8|6|7:+-+--++-
0	New	0	0	0	1|2|3|4|5|8|6|7:+-+--+-+
0	New	0	0	0	1|2|3|4|5|8|6|7:+-+--+--
0	New	0	0	0	1|2|3|4|5|8|6|7:+-+---++
0	New	0	0	1	1|2|3|4|5|8|6|7:+-+---+-
0	New	0	1	0	1|2|3|4|5|8|6|7:+-+----+
0	New	0	0	1	1|2|3|4|5|8|6|7:+-+-----
0	New	0	0	1	1|2|3|4|5|8|6|7:+--+++++
0	New	0	1	0	1|2|3|4|5|8|6|7:+--++++-
0	New	0	0	1	1|2|3|4|5|8|6|7:+--+++-+
0	New	0	0	0	1|2|3|4|5|8|6|7:+--+++--
0	New	0	0	0	1|2|3|4|5|8|6|7:+--++-++
0	New	0	0	0	1|2|3|4|5|8|6|7:+--++-+-
0	New	0	0	0	1|2|3|4|5|8|6|7:+--++--+
0	New	0	1	0	1|2|3|4|5|8|6|7:+--++---
0	New	0	1	0	1|2|3|4|5|8|6|7:+--+-+++
0	New	0	0	0	1|2|3|4|5|8|6|7:+--+-++-
0	New	0	0	0	1|2|3|4|5|8|6|7:+--+-+-+
0	New	0	0	0	1|2|3|4|5|8|6|7:+--+-+--
0	New	0	0	0	1|2|3|4|5|8|6|7:+--+--++
0	New	0	0	0	1|2|3|4|5|8|6|7:+--+--+-
0	New	0	1	0	1|2|3|4|5|8|6|7:+--+---+
0	New	0	0	1	1|2|3|4|5|8|6|7:+--+----
0	New	0	0	1	1|2|3|4|5|8|6|7:+---++++
0	New	0	1	0	1|2|3|4|5|8|6|7:+---+++-
0	New	0	0	0	1|2|3|4|5|8|6|7:+---++-+
0	New	0	0	0	1|2|3|4|5|8|6|7:+---++--
0	New	0	0	0	1|2|3|4|5|8|6|7:+---+-++
0	New	0	0	0	1|2|3|4|5|8|6|7:+---+-+-
0	New	0	0	0	1|2|3|4|5|8|6|7:+---+--+
0	New	0	1	0	1|2|3|4|5|8|6|7:+---+---
0	New	0	1	0	1|2|3|4|5|8|6|7:+----+++
0	New	0	0	0	1|2|3|4|5|8|6|7:+----++-
0	New	0	0	0	1|2|3|4|5|8|6|7:+----+-+
0	New	0	0	0	1|2|3|4|5|8|6|7:+----+--
0	New	0	0	0	1|2|3|4|5|8|6|7:+-----++
0	New	0	0	1	1|2|3|4|5|8|6|7:+-----+-
0	New	0	1	0	1|2|3|4|5|8|6|7:+------+
0	New	0	0	1	1|2|3|4|5|8|6|7:+-------
0	New	0	0	1	1|2|3|4|6|5|7|8:++++++++
0	New	0	0	1	1|2|3|4|6|5|7|8:+++++++-
0	New	0	1	1	1|2|3|4|6|5|7|8:++++++-+
0	New	0	1	1	1|2|3|4|6|5|7|8:++++++--
0	New	0	1	0	1|2|3|4|6|5|7|8:+++++-++
0	New	0	1	0	1|2|3|4|6|5|7|8:+++++-+-
0	New	0	1	0	1|2|3|4|6|5|7|8:+++++--+
0	New	0	1	0	1|2|3|4|6|5|7|8:+++++---
0	New	0	0	0	1|2|3|4|6|5|7|8:++++-+++
0	New	0	0	0	1|2|3|4|6|5|7|8:++++-++-
0	New	0	0	0	1|2|3|4|6|5|7|8:++++-+-+
0	New	0	0	0	1|2|3|4|6|5|7|8:++++-+--
0	New	0	1	0	1|2|3|4|6|5|7|8:++++--++
0	New	0	1	0	1|2|3|4|6|5|7|8:++++--+-
0	New	0	1	0	1|2|3|4|6|5|7|8:++++---+
0	New	0	1	0	1|2|3|4|6|5|7|8:++++----
0	New	0	1	0	1|2|3|4|6|5|7|8:+++-++++
0	New	0	1	0	1|2|3|4|6|5|7|8:+++-+++-
0	New	0	1	0	1|2|3|4|6|5|7|8:+++-++-+
0	New	0	1	0	1|2|3|4|6|5|7|8:+++-++--
0	New	0	0	0	1|2|3|4|6|5|7|8:+++-+-++
0	New	0	0	0	1|2|3|4|6|5|7|8:+++-+-+-
0	New	0	0	0	1|2|3|4|6|5|7|8:+++-+--+
0	New	0	0	0	1|2|3|4|6|5|7|8:+++-+---
0	New	0	1	0	1|2|3|4|6|5|7|8:+++--+++
0	New	0	1	0	1|2|3|4|6|5|7|8:+++--++-
0	New	0	1	0	1|2|3|4|6|5|7|8:+++--+-+
0	New	0	1	0	1|2|3|4|6|5|7|8:+++--+--
0	New	0	1	1	1|2|3|4|6|5|7|8:+++---++
0	New	0	1	1	1|2|3|4|6|5|7|8:+++---+-
0	New	0	0	1	1|2|3|4|6|5|7|8:+++----+
0	New	0	0	1	1|2|3|4|6|5|7|8:+++-----
0	New	0	0	1	1|2|3|4|6|5|7|8:++-+++++
0	New	0	0	1	1|2|3|4|6|5|7|8:++-++++-
0	New	0	1	1	1|2|3|4|6|5|7|8:++-+++-+
0	New	0	1	1	1|2|3|4|6|5|7|8:++-+++--
0	New	0	1	0	1|2|3|4|6|5|7|8:++-++-++
0	New	0	1	0	1|2|3|4|6|5|7|8:++-++-+-
0	New	0	1	0	1|2|3|4|6|5|7|8:++-++--+
0	New	0	1	0	1|2|3|4|6|5|7|8:++-++---
0	New	0	0	0	1|2|3|4|6|5|7|8:++-+-+++
0	New	0	0	0	1|2|3|4|6|5|7|8:++-+-++-
0	New	0	0	0	1|2|3|4|6|5|7|8:++-+-+-+
0	New	0	0	0	1|2|3|4|6|5|7|8:++-+-+--
0	New	0	1	0	1|2|3|4|6|5|7|8:++-+--++
0	New	0	1	0	1|2|3|4|6|5|7|8:++-+--+-
0	New	0	1	0	1|2|3|4|6|5|7|8:++-+---+
0	New	0	1	0	1|2|3|4|6|5|7|8:++-+----
0	New	0	1	0	1|2|3|4|6|5|7|8:++--++++
0	New	0	1	0	1|2|3|4|6|5|7|8:++--+++-
0	New	0	1	0	1|2|3|4|6|5|7|8:++--++-+
0	New	0	1	0	1|2|3|4|6|5|7|8:++--++--
0	New	0	0	0	1|2|3|4|6|5|7|8:++--+-++
0	New	0	0	0	1|2|3|4|6|5|7|8:++--+-+-
0	New	0	0	0	1|2|3|4|6|5|7|8:++--+--+
0	New	0	0	0	1|2|3|4|6|5|7|8:++--+---
0	New	0	1	0	1|2|3|4|6|5|7|8:++---+++
0	New	0	1	0	1|2|3|4|6|5|7|8:++---++-
0	New	0	1	0	1|2|3|4|6|5|7|8:++---+-+
0	New	0	1	0	1|2|3|4|6|5|7|8:++---+--
0	New	0	1	1	1|2|3|4|6|5|7|8:++----++
0	New	0	1	1	1|2|3|4|6|5|7|8:++----+-
0	New	0	0	1	1|2|3|4|6|5|7|8:++-----+
0	New	0	0	1	1|2|3|4|6|5|7|8:++------
0	New	0	0	1	1|2|3|4|6|5|7|8:+-++++++
0	New	0	0	1	1|2|3|4|6|5|7|8:+-+++++-
0	New	0	1	1	1|2|3|4|6|5|7|8:+-++++-+
0	New	0	1	1	1|2|3|4|6|5|7|8:+-++++--
0	New	0	1	0	1|2|3|4|6|5|7|8:+-+++-++
0	New	0	1	0	1|2|3|4|6|5|7|8:+-+++-+-
0	New	0	1	0	1|2|3|4|6|5|7|8:+-+++--+
0	New	0	1	0	1|2|3|4|6|5|7|8:+-+++---
0	New	0	0	0	1|2|3|4|6|5|7|8:+-++-+++
0	New	0	0	0	1|2|3|4|6|5|7|8:+-++-++-
0	New	0	0	0	1|2|3|4|6|5|7|8:+-++-+-+
0	New	0	0	0	1|2|3|4|6|5|7|8:+-++-+--
0	New	0	1	0	1|2|3|4|6|5|7|8:+-++--++
0	New	0	1	0	1|2|3|4|6|5|7|8:+-++--+-
0	New	0	1	0	1|2|3|4|6|5|7|8:+-++---+
0	New	0	1	0	1|2|3|4|6|5|7|8:+-++----
0.333	<0.50	0	1	0	1|2|3|4|6|5|7|8:+-+-++++
0	New	0	1	0	1|2|3|4|6|5|7|8:+-+-+++-
0	New	0	1	0	1|2|3|4|6|5|7|8:+-+-++-+
0	New	0	1	0	1|2|3|4|6|5|7|8:+-+-++--
0	New	0	0	0	1|2|3|4|6|5|7|8:+-+-+-++
0	New	0	0	0	1|2|3|4|6|5|7|8:+-+-+-+-
0	New	0	0	0	1|2|3|4|6|5|7|8:+-+-+--+
0	New	0	0	0	1|2|3|4|6|5|7|8:+-+-+---
0	New	0	1	0	1|2|3|4|6|5|7|8:+-+--+++
0	New	0	1	0	1|2|3|4|6|5|7|8:+-+--++-
0	New	0	1	0	1|2|3|4|6|5|7|8:+-+--+-+
0	New	0	1	0	1|2|3|4|6|5|7|8:+-+--+--
0	New	0	1	1	1|2|3|4|6|5|7|8:+-+---++
0	New	0	1	1	1|2|3|4|6|5|7|8:+-+---+-
0	New	0	0	1	1|2|3|4|6|5|7|8:+-+----+
0	New	0	0	1	1|2|3|4|6|5|7|8:+-+-----
0	New	0	0	1	1|2|3|4|6|5|7|8:+--+++++
0	New	0	0	1	1|2|3|4|6|5|7|8:+--++++-
0	New	0	1	1	1|2|3|4|6|5|7|8:+--+++-+
0	New	0	1	1	1|2|3|4|6|5|7|8:+--+++--
0	New	0	1	0	1|2|3|4|6|5|7|8:+--++-++
0	New	0	1	0	1|2|3|4|6|5|7|8:+--++-+-
0	New	0	1	0	1|2|3|4|6|5|7|8:+--++--+
0	New	0	1	0	1|2|3|4|6|5|7|8:+--++---
0	New	0	0	0	1|2|3|4|6|5|7|8:+--+-+++
0	New	0	0	0	1|2|3|4|6|5|7|8:+--+-++-
0	New	0	0	0	1|2|3|4|6|5|7|8:+--+-+-+
0	New	0	0	0	1|2|3|4|6|5|7|8:+--+-+--
0	New	0	1	0	1|2|3|4|6|5|7|8:+--+--++
0	New	0	1	0	1|2|3|4|6|5|7|8:+--+--+-
0	New	0	1	0	1|2|3|4|6|5|7|8:+--+---+
0	New	0	1	0	1|2|3|4|6|5|7|8:+--+----
0	New	0	1	0	1|2|3|4|6|5|7|8:+---++++
0	New	0	1	0	1|2|3|4|6|5|7|8:+---+++-
0	New	0	1	0	1|2|3|4|6|5|7|8:+---++-+
0	New	0	1	0	1|2|3|4|6|5|7|8:+---++--
0	New	0	0	0	1|2|3|4|6|5|7|8:+---+-++
0	New	0	0	0	1|2|3|4|6|5|7|8:+---+-+-
0	New	0	0	0	1|2|3|4|6|5|7|8:+---+--+
0	New	0	0	0	1|2|3|4|6|5|7|8:+---+---
0	New	0	1	0	1|2|3|4|6|5|7|8:+----+++
0	New	0	1	0	1|2|3|4|6|5|7|8:+----++-
0	New	0	1	0	1|2|3|4|6|5|7|8:+----+-+
0	New	0	1	0	1|2|3|4|6|5|7|8:+----+--
0	New	0	1	1	1|2|3|4|6|5|7|8:+-----++
0	New	0	1	1	1|2|3|4|6|5|7|8:+-----+-
0	New	0	0	1	1|2|3|4|6|5|7|8:+------+
0	New	0	0	1	1|2|3|4|6|5|7|8:+-------
0	New	0	0	1	1|2|3|4|6|5|8|7:++++++++
0	New	1	0	1	1|2|3|4|6|5|8|7:+++++++-
0	New	0	0	1	1|2|3|4|6|5|8|7:++++++-+
0	New	1	0	1	1|2|3|4|6|5|8|7:++++++--
0	New	0	1	1	1|2|3|4|6|5|8|7:+++++-++
0	New	0	0	0	1|2|3|4|6|5|8|7:+++++-+-
0	New	0	1	0	1|2|3|4|6|5|8|7:+++++--+
0	New	1	0	0	1|2|3|4|6|5|8|7:+++++---
0	New	1	0	1	1|2|3|4|6|5|8|7:++++-+++
0	New	0	0	0	1|2|3|4|6|5|8|7:++++-++-
0	New	0	0	0	1|2|3|4|6|5|8|7:++++-+-+
0	New	0	0	1	1|2|3|4|6|5|8|7:++++-+--
0	New	1	1	0	1|2|3|4|6|5|8|7:++++--++
0	New	0	1	0	1|2|3|4|6|5|8|7:++++--+-
0	New	1	1	0	1|2|3|4|6|5|8|7:++++---+
0	New	0	1	1	1|2|3|4|6|5|8|7:++++----
0	New	0	1	1	1|2|3|4|6|5|8|7:+++-++++
0	New	1	1	0	1|2|3|4|6|5|8|7:+++-+++-
0	New	0	1	0	1|2|3|4|6|5|8|7:+++-++-+
0	New	1	1	0	1|2|3|4|6|5|8|7:+++-++--
0	New	0	0	1	1|2|3|4|6|5|8|7:+++-+-++
0	New	0	0	0	1|2|3|4|6|5|8|7:+++-+-+-
0	New	0	0	0	1|2|3|4|6|5|8|7:+++-+--+
0	New	1	0	1	1|2|3|4|6|5|8|7:+++-+---
0	New	1	0	0	1|2|3|4|6|5|8|7:+++--+++
0	New	0	1	0	1|2|3|4|6|5|8|7:+++--++-
0	New	0	0	0	1|2|3|4|6|5|8|7:+++--+-+
0	New	0	1	1	1|2|3|4|6|5|8|7:+++--+--
0	New	1	0	1	1|2|3|4|6|5|8|7:+++---++
0	New	0	0	1	1|2|3|4|6|5|8|7:+++---+-
0	New	1	0	1	1|2|3|4|6|5|8|7:+++----+
0	New	0	0	1	1|2|3|4|6|5|8|7:+++-----
0	New	0	0	1	1|2|3|4|6|5|8|7:++-+++++
0	New	1	0	1	1|2|3|4|6|5|8|7:++-++++-
0	New	0	0	1	1|2|3|4|6|5|8|7:++-+++-+
0	New	1	0	1	1|2|3|4|6|5|8|7:++-+++--
0	New	0	1	1	1|2|3|4|6|5|8|7:++-++-++
0	New	0	0	0	1|2|3|4|6|5|8|7:++-++-+-
0	New	0	1	0	1|2|3|4|6|5|8|7:++-++--+
0	New	1	0	0	1|2|3|4|6|5|8|7:++-++---
0	New	1	0	1	1|2|3|4|6|5|8|7:++-+-+++
0	New	0	0	0	1|2|3|4|6|5|8|7:++-+-++-
0	New	0	0	0	1|2|3|4|6|5|8|7:++-+-+-+
0	New	0	0	1	1|2|3|4|6|5|8|7:++-+-+--
0	New	1	1	0	1|2|3|4|6|5|8|7:++-+--++
0	New	0	1	0	1|2|3|4|6|5|8|7:++-+--+-
0	New	1	1	0	1|2|3|4|6|5|8|7:++-+---+
0	New	0	1	1	1|2|3|4|6|5|8|7:++-+----
0	New	0	1	1	1|2|3|4|6|5|8|7:++--++++
0	New	1	1	0	1|2|3|4|6|5|8|7:++--+++-
0	New	0	1	0	1|2|3|4|6|5|8|7:++--++-+
0	New	1	1	0	1|2|3|4|6|5|8|7:++--++--
0	New	0	0	1	1|2|3|4|6|5|8|7:++--+-++
0	New	0	0	0	1|2|3|4|6|5|8|7:++--+-+-
0	New	0	0	0	1|2|3|4|6|5|8|7:++--+--+
0	New	1	0	1	1|2|3|4|6|5|8|7:++--+---
0	New	1	0	0	1|2|3|4|6|5|8|7:++---+++
0	New	0	1	0	1|2|3|4|6|5|8|7:++---++-
0	New	0	0	0	1|2|3|4|6|5|8|7:++---+-+
0	New	0	1	1	1|2|3|4|6|5|8|7:++---+--
0	New	1	0	1	1|2|3|4|6|5|8|7:++----++
0	New	0	0	1	1|2|3|4|6|5|8|7:++----+-
0	New	1	0	1	1|2|3|4|6|5|8|7:++-----+
0	New	0	0	1	1|2|3|4|6|5|8|7:++------
0	New	0	0	1	1|2|3|4|6|5|8|7:+-++++++
0	New	1	0	1	1|2|3|4|6|5|8|7:+-+++++-
0	New	0	0	1	1|2|3|4|6|5|8|7:+-++++-+
0	New	1	0	1	1|2|3|4|6|5|8|7:+-++++--
0	New	0	1	1	1|2|3|4|6|5|8|7:+-+++-++
0	New	0	0	0	1|2|3|4|6|5|8|7:+-+++-+-
0	New	0	1	0	1|2|3|4|6|5|8|7:+-+++--+
0	New	1	0	0	1|2|3|4|6|5|8|7:+-+++---
0	New	1	0	1	1|2|3|4|6|5|8|7:+-++-+++
0	New	0	0	0	1|2|3|4|6|5|8|7:+-++-++-
0	New	0	0	0	1|2|3|4|6|5|8|7:+-++-+-+
0	New	0	0	1	1|2|3|4|6|5|8|7:+-++-+--
0	New	1	1	0	1|2|3|4|6|5|8|7:+-++--++
0	New	0	1	0	1|2|3|4|6|5|8|7:+-++--+-
0	New	1	1	0	1|2|3|4|6|5|8|7:+-++---+
0	New	0	1	1	1|2|3|4|6|5|8|7:+-++----
0	New	0	1	1	1|2|3|4|6|5|8|7:+-+-++++
0	New	1	1	0	1|2|3|4|6|5|8|7:+-+-+++-
0	New	0	1	0	1|2|3|4|6|5|8|7:+-+-++-+
0	New	1	1	0	1|2|3|4|6|5|8|7:+-+-++--
0	New	0	0	1	1|2|3|4|6|5|8|7:+-+-+-++
0	New	0	0	0	1|2|3|4|6|5|8|7:+-+-+-+-
0	New	0	0	0	1|2|3|4|6|5|8|7:+-+-+--+
0	New	1	0	1	1|2|3|4|6|5|8|7:+-+-+---
0	New	1	0	0	1|2|3|4|6|5|8|7:+-+--+++
0	New	0	1	0	1|2|3|4|6|5|8|7:+-+--++-
0	New	0	0	0	1|2|3|4|6|5|8|7:+-+--+-+
0	New	0	1	1	1|2|3|4|6|5|8|7:+-+--+--
0	New	1	0	1	1|2|3|4|6|5|8|7:+-+---++
0	New	0	0	1	1|2|3|4|6|5|8|7:+-+---+-
0	New	1	0	1	1|2|3|4|6|5|8|7:+-+----+
0	New	0	0	1	1|2|3|4|6|5|8|7:+-+-----
0	New	0	0	1	1|2|3|4|6|5|8|7:+--+++++
0	New	1	0	1	1|2|3|4|6|5|8|7:+--++++-
0	New	0	0	1	1|2|3|4|6|5|8|7:+--+++-+
0	New	1	0	1	1|2|3|4|6|5|8|7:+--+++--
0	New	0	1	1	1|2|3|4|6|5|8|7:+--++-++
0	New	0	0	0	1|2|3|4|6|5|8|7:+--++-+-
0	New	0	1	0	1|2|3|4|6|5|8|7:+--++--+
0	New	1	0	0	1|2|3|4|6|5|8|7:+--++---
0	New	1	0	1	1|2|3|4|6|5|8|7:+--+-+++
0	New	0	0	0	1|2|3|4|6|5|8|7:+--+-++-
0	New	0	0	0	1|2|3|4|6|5|8|7:+--+-+-+
0	New	0	0	1	1|2|3|4|6|5|8|7:+--+-+--
0	New	1	1	0	1|2|3|4|6|5|8|7:+--+--++
0	New	0	1	0	1|2|3|4|6|5|8|7:+--+--+-
0	New	1	1	0	1|2|3|4|6|5|8|7:+--+---+
0	New	0	1	1	1|2|3|4|6|5|8|7:+--+----
0	New	0	1	1	1|2|3|4|6|5|8|7:+---++++
0	New	1	1	0	1|2|3|4|6|5|8|7:+---+++-
0	New	0	1	0	1|2|3|4|6|5|8|7:+---++-+
0	New	1	1	0	1|2|3|4|6|5|8|7:+---++--
0	New	0	0	1	1|2|3|4|6|5|8|7:+---+-++
0	New	0	0	0	1|2|3|4|6|5|8|7:+---+-+-
0	New	0	0	0	1|2|3|4|6|5|8|7:+---+--+
0	New	1	0	1	1|2|3|4|6|5|8|7:+---+---
0	New	1	0	0	1|2|3|4|6|5|8|7:+----+++
0	New	0	1	0	1|2|3|4|6|5|8|7:+----++-
0.143	<0.25	0	0	0	1|2|3|4|6|5|8|7:+----+-+
0	New	0	1	1	1|2|3|4|6|5|8|7:+----+--
0	New	1	0	1	1|2|3|4|6|5|8|7:+-----++
0	New	0	0	1	1|2|3|4|6|5|8|7:+-----+-
0	New	1	0	1	1|2|3|4|6|5|8|7:+------+
0	New	0	0	1	1|2|3|4|6|5|8|7:+-------
0	New	0	1	1	1|2|3|4|6|7|5|8:++++++++
0	New	0	1	1	1|2|3|4|6|7|5|8:+++++++-
0	New	1	1	0	1|2|3|4|6|7|5|8:++++++-+
0	New	1	1	0	1|2|3|4|6|7|5|8:++++++--
0	New	0	1	1	1|2|3|4|6|7|5|8:+++++-++
0	New	0	0	1	1|2|3|4|6|7|5|8:+++++-+-
0	New	1	0	0	1|2|3|4|6|7|5|8:+++++--+
0	New	1	0	0	1|2|3|4|6|7|5|8:+++++---
0	New	0	0	0	1|2|3|4|6|7|5|8:++++-+++
0	New	0	1	0	1|2|3|4|6|7|5|8:++++-++-
0	New	1	0	0	1|2|3|4|6|7|5|8:++++-+-+
0	New	1	1	0	1|2|3|4|6|7|5|8:++++-+--
0	New	0	1	0	1|2|3|4|6|7|5|8:++++--++
0	New	0	1	0	1|2|3|4|6|7|5|8:++++--+-
0	New	1	0	1	1|2|3|4|6|7|5|8:++++---+
0	New	1	0	1	1|2|3|4|6|7|5|8:++++----
0	New	1	0	1	1|2|3|4|6|7|5|8:+++-++++
0	New	1	0	1	1|2|3|4|6|7|5|8:+++-+++-
0	New	0	1	0	1|2|3|4|6|7|5|8:+++-++-+
0	New	0	1	0	1|2|3|4|6|7|5|8:+++-++--
0	New	1	1	0	1|2|3|4|6|7|5|8:+++-+-++
0	New	1	0	0	1|2|3|4|6|7|5|8:+++-+-+-
0	New	0	1	0	1|2|3|4|6|7|5|8:+++-+--+
0	New	0	0	0	1|2|3|4|6|7|5|8:+++-+---
0	New	1	0	0	1|2|3|4|6|7|5|8:+++--+++
0	New	1	0	0	1|2|3|4|6|7|5|8:+++--++-
0	New	0	0	0	1|2|3|4|6|7|5|8:+++--+-+
0	New	0	1	0	1|2|3|4|6|7|5|8:+++--+--
0	New	1	1	0	1|2|3|4|6|7|5|8:+++---++
0	New	1	1	0	1|2|3|4|6|7|5|8:+++---+-
0	New	0	1	1	1|2|3|4|6|7|5|8:+++----+
0	New	0	1	1	1|2|3|4|6|7|5|8:+++-----
0	New	0	1	1	1|2|3|4|6|7|5|8:++-+++++
0	New	0	1	1	1|2|3|4|6|7|5|8:++-++++-
0	New	1	1	0	1|2|3|4|6|7|5|8:++-+++-+
0	New	1	1	0	1|2|3|4|6|7|5|8:++-+++--
0	New	0	1	0	1|2|3|4|6|7|5|8:++-++-++
0	New	0	0	0	1|2|3|4|6|7|5|8:++-++-+-
0	New	1	0	0	1|2|3|4|6|7|5|8:++-++--+
0	New	1	0	0	1|2|3|4|6|7|5|8:++-++---
0	New	0	0	0	1|2|3|4|6|7|5|8:++-+-+++
0	New	0	1	0	1|2|3|4|6|7|5|8:++-+-++-
0	New	1	0	0	1|2|3|4|6|7|5|8:++-+-+-+
0	New	1	1	0	1|2|3|4|6|7|5|8:++-+-+--
0	New	0	1	0	1|2|3|4|6|7|5|8:++-+--++
0	New	0	1	0	1|2|3|4|6|7|5|8:++-+--+-
0	New	1	0	1	1|2|3|4|6|7|5|8:++-+---+
0	New	1	0	1	1|2|3|4|6|7|5|8:++-+----
0	New	1	0	1	1|2|3|4|6|7|5|8:++--++++
0	New	1	0	1	1|2|3|4|6|7|5|8:++--+++-
0	New	0	1	0	1|2|3|4|6|7|5|8:++--++-+
0	New	0	1	0	1|2|3|4|6|7|5|8:++--++--
0	New	1	1	0	1|2|3|4|6|7|5|8:++--+-++
0	New	1	0	0	1|2|3|4|6|7|5|8:++--+-+-
0	New	0	1	0	1|2|3|4|6|7|5|8:++--+--+
0	New	0	0	0	1|2|3|4|6|7|5|8:++--+---
0	New	1	0	0	1|2|3|4|6|7|5|8:++---+++
0	New	1	0	0	1|2|3|4|6|7|5|8:++---++-
0	New	0	0	1	1|2|3|4|6|7|5|8:++---+-+
0	New	0	1	1	1|2|3|4|6|7|5|8:++---+--
0	New	1	1	0	1|2|3|4|6|7|5|8:++----++
0	New	1	1	0	1|2|3|4|6|7|5|8:++----+-
0	New	0	1	1	1|2|3|4|6|7|5|8:++-----+
0	New	0	1	1	1|2|3|4|6|7|5|8:++------
0	New	0	1	1	1|2|3|4|6|7|5|8:+-++++++
0	New	0	1	1	1|2|3|4|6|7|5|8:+-+++++-
0	New	1	1	0	1|2|3|4|6|7|5|8:+-++++-+
0	New	1	1	0	1|2|3|4|6|7|5|8:+-++++--
0	New	0	1	1	1|2|3|4|6|7|5|8:+-+++-++
0	New	0	0	1	1|2|3|4|6|7|5|8:+-+++-+-
0	New	1	0	0	1|2|3|4|6|7|5|8:+-+++--+
0	New	1	0	0	1|2|3|4|6|7|5|8:+-+++---
0	New	0	0	0	1|2|3|4|6|7|5|8:+-++-+++
0	New	0	1	0	1|2|3|4|6|7|5|8:+-++-++-
0	New	1	0	0	1|2|3|4|6|7|5|8:+-++-+-+
0	New	1	1	0	1|2|3|4|6|7|5|8:+-++-+--
0	New	0	1	0	1|2|3|4|6|7|5|8:+-++--++
0	New	0	1	0	1|2|3|4|6|7|5|8:+-++--+-
0	New	1	0	1	1|2|3|4|6|7|5|8:+-++---+
0	New	1	0	1	1|2|3|4|6|7|5|8:+-++----
0	New	1	0	1	1|2|3|4|6|7|5|8:+-+-++++
0	New	1	0	1	1|2|3|4|6|7|5|8:+-+-+++-
0	New	0	1	0	1|2|3|4|6|7|5|8:+-+-++-+
0	New	0	1	0	1|2|3|4|6|7|5|8:+-+-++--
0	New	1	1	0	1|2|3|4|6|7|5|8:+-+-+-++
0	New	1	0	0	1|2|3|4|6|7|5|8:+-+-+-+-
0	New	0	1	0	1|2|3|4|6|7|5|8:+-+-+--+
0	New	0	0	0	1|2|3|4|6|7|5|8:+-+-+---
0	New	1	0	0	1|2|3|4|6|7|5|8:+-+--+++
0	New	1	0	0	1|2|3|4|6|7|5|8:+-+--++-
0	New	0	0	0	1|2|3|4|6|7|5|8:+-+--+-+
0	New	0	1	0	1|2|3|4|6|7|5|8:+-+--+--
0	New	1	1	0	1|2|3|4|6|7|5|8:+-+---++
0	New	1	1	0	1|2|3|4|6|7|5|8:+-+---+-
0	New	0	1	1	1|2|3|4|6|7|5|8:+-+----+
0	New	0	1	1	1|2|3|4|6|7|5|8:+-+-----
0	New	0	1	1	1|2|3|4|6|7|5|8:+--+++++
0	New	0	1	1	1|2|3|4|6|7|5|8:+--++++-
0	New	1	1	0	1|2|3|4|6|7|5|8:+--+++-+
0	New	1	1	0	1|2|3|4|6|7|5|8:+--+++--
0	New	0	1	0	1|2|3|4|6|7|5|8:+--++-++
0	New	0	0	0	1|2|3|4|6|7|5|8:+--++-+-
0	New	1	0	0	1|2|3|4|6|7|5|8:+--++--+
0	New	1	0	0	1|2|3|4|6|7|5|8:+--++---
0	New	0	0	0	1|2|3|4|6|7|5|8:+--+-+++
0	New	0	1	0	1|2|3|4|6|7|5|8:+--+-++-
0	New	1	0	0	1|2|3|4|6|7|5|8:+--+-+-+
0	New	1	1	0	1|2|3|4|6|7|5|8:+--+-+--
0	New	0	1	0	1|2|3|4|6|7|5|8:+--+--++
0	New	0	1	0	1|2|3|4|6|7|5|8:+--+--+-
0	New	1	0	1	1|2|3|4|6|7|5|8:+--+---+
0	New	1	0	1	1|2|3|4|6|7|5|8:+--+----
0	New	1	0	1	1|2|3|4|6|7|5|8:+---++++
0	New	1	0	1	1|2|3|4|6|7|5|8:+---+++-
0	New	0	1	0	1|2|3|4|6|7|5|8:+---++-+
0	New	0	1	0	1|2|3|4|6|7|5|8:+---++--
0	New	1	1	0	1|2|3|4|6|7|5|8:+---+-++
0	New	1	0	0	1|2|3|4|6|7|5|8:+---+-+-
0	New	0	1	0	1|2|3|4|6|7|5|8:+---+--+
0	New	0	0	0	1|2|3|4|6|7|5|8:+---+---
0	New	1	0	0	1|2|3|4|6|7|5|8:+----+++
0	New	1	0	0	1|2|3|4|6|7|5|8:+----++-
0	New	0	0	1	1|2|3|4|6|7|5|8:+----+-+
0	New	0	1	1	1|2|3|4|6|7|5|8:+----+--
0	New	1	1	0	1|2|3|4|6|7|5|8:+-----++
0	New	1	1	0	1|2|3|4|6|7|5|8:+-----+-
0	New	0	1	1	1|2|3|4|6|7|5|8:+------+
0	New	0	1	1	1|2|3|4|6|7|5|8:+-------
0	New	0	1	1	1|2|3|4|6|7|8|5:++++++++
0	New	1	0	0	1|2|3|4|6|7|8|5:+++++++-
0	New	0	1	1	1|2|3|4|6|7|8|5:++++++-+
0	New	1	0	0	1|2|3|4|6|7|8|5:++++++--
0	New	0	0	1	1|2|3|4|6|7|8|5:+++++-++
0	New	1	0	0	1|2|3|4|6|7|8|5:+++++-+-
0	New	0	1	1	1|2|3|4|6|7|8|5:+++++--+
0	New	1	0	0	1|2|3|4|6|7|8|5:+++++---
0	New	1	1	0	1|2|3|4|6|7|8|5:++++-+++
0	New	1	1	0	1|2|3|4|6|7|8|5:++++-++-
0	New	0	0	0	1|2|3|4|6|7|8|5:++++-+-+
0	New	1	0	0	1|2|3|4|6|7|8|5:++++-+--
0	New	1	0	0	1|2|3|4|6|7|8|5:++++--++
0	New	1	0	1	1|2|3|4|6|7|8|5:++++--+-
0	New	1	0	0	1|2|3|4|6|7|8|5:++++---+
0	New	1	0	1	1|2|3|4|6|7|8|5:++++----
0.0001	<0.01	1	0	1	1|2|3|4|6|7|8|5:+++-++++
0	New	1	0	0	1|2|3|4|6|7|8|5:+++-+++-
0	New	1	0	1	1|2|3|4|6|7|8|5:+++-++-+
0	New	1	0	0	1|2|3|4|6|7|8|5:+++-++--
0	New	1	0	0	1|2|3|4|6|7|8|5:+++-+-++
0	New	0	0	0	1|2|3|4|6|7|8|5:+++-+-+-
0	New	1	1	0	1|2|3|4|6|7|8|5:+++-+--+
0	New	1	1	0	1|2|3|4|6|7|8|5:+++-+---
0	New	1	0	0	1|2|3|4|6|7|8|5:+++--+++
0	New	0	1	0	1|2|3|4|6|7|8|5:+++--++-
0	New	1	0	0	1|2|3|4|6|7|8|5:+++--+-+
0	New	0	0	0	1|2|3|4|6|7|8|5:+++--+--
0	New	1	0	0	1|2|3|4|6|7|8|5:+++---++
0	New	0	1	1	1|2|3|4|6|7|8|5:+++---+-
0	New	1	0	0	1|2|3|4|6|7|8|5:+++----+
0	New	0	1	1	1|2|3|4|6|7|8|5:+++-----
0	New	0	1	1	1|2|3|4|6|7|8|5:++-+++++
0	New	1	0	0	1|2|3|4|6|7|8|5:++-++++-
0	New	0	1	1	1|2|3|4|6|7|8|5:++-+++-+
0	New	1	0	0	1|2|3|4|6|7|8|5:++-+++--
0	New	0	0	0	1|2|3|4|6|7|8|5:++-++-++
0	New	1	0	0	1|2|3|4|6|7|8|5:++-++-+-
0	New	0	1	0	1|2|3|4|6|7|8|5:++-++--+
0	New	1	0	0	1|2|3|4|6|7|8|5:++-++---
0	New	1	1	0	1|2|3|4|6|7|8|5:++-+-+++
0	New	1	1	0	1|2|3|4|6|7|8|5:++-+-++-
0	New	0	0	0	1|2|3|4|6|7|8|5:++-+-+-+
0	New	1	0	0	1|2|3|4|6|7|8|5:++-+-+--
0	New	1	0	0	1|2|3|4|6|7|8|5:++-+--++
0	New	1	0	1	1|2|3|4|6|7|8|5:++-+--+-
0	New	1	0	0	1|2|3|4|6|7|8|5:++-+---+
0	New	1	0	1	1|2|3|4|6|7|8|5:++-+----
0	New	1	0	1	1|2|3|4|6|7|8|5:++--++++
0	New	1	0	0	1|2|3|4|6|7|8|5:++--+++-
0	New	1	0	1	1|2|3|4|6|7|8|5:++--++-+
0	New	1	0	0	1|2|3|4|6|7|8|5:++--++--
0	New	1	0	0	1|2|3|4|6|7|8|5:++--+-++
0	New	0	0	0	1|2|3|4|6|7|8|5:++--+-+-
0	New	1	1	0	1|2|3|4|6|7|8|5:++--+--+
0	New	1	1	0	1|2|3|4|6|7|8|5:++--+---
0	New	1	0	0	1|2|3|4|6|7|8|5:++---+++
0	New	0	1	1	1|2|3|4|6|7|8|5:++---++-
0	New	1	0	0	1|2|3|4|6|7|8|5:++---+-+
0	New	0	0	1	1|2|3|4|6|7|8|5:++---+--
0	New	1	0	0	1|2|3|4|6|7|8|5:++----++
0	New	0	1	1	1|2|3|4|6|7|8|5:++----+-
0	New	1	0	0	1|2|3|4|6|7|8|5:++-----+
0	New	0	1	1	1|2|3|4|6|7|8|5:++------
0	New	0	1	1	1|2|3|4|6|7|8|5:+-++++++
0	New	1	0	0	1|2|3|4|6|7|8|5:+-+++++-
0	New	0	1	1	1|2|3|4|6|7|8|5:+-++++-+
0	New	1	0	0	1|2|3|4|6|7|8|5:+-++++--
0	New	0	0	1	1|2|3|4|6|7|8|5:+-+++-++
0	New	1	0	0	1|2|3|4|6|7|8|5:+-+++-+-
0	New	0	1	1	1|2|3|4|6|7|8|5:+-+++--+
0	New	1	0	0	1|2|3|4|6|7|8|5:+-+++---
0	New	1	1	0	1|2|3|4|6|7|8|5:+-++-+++
0	New	1	1	0	1|2|3|4|6|7|8|5:+-++-++-
0	New	0	0	0	1|2|3|4|6|7|8|5:+-++-+-+
0	New	1	0	0	1|2|3|4|6|7|8|5:+-++-+--
0	New	1	0	0	1|2|3|4|6|7|8|5:+-++--++
0	New	1	0	1	1|2|3|4|6|7|8|5:+-++--+-
0	New	1	0	0	1|2|3|4|6|7|8|5:+-++---+
0	New	1	0	1	1|2|3|4|6|7|8|5:+-++----
0	New	1	0	1	1|2|3|4|6|7|8|5:+-+-++++
0	New	1	0	0	1|2|3|4|6|7|8|5:+-+-+++-
0	New	1	0	1	1|2|3|4|6|7|8|5:+-+-++-+
0	New	1	0	0	1|2|3|4|6|7|8|5:+-+-++--
0	New	1	0	0	1|2|3|4|6|7|8|5:+-+-+-++
0	New	0	0	0	1|2|3|4|6|7|8|5:+-+-+-+-
0	New	1	1	0	1|2|3|4|6|7|8|5:+-+-+--+
0	New	1	1	0	1|2|3|4|6|7|8|5:+-+-+---
0	New	1	0	0	1|2|3|4|6|7|8|5:+-+--+++
0	New	0	1	0	1|2|3|4|6|7|8|5:+-+--++-
0	New	1	0	0	1|2|3|4|6|7|8|5:+-+--+-+
0	New	0	0	0	1|2|3|4|6|7|8|5:+-+--+--
0	New	1	0	0	1|2|3|4|6|7|8|5:+-+---++
0	New	0	1	1	1|2|3|4|6|7|8|5:+-+---+-
0	New	1	0	0	1|2|3|4|6|7|8|5:+-+----+
0	New	0	1	1	1|2|3|4|6|7|8|5:+-+-----
0	New	0	1	1	1|2|3|4|6|7|8|5:+--+++++
0	New	1	0	0	1|2|3|4|6|7|8|5:+--++++-
0	New	0	1	1	1|2|3|4|6|7|8|5:+--+++-+
0	New	1	0	0	1|2|3|4|6|7|8|5:+--+++--
0	New	0	0	0	1|2|3|4|6|7|8|5:+--++-++
0	New	1	0	0	1|2|3|4|6|7|8|5:+--++-+-
0	New	0	1	0	1|2|3|4|6|7|8|5:+--++--+
0	New	1	0	0	1|2|3|4|6|7|8|5:+--++---
0	New	1	1	0	1|2|3|4|6|7|8|5:+--+-+++
0	New	1	1	0	1|2|3|4|6|7|8|5:+--+-++-
0	New	0	0	0	1|2|3|4|6|7|8|5:+--+-+-+
0	New	1	0	0	1|2|3|4|6|7|8|5:+--+-+--
0	New	1	0	0	1|2|3|4|6|7|8|5:+--+--++
0	New	1	0	1	1|2|3|4|6|7|8|5:+--+--+-
0	New	1	0	0	1|2|3|4|6|7|8|5:+--+---+
0	New	1	0	1	1|2|3|4|6|7|8|5:+--+----
0	New	1	0	1	1|2|3|4|6|7|8|5:+---++++
0	New	1	0	0	1|2|3|4|6|7|8|5:+---+++-
0	New	1	0	1	1|2|3|4|6|7|8|5:+---++-+
0	New	1	0	0	1|2|3|4|6|7|8|5:+---++--
0	New	1	0	0	1|2|3|4|6|7|8|5:+---+-++
0	New	0	0	0	1|2|3|4|6|7|8|5:+---+-+-
0	New	1	1	0	1|2|3|4|6|7|8|5:+---+--+
0	New	1	1	0	1|2|3|4|6|7|8|5:+---+---
0	New	1	0	0	1|2|3|4|6|7|8|5:+----+++
0	New	0	1	1	1|2|3|4|6|7|8|5:+----++-
0	New	1	0	0	1|2|3|4|6|7|8|5:+----+-+
0	New	0	0	1	1|2|3|4|6|7|8|5:+----+--
0	New	1	0	0	1|2|3|4|6|7|8|5:+-----++
0	New	0	1	1	1|2|3|4|6|7|8|5:+-----+-
0	New	1	0	0	1|2|3|4|6|7|8|5:+------+
0	New	0	1	1	1|2|3|4|6|7|8|5:+-------
0	New	0	1	1	1|2|3|4|6|8|7|5:++++++++
0	New	1	0	1	1|2|3|4|6|8|7|5:+++++++-
0	New	0	1	1	1|2|3|4|6|8|7|5:++++++-+
0	New	1	0	0	1|2|3|4|6|8|7|5:++++++--
0	New	0	1	1	1|2|3|4|6|8|7|5:+++++-++
0	New	1	0	0	1|2|3|4|6|8|7|5:+++++-+-
0	New	0	1	1	1|2|3|4|6|8|7|5:+++++--+
0	New	1	1	0	1|2|3|4|6|8|7|5:+++++---
0	New	1	1	0	1|2|3|4|6|8|7|5:++++-+++
0	New	1	1	0	1|2|3|4|6|8|7|5:++++-++-
0	New	1	0	0	1|2|3|4|6|8|7|5:++++-+-+
0	New	1	0	0	1|2|3|4|6|8|7|5:++++-+--
0	New	1	0	0	1|2|3|4|6|8|7|5:++++--++
0	New	1	0	0	1|2|3|4|6|8|7|5:++++--+-
0	New	1	1	1	1|2|3|4|6|8|7|5:++++---+
0	New	1	1	1	1|2|3|4|6|8|7|5:++++----
0	New	1	1	1	1|2|3|4|6|8|7|5:+++-++++
0	New	1	1	1	1|2|3|4|6|8|7|5:+++-+++-
0	New	1	0	0	1|2|3|4|6|8|7|5:+++-++-+
0	New	1	0	0	1|2|3|4|6|8|7|5:+++-++--
0	New	1	0	0	1|2|3|4|6|8|7|5:+++-+-++
0	New	1	0	0	1|2|3|4|6|8|7|5:+++-+-+-
0	New	1	1	0	1|2|3|4|6|8|7|5:+++-+--+
0	New	1	1	0	1|2|3|4|6|8|7|5:+++-+---
0	New	1	1	0	1|2|3|4|6|8|7|5:+++--+++
0	New	0	1	0	1|2|3|4|6|8|7|5:+++--++-
0	New	1	0	0	1|2|3|4|6|8|7|5:+++--+-+
0	New	0	1	0	1|2|3|4|6|8|7|5:+++--+--
0	New	1	0	0	1|2|3|4|6|8|7|5:+++---++
0	New	0	1	0	1|2|3|4|6|8|7|5:+++---+-
0	New	1	0	1	1|2|3|4|6|8|7|5:+++----+
0	New	0	1	1	1|2|3|4|6|8|7|5:+++-----
0	New	0	1	1	1|2|3|4|6|8|7|5:++-+++++
0	New	1	0	1	1|2|3|4|6|8|7|5:++-++++-
0	New	0	1	0	1|2|3|4|6|8|7|5:++-+++-+
0	New	1	0	0	1|2|3|4|6|8|7|5:++-+++--
0	New	0	1	0	1|2|3|4|6|8|7|5:++-++-++
0	New	1	0	0	1|2|3|4|6|8|7|5:++-++-+-
0	New	0	1	0	1|2|3|4|6|8|7|5:++-++--+
0	New	1	1	0	1|2|3|4|6|8|7|5:++-++---
0	New	1	1	0	1|2|3|4|6|8|7|5:++-+-+++
0	New	1	1	0	1|2|3|4|6|8|7|5:++-+-++-
0	New	1	0	0	1|2|3|4|6|8|7|5:++-+-+-+
0	New	1	0	0	1|2|3|4|6|8|7|5:++-+-+--
0	New	1	0	0	1|2|3|4|6|8|7|5:++-+--++
0	New	1	0	0	1|2|3|4|6|8|7|5:++-+--+-
0	New	1	1	1	1|2|3|4|6|8|7|5:++-+---+
0	New	1	1	1	1|2|3|4|6|8|7|5:++-+----
0	New	1	1	1	1|2|3|4|6|8|7|5:++--++++
0	New	1	1	1	1|2|3|4|6|8|7|5:++--+++-
0	New	1	0	0	1|2|3|4|6|8|7|5:++--++-+
0	New	1	0	0	1|2|3|4|6|8|7|5:++--++--
0	New	1	0	0	1|2|3|4|6|8|7|5:++--+-++
0	New	1	0	0	1|2|3|4|6|8|7|5:++--+-+-
0	New	1	1	0	1|2|3|4|6|8|7|5:++--+--+
0	New	1	1	0	1|2|3|4|6|8|7|5:++--+---
0	New	1	1	0	1|2|3|4|6|8|7|5:++---+++
0	New	0	1	1	1|2|3|4|6|8|7|5:++---++-
0	New	1	0	0	1|2|3|4|6|8|7|5:++---+-+
0	New	0	1	1	1|2|3|4|6|8|7|5:++---+--
0	New	1	0	0	1|2|3|4|6|8|7|5:++----++
0	New	0	1	1	1|2|3|4|6|8|7|5:++----+-
0	New	1	0	1	1|2|3|4|6|8|7|5:++-----+
0	New	0	1	1	1|2|3|4|6|8|7|5:++------
0	New	0	1	1	1|2|3|4|6|8|7|5:+-++++++
0	New	1	0	1	1|2|3|4|6|8|7|5:+-+++++-
0	New	0	1	1	1|2|3|4|6|8|7|5:+-++++-+
0	New	1	0	0	1|2|3|4|6|8|7|5:+-++++--
0	New	0	1	1	1|2|3|4|6|8|7|5:+-+++-++
0	New	1	0	0	1|2|3|4|6|8|7|5:+-+++-+-
0	New	0	1	1	1|2|3|4|6|8|7|5:+-+++--+
0	New	1	1	0	1|2|3|4|6|8|7|5:+-+++---
0	New	1	1	0	1|2|3|4|6|8|7|5:+-++-+++
0	New	1	1	0	1|2|3|4|6|8|7|5:+-++-++-
0	New	1	0	0	1|2|3|4|6|8|7|5:+-++-+-+
0	New	1	0	0	1|2|3|4|6|8|7|5:+-++-+--
0	New	1	0	0	1|2|3|4|6|8|7|5:+-++--++
0	New	1	0	0	1|2|3|4|6|8|7|5:+-++--+-
0	New	1	1	1	1|2|3|4|6|8|7|5:+-++---+
0	New	1	1	1	1|2|3|4|6|8|7|5:+-++----
0	New	1	1	1	1|2|3|4|6|8|7|5:+-+-++++
0	New	1	1	1	1|2|3|4|6|8|7|5:+-+-+++-
0	New	1	0	0	1|2|3|4|6|8|7|5:+-+-++-+
0	New	1	0	0	1|2|3|4|6|8|7|5:+-+-++--
0	New	1	0	0	1|2|3|4|6|8|7|5:+-+-+-++
0	New	1	0	0	1|2|3|4|6|8|7|5:+-+-+-+-
0	New	1	1	0	1|2|3|4|6|8|7|5:+-+-+--+
0	New	1	1	0	1|2|3|4|6|8|7|5:+-+-+---
0	New	1	1	0	1|2|3|4|6|8|7|5:+-+--+++
0	New	0	1	0	1|2|3|4|6|8|7|5:+-+--++-
0	New	1	0	0	1|2|3|4|6|8|7|5:+-+--+-+
0	New	0	1	0	1|2|3|4|6|8|7|5:+-+--+--
0	New	1	0	0	1|2|3|4|6|8|7|5:+-+---++
0	New	0	1	0	1|2|3|4|6|8|7|5:+-+---+-
0	New	1	0	1	1|2|3|4|6|8|7|5:+-+----+
0	New	0	1	1	1|2|3|4|6|8|7|5:+-+-----
0	New	0	1	1	1|2|3|4|6|8|7|5:+--+++++
0	New	1	0	1	1|2|3|4|6|8|7|5:+--++++-
0	New	0	1	0	1|2|3|4|6|8|7|5:+--+++-+
0	New	1	0	0	1|2|3|4|6|8|7|5:+--+++--
0	New	0	1	0	1|2|3|4|6|8|7|5:+--++-++
0	New	1	0	0	1|2|3|4|6|8|7|5:+--++-+-
0	New	0	1	0	1|2|3|4|6|8|7|5:+--++--+
0	New	1	1	0	1|2|3|4|6|8|7|5:+--++---
0	New	1	1	0	1|2|3|4|6|8|7|5:+--+-+++
0	New	1	1	0	1|2|3|4|6|8|7|5:+--+-++-
0	New	1	0	0	1|2|3|4|6|8|7|5:+--+-+-+
0	New	1	0	0	1|2|3|4|6|8|7|5:+--+-+--
0	New	1	0	0	1|2|3|4|6|8|7|5:+--+--++
0	New	1	0	0	1|2|3|4|6|8|7|5:+--+--+-
0	New	1	1	1	1|2|3|4|6|8|7|5:+--+---+
0	New	1	1	1	1|2|3|4|6|8|7|5:+--+----
0	New	1	1	1	1|2|3|4|6|8|7|5:+---++++
0	New	1	1	1	1|2|3|4|6|8|7|5:+---+++-
0	New	1	0	0	1|2|3|4|6|8|7|5:+---++-+
0	New	1	0	0	1|2|3|4|6|8|7|5:+---++--
0	New	1	0	0	1|2|3|4|6|8|7|5:+---+-++
0	New	1	0	0	1|2|3|4|6|8|7|5:+---+-+-
0	New	1	1	0	1|2|3|4|6|8|7|5:+---+--+
0	New	1	1	0	1|2|3|4|6|8|7|5:+---+---
0	New	1	1	0	1|2|3|4|6|8|7|5:+----+++
0	New	0	1	1	1|2|3|4|6|8|7|5:+----++-
0	New	1	0	0	1|2|3|4|6|8|7|5:+----+-+
0	New	0	1	1	1|2|3|4|6|8|7|5:+----+--
0	New	1	0	0	1|2|3|4|6|8|7|5:+-----++
0	New	0	1	1	1|2|3|4|6|8|7|5:+-----+-
0	New	1	0	1	1|2|3|4|6|8|7|5:+------+
0	New	0	1	1	1|2|3|4|6|8|7|5:+-------
0	New	0	0	1	1|2|3|4|6|8|5|7:++++++++
0	New	1	1	1	1|2|3|4|6|8|5|7:+++++++-
0	New	1	1	0	1|2|3|4|6|8|5|7:++++++-+
0	New	1	1	0	1|2|3|4|6|8|5|7:++++++--
0	New	0	1	1	1|2|3|4|6|8|5|7:+++++-++
0	New	1	0	1	1|2|3|4|6|8|5|7:+++++-+-
0	New	1	1	0	1|2|3|4|6|8|5|7:+++++--+
0	New	1	1	0	1|2|3|4|6|8|5|7:+++++---
0	New	1	1	1	1|2|3|4|6|8|5|7:++++-+++
0	New	0	1	0	1|2|3|4|6|8|5|7:++++-++-
0	New	1	0	0	1|2|3|4|6|8|5|7:++++-+-+
0	New	1	1	0	1|2|3|4|6|8|5|7:++++-+--
0	New	1	1	0	1|2|3|4|6|8|5|7:++++--++
0	New	0	1	0	1|2|3|4|6|8|5|7:++++--+-
0	New	1	0	0	1|2|3|4|6|8|5|7:++++---+
0	New	1	0	0	1|2|3|4|6|8|5|7:++++----
0	New	1	0	0	1|2|3|4|6|8|5|7:+++-++++
0	New	1	0	0	1|2|3|4|6|8|5|7:+++-+++-
0	New	0	1	0	1|2|3|4|6|8|5|7:+++-++-+
0	New	1	1	0	1|2|3|4|6|8|5|7:+++-++--
0	New	1	1	0	1|2|3|4|6|8|5|7:+++-+-++
0	New	1	0	0	1|2|3|4|6|8|5|7:+++-+-+-
0	New	0	1	0	1|2|3|4|6|8|5|7:+++-+--+
0	New	1	1	1	1|2|3|4|6|8|5|7:+++-+---
0	New	1	1	0	1|2|3|4|6|8|5|7:+++--+++
0	New	1	1	0	1|2|3|4|6|8|5|7:+++--++-
0	New	1	0	0	1|2|3|4|6|8|5|7:+++--+-+
0	New	0	1	0	1|2|3|4|6|8|5|7:+++--+--
0	New	1	1	0	1|2|3|4|6|8|5|7:+++---++
0	New	1	1	0	1|2|3|4|6|8|5|7:+++---+-
0	New	1	1	0	1|2|3|4|6|8|5|7:+++----+
0	New	0	0	1	1|2|3|4|6|8|5|7:+++-----
0	New	0	0	1	1|2|3|4|6|8|5|7:++-+++++
0	New	1	1	0	1|2|3|4|6|8|5|7:++-++++-
0	New	1	1	0	1|2|3|4|6|8|5|7:++-+++-+
0	New	1	1	0	1|2|3|4|6|8|5|7:++-+++--
0	New	0	1	0	1|2|3|4|6|8|5|7:++-++-++
0	New	1	0	0	1|2|3|4|6|8|5|7:++-++-+-
0	New	1	1	0	1|2|3|4|6|8|5|7:++-++--+
0	New	1	1	0	1|2|3|4|6|8|5|7:++-++---
0	New	1	1	1	1|2|3|4|6|8|5|7:++-+-+++
0	New	0	1	0	1|2|3|4|6|8|5|7:++-+-++-
0	New	1	0	0	1|2|3|4|6|8|5|7:++-+-+-+
0	New	1	1	0	1|2|3|4|6|8|5|7:++-+-+--
0	New	1	1	0	1|2|3|4|6|8|5|7:++-+--++
0	New	0	1	0	1|2|3|4|6|8|5|7:++-+--+-
0	New	1	0	0	1|2|3|4|6|8|5|7:++-+---+
0	New	1	0	0	1|2|3|4|6|8|5|7:++-+----
0	New	1	0	0	1|2|3|4|6|8|5|7:++--++++
0	New	1	0	0	1|2|3|4|6|8|5|7:++--+++-
0	New	0	1	0	1|2|3|4|6|8|5|7:++--++-+
0	New	1	1	0	1|2|3|4|6|8|5|7:++--++--
0	New	1	1	0	1|2|3|4|6|8|5|7:++--+-++
0	New	1	0	0	1|2|3|4|6|8|5|7:++--+-+-
0	New	0	1	0	1|2|3|4|6|8|5|7:++--+--+
0	New	1	1	1	1|2|3|4|6|8|5|7:++--+---
0	New	1	1	0	1|2|3|4|6|8|5|7:++---+++
0	New	1	1	0	1|2|3|4|6|8|5|7:++---++-
0	New	1	0	1	1|2|3|4|6|8|5|7:++---+-+
0	New	0	1	1	1|2|3|4|6|8|5|7:++---+--
0	New	1	1	0	1|2|3|4|6|8|5|7:++----++
0	New	1	1	0	1|2|3|4|6|8|5|7:++----+-
0	New	1	1	1	1|2|3|4|6|8|5|7:++-----+
0	New	0	0	1	1|2|3|4|6|8|5|7:++------
0	New	0	0	1	1|2|3|4|6|8|5|7:+-++++++
0	New	1	1	1	1|2|3|4|6|8|5|7:+-+++++-
0	New	1	1	0	1|2|3|4|6|8|5|7:+-++++-+
0	New	1	1	0	1|2|3|4|6|8|5|7:+-++++--
0	New	0	1	1	1|2|3|4|6|8|5|7:+-+++-++
0	New	1	0	1	1|2|3|4|6|8|5|7:+-+++-+-
0	New	1	1	0	1|2|3|4|6|8|5|7:+-+++--+
0	New	1	1	0	1|2|3|4|6|8|5|7:+-+++---
0	New	1	1	1	1|2|3|4|6|8|5|7:+-++-+++
0	New	0	1	0	1|2|3|4|6|8|5|7:+-++-++-
0	New	1	0	0	1|2|3|4|6|8|5|7:+-++-+-+
0	New	1	1	0	1|2|3|4|6|8|5|7:+-++-+--
0	New	1	1	0	1|2|3|4|6|8|5|7:+-++--++
0	New	0	1	0	1|2|3|4|6|8|5|7:+-++--+-
0	New	1	0	0	1|2|3|4|6|8|5|7:+-++---+
0	New	1	0	0	1|2|3|4|6|8|5|7:+-++----
0	New	1	0	0	1|2|3|4|6|8|5|7:+-+-++++
0	New	1	0	0	1|2|3|4|6|8|5|7:+-+-+++-
0	New	0	1	0	1|2|3|4|6|8|5|7:+-+-++-+
0	New	1	1	0	1|2|3|4|6|8|5|7:+-+-++--
0	New	1	1	0	1|2|3|4|6|8|5|7:+-+-+-++
0	New	1	0	0	1|2|3|4|6|8|5|7:+-+-+-+-
0	New	0	1	0	1|2|3|4|6|8|5|7:+-+-+--+
0	New	1	1	1	1|2|3|4|6|8|5|7:+-+-+---
0	New	1	1	0	1|2|3|4|6|8|5|7:+-+--+++
0	New	1	1	0	1|2|3|4|6|8|5|7:+-+--++-
0	New	1	0	0	1|2|3|4|6|8|5|7:+-+--+-+
0	New	0	1	0	1|2|3|4|6|8|5|7:+-+--+--
0	New	1	1	0	1|2|3|4|6|8|5|7:+-+---++
0	New	1	1	0	1|2|3|4|6|8|5|7:+-+---+-
0	New	1	1	0	1|2|3|4|6|8|5|7:+-+----+
0	New	0	0	1	1|2|3|4|6|8|5|7:+-+-----
0	New	0	0	1	1|2|3|4|6|8|5|7:+--+++++
0	New	1	1	0	1|2|3|4|6|8|5|7:+--++++-
0	New	1	1	0	1|2|3|4|6|8|5|7:+--+++-+
0	New	1	1	0	1|2|3|4|6|8|5|7:+--+++--
0	New	0	1	0	1|2|3|4|6|8|5|7:+--++-++
0	New	1	0	0	1|2|3|4|6|8|5|7:+--++-+-
0	New	1	1	0	1|2|3|4|6|8|5|7:+--++--+
0	New	1	1	0	1|2|3|4|6|8|5|7:+--++---
0	New	1	1	1	1|2|3|4|6|8|5|7:+--+-+++
0	New	0	1	0	1|2|3|4|6|8|5|7:+--+-++-
0	New	1	0	0	1|2|3|4|6|8|5|7:+--+-+-+
0	New	1	1	0	1|2|3|4|6|8|5|7:+--+-+--
0	New	1	1	0	1|2|3|4|6|8|5|7:+--+--++
0	New	0	1	0	1|2|3|4|6|8|5|7:+--+--+-
0	New	1	0	0	1|2|3|4|6|8|5|7:+--+---+
0	New	1	0	0	1|2|3|4|6|8|5|7:+--+----
0	New	1	0	0	1|2|3|4|6|8|5|7:+---++++
0	New	1	0	0	1|2|3|4|6|8|5|7:+---+++-
0	New	0	1	0	1|2|3|4|6|8|5|7:+---++-+
0	New	1	1	0	1|2|3|4|6|8|5|7:+---++--
0	New	1	1	0	1|2|3|4|6|8|5|7:+---+-++
0	New	1	0	0	1|2|3|4|6|8|5|7:+---+-+-
0	New	0	1	0	1|2|3|4|6|8|5|7:+---+--+
0	New	1	1	1	1|2|3|4|6|8|5|7:+---+---
0	New	1	1	0	1|2|3|4|6|8|5|7:+----+++
0	New	1	1	0	1|2|3|4|6|8|5|7:+----++-
0	New	1	0	1	1|2|3|4|6|8|5|7:+----+-+
0	New	0	1	1	1|2|3|4|6|8|5|7:+----+--
0	New	1	1	0	1|2|3|4|6|8|5|7:+-----++
0	New	1	1	0	1|2|3|4|6|8|5|7:+-----+-
0	New	1	1	1	1|2|3|4|6|8|5|7:+------+
0	New	0	0	1	1|2|3|4|6|8|5|7:+-------
0	New	0	0	1	1|2|3|4|7|6|5|8:++++++++
0	New	1	0	1	1|2|3|4|7|6|5|8:+++++++-
0	New	1	0	1	1|2|3|4|7|6|5|8:++++++-+
0	New	1	0	1	1|2|3|4|7|6|5|8:++++++--
0	New	0	0	0	1|2|3|4|7|6|5|8:+++++-++
0	New	0	0	0	1|2|3|4|7|6|5|8:+++++-+-
0	New	1	1	0	1|2|3|4|7|6|5|8:+++++--+
0	New	1	0	0	1|2|3|4|7|6|5|8:+++++---
0	New	1	0	1	1|2|3|4|7|6|5|8:++++-+++
0	New	0	1	1	1|2|3|4|7|6|5|8:++++-++-
0	New	0	0	0	1|2|3|4|7|6|5|8:++++-+-+
0	New	0	0	0	1|2|3|4|7|6|5|8:++++-+--
0	New	1	1	0	1|2|3|4|7|6|5|8:++++--++
0	New	0	1	0	1|2|3|4|7|6|5|8:++++--+-
0	New	1	0	0	1|2|3|4|7|6|5|8:++++---+
0	New	1	0	0	1|2|3|4|7|6|5|8:++++----
0	New	1	0	0	1|2|3|4|7|6|5|8:+++-++++
0	New	1	0	0	1|2|3|4|7|6|5|8:+++-+++-
0	New	0	1	0	1|2|3|4|7|6|5|8:+++-++-+
0	New	1	1	0	1|2|3|4|7|6|5|8:+++-++--
0	New	0	0	0	1|2|3|4|7|6|5|8:+++-+-++
0	New	0	0	0	1|2|3|4|7|6|5|8:+++-+-+-
0	New	0	1	1	1|2|3|4|7|6|5|8:+++-+--+
0	New	1	0	1	1|2|3|4|7|6|5|8:+++-+---
0	New	1	0	0	1|2|3|4|7|6|5|8:+++--+++
0	New	1	1	0	1|2|3|4|7|6|5|8:+++--++-
0	New	0	0	0	1|2|3|4|7|6|5|8:+++--+-+
0	New	0	0	0	1|2|3|4|7|6|5|8:+++--+--
0	New	1	0	0	1|2|3|4|7|6|5|8:+++---++
0	New	1	0	0	1|2|3|4|7|6|5|8:+++---+-
0	New	1	0	1	1|2|3|4|7|6|5|8:+++----+
0	New	0	0	1	1|2|3|4|7|6|5|8:+++-----
0	New	0	0	1	1|2|3|4|7|6|5|8:++-+++++
0	New	1	0	1	1|2|3|4|7|6|5|8:++-++++-
0	New	1	0	0	1|2|3|4|7|6|5|8:++-+++-+
0	New	1	0	0	1|2|3|4|7|6|5|8:++-+++--
0	New	0	0	0	1|2|3|4|7|6|5|8:++-++-++
0	New	0	0	0	1|2|3|4|7|6|5|8:++-++-+-
0	New	1	1	0	1|2|3|4|7|6|5|8:++-++--+
0	New	1	0	0	1|2|3|4|7|6|5|8:++-++---
0	New	1	0	1	1|2|3|4|7|6|5|8:++-+-+++
0	New	0	1	1	1|2|3|4|7|6|5|8:++-+-++-
0	New	0	0	0	1|2|3|4|7|6|5|8:++-+-+-+
0	New	0	0	0	1|2|3|4|7|6|5|8:++-+-+--
0	New	1	1	0	1|2|3|4|7|6|5|8:++-+--++
0	New	0	1	0	1|2|3|4|7|6|5|8:++-+--+-
0	New	1	0	0	1|2|3|4|7|6|5|8:++-+---+
0	New	1	0	0	1|2|3|4|7|6|5|8:++-+----
0	New	1	0	0	1|2|3|4|7|6|5|8:++--++++
0	New	1	0	0	1|2|3|4|7|6|5|8:++--+++-
0	New	0	1	0	1|2|3|4|7|6|5|8:++--++-+
0	New	1	1	0	1|2|3|4|7|6|5|8:++--++--
0	New	0	0	0	1|2|3|4|7|6|5|8:++--+-++
0	New	0	0	0	1|2|3|4|7|6|5|8:++--+-+-
0	New	0	1	1	1|2|3|4|7|6|5|8:++--+--+
0	New	1	0	1	1|2|3|4|7|6|5|8:++--+---
0	New	1	0	0	1|2|3|4|7|6|5|8:++---+++
0	New	1	1	0	1|2|3|4|7|6|5|8:++---++-
0	New	0	0	0	1|2|3|4|7|6|5|8:++---+-+
0	New	0	0	0	1|2|3|4|7|6|5|8:++---+--
0	New	1	0	1	1|2|3|4|7|6|5|8:++----++
0	New	1	0	1	1|2|3|4|7|6|5|8:++----+-
0	New	1	0	1	1|2|3|4|7|6|5|8:++-----+
0	New	0	0	1	1|2|3|4|7|6|5|8:++------
0	New	0	0	1	1|2|3|4|7|6|5|8:+-++++++
0	New	1	0	1	1|2|3|4|7|6|5|8:+-+++++-
0	New	1	0	1	1|2|3|4|7|6|5|8:+-++++-+
0	New	1	0	1	1|2|3|4|7|6|5|8:+-++++--
0	New	0	0	0	1|2|3|4|7|6|5|8:+-+++-++
0	New	0	0	0	1|2|3|4|7|6|5|8:+-+++-+-
0	New	1	1	0	1|2|3|4|7|6|5|8:+-+++--+
0	New	1	0	0	1|2|3|4|7|6|5|8:+-+++---
0	New	1	0	1	1|2|3|4|7|6|5|8:+-++-+++
0	New	0	1	1	1|2|3|4|7|6|5|8:+-++-++-
0	New	0	0	0	1|2|3|4|7|6|5|8:+-++-+-+
0	New	0	0	0	1|2|3|4|7|6|5|8:+-++-+--
0	New	1	1	0	1|2|3|4|7|6|5|8:+-++--++
0	New	0	1	0	1|2|3|4|7|6|5|8:+-++--+-
0	New	1	0	0	1|2|3|4|7|6|5|8:+-++---+
0	New	1	0	0	1|2|3|4|7|6|5|8:+-++----
0	New	1	0	0	1|2|3|4|7|6|5|8:+-+-++++
0	New	1	0	0	1|2|3|4|7|6|5|8:+-+-+++-
0	New	0	1	0	1|2|3|4|7|6|5|8:+-+-++-+
0	New	1	1	0	1|2|3|4|7|6|5|8:+-+-++--
0	New	0	0	0	1|2|3|4|7|6|5|8:+-+-+-++
0	New	0	0	0	1|2|3|4|7|6|5|8:+-+-+-+-
0	New	0	1	1	1|2|3|4|7|6|5|8:+-+-+--+
0	New	1	0	1	1|2|3|4|7|6|5|8:+-+-+---
0	New	1	0	0	1|2|3|4|7|6|5|8:+-+--+++
0	New	1	1	0	1|2|3|4|7|6|5|8:+-+--++-
0	New	0	0	0	1|2|3|4|7|6|5|8:+-+--+-+
0	New	0	0	0	1|2|3|4|7|6|5|8:+-+--+--
0	New	1	0	0	1|2|3|4|7|6|5|8:+-+---++
0	New	1	0	0	1|2|3|4|7|6|5|8:+-+---+-
0	New	1	0	1	1|2|3|4|7|6|5|8:+-+----+
0	New	0	0	1	1|2|3|4|7|6|5|8:+-+-----
0	New	0	0	1	1|2|3|4|7|6|5|8:+--+++++
0	New	1	0	1	1|2|3|4|7|6|5|8:+--++++-
0	New	1	0	0	1|2|3|4|7|6|5|8:+--+++-+
0	New	1	0	0	1|2|3|4|7|6|5|8:+--+++--
0	New	0	0	0	1|2|3|4|7|6|5|8:+--++-++
0	New	0	0	0	1|2|3|4|7|6|5|8:+--++-+-
0	New	1	1	0	1|2|3|4|7|6|5|8:+--++--+
0	New	1	0	0	1|2|3|4|7|6|5|8:+--++---
0	New	1	0	1	1|2|3|4|7|6|5|8:+--+-+++
0	New	0	1	1	1|2|3|4|7|6|5|8:+--+-++-
0	New	0	0	0	1|2|3|4|7|6|5|8:+--+-+-+
0	New	0	0	0	1|2|3|4|7|6|5|8:+--+-+--
0	New	1	1	0	1|2|3|4|7|6|5|8:+--+--++
0	New	0	1	0	1|2|3|4|7|6|5|8:+--+--+-
0	New	1	0	0	1|2|3|4|7|6|5|8:+--+---+
0	New	1	0	0	1|2|3|4|7|6|5|8:+--+----
0	New	1	0	0	1|2|3|4|7|6|5|8:+---++++
0	New	1	0	0	1|2|3|4|7|6|5|8:+---+++-
0	New	0	1	0	1|2|3|4|7|6|5|8:+---++-+
0	New	1	1	0	1|2|3|4|7|6|5|8:+---++--
0	New	0	0	0	1|2|3|4|7|6|5|8:+---+-++
0	New	0	0	0	1|2|3|4|7|6|5|8:+---+-+-
0	New	0	1	1	1|2|3|4|7|6|5|8:+---+--+
0	New	1	0	1	1|2|3|4|7|6|5|8:+---+---
0	New	1	0	0	1|2|3|4|7|6|5|8:+----+++
0	New	1	1	0	1|2|3|4|7|6|5|8:+----++-
0	New	0	0	0	1|2|3|4|7|6|5|8:+----+-+
0	New	0	0	0	1|2|3|4|7|6|5|8:+----+--
0	New	1	0	1	1|2|3|4|7|6|5|8:+-----++
0	New	1	0	1	1|2|3|4|7|6|5|8:+-----+-
0	New	1	0	1	1|2|3|4|7|6|5|8:+------+
0	New	0	0	1	1|2|3|4|7|6|5|8:+-------
0	New	0	1	1	1|2|3|4|7|6|8|5:++++++++
0	New	1	1	1	1|2|3|4|7|6|8|5:+++++++-
0	New	0	1	1	1|2|3|4|7|6|8|5:++++++-+
0	New	1	0	1	1|2|3|4|7|6|8|5:++++++--
0	New	0	1	0	1|2|3|4|7|6|8|5:+++++-++
0	New	1	0	0	1|2|3|4|7|6|8|5:+++++-+-
0	New	0	1	0	1|2|3|4|7|6|8|5:+++++--+
0	New	1	1	0	1|2|3|4|7|6|8|5:+++++---
0	New	0	1	0	1|2|3|4|7|6|8|5:++++-+++
0	New	1	0	0	1|2|3|4|7|6|8|5:++++-++-
0	New	0	0	0	1|2|3|4|7|6|8|5:++++-+-+
0	New	1	0	0	1|2|3|4|7|6|8|5:++++-+--
0	New	0	1	0	1|2|3|4|7|6|8|5:++++--++
0	New	1	0	0	1|2|3|4|7|6|8|5:++++--+-
0	New	0	1	0	1|2|3|4|7|6|8|5:++++---+
0	New	1	0	1	1|2|3|4|7|6|8|5:++++----
0	New	1	0	1	1|2|3|4|7|6|8|5:+++-++++
0	New	0	1	0	1|2|3|4|7|6|8|5:+++-+++-
0	New	1	0	0	1|2|3|4|7|6|8|5:+++-++-+
0	New	0	1	0	1|2|3|4|7|6|8|5:+++-++--
0	New	1	0	0	1|2|3|4|7|6|8|5:+++-+-++
0	New	0	0	0	1|2|3|4|7|6|8|5:+++-+-+-
0	New	1	0	0	1|2|3|4|7|6|8|5:+++-+--+
0	New	0	1	0	1|2|3|4|7|6|8|5:+++-+---
0	New	1	1	0	1|2|3|4|7|6|8|5:+++--+++
0	New	0	1	0	1|2|3|4|7|6|8|5:+++--++-
0	New	1	0	0	1|2|3|4|7|6|8|5:+++--+-+
0	New	0	1	0	1|2|3|4|7|6|8|5:+++--+--
0	New	1	0	0	1|2|3|4|7|6|8|5:+++---++
0	New	0	1	0	1|2|3|4|7|6|8|5:+++---+-
0	New	1	1	0	1|2|3|4|7|6|8|5:+++----+
0	New	0	1	1	1|2|3|4|7|6|8|5:+++-----
0	New	0	1	1	1|2|3|4|7|6|8|5:++-+++++
0	New	1	1	0	1|2|3|4|7|6|8|5:++-++++-
0	New	0	1	0	1|2|3|4|7|6|8|5:++-+++-+
0	New	1	0	0	1|2|3|4|7|6|8|5:++-+++--
0	New	0	1	0	1|2|3|4|7|6|8|5:++-++-++
0	New	1	0	0	1|2|3|4|7|6|8|5:++-++-+-
0	New	0	1	0	1|2|3|4|7|6|8|5:++-++--+
0	New	1	1	0	1|2|3|4|7|6|8|5:++-++---
0	New	0	1	0	1|2|3|4|7|6|8|5:++-+-+++
0	New	1	0	0	1|2|3|4|7|6|8|5:++-+-++-
0	New	0	0	0	1|2|3|4|7|6|8|5:++-+-+-+
0	New	1	0	0	1|2|3|4|7|6|8|5:++-+-+--
0	New	0	1	0	1|2|3|4|7|6|8|5:++-+--++
0	New	1	0	0	1|2|3|4|7|6|8|5:++-+--+-
0	New	0	1	0	1|2|3|4|7|6|8|5:++-+---+
0	New	1	0	1	1|2|3|4|7|6|8|5:++-+----
0	New	1	0	1	1|2|3|4|7|6|8|5:++--++++
0	New	0	1	0	1|2|3|4|7|6|8|5:++--+++-
0	New	1	0	0	1|2|3|4|7|6|8|5:++--++-+
0	New	0	1	0	1|2|3|4|7|6|8|5:++--++--
0	New	1	0	0	1|2|3|4|7|6|8|5:++--+-++
0	New	0	0	0	1|2|3|4|7|6|8|5:++--+-+-
0	New	1	0	0	1|2|3|4|7|6|8|5:++--+--+
0	New	0	1	0	1|2|3|4|7|6|8|5:++--+---
0	New	1	1	0	1|2|3|4|7|6|8|5:++---+++
0	New	0	1	0	1|2|3|4|7|6|8|5:++---++-
0	New	1	0	0	1|2|3|4|7|6|8|5:++---+-+
0	New	0	1	0	1|2|3|4|7|6|8|5:++---+--
0	New	1	0	1	1|2|3|4|7|6|8|5:++----++
0	New	0	1	1	1|2|3|4|7|6|8|5:++----+-
0	New	1	1	1	1|2|3|4|7|6|8|5:++-----+
0	New	0	1	1	1|2|3|4|7|6|8|5:++------
0	New	0	1	1	1|2|3|4|7|6|8|5:+-++++++
0	New	1	1	1	1|2|3|4|7|6|8|5:+-+++++-
0	New	0	1	1	1|2|3|4|7|6|8|5:+-++++-+
0	New	1	0	1	1|2|3|4|7|6|8|5:+-++++--
0	New	0	1	0	1|2|3|4|7|6|8|5:+-+++-++
0	New	1	0	0	1|2|3|4|7|6|8|5:+-+++-+-
0	New	0	1	0	1|2|3|4|7|6|8|5:+-+++--+
0	New	1	1	0	1|2|3|4|7|6|8|5:+-+++---
0	New	0	1	0	1|2|3|4|7|6|8|5:+-++-+++
0	New	1	0	0	1|2|3|4|7|6|8|5:+-++-++-
0	New	0	0	0	1|2|3|4|7|6|8|5:+-++-+-+
0	New	1	0	0	1|2|3|4|7|6|8|5:+-++-+--
0	New	0	1	0	1|2|3|4|7|6|8|5:+-++--++
0	New	1	0	0	1|2|3|4|7|6|8|5:+-++--+-
0	New	0	1	0	1|2|3|4|7|6|8|5:+-++---+
0	New	1	0	1	1|2|3|4|7|6|8|5:+-++----
0	New	1	0	1	1|2|3|4|7|6|8|5:+-+-++++
0	New	0	1	0	1|2|3|4|7|6|8|5:+-+-+++-
0	New	1	0	0	1|2|3|4|7|6|8|5:+-+-++-+
0	New	0	1	0	1|2|3|4|7|6|8|5:+-+-++--
0	New	1	0	0	1|2|3|4|7|6|8|5:+-+-+-++
0	New	0	0	0	1|2|3|4|7|6|8|5:+-+-+-+-
0	New	1	0	0	1|2|3|4|7|6|8|5:+-+-+--+
0	New	0	1	0	1|2|3|4|7|6|8|5:+-+-+---
0	New	1	1	0	1|2|3|4|7|6|8|5:+-+--+++
0	New	0	1	0	1|2|3|4|7|6|8|5:+-+--++-
0	New	1	0	0	1|2|3|4|7|6|8|5:+-+--+-+
0	New	0	1	0	1|2|3|4|7|6|8|5:+-+--+--
0	New	1	0	0	1|2|3|4|7|6|8|5:+-+---++
0	New	0	1	0	1|2|3|4|7|6|8|5:+-+---+-
0	New	1	1	0	1|2|3|4|7|6|8|5:+-+----+
0	New	0	1	1	1|2|3|4|7|6|8|5:+-+-----
0	New	0	1	1	1|2|3|4|7|6|8|5:+--+++++
0	New	1	1	0	1|2|3|4|7|6|8|5:+--++++-
0	New	0	1	0	1|2|3|4|7|6|8|5:+--+++-+
0	New	1	0	0	1|2|3|4|7|6|8|5:+--+++--
0	New	0	1	0	1|2|3|4|7|6|8|5:+--++-++
0	New	1	0	0	1|2|3|4|7|6|8|5:+--++-+-
0	New	0	1	0	1|2|3|4|7|6|8|5:+--++--+
0	New	1	1	0	1|2|3|4|7|6|8|5:+--++---
0	New	0	1	0	1|2|3|4|7|6|8|5:+--+-+++
0	New	1	0	0	1|2|3|4|7|6|8|5:+--+-++-
0	New	0	0	0	1|2|3|4|7|6|8|5:+--+-+-+
0	New	1	0	0	1|2|3|4|7|6|8|5:+--+-+--
0	New	0	1	0	1|2|3|4|7|6|8|5:+--+--++
0	New	1	0	0	1|2|3|4|7|6|8|5:+--+--+-
0	New	0	1	0	1|2|3|4|7|6|8|5:+--+---+
0	New	1	0	1	1|2|3|4|7|6|8|5:+--+----
0	New	1	0	1	1|2|3|4|7|6|8|5:+---++++
0	New	0	1	0	1|2|3|4|7|6|8|5:+---+++-
0	New	1	0	0	1|2|3|4|7|6|8|5:+---++-+
0	New	0	1	0	1|2|3|4|7|6|8|5:+---++--
0	New	1	0	0	1|2|3|4|7|6|8|5:+---+-++
0	New	0	0	0	1|2|3|4|7|6|8|5:+---+-+-
0	New	1	0	0	1|2|3|4|7|6|8|5:+---+--+
0	New	0	1	0	1|2|3|4|7|6|8|5:+---+---
0	New	1	1	0	1|2|3|4|7|6|8|5:+----+++
0	New	0	1	0	1|2|3|4|7|6|8|5:+----++-
0	New	1	0	0	1|2|3|4|7|6|8|5:+----+-+
0	New	0	1	0	1|2|3|4|7|6|8|5:+----+--
0	New	1	0	1	1|2|3|4|7|6|8|5:+-----++
0	New	0	1	1	1|2|3|4|7|6|8|5:+-----+-
0	New	1	1	1	1|2|3|4|7|6|8|5:+------+
0	New	0	1	1	1|2|3|4|7|6|8|5:+-------
0	New	0	1	1	1|2|3|4|7|5|6|8:++++++++
0	New	1	0	1	1|2|3|4|7|5|6|8:+++++++-
0	New	0	1	0	1|2|3|4|7|5|6|8:++++++-+
0	New	1	1	0	1|2|3|4|7|5|6|8:++++++--
0	New	0	1	1	1|2|3|4|7|5|6|8:+++++-++
0	New	1	0	1	1|2|3|4|7|5|6|8:+++++-+-
0	New	0	1	0	1|2|3|4|7|5|6|8:+++++--+
0	New	1	0	0	1|2|3|4|7|5|6|8:+++++---
0	New	1	0	0	1|2|3|4|7|5|6|8:++++-+++
0	New	0	1	0	1|2|3|4|7|5|6|8:++++-++-
0	New	1	0	0	1|2|3|4|7|5|6|8:++++-+-+
0	New	0	0	0	1|2|3|4|7|5|6|8:++++-+--
0	New	1	0	0	1|2|3|4|7|5|6|8:++++--++
0	New	0	1	0	1|2|3|4|7|5|6|8:++++--+-
0	New	1	1	0	1|2|3|4|7|5|6|8:++++---+
0	New	0	1	0	1|2|3|4|7|5|6|8:++++----
0	New	0	1	0	1|2|3|4|7|5|6|8:+++-++++
0	New	1	1	0	1|2|3|4|7|5|6|8:+++-+++-
0	New	0	1	0	1|2|3|4|7|5|6|8:+++-++-+
0	New	1	0	0	1|2|3|4|7|5|6|8:+++-++--
0	New	0	0	0	1|2|3|4|7|5|6|8:+++-+-++
0	New	1	0	0	1|2|3|4|7|5|6|8:+++-+-+-
0	New	0	1	0	1|2|3|4|7|5|6|8:+++-+--+
0	New	1	0	0	1|2|3|4|7|5|6|8:+++-+---
0	New	1	0	0	1|2|3|4|7|5|6|8:+++--+++
0	New	0	1	0	1|2|3|4|7|5|6|8:+++--++-
0	New	1	0	0	1|2|3|4|7|5|6|8:+++--+-+
0	New	0	1	0	1|2|3|4|7|5|6|8:+++--+--
0	New	1	1	0	1|2|3|4|7|5|6|8:+++---++
0	New	0	1	0	1|2|3|4|7|5|6|8:+++---+-
0	New	1	0	1	1|2|3|4|7|5|6|8:+++----+
0	New	0	1	1	1|2|3|4|7|5|6|8:+++-----
0	New	0	1	1	1|2|3|4|7|5|6|8:++-+++++
0	New	1	0	1	1|2|3|4|7|5|6|8:++-++++-
0	New	0	1	0	1|2|3|4|7|5|6|8:++-+++-+
0	New	1	1	0	1|2|3|4|7|5|6|8:++-+++--
0	New	0	1	0	1|2|3|4|7|5|6|8:++-++-++
0	New	1	0	0	1|2|3|4|7|5|6|8:++-++-+-
0	New	0	1	0	1|2|3|4|7|5|6|8:++-++--+
0	New	1	0	0	1|2|3|4|7|5|6|8:++-++---
0	New	1	0	0	1|2|3|4|7|5|6|8:++-+-+++
0	New	0	1	0	1|2|3|4|7|5|6|8:++-+-++-
0	New	1	0	0	1|2|3|4|7|5|6|8:++-+-+-+
0	New	0	0	0	1|2|3|4|7|5|6|8:++-+-+--
0	New	1	0	0	1|2|3|4|7|5|6|8:++-+--++
0	New	0	1	0	1|2|3|4|7|5|6|8:++-+--+-
0	New	1	1	0	1|2|3|4|7|5|6|8:++-+---+
0	New	0	1	0	1|2|3|4|7|5|6|8:++-+----
0	New	0	1	0	1|2|3|4|7|5|6|8:++--++++
0	New	1	1	0	1|2|3|4|7|5|6|8:++--+++-
0	New	0	1	0	1|2|3|4|7|5|6|8:++--++-+
0	New	1	0	0	1|2|3|4|7|5|6|8:++--++--
0	New	0	0	0	1|2|3|4|7|5|6|8:++--+-++
0	New	1	0	0	1|2|3|4|7|5|6|8:++--+-+-
0	New	0	1	0	1|2|3|4|7|5|6|8:++--+--+
0	New	1	0	0	1|2|3|4|7|5|6|8:++--+---
0	New	1	0	0	1|2|3|4|7|5|6|8:++---+++
0	New	0	1	0	1|2|3|4|7|5|6|8:++---++-
0	New	1	0	1	1|2|3|4|7|5|6|8:++---+-+
0	New	0	1	1	1|2|3|4|7|5|6|8:++---+--
0	New	1	1	0	1|2|3|4|7|5|6|8:++----++
0	New	0	1	0	1|2|3|4|7|5|6|8:++----+-
0	New	1	0	1	1|2|3|4|7|5|6|8:++-----+
0	New	0	1	1	1|2|3|4|7|5|6|8:++------
0	New	0	1	1	1|2|3|4|7|5|6|8:+-++++++
0	New	1	0	1	1|2|3|4|7|5|6|8:+-+++++-
0	New	0	1	0	1|2|3|4|7|5|6|8:+-++++-+
0	New	1	1	0	1|2|3|4|7|5|6|8:+-++++--
0	New	0	1	1	1|2|3|4|7|5|6|8:+-+++-++
0	New	1	0	1	1|2|3|4|7|5|6|8:+-+++-+-
0	New	0	1	0	1|2|3|4|7|5|6|8:+-+++--+
0	New	1	0	0	1|2|3|4|7|5|6|8:+-+++---
0	New	1	0	0	1|2|3|4|7|5|6|8:+-++-+++
0	New	0	1	0	1|2|3|4|7|5|6|8:+-++-++-
0	New	1	0	0	1|2|3|4|7|5|6|8:+-++-+-+
0	New	0	0	0	1|2|3|4|7|5|6|8:+-++-+--
0	New	1	0	0	1|2|3|4|7|5|6|8:+-++--++
0	New	0	1	0	1|2|3|4|7|5|6|8:+-++--+-
0	New	1	1	0	1|2|3|4|7|5|6|8:+-++---+
0	New	0	1	0	1|2|3|4|7|5|6|8:+-++----
0	New	0	1	0	1|2|3|4|7|5|6|8:+-+-++++
0	New	1	1	0	1|2|3|4|7|5|6|8:+-+-+++-
0	New	0	1	0	1|2|3|4|7|5|6|8:+-+-++-+
0	New	1	0	0	1|2|3|4|7|5|6|8:+-+-++--
0	New	0	0	0	1|2|3|4|7|5|6|8:+-+-+-++
0	New	1	0	0	1|2|3|4|7|5|6|8:+-+-+-+-
0	New	0	1	0	1|2|3|4|7|5|6|8:+-+-+--+
0	New	1	0	0	1|2|3|4|7|5|6|8:+-+-+---
0	New	1	0	0	1|2|3|4|7|5|6|8:+-+--+++
0	New	0	1	0	1|2|3|4|7|5|6|8:+-+--++-
0	New	1	0	0	1|2|3|4|7|5|6|8:+-+--+-+
0	New	0	1	0	1|2|3|4|7|5|6|8:+-+--+--
0	New	1	1	0	1|2|3|4|7|5|6|8:+-+---++
0	New	0	1	0	1|2|3|4|7|5|6|8:+-+---+-
0	New	1	0	1	1|2|3|4|7|5|6|8:+-+----+
0	New	0	1	1	1|2|3|4|7|5|6|8:+-+-----
0	New	0	1	1	1|2|3|4|7|5|6|8:+--+++++
0	New	1	0	1	1|2|3|4|7|5|6|8:+--++++-
0	New	0	1	0	1|2|3|4|7|5|6|8:+--+++-+
0	New	1	1	0	1|2|3|4|7|5|6|8:+--+++--
0	New	0	1	0	1|2|3|4|7|5|6|8:+--++-++
0	New	1	0	0	1|2|3|4|7|5|6|8:+--++-+-
0	New	0	1	0	1|2|3|4|7|5|6|8:+--++--+
0	New	1	0	0	1|2|3|4|7|5|6|8:+--++---
0	New	1	0	0	1|2|3|4|7|5|6|8:+--+-+++
0	New	0	1	0	1|2|3|4|7|5|6|8:+--+-++-
0	New	1	0	0	1|2|3|4|7|5|6|8:+--+-+-+
0	New	0	0	0	1|2|3|4|7|5|6|8:+--+-+--
0	New	1	0	0	1|2|3|4|7|5|6|8:+--+--++
0	New	0	1	0	1|2|3|4|7|5|6|8:+--+--+-
0	New	1	1	0	1|2|3|4|7|5|6|8:+--+---+
0	New	0	1	0	1|2|3|4|7|5|6|8:+--+----
0	New	0	1	0	1|2|3|4|7|5|6|8:+---++++
0	New	1	1	0	1|2|3|4|7|5|6|8:+---+++-
0	New	0	1	0	1|2|3|4|7|5|6|8:+---++-+
0	New	1	0	0	1|2|3|4|7|5|6|8:+---++--
0	New	0	0	0	1|2|3|4|7|5|6|8:+---+-++
0	New	1	0	0	1|2|3|4|7|5|6|8:+---+-+-
0	New	0	1	0	1|2|3|4|7|5|6|8:+---+--+
0	New	1	0	0	1|2|3|4|7|5|6|8:+---+---
0	New	1	0	0	1|2|3|4|7|5|6|8:+----+++
0	New	0	1	0	1|2|3|4|7|5|6|8:+----++-
0	New	1	0	1	1|2|3|4|7|5|6|8:+----+-+
0	New	0	1	1	1|2|3|4|7|5|6|8:+----+--
0	New	1	1	0	1|2|3|4|7|5|6|8:+-----++
0	New	0	1	0	1|2|3|4|7|5|6|8:+-----+-
0	New	1	0	1	1|2|3|4|7|5|6|8:+------+
0	New	0	1	1	1|2|3|4|7|5|6|8:+-------
0	New	0	0	1	1|2|3|4|7|5|8|6:++++++++
0	New	1	1	0	1|2|3|4|7|5|8|6:+++++++-
0	New	0	1	1	1|2|3|4|7|5|8|6:++++++-+
0	New	1	1	0	1|2|3|4|7|5|8|6:++++++--
0	New	0	1	1	1|2|3|4|7|5|8|6:+++++-++
0	New	1	1	0	1|2|3|4|7|5|8|6:+++++-+-
0	New	0	1	1	1|2|3|4|7|5|8|6:+++++--+
0	New	1	1	0	1|2|3|4|7|5|8|6:+++++---
0	New	1	0	0	1|2|3|4|7|5|8|6:++++-+++
0	New	0	1	0	1|2|3|4|7|5|8|6:++++-++-
0	New	1	0	0	1|2|3|4|7|5|8|6:++++-+-+
0	New	0	1	0	1|2|3|4|7|5|8|6:++++-+--
0	New	1	1	0	1|2|3|4|7|5|8|6:++++--++
0	New	0	1	0	1|2|3|4|7|5|8|6:++++--+-
0	New	1	1	0	1|2|3|4|7|5|8|6:++++---+
0	New	0	1	0	1|2|3|4|7|5|8|6:++++----
0	New	0	1	0	1|2|3|4|7|5|8|6:+++-++++
0	New	1	1	0	1|2|3|4|7|5|8|6:+++-+++-
0	New	0	1	0	1|2|3|4|7|5|8|6:+++-++-+
0	New	1	1	0	1|2|3|4|7|5|8|6:+++-++--
0	New	0	1	0	1|2|3|4|7|5|8|6:+++-+-++
0	New	1	0	0	1|2|3|4|7|5|8|6:+++-+-+-
0	New	0	1	0	1|2|3|4|7|5|8|6:+++-+--+
0	New	1	0	0	1|2|3|4|7|5|8|6:+++-+---
0	New	1	1	0	1|2|3|4|7|5|8|6:+++--+++
0	New	0	1	0	1|2|3|4|7|5|8|6:+++--++-
0	New	1	1	0	1|2|3|4|7|5|8|6:+++--+-+
0	New	0	1	0	1|2|3|4|7|5|8|6:+++--+--
0	New	1	1	0	1|2|3|4|7|5|8|6:+++---++
0	New	0	1	1	1|2|3|4|7|5|8|6:+++---+-
0	New	1	1	0	1|2|3|4|7|5|8|6:+++----+
0	New	0	0	1	1|2|3|4|7|5|8|6:+++-----
0	New	0	0	1	1|2|3|4|7|5|8|6:++-+++++
0	New	1	1	0	1|2|3|4|7|5|8|6:++-++++-
0	New	0	1	1	1|2|3|4|7|5|8|6:++-+++-+
0	New	1	1	0	1|2|3|4|7|5|8|6:++-+++--
0	New	0	1	0	1|2|3|4|7|5|8|6:++-++-++
0	New	1	1	0	1|2|3|4|7|5|8|6:++-++-+-
0	New	0	1	0	1|2|3|4|7|5|8|6:++-++--+
0	New	1	1	0	1|2|3|4|7|5|8|6:++-++---
0	New	1	0	0	1|2|3|4|7|5|8|6:++-+-+++
0	New	0	1	0	1|2|3|4|7|5|8|6:++-+-++-
0	New	1	0	0	1|2|3|4|7|5|8|6:++-+-+-+
0	New	0	1	0	1|2|3|4|7|5|8|6:++-+-+--
0	New	1	1	0	1|2|3|4|7|5|8|6:++-+--++
0	New	0	1	0	1|2|3|4|7|5|8|6:++-+--+-
0	New	1	1	0	1|2|3|4|7|5|8|6:++-+---+
0	New	0	1	0	1|2|3|4|7|5|8|6:++-+----
0	New	0	1	0	1|2|3|4|7|5|8|6:++--++++
0	New	1	1	0	1|2|3|4|7|5|8|6:++--+++-
0	New	0	1	0	1|2|3|4|7|5|8|6:++--++-+
0	New	1	1	0	1|2|3|4|7|5|8|6:++--++--
0	New	0	1	0	1|2|3|4|7|5|8|6:++--+-++
0	New	1	0	0	1|2|3|4|7|5|8|6:++--+-+-
0	New	0	1	0	1|2|3|4|7|5|8|6:++--+--+
0	New	1	0	0	1|2|3|4|7|5|8|6:++--+---
0	New	1	1	0	1|2|3|4|7|5|8|6:++---+++
0	New	0	1	1	1|2|3|4|7|5|8|6:++---++-
0	New	1	1	0	1|2|3|4|7|5|8|6:++---+-+
0	New	0	1	1	1|2|3|4|7|5|8|6:++---+--
0	New	1	1	0	1|2|3|4|7|5|8|6:++----++
0	New	0	1	1	1|2|3|4|7|5|8|6:++----+-
0	New	1	1	0	1|2|3|4|7|5|8|6:++-----+
0	New	0	0	1	1|2|3|4|7|5|8|6:++------
0	New	0	0	1	1|2|3|4|7|5|8|6:+-++++++
0	New	1	1	0	1|2|3|4|7|5|8|6:+-+++++-
0	New	0	1	1	1|2|3|4|7|5|8|6:+-++++-+
0	New	1	1	0	1|2|3|4|7|5|8|6:+-++++--
0	New	0	1	1	1|2|3|4|7|5|8|6:+-+++-++
0	New	1	1	0	1|2|3|4|7|5|8|6:+-+++-+-
0	New	0	1	1	1|2|3|4|7|5|8|6:+-+++--+
0	New	1	1	0	1|2|3|4|7|5|8|6:+-+++---
0	New	1	0	0	1|2|3|4|7|5|8|6:+-++-+++
0	New	0	1	0	1|2|3|4|7|5|8|6:+-++-++-
0	New	1	0	0	1|2|3|4|7|5|8|6:+-++-+-+
0	New	0	1	0	1|2|3|4|7|5|8|6:+-++-+--
[truncated: 1,046,576+ more rows]

## Sheet: ECOD99_lt8beta_independent_cura
e2ybbA2	6	1|6|2|5|4|3:++-+-+	independent=1	0.00793651	309.1.1.8	14	9	a+b_two_layers
e4bx8B4	7	1|2|7|6|4|3|5:+-----+	independent=1	0.0185185	2111.86.1.2	3	18	a/b_three-layered_sandwiches
e2aepA1	4	1|2|3|4:+-+-	independent=1	0.00029274	5.1.3.19	122	28	beta_duplicates_or_obligate_multimers
e2aepA1	4	1|2|3|4:+-+-	independent=1	0.00029274	5.1.3.19	122	28	beta_duplicates_or_obligate_multimers
e2aepA1	4	1|2|3|4:+-+-	independent=1	0.00029274	5.1.3.19	122	28	beta_duplicates_or_obligate_multimers
e2aepA1	4	1|2|3|4:+-+-	independent=1	0.00029274	5.1.3.19	122	28	beta_duplicates_or_obligate_multimers
e1s0wD2	5	1|5|4|3|2:+-+-+	independent=1	0.025641	809.1.1.1	3	13	a+b_two_layers
e4hizA4	3	1|2|3:+-+	independent=1	0.025641	79.1.1.65	13	3	beta_duplicates_or_obligate_multimers
e2wj7A1	3	1|2|3:+-+	independent=1	0.00689655	319.1.1.2	5	29	beta_sandwiches
e1h3gA2	6	1|2|3|6|4|5:+-+-+-	independent=1	0.00483092	12.1.1.7	69	3	beta_sandwiches
e2mvoA1	4	1|2|3|4:+-+-	independent=1	1	3982.1.1.1	1	1	a+b_complex_topology
e4kxtA2	4	2|1|3|4:++++	independent=1	0.0153846	2111.107.1.6	5	13	a/b_three-layered_sandwiches
e1xmxA2	3	1|3|2:+-+	independent=1	0.00208333	101.1.2.542	480	1	alpha_arrays
e4lrjB1	5	1|2|3|5|4:+-+-+	independent=1	0.00581395	206.1.1.133	43	4	a+b_complex_topology
e4lrjB1	3	1|2|3:+-+	independent=1	0.00581395	206.1.1.133	43	4	a+b_complex_topology
e1q53B1	4	4|1|3|2:+-+-	independent=1	0.00308642	304.4.1.5	36	9	a+b_two_layers
e4g8tA1	3	1|2|3:+++	independent=1	6.126e-05	2002.1.1.1056	154	106	a/b_barrels
e4g8tA1	3	1|2|3:+++	independent=1	6.126e-05	2002.1.1.1056	154	106	a/b_barrels
e1um9B1	5	1|3|2|4|5:+----	independent=1	0.025641	2111.14.1.1	3	13	a/b_three-layered_sandwiches
e5ecjA1	3	1|3|2:+-+	independent=1	0.0166667	70.3.1.7	12	5	beta_barrels
e3obqA1	6	1|2|3|4|6|5:+-+-+-	independent=1	0.025	216.1.1.4	10	4	a+b_two_layers
e4v2uA1	6	3|2|1|4|5|6:++++++	independent=1	0.00460829	2111.1.1.231	31	7	a/b_three-layered_sandwiches
e4muoA2	7	3|2|1|4|5|6|7:+++++-+	independent=1	0.0625	2111.42.1.1	1	16	a/b_three-layered_sandwiches
e3s21A1	5	1|5|4|2|3:+-+++	independent=1	0.01	2111.79.1.27	20	5	a/b_three-layered_sandwiches
e2vknA1	5	5|1|2|3|4:+-+-+	independent=1	2.628e-05	4.1.1.116	142	268	beta_barrels
e1xdfB1	7	1|7|6|5|4|3|2:+-+-+-+	independent=1	0.00158983	331.3.1.15	17	37	a+b_two_layers
e4x7uB1	7	3|2|1|4|5|7|6:+++++-+	independent=1	0.00054825	2003.1.5.77	228	8	a/b_three-layered_sandwiches
e3qwyA1	5	5|1|2|3|4:+-+-+	independent=1	2.628e-05	4.1.1.116	142	268	beta_barrels
e2zjqA2	7	1|6|2|3|4|5|7:+-+-+-+	independent=1	0.00088028	4.1.1.447	142	8	beta_barrels
e3kzwA2	6	1|6|5|2|4|3:+++++-	independent=1	0.010101	2111.27.1.5	11	9	a/b_three-layered_sandwiches
e4ip2C3	3	1|2|3:++-	independent=1	0.166667	3688.1.1.1	1	6	a+b_two_layers
e4guaA3	6	1|6|5|2|4|3:+++++-	independent=1	0.00649351	2111.27.1.2	11	14	a/b_three-layered_sandwiches
e3vpbB1	4	1|4|2|3:+-+-	independent=1	0.00155039	206.1.3.22	43	15	a+b_complex_topology
e3vpbB1	5	3|2|1|4|5:+-+-+	independent=1	0.00155039	206.1.3.22	43	15	a+b_complex_topology
e4wutA2	6	2|1|3|4|5|6:++++++	independent=1	0.0005102	2007.1.2.41	70	28	a/b_three-layered_sandwiches
e1snyA1	8	3|2|1|4|5|6|7|8:+++++++-	independent=1	3.595e-05	2003.1.1.332	228	122	a/b_three-layered_sandwiches
e1ul7A1	5	1|5|4|3|2:+-+-+	independent=1	0.0555556	331.4.1.1	6	3	a+b_two_layers
e1euzC1	7	4|3|2|1|5|6|7:+-+++++	independent=1	0.00019069	2003.1.1.24	228	23	a/b_three-layered_sandwiches
e1yrzB2	4	1|2|3|4:+-+-	independent=1	0.00024108	5.1.2.5	122	34	beta_duplicates_or_obligate_multimers
e1yrzB2	4	1|2|3|4:+-+-	independent=1	0.00024108	5.1.2.5	122	34	beta_duplicates_or_obligate_multimers
e1yrzB2	4	1|2|3|4:+-+-	independent=1	0.00024108	5.1.2.5	122	34	beta_duplicates_or_obligate_multimers
e1yrzB2	4	1|2|3|4:+-+-	independent=1	0.00024108	5.1.2.5	122	34	beta_duplicates_or_obligate_multimers
e2bgrA2	8	1|2|4|3|5|6|7|8:+-++++++	independent=1	0.00023742	2111.78.1.6	26	162	a/b_three-layered_sandwiches
e3tcfA1	6	2|6|1|5|3|4:+-+---	independent=1	0.0004223	2111.17.1.214	74	32	a/b_three-layered_sandwiches
e2nuhA1	4	4|1|3|2:+-+-	independent=1	0.00520833	304.5.1.2	12	16	a+b_two_layers
e1zsqA2	5	1|2|5|3|4:+----	independent=1	0.0175439	2007.2.3.4	19	3	a/b_three-layered_sandwiches
e4o2iA1	3	1|3|2:++-	independent=1	0.00757576	2498.1.1.34	33	4	mixed_a+b_and_a/b
e4je3B1	4	2|1|3|4:+--+	independent=1	1	3771.1.1.1	1	1	a+b_two_layers
e3vh1A2	4	1|2|3|4:+--+	independent=1	0.025	3351.1.1.1	4	10	a/b_three-layered_sandwiches
e2x26A1	5	5|1|4|2|3:+-+++	independent=1	0.0012285	2111.17.1.88	74	11	a/b_three-layered_sandwiches
e1p15A1	8	1|2|8|3|7|6|5|4:+----+-+	independent=1	0.00092336	2007.2.3.10	19	57	a/b_three-layered_sandwiches
e2w96B1	5	1|2|3|5|4:+-+-+	independent=1	4.455e-05	206.1.1.24	43	522	a+b_complex_topology
e4q5wB1	5	5|1|2|3|4:+-+-+	independent=1	0.00070423	4.1.1.78	142	10	beta_barrels
e4z87A1	3	1|2|3:+-+	independent=1	0.00011806	2002.1.1.217	154	55	a/b_barrels
e4pvfA1	7	1|7|6|5|4|2|3:+-+++++	independent=1	0.00112486	2111.77.1.72	7	127	a/b_three-layered_sandwiches
e3b8pA1	4	4|1|3|2:+-+-	independent=1	0.0833333	304.58.1.2	1	12	a+b_two_layers
e2gvkA3	4	4|1|3|2:+-+-	independent=1	0.00308642	304.4.1.110	36	9	a+b_two_layers
e3u23A1	5	5|1|2|3|4:+-+-+	independent=1	2.628e-05	4.1.1.116	142	268	beta_barrels
e3j6vB1	3	1|3|2:+-+	independent=1	0.0222222	2007.6.1.34	15	3	a/b_three-layered_sandwiches
e3b4tA1	4	2|1|3|4:+-+-	independent=1	0.0416667	245.1.1.12	6	4	a+b_two_layers
e4elmH3	3	1|3|2:+-+	independent=1	2.549e-05	11.1.1.300	503	78	beta_sandwiches
e3fcpA2	3	1|2|3:+-+	independent=1	0.00079618	218.1.1.3	8	157	a+b_two_layers
e2bp7D2	5	1|2|3|5|4:+++++	independent=1	0.00378788	2111.75.1.9	11	24	a/b_three-layered_sandwiches
e1eu1A5	6	2|1|6|5|4|3:+-++++	independent=1	0.0185185	2003.2.1.19	3	18	a/b_three-layered_sandwiches
e1eu1A5	3	1|2|3:+-+	independent=1	0.0185185	2003.2.1.19	3	18	a/b_three-layered_sandwiches
e3gnnA1	5	1|5|4|3|2:+++++	independent=1	0.00046382	2002.1.1.165	154	14	a/b_barrels
e2r53A1	3	1|2|3:+-+	independent=1	0.00395257	385.1.1.11	11	23	few_secondary_structure_elements
e1l5pA1	5	2|1|5|3|4:+--+-	independent=1	0.0001677	221.1.1.12	89	67	a+b_two_layers
e4mv9A3	3	1|3|2:+-+	independent=1	0.0009434	325.1.1.2	53	20	a+b_complex_topology
e4cczA4	8	1|8|7|6|5|4|3|2:++++++++	independent=1	0.00081169	2002.1.1.173	154	8	a/b_barrels
e5es5A4	4	1|2|3|4:+++-	independent=1	0.00520833	2111.84.1.13	3	64	a/b_three-layered_sandwiches
e2pm9A1	3	1|2|3:+-+	independent=1	0.00091075	5.1.4.44	122	9	beta_duplicates_or_obligate_multimers
e2pm9A1	4	1|2|3|4:+-+-	independent=1	0.00091075	5.1.4.44	122	9	beta_duplicates_or_obligate_multimers
e2pm9A1	3	1|2|3:+-+	independent=1	0.00091075	5.1.4.44	122	9	beta_duplicates_or_obligate_multimers
e2pm9A1	4	1|2|3|4:+-+-	independent=1	0.00091075	5.1.4.44	122	9	beta_duplicates_or_obligate_multimers
e2pm9A1	4	1|2|3|4:+-+-	independent=1	0.00091075	5.1.4.44	122	9	beta_duplicates_or_obligate_multimers
e2pm9A1	4	1|2|3|4:+-+-	independent=1	0.00091075	5.1.4.44	122	9	beta_duplicates_or_obligate_multimers
e3dwlD1	5	1|2|3|5|4:+-+-+	independent=1	0.166667	241.6.1.2	3	2	a+b_two_layers
e2o2oA1	5	5|1|2|3|4:+-+-+	independent=1	2.628e-05	4.1.1.116	142	268	beta_barrels
e1phzA1	4	4|1|3|2:+-+-	independent=1	0.01	304.8.1.74	20	5	a+b_two_layers
e3oenA1	4	4|1|3|2:+-++	independent=1	0.0027027	2111.17.1.314	74	5	a/b_three-layered_sandwiches
e1prtI2	5	1|5|2|3|4:+--+-	independent=1	0.0238095	209.1.1.1	14	3	a+b_complex_topology
e1g55A1	8	3|2|1|4|5|7|6|8:+++++-++	independent=1	0.0004386	2003.1.5.7	228	10	a/b_three-layered_sandwiches
e1g55A1	3	1|2|3:++-	independent=1	0.0004386	2003.1.5.7	228	10	a/b_three-layered_sandwiches
e1rypG1	5	1|2|3|4|5:+-+-+	independent=1	0.00118343	210.1.1.2	13	65	a+b_four_layers
e3kyeA1	5	2|1|5|4|3:+-+-+	independent=1	0.00568182	223.2.1.9	16	11	a+b_three_layers
e2hzkA2	5	5|1|4|2|3:+-+++	independent=1	0.00010811	2111.17.1.302	74	125	a/b_three-layered_sandwiches
e3ga7A1	8	1|2|4|3|5|6|7|8:+-++++++	independent=1	0.00023742	2111.78.1.6	26	162	a/b_three-layered_sandwiches
e4tlyA1	5	1|3|2|4|5:+++-+	independent=1	0.00268817	2485.1.1.289	62	6	a+b_three_layers
e3chmA2	3	1|3|2:+-+	independent=1	0.00104167	101.1.2	480	2	alpha_arrays
e2j42A10	3	2|1|3:+-+	independent=1	0.25	5096.1.1.2	1	4	few_secondary_structure_elements
e3fgeA1	7	2|1|5|6|7|4|3:+-+-+-+	independent=1	0.00019524	1.1.5.4	197	26	beta_barrels
e3f5pT1	6	1|5|6|4|3|2:++-+-+	independent=1	4.455e-05	206.1.1.24	43	522	a+b_complex_topology
e3f5pT1	3	1|2|3:+-+	independent=1	4.455e-05	206.1.1.24	43	522	a+b_complex_topology
e1gudA2	6	2|1|3|4|5|6:++++++	independent=1	0.0005102	2007.1.2.41	70	28	a/b_three-layered_sandwiches
e2f2xA1	5	5|1|2|3|4:+-+-+	independent=1	2.628e-05	4.1.1.116	142	268	beta_barrels
e4v6wAJ1	3	2|1|3:+-+	independent=1	0.0008643	221.1.2.19	89	13	a+b_two_layers
e3h7qA1	3	1|3|2:+-+	independent=1	0.015625	301.8.1.2	4	16	a+b_three_layers
e2jzhA1	7	3|2|4|1|5|6|7:++++++-	independent=1	0.166667	2111.34.1.1	1	6	a/b_three-layered_sandwiches
e4v3pLG1	5	5|1|2|3|4:+-+-+	independent=1	0.00046948	4.1.1.779	142	15	beta_barrels
e3u9iA2	4	4|1|2|3:+-+-	independent=1	0.00079618	218.1.1.3	8	157	a+b_two_layers
e2axoA3	4	2|1|3|4:++-+	independent=1	0.016129	2485.1.1.72	62	1	a+b_three_layers
e3js3A1	8	8|1|2|3|4|5|6|7:++++++++	independent=1	0.0004995	2002.1.1.40	154	13	a/b_barrels
e2xj7A4	5	1|2|5|3|4:+-+-+	independent=1	0.00063573	10.1.2.223	143	11	beta_sandwiches
e1qmrA1	7	1|7|6|5|4|3|2:+-+-+-+	independent=1	0.00158983	331.3.1.15	17	37	a+b_two_layers
e1b64A1	4	4|1|3|2:+-+-	independent=1	0.166667	304.16.1.3	2	3	a+b_two_layers
e1v5tA1	4	2|1|4|3:+--+	independent=1	0.00022472	221.1.1.39	89	50	a+b_two_layers
e1jtvA1	7	3|2|1|4|5|6|7:+++++++	independent=1	3.595e-05	2003.1.1.332	228	122	a/b_three-layered_sandwiches
e4qtpB1	5	1|2|3|4|5:+----	independent=1	0.0181818	2496.1.1.4	5	11	a/b_three-layered_sandwiches
e4wwcA1	6	1|2|3|6|5|4:+-+-+-	independent=1	0.0144928	814.1.1.3	3	23	a+b_two_layers
e1vdwA2	6	2|1|3|6|4|5:+++-+-	independent=1	0.00961538	2111.88.1.4	4	26	a/b_three-layered_sandwiches
e1mi1B1	7	4|3|2|1|7|6|5:+-+-+-+	independent=1	0.00892857	220.1.1.19	56	2	beta_barrels
e3f3mA1	5	3|2|1|4|5:+++++	independent=1	0.00108932	2005.1.1.218	34	27	a/b_three-layered_sandwiches
e1e5dA2	5	2|1|3|4|5:+++++	independent=1	0.00125313	2007.2.1.1	19	42	a/b_three-layered_sandwiches
e2czgA1	4	1|4|2|3:+-+-	independent=1	0.00027042	206.1.3.1	43	86	a+b_complex_topology
e4oo8D1	6	5|4|1|2|3|6:+++-++	independent=1	0.0018018	2484.1.1.87	111	5	mixed_a+b_and_a/b
e1xbtH2	6	6|1|5|4|2|3:++++++	independent=1	0.00050787	2004.1.1.242	179	11	a/b_three-layered_sandwiches
e3wo8B1	4	1|2|3|4:++++	independent=1	0.0004995	2002.1.1.706	154	13	a/b_barrels
e1l1sA1	5	5|1|2|3|4:+++++	independent=1	0.037037	2111.43.1.1	3	9	a/b_three-layered_sandwiches
e2uyoA1	7	3|2|1|4|5|7|6:+++++-+	independent=1	0.00062657	2003.1.5.17	228	7	a/b_three-layered_sandwiches
e1ru3A3	4	3|1|2|4:+-++	independent=1	0.5	4971.1.1.1	1	2	a+b_complex_topology
e1iaxA3	3	1|3|2:+-+	independent=1	0.00127877	3016.1.1.63	46	17	a+b_two_layers
e4jakA1	6	3|2|1|5|4|6:++++++	independent=1	0.00362319	2488.1.1.7	12	23	a/b_three-layered_sandwiches
e2b2nA1	6	1|2|3|4|5|6:++-+-+	independent=1	0.125	506.2.1.2	2	4	beta_meanders
e3lwgB1	6	1|2|4|5|6|3:+-+-+-	independent=1	0.00069444	222.1.1.55	24	60	a+b_two_layers
e3uekA1	3	1|2|3:++-	independent=1	0.333333	3762.1.1.1	1	3	alpha_arrays
e1gg4A3	5	1|5|4|3|2:+----	independent=1	0.0222222	2493.1.1.10	5	9	a/b_three-layered_sandwiches
e2fd6U2	5	2|1|4|3|5:+-+-+	independent=1	0.010101	382.1.1.5	9	11	few_secondary_structure_elements
e4fgoA1	6	6|5|1|2|3|4:+-+-+-	independent=1	0.00909091	219.1.1.60	55	2	a+b_complex_topology
e2c6zA1	3	1|2|3:+--	independent=1	0.0222222	232.1.1.1	5	9	a+b_duplicates_or_obligate_multimers
e2c6zA1	3	1|2|3:+--	independent=1	0.0222222	232.1.1.1	5	9	a+b_duplicates_or_obligate_multimers
e2c6zA1	3	1|2|3:+--	independent=1	0.0222222	232.1.1.1	5	9	a+b_duplicates_or_obligate_multimers
e2c6zA1	3	1|2|3:+--	independent=1	0.0222222	232.1.1.1	5	9	a+b_duplicates_or_obligate_multimers
e2gf9A1	6	2|3|1|4|5|6:+-----	independent=1	3.121e-05	2004.1.1.144	179	179	a/b_three-layered_sandwiches
e5aftJ1	5	3|2|1|4|5:+-+++	independent=1	0.0003003	2484.1.1.509	111	30	mixed_a+b_and_a/b
e2mx4A1	4	1|4|3|2:++-+	independent=1	0.333333	3935.1.1.1	1	3	extended_segments
e5es5A1	4	2|1|3|4:++++	independent=1	0.00584795	2111.84.1.8	3	57	a/b_three-layered_sandwiches
e1mtnD1	3	2|1|3:+-+	independent=1	0.00243902	384.1.1.13	5	82	few_secondary_structure_elements
e1mvzA1	3	1|3|2:+-+	independent=1	0.0222222	359.1.1.1	3	15	few_secondary_structure_elements
e5cy4A1	5	3|2|1|4|5:+-+++	independent=1	0.00033367	2484.1.1.54	111	27	mixed_a+b_and_a/b
e3gzrA1	6	2|1|6|5|4|3:+--+-+	independent=1	0.0014245	243.1.1.9	39	18	a+b_two_layers
e3hluA2	4	4|1|3|2:+-+-	independent=1	0.0833333	304.5.1.5	12	1	a+b_two_layers
e3ic1A1	4	4|1|3|2:+-+-	independent=1	0.0166667	304.25.1.4	4	15	a+b_two_layers
e1tm7I1	3	1|2|3:++-	independent=1	0.015625	294.1.1.2	2	32	a+b_two_layers
e1bsgA2	5	2|1|5|4|3:+-+-+	independent=1	0.00714286	223.3.1.80	14	10	a+b_three_layers
e1zunA1	6	3|2|1|4|6|5:+++++-	independent=1	0.00420168	2005.1.1.136	34	7	a/b_three-layered_sandwiches
e2hi4A1	4	1|2|4|3:+--+	independent=1	0.00793651	149.1.1.3	1	126	alpha_arrays
e4klkA1	8	3|4|2|1|7|8|5|6:+-+-+--+	independent=1	0.00387597	2.1.1.15	129	2	beta_barrels
e4r8xA2	4	1|2|3|4:+-+-	independent=1	0.0125	230.1.1.7	8	10	a+b_two_layers
e1sviA1	7	1|3|4|2|5|6|7:+-+++++	independent=1	3.492e-05	2004.1.1.258	179	160	a/b_three-layered_sandwiches
e3h3xQ2	3	1|2|3:+-+	independent=1	0.0357143	4025.1.1.4	2	14	alpha_complex_topology
e3bonA1	8	5|4|1|2|3|6|8|7:+-+-+++-	independent=1	0.0021645	2498.1.1.16	33	14	mixed_a+b_and_a/b
e3bonA1	4	2|1|3|4:+-+-	independent=1	0.0021645	2498.1.1.16	33	14	mixed_a+b_and_a/b
e4r1dA1	3	2|1|3:+-+	independent=1	0.0384615	2111.78.1.45	26	1	a/b_three-layered_sandwiches
e3lo7A2	5	2|1|5|4|3:+-+-+	independent=1	0.00340136	223.3.1.78	14	21	a+b_three_layers
e1m2dA1	5	2|1|3|4|5:++-+-	independent=1	0.016129	2485.1.1.38	62	1	a+b_three_layers
e2hy1A1	6	1|2|3|4|6|5:+----+	independent=1	0.0102041	246.2.1.22	7	14	a+b_four_layers
e3s5bA1	8	1|2|3|4|5|6|7|8:+-+-+--+	independent=1	0.00833333	378.1.1.5	15	8	few_secondary_structure_elements
e1wgcB1	3	2|1|3:+-+	independent=1	0.000333	387.1.2.1	91	33	few_secondary_structure_elements
e3wnuA1	3	1|2|3:+-+	independent=1	0.01	136.1.1.7	2	50	alpha_complex_topology
e4r38B1	5	2|1|5|4|3:+-+-+	independent=1	0.00032595	223.1.1.113	52	59	a+b_three_layers
e2opiA1	8	4|3|2|1|5|8|7|6:+-+-+-++	independent=1	0.0384615	281.1.1.2	2	13	a+b_three_layers
e2ch5A2	5	3|2|1|4|5:+-+++	independent=1	0.00900901	2484.1.1.511	111	1	mixed_a+b_and_a/b
e3p1tA1	4	1|2|4|3:+-+-	independent=1	0.0013587	3016.1.1.35	46	16	a+b_two_layers
e4qvkA1	7	3|2|1|4|5|7|6:+++++-+	independent=1	6.645e-05	2003.1.5.26	228	66	a/b_three-layered_sandwiches
e4qyrA3	4	4|1|2|3:++++	independent=1	0.00227273	2111.79.1.14	20	22	a/b_three-layered_sandwiches
e2hnhA3	3	1|3|2:++-	independent=1	0.00362319	102.1.1.223	69	4	alpha_arrays
e3k7lA1	5	2|1|3|5|4:++++-	independent=1	0.00108225	2498.1.1.37	33	28	mixed_a+b_and_a/b
e2eceA1	4	1|2|3|4:+-+-	independent=1	0.00819672	5.1.4.35	122	1	beta_duplicates_or_obligate_multimers
e2eceA1	4	1|2|3|4:+-+-	independent=1	0.00819672	5.1.4.35	122	1	beta_duplicates_or_obligate_multimers
e2eceA1	4	1|2|3|4:+-+-	independent=1	0.00819672	5.1.4.35	122	1	beta_duplicates_or_obligate_multimers
e2eceA1	4	1|2|3|4:+-+-	independent=1	0.00819672	5.1.4.35	122	1	beta_duplicates_or_obligate_multimers
e2eceA1	4	1|2|3|4:+-+-	independent=1	0.00819672	5.1.4.35	122	1	beta_duplicates_or_obligate_multimers
e2eceA1	4	1|2|3|4:+-+-	independent=1	0.00819672	5.1.4.35	122	1	beta_duplicates_or_obligate_multimers
e2mvbA1	6	6|1|2|3|5|4:+-+-+-	independent=1	0.5	4142.1.1.2	2	1	a+b_two_layers
e3kfvA1	5	2|3|1|4|5:+++++	independent=1	0.00019264	2004.1.1.102	179	29	a/b_three-layered_sandwiches
e4k17B4	8	4|3|2|1|7|6|5|8:+-+-+-++	independent=1	0.0178571	220.1.1.38	56	1	beta_barrels
e4hamA1	3	1|3|2:+-+	independent=1	8.333e-05	101.1.2.52	480	25	alpha_arrays
e3dwcA1	3	1|3|2:++-	independent=1	0.0021645	2498.1.1.122	33	14	mixed_a+b_and_a/b
e1vb0A1	3	2|1|3:+-+	independent=1	0.00198413	382.1.1.3	9	56	few_secondary_structure_elements
e1n7gD1	7	3|2|1|4|5|6|7:+++++++	independent=1	0.00011246	2003.1.1.410	228	39	a/b_three-layered_sandwiches
e1ozhA3	6	2|1|3|4|6|5:++++++	independent=1	0.0026738	2111.75.1.5	11	34	a/b_three-layered_sandwiches
e5aj3B1	3	1|3|2:+-+	independent=1	0.0222222	2007.6.1.34	15	3	a/b_three-layered_sandwiches
e5aj3B1	5	2|1|3|4|5:+++++	independent=1	0.0222222	2007.6.1.34	15	3	a/b_three-layered_sandwiches
e4fwwA1	4	1|2|3|4:+-+-	independent=1	0.00102459	5.1.4.36	122	8	beta_duplicates_or_obligate_multimers
e4fwwA1	4	1|2|3|4:+-+-	independent=1	0.00102459	5.1.4.36	122	8	beta_duplicates_or_obligate_multimers
e4fwwA1	3	1|2|3:+-+	independent=1	0.00102459	5.1.4.36	122	8	beta_duplicates_or_obligate_multimers
e3io3A1	8	8|7|6|1|5|2|4|3:+++++++-	independent=1	8.338e-05	2004.1.1.59	179	67	a/b_three-layered_sandwiches
e1clkA1	8	7|8|1|2|3|4|5|6:++++++++	independent=1	0.00012025	2002.1.1.18	154	54	a/b_barrels
e2j04B2	4	1|2|3|4:+-+-	independent=1	0.0005123	5.1.4.312	122	16	beta_duplicates_or_obligate_multimers
e2j04B2	4	1|2|3|4:+-+-	independent=1	0.0005123	5.1.4.312	122	16	beta_duplicates_or_obligate_multimers
e2j04B2	4	1|2|3|4:+-+-	independent=1	0.0005123	5.1.4.312	122	16	beta_duplicates_or_obligate_multimers
e1i2aA1	4	2|1|3|4:+-+-	independent=1	0.0166667	898.1.1.9	2	30	a+b_two_layers
e3o65A1	6	1|6|2|3|4|5:+-+-+-	independent=1	0.00909091	219.1.1.12	55	2	a+b_complex_topology
e4pv6D1	7	1|2|3|4|5|7|6:+-+--+-	independent=1	0.00086957	213.1.1.109	50	23	a+b_three_layers
e1y71B1	5	5|1|2|3|4:+-+-+	independent=1	0.00352113	4.1.1.35	142	2	beta_barrels
e2e21A1	5	1|2|5|4|3:+-+-+	independent=1	0.5	3018.1.1.2	2	1	a+b_two_layers
e4pbtA1	6	1|6|5|2|3|4:+-----	independent=1	0.00077399	2005.1.1.139	34	38	a/b_three-layered_sandwiches
e3iz6X1	3	2|1|3:+-+	independent=1	0.00089606	375.1.1.28	93	12	few_secondary_structure_elements
e5cerA1	4	1|2|3|4:+-+-	independent=1	0.0238095	223.3.1.98	14	3	a+b_three_layers
e2mcfA1	5	2|1|5|4|3:+-+-+	independent=1	1	6149.1.1.1	1	1	a+b_two_layers
e4qhjA1	3	1|3|2:++-	independent=1	0.00757576	2498.1.1.28	33	4	mixed_a+b_and_a/b
e1wwzA1	7	1|2|3|4|5|7|6:+-+--+-	independent=1	0.00083333	213.1.1.59	50	24	a+b_three_layers
e1tmoA3	5	3|2|1|4|5:+++++	independent=1	0.0208333	2003.2.1.25	3	16	a/b_three-layered_sandwiches
e2q13A1	7	4|3|2|1|7|6|5:+-+-+-+	independent=1	0.00018222	220.1.1.13	56	98	beta_barrels
e4dhwA1	7	2|3|4|1|5|7|6:+-++++-	independent=1	0.0714286	2011.5.1.1	1	14	a/b_three-layered_sandwiches
e3t5cA7	6	2|1|3|4|5|6:+++++-	independent=1	0.00520833	2111.84.1.13	3	64	a/b_three-layered_sandwiches
e4wpgA1	6	2|1|3|4|5|6:++++++	independent=1	0.00054825	2003.1.1.56	228	8	a/b_three-layered_sandwiches
e3e61A2	5	2|1|3|4|5:+++++	independent=1	0.00030395	2007.1.2.16	70	47	a/b_three-layered_sandwiches
e4fdnA1	4	1|2|4|3:+---	independent=1	0.0131579	217.1.1.4	2	38	a+b_complex_topology
e4fdnA1	5	1|2|5|3|4:+-+-+	independent=1	0.0131579	217.1.1.4	2	38	a+b_complex_topology
e2wflA1	3	1|2|3:+-+	independent=1	0.0002849	2111.78.1.7	26	135	a/b_three-layered_sandwiches
e1nj1A2	3	1|3|2:+-+	independent=1	0.00208333	314.1.1.13	12	40	a+b_three_layers
e3nhvA1	5	1|5|4|2|3:+++++	independent=1	0.00076278	2007.2.5.2	19	69	a/b_three-layered_sandwiches
e4idiA2	7	4|3|2|1|7|5|6:+-+--+-	independent=1	0.00224719	221.1.1.45	89	5	a+b_two_layers
e2jvaA1	4	1|2|4|3:+-+-	independent=1	0.0175439	330.3.1.1	3	19	a+b_two_layers
e4m55E1	7	3|2|1|4|5|6|7:+++++++	independent=1	0.00010443	2003.1.1.27	228	42	a/b_three-layered_sandwiches
e2h64A1	3	1|2|3:+-+	independent=1	0.00395257	385.1.1.11	11	23	few_secondary_structure_elements
e4aidA4	4	2|1|3|4:+-+-	independent=1	0.0277778	245.1.1.20	6	6	a+b_two_layers
e1d6jA2	5	2|3|1|4|5:+++++	independent=1	0.00111732	2004.1.1.209	179	5	a/b_three-layered_sandwiches
e3rnjA1	5	5|1|2|3|4:+-+-+	independent=1	2.628e-05	4.1.1.116	142	268	beta_barrels
e1zbtA2	3	1|2|3:+-+	independent=1	0.0416667	330.3.1.2	3	8	a+b_two_layers
e1kjjB1	4	1|4|2|3:+-+-	independent=1	0.00027042	206.1.3.1	43	86	a+b_complex_topology
e2p5zX1	6	1|4|5|6|3|2:+-+-+-	independent=1	0.00253807	1.1.13.31	197	2	beta_barrels
e3copA2	6	3|2|1|4|5|6:++++++	independent=1	0.00215054	2111.1.1.10	31	15	a/b_three-layered_sandwiches
e4g33A1	5	1|2|3|4|5:+-+-+	independent=1	0.0666667	158.1.1.1	1	15	alpha_bundles
e1qqnA2	5	3|2|1|4|5:+-+++	independent=1	0.00052994	2484.1.1.522	111	17	mixed_a+b_and_a/b
e4b0rA2	3	1|2|3:+-+	independent=1	1	3439.1.1.2	1	1	a+b_two_layers
e1qypA1	4	1|2|3|4:+-+-	independent=1	0.00097752	375.1.1.35	93	11	few_secondary_structure_elements
e4z79A1	5	1|2|3|4|5:+++++	independent=1	0.002849	207.1.1.48	13	27	beta_duplicates_or_obligate_multimers
e4i78A1	3	2|1|3:+-+	independent=1	0.00231481	10.5.1.19	6	72	beta_sandwiches
e4cijB1	5	1|5|4|3|2:+-+-+	independent=1	0.142857	331.1.1.6	7	1	a+b_two_layers
e1g5tA1	6	6|1|5|4|2|3:++++++	independent=1	0.0027933	2004.1.1.64	179	2	a/b_three-layered_sandwiches
e1a68A1	4	2|1|4|3:+--+	independent=1	0.01	226.1.1.2	5	20	a+b_two_layers
e1nasA1	7	3|2|1|4|5|6|7:+++++++	independent=1	3.595e-05	2003.1.1.332	228	122	a/b_three-layered_sandwiches
e2r3vB2	5	1|2|5|3|4:+-++-	independent=1	0.0010142	212.1.1.9	29	34	a+b_two_layers
e3nw0B1	3	1|3|2:+-+	independent=1	0.00069444	101.1.2.85	480	3	alpha_arrays
e3q6vA1	7	1|2|3|4|5|6|7:+-+----	independent=1	0.00529101	247.1.1.37	9	21	a+b_four_layers
e3q6vA1	6	1|2|3|4|5|6:+-+--+	independent=1	0.00529101	247.1.1.37	9	21	a+b_four_layers
e1yapA1	3	1|2|3:+-+	independent=1	0.00117509	235.1.1.9	23	37	a+b_complex_topology
e4n4iA1	5	5|1|2|3|4:+-+-+	independent=1	0.00030618	4.1.1.54	142	23	beta_barrels
e2rl8A1	4	1|2|3|4:+-+-	independent=1	0.0833333	63.1.1.2	4	3	beta_barrels
e2rl8A1	5	1|2|3|5|4:+-++-	independent=1	0.0833333	63.1.1.2	4	3	beta_barrels
e2yv9A6	4	2|1|3|4:++-+	independent=1	0.00537634	2485.1.1.147	62	3	a+b_three_layers
e3c6kA5	5	1|5|4|3|2:+-+-+	independent=1	0.25	331.10.2.2	4	1	a+b_two_layers
e1nt2A1	5	1|2|3|5|4:+-+-+	independent=1	0.00062657	2003.1.5.11	228	7	a/b_three-layered_sandwiches
e1nt2A1	7	3|2|1|4|5|7|6:+++++-+	independent=1	0.00062657	2003.1.5.11	228	7	a/b_three-layered_sandwiches
e2jn7A1	4	1|4|3|2:+-+-	independent=1	0.333333	223.4.1.1	1	3	a+b_three_layers
e3tqiA2	5	3|2|1|4|5:+++++	independent=1	0.00086505	2005.1.1.13	34	34	a/b_three-layered_sandwiches
e1i7dA4	6	6|5|1|4|3|2:++++-+	independent=1	0.00211416	2006.1.3.4	43	11	a/b_three-layered_sandwiches
e3hz3A1	3	1|2|3:+-+	independent=1	0.0555556	702.1.1.10	1	18	beta_duplicates_or_obligate_multimers
e3hz3A1	3	1|2|3:+-+	independent=1	0.0555556	702.1.1.10	1	18	beta_duplicates_or_obligate_multimers
e3hz3A1	3	1|2|3:+-+	independent=1	0.0555556	702.1.1.10	1	18	beta_duplicates_or_obligate_multimers
e2j58A2	5	2|1|5|3|4:+--+-	independent=1	0.00224719	221.1.4.2	89	5	a+b_two_layers
e3nipA1	8	2|1|3|8|7|4|5|6:++++++++	independent=1	0.00105708	2006.1.5.2	43	22	a/b_three-layered_sandwiches
e1j0gA1	5	2|1|5|3|4:+--+-	independent=1	0.00561798	221.1.1.43	89	2	a+b_two_layers
e1rypJ1	5	1|2|3|4|5:+-+-+	independent=1	0.00118343	210.1.1.2	13	65	a+b_four_layers
e1pp7U1	4	1|2|4|3:+-+-	independent=1	0.00208333	101.1.2.78	480	1	alpha_arrays
e4v6vA14	7	2|3|1|4|5|7|6:+------	independent=1	3.492e-05	2004.1.1.258	179	160	a/b_three-layered_sandwiches
e1ig8A2	5	3|2|1|4|5:+-+++	independent=1	0.00052994	2484.1.1.520	111	17	mixed_a+b_and_a/b
e3uwcA2	4	2|1|3|4:++++	independent=1	0.00112486	2111.77.1.72	7	127	a/b_three-layered_sandwiches
e1q8kA3	4	4|1|3|2:+-+-	independent=1	0.25	304.19.1.4	2	2	a+b_two_layers
e4ieiA1	6	5|4|1|2|3|6:+++-++	independent=1	0.0045045	2484.1.1.525	111	2	mixed_a+b_and_a/b
e2bs9F1	6	1|2|3|6|4|5:+-+-+-	independent=1	0.00289855	12.1.1.73	69	5	beta_sandwiches
e4pk4A3	3	1|2|3:+-+	independent=1	0.0027933	2004.1.1.1425	179	2	a/b_three-layered_sandwiches
e4pk4A3	3	1|3|2:+-+	independent=1	0.0027933	2004.1.1.1425	179	2	a/b_three-layered_sandwiches
e4ehoD32	5	2|1|5|4|3:+-+-+	independent=1	0.00032595	223.1.1.113	52	59	a+b_three_layers
e4ffcA3	4	1|2|4|3:+-+-	independent=1	0.00062112	3016.1.1.49	46	35	a+b_two_layers
e3e78A2	6	2|1|3|5|4|6:+++-+-	independent=1	0.00675676	2111.17.1.281	74	2	a/b_three-layered_sandwiches
e3oryA2	7	1|7|6|5|2|3|4:+-+++++	independent=1	0.00129199	2006.1.4.39	43	18	a/b_three-layered_sandwiches
e2if2C1	5	2|3|1|4|5:+++++	independent=1	0.00046555	2004.1.1.63	179	12	a/b_three-layered_sandwiches
e1zpvA1	4	4|1|3|2:+-+-	independent=1	0.00357143	304.8.1.37	20	14	a+b_two_layers
e2i1vB2	6	6|5|1|4|2|3:+-++++	independent=1	0.0113636	2111.21.1.1	2	44	a/b_three-layered_sandwiches
e3h2vE1	5	2|3|1|5|4:+-+-+	independent=1	0.00111235	304.9.1.31	31	29	a+b_two_layers
e4m8rB1	4	1|2|3|4:+-+-	independent=1	0.00819672	5.1.4.119	122	1	beta_duplicates_or_obligate_multimers
e4m8rB1	7	3|2|1|4|5|6|7:+-++-+-	independent=1	0.00819672	5.1.4.119	122	1	beta_duplicates_or_obligate_multimers
e4m8rB1	4	1|2|3|4:+-+-	independent=1	0.00819672	5.1.4.119	122	1	beta_duplicates_or_obligate_multimers
e4m8rB1	4	1|2|3|4:+-+-	independent=1	0.00819672	5.1.4.119	122	1	beta_duplicates_or_obligate_multimers
e2bkwA2	7	1|7|6|5|4|2|3:+-+++++	independent=1	0.00112486	2111.77.1.72	7	127	a/b_three-layered_sandwiches
e4cvqB1	8	1|8|7|6|5|2|3|4:+-+++++-	independent=1	0.00118064	2111.77.1.46	7	121	a/b_three-layered_sandwiches
e3hmuA2	3	1|2|3:+-+	independent=1	0.0021978	2111.77.1.28	7	65	a/b_three-layered_sandwiches
e3hmuA2	7	1|7|6|5|4|2|3:+-+++++	independent=1	0.0021978	2111.77.1.28	7	65	a/b_three-layered_sandwiches
e2gq3A1	3	1|2|3:+-+	independent=1	0.00108225	2002.1.1.117	154	6	a/b_barrels
e2ee1A1	3	1|2|3:+-+	independent=1	0.00202429	4.8.1.3	13	38	beta_barrels
e3fwlA5	3	1|3|2:++-	independent=1	0.00434783	235.1.1.16	23	10	a+b_complex_topology
e4navD1	5	3|2|1|4|5:+++++	independent=1	0.00068399	2006.1.1.42	43	34	a/b_three-layered_sandwiches
e3vtiD4	5	1|2|5|3|4:+-+--	independent=1	0.0133333	301.2.1.1	3	25	a+b_three_layers
e4v8mAI1	3	1|2|3:++-	independent=1	0.0526316	838.1.1.1	1	19	a+b_two_layers
e2f8vT1	5	1|2|3|4|5:+-+-+	independent=1	1	3426.1.1.1	1	1	beta_meanders
e4fbjA1	6	1|6|2|3|4|5:+-+-+-	independent=1	0.00454545	219.1.1.74	55	4	a+b_complex_topology
e1u0tB2	4	2|1|3|4:++++	independent=1	0.00102041	2007.1.4.2	70	14	a/b_three-layered_sandwiches
e2wv9A7	5	1|2|3|5|4:+-+-+	independent=1	0.00033841	1.1.5.19	197	15	beta_barrels
e2wv9A7	7	2|1|5|6|7|4|3:+-+-+-+	independent=1	0.00033841	1.1.5.19	197	15	beta_barrels
e2ioaA3	3	1|2|3:+-+	independent=1	0.00146199	2003.1.10.11	228	3	a/b_three-layered_sandwiches
e3dgzA1	5	1|2|5|4|3:+-+-+	independent=1	0.00265957	244.2.1.5	8	47	a+b_two_layers
e3fp7J1	3	2|1|3:+-+	independent=1	0.00243902	384.1.1.13	5	82	few_secondary_structure_elements
e5ci5A1	6	2|1|3|5|4|6:+++-+-	independent=1	0.00029377	2111.17.1.212	74	46	a/b_three-layered_sandwiches
e2cyyA2	4	4|1|3|2:+-+-	independent=1	0.00138889	304.4.1.2	36	20	a+b_two_layers
e2eo5A2	3	1|2|3:+-+	independent=1	0.0021978	2111.77.1.28	7	65	a/b_three-layered_sandwiches
e2eo5A2	7	1|7|6|5|4|2|3:+-+++++	independent=1	0.0021978	2111.77.1.28	7	65	a/b_three-layered_sandwiches
e4gkqA1	3	1|2|3:+-+	independent=1	0.00139665	2004.1.1.479	179	4	a/b_three-layered_sandwiches
e3olrA1	8	1|2|8|3|7|6|5|4:+----+-+	independent=1	0.00092336	2007.2.3.10	19	57	a/b_three-layered_sandwiches
e2douB2	7	1|7|6|5|4|2|3:+-+++++	independent=1	0.00118064	2111.77.1.46	7	121	a/b_three-layered_sandwiches
e3gjzB1	5	2|1|3|4|5:+++++	independent=1	0.0012987	2007.1.1.19	70	11	a/b_three-layered_sandwiches
e2vdaA7	3	1|2|3:+-+	independent=1	0.0833333	570.1.1.1	2	6	alpha_arrays
e1i0zA2	5	3|2|1|4|5:+++++	independent=1	5.696e-05	2003.1.1.40	228	77	a/b_three-layered_sandwiches
e1ykaA1	4	2|1|3|4:++-+	independent=1	0.00028802	2485.1.1.21	62	56	a+b_three_layers
e1hyhB2	6	3|2|1|4|5|6:++++++	independent=1	5.696e-05	2003.1.1.40	228	77	a/b_three-layered_sandwiches
e1xuvA1	8	1|2|8|7|6|5|4|3:+-+-+-+-	independent=1	0.00158983	331.3.1.1	17	37	a+b_two_layers
e3qguA1	4	1|2|4|3:+-+-	independent=1	0.00127877	3016.1.1.192	46	17	a+b_two_layers
e2o61A4	4	1|2|4|3:+-+-	independent=1	0.00023148	101.1.2.79	480	9	alpha_arrays
e2hixA13	3	1|3|2:+-+	independent=1	0.00086133	2.1.1.10	129	9	beta_barrels
e1gofA3	4	1|2|3|4:+-+-	independent=1	0.00273224	5.1.4.314	122	3	beta_duplicates_or_obligate_multimers
e1gofA3	4	1|2|3|4:+-+-	independent=1	0.00273224	5.1.4.314	122	3	beta_duplicates_or_obligate_multimers
e1gofA3	4	1|2|3|4:+-+-	independent=1	0.00273224	5.1.4.314	122	3	beta_duplicates_or_obligate_multimers
e1gofA3	4	1|2|3|4:+-+-	independent=1	0.00273224	5.1.4.314	122	3	beta_duplicates_or_obligate_multimers
e1gofA3	4	1|2|3|4:+-+-	independent=1	0.00273224	5.1.4.314	122	3	beta_duplicates_or_obligate_multimers
e1gofA3	4	1|2|3|4:+-+-	independent=1	0.00273224	5.1.4.314	122	3	beta_duplicates_or_obligate_multimers
e4q47A2	6	1|6|5|2|4|3:++++++	independent=1	0.00032862	2004.1.1.490	179	17	a/b_three-layered_sandwiches
e4dx8I1	4	3|1|2|4:++-+	independent=1	0.0277778	221.4.1.10	12	3	a+b_two_layers
e3qtpA2	3	1|2|3:+-+	independent=1	0.00027056	2002.1.1.58	154	24	a/b_barrels
e2l3aA1	4	1|2|3|4:+-+-	independent=1	0.0227273	295.1.1.21	11	4	a+b_two_layers
e4mi0A1	3	1|3|2:+-+	independent=1	0.00287356	70.3.1.21	12	29	beta_barrels
e2kssA1	5	5|1|2|3|4:+-+-+	independent=1	0.00704225	4.1.1.242	142	1	beta_barrels
e1fmfA1	5	2|1|3|4|5:+++++	independent=1	0.00095238	2007.1.3.1	70	15	a/b_three-layered_sandwiches
e3eoqA4	5	1|5|2|4|3:++-+-	independent=1	0.00595238	309.1.1.27	14	12	a+b_two_layers
e3ayxA1	3	1|2|3:+-+	independent=1	0.0357143	4025.1.1.4	2	14	alpha_complex_topology
e2v1rA1	5	5|1|2|3|4:+-+-+	independent=1	2.628e-05	4.1.1.116	142	268	beta_barrels
e3ttkA2	5	5|1|4|2|3:+-+++	independent=1	0.0012285	2111.17.1.91	74	11	a/b_three-layered_sandwiches
e1a6dB3	4	4|1|2|3:+---	independent=1	0.00105042	2487.1.1.35	17	56	a/b_three-layered_sandwiches
e4zleA2	4	1|2|3|4:+-+-	independent=1	0.00740741	12.3.1.88	27	5	beta_sandwiches
e1wddA1	4	4|1|3|2:+-+-	independent=1	0.04	304.10.1.2	1	25	a+b_two_layers
e5a15A1	4	2|1|4|3:+--+	independent=1	0.01	226.1.1.2	5	20	a+b_two_layers
e2eroA6	3	1|2|3:+-+	independent=1	0.0222222	3246.1.1.1	5	9	few_secondary_structure_elements
e2eroA6	3	1|2|3:+-+	independent=1	0.0222222	3246.1.1.1	5	9	few_secondary_structure_elements
e1t92A1	3	1|2|3:+-+	independent=1	0.01	274.1.1.10	20	5	a+b_two_layers
e1fcdA2	3	1|2|3:+-+	independent=1	4.343e-05	2003.1.2.285	228	101	a/b_three-layered_sandwiches
e4aaqA2	3	1|3|2:++-	independent=1	0.0294118	2498.5.1.1	2	17	mixed_a+b_and_a/b
e3hulA2	4	4|1|3|2:+-+-	independent=1	0.00833333	304.1.1.1	5	24	a+b_two_layers
e3k6yA1	7	5|4|1|2|3|7|6:+-+-+-+	independent=1	0.00011537	1.1.5.147	197	44	beta_barrels
e2f7lA11	5	1|5|4|3|2:+-+-+	independent=1	0.0277778	331.2.1.5	4	9	a+b_two_layers
e1xi6A1	7	2|1|3|4|5|6|7:+--+-+-	independent=1	0.0133333	4018.1.1.4	3	25	a+b_two_layers
e2j9iB2	5	2|1|5|4|3:+--+-	independent=1	0.0476191	239.4.1.3	3	7	beta_barrels
e1vazA1	4	4|1|2|3:++-+	independent=1	0.5	831.1.1.1	1	2	a+b_two_layers
e4cvlA2	5	1|5|4|3|2:+----	independent=1	0.0222222	2493.1.1.10	5	9	a/b_three-layered_sandwiches
e4j3zD2	3	1|2|3:+-+	independent=1	0.00079618	218.1.1.3	8	157	a+b_two_layers
e1wyuD2	3	1|3|2:+-+	independent=1	0.00724638	3016.1.1.33	46	3	a+b_two_layers
e1usoA1	4	1|2|4|3:+-+-	independent=1	0.111111	305.2.1.1	1	9	a+b_two_layers
e3lp8A3	5	3|2|1|4|5:+++++	independent=1	0.0004386	2003.1.10.7	228	10	a/b_three-layered_sandwiches
e1ukvG1	3	1|3|2:+-+	independent=1	0.00109649	2003.1.2.59	228	4	a/b_three-layered_sandwiches
e1ukvG1	3	1|2|3:+-+	independent=1	0.00109649	2003.1.2.59	228	4	a/b_three-layered_sandwiches
e2wuqA1	3	1|2|3:+-+	independent=1	0.0357143	223.3.1.99	14	2	a+b_three_layers
e3nofA1	5	1|3|2|4|5:+++-+	independent=1	0.00012601	2485.1.1.57	62	128	a+b_three_layers
e1dlpF1	4	1|2|3|4:+-+-	independent=1	0.0172414	5.3.1.10	2	29	beta_duplicates_or_obligate_multimers
e1fg7A2	7	1|7|6|5|4|2|3:+-+++++	independent=1	0.00118064	2111.77.1.46	7	121	a/b_three-layered_sandwiches
e4gzkA2	3	1|2|3:+-+	independent=1	0.00333333	4967.1.1.4	15	20	alpha_bundles
e1ucjB1	6	1|6|5|4|3|2:++-+-+	independent=1	0.0131579	234.1.1.1	2	38	a+b_two_layers
e4lv8A1	3	1|2|3:+-+	independent=1	4.455e-05	206.1.1.24	43	522	a+b_complex_topology
e3u95D2	5	3|2|1|4|5:+++++	independent=1	0.00062657	2003.1.1.35	228	7	a/b_three-layered_sandwiches
e3w9yA1	4	2|1|4|3:++-+	independent=1	0.00019264	2004.1.1.102	179	29	a/b_three-layered_sandwiches
e3zyvA18	3	1|2|3:+--	independent=1	0.0454546	217.1.1.6	2	11	a+b_complex_topology
e3zyvA18	5	1|2|5|3|4:+-+-+	independent=1	0.0454546	217.1.1.6	2	11	a+b_complex_topology
e4iupA2	3	1|2|3:+-+	independent=1	0.0769231	4.8.1.14	13	1	beta_barrels
e4o6dA2	3	1|3|2:+++	independent=1	0.25	3828.1.1.1	1	4	a/b_three-layered_sandwiches
e4mjfA5	5	2|1|5|4|3:+--+-	independent=1	0.0128205	243.1.1.161	39	2	a+b_two_layers
e4zv4A3	6	2|3|1|4|5|6:+-----	independent=1	3.492e-05	2004.1.1.258	179	160	a/b_three-layered_sandwiches
e3ih5A1	3	1|2|3:+-+	independent=1	0.0026738	2005.1.1.132	34	11	a/b_three-layered_sandwiches
e4rttB1	5	5|1|2|3|4:+-+-+	independent=1	2.628e-05	4.1.1.116	142	268	beta_barrels
e2qjaC1	3	2|1|3:+-+	independent=1	0.00694444	382.1.1.1	9	16	few_secondary_structure_elements
e3n5fB4	8	1|2|4|3|5|8|6|7:+-++++--	independent=1	0.0027027	2011.1.1.11	10	37	a/b_three-layered_sandwiches
e2y6vC1	8	1|2|4|3|5|6|7|8:+-++++++	independent=1	0.0002849	2111.78.1.7	26	135	a/b_three-layered_sandwiches
e1r95A1	4	2|1|4|3:+--+	independent=1	0.0625	80.1.1.1	2	8	beta_complex_topology
e3zfoA1	5	1|5|4|3|2:+-+-+	independent=1	0.333333	6120.1.1.1	1	3	beta_barrels
e1pjqA3	6	3|2|1|4|5|6:+++++-	independent=1	0.00087719	2003.1.1.49	228	5	a/b_three-layered_sandwiches
e3fnnA1	4	1|2|4|3:+-+-	independent=1	0.0833333	842.1.1.1	1	12	a+b_two_layers
e4zovA1	4	1|2|3|4:+-+-	independent=1	0.00204918	5.1.4.329	122	4	beta_duplicates_or_obligate_multimers
e4zovA1	4	1|2|3|4:+-+-	independent=1	0.00204918	5.1.4.329	122	4	beta_duplicates_or_obligate_multimers
e4zovA1	4	1|2|3|4:+-+-	independent=1	0.00204918	5.1.4.329	122	4	beta_duplicates_or_obligate_multimers
e4zovA1	4	1|2|3|4:+-+-	independent=1	0.00204918	5.1.4.329	122	4	beta_duplicates_or_obligate_multimers
e4zovA1	4	1|2|3|4:+-+-	independent=1	0.00204918	5.1.4.329	122	4	beta_duplicates_or_obligate_multimers
e4zovA1	4	1|2|3|4:+-+-	independent=1	0.00204918	5.1.4.329	122	4	beta_duplicates_or_obligate_multimers
e4zovA1	4	1|2|3|4:+-+-	independent=1	0.00204918	5.1.4.329	122	4	beta_duplicates_or_obligate_multimers
e3vcxA4	4	1|4|3|2:++-+	independent=1	0.00172414	211.1.1.69	58	10	a+b_two_layers
e2rsxA1	4	1|2|4|3:+-+-	independent=1	0.025641	243.1.1.37	39	1	a+b_two_layers
e2rsxA1	4	1|2|3|4:+-+-	independent=1	0.025641	243.1.1.37	39	1	a+b_two_layers
e4av2A1	3	1|3|2:++-	independent=1	0.012987	3070.1.1.4	11	7	a+b_complex_topology
e2nptC1	5	2|1|5|3|4:+--+-	independent=1	0.00040128	221.1.1.22	89	28	a+b_two_layers
e1zfjA2	3	1|2|3:+-+	independent=1	0.00011806	2002.1.1.217	154	55	a/b_barrels
e3nz4A3	3	1|2|3:+-+	independent=1	0.00694444	4952.1.1.12	8	18	alpha_arrays
e3h0fA1	5	5|1|2|3|4:+-+-+	independent=1	2.628e-05	4.1.1.116	142	268	beta_barrels
e2j42A4	3	1|2|3:+-+	independent=1	0.5	5098.1.1.7	2	1	a+b_two_layers
e2jzvA1	4	2|1|4|3:+-+-	independent=1	0.0037037	284.1.1.43	15	18	a+b_two_layers
e3c0dA2	3	1|2|3:+-+	independent=1	0.0277778	4294.1.1.27	9	4	few_secondary_structure_elements
e1w85B1	5	1|3|2|4|5:+----	independent=1	0.025641	2111.14.1.1	3	13	a/b_three-layered_sandwiches
e3e1bZ1	4	2|1|3|4:+-+-	independent=1	0.0166667	898.1.1.9	2	30	a+b_two_layers
e1c8bB1	8	1|2|3|7|8|6|4|5:+-+-++++	independent=1	0.25	2011.2.1.2	2	2	a/b_three-layered_sandwiches
e1g91A1	3	1|2|3:+-+	independent=1	0.0119048	1170.1.1.2	2	42	beta_barrels
e2p4oA1	4	1|2|3|4:+-+-	independent=1	0.00163934	5.1.3.84	122	5	beta_duplicates_or_obligate_multimers
e2p4oA1	4	1|2|3|4:+-+-	independent=1	0.00163934	5.1.3.84	122	5	beta_duplicates_or_obligate_multimers
e2p4oA1	4	1|2|3|4:+-+-	independent=1	0.00163934	5.1.3.84	122	5	beta_duplicates_or_obligate_multimers
e2p4oA1	4	1|2|3|4:+-+-	independent=1	0.00163934	5.1.3.84	122	5	beta_duplicates_or_obligate_multimers
e2vhvA1	7	3|2|1|4|5|7|6:++++++-	independent=1	0.00033738	2003.1.1.12	228	13	a/b_three-layered_sandwiches
e3txyA1	6	3|2|1|4|5|6:++++++	independent=1	0.0294118	2111.61.1.1	1	34	a/b_three-layered_sandwiches
e1br2B1	3	1|2|3:+-+	independent=1	0.0002429	2004.1.1.2	179	23	a/b_three-layered_sandwiches
e1br2B1	3	1|3|2:+-+	independent=1	0.0002429	2004.1.1.2	179	23	a/b_three-layered_sandwiches
e2zctA1	7	2|1|5|4|3|6|7:+-+++-+	independent=1	0.00035063	2485.1.1.286	62	46	a+b_three_layers
e2zctA1	3	1|3|2:+-+	independent=1	0.00035063	2485.1.1.286	62	46	a+b_three_layers
e1rj9A2	8	3|2|4|1|5|6|7|8:+++++++-	independent=1	0.00034916	2004.1.1.156	179	16	a/b_three-layered_sandwiches
e1f38A1	7	3|2|1|4|5|7|6:+++++-+	independent=1	6.645e-05	2003.1.5.26	228	66	a/b_three-layered_sandwiches
e4basA1	6	2|3|1|4|5|6:+-----	independent=1	3.121e-05	2004.1.1.144	179	179	a/b_three-layered_sandwiches
e2xvgA1	8	8|1|2|3|4|5|6|7:++++++++	independent=1	0.00025974	2002.1.1.222	154	25	a/b_barrels
e1z7dB3	4	1|2|4|3:+-+-	independent=1	0.00062112	3016.1.1.49	46	35	a+b_two_layers
e3ul5D1	3	1|2|3:+-+	independent=1	0.00229885	243.3.1.2	15	29	a+b_two_layers
e1qveA1	4	1|2|3|4:+-+-	independent=1	0.00714286	274.1.1.72	20	7	a+b_two_layers
e4fltA6	4	4|1|3|2:+-+-	independent=1	0.0222222	304.114.1.12	5	9	a+b_two_layers
e2c1iA1	3	1|2|3:+-+	independent=1	0.25	4321.1.1.3	2	2	a+b_two_layers
e1e3hA3	4	2|1|3|4:+-+-	independent=1	0.0277778	245.1.1.19	6	6	a+b_two_layers
e2lobA1	5	1|5|4|3|2:+-+-+	independent=1	0.00038358	7.1.1.2	11	237	beta_barrels
e4h0lD5	8	1|8|7|6|5|4|2|3:+-+-+-+-	independent=1	0.00793651	66.1.1.13	14	9	beta_sandwiches
e2f91B1	3	1|2|3:+-+	independent=1	0.1	356.1.1.1	1	10	few_secondary_structure_elements
e3zf7n1	3	1|2|3:+-+	independent=1	0.00082713	375.1.1.23	93	13	few_secondary_structure_elements
e4i58A2	3	1|3|2:+-+	independent=1	0.00011854	2003.1.2.56	228	37	a/b_three-layered_sandwiches
e3sgxB2	6	6|5|1|2|4|3:++++++	independent=1	0.0454546	2111.30.1.1	2	11	a/b_three-layered_sandwiches
e3t1gA1	8	1|2|3|4|5|6|7|8:++++++++	independent=1	0.00059032	2002.1.1.20	154	11	a/b_barrels
e3h86B1	5	2|3|1|4|5:+++++	independent=1	0.00139665	2004.1.1.28	179	4	a/b_three-layered_sandwiches
e3ei4E1	5	1|2|4|5|3:+-+--	independent=1	0.00163934	5.1.4.306	122	5	beta_duplicates_or_obligate_multimers
e3ei4E1	4	1|2|3|4:+-+-	independent=1	0.00163934	5.1.4.306	122	5	beta_duplicates_or_obligate_multimers
e3ei4E1	4	1|2|3|4:+-+-	independent=1	0.00163934	5.1.4.306	122	5	beta_duplicates_or_obligate_multimers
e3ei4E1	4	1|2|3|4:+-+-	independent=1	0.00163934	5.1.4.306	122	5	beta_duplicates_or_obligate_multimers
e3ei4E1	4	1|2|3|4:+-+-	independent=1	0.00163934	5.1.4.306	122	5	beta_duplicates_or_obligate_multimers
e4b2tE4	4	4|1|2|3:+---	independent=1	0.00105042	2487.1.1.35	17	56	a/b_three-layered_sandwiches
e3ttbB1	3	1|3|2:+-+	independent=1	0.0123457	139.2.1.6	9	9	few_secondary_structure_elements
e3ttbB1	3	2|1|3:+-+	independent=1	0.0123457	139.2.1.6	9	9	few_secondary_structure_elements
e1ytmA1	8	1|4|5|6|8|7|2|3:++---+++	independent=1	0.0833333	2004.11.1.1	2	6	a/b_three-layered_sandwiches
e3bf7A1	7	1|3|2|4|5|6|7:+------	independent=1	0.0002849	2111.78.1.7	26	135	a/b_three-layered_sandwiches
e3vgkA1	3	1|2|3:+-+	independent=1	0.000429	2484.1.1.55	111	21	mixed_a+b_and_a/b
e1luiA1	6	6|1|2|3|4|5:++-+-+	independent=1	0.00104822	214.1.1.26	9	106	a+b_two_layers
e1q8rA1	4	1|4|2|3:+-++	independent=1	1	301.4.1.1	1	1	a+b_three_layers
e4nreA3	5	1|2|3|4|5:+-+-+	independent=1	0.0666667	158.1.1.1	1	15	alpha_bundles
e3mm5A5	5	1|2|3|4|5:+++-+	independent=1	0.0238095	296.1.1.2	2	21	a+b_three_layers
e2eknA1	4	4|1|3|2:+-+-	independent=1	0.142857	304.42.1.1	1	7	a+b_two_layers
e2jjqA2	6	1|5|6|4|3|2:+-++-+	independent=1	0.00775194	2.1.1.187	129	1	beta_barrels
e1vhuA1	7	1|2|7|6|3|5|4:+-----+	independent=1	0.00649351	2111.27.1.2	11	14	a/b_three-layered_sandwiches
e4jnrB1	8	1|2|3|4|5|6|7|8:++++++++	independent=1	0.00011196	2002.1.1.12	154	58	a/b_barrels
e2pkwA1	5	2|1|3|4|5:+++-+	independent=1	0.00109649	2003.1.5.70	228	4	a/b_three-layered_sandwiches
e2pkwA1	7	3|2|1|4|5|7|6:+++++-+	independent=1	0.00109649	2003.1.5.70	228	4	a/b_three-layered_sandwiches
e3lwzA1	5	2|1|3|4|5:+++++	independent=1	0.00119048	2007.1.12.1	70	12	a/b_three-layered_sandwiches
e3e2iA3	6	6|1|5|4|2|3:++++++	independent=1	0.00050787	2004.1.1.242	179	11	a/b_three-layered_sandwiches
e3rifN2	4	1|2|4|3:+-+-	independent=1	1.063e-05	11.1.1.787	503	187	beta_sandwiches
e2gptA1	6	2|1|3|5|6|4:+++-++	independent=1	0.00057143	2007.1.6.3	70	25	a/b_three-layered_sandwiches
e1w36C1	7	2|3|4|1|7|5|6:++++++-	independent=1	0.0027933	2004.1.1.507	179	2	a/b_three-layered_sandwiches
e4aogA1	4	2|1|3|4:+-+-	independent=1	0.0833333	707.1.1.2	3	4	beta_complex_topology
e1k32A6	5	1|2|3|4|5:+++++	independent=1	0.0119048	2486.1.1.9	7	12	a/b_three-layered_sandwiches
e4wkyB1	5	1|5|4|2|3:+-+++	independent=1	0.00106383	2111.79.1.12	20	47	a/b_three-layered_sandwiches
e3i5wA1	3	1|3|2:+-+	independent=1	0.00277778	383.1.1.1	18	20	few_secondary_structure_elements
e2cvbA1	5	3|2|1|4|5:+++-+	independent=1	0.00057604	2485.1.1.225	62	28	a+b_three_layers
e3ix9A1	8	7|8|6|1|5|2|3|4:+-++++++	independent=1	0.0111111	2111.5.1.1	2	45	a/b_three-layered_sandwiches
e2je6A1	4	2|1|3|4:+-+-	independent=1	0.0166667	245.1.1.11	6	10	a+b_two_layers
e2d2cD1	3	1|2|3:+-+	independent=1	0.00793651	66.1.1.13	14	9	beta_sandwiches
e3kw2A2	6	3|2|1|5|4|6:++++++	independent=1	0.00833333	2488.1.1.11	12	10	a/b_three-layered_sandwiches
e1w2fA1	4	1|2|4|3:+-+-	independent=1	0.00332226	206.1.2.2	43	7	a+b_complex_topology
e1w2fA1	5	3|2|1|4|5:+-+-+	independent=1	0.00332226	206.1.2.2	43	7	a+b_complex_topology
e1sjqA1	4	4|1|3|2:+-+-	independent=1	0.00051203	304.9.1.76	31	63	a+b_two_layers
e1gerA2	3	1|2|3:+-+	independent=1	4.343e-05	2003.1.2.285	228	101	a/b_three-layered_sandwiches
e2wgpA1	5	1|2|5|3|4:+----	independent=1	0.00109649	2007.2.3.2	19	48	a/b_three-layered_sandwiches
e4yleA1	5	2|1|3|4|5:+++++	independent=1	0.00030395	2007.1.2.16	70	47	a/b_three-layered_sandwiches
e2yxeA1	7	3|2|1|4|5|6|7:+++++-+	independent=1	6.645e-05	2003.1.5.26	228	66	a/b_three-layered_sandwiches
e3sb7A1	3	1|2|3:+-+	independent=1	0.00070126	235.1.1.86	23	62	a+b_complex_topology
e1lstA2	3	1|2|3:+-+	independent=1	0.00017106	2111.17.1.298	74	79	a/b_three-layered_sandwiches
e1wiwA3	3	1|2|3:+++	independent=1	0.0333333	2007.6.1.1	15	2	a/b_three-layered_sandwiches
e2ha1A1	4	2|1|3|4:+-+-	independent=1	1.136e-05	11.1.1.213	503	175	beta_sandwiches
e1ry2A6	5	2|1|3|4|5:+++++	independent=1	0.00520833	2111.84.1.13	3	64	a/b_three-layered_sandwiches
e3uhfB6	4	2|1|3|4:++++	independent=1	0.00071429	2007.1.5.18	70	20	a/b_three-layered_sandwiches
e3h1qA4	3	1|2|3:+++	independent=1	0.00225225	2484.1.1.521	111	4	mixed_a+b_and_a/b
e4d1qH2	5	3|2|1|4|5:+-+++	independent=1	0.003003	2484.1.1.13	111	3	mixed_a+b_and_a/b
e1h12A1	3	1|2|3:+-+	independent=1	0.002849	109.2.1.20	39	9	alpha_superhelices
e1h12A1	3	1|2|3:+-+	independent=1	0.002849	109.2.1.20	39	9	alpha_superhelices
e1u53A1	4	1|3|4|2:++-+	independent=1	0.0263158	273.1.1.2	2	19	a+b_three_layers
e4v47BD1	4	1|2|4|3:+-+-	independent=1	0.0008643	221.1.2.19	89	13	a+b_two_layers
e3mcsA4	6	6|1|3|4|2|5:+-+-+-	independent=1	0.00132275	304.4.1.36	36	21	a+b_two_layers
e3j09B8	7	1|7|6|5|2|3|4:+------	independent=1	0.00068399	2006.1.1.42	43	34	a/b_three-layered_sandwiches
e2esmA1	5	1|2|3|5|4:+-+-+	independent=1	4.455e-05	206.1.1.24	43	522	a+b_complex_topology
e2esmA1	3	1|2|3:+-+	independent=1	4.455e-05	206.1.1.24	43	522	a+b_complex_topology
e1oqjA1	6	6|5|1|2|3|4:+-+-+-	independent=1	0.166667	4.2.1.2	2	3	beta_barrels
e1aduB1	3	1|2|3:+-+	independent=1	0.166667	375.7.1.1	1	6	few_secondary_structure_elements
e1bknB2	5	5|1|2|4|3:++-+-	independent=1	0.0111111	225.1.1.33	9	10	a+b_two_layers
e2j41D1	4	2|1|4|3:++-+	independent=1	0.00019264	2004.1.1.102	179	29	a/b_three-layered_sandwiches
e2wzoA1	6	1|2|3|4|5|6:+-+-+-	independent=1	1	3131.1.1.2	1	1	a+b_two_layers
e2j4zA1	5	1|2|3|5|4:+-+-+	independent=1	4.455e-05	206.1.1.24	43	522	a+b_complex_topology
e2j4zA1	3	1|2|3:+-+	independent=1	4.455e-05	206.1.1.24	43	522	a+b_complex_topology
e4raaA1	4	1|2|3|4:+-+-	independent=1	0.00409836	5.1.3.34	122	2	beta_duplicates_or_obligate_multimers
e4raaA1	4	1|2|3|4:+-+-	independent=1	0.00409836	5.1.3.34	122	2	beta_duplicates_or_obligate_multimers
e4raaA1	4	1|2|3|4:+-+-	independent=1	0.00409836	5.1.3.34	122	2	beta_duplicates_or_obligate_multimers
e4raaA1	4	1|2|3|4:+-+-	independent=1	0.00409836	5.1.3.34	122	2	beta_duplicates_or_obligate_multimers
e4oa2A1	6	1|5|6|4|3|2:++-+-+	independent=1	4.455e-05	206.1.1.24	43	522	a+b_complex_topology
e4oa2A1	3	1|2|3:+-+	independent=1	4.455e-05	206.1.1.24	43	522	a+b_complex_topology
e2x47A1	6	1|6|5|2|4|3:+++++-	independent=1	0.00395257	2111.27.1.24	11	23	a/b_three-layered_sandwiches
e4hqfA1	6	3|2|1|4|5|6:+-----	independent=1	0.00062854	2006.1.6.9	43	37	a/b_three-layered_sandwiches
e3juwA1	8	1|2|3|4|5|6|8|7:+-+-++-+	independent=1	0.00333333	213.1.1.5	50	6	a+b_three_layers
e1ck1A2	5	2|1|5|3|4:+--+-	independent=1	0.00034048	221.1.1.33	89	33	a+b_two_layers
e3h4oA1	4	1|2|4|3:+-+-	independent=1	0.00333333	304.103.1.1	5	60	a+b_two_layers
e2e3xC1	3	1|2|3:+-+	independent=1	0.00086059	209.1.1.24	14	83	a+b_complex_topology
e2fe7B1	5	1|2|3|4|5:+-+--	independent=1	0.00083333	213.1.1.59	50	24	a+b_three_layers
e4jd1A1	4	1|4|3|2:++-+	independent=1	0.00090744	211.1.1.20	58	19	a+b_two_layers
e5crbA1	6	2|1|3|4|5|6:+--+--	independent=1	0.00909091	219.1.1.263	55	2	a+b_complex_topology
e4impC4	8	1|8|7|6|5|4|2|3:+-++++++	independent=1	0.00054825	2003.1.1.69	228	8	a/b_three-layered_sandwiches
e2qnrA1	5	2|3|1|4|5:+----	independent=1	0.00062073	2004.1.1.149	179	9	a/b_three-layered_sandwiches
e2da0A1	7	4|3|2|1|7|6|5:+-+-+-+	independent=1	0.00018222	220.1.1.13	56	98	beta_barrels
e3a56A1	3	1|2|3:+-+	independent=1	0.0454546	2.2.1.10	11	2	beta_barrels
e3bmaA1	5	2|1|3|4|5:+++++	independent=1	0.1	2007.5.1.41	10	1	a/b_three-layered_sandwiches
e3iwgB2	5	1|2|3|4|5:+-+--	independent=1	0.00090909	213.1.1.108	50	22	a+b_three_layers
e2i99A1	8	3|2|1|4|5|8|6|7:++++++++	independent=1	0.00048733	2003.1.1.94	228	9	a/b_three-layered_sandwiches
e3efxF1	6	1|5|6|4|3|2:+-++-+	independent=1	0.012987	2.2.1.2	11	7	beta_barrels
e4lqpA1	5	1|2|3|5|4:+-+-+	independent=1	4.455e-05	206.1.1.24	43	522	a+b_complex_topology
e1v0eA4	4	1|2|3|4:+-+-	independent=1	0.00409836	5.1.3.8	122	2	beta_duplicates_or_obligate_multimers
e1v0eA4	4	1|2|3|4:+-+-	independent=1	0.00409836	5.1.3.8	122	2	beta_duplicates_or_obligate_multimers
e1v0eA4	4	1|2|3|4:+-+-	independent=1	0.00409836	5.1.3.8	122	2	beta_duplicates_or_obligate_multimers
e1v0eA4	4	1|2|3|4:+-+-	independent=1	0.00409836	5.1.3.8	122	2	beta_duplicates_or_obligate_multimers
e4la1A4	6	1|2|5|4|3|6:+-+-+-	independent=1	0.125	244.2.1.17	8	1	a+b_two_layers
e3oxnA1	5	2|1|3|5|4:+++-+	independent=1	0.0009009	2111.17.1	74	15	a/b_three-layered_sandwiches
e1mwwA1	4	2|1|3|4:++--	independent=1	0.00877193	315.1.1.5	6	19	a+b_two_layers
e3bwgA2	6	1|2|3|6|5|4:+-+-+-	independent=1	0.0144928	814.1.1.3	3	23	a+b_two_layers
e3jq0A1	4	2|1|3|4:+-+-	independent=1	0.00026042	109.4.1.710	192	20	alpha_superhelices
e1ayzC1	4	1|2|3|4:+-+-	independent=1	0.00128205	216.1.1.7	10	78	a+b_two_layers
e1vk1A2	6	5|1|6|3|4|2:+-+-+-	independent=1	1	5103.1.1.1	1	1	a/b_three-layered_sandwiches
e1fmcA1	7	3|2|1|4|5|6|7:+++++++	independent=1	1.812e-05	2003.1.1.417	228	242	a/b_three-layered_sandwiches
e1qwyA1	5	1|2|4|3|5:+--+-	independent=1	0.00157233	325.1.6.1	53	12	a+b_complex_topology
e3wczA1	8	1|2|3|4|5|6|7|8:++++++++	independent=1	8.895e-05	2002.1.1.4	154	73	a/b_barrels
e2q3hA1	6	2|3|1|4|5|6:+-----	independent=1	3.121e-05	2004.1.1.144	179	179	a/b_three-layered_sandwiches
e2ghpA1	4	4|1|3|2:+-+-	independent=1	0.00059737	304.9.1.10	31	54	a+b_two_layers
e4amuA2	5	3|2|1|4|5:+++++	independent=1	0.00011542	2003.1.14.1	228	38	a/b_three-layered_sandwiches
e3qatA1	4	4|1|3|2:+-+-	independent=1	0.0102041	304.11.1.18	7	14	a+b_two_layers
e3pxia1	5	4|1|3|2|5:+-+-+	independent=1	0.333333	304.150.1.1	1	3	a+b_two_layers
e4hl7B1	6	2|1|6|5|4|3:++++++	independent=1	0.111111	2002.4.1.3	1	9	a/b_barrels
e3fvqB2	4	4|1|2|3:+-+-	independent=1	0.0833333	2.4.1.9	12	1	beta_barrels
e1jwqA1	6	2|1|3|6|4|5:++++--	independent=1	0.00909091	2011.1.1.1	10	11	a/b_three-layered_sandwiches
e1rz0A1	7	2|1|5|6|7|4|3:+-+-+-+	independent=1	0.00019524	1.1.5.4	197	26	beta_barrels
e2zodA2	5	1|2|5|3|4:+-+--	independent=1	0.0133333	301.2.1.1	3	25	a+b_three_layers
e2c0dA1	8	1|8|7|4|5|6|2|3:+-+---+-	independent=1	0.00035063	2485.1.1.286	62	46	a+b_three_layers
e3dboB1	5	3|2|1|4|5:+++++	independent=1	0.00145349	2006.1.4.4	43	16	a/b_three-layered_sandwiches
e4s2rP1	6	6|5|1|2|3|4:+++-++	independent=1	0.00833333	2484.3.1.2	6	20	mixed_a+b_and_a/b
e3jstA1	4	1|2|4|3:+-+-	independent=1	0.111111	305.2.1.1	1	9	a+b_two_layers
e3qe4A1	6	1|6|5|2|3|4:+-----	independent=1	0.00077399	2005.1.1.139	34	38	a/b_three-layered_sandwiches
e4h3yA1	5	2|1|4|3|5:+++++	independent=1	0.00757576	2488.1.1.10	12	11	a/b_three-layered_sandwiches
e4ebfA1	7	3|2|1|4|5|6|7:+++++++	independent=1	8.6e-05	2003.1.1.1	228	51	a/b_three-layered_sandwiches
e3ojiA1	7	1|7|6|5|4|3|2:+-+-+-+	independent=1	0.00158983	331.3.1.15	17	37	a+b_two_layers
e4iiqC1	8	4|3|2|1|5|6|7|8:+-+-+-+-	independent=1	0.00117925	233.1.1.2	8	106	a+b_two_layers
e3fcrA3	4	1|2|4|3:+-+-	independent=1	0.00062112	3016.1.1.49	46	35	a+b_two_layers
e2vx8B1	5	2|1|5|4|3:+-+-+	independent=1	0.00892857	223.2.1.4	16	7	a+b_three_layers
e2bhuA2	5	1|2|3|5|4:+-+-+	independent=1	0.00724638	12.1.1.16	69	2	beta_sandwiches
e4r6yA1	3	2|1|3:+-+	independent=1	0.00046598	2111.17.1.28	74	29	a/b_three-layered_sandwiches
e2p4qA2	7	3|2|1|4|5|6|7:++++++-	independent=1	0.00010697	2003.1.1.44	228	41	a/b_three-layered_sandwiches
e3qgaA2	4	2|1|4|3:+-+-	independent=1	0.0833333	11.5.1.7	3	4	beta_sandwiches
e1ri6A1	4	1|2|3|4:+-+-	independent=1	0.00136612	5.1.4.17	122	6	beta_duplicates_or_obligate_multimers
e1ri6A1	4	1|2|3|4:+-+-	independent=1	0.00136612	5.1.4.17	122	6	beta_duplicates_or_obligate_multimers
e1ri6A1	4	1|2|3|4:+-+-	independent=1	0.00136612	5.1.4.17	122	6	beta_duplicates_or_obligate_multimers
e1ri6A1	4	1|2|3|4:+-+-	independent=1	0.00136612	5.1.4.17	122	6	beta_duplicates_or_obligate_multimers
e1ri6A1	4	1|2|3|4:+-+-	independent=1	0.00136612	5.1.4.17	122	6	beta_duplicates_or_obligate_multimers
e1ri6A1	4	1|2|3|4:+-+-	independent=1	0.00136612	5.1.4.17	122	6	beta_duplicates_or_obligate_multimers
e2bjiA1	6	1|2|3|4|5|6:++-+-+	independent=1	0.0133333	4018.1.1.4	3	25	a+b_two_layers
e4bpuC1	3	1|3|2:+-+	independent=1	0.03125	862.1.1.1	4	8	a+b_complex_topology
e2aklA2	3	1|2|3:+-+	independent=1	0.0107527	375.1.1.17	93	1	few_secondary_structure_elements
e5ckwB1	3	1|2|3:+-+	independent=1	4.455e-05	206.1.1.24	43	522	a+b_complex_topology
e1b9rA1	5	2|1|5|3|4:+--+-	independent=1	0.0001677	221.1.1.12	89	67	a+b_two_layers
e1g7sA3	7	2|3|1|4|5|7|6:+------	independent=1	3.492e-05	2004.1.1.258	179	160	a/b_three-layered_sandwiches
e3hksA6	4	1|2|3|4:+-+-	independent=1	0.00078247	4.1.1.111	142	9	beta_barrels
e4b7yC1	3	2|1|3:+-+	independent=1	0.00847458	376.1.1.23	59	2	few_secondary_structure_elements
e1m6iA3	3	1|2|3:+-+	independent=1	5.696e-05	2003.1.2.20	228	77	a/b_three-layered_sandwiches
e1gnwA2	4	2|1|3|4:++-+	independent=1	0.00011773	2485.1.1.76	62	137	a+b_three_layers
e1zbsA1	5	3|2|1|4|5:+-+++	independent=1	0.0015015	2484.1.1.121	111	6	mixed_a+b_and_a/b
e3qfmA1	5	1|2|3|5|4:+---+	independent=1	0.0119048	246.2.1.7	7	12	a+b_four_layers
e3mqlA7	3	1|2|3:+-+	independent=1	0.0227273	391.1.1.4	4	11	few_secondary_structure_elements
e2a3sA1	3	1|3|2:+-+	independent=1	0.00014881	101.1.2.49	480	14	alpha_arrays
e3f6mA1	5	2|1|5|3|4:+-+--	independent=1	0.0526316	301.5.1.1	1	19	a+b_three_layers
e4rf6A4	8	7|8|6|1|5|4|3|2:+-+-+-+-	independent=1	0.00621118	321.1.1.1	7	23	a+b_two_layers
e3h75A1	6	2|1|3|4|5|6:+++++-	independent=1	0.00030395	2007.1.2.16	70	47	a/b_three-layered_sandwiches
e2wwfA1	5	2|3|1|4|5:+++++	independent=1	0.00023277	2004.1.1.166	179	24	a/b_three-layered_sandwiches
e1e8oD1	3	1|2|3:+-+	independent=1	0.0833333	896.1.1.2	2	6	a+b_two_layers
e4rehA1	7	1|7|6|5|4|3|2:+-+-+-+	independent=1	0.00158983	331.3.1.15	17	37	a+b_two_layers
e3izlO7	4	4|1|2|3:+---	independent=1	0.00105042	2487.1.1.35	17	56	a/b_three-layered_sandwiches
e4g2bA1	7	1|5|4|3|2|6|7:++-+-+-	independent=1	0.00909091	219.1.1.46	55	2	a+b_complex_topology
e3nafA1	6	3|2|1|4|5|6:++++++	independent=1	0.00048733	2003.1.1.71	228	9	a/b_three-layered_sandwiches
e1mb4B1	7	2|3|1|4|7|6|5:+--+-++	independent=1	0.00277778	298.1.1.14	20	18	a+b_two_layers
e2ldxD2	5	3|2|1|4|5:+++++	independent=1	5.696e-05	2003.1.1.40	228	77	a/b_three-layered_sandwiches
e3ptwA1	6	6|5|1|2|3|4:+++++-	independent=1	0.00446429	2111.54.1.36	8	28	a/b_three-layered_sandwiches
e1xxqA1	4	4|1|2|3:+-+-	independent=1	0.00555556	76.1.1.12	6	30	beta_duplicates_or_obligate_multimers
e1xxqA1	4	4|1|2|3:+-+-	independent=1	0.00555556	76.1.1.12	6	30	beta_duplicates_or_obligate_multimers
e3eyyA1	3	2|1|3:+--	independent=1	0.00014881	101.1.2.51	480	14	alpha_arrays
e3wmyA1	4	1|2|3|4:+-+-	independent=1	0.00163934	5.1.2.6	122	5	beta_duplicates_or_obligate_multimers
e3wmyA1	4	1|2|3|4:+-+-	independent=1	0.00163934	5.1.2.6	122	5	beta_duplicates_or_obligate_multimers
e3wmyA1	4	1|2|3|4:+-+-	independent=1	0.00163934	5.1.2.6	122	5	beta_duplicates_or_obligate_multimers
e1m2xA1	7	1|2|3|4|5|6|7:+-+----	independent=1	0.00529101	247.1.1.37	9	21	a+b_four_layers
e1m2xA1	5	1|2|3|4|5:+-+--	independent=1	0.00529101	247.1.1.37	9	21	a+b_four_layers
e3ftpA1	7	3|2|1|4|5|6|7:+++++++	independent=1	3.595e-05	2003.1.1.332	228	122	a/b_three-layered_sandwiches
e4cdlA1	6	2|1|6|5|4|3:+--+-+	independent=1	0.00094967	243.1.1.121	39	27	a+b_two_layers
e1hxvA1	4	2|1|4|3:+-+-	independent=1	0.00107527	284.1.1.2	15	62	a+b_two_layers
e2q27A1	6	2|1|3|4|6|5:++++++	independent=1	0.0030303	2111.75.1.6	11	30	a/b_three-layered_sandwiches
e4namA2	3	2|1|3:+-+	independent=1	0.25	5096.1.1.2	1	4	few_secondary_structure_elements
e4h6yA2	7	4|3|2|1|7|6|5:+-+-+-+	independent=1	0.00018222	220.1.1.13	56	98	beta_barrels
e2k9oA1	3	1|3|2:+-+	independent=1	0.00028177	387.1.5.8	91	39	few_secondary_structure_elements
e3b2yA1	8	1|2|4|3|5|8|6|7:+-++++--	independent=1	0.005	2011.1.1.22	10	20	a/b_three-layered_sandwiches
e1wh9A1	3	1|2|3:+--	independent=1	0.00210084	327.11.1.21	28	17	a+b_two_layers
e3rc8A1	8	8|1|7|6|2|5|3|4:+++++++-	independent=1	0.0018622	2004.1.1.182	179	3	a/b_three-layered_sandwiches
e1zq7D1	5	2|1|3|4|5:+-+-+	independent=1	0.125	4139.1.1.2	2	4	a+b_two_layers
e4ovmC1	6	2|1|6|5|4|3:+--+-+	independent=1	0.0014245	243.1.1.9	39	18	a+b_two_layers
e4q4lA3	8	1|4|3|5|6|2|7|8:+++++++-	independent=1	0.00016929	2004.1.1.53	179	33	a/b_three-layered_sandwiches
e3g6lA1	5	2|1|5|4|3:+-+-+	independent=1	0.0416667	284.2.1.3	6	4	a+b_two_layers
e4axoB1	4	1|4|2|3:+-+-	independent=1	0.00529101	10.12.1.32	63	3	beta_sandwiches
e3pu6A2	5	2|1|3|5|4:++++-	independent=1	0.166667	2011.2.1.3	2	3	a/b_three-layered_sandwiches
e4wwuE2	7	1|2|3|4|5|6|7:+-----+	independent=1	0.00480769	207.1.1.29	13	16	beta_duplicates_or_obligate_multimers
e3o3fA1	5	3|2|1|4|5:+-+++	independent=1	0.0009009	2484.1.1.52	111	10	mixed_a+b_and_a/b
e4o4uA2	6	2|1|6|5|4|3:+-+-+-	independent=1	0.0555556	3335.1.1.2	3	6	beta_barrels
e2qa1A6	5	5|1|4|3|2:+-+-+	independent=1	0.00406504	244.1.1.27	41	6	a+b_two_layers
e3dfzA1	5	3|2|1|4|5:+++++	independent=1	0.00087719	2003.1.1.49	228	5	a/b_three-layered_sandwiches
e4etsA1	3	2|1|3:+--	independent=1	0.00014881	101.1.2.51	480	14	alpha_arrays
e4zm6A1	8	8|1|2|3|4|5|6|7:++++++++	independent=1	0.0004995	2002.1.1.706	154	13	a/b_barrels
e1yqnA1	5	2|1|5|3|4:+-+--	independent=1	0.0526316	301.5.1.1	1	19	a+b_three_layers
e3mf0B1	6	3|2|1|6|5|4:+-+-+-	independent=1	0.00033156	223.1.1.180	52	58	a+b_three_layers
e3jqpA1	5	3|2|1|4|5:+++++	independent=1	0.00425532	2111.2.1.3	5	47	a/b_three-layered_sandwiches
e2zq7A2	5	2|1|5|4|3:+-+-+	independent=1	0.00166113	223.3.1.97	14	43	a+b_three_layers
e1ovmA3	6	2|1|3|4|6|5:++++++	independent=1	0.0026738	2111.75.1.5	11	34	a/b_three-layered_sandwiches
e4iqyA1	6	1|6|5|2|4|3:+++++-	independent=1	0.00395257	2111.27.1.24	11	23	a/b_three-layered_sandwiches
e1zxoA2	3	1|2|3:+++	independent=1	0.00225225	2484.1.1.120	111	4	mixed_a+b_and_a/b
e4fqxB2	4	1|2|3|4:+-+-	independent=1	0.00337838	233.1.1.4	8	37	a+b_two_layers
e1n6mA1	3	1|2|3:+-+	independent=1	0.00011639	2004.1.1.116	179	48	a/b_three-layered_sandwiches
e3wodD4	3	1|3|2:+-+	independent=1	0.00235849	325.1.7.18	53	8	a+b_complex_topology
e2owsA1	4	4|1|3|2:+-++	independent=1	0.00046598	2111.17.1.28	74	29	a/b_three-layered_sandwiches
e3l4bA1	6	3|2|1|4|5|6:++++++	independent=1	0.000258	2003.1.1.413	228	17	a/b_three-layered_sandwiches
e1iru11	5	1|2|3|4|5:+-+-+	independent=1	0.00118343	210.1.1.2	13	65	a+b_four_layers
e3ijiA1	6	1|2|3|4|5|6:++++++	independent=1	6.126e-05	2002.1.1.1056	154	106	a/b_barrels
e4it7A1	5	1|2|3|4|5:+-+-+	independent=1	0.00229885	243.3.1.2	15	29	a+b_two_layers
e3r4eC1	3	1|2|3:+-+	independent=1	0.00079618	218.1.1.3	8	157	a+b_two_layers
e4efaC2	4	4|1|3|2:+-+-	independent=1	0.0833333	304.126.1.3	4	3	a+b_two_layers
e2ethA1	3	1|3|2:+-+	independent=1	3.019e-05	101.1.2.811	480	69	alpha_arrays
e4f06A3	5	2|1|3|4|5:+++++	independent=1	0.00044643	2007.1.2.42	70	32	a/b_three-layered_sandwiches
e3sxnB4	5	1|2|3|4|5:+-+--	independent=1	0.00090909	213.1.1.108	50	22	a+b_three_layers
e3l9dA1	5	1|2|5|4|3:+--+-	independent=1	0.00689655	316.1.1.24	29	5	a+b_three_layers
e4pfbA1	5	5|1|4|2|3:+-+++	independent=1	0.00010811	2111.17.1.302	74	125	a/b_three-layered_sandwiches
e1xq9B1	6	6|5|1|4|2|3:+-++++	independent=1	0.0113636	2111.21.1.1	2	44	a/b_three-layered_sandwiches
e1efpA2	3	1|2|3:+-+	independent=1	0.0026738	2005.1.1.132	34	11	a/b_three-layered_sandwiches
e1yioA2	5	2|1|3|4|5:+++++	independent=1	0.00012107	2007.1.3.29	70	118	a/b_three-layered_sandwiches
e4xyhA1	4	1|2|3|4:+-+-	independent=1	0.00819672	5.1.4.321	122	1	beta_duplicates_or_obligate_multimers
e4xyhA1	4	1|2|3|4:+-+-	independent=1	0.00819672	5.1.4.321	122	1	beta_duplicates_or_obligate_multimers
e4xyhA1	4	1|2|3|4:+-+-	independent=1	0.00819672	5.1.4.321	122	1	beta_duplicates_or_obligate_multimers
e2hn1A1	7	2|1|3|7|6|5|4:+-++-+-	independent=1	0.166667	4121.1.1.1	1	6	a+b_three_layers
e2nmlA1	4	2|1|3|4:+-+-	independent=1	1	4326.1.1.1	1	1	a+b_two_layers
e1gviA2	6	1|2|3|6|4|5:+-+-+-	independent=1	0.00483092	12.1.1.60	69	3	beta_sandwiches
e3dmyA1	6	1|6|5|2|3|4:++++++	independent=1	0.00048733	2003.1.1.74	228	9	a/b_three-layered_sandwiches
e1z6lA4	4	1|4|3|2:+-+-	independent=1	0.0121951	244.1.1.60	41	2	a+b_two_layers
e3zijA1	4	2|1|3|4:++-+	independent=1	0.00028802	2485.1.1.21	62	56	a+b_three_layers
e2ehdA1	7	3|2|1|4|5|6|7:+++++++	independent=1	3.595e-05	2003.1.1.332	228	122	a/b_three-layered_sandwiches
e2l8dA1	5	5|1|2|3|4:+-+-+	independent=1	0.00352113	4.1.1.39	142	2	beta_barrels
e2aryB1	6	1|6|2|3|4|5:+-+-+-	independent=1	0.00227273	219.1.1.24	55	8	a+b_complex_topology
e4ygtA1	4	1|2|3|4:+-+-	independent=1	0.333333	809.1.1.8	3	1	a+b_two_layers
e2ek9A1	8	2|1|8|4|5|6|7|3:+-+----+	independent=1	0.00588235	2487.1.1.10	17	10	a/b_three-layered_sandwiches
e1iyxA1	3	1|2|3:+-+	independent=1	0.005	218.1.1.1	8	25	a+b_two_layers
e4lt6A1	5	1|2|5|4|3:+--+-	independent=1	0.0114942	316.1.1.39	29	3	a+b_three_layers
e2yr1A1	8	8|1|2|3|4|5|6|7:++++++++	independent=1	0.0004995	2002.1.1.40	154	13	a/b_barrels
e3cgbA1	5	1|2|5|4|3:+-+-+	independent=1	0.00265957	244.2.1.5	8	47	a+b_two_layers
e1l7dA1	7	3|2|1|4|5|7|6:++++++-	independent=1	0.00033738	2003.1.1.12	228	13	a/b_three-layered_sandwiches
e1i6lA1	5	3|2|1|4|5:+++++	independent=1	0.0026738	2005.1.1.150	34	11	a/b_three-layered_sandwiches
e3h6oA4	5	1|4|3|2|5:+-+-+	independent=1	0.00024172	1.1.15.4	197	21	beta_barrels
e4kvfA2	6	2|1|3|4|5|6:++++++	independent=1	0.0005102	2007.1.2.41	70	28	a/b_three-layered_sandwiches
e3u7zA1	3	1|2|3:+-+	independent=1	0.00187266	221.1.1.10	89	6	a+b_two_layers
e3a76A1	6	2|1|6|5|4|3:+--+-+	independent=1	0.00213675	243.1.1.26	39	12	a+b_two_layers
e3od8B1	4	4|1|2|3:++-+	independent=1	0.00255102	377.1.2.1	49	8	few_secondary_structure_elements
e1d2nA3	5	5|1|4|3|2:+++++	independent=1	0.00111732	2004.1.1.582	179	5	a/b_three-layered_sandwiches
e1q15A2	5	3|2|1|4|5:+++++	independent=1	0.00367647	2005.1.1.125	34	8	a/b_three-layered_sandwiches
e1gr0A1	4	2|1|3|4:++-+	independent=1	0.00625	298.1.1.23	20	8	a+b_two_layers
e4v34A1	4	1|2|3|4:+-+-	independent=1	0.01	213.1.1.55	50	2	a+b_three_layers
e1w19A1	4	2|1|3|4:++++	independent=1	0.00084034	2007.1.13.1	70	17	a/b_three-layered_sandwiches
e1vr6C1	4	4|1|3|2:+-+-	independent=1	1	304.115.1.1	1	1	a+b_two_layers
e2hl3A1	3	1|2|3:+-+	independent=1	0.00027086	4.1.1.9	142	26	beta_barrels
e3iz6a1	4	1|2|3|4:+-+-	independent=1	0.00204918	5.1.4.329	122	4	beta_duplicates_or_obligate_multimers
e3iz6a1	4	1|2|3|4:+-+-	independent=1	0.00204918	5.1.4.329	122	4	beta_duplicates_or_obligate_multimers
e3iz6a1	4	1|2|3|4:+-+-	independent=1	0.00204918	5.1.4.329	122	4	beta_duplicates_or_obligate_multimers
e3iz6a1	4	1|2|3|4:+-+-	independent=1	0.00204918	5.1.4.329	122	4	beta_duplicates_or_obligate_multimers
e3iz6a1	4	1|2|3|4:+-+-	independent=1	0.00204918	5.1.4.329	122	4	beta_duplicates_or_obligate_multimers
e3iz6a1	4	1|2|3|4:+-+-	independent=1	0.00204918	5.1.4.329	122	4	beta_duplicates_or_obligate_multimers
e3lxnA1	6	1|5|6|4|3|2:++-+-+	independent=1	4.455e-05	206.1.1.24	43	522	a+b_complex_topology
e4dfeA2	3	1|2|3:++-	independent=1	0.00111111	2111.79.1.3	20	45	a/b_three-layered_sandwiches
e5a02A1	8	2|3|4|1|5|6|7|8:+-++-+-+	independent=1	0.00113636	298.1.1.27	20	44	a+b_two_layers
e4awxB2	3	1|3|2:+-+	independent=1	0.00069444	101.1.2.44	480	3	alpha_arrays
e1tmoA2	6	2|1|6|5|4|3:+-++++	independent=1	0.0185185	2003.2.1.19	3	18	a/b_three-layered_sandwiches
e1tmoA2	3	1|2|3:+-+	independent=1	0.0185185	2003.2.1.19	3	18	a/b_three-layered_sandwiches
e1mjnA1	6	3|2|1|4|5|6:+-----	independent=1	0.00062854	2006.1.6.9	43	37	a/b_three-layered_sandwiches
e4kblA8	3	1|2|3:+-+	independent=1	0.0169491	376.1.4.6	59	1	few_secondary_structure_elements
e3thiA3	6	2|1|3|5|4|6:+++-+-	independent=1	0.00029377	2111.17.1.212	74	46	a/b_three-layered_sandwiches
e2b5vA2	6	3|2|1|4|5|6:++++++	independent=1	3.625e-05	2003.1.1.8	228	121	a/b_three-layered_sandwiches
e2bc0B3	3	1|2|3:+-+	independent=1	4.343e-05	2003.1.2.285	228	101	a/b_three-layered_sandwiches
e3d45A2	4	4|1|3|2:+-+-	independent=1	0.0107527	304.9.1.9	31	3	a+b_two_layers
e3popA2	8	4|1|3|2|6|7|5|8:+-+-+-+-	independent=1	0.010989	304.6.1.8	7	13	a+b_two_layers
e1wk1A1	5	3|2|1|4|5:+-+-+	independent=1	0.00086059	209.1.1.24	14	83	a+b_complex_topology
e4lbhA1	4	4|1|3|2:+-+-	independent=1	0.00925926	304.4.1.17	36	3	a+b_two_layers
e1fotA1	5	1|2|3|5|4:+-+-+	independent=1	4.455e-05	206.1.1.24	43	522	a+b_complex_topology
e3j9wAD1	5	2|1|3|5|4:+-+-+	independent=1	0.0008643	221.1.2.19	89	13	a+b_two_layers
e2wb3A1	3	1|2|3:+-+	independent=1	0.0192308	79.1.1.5	13	4	beta_duplicates_or_obligate_multimers
e4wz7C3	3	1|2|3:+-+	independent=1	0.0625	244.4.1.5	4	4	a+b_two_layers
e4zb9A1	4	2|1|3|4:++-+	independent=1	0.00011773	2485.1.1.76	62	137	a+b_three_layers
e3cskA1	5	1|2|3|5|4:++--+	independent=1	0.0151515	2498.1.1.26	33	2	mixed_a+b_and_a/b
e3cskA1	5	1|2|3|5|4:+-++-	independent=1	0.0151515	2498.1.1.26	33	2	mixed_a+b_and_a/b
e4z0nA1	6	2|1|3|4|5|6:++++++	independent=1	0.00059524	2007.1.2.36	70	24	a/b_three-layered_sandwiches
e2v8hC2	8	1|2|4|3|5|8|6|7:+-++++--	independent=1	0.0027027	2011.1.1.11	10	37	a/b_three-layered_sandwiches
e2fy3A4	7	1|6|5|4|2|3|7:+-+++-+	independent=1	0.0151515	323.1.1.17	11	6	a+b_complex_topology
e1lpyA1	3	1|2|3:+-+	independent=1	0.00070126	235.1.1.86	23	62	a+b_complex_topology
e2hgoA1	3	1|2|3:+-+	independent=1	0.010989	387.1.1.48	91	1	few_secondary_structure_elements
e3s5iA4	6	1|2|6|3|5|4:+--+-+	independent=1	0.0178571	309.1.1.2	14	4	a+b_two_layers
e2crfA1	7	4|3|2|1|7|6|5:+-+-+-+	independent=1	0.00162338	220.1.1.46	56	11	beta_barrels
e1zvuA8	4	1|2|4|3:+-+-	independent=1	0.166667	4014.1.1.6	3	2	a+b_two_layers
e3tk4A2	4	2|1|4|3:+---	independent=1	0.0833333	257.1.1.1	1	12	a+b_complex_topology
e5dn8A3	3	1|2|3:+--	independent=1	0.333333	327.9.1.1	1	3	a+b_two_layers
e2gtdA2	5	3|2|1|4|5:+-+++	independent=1	0.00112613	2484.1.1.246	111	8	mixed_a+b_and_a/b
e3zenD13	6	1|6|5|2|3|4:+-++++	independent=1	0.025	2111.79.1.30	20	2	a/b_three-layered_sandwiches
e2i5hA1	5	4|1|2|3|5:+-+-+	independent=1	1	236.3.1.1	1	1	beta_barrels
e1rblI1	4	2|1|3|4:+-+-	independent=1	0.0555556	302.2.1.1	1	18	a+b_two_layers
e3qb8A1	7	1|2|3|4|5|7|6:+-+--+-	independent=1	0.00125	213.1.1.111	50	16	a+b_three_layers
e3o5zA1	5	5|1|2|3|4:+-+-+	independent=1	2.628e-05	4.1.1.116	142	268	beta_barrels
e3delB1	5	5|1|4|2|3:+-+++	independent=1	0.00029377	2111.17.1.301	74	46	a/b_three-layered_sandwiches
e1u3oA1	4	1|2|3|4:+-+-	independent=1	0.00037064	4.1.1.798	142	19	beta_barrels
e2c9oC1	3	2|1|3:+-+	independent=1	0.00111732	2004.1.1.582	179	5	a/b_three-layered_sandwiches
e3j3ab1	3	2|1|3:+-+	independent=1	0.00089606	375.1.1.28	93	12	few_secondary_structure_elements
e4ng7A1	5	5|1|4|2|3:+-+++	independent=1	0.00010811	2111.17.1.302	74	125	a/b_three-layered_sandwiches
e2cyaA1	6	1|6|5|2|3|4:+-----	independent=1	0.00077399	2005.1.1.139	34	38	a/b_three-layered_sandwiches
e4hboB2	5	2|1|5|4|3:+-+-+	independent=1	0.25	3789.1.1.1	2	2	beta_barrels
e1w78A1	8	8|7|6|1|5|2|3|4:++++++-+	independent=1	0.0384615	2004.3.1.1	1	26	a/b_three-layered_sandwiches
e1w78A1	3	1|2|3:+-+	independent=1	0.0384615	2004.3.1.1	1	26	a/b_three-layered_sandwiches
e1iu8A1	6	2|1|3|6|4|5:++++--	independent=1	0.125	2011.4.1.1	1	8	a/b_three-layered_sandwiches
e4k5rB8	5	5|1|4|3|2:+-+-+	independent=1	0.00406504	244.1.1.27	41	6	a+b_two_layers
e2c4kA2	7	3|2|1|4|5|6|7:+------	independent=1	0.0227273	2111.73.1.4	4	11	a/b_three-layered_sandwiches
e2e4yB3	6	1|3|2|4|5|6:+-----	independent=1	0.00079365	2007.1.2.29	70	18	a/b_three-layered_sandwiches
e4g8tB1	4	4|1|2|3:+-+-	independent=1	0.0625	218.1.1	8	2	a+b_two_layers
e1ct2I1	3	2|1|3:+-+	independent=1	0.00294118	379.1.1.1	10	34	few_secondary_structure_elements
e2amoA1	3	1|2|3:+-+	independent=1	0.0526316	262.1.1.1	1	19	a+b_complex_topology
e4q7gA1	3	2|1|3:+-+	independent=1	0.0208333	11.13.1.2	3	16	beta_sandwiches
e1uayA1	7	3|2|1|4|5|6|7:+++++++	independent=1	1.812e-05	2003.1.1.417	228	242	a/b_three-layered_sandwiches
e3ifuA2	4	1|4|2|3:+-+-	independent=1	0.0181818	219.1.1.27	55	1	a+b_complex_topology
e3cg3A1	7	2|1|3|5|4|6|7:+++-+--	independent=1	0.00084459	2111.17.1.297	74	16	a/b_three-layered_sandwiches
e2cmhC3	4	1|2|3|4:+-+-	independent=1	0.0416667	3699.1.1.1	2	12	beta_meanders
e2qdeB2	7	1|2|3|4|5|6|7:+++++++	independent=1	6.126e-05	2002.1.1.1056	154	106	a/b_barrels
e1xy7A2	4	1|4|3|2:++-+	independent=1	0.00862069	211.1.1.28	58	2	a+b_two_layers
e2ghfA2	4	2|1|4|3:+--+	independent=1	0.0136986	386.1.1.41	73	1	few_secondary_structure_elements
e3j39A5	6	1|6|2|3|4|5:+-+-+-	independent=1	0.00058685	4.1.1.441	142	12	beta_barrels
e1s21A1	6	6|3|1|2|5|4:+-+-+-	independent=1	0.0526316	237.1.1.5	19	1	a+b_complex_topology
e3uepB1	4	1|2|3|4:+-+-	independent=1	0.00101523	1.1.10.3	197	5	beta_barrels
e3tueA1	7	2|1|5|4|3|6|7:+-+++-+	independent=1	0.00035063	2485.1.1.286	62	46	a+b_three_layers
e4zo4A1	5	2|3|1|4|5:+++++	independent=1	0.00046555	2004.1.1.63	179	12	a/b_three-layered_sandwiches
e1v10A3	3	1|2|3:+-+	independent=1	0.00160256	3156.1.1.6	16	39	beta_sandwiches
e2wr1A2	3	2|1|3:+-+	independent=1	0.00231481	10.5.1.19	6	72	beta_sandwiches
e3m33A1	8	1|7|8|6|5|2|3|4:+-+-----	independent=1	0.00014148	2003.1.5.30	228	31	a/b_three-layered_sandwiches
e1onfA2	3	1|2|3:+-+	independent=1	5.696e-05	2003.1.2.20	228	77	a/b_three-layered_sandwiches
e3j38B1	3	1|2|3:+-+	independent=1	0.0833333	230.6.1.3	1	12	a+b_two_layers
e2l6kA1	5	1|2|3|4|5:++-+-	independent=1	0.00104822	214.1.1.26	9	106	a+b_two_layers
e3d3uA1	8	4|3|2|1|5|6|7|8:+++++++-	independent=1	0.00054825	2003.1.7.3	228	8	a/b_three-layered_sandwiches
e3j1zP1	3	1|2|3:+--	independent=1	0.025641	327.7.1.4	3	13	a+b_two_layers
e1w99A3	4	4|1|2|3:+-+-	independent=1	0.0238095	76.1.1.1	6	7	beta_duplicates_or_obligate_multimers
e1w99A3	4	4|1|2|3:+-+-	independent=1	0.0238095	76.1.1.1	6	7	beta_duplicates_or_obligate_multimers
e3oiyB6	7	7|1|6|5|2|4|3:+++++++	independent=1	0.00139665	2004.1.1.106	179	4	a/b_three-layered_sandwiches
e4ezeA1	3	1|2|3:+++	independent=1	0.00155039	2006.1.1.5	43	15	a/b_three-layered_sandwiches
e1hdcA1	7	3|2|1|4|5|6|7:+++++++	independent=1	1.812e-05	2003.1.1.417	228	242	a/b_three-layered_sandwiches
e1vswA1	4	2|1|3|4:++++	independent=1	0.00084034	2007.1.13.1	70	17	a/b_three-layered_sandwiches
e1mo1D1	3	2|1|3:+-+	independent=1	0.0227273	322.1.1.2	2	22	a+b_two_layers
e3e4zB13	6	6|1|5|2|4|3:+++-+-	independent=1	0.00595238	309.1.1.27	14	12	a+b_two_layers
e4jriB1	5	5|1|2|3|4:+-+-+	independent=1	0.00011936	4.1.1.40	142	59	beta_barrels
e2l72A1	6	1|3|2|4|5|6:++-+--	independent=1	0.0123457	224.1.1.1	3	27	a+b_three_layers
e3k2dA1	5	5|1|4|2|3:+-+++	independent=1	0.0009009	2111.17.1.277	74	15	a/b_three-layered_sandwiches
e3thtA2	5	2|3|1|5|4:+-+-+	independent=1	0.00059737	304.9.1.10	31	54	a+b_two_layers
e3lv0A2	5	2|1|3|5|4:+++-+	independent=1	0.00961538	2111.88.1.4	4	26	a/b_three-layered_sandwiches
e5cefA2	6	2|1|3|6|5|4:++-+--	independent=1	0.00277778	298.1.1.14	20	18	a+b_two_layers
e4ewsA1	5	1|2|3|4|5:+-+-+	independent=1	0.0238095	883.1.1.4	7	6	a+b_complex_topology
e1jlkA1	5	2|1|3|4|5:+++++	independent=1	0.00012107	2007.1.3.29	70	118	a/b_three-layered_sandwiches
e2p8jA1	3	1|2|3:+-+	independent=1	0.00019069	2003.1.5.20	228	23	a/b_three-layered_sandwiches
e3zj0A1	7	1|2|3|4|5|7|6:+-+--+-	independent=1	0.00090909	213.1.1.106	50	22	a+b_three_layers
e3j39P1	4	1|4|3|2:+-+-	independent=1	0.0384615	218.2.1.1	1	26	a+b_two_layers
e3ngfA1	3	1|2|3:+++	independent=1	0.00012025	2002.1.1.18	154	54	a/b_barrels
e3nkuA1	4	4|1|2|3:+-++	independent=1	0.00383142	316.1.1.16	29	9	a+b_three_layers
e4iimA1	5	5|1|2|3|4:+-+-+	independent=1	2.628e-05	4.1.1.116	142	268	beta_barrels
e2bcfA2	6	6|2|1|5|4|3:+-+-+-	independent=1	0.00549451	223.3.1.18	14	13	a+b_three_layers
e3mjgX9	4	1|2|4|3:+-+-	independent=1	0.0002209	11.1.1.107	503	9	beta_sandwiches
e3dcnA1	5	2|1|3|4|5:+++++	independent=1	0.00274725	2111.78.1.14	26	14	a/b_three-layered_sandwiches
e4yd2A2	5	1|2|5|4|3:+--+-	independent=1	0.00181488	316.1.1.135	29	19	a+b_three_layers
e4yd2A2	3	1|2|3:+-+	independent=1	0.00181488	316.1.1.135	29	19	a+b_three_layers
e2gj2A1	4	4|1|3|2:+-+-	independent=1	1	304.144.1.1	1	1	a+b_two_layers
e4mtdB1	3	1|3|2:+-+	independent=1	0.00014881	101.1.2.51	480	14	alpha_arrays
e4mtdB1	3	2|1|3:+--	independent=1	0.00014881	101.1.2.51	480	14	alpha_arrays
e4ioxA1	6	5|4|1|2|3|6:+++-++	independent=1	0.00225225	2484.1.1.14	111	4	mixed_a+b_and_a/b
e4y6lA1	6	3|2|1|4|5|6:++++++	independent=1	0.00014148	2003.1.4.33	228	31	a/b_three-layered_sandwiches
e3zynB1	3	1|2|3:++-	independent=1	0.00090498	207.1.1.223	13	85	beta_duplicates_or_obligate_multimers
e2gj8A1	7	2|3|1|4|5|7|6:+-----+	independent=1	3.492e-05	2004.1.1.258	179	160	a/b_three-layered_sandwiches
e3luuA1	3	1|2|3:+-+	independent=1	0.125	719.2.1.2	2	4	beta_barrels
e3luuA1	3	1|2|3:+-+	independent=1	0.125	719.2.1.2	2	4	beta_barrels
e2esnA3	3	2|1|3:+-+	independent=1	0.0009009	2111.17.1	74	15	a/b_three-layered_sandwiches
e3f7tA3	3	2|1|3:+++	independent=1	0.111111	3564.1.1.3	3	3	a/b_three-layered_sandwiches
e1nxbA1	3	2|1|3:+-+	independent=1	0.00198413	382.1.1.3	9	56	few_secondary_structure_elements
e2xi9A6	6	2|1|3|4|5|6:+-+-+-	independent=1	0.00015293	11.1.4.99	503	13	beta_sandwiches
e1a12A1	4	1|2|3|4:+-+-	independent=1	0.00063052	5.1.4.31	122	13	beta_duplicates_or_obligate_multimers
e1a12A1	4	1|2|3|4:+-+-	independent=1	0.00063052	5.1.4.31	122	13	beta_duplicates_or_obligate_multimers
e1a12A1	4	1|2|3|4:+-+-	independent=1	0.00063052	5.1.4.31	122	13	beta_duplicates_or_obligate_multimers
e1a12A1	4	1|2|3|4:+-+-	independent=1	0.00063052	5.1.4.31	122	13	beta_duplicates_or_obligate_multimers
e1a12A1	4	1|2|3|4:+-+-	independent=1	0.00063052	5.1.4.31	122	13	beta_duplicates_or_obligate_multimers
e1a12A1	4	1|2|3|4:+-+-	independent=1	0.00063052	5.1.4.31	122	13	beta_duplicates_or_obligate_multimers
e2gseA1	7	1|2|3|4|5|6|7:+++++++	independent=1	0.00023191	2002.1.1.1050	154	28	a/b_barrels
e2vl7A1	7	7|1|6|5|2|4|3:+++++++	independent=1	0.00111732	2004.1.1.74	179	5	a/b_three-layered_sandwiches
e1o4sA1	4	1|2|4|3:+-+-	independent=1	0.00127877	3016.1.1.192	46	17	a+b_two_layers
e4h75A3	4	1|2|3|4:+-+-	independent=1	0.00176056	4.1.1.783	142	4	beta_barrels
e3hgvA1	5	1|5|4|3|2:+-+-+	independent=1	0.0625	4011.1.1.9	4	4	beta_barrels
e1v4sA1	5	3|2|1|4|5:+-+++	independent=1	0.000429	2484.1.1.519	111	21	mixed_a+b_and_a/b
e4xgcA1	5	5|1|4|3|2:+++++	independent=1	0.00055866	2004.1.1.486	179	10	a/b_three-layered_sandwiches
e3vbbB5	3	1|3|2:+-+	independent=1	0.00208333	314.1.1.13	12	40	a+b_three_layers
e3vbbB5	3	1|2|3:+-+	independent=1	0.00208333	314.1.1.13	12	40	a+b_three_layers
e1yu0A5	4	1|2|3|4:++-+	independent=1	0.333333	3761.1.1.6	3	1	beta_duplicates_or_obligate_multimers
e3j38Y1	4	1|2|4|3:+-+-	independent=1	0.0133333	304.109.1.4	5	15	a+b_two_layers
e2kc1A1	5	2|1|5|3|4:+--+-	independent=1	0.00561798	221.1.1.115	89	2	a+b_two_layers
e1v5sA1	5	1|5|4|3|2:+-+-+	independent=1	0.0555556	331.4.1.1	6	3	a+b_two_layers
e3fmpB1	8	1|8|2|7|6|3|5|4:+-------	independent=1	0.00012415	2004.1.1.73	179	45	a/b_three-layered_sandwiches
e1wvrA1	4	1|3|4|2:++-+	independent=1	0.0263158	273.1.1.2	2	19	a+b_three_layers
e2od5A1	3	1|3|2:+-+	independent=1	0.00208333	101.1.2.31	480	1	alpha_arrays
e2dh7A1	4	4|1|3|2:+-+-	independent=1	0.00100806	304.9.1.30	31	32	a+b_two_layers
e1lvlA3	3	1|2|3:+-+	independent=1	5.696e-05	2003.1.2.20	228	77	a/b_three-layered_sandwiches
e3vpzA1	6	1|6|5|2|3|4:+---+-	independent=1	0.0018018	2484.1.1.245	111	5	mixed_a+b_and_a/b
e4rctA1	8	1|7|6|5|2|3|4|8:+-+-+++-	independent=1	0.125	300.1.1.18	8	1	a+b_three_layers
e3fs1A1	3	1|3|2:++-	independent=1	0.00497512	188.1.1.8	3	67	alpha_arrays
e3bfvB1	6	6|1|5|2|4|3:+++++-	independent=1	0.00079808	2004.1.1.29	179	7	a/b_three-layered_sandwiches
e2y8lE1	6	1|2|3|6|5|4:++-+--	independent=1	0.00704225	282.1.1.1	2	71	a+b_duplicates_or_obligate_multimers
e3kxpA1	8	1|2|4|3|5|6|7|8:+-++++++	independent=1	0.0002849	2111.78.1.7	26	135	a/b_three-layered_sandwiches
e4o6gA1	8	1|2|3|4|5|8|7|6:+-+-+-+-	independent=1	1	3842.1.1.1	1	1	a+b_two_layers
e2d5bA2	3	1|3|2:+-+	independent=1	0.00163399	2005.1.1.144	34	18	a/b_three-layered_sandwiches
e1hnjA1	5	1|5|4|2|3:+-+++	independent=1	0.00227273	2111.79.1.78	20	22	a/b_three-layered_sandwiches
e4fu0A1	4	1|4|2|3:+-+-	independent=1	0.00027042	206.1.3.1	43	86	a+b_complex_topology
e4fu0A1	5	3|2|1|4|5:+-+-+	independent=1	0.00027042	206.1.3.1	43	86	a+b_complex_topology
e5enuA1	7	2|1|5|4|3|6|7:+-+++-+	independent=1	0.00134409	2485.1.1.4	62	12	a+b_three_layers
e1yzlA1	6	2|3|1|4|5|6:+-----	independent=1	3.121e-05	2004.1.1.144	179	179	a/b_three-layered_sandwiches
e2g76A1	7	3|2|1|4|5|6|7:+++++++	independent=1	8.6e-05	2003.1.1.1	228	51	a/b_three-layered_sandwiches
e4kemA2	6	1|2|3|4|5|6:++++++	independent=1	0.00012987	2002.1.1.127	154	50	a/b_barrels
e3h8qA1	4	2|1|3|4:++-+	independent=1	0.00028802	2485.1.1.21	62	56	a+b_three_layers
e2zi8A1	5	1|4|3|2|5:++-+-	independent=1	0.00086207	211.1.1.17	58	20	a+b_two_layers
e2gtqA1	5	1|2|3|5|4:+---+	independent=1	0.0030303	2498.1.1.50	33	10	mixed_a+b_and_a/b
e3a1yG1	5	2|3|1|4|5:+-+-+	independent=1	0.0185185	304.60.1.11	3	18	a+b_two_layers
e1dp4C3	5	2|1|3|4|5:+++++	independent=1	0.00034843	2007.1.2.43	70	41	a/b_three-layered_sandwiches
e2dk8A1	3	1|3|2:+-+	independent=1	0.00041667	101.1.2.118	480	5	alpha_arrays
e4lakA1	3	1|2|3:+++	independent=1	0.00020292	2002.1.1.14	154	32	a/b_barrels
e4lakA1	5	1|2|3|4|5:+++++	independent=1	0.00020292	2002.1.1.14	154	32	a/b_barrels
e5c7qA1	3	1|2|3:+-+	independent=1	0.00160256	221.4.1.3	12	52	a+b_two_layers
e4maeA1	4	1|2|3|4:+-+-	independent=1	0.00068306	5.1.5.41	122	12	beta_duplicates_or_obligate_multimers
e4maeA1	4	1|2|3|4:+-+-	independent=1	0.00068306	5.1.5.41	122	12	beta_duplicates_or_obligate_multimers
e4maeA1	4	1|2|3|4:+-+-	independent=1	0.00068306	5.1.5.41	122	12	beta_duplicates_or_obligate_multimers
e4maeA1	4	1|2|3|4:+-+-	independent=1	0.00068306	5.1.5.41	122	12	beta_duplicates_or_obligate_multimers
e4maeA1	4	1|2|3|4:+-+-	independent=1	0.00068306	5.1.5.41	122	12	beta_duplicates_or_obligate_multimers
e2cy9A1	6	1|2|4|5|6|3:+-+-+-	independent=1	0.00069444	222.1.1.55	24	60	a+b_two_layers
e3boqB1	3	1|3|2:+-+	independent=1	3.019e-05	101.1.2.811	480	69	alpha_arrays
e3sngA1	3	2|1|3:+--	independent=1	0.166667	177.1.1.1	2	3	alpha_bundles
e2m1cA1	5	2|1|5|4|3:+-+-+	independent=1	0.0192308	223.1.1.106	52	1	a+b_three_layers
e1lz6A1	3	1|2|3:+-+	independent=1	0.00117509	235.1.1.9	23	37	a+b_complex_topology
e4p3xA3	3	2|1|3:+++	independent=1	0.111111	2111.101.1.1	1	9	a/b_three-layered_sandwiches
e1d7yA2	3	1|2|3:+-+	independent=1	4.343e-05	2003.1.2.285	228	101	a/b_three-layered_sandwiches
e1viuA1	3	1|2|3:+-+	independent=1	0.00160256	221.4.1.3	12	52	a+b_two_layers
e2jnjA1	3	1|3|2:+-+	independent=1	0.333333	4340.1.1.1	1	3	a+b_complex_topology
e4g86A2	5	2|1|3|4|5:+++++	independent=1	0.0047619	2007.1.3.9	70	3	a/b_three-layered_sandwiches
e3uvtA1	5	1|3|2|4|5:+++-+	independent=1	0.00012601	2485.1.1.57	62	128	a+b_three_layers
e3vcaA1	3	1|2|3:+-+	independent=1	0.00396825	66.1.1.14	14	18	beta_sandwiches
e3f3xA1	3	1|3|2:+-+	independent=1	3.019e-05	101.1.2.811	480	69	alpha_arrays
e3nwzA1	6	1|2|4|5|6|3:+-+-+-	independent=1	0.00069444	222.1.1.55	24	60	a+b_two_layers
e1c44A1	5	3|2|1|4|5:+-++-	independent=1	0.0151515	268.1.1.3	6	11	a+b_two_layers
e1m1gC3	4	4|1|3|2:+-+-	independent=1	0.1	304.17.1.1	2	5	a+b_two_layers
e3hi8A2	4	4|1|2|3:+-+-	independent=1	0.00252525	227.1.1.17	18	22	a+b_two_layers
e3sfzA1	5	5|1|4|3|2:+++++	independent=1	0.00139665	2004.1.1.233	179	4	a/b_three-layered_sandwiches
e4v8zA51	3	1|2|3:+-+	independent=1	0.00041356	375.1.1.252	93	26	few_secondary_structure_elements
e2hv2A2	5	1|2|3|4|5:+-+--	independent=1	0.0025	213.1.1	50	8	a+b_three_layers
e2q7zA12	3	1|2|3:+-+	independent=1	0.00027809	389.1.2.3	62	58	few_secondary_structure_elements
e4f25A1	5	2|3|1|5|4:+-+-+	independent=1	0.00537634	304.9.1.112	31	6	a+b_two_layers
e3u5eS2	3	2|1|3:+-+	independent=1	0.0555556	3115.1.1.1	1	18	a+b_two_layers
e2a5yC2	3	1|3|2:+-+	independent=1	0.00069444	101.1.2.171	480	3	alpha_arrays
e1qfyB2	5	3|2|1|4|5:+++++	independent=1	0.00425532	2111.2.1.3	5	47	a/b_three-layered_sandwiches
e3iraA1	5	1|3|2|4|5:+++-+	independent=1	0.00107527	2485.1.1.46	62	15	a+b_three_layers
e3u1rA2	5	2|1|3|5|4:++++-	independent=1	0.00104493	2498.1.1.124	33	29	mixed_a+b_and_a/b
e4m68A1	6	1|5|6|4|3|2:++-+-+	independent=1	4.455e-05	206.1.1.24	43	522	a+b_complex_topology
e2mfkA1	3	1|2|3:+-+	independent=1	0.25	394.1.1.1	4	1	few_secondary_structure_elements
e3pieA6	5	5|1|2|3|4:+-+-+	independent=1	0.00704225	4.1.1.89	142	1	beta_barrels
e2kxqA1	3	1|2|3:+-+	independent=1	0.00294985	64.1.1.1	3	113	beta_meanders
e3ax6A8	5	3|2|1|4|5:+++++	independent=1	0.00033738	2003.1.10.15	228	13	a/b_three-layered_sandwiches
e2yt2A1	8	4|3|2|1|7|6|5|8:+-+-+-+-	independent=1	0.00178571	220.1.1.12	56	10	beta_barrels
e3oeiC1	5	1|5|4|3|2:++-+-	independent=1	0.0625	4312.1.1.4	8	2	a+b_two_layers
e3tmaA2	3	1|2|3:++-	independent=1	0.04	4143.1.1.2	5	5	a+b_two_layers
e2dwuA2	4	2|1|3|4:++++	independent=1	0.00071429	2007.1.5.18	70	20	a/b_three-layered_sandwiches
e4jiwD1	4	4|1|2|3:+-+-	independent=1	0.333333	3174.3.1.1	1	3	beta_barrels
e3iieA3	7	4|3|2|1|5|6|7:+++++++	independent=1	0.00054825	2003.1.1.408	228	8	a/b_three-layered_sandwiches
e2p9kB2	3	1|2|3:+-+	independent=1	0.0003003	2484.1.1.509	111	30	mixed_a+b_and_a/b
e2eo5A3	4	1|2|4|3:+-+-	independent=1	0.00062112	3016.1.1.49	46	35	a+b_two_layers
e3gczA1	7	3|2|1|4|5|7|6:+++++-+	independent=1	0.0002193	2003.1.5.13	228	20	a/b_three-layered_sandwiches
e4g4sP1	6	6|5|1|4|3|2:++++-+	independent=1	0.0222222	2011.3.1.2	5	9	a/b_three-layered_sandwiches
e4cavA1	7	7|1|6|5|4|3|2:+-++-+-	independent=1	0.0025	213.1.1.101	50	8	a+b_three_layers
e4tvbA1	7	3|2|1|4|5|6|7:+++++++	independent=1	0.00054825	2003.1.1.97	228	8	a/b_three-layered_sandwiches
e4iouB1	5	2|1|3|4|5:+-+++	independent=1	0.00512821	2492.1.1.41	15	13	a+b_three_layers
e4ig7A1	6	1|6|2|3|4|5:+-+-+-	independent=1	0.0020202	219.1.1.22	55	9	a+b_complex_topology
e1s16A1	5	1|2|5|3|4:+-++-	independent=1	0.00246305	212.1.1.3	29	14	a+b_two_layers
e4crmX2	3	2|1|3:+-+	independent=1	0.00617284	301.1.1.1	9	18	a+b_three_layers
e2do7A1	3	1|3|2:+-+	independent=1	0.00020833	101.1.2.13	480	10	alpha_arrays
e4ah6A3	8	1|2|3|8|7|6|5|4:++-+-+--	independent=1	0.00252525	314.1.1.5	12	33	a+b_three_layers
e1on3A1	7	1|2|3|4|5|6|7:+-+++++	independent=1	0.00291545	2486.1.1.2	7	49	a/b_three-layered_sandwiches
e3j60f1	3	1|2|3:+-+	independent=1	0.00041356	375.1.1.252	93	26	few_secondary_structure_elements
e4jhpC1	4	1|2|3|4:+-+-	independent=1	0.00063052	5.1.4.31	122	13	beta_duplicates_or_obligate_multimers
e4jhpC1	4	1|2|3|4:+-+-	independent=1	0.00063052	5.1.4.31	122	13	beta_duplicates_or_obligate_multimers
e4jhpC1	4	1|2|3|4:+-+-	independent=1	0.00063052	5.1.4.31	122	13	beta_duplicates_or_obligate_multimers
e4jhpC1	4	1|2|3|4:+-+-	independent=1	0.00063052	5.1.4.31	122	13	beta_duplicates_or_obligate_multimers
e4jhpC1	4	1|2|3|4:+-+-	independent=1	0.00063052	5.1.4.31	122	13	beta_duplicates_or_obligate_multimers
e4jhpC1	4	1|2|3|4:+-+-	independent=1	0.00063052	5.1.4.31	122	13	beta_duplicates_or_obligate_multimers
e3jumA1	6	2|1|6|5|4|3:+--+-+	independent=1	0.0128205	243.1.1.16	39	2	a+b_two_layers
e3j9me1	4	2|1|4|3:+--+	independent=1	0.0208333	221.4.1.45	12	4	a+b_two_layers
e4iapA2	3	1|2|3:+-+	independent=1	0.0178571	220.1.1.17	56	1	beta_barrels
e4iapA2	3	1|2|3:+-+	independent=1	0.0178571	220.1.1.17	56	1	beta_barrels
e4oudB1	6	1|6|5|2|3|4:+-----	independent=1	0.00077399	2005.1.1.139	34	38	a/b_three-layered_sandwiches
e5ak9A1	4	1|2|4|3:+-+-	independent=1	0.0113636	242.1.1.6	11	8	a+b_two_layers
e2gzyA1	5	1|3|2|4|5:+++-+	independent=1	0.00012601	2485.1.1.57	62	128	a+b_three_layers
e4azvA4	7	3|2|1|4|5|7|6:+++++-+	independent=1	0.00014148	2003.1.5.37	228	31	a/b_three-layered_sandwiches
e3kyqA1	6	2|1|5|4|3|6:+-+-++	independent=1	0.0625	223.2.1.5	16	1	a+b_three_layers
e1uyvB1	8	2|1|3|4|5|6|7|8:+-+-----	independent=1	0.00291545	2486.1.1.2	7	49	a/b_three-layered_sandwiches
e1eo1A1	6	3|2|1|4|5|6:+-+++-	independent=1	0.125	2484.4.1.1	1	8	mixed_a+b_and_a/b
e4mt5A1	4	2|1|4|3:+--+	independent=1	0.0833333	3114.1.1.3	2	6	beta_sandwiches
e4rcnB1	3	2|1|3:+-+	independent=1	0.00027042	206.1.3.1	43	86	a+b_complex_topology
e4rcnB1	6	4|3|1|2|5|6:+-+-+-	independent=1	0.00027042	206.1.3.1	43	86	a+b_complex_topology
e1p5dX1	5	1|5|4|3|2:+-+-+	independent=1	0.0277778	331.2.1.5	4	9	a+b_two_layers
e3bbnE1	4	1|2|4|3:+-++	independent=1	0.00287356	212.1.1.97	29	12	a+b_two_layers
e3vdgA1	7	1|2|3|4|5|6|7:+++++++	independent=1	6.126e-05	2002.1.1.1056	154	106	a/b_barrels
e4ihaA1	7	1|3|2|4|5|6|7:+------	independent=1	0.0002849	2111.78.1.7	26	135	a/b_three-layered_sandwiches
e1pvdA3	6	2|1|3|4|6|5:++++++	independent=1	0.0026738	2111.75.1.5	11	34	a/b_three-layered_sandwiches
e2fg1A1	6	1|6|5|2|4|3:+++++-	independent=1	0.00649351	2111.27.1.2	11	14	a/b_three-layered_sandwiches
e4p6vA2	5	1|5|2|3|4:+----	independent=1	0.5	4335.1.1.4	2	1	a/b_three-layered_sandwiches
e3li7A1	3	1|2|3:+-+	independent=1	0.00229885	243.3.1.2	15	29	a+b_two_layers
e3tw6C8	3	2|1|3:+-+	independent=1	0.00027042	206.1.3.1	43	86	a+b_complex_topology
e3tw6C8	4	2|1|3|4:+-+-	independent=1	0.00027042	206.1.3.1	43	86	a+b_complex_topology
e3zqjA5	6	6|5|1|4|2|3:+-+-+-	independent=1	0.0833333	3325.1.1.2	3	4	a+b_two_layers
e2vz9B5	5	1|3|4|5|2:+-+-+	independent=1	0.00378788	222.1.1.54	24	11	a+b_two_layers
e3if5A5	5	2|1|5|4|3:+-+-+	independent=1	0.00549451	223.3.1.17	14	13	a+b_three_layers
e3p42A1	4	2|1|4|3:+--+	independent=1	0.5	221.8.1.2	2	1	a+b_two_layers
e4yipA1	3	2|1|3:+-+	independent=1	0.0166667	228.1.1.1	1	60	a+b_three_layers
e4mhzA1	6	1|2|4|3|5|6:+-++++	independent=1	0.0027027	2011.1.1.11	10	37	a/b_three-layered_sandwiches
e1e2yE1	7	2|1|5|4|3|6|7:+-+++-+	independent=1	0.00035063	2485.1.1.286	62	46	a+b_three_layers
e3ndhA1	6	1|2|3|4|5|6:+-++-+	independent=1	0.0147059	2008.1.1.53	68	1	a/b_three-layered_sandwiches
e4p7dB1	4	4|1|2|3:+-+-	independent=1	0.0833333	4100.1.1.3	3	4	a+b_duplicates_or_obligate_multimers
e4mt4B1	4	1|2|3|4:+-+-	independent=1	0.1	5085.1.1.1	1	10	a+b_duplicates_or_obligate_multimers
e1jm1A1	3	1|2|3:+-+	independent=1	0.0714286	66.1.1.18	14	1	beta_sandwiches
e2i6rA2	4	1|4|2|3:+-++	independent=1	0.0133333	301.2.1.1	3	25	a+b_three_layers
e3isqA2	4	1|4|3|2:++-+	independent=1	0.00132626	211.1.1.57	58	13	a+b_two_layers
e3mrwA1	6	1|2|3|4|5|6:++-+--	independent=1	0.0196078	292.1.1.1	1	51	a+b_two_layers
e2vorA2	6	1|2|6|3|4|5:+-----	independent=1	0.04	2111.70.1.1	1	25	a/b_three-layered_sandwiches
e4m6gA1	6	2|1|3|6|4|5:++++--	independent=1	0.00909091	2011.1.1.1	10	11	a/b_three-layered_sandwiches
e4v19J1	5	2|3|1|4|5:+-+-+	independent=1	0.0185185	304.60.1.11	3	18	a+b_two_layers
e4rk0D2	4	2|1|3|4:++++	independent=1	0.00030395	2007.1.2.16	70	47	a/b_three-layered_sandwiches
e4aidA6	5	1|2|3|5|4:+-+--	independent=1	0.00689655	212.1.1.167	29	5	a+b_two_layers
e2x36C2	3	1|2|3:+++	independent=1	0.0357143	3010.1.1.5	4	7	a/b_three-layered_sandwiches
e3a8wA1	6	1|2|3|5|4|6:+-+-+-	independent=1	4.455e-05	206.1.1.24	43	522	a+b_complex_topology
e4jxbA1	7	1|6|5|4|3|7|2:+-+-+-+	independent=1	0.00121212	219.1.1.16	55	15	a+b_complex_topology
e4zt0C3	6	5|4|1|2|3|6:+++-++	independent=1	0.0018018	2484.1.1.87	111	5	mixed_a+b_and_a/b
e3iarA1	8	1|2|3|4|5|6|7|8:++++++++	independent=1	0.00059032	2002.1.1.20	154	11	a/b_barrels
e2asvA2	6	3|2|1|4|5|6:++++++	independent=1	0.00403226	2111.1.1.244	31	8	a/b_three-layered_sandwiches
e3f14A1	6	2|1|6|5|4|3:+--+-+	independent=1	0.00094967	243.1.1.121	39	27	a+b_two_layers
e2qdlB2	6	1|5|6|4|3|2:+-++-+	independent=1	0.0833333	2.10.1.3	2	6	beta_barrels
e4zgsC1	6	2|1|3|4|5|6:++++++	independent=1	8.6e-05	2003.1.1.1	228	51	a/b_three-layered_sandwiches
e2htaA1	5	1|2|3|4|5:+-+-+	independent=1	0.00217865	12.3.1.1	27	17	beta_sandwiches
e4xbtA1	6	2|1|6|5|4|3:+--+-+	independent=1	0.00058275	243.1.1.44	39	44	a+b_two_layers
e4ce4W1	4	1|4|3|2:+-+-	independent=1	0.0384615	218.2.1.1	1	26	a+b_two_layers
e3oqtA1	3	1|3|2:+-+	independent=1	0.030303	872.1.1.1	3	11	a+b_two_layers
e2r4qA1	5	3|2|1|4|5:+----	independent=1	0.00526316	2007.2.2.2	19	10	a/b_three-layered_sandwiches
e4ep7A2	5	1|2|5|4|3:+--+-	independent=1	0.0031348	316.1.1.26	29	11	a+b_three_layers
e4xukA1	7	1|2|3|4|5|6|7:+-+----	independent=1	0.00740741	247.1.1.12	9	15	a+b_four_layers
e4xukA1	7	1|2|3|4|5|6|7:+-+--+-	independent=1	0.00740741	247.1.1.12	9	15	a+b_four_layers
e4a4yA1	5	2|1|3|4|5:++-+-	independent=1	0.037037	73.1.1.9	9	3	beta_sandwiches
e4w8gA1	5	2|1|3|4|5:+++++	independent=1	0.0166667	2007.9.1.2	3	20	a/b_three-layered_sandwiches
e4ynzA2	6	1|2|3|4|6|5:+-+-+-	independent=1	4.455e-05	206.1.1.24	43	522	a+b_complex_topology
e3d6tB2	3	1|3|2:++-	independent=1	0.00069832	2004.1.1.122	179	8	a/b_three-layered_sandwiches
e3d6tB2	3	1|2|3:+++	independent=1	0.00069832	2004.1.1.122	179	8	a/b_three-layered_sandwiches
e2fcjA1	4	2|1|3|4:++++	independent=1	0.00387597	2006.1.3.5	43	6	a/b_three-layered_sandwiches
e3q85A1	6	2|3|1|4|5|6:+-----	independent=1	3.121e-05	2004.1.1.144	179	179	a/b_three-layered_sandwiches
e3filA1	4	2|1|4|3:+--+	independent=1	0.0138889	221.3.1.3	2	36	a+b_two_layers
e3u6nA8	4	1|4|2|3:+-+-	independent=1	0.0666667	4261.1.1.1	3	5	a+b_two_layers
e2yopC1	5	2|1|3|4|5:+-+-+	independent=1	1	3570.1.1.1	1	1	a+b_two_layers
e3w0dA1	4	1|4|3|2:+-++	independent=1	0.5	294.1.1.1	2	1	a+b_two_layers
e3cu3A1	6	2|1|6|5|4|3:+--+-+	independent=1	0.0014245	243.1.1.9	39	18	a+b_two_layers
e2xzm81	3	1|3|2:+-+	independent=1	0.00017361	101.1.2.114	480	12	alpha_arrays
e2c0dB1	8	1|8|7|4|5|6|2|3:+-+---+-	independent=1	0.00035063	2485.1.1.286	62	46	a+b_three_layers
e2wjgA1	7	2|3|4|1|5|6|7:+-+++++	independent=1	3.492e-05	2004.1.1.258	179	160	a/b_three-layered_sandwiches
e3vhxB1	5	2|1|3|4|5:+++-+	independent=1	0.5	2111.110.1.1	1	2	a/b_three-layered_sandwiches
e4d8qE2	3	1|3|2:++-	independent=1	0.0125	2498.5.1.2	2	40	mixed_a+b_and_a/b
e1sgnI1	3	2|1|3:+-+	independent=1	0.00294118	379.1.1.1	10	34	few_secondary_structure_elements
e2uyzA1	6	1|2|3|4|6|5:+-+-+-	independent=1	0.00128205	216.1.1.7	10	78	a+b_two_layers
e2w0nA1	4	2|1|4|3:+-+-	independent=1	0.00137363	223.1.1.16	52	14	a+b_three_layers
e2cqyA1	3	2|1|3:+-+	independent=1	0.00027042	206.1.3.1	43	86	a+b_complex_topology
e3k2tA1	3	1|2|3:+-+	independent=1	0.25	3097.1.1.1	1	4	a+b_two_layers
e2rovA1	7	4|3|2|1|7|6|5:+-+-+-+	independent=1	0.00018222	220.1.1.13	56	98	beta_barrels
e2rhqB3	3	1|3|2:+-+	independent=1	0.00034722	101.1.9.91	480	6	alpha_arrays
e3bwgA1	3	1|3|2:+-+	independent=1	8.333e-05	101.1.2.52	480	25	alpha_arrays
e1cgfB1	5	2|1|3|5|4:++++-	independent=1	0.00104493	2498.1.1.124	33	29	mixed_a+b_and_a/b
e1yobA1	3	1|3|2:+-+	independent=1	0.00125313	2007.2.1.1	19	42	a/b_three-layered_sandwiches
e3fw2A1	5	3|2|1|4|5:+++-+	independent=1	0.00115207	2485.1.1.47	62	14	a+b_three_layers
e2egvA2	6	1|4|5|6|3|2:++-+-+	independent=1	0.00050761	1.1.9.26	197	10	beta_barrels
e3crw13	7	7|1|6|5|2|4|3:+++++++	independent=1	0.00139665	2004.1.1.106	179	4	a/b_three-layered_sandwiches
e2nlcA1	3	1|3|2:+-+	independent=1	0.00326797	383.1.1.4	18	17	few_secondary_structure_elements
e1fd3A1	3	1|3|2:+-+	independent=1	0.00326797	383.1.1.4	18	17	few_secondary_structure_elements
e2vc6A1	8	2|1|8|7|6|5|4|3:++++++++	independent=1	0.00012252	2002.1.1.37	154	53	a/b_barrels
e3oosA1	8	1|2|4|3|5|6|7|8:+-++++++	independent=1	0.0002849	2111.78.1.7	26	135	a/b_three-layered_sandwiches
e2pgwC2	7	1|2|3|4|5|6|7:+++++++	independent=1	6.126e-05	2002.1.1.1056	154	106	a/b_barrels
e3qvoA1	8	3|2|1|4|5|6|8|7:+++++++-	independent=1	0.000258	2003.1.1.43	228	17	a/b_three-layered_sandwiches
e4ai6A6	5	5|1|4|3|2:+++++	independent=1	0.00139665	2004.1.1.1403	179	4	a/b_three-layered_sandwiches
e1aopA4	5	1|2|3|4|5:+++-+	independent=1	0.0238095	296.1.1.2	2	21	a+b_three_layers
e4kqcA1	5	2|1|3|4|5:+++++	independent=1	0.00028571	2007.1.2.40	70	50	a/b_three-layered_sandwiches
e1mgrA1	6	1|6|5|4|3|2:++-+-+	independent=1	0.0131579	234.1.1.1	2	38	a+b_two_layers
e3v8bA1	7	3|2|1|4|5|6|7:+++++++	independent=1	1.812e-05	2003.1.1.417	228	242	a/b_three-layered_sandwiches
e3fqhA1	5	1|2|3|5|4:+-+-+	independent=1	4.455e-05	206.1.1.24	43	522	a+b_complex_topology
e3fqhA1	3	1|2|3:+-+	independent=1	4.455e-05	206.1.1.24	43	522	a+b_complex_topology
e1z6bE1	6	1|2|4|5|6|3:+-+-+-	independent=1	0.00347222	222.1.1.8	24	12	a+b_two_layers
e2lamA1	3	1|3|2:+-+	independent=1	0.00034341	387.1.4.1	91	32	few_secondary_structure_elements
e1no8A1	4	4|1|3|2:+-+-	independent=1	0.00100806	304.9.1.30	31	32	a+b_two_layers
e3x0vB2	5	5|1|4|3|2:+-+-+	independent=1	0.00304878	244.1.1.44	41	8	a+b_two_layers
e3j3be1	3	1|2|3:+--	independent=1	0.0769231	2490.1.1.1	1	13	a/b_three-layered_sandwiches
e1rhsA2	5	1|5|4|2|3:+++++	independent=1	0.00076278	2007.2.5.2	19	69	a/b_three-layered_sandwiches
e1ir1S1	4	2|1|3|4:+-+-	independent=1	0.0555556	302.2.1.1	1	18	a+b_two_layers
e170lA1	3	1|2|3:+-+	independent=1	0.00070126	235.1.1.86	23	62	a+b_complex_topology
e4adyA3	3	2|1|3:+-+	independent=1	0.166667	3792.1.1.1	2	3	beta_sandwiches
e2d0oB1	5	2|1|3|4|5:+++-+	independent=1	0.125	2111.13.1.1	2	4	a/b_three-layered_sandwiches
e1u8xX2	5	3|2|1|4|5:+++++	independent=1	0.00062657	2003.1.1.35	228	7	a/b_three-layered_sandwiches
e4g68A2	3	2|1|3:+-+	independent=1	0.00079491	2111.17.1.90	74	17	a/b_three-layered_sandwiches
e2v25A2	3	1|2|3:+-+	independent=1	0.00017106	2111.17.1.298	74	79	a/b_three-layered_sandwiches
e3dluA1	3	1|3|2:+-+	independent=1	0.00034722	101.1.9.17	480	6	alpha_arrays
e3n2qA3	6	1|2|3|4|5|6:+-++-+	independent=1	0.125	3535.1.1.2	2	4	a+b_two_layers
e5es5A5	7	2|1|3|4|5|6|7:++++-+-	independent=1	0.0263158	2111.71.1.1	1	38	a/b_three-layered_sandwiches
e3dhwC1	4	4|1|3|2:+-+-	independent=1	0.0125	304.8.1.10	20	4	a+b_two_layers
e3kkgA1	6	2|1|6|5|4|3:+--+-+	independent=1	0.0025641	243.1.1.23	39	10	a+b_two_layers
e3zd1A4	4	1|2|3|4:+-+-	independent=1	0.00036657	389.1.2.4	62	44	few_secondary_structure_elements
e2h8lA3	5	1|3|2|4|5:+++-+	independent=1	0.00201613	2485.1.1.292	62	8	a+b_three_layers
e1tu2B2	4	4|1|2|3:+-+-	independent=1	0.00314465	325.1.7.35	53	6	a+b_complex_topology
e5dteA1	5	2|1|3|4|5:+++++	independent=1	0.00028571	2007.1.2.40	70	50	a/b_three-layered_sandwiches
e1bv1A1	7	1|7|6|5|4|3|2:+-+-+-+	independent=1	0.00158983	331.3.1.15	17	37	a+b_two_layers
e4o8xA1	8	8|1|3|2|4|5|6|7:+++-++-+	independent=1	0.00833333	2492.1.1.57	15	8	a+b_three_layers
e3p96A3	4	4|1|3|2:+-+-	independent=1	0.05	304.8.1.44	20	1	a+b_two_layers
e3k4hA3	6	2|1|3|4|5|6:++++++	independent=1	0.00040816	2007.1.2.39	70	35	a/b_three-layered_sandwiches
e4meyD8	3	2|1|3:+-+	independent=1	0.0666667	4954.1.1.4	1	15	a+b_complex_topology
e4dl9A2	6	3|2|1|4|5|6:++++++	independent=1	3.625e-05	2003.1.1.8	228	121	a/b_three-layered_sandwiches
e3c3kB2	5	2|1|3|4|5:+++++	independent=1	0.00030395	2007.1.2.16	70	47	a/b_three-layered_sandwiches
e2pvpA1	3	1|2|3:+-+	independent=1	0.00023084	2003.1.10.4	228	19	a/b_three-layered_sandwiches
e2p62A2	8	2|3|4|1|5|8|7|6:+-++++-+	independent=1	0.0232558	2006.1.3.10	43	1	a/b_three-layered_sandwiches
e1b6rA3	3	2|1|3:+++	independent=1	0.00033738	2003.1.10.15	228	13	a/b_three-layered_sandwiches
e4k4oA2	8	8|7|1|2|6|3|4|5:+--+-+-+	independent=1	0.0042735	225.1.1.20	9	26	a+b_two_layers
e2rdgA1	5	2|1|5|3|4:+--+-	independent=1	0.00034048	221.1.1.33	89	33	a+b_two_layers
e3gkeC3	4	1|2|3|4:+-+-	independent=1	0.0222222	4294.1.1.1	9	5	few_secondary_structure_elements
e2xv7A1	3	1|2|3:+-+	independent=1	0.00534759	385.1.1.8	11	17	few_secondary_structure_elements
e4repA1	3	1|2|3:+-+	independent=1	0.00011854	2003.1.2.56	228	37	a/b_three-layered_sandwiches
e3oc2A1	3	2|1|3:+-+	independent=1	0.0833333	308.2.1.1	4	3	a+b_two_layers
e4wkmA1	4	1|4|2|3:+---	independent=1	0.0012285	2111.17.1.279	74	11	a/b_three-layered_sandwiches
e4fmvA1	6	1|2|3|6|4|5:+-+-+-	independent=1	0.00241546	12.1.1.158	69	6	beta_sandwiches
e4nocC1	3	1|2|3:++-	independent=1	0.00704225	282.1.1.1	2	71	a+b_duplicates_or_obligate_multimers
e4nocC1	3	1|2|3:++-	independent=1	0.00704225	282.1.1.1	2	71	a+b_duplicates_or_obligate_multimers
e2awfA1	6	1|2|3|4|6|5:+-+-+-	independent=1	0.00128205	216.1.1.7	10	78	a+b_two_layers
e4v8rAE2	4	4|1|2|3:+---	independent=1	0.00105042	2487.1.1.35	17	56	a/b_three-layered_sandwiches
e1eudA2	7	2|1|4|3|5|6|7:+-+++++	independent=1	0.0227273	2007.3.1.6	4	11	a/b_three-layered_sandwiches
e2e0pA4	6	1|2|3|6|4|5:+-+-+-	independent=1	0.00111483	12.1.1.90	69	13	beta_sandwiches
e2jamA1	5	1|2|3|5|4:+-+-+	independent=1	4.455e-05	206.1.1.24	43	522	a+b_complex_topology
e4br0A5	6	6|5|1|2|4|3:+++-+-	independent=1	0.0015015	2484.1.1.243	111	6	mixed_a+b_and_a/b
e3n6rC8	4	2|1|3|4:+-+-	independent=1	0.00027042	206.1.3.1	43	86	a+b_complex_topology
e2eqiA1	5	5|1|2|3|4:+-+-+	independent=1	2.628e-05	4.1.1.116	142	268	beta_barrels
e1yaxA1	5	2|1|5|4|3:+-+-+	independent=1	0.00480769	223.1.1.24	52	4	a+b_three_layers
e3ipjA1	4	1|2|4|3:+-+-	independent=1	0.333333	306.1.1.1	1	3	a+b_two_layers
e3qhpA1	6	3|2|1|4|5|6:++++++	independent=1	0.00215054	2111.1.1.10	31	15	a/b_three-layered_sandwiches
e3lq3A1	5	1|2|3|5|4:+-+-+	independent=1	0.00055371	206.1.1.4	43	42	a+b_complex_topology
e3lq3A1	3	1|2|3:+-+	independent=1	0.00055371	206.1.1.4	43	42	a+b_complex_topology
e2luuA1	3	1|2|3:+-+	independent=1	0.111111	395.1.1.2	3	3	few_secondary_structure_elements
e1rypF1	5	1|2|3|4|5:+-+-+	independent=1	0.00118343	210.1.1.2	13	65	a+b_four_layers
e4phtA1	6	3|2|1|6|5|4:+-+-+-	independent=1	0.00046555	2004.1.1.163	179	12	a/b_three-layered_sandwiches
e4phtA1	7	7|6|1|5|4|2|3:+------	independent=1	0.00046555	2004.1.1.163	179	12	a/b_three-layered_sandwiches
e5bseA1	8	3|2|1|4|5|6|7|8:++++++--	independent=1	0.00020886	2003.1.1.30	228	21	a/b_three-layered_sandwiches
e4zp4A1	6	3|2|1|6|5|4:+-+-+-	independent=1	0.00174825	223.1.1.244	52	11	a+b_three_layers
e3a3dA1	3	1|3|2:++-	independent=1	0.125	4334.1.1.1	2	4	beta_complex_topology
e3lxbB1	6	1|2|3|6|4|5:+-+-+-	independent=1	0.0144928	12.1.1.35	69	1	beta_sandwiches
e3vjjA1	3	1|2|3:+-+	independent=1	0.5	3452.1.1.1	1	2	a+b_complex_topology
e3k90A1	7	1|7|6|5|4|3|2:+-+-+-+	independent=1	0.00367647	331.3.1.13	17	16	a+b_two_layers
e1wgdA1	5	2|1|5|3|4:+--+-	independent=1	0.00022472	221.1.1.39	89	50	a+b_two_layers
e3vcnA2	4	4|1|2|3:+-+-	independent=1	0.00079618	218.1.1.3	8	157	a+b_two_layers
e3d8nA1	5	2|1|3|4|5:+++++	independent=1	0.00142857	2007.1.8.2	70	10	a/b_three-layered_sandwiches
e4r74B1	5	2|1|3|5|4:+++-+	independent=1	0.00046598	2111.17.1.28	74	29	a/b_three-layered_sandwiches
e4jisA1	7	3|2|1|4|6|5|7:++++-++	independent=1	0.00205761	2111.6.1.20	27	18	a/b_three-layered_sandwiches
e2zuoA6	3	2|1|3:+-+	independent=1	0.2	3529.1.1.2	5	1	beta_sandwiches
e3lg6A2	4	2|1|3|4:++-+	independent=1	0.00011773	2485.1.1.76	62	137	a+b_three_layers
e4mggA5	3	1|2|3:+-+	independent=1	0.00079618	218.1.1.3	8	157	a+b_two_layers
e1r9wA1	5	4|1|3|2|5:+-+-+	independent=1	0.0416667	304.55.1.11	12	2	a+b_two_layers
e1c7nA2	7	1|7|6|5|4|2|3:+-+++++	independent=1	0.00118064	2111.77.1.46	7	121	a/b_three-layered_sandwiches
e2z8iA1	3	1|2|3:+-+	independent=1	0.00452489	210.1.6.1	13	17	a+b_four_layers
e4fusA1	4	1|2|3|4:+-+-	independent=1	0.00512821	109.2.1.15	39	5	alpha_superhelices
e4fusA1	4	1|2|3|4:+-+-	independent=1	0.00512821	109.2.1.15	39	5	alpha_superhelices
e4fusA1	4	1|2|4|3:+-+-	independent=1	0.00512821	109.2.1.15	39	5	alpha_superhelices
e4fusA1	3	1|2|3:+-+	independent=1	0.00512821	109.2.1.15	39	5	alpha_superhelices
e4r5eA2	5	2|1|5|4|3:+-+-+	independent=1	0.0333333	284.2.1.7	6	5	a+b_two_layers
e3lgxB12	4	2|1|3|4:++++	independent=1	0.00584795	2111.84.1.8	3	57	a/b_three-layered_sandwiches
e1h3fA2	6	1|6|5|2|3|4:+-----	independent=1	0.00077399	2005.1.1.139	34	38	a/b_three-layered_sandwiches
e5e3iA1	5	2|1|3|4|5:+++-+	independent=1	0.00980392	2111.10.1.2	3	34	a/b_three-layered_sandwiches
e3ec4A1	8	1|8|2|7|6|5|4|3:+-+--+-+	independent=1	0.00090909	213.1.1.108	50	22	a+b_three_layers
e3sj1X1	3	1|2|3:+-+	independent=1	0.0125	139.1.1.17	5	16	few_secondary_structure_elements
e4p4gA1	6	2|1|3|5|6|4:+++-++	independent=1	0.00057143	2007.1.6.3	70	25	a/b_three-layered_sandwiches
e3h0gM9	3	1|2|3:+-+	independent=1	0.111111	4959.1.1.1	1	9	a+b_complex_topology
e1jmqA1	3	1|2|3:+-+	independent=1	0.00294985	64.1.1.1	3	113	beta_meanders
e2qjpC1	4	1|2|3|4:+-+-	independent=1	0.0123457	4294.1.1.29	9	9	few_secondary_structure_elements
e3v4dF1	6	1|2|3|6|4|5:+-+-++	independent=1	0.00735294	301.7.1.4	4	34	a+b_three_layers
e3h3hA1	6	2|1|6|5|4|3:+--+-+	independent=1	0.00058275	243.1.1.44	39	44	a+b_two_layers
e3j60Y2	4	1|2|4|3:+-+-	independent=1	0.0133333	304.109.1.4	5	15	a+b_two_layers
e3j39o1	4	1|2|3|4:+-+-	independent=1	0.00097752	375.1.1.25	93	11	few_secondary_structure_elements
e4hk4A1	6	1|6|5|2|3|4:+-----	independent=1	0.00077399	2005.1.1.139	34	38	a/b_three-layered_sandwiches
e4mt1A4	4	4|1|3|2:+-+-	independent=1	0.012987	304.28.1.7	11	7	a+b_two_layers
e3jb9b1	5	5|1|2|3|4:+-+-+	independent=1	0.00011936	4.1.1.40	142	59	beta_barrels
e2xclA3	5	3|2|1|4|5:+++++	independent=1	0.0004386	2003.1.10.7	228	10	a/b_three-layered_sandwiches
e3rlnA3	7	7|4|1|2|3|6|5:+-+-++-	independent=1	0.00077519	2.1.1.199	129	10	beta_barrels
e1tsjA2	4	1|4|3|2:++-+	independent=1	0.00344828	211.1.1.224	58	5	a+b_two_layers
e1o0sA1	6	3|2|1|4|5|6:+-----	independent=1	0.00054825	2003.1.1.41	228	8	a/b_three-layered_sandwiches
e3hwiA1	5	1|5|4|2|3:+++++	independent=1	0.00076278	2007.2.5.2	19	69	a/b_three-layered_sandwiches
e4cy6A1	3	1|3|2:+-+	independent=1	0.00039872	2003.1.2.288	228	11	a/b_three-layered_sandwiches
e2bjqA3	6	1|6|2|3|4|5:+-+-+-	independent=1	0.125	4184.1.1.1	1	8	beta_barrels
e4hguA1	3	2|1|3:+-+	independent=1	0.00909091	379.1.1.4	10	11	few_secondary_structure_elements
e2xmzA1	7	1|3|2|4|5|6|7:+------	independent=1	0.0002849	2111.78.1.7	26	135	a/b_three-layered_sandwiches
e3lz7A1	6	1|2|4|5|6|3:+-+-+-	independent=1	0.00069444	222.1.1.55	24	60	a+b_two_layers
e3h8nA1	7	1|2|5|4|3|6|7:+-+-+-+	independent=1	4.057e-05	11.1.1.1552	503	49	beta_sandwiches
e3htrA1	6	5|6|1|2|3|4:+--+-+	independent=1	0.0357143	4.6.1.2	4	7	beta_barrels
e3en3A1	5	2|1|3|5|4:+++-+	independent=1	0.00017106	2111.17.1.298	74	79	a/b_three-layered_sandwiches
e3k8zC1	6	3|2|1|4|5|6:+-----	independent=1	0.00019069	2003.1.1.24	228	23	a/b_three-layered_sandwiches
e2ij9A1	7	3|2|1|4|6|7|5:+++++--	independent=1	0.0185185	2111.28.1.1	1	54	a/b_three-layered_sandwiches
e3i32A5	4	4|1|3|2:+-+-	independent=1	0.00806452	304.9.1.25	31	4	a+b_two_layers
e4kwuA3	5	1|2|5|3|4:+-+-+	independent=1	0.00161031	12.1.1.249	69	9	beta_sandwiches
e2d1uA1	3	1|3|2:++-	independent=1	0.012987	3070.1.1.4	11	7	a+b_complex_topology
e2r6kA2	4	2|1|3|4:++-+	independent=1	0.0001967	2485.1.1.23	62	82	a+b_three_layers
e4uf7A1	4	1|2|3|4:+-+-	independent=1	0.00074516	5.1.3.12	122	11	beta_duplicates_or_obligate_multimers
e4uf7A1	4	1|2|3|4:+-+-	independent=1	0.00074516	5.1.3.12	122	11	beta_duplicates_or_obligate_multimers
e4uf7A1	4	1|2|3|4:+-+-	independent=1	0.00074516	5.1.3.12	122	11	beta_duplicates_or_obligate_multimers
e3uk2A2	6	1|4|3|2|5|6:++++++	independent=1	0.0026738	2005.1.1.146	34	11	a/b_three-layered_sandwiches
e4zgyB1	8	1|2|3|4|5|6|8|7:+-+-++-+	independent=1	0.00666667	213.1.1.32	50	3	a+b_three_layers
e3ilwA1	3	1|3|2:+-+	independent=1	0.00011574	101.1.2.222	480	18	alpha_arrays
e4hplA1	4	1|2|4|3:+-+-	independent=1	0.00104167	101.1.9.25	480	2	alpha_arrays
e4culA1	3	1|2|3:+-+	independent=1	0.0526316	262.1.1.1	1	19	a+b_complex_topology
e2wpwB2	5	1|2|3|4|5:+-+--	independent=1	0.00153846	213.1.1.113	50	13	a+b_three_layers
e2z1jA1	5	3|2|1|4|5:+-+++	independent=1	0.00025025	2484.1.1.401	111	36	mixed_a+b_and_a/b
e4otpA1	5	1|2|3|5|4:+-+-+	independent=1	0.00232558	206.1.1.26	43	10	a+b_complex_topology
e1qhtA1	3	1|2|3:+-+	independent=1	0.00077519	2.1.1.77	129	10	beta_barrels
e1c7gA2	7	1|7|6|5|4|2|3:+-+++++	independent=1	0.00112486	2111.77.1.72	7	127	a/b_three-layered_sandwiches
e3glxA1	6	1|6|2|3|4|5:+-+-+-	independent=1	0.00117371	4.1.1.250	142	6	beta_barrels
e1jvaA2	3	1|3|2:+-+	independent=1	0.030303	242.1.1.12	11	3	a+b_two_layers
e3fhtB2	7	7|1|6|5|2|4|3:+++++++	independent=1	0.00055866	2004.1.1.1429	179	10	a/b_three-layered_sandwiches
e2zdrA2	8	3|2|1|8|7|6|5|4:++++++++	independent=1	0.0021645	2002.1.1.138	154	3	a/b_barrels
e1agtA1	3	1|3|2:+-+	independent=1	0.00028177	387.1.5.8	91	39	few_secondary_structure_elements
e1rxtB1	5	1|2|3|4|5:+-+--	independent=1	0.00166667	213.1.1.29	50	12	a+b_three_layers
e5c5hA1	4	2|1|3|4:++++	independent=1	0.00584795	2111.84.1.8	3	57	a/b_three-layered_sandwiches
e1u0sA1	4	4|1|3|2:+-+-	independent=1	0.5	304.33.1.2	2	1	a+b_two_layers
e2rdgA2	4	4|1|2|3:+-+-	independent=1	0.00606061	2.2.1.1	11	15	beta_barrels
e3gk3A1	7	3|2|1|4|5|6|7:+++++++	independent=1	1.812e-05	2003.1.1.417	228	242	a/b_three-layered_sandwiches
e4ediC1	4	1|2|4|3:+-+-	independent=1	0.0454546	304.54.1.3	2	11	a+b_two_layers
e3kudB1	5	2|1|5|3|4:+--+-	independent=1	0.00160514	221.1.1.30	89	7	a+b_two_layers
e2ia4B1	3	1|2|3:+-+	independent=1	0.00017106	2111.17.1.298	74	79	a/b_three-layered_sandwiches
e1jroA4	3	1|3|2:+++	independent=1	0.0454546	217.1.1.6	2	11	a+b_complex_topology
e1jroA4	5	1|2|5|3|4:+-+-+	independent=1	0.0454546	217.1.1.6	2	11	a+b_complex_topology
e1xhfA1	5	2|1|3|4|5:+++++	independent=1	0.00012107	2007.1.3.29	70	118	a/b_three-layered_sandwiches
e1lrwA1	4	1|2|3|4:+-+-	independent=1	0.00068306	5.1.5.41	122	12	beta_duplicates_or_obligate_multimers
e1lrwA1	4	1|2|3|4:+-+-	independent=1	0.00068306	5.1.5.41	122	12	beta_duplicates_or_obligate_multimers
e1lrwA1	4	1|2|3|4:+-+-	independent=1	0.00068306	5.1.5.41	122	12	beta_duplicates_or_obligate_multimers
e1lrwA1	4	1|2|3|4:+-+-	independent=1	0.00068306	5.1.5.41	122	12	beta_duplicates_or_obligate_multimers
e1t0yA1	5	2|1|5|3|4:+--+-	independent=1	0.00124844	221.1.1.40	89	9	a+b_two_layers
e1v71A1	3	1|2|3:+++	independent=1	0.0147059	2003.4.1.5	1	68	a/b_three-layered_sandwiches
e1lj0A1	5	1|5|4|3|2:++-+-	independent=1	0.0263158	243.7.1.1	1	38	a+b_two_layers
e1x38A2	6	1|6|5|4|2|3:+-----	independent=1	0.0833333	2007.12.1.1	3	4	a/b_three-layered_sandwiches
e1n8yC3	8	2|1|4|3|6|5|8|7:+--++--+	independent=1	0.0238095	389.6.1.15	7	6	few_secondary_structure_elements
e3kh7A1	6	1|6|5|2|3|4:+-+---	independent=1	0.00057604	2485.1.1.225	62	28	a+b_three_layers
e3pj9A1	4	4|1|3|2:+-+-	independent=1	0.0196078	304.34.1.1	1	51	a+b_two_layers
e2wvaA1	7	3|2|1|4|5|6|7:+++++-+	independent=1	0.00015664	2003.1.4.8	228	28	a/b_three-layered_sandwiches
e2j9pA4	5	5|1|2|3|4:+-+++	independent=1	0.2	2494.2.1.1	1	5	a/b_three-layered_sandwiches
e2l2oA1	4	1|2|4|3:+-+-	independent=1	0.00104167	101.1.2.8	480	2	alpha_arrays
e2mu0A1	4	2|1|3|4:++-+	independent=1	0.00146628	2485.1.1.7	62	11	a+b_three_layers
e2fafA1	4	2|1|3|4:+-+-	independent=1	0.00079808	2004.1.2.3	179	7	a/b_three-layered_sandwiches
e3fqdA1	4	1|4|3|2:+-+-	independent=1	0.25	3279.1.1.1	1	4	alpha_arrays
e2pmzA5	3	1|2|3:+-+	independent=1	0.1	4958.1.1.2	1	10	a+b_complex_topology
e3cjnA1	3	1|3|2:+-+	independent=1	3.019e-05	101.1.2.811	480	69	alpha_arrays
e3dlmA6	4	1|2|3|4:+-+-	independent=1	0.00704225	4.1.1.249	142	1	beta_barrels
e1qobB1	5	2|1|5|3|4:+--+-	independent=1	0.0001677	221.1.1.12	89	67	a+b_two_layers
e1wy7B1	7	3|2|1|4|5|7|6:+++++-+	independent=1	0.000258	2003.1.5.183	228	17	a/b_three-layered_sandwiches
e2e50Q1	4	1|2|3|4:+-+-	independent=1	0.0454546	4096.1.1.2	2	11	a+b_two_layers
e1rtdC6	5	3|2|1|4|5:+-+++	independent=1	0.00025025	2484.1.1.401	111	36	mixed_a+b_and_a/b
e4qb5A2	4	1|4|3|2:++-+	independent=1	0.0015674	211.1.1.59	58	11	a+b_two_layers
e4pytA1	3	1|2|3:+-+	independent=1	0.142857	313.1.1.1	1	7	a+b_complex_topology
e3kxiA1	4	2|1|3|4:++++	independent=1	0.333333	2111.115.1.1	1	3	a/b_three-layered_sandwiches
e1brtA1	8	1|2|4|3|5|6|7|8:+-++++++	independent=1	0.0002849	2111.78.1.7	26	135	a/b_three-layered_sandwiches
e1o92B2	3	1|2|3:+--	independent=1	0.0208333	327.17.1.3	4	12	a+b_two_layers
e2rjtA2	5	1|5|4|2|3:+-+++	independent=1	0.00208333	2111.79.1.97	20	24	a/b_three-layered_sandwiches
e3d2uA3	8	4|3|2|1|5|6|7|8:+-+-+-+-	independent=1	0.00117925	233.1.1.2	8	106	a+b_two_layers
e1dihA2	7	3|2|1|4|5|6|7:+++++++	independent=1	0.0003655	2003.1.1.406	228	12	a/b_three-layered_sandwiches
e1v3vA2	6	3|2|1|4|5|6:++++++	independent=1	3.625e-05	2003.1.1.8	228	121	a/b_three-layered_sandwiches
e4c2mC1	4	1|2|4|3:+-+-	independent=1	0.0227273	305.1.1.9	4	11	a+b_two_layers
e1alnA2	4	2|1|3|4:+-++	independent=1	0.0222222	2492.1.1.6	15	3	a+b_three_layers
e3gmgA1	3	1|2|3:+-+	independent=1	1	304.148.1.1	1	1	a+b_two_layers
e4zr8A1	7	1|2|3|4|5|6|7:+++++++	independent=1	0.0007215	2002.1.1.185	154	9	a/b_barrels
e2afwA1	6	1|2|4|3|5|6:+-++++	independent=1	0.0027027	2011.1.1.11	10	37	a/b_three-layered_sandwiches
e3gbjA1	3	1|2|3:+-+	independent=1	0.00011639	2004.1.1.116	179	48	a/b_three-layered_sandwiches
e1iv8A2	3	1|2|3:+-+	independent=1	5.746e-05	2002.1.1.705	154	113	a/b_barrels
e3gmvX1	5	1|5|4|3|2:+-+-+	independent=1	0.025641	809.1.1.1	3	13	a+b_two_layers
e4s38A1	6	1|2|3|4|5|6:++++++	independent=1	0.00162338	2002.1.1.1051	154	4	a/b_barrels
e4rcmA1	6	6|1|3|4|5|2:+--+-+	independent=1	0.00072516	1.1.9.18	197	7	beta_barrels
e2yrwA7	5	3|2|1|4|5:+++++	independent=1	0.0004386	2003.1.10.7	228	10	a/b_three-layered_sandwiches
e3obyA2	4	1|4|2|3:+-++	independent=1	0.00617284	301.1.1.1	9	18	a+b_three_layers
e1g61A1	3	1|2|3:+--	independent=1	0.04	232.1.1.3	5	5	a+b_duplicates_or_obligate_multimers
e1g61A1	3	1|2|3:+--	independent=1	0.04	232.1.1.3	5	5	a+b_duplicates_or_obligate_multimers
e1g61A1	3	1|2|3:+--	independent=1	0.04	232.1.1.3	5	5	a+b_duplicates_or_obligate_multimers
e1g61A1	3	1|2|3:+--	independent=1	0.04	232.1.1.3	5	5	a+b_duplicates_or_obligate_multimers
e1mugA1	5	2|1|3|5|4:++++-	independent=1	0.0151515	2111.69.1.1	3	22	a/b_three-layered_sandwiches
e1h2oA1	7	1|7|6|5|4|3|2:+-+-+-+	independent=1	0.00158983	331.3.1.15	17	37	a+b_two_layers
e3u5cK1	3	1|3|2:+-+	independent=1	0.00020833	101.1.2.801	480	10	alpha_arrays
e1kj1P1	4	1|2|3|4:+-+-	independent=1	0.0172414	5.3.1.10	2	29	beta_duplicates_or_obligate_multimers
e3libA1	6	3|2|1|6|5|4:+-+-+-	independent=1	0.00480769	223.1.1.47	52	4	a+b_three_layers
e4rbmA1	3	1|2|3:+-+	independent=1	0.0833333	2111.76.1.7	4	3	a/b_three-layered_sandwiches
e4xhhA1	6	1|2|3|4|6|5:+-+-+-	independent=1	4.455e-05	206.1.1.24	43	522	a+b_complex_topology
e1eisA1	3	2|1|3:+-+	independent=1	0.000333	387.1.2.1	91	33	few_secondary_structure_elements
e3tviD11	3	1|3|2:+-+	independent=1	0.00384615	304.8.1.16	20	13	a+b_two_layers
e4rbnA1	8	3|4|2|1|5|6|7|8:+-------	independent=1	0.0107527	2111.1.1.38	31	3	a/b_three-layered_sandwiches
e2zv3A1	5	5|2|1|4|3:+--+-	independent=1	0.0833333	2501.1.1.2	2	6	a/b_three-layered_sandwiches
e3my0B1	5	1|2|3|5|4:+-+-+	independent=1	4.455e-05	206.1.1.24	43	522	a+b_complex_topology
e3my0B1	3	1|2|3:+-+	independent=1	4.455e-05	206.1.1.24	43	522	a+b_complex_topology
e2l3mA1	4	4|1|3|2:+-+-	independent=1	0.00714286	304.3.1.7	4	35	a+b_two_layers
e4af1A1	4	4|1|2|3:+-+-	independent=1	0.142857	832.1.1.3	1	7	a+b_three_layers
e3t9fA6	4	2|1|3|4:++++	independent=1	0.00438596	2003.1.10.16	228	1	a/b_three-layered_sandwiches
e2dnsA2	8	2|1|8|7|6|5|4|3:+-+-+-+-	independent=1	0.00223214	223.3.1.22	14	32	a+b_three_layers
e1t23A1	5	2|1|3|4|5:+-+-+	independent=1	1	815.1.1.1	1	1	a+b_two_layers
e1eu8A3	5	2|1|3|5|4:+++-+	independent=1	0.00029377	2111.17.1.212	74	46	a/b_three-layered_sandwiches
e4bfmA4	5	1|2|3|5|4:+-+-+	independent=1	4.455e-05	206.1.1.24	43	522	a+b_complex_topology
e1cm8A1	5	1|2|3|5|4:+-+-+	independent=1	4.455e-05	206.1.1.24	43	522	a+b_complex_topology
e1cm8A1	3	1|2|3:+-+	independent=1	4.455e-05	206.1.1.24	43	522	a+b_complex_topology
e3eopA1	6	6|1|3|4|5|2:+--+-+	independent=1	0.00063452	1.1.9.6	197	8	beta_barrels
e3rc3A1	6	1|6|5|2|4|3:++++++	independent=1	0.00032862	2004.1.1.490	179	17	a/b_three-layered_sandwiches
e3u4cA1	7	3|2|1|4|5|6|7:+++++++	independent=1	1.812e-05	2003.1.1.417	228	242	a/b_three-layered_sandwiches
e3fd6A5	6	2|4|1|5|3|6:+-+-++	independent=1	0.0166667	304.111.1.1	2	30	a+b_two_layers
e3iujA2	8	1|2|4|3|5|6|7|8:+-++++++	independent=1	0.00023742	2111.78.1.6	26	162	a/b_three-layered_sandwiches
e3gaaA1	8	2|3|4|1|5|8|6|7:+-++++--	independent=1	0.0222222	2011.3.1.2	5	9	a/b_three-layered_sandwiches
e3gn6C1	4	4|1|3|2:+-+-	independent=1	0.0277778	304.4.1.22	36	1	a+b_two_layers
e3uuwA2	5	2|1|3|4|5:+++++	independent=1	7.695e-05	2003.1.1.414	228	57	a/b_three-layered_sandwiches
e1k9aA2	6	6|1|2|3|4|5:++-+-+	independent=1	0.00104822	214.1.1.26	9	106	a+b_two_layers
e3gplA2	6	6|1|5|4|2|3:++++++	independent=1	0.00139665	2004.1.1.28	179	4	a/b_three-layered_sandwiches
e2l3jA2	3	1|2|3:+-+	independent=1	0.00204082	330.1.1.28	10	49	a+b_two_layers
e1jjcA1	7	1|2|3|7|6|5|4:++-+-+-	independent=1	0.00757576	314.1.1.8	12	11	a+b_three_layers
e4wiqA2	5	2|4|1|5|3:+-+-+	independent=1	0.25	304.49.1.2	2	2	a+b_two_layers
e4gc5A1	7	3|2|1|4|5|7|6:+++++-+	independent=1	0.0002924	2003.1.5.385	228	15	a/b_three-layered_sandwiches
e5ebeA1	6	1|2|3|4|6|5:+----+	independent=1	0.0102041	246.2.1.22	7	14	a+b_four_layers
e2xtzC4	5	2|1|3|4|5:+++++	independent=1	3.121e-05	2004.1.1.144	179	179	a/b_three-layered_sandwiches
e3k85A2	3	1|3|2:+-+	independent=1	0.00833333	304.1.1.1	5	24	a+b_two_layers
e2yv2A4	7	2|1|4|3|5|6|7:+-+++++	independent=1	0.0227273	2007.3.1.6	4	11	a/b_three-layered_sandwiches
e4lwoB1	4	4|1|2|3:++++	independent=1	0.000258	2003.1.5.183	228	17	a/b_three-layered_sandwiches
e3aczA2	5	1|2|5|4|3:+-+--	independent=1	0.0009058	3016.1.1.83	46	24	a+b_two_layers
e1v8pA1	5	3|2|1|4|5:+++++	independent=1	0.00145349	2006.1.4.4	43	16	a/b_three-layered_sandwiches
e2yocA1	8	5|6|2|1|8|7|3|4:+-+--+-+	independent=1	0.00066269	11.1.1.250	503	3	beta_sandwiches
e2p0kA1	5	5|1|2|3|4:+-+-+	independent=1	0.00028169	4.1.1.778	142	25	beta_barrels
e1wqaD8	5	2|1|3|4|5:+++-+	independent=1	0.0113636	2111.25.1.2	8	11	a/b_three-layered_sandwiches
e4qn3A1	4	1|2|3|4:+-+-	independent=1	0.00029274	5.1.3.19	122	28	beta_duplicates_or_obligate_multimers
e4qn3A1	4	1|2|3|4:+-+-	independent=1	0.00029274	5.1.3.19	122	28	beta_duplicates_or_obligate_multimers
e4qn3A1	4	1|2|3|4:+-+-	independent=1	0.00029274	5.1.3.19	122	28	beta_duplicates_or_obligate_multimers
e3zwqA1	8	1|2|4|3|5|6|7|8:+-++++++	independent=1	0.00023742	2111.78.1.6	26	162	a/b_three-layered_sandwiches
e1tmcA1	8	4|3|2|1|5|6|7|8:+-+-+-+-	independent=1	0.00117925	233.1.1.2	8	106	a+b_two_layers
e3djcE4	5	3|2|1|4|5:+-+++	independent=1	0.00112613	2484.1.1.246	111	8	mixed_a+b_and_a/b
e3shqA3	5	3|2|1|4|5:+++++	independent=1	0.00387597	2006.1.1.15	43	6	a/b_three-layered_sandwiches
e2b9sA3	3	1|2|3:+-+	independent=1	0.00041667	101.1.8.53	480	5	alpha_arrays
e3tmpA2	5	1|5|4|2|3:+-++-	independent=1	0.0010101	219.1.1.18	55	18	a+b_complex_topology
e1th5A1	3	1|2|3:+--	independent=1	0.0714286	327.6.1.2	2	7	a+b_two_layers
e2d5wB2	3	1|2|3:+-+	independent=1	0.0004223	2111.17.1.214	74	32	a/b_three-layered_sandwiches
e2k3gA1	3	2|1|3:+-+	independent=1	0.00694444	382.1.1.1	9	16	few_secondary_structure_elements
e1pioA2	5	2|1|5|4|3:+-+-+	independent=1	0.00714286	223.3.1.80	14	10	a+b_three_layers
e1zx9A2	3	1|2|3:+-+	independent=1	5.696e-05	2003.1.2.20	228	77	a/b_three-layered_sandwiches
e4ffjA1	6	6|1|2|5|3|4:++-+--	independent=1	0.037037	297.1.1.2	3	9	a+b_complex_topology
e1m2iA1	5	1|5|4|3|2:++-+-	independent=1	0.0263158	243.7.1.1	1	38	a+b_two_layers
e4nb1A4	4	1|4|3|2:++-+	independent=1	0.00090744	211.1.1.20	58	19	a+b_two_layers
e1gjqA1	4	1|2|3|4:+-+-	independent=1	0.00409836	5.1.5.1	122	2	beta_duplicates_or_obligate_multimers
e1gjqA1	4	1|2|3|4:+-+-	independent=1	0.00409836	5.1.5.1	122	2	beta_duplicates_or_obligate_multimers
e1gjqA1	4	1|2|3|4:+-+-	independent=1	0.00409836	5.1.5.1	122	2	beta_duplicates_or_obligate_multimers
e1gjqA1	4	1|2|3|4:+-+-	independent=1	0.00409836	5.1.5.1	122	2	beta_duplicates_or_obligate_multimers
e1gjqA1	4	1|2|3|4:+-+-	independent=1	0.00409836	5.1.5.1	122	2	beta_duplicates_or_obligate_multimers
e1gjqA1	4	1|2|3|4:+-+-	independent=1	0.00409836	5.1.5.1	122	2	beta_duplicates_or_obligate_multimers
e1mhnA1	4	1|2|3|4:+-+-	independent=1	0.00176056	4.1.1.781	142	4	beta_barrels
e3il3A2	4	1|4|3|2:+-++	independent=1	0.00111111	2111.79.1.3	20	45	a/b_three-layered_sandwiches
e4x9lA1	8	1|6|5|4|7|3|2|8:+-+-+-++	independent=1	0.0015873	225.1.1.3	9	70	a+b_two_layers
e1d5rA2	6	1|2|3|6|4|5:+-++++	independent=1	0.00092336	2007.2.3.10	19	57	a/b_three-layered_sandwiches
e3wyeA1	7	3|2|1|4|5|6|7:+++++++	independent=1	1.812e-05	2003.1.1.417	228	242	a/b_three-layered_sandwiches
e3wd0A1	5	2|1|5|4|3:+-+-+	independent=1	0.0185185	284.2.1.4	6	9	a+b_two_layers
e2bsdC2	4	2|1|3|4:+-+-	independent=1	0.0666667	4166.1.1.11	5	3	beta_sandwiches
e1o50A1	3	1|2|3:++-	independent=1	0.00704225	282.1.1.1	2	71	a+b_duplicates_or_obligate_multimers
e1kooC1	4	4|1|3|2:+-+-	independent=1	0.0107527	304.9.1.16	31	3	a+b_two_layers
e2mwsA1	5	2|1|5|3|4:+--+-	independent=1	0.00027405	221.1.1.294	89	41	a+b_two_layers
e3unbN1	5	1|2|3|4|5:+-+-+	independent=1	0.00118343	210.1.1.2	13	65	a+b_four_layers
e2zdpA1	4	4|1|3|2:+-+-	independent=1	0.00231481	304.4.1.1	36	12	a+b_two_layers
e3gt6A1	3	1|2|3:+-+	independent=1	0.00689655	319.1.1.2	5	29	beta_sandwiches
e4d3gA1	4	4|1|3|2:+-+-	independent=1	0.00833333	304.5.1.8	12	10	a+b_two_layers
e2fg5A1	6	2|3|1|4|5|6:+-----	independent=1	3.121e-05	2004.1.1.144	179	179	a/b_three-layered_sandwiches
e2z2lC2	3	1|3|2:++-	independent=1	0.166667	294.2.1.5	3	2	a+b_two_layers
e1yf3A1	7	3|2|1|4|5|7|6:+++++-+	independent=1	0.00073099	2003.1.5.18	228	6	a/b_three-layered_sandwiches
e1hf2B2	5	1|2|3|4|5:+---+	independent=1	0.125	2495.1.1.1	2	4	a/b_three-layered_sandwiches
e1navA1	3	1|2|3:+-+	independent=1	0.00497512	188.1.1.8	3	67	alpha_arrays
e1uokA1	5	1|2|3|5|4:+-+-+	independent=1	0.00144928	12.1.1.53	69	10	beta_sandwiches
e3ikmB3	7	1|2|3|7|6|5|4:++-+-+-	independent=1	0.00208333	314.1.1.13	12	40	a+b_three_layers
e1s1iM1	3	1|2|3:+++	independent=1	0.04	2490.2.1.1	1	25	a/b_three-layered_sandwiches
e4p5oI1	4	1|2|3|4:+-+-	independent=1	0.00128205	216.1.1.7	10	78	a+b_two_layers
e1qubA3	4	1|2|3|4:+-+-	independent=1	0.00027809	389.1.2.3	62	58	few_secondary_structure_elements
e3obfA1	6	3|2|1|6|5|4:+-+-+-	independent=1	0.00137363	223.1.1.14	52	14	a+b_three_layers
e2ol8O1	5	1|2|3|4|5:+-+-+	independent=1	0.0322581	77.1.1.2	1	31	beta_meanders
e4qg9C1	5	3|2|1|4|5:++++-	independent=1	0.0454546	2111.8.1.1	1	22	a/b_three-layered_sandwiches
e4i3fA1	8	1|2|4|3|5|6|7|8:+-++++++	independent=1	0.0014245	2111.78.1.1	26	27	a/b_three-layered_sandwiches
e4a18X2	3	2|1|3:+-+	independent=1	0.0555556	3115.1.1.1	1	18	a+b_two_layers
e4v5zAc2	4	1|2|3|4:++--	independent=1	0.00210084	327.11.1.21	28	17	a+b_two_layers
e1n34E1	4	1|2|3|4:+-+-	independent=1	0.0125	330.1.1.5	10	8	a+b_two_layers
e4psiA1	6	1|4|5|3|2|6:++--+-	independent=1	0.166667	508.1.1.2	2	3	a+b_three_layers
e1yggA1	3	1|3|2:+-+	independent=1	0.0009311	2004.1.2.2	179	6	a/b_three-layered_sandwiches
e3vaxA2	7	1|7|6|5|4|2|3:+-+++++	independent=1	0.00112486	2111.77.1.72	7	127	a/b_three-layered_sandwiches
e2x3gA1	4	4|1|3|2:+-+-	independent=1	0.05	304.8.1.42	20	1	a+b_two_layers
e1neaA1	3	2|1|3:+-+	independent=1	0.00198413	382.1.1.3	9	56	few_secondary_structure_elements
e4jbgA2	6	3|2|1|4|5|6:++++++	independent=1	3.625e-05	2003.1.1.8	228	121	a/b_three-layered_sandwiches
e4v1tA5	3	1|2|3:+-+	independent=1	0.00069444	101.1.2.495	480	3	alpha_arrays
e2j6iA2	6	2|1|3|4|5|6:+++++-	independent=1	7.832e-05	2003.1.11.1	228	56	a/b_three-layered_sandwiches
e2iu8A3	5	1|5|4|3|2:+----	independent=1	0.0666667	2493.1.1.3	5	3	a/b_three-layered_sandwiches
e3guiA1	3	1|2|3:+-+	independent=1	0.00070126	235.1.1.86	23	62	a+b_complex_topology
e2pnbA1	3	1|2|3:+-+	independent=1	0.00104822	214.1.1.26	9	106	a+b_two_layers
e1vljA2	6	1|6|5|4|2|3:++++++	independent=1	0.00089286	2007.1.7.5	70	16	a/b_three-layered_sandwiches
e3pniA1	3	2|1|3:+-+	independent=1	0.00735294	205.1.1.12	17	8	a+b_two_layers
e3k6sA2	4	1|2|3|4:+-+-	independent=1	0.00136612	5.1.4.199	122	6	beta_duplicates_or_obligate_multimers
e3k6sA2	4	1|2|3|4:+-+-	independent=1	0.00136612	5.1.4.199	122	6	beta_duplicates_or_obligate_multimers
e3k6sA2	4	1|2|3|4:+-+-	independent=1	0.00136612	5.1.4.199	122	6	beta_duplicates_or_obligate_multimers
e3k6sA2	4	1|2|3|4:+-+-	independent=1	0.00136612	5.1.4.199	122	6	beta_duplicates_or_obligate_multimers
e3k6sA2	3	1|2|3:+-+	independent=1	0.00136612	5.1.4.199	122	6	beta_duplicates_or_obligate_multimers
e3k6sA2	4	1|2|3|4:+-+-	independent=1	0.00136612	5.1.4.199	122	6	beta_duplicates_or_obligate_multimers
e2m1hA1	5	5|1|2|3|4:+-+-+	independent=1	0.00030618	4.1.1.54	142	23	beta_barrels
e3j3aO1	5	3|2|1|4|5:+-+++	independent=1	0.00052994	2484.1.1.49	111	17	mixed_a+b_and_a/b
e1ub2A2	3	1|2|3:+-+	independent=1	0.01	136.1.1.7	2	50	alpha_complex_topology
e2yp6A1	7	2|1|5|4|3|6|7:+-+++-+	independent=1	0.00100806	2485.1.1.226	62	16	a+b_three_layers
e4mymA6	4	1|4|3|2:++-+	independent=1	0.00107759	211.1.1.66	58	16	a+b_two_layers
e3rrsA3	3	1|2|3:+-+	independent=1	0.0042735	109.2.1.75	39	6	alpha_superhelices
e3rrsA3	3	1|2|3:+-+	independent=1	0.0042735	109.2.1.75	39	6	alpha_superhelices
e3rrsA3	3	1|2|3:+-+	independent=1	0.0042735	109.2.1.75	39	6	alpha_superhelices
e3j3ac1	4	4|1|2|3:+-+-	independent=1	0.0005168	2.1.1.45	129	15	beta_barrels
e2m9iA1	3	1|2|3:+-+	independent=1	0.00294985	64.1.1.1	3	113	beta_meanders
e3n85A3	6	2|1|4|3|6|5:+--++-	independent=1	0.0238095	389.6.1.15	7	6	few_secondary_structure_elements
e3fecA2	8	1|2|4|3|5|8|6|7:+-++++--	independent=1	0.0027027	2011.1.1.11	10	37	a/b_three-layered_sandwiches
e1yghA1	6	1|2|3|4|5|6:+-+--+	independent=1	0.00153846	213.1.1.113	50	13	a+b_three_layers
e3cb3C4	3	1|2|3:+-+	independent=1	0.00079618	218.1.1.3	8	157	a+b_two_layers
e2al2B1	3	1|2|3:+-+	independent=1	0.005	218.1.1.1	8	25	a+b_two_layers
e4xmqB2	5	2|1|5|4|3:+-+-+	independent=1	0.00641026	223.1.1.53	52	3	a+b_three_layers
e2ppiA1	3	2|1|3:+--	independent=1	0.00869565	226.1.1.1	5	23	a+b_two_layers
e3ocuA1	4	2|1|3|4:++++	independent=1	0.00290698	2006.1.1.2	43	8	a/b_three-layered_sandwiches
e4asiA1	7	1|2|3|4|5|6|7:+-+++++	independent=1	0.00291545	2486.1.1.2	7	49	a/b_three-layered_sandwiches
e4bedB9	3	1|3|2:++-	independent=1	0.0625	3156.1.1.19	16	1	beta_sandwiches
e1vyuB2	5	2|3|1|4|5:+++++	independent=1	0.00019264	2004.1.1.102	179	29	a/b_three-layered_sandwiches
e1vmiA1	6	6|1|2|5|3|4:+-++++	independent=1	0.0222222	2111.4.1.5	5	9	a/b_three-layered_sandwiches
e2dkaB2	4	2|1|3|4:+++-	independent=1	0.0625	2111.25.1.5	8	2	a/b_three-layered_sandwiches
e2nvkX5	3	1|2|3:+-+	independent=1	5.696e-05	2003.1.2.20	228	77	a/b_three-layered_sandwiches
e4xi6A4	3	1|2|3:+-+	independent=1	0.00176056	4.1.1.130	142	4	beta_barrels
e1jbsA1	5	1|2|3|4|5:+-+-+	independent=1	0.0131579	234.1.1.1	2	38	a+b_two_layers
e2rbbB3	4	1|4|3|2:++-+	independent=1	0.00107759	211.1.1.66	58	16	a+b_two_layers
e2mfiA1	4	4|1|2|3:+-+-	independent=1	0.00029815	2.1.1.51	129	26	beta_barrels
e3b7fA1	4	1|2|3|4:+-+-	independent=1	0.00117096	5.1.4.204	122	7	beta_duplicates_or_obligate_multimers
e3b7fA1	4	1|2|3|4:+-+-	independent=1	0.00117096	5.1.4.204	122	7	beta_duplicates_or_obligate_multimers
e3b7fA1	4	1|2|3|4:+-+-	independent=1	0.00117096	5.1.4.204	122	7	beta_duplicates_or_obligate_multimers
e3b7fA1	4	1|2|3|4:+-+-	independent=1	0.00117096	5.1.4.204	122	7	beta_duplicates_or_obligate_multimers
e3b7fA1	4	1|2|3|4:+-+-	independent=1	0.00117096	5.1.4.204	122	7	beta_duplicates_or_obligate_multimers
e3us3A2	5	1|3|2|4|5:+++-+	independent=1	0.00268817	2485.1.1.289	62	6	a+b_three_layers
e1e3hA5	6	1|2|3|4|6|5:+-+-++	independent=1	0.00164204	212.1.1.25	29	21	a+b_two_layers
e2obvA3	3	1|2|3:+--	independent=1	0.0208333	327.17.1.4	4	12	a+b_two_layers
e1ytdA3	4	2|1|4|3:+-+-	independent=1	0.333333	375.12.1.1	3	1	few_secondary_structure_elements
e2qy6A1	3	1|2|3:+-+	independent=1	0.00087719	2003.1.5.36	228	5	a/b_three-layered_sandwiches
e2qy6A1	8	3|4|2|1|5|6|8|7:+-----+-	independent=1	0.00087719	2003.1.5.36	228	5	a/b_three-layered_sandwiches
e4qxoA1	5	5|1|4|3|2:+++-+	independent=1	0.166667	3398.1.1.1	1	6	a+b_two_layers
e4nhwD4	4	2|1|3|4:++-+	independent=1	0.00011773	2485.1.1.76	62	137	a+b_three_layers
e2g2kA2	4	1|2|4|3:+-+-	independent=1	0.00029762	101.1.2.226	480	7	alpha_arrays
e4aezB1	5	3|1|2|5|4:+-+-+	independent=1	0.025	859.1.1.2	4	10	a+b_two_layers
e4o90B2	5	1|2|3|5|4:+-+-+	independent=1	0.0769231	875.1.1.1	1	13	a+b_two_layers
e4o90B2	5	2|1|3|5|4:+-+-+	independent=1	0.0769231	875.1.1.1	1	13	a+b_two_layers
e3kzcA2	5	3|2|1|4|5:+++++	independent=1	0.00011542	2003.1.14.1	228	38	a/b_three-layered_sandwiches
e1zzmA1	7	1|2|3|4|5|6|7:+++++++	independent=1	0.00011196	2002.1.1.12	154	58	a/b_barrels
e3rv2A1	3	1|2|3:+--	independent=1	0.0208333	327.17.1.4	4	12	a+b_two_layers
e1sqjA2	3	1|2|3:+-+	independent=1	0.00117096	5.1.4.324	122	7	beta_duplicates_or_obligate_multimers
e1sqjA2	4	1|2|3|4:+-+-	independent=1	0.00117096	5.1.4.324	122	7	beta_duplicates_or_obligate_multimers
e1sqjA2	3	1|2|3:+-+	independent=1	0.00117096	5.1.4.324	122	7	beta_duplicates_or_obligate_multimers
e1sqjA2	5	1|5|4|3|2:++-+-	independent=1	0.00117096	5.1.4.324	122	7	beta_duplicates_or_obligate_multimers
e1sqjA2	4	1|2|3|4:+-+-	independent=1	0.00117096	5.1.4.324	122	7	beta_duplicates_or_obligate_multimers
e1sqjA2	4	1|2|3|4:+-+-	independent=1	0.00117096	5.1.4.324	122	7	beta_duplicates_or_obligate_multimers
e1sqjA2	3	1|2|3:+-+	independent=1	0.00117096	5.1.4.324	122	7	beta_duplicates_or_obligate_multimers
e3cswC2	6	2|1|6|5|3|4:+-+-+-	independent=1	0.0128205	4020.1.1.2	3	26	a+b_two_layers
e2yvpA2	3	1|2|3:+-+	independent=1	0.00160256	221.4.1.3	12	52	a+b_two_layers
e2o1sD5	5	1|2|3|5|4:+++++	independent=1	0.004329	2111.75.1.8	11	21	a/b_three-layered_sandwiches
e3e26A1	8	1|8|6|7|5|2|3|4:+++-++++	independent=1	0.0026455	2111.6.1.7	27	14	a/b_three-layered_sandwiches
e3daeA1	5	1|2|3|5|4:+-+-+	independent=1	4.455e-05	206.1.1.24	43	522	a+b_complex_topology
e2fz4A2	5	5|1|2|4|3:++-+-	independent=1	0.333333	3696.1.1.3	3	1	a+b_two_layers
e3lhlA1	8	2|1|3|8|7|4|5|6:++++++++	independent=1	0.00105708	2006.1.5.2	43	22	a/b_three-layered_sandwiches
e1zt2B1	4	1|2|4|3:+-+-	independent=1	0.25	4271.1.1.2	1	4	alpha_complex_topology
e2hiqA1	4	4|1|3|2:+-+-	independent=1	0.0277778	304.4.1.18	36	1	a+b_two_layers
e3ctyA2	3	1|2|3:+-+	independent=1	5.696e-05	2003.1.2.20	228	77	a/b_three-layered_sandwiches
e2j5vB5	7	3|4|2|1|5|6|7:++++++-	independent=1	0.0185185	2111.28.1.1	1	54	a/b_three-layered_sandwiches
e2lqvA1	4	1|2|3|4:+-+-	independent=1	0.0333333	243.3.1.9	15	2	a+b_two_layers
e3w1hB3	4	1|2|4|3:+-+-	independent=1	0.0217391	3016.1.1.90	46	1	a+b_two_layers
e1nz9A1	5	5|1|2|3|4:+-+-+	independent=1	0.00070423	4.1.1.440	142	10	beta_barrels
e3s69A1	7	5|4|1|2|3|7|6:+-+-+-+	independent=1	4.339e-05	1.1.5.153	197	117	beta_barrels
e3ou8A1	7	1|2|3|4|5|6|7:+++++++	independent=1	0.00059032	2002.1.1.20	154	11	a/b_barrels
e1oypF2	5	1|2|3|5|4:+-+--	independent=1	0.00164204	212.1.1.25	29	21	a+b_two_layers
e4g3kA1	5	2|1|5|4|3:+-+-+	independent=1	0.00033156	223.1.1.180	52	58	a+b_three_layers
e4qtqA1	6	1|2|3|4|5|6:+-+-+-	independent=1	1	3308.2.1.1	1	1	beta_duplicates_or_obligate_multimers
e3qvjA1	4	2|1|3|4:++++	independent=1	0.00064935	2007.1.5.19	70	22	a/b_three-layered_sandwiches
e2wtkC1	5	1|2|3|5|4:+-+-+	independent=1	4.455e-05	206.1.1.24	43	522	a+b_complex_topology
e2wtkC1	3	1|2|3:+-+	independent=1	4.455e-05	206.1.1.24	43	522	a+b_complex_topology
e2hxfA2	6	3|2|1|4|5|6:++++++	independent=1	0.00015124	2003.1.6.1	228	29	a/b_three-layered_sandwiches
e3esxA1	3	1|3|2:+-+	independent=1	0.00125313	2007.2.1.1	19	42	a/b_three-layered_sandwiches
e1br4C1	4	1|2|3|4:+-+-	independent=1	0.00037064	4.1.1.2	142	19	beta_barrels
e2zayA1	5	2|1|3|4|5:+++++	independent=1	0.00012107	2007.1.3.29	70	118	a/b_three-layered_sandwiches
e2nqwA1	5	1|2|5|4|3:+-+-+	independent=1	0.0666667	217.2.1.1	1	15	a+b_complex_topology
e3rfnA1	3	1|2|3:+-+	independent=1	0.00595238	309.1.2.5	14	12	a+b_two_layers
e4oxiA2	6	2|1|3|4|5|6:+++++-	independent=1	0.00520833	2111.84.1.13	3	64	a/b_three-layered_sandwiches
e3q62A1	6	1|2|4|5|6|3:+-+-+-	independent=1	0.00347222	222.1.1.8	24	12	a+b_two_layers
e1y3bI1	3	1|2|3:++-	independent=1	0.015625	294.1.1.2	2	32	a+b_two_layers
e1o4uA1	3	1|3|2:+-+	independent=1	0.00157233	325.1.4.1	53	12	a+b_complex_topology
e1wkyA2	3	1|2|3:+-+	independent=1	0.00012488	2002.1.1.27	154	52	a/b_barrels
e4e3eA2	5	1|3|4|5|2:+-+-+	independent=1	0.00595238	222.1.1.19	24	7	a+b_two_layers
e4cx8A1	8	8|1|4|3|2|6|5|7:+-+-++-+	independent=1	0.0714286	50.1.1.1	1	14	beta_barrels
e5flmE1	4	1|3|4|2:+-++	independent=1	0.125	840.1.1.1	1	8	a+b_two_layers
e1wcjA1	3	1|2|3:+--	independent=1	0.125	327.6.1.1	2	4	a+b_two_layers
e1vr9A1	6	1|2|3|6|5|4:++-+--	independent=1	0.00704225	282.1.1.1	2	71	a+b_duplicates_or_obligate_multimers
e1ud2A1	6	1|2|3|6|4|5:+-+-+-	independent=1	0.00131752	12.1.1.10	69	11	beta_sandwiches
e1zlqA3	6	2|6|1|5|3|4:+-+---	independent=1	0.0004223	2111.17.1.214	74	32	a/b_three-layered_sandwiches
e2dqaA1	3	1|2|3:+-+	independent=1	0.0217391	235.1.1.2	23	2	a+b_complex_topology
e5do8B1	3	1|3|2:+-+	independent=1	5.746e-05	2002.1.1.705	154	113	a/b_barrels
e3f3zA1	5	1|2|3|5|4:+-+-+	independent=1	4.455e-05	206.1.1.24	43	522	a+b_complex_topology
e5cslB6	8	1|2|3|4|5|6|7|8:+-+++-+-	independent=1	0.2	2008.6.1.4	1	5	a/b_three-layered_sandwiches
e4qq8C1	6	2|1|3|4|6|5:++++++	independent=1	0.0030303	2111.75.1.6	11	30	a/b_three-layered_sandwiches
e4oetA2	7	2|3|4|1|5|7|6:+-+++-+	independent=1	0.00039746	2111.17.1.218	74	34	a/b_three-layered_sandwiches
e3o90A1	7	3|2|1|4|5|6|7:++++++-	independent=1	0.0294118	2111.61.1.1	1	34	a/b_three-layered_sandwiches
e4l0gA1	4	1|2|3|4:+-+-	independent=1	0.00512821	109.2.1.15	39	5	alpha_superhelices
e4l0gA1	4	1|2|3|4:+-+-	independent=1	0.00512821	109.2.1.15	39	5	alpha_superhelices
e4l0gA1	4	1|2|4|3:+-+-	independent=1	0.00512821	109.2.1.15	39	5	alpha_superhelices
e4l0gA1	3	1|2|3:+-+	independent=1	0.00512821	109.2.1.15	39	5	alpha_superhelices
e3sojA1	5	1|2|3|4|5:+-+--	independent=1	0.05	274.1.1.29	20	1	a+b_two_layers
e1zr5A1	7	1|2|7|6|3|5|4:+-----+	independent=1	0.00395257	2111.27.1.24	11	23	a/b_three-layered_sandwiches
e1z5hB1	5	1|2|3|5|4:+---+	independent=1	0.00505051	2498.1.1.164	33	6	mixed_a+b_and_a/b
e2zqbA1	5	3|2|1|4|5:+-+++	independent=1	0.00025025	2484.1.1.401	111	36	mixed_a+b_and_a/b
e3anvA2	8	1|8|7|6|5|4|3|2:++++++++	independent=1	0.00018553	2002.1.1.2	154	35	a/b_barrels
e3awxB1	4	1|2|3|4:+-+-	independent=1	0.015873	214.1.1.3	9	7	a+b_two_layers
e3awxB1	3	1|2|3:+-+	independent=1	0.015873	214.1.1.3	9	7	a+b_two_layers
e2ux0A1	6	2|1|6|5|4|3:+--+-+	independent=1	0.0014245	243.1.1.9	39	18	a+b_two_layers
e2q2rB2	6	1|6|5|2|3|4:+---+-	independent=1	0.0018018	2484.1.1.245	111	5	mixed_a+b_and_a/b
e1j1yA1	6	1|2|4|5|6|3:+-+-+-	independent=1	0.00069444	222.1.1.55	24	60	a+b_two_layers
e2k3iA1	3	1|3|2:+-+	independent=1	0.333333	3313.1.1.1	1	3	a+b_two_layers
e4zahC1	7	1|7|6|5|4|2|3:+-+++++	independent=1	0.00112486	2111.77.1.72	7	127	a/b_three-layered_sandwiches
e1sqhA3	5	1|2|3|4|5:+-+--	independent=1	0.0025	213.1.1	50	8	a+b_three_layers
e1bdfD2	4	4|1|3|2:+-+-	independent=1	0.0833333	240.2.1.3	2	6	a+b_complex_topology
e4ifaA3	4	1|3|4|2:++-+	independent=1	0.166667	273.1.1.1	2	3	a+b_three_layers
e2cpnA1	3	1|2|3:+-+	independent=1	0.00204082	330.1.1.28	10	49	a+b_two_layers
e4d5lP1	3	1|2|3:++-	independent=1	0.0526316	838.1.1.1	1	19	a+b_two_layers
e1ix5A2	4	1|4|3|2:+-+-	independent=1	0.2	284.4.1.6	5	1	a+b_two_layers
e1b6cF1	5	1|2|3|5|4:+-+-+	independent=1	4.455e-05	206.1.1.24	43	522	a+b_complex_topology
e1b6cF1	3	1|2|3:+-+	independent=1	4.455e-05	206.1.1.24	43	522	a+b_complex_topology
e2f7lA10	5	2|1|3|4|5:+++-+	independent=1	0.0113636	2111.25.1.2	8	11	a/b_three-layered_sandwiches
e3iygH3	4	4|1|2|3:+---	independent=1	0.00105042	2487.1.1.35	17	56	a/b_three-layered_sandwiches
e1n1eA2	8	3|2|1|4|5|6|7|8:++++++--	independent=1	0.00031328	2003.1.1.50	228	14	a/b_three-layered_sandwiches
e1k0iA2	3	1|3|2:+-+	independent=1	6.853e-05	2003.1.2.143	228	64	a/b_three-layered_sandwiches
e3g88A1	7	3|2|1|4|5|7|6:+++++-+	independent=1	0.00146199	2003.1.5.15	228	3	a/b_three-layered_sandwiches
e4pobA1	5	1|3|2|4|5:+++-+	independent=1	0.00012601	2485.1.1.57	62	128	a+b_three_layers
e2pr7A1	5	3|2|1|4|5:+++++	independent=1	0.00041528	2006.1.1.6	43	56	a/b_three-layered_sandwiches
e3h6eA2	7	3|4|2|1|5|6|7:+-+---+	independent=1	0.00900901	2484.1.1.225	111	1	mixed_a+b_and_a/b
e3neyA1	4	2|1|4|3:++-+	independent=1	0.00019264	2004.1.1.102	179	29	a/b_three-layered_sandwiches
e1cdtA1	3	2|1|3:+-+	independent=1	0.00198413	382.1.1.3	9	56	few_secondary_structure_elements
e4nt4A1	6	1|2|3|4|6|5:+-+-+-	independent=1	4.455e-05	206.1.1.24	43	522	a+b_complex_topology
e4nt4A1	3	1|2|3:+-+	independent=1	4.455e-05	206.1.1.24	43	522	a+b_complex_topology
e4np6A2	3	2|1|3:+-+	independent=1	0.00051203	375.1.1.2	93	21	few_secondary_structure_elements
e1zk6A1	4	2|1|4|3:+-+-	independent=1	0.0037037	284.1.1.43	15	18	a+b_two_layers
e1zejA3	8	3|2|1|4|5|6|7|8:++++++--	independent=1	0.000258	2003.1.1.3	228	17	a/b_three-layered_sandwiches
e2w0iA1	5	2|1|3|4|5:+-+--	independent=1	0.0123457	224.1.1.1	3	27	a+b_three_layers
e1bg3A1	3	1|2|3:+-+	independent=1	0.000429	2484.1.1.519	111	21	mixed_a+b_and_a/b
e3ru4B1	3	1|3|2:+-+	independent=1	0.0222222	359.1.1.1	3	15	few_secondary_structure_elements
e3prbA2	3	1|2|3:+--	independent=1	0.333333	327.7.1.3	3	1	a+b_two_layers
e1ahqA1	6	1|3|2|4|5|6:++-+--	independent=1	0.0123457	224.1.1.1	3	27	a+b_three_layers
e1lstA3	5	5|1|4|2|3:+-+++	independent=1	0.00029377	2111.17.1.301	74	46	a/b_three-layered_sandwiches
e4bl0A1	4	1|2|3|4:+-+-	independent=1	0.00043141	5.1.4.40	122	19	beta_duplicates_or_obligate_multimers
e4bl0A1	4	1|2|3|4:+-+-	independent=1	0.00043141	5.1.4.40	122	19	beta_duplicates_or_obligate_multimers
e4bl0A1	4	1|2|3|4:+-+-	independent=1	0.00043141	5.1.4.40	122	19	beta_duplicates_or_obligate_multimers
e4bl0A1	4	1|2|3|4:+-+-	independent=1	0.00043141	5.1.4.40	122	19	beta_duplicates_or_obligate_multimers
e4bl0A1	4	1|2|3|4:+-+-	independent=1	0.00043141	5.1.4.40	122	19	beta_duplicates_or_obligate_multimers
e4bl0A1	4	1|2|3|4:+-+-	independent=1	0.00043141	5.1.4.40	122	19	beta_duplicates_or_obligate_multimers
e1fueA1	3	1|3|2:+-+	independent=1	0.00125313	2007.2.1.1	19	42	a/b_three-layered_sandwiches
e4kndA1	5	1|3|2|4|5:+++-+	independent=1	0.00012601	2485.1.1.57	62	128	a+b_three_layers
e2wj9A1	3	1|2|3:+-+	independent=1	0.5	3822.1.1.1	1	2	alpha_complex_topology
e3bpxA1	3	1|3|2:+-+	independent=1	3.019e-05	101.1.2.811	480	69	alpha_arrays
e2o8bA3	6	6|5|1|2|4|3:+--+-+	independent=1	0.142857	242.3.1.1	1	7	a+b_two_layers
e2x7bA1	7	1|2|3|4|5|7|6:+-+--+-	independent=1	0.00090909	213.1.1.106	50	22	a+b_three_layers
e2qf7B13	3	2|1|3:+-+	independent=1	0.00027042	206.1.3.1	43	86	a+b_complex_topology
e2qf7B13	4	2|1|3|4:+-+-	independent=1	0.00027042	206.1.3.1	43	86	a+b_complex_topology
e2xj7B4	4	1|2|4|3:+-+-	independent=1	0.00063573	10.1.2.223	143	11	beta_sandwiches
e2akjA3	5	1|2|3|4|5:+++-+	independent=1	0.0238095	296.1.1.2	2	21	a+b_three_layers
e3pfiA3	5	5|1|4|3|2:+++++	independent=1	6.348e-05	2004.1.1.190	179	88	a/b_three-layered_sandwiches
e2kn9A1	3	2|1|3:+-+	independent=1	0.00033602	375.1.1.31	93	32	few_secondary_structure_elements
e4c16A4	4	1|2|3|4:+-+-	independent=1	0.00027809	389.1.2.3	62	58	few_secondary_structure_elements
e4mt1A3	4	4|1|3|2:+-+-	independent=1	0.0181818	304.28.1.11	11	5	a+b_two_layers
e1nd1A1	5	2|1|3|5|4:++++-	independent=1	0.00108225	2498.1.1.37	33	28	mixed_a+b_and_a/b
e2f4wB1	4	1|2|3|4:+-+-	independent=1	0.00128205	216.1.1.7	10	78	a+b_two_layers
e3mydA4	4	2|1|3|4:++-+	independent=1	0.00230415	2485.1.1.73	62	7	a+b_three_layers
e4v36A1	4	1|2|3|4:+-+-	independent=1	0.01	213.1.1.55	50	2	a+b_three_layers
e3lqzA2	4	1|2|3|4:+-+-	independent=1	0.00625	233.1.1.3	8	20	a+b_two_layers
e2ckfC3	3	1|2|3:+-+	independent=1	0.00483092	4294.1.1.26	9	23	few_secondary_structure_elements
e4p53A2	6	1|6|5|4|2|3:++++++	independent=1	0.00142857	2007.1.7.2	70	10	a/b_three-layered_sandwiches
e3n79A1	4	4|1|3|2:+-+-	independent=1	0.0125	304.54.1.1	2	40	a+b_two_layers
e1vetB1	5	2|1|5|4|3:+-+-+	independent=1	0.00568182	223.2.1.9	16	11	a+b_three_layers
e4tpsD1	3	1|2|3:+--	independent=1	0.0625	327.10.1.1	4	4	a+b_two_layers
e4ntqB1	4	1|2|3|4:+-+-	independent=1	0.0909091	295.1.1.8	11	1	a+b_two_layers
e2c1wA1	3	1|2|3:+-+	independent=1	0.25	372.2.1.2	2	2	a+b_complex_topology
e4k90B5	4	1|2|3|4:+-+-	independent=1	0.0111111	243.3.1.29	15	6	a+b_two_layers
e1scjA1	7	2|3|1|4|5|6|7:+++++++	independent=1	0.0163934	2499.1.1.6	1	61	a/b_three-layered_sandwiches
e2f5gA1	4	4|1|3|2:+-+-	independent=1	0.0138889	304.55.2.1	12	6	a+b_two_layers
e3fmbA1	4	4|1|3|2:+-+-	independent=1	0.00308642	304.4.1.5	36	9	a+b_two_layers
e3vyoA1	4	1|2|4|3:+-+-	independent=1	0.00039761	11.1.1.304	503	5	beta_sandwiches
e1z94E1	7	1|7|6|5|4|3|2:+-+-+-+	independent=1	0.00158983	331.3.1.1	17	37	a+b_two_layers
e4yn8A1	6	2|1|3|4|5|6:++++++	independent=1	0.00012107	2007.1.3.29	70	118	a/b_three-layered_sandwiches
e3dzzA2	7	1|7|6|5|4|2|3:+-+++++	independent=1	0.00118064	2111.77.1.46	7	121	a/b_three-layered_sandwiches
e3vgjA1	6	1|6|5|2|3|4:+-----	independent=1	0.00077399	2005.1.1.139	34	38	a/b_three-layered_sandwiches
e3tdeA1	3	1|2|3:+--	independent=1	0.0208333	327.17.1.4	4	12	a+b_two_layers
e4ovrA1	5	5|1|4|2|3:+-+++	independent=1	0.00010811	2111.17.1.302	74	125	a/b_three-layered_sandwiches
e1utiA1	5	5|1|2|3|4:+-+-+	independent=1	2.628e-05	4.1.1.116	142	268	beta_barrels
e1jqlB1	6	1|6|2|5|4|3:++++++	independent=1	0.0027933	2004.1.1.227	179	2	a/b_three-layered_sandwiches
e2wwrD2	5	2|1|3|4|5:+++++	independent=1	7.832e-05	2003.1.11.1	228	56	a/b_three-layered_sandwiches
e2bibA1	5	1|2|5|4|3:+-+-+	independent=1	0.0555556	702.1.1.10	1	18	beta_duplicates_or_obligate_multimers
e2bibA1	3	1|2|3:+-+	independent=1	0.0555556	702.1.1.10	1	18	beta_duplicates_or_obligate_multimers
e1wwkA1	7	3|2|1|4|5|6|7:+++++++	independent=1	8.6e-05	2003.1.1.1	228	51	a/b_three-layered_sandwiches
e2pmbA1	3	1|3|2:+-+	independent=1	0.5	3623.1.1.1	1	2	a+b_two_layers
e3n2eC1	5	2|3|1|4|5:+++++	independent=1	0.00013966	2004.1.1.152	179	40	a/b_three-layered_sandwiches
e3oyzA1	8	3|2|1|8|7|6|5|4:++++++++	independent=1	0.00029516	2002.1.1.109	154	22	a/b_barrels
e4b2tg1	3	1|3|2:++-	independent=1	0.0125	2498.5.1.2	2	40	mixed_a+b_and_a/b
e2vqzA1	8	1|2|3|4|5|8|6|7:+-+-++-+	independent=1	0.0416667	3521.1.1.4	2	12	a+b_three_layers
e3pvhA1	4	1|2|3|4:+++-	independent=1	0.2	3105.1.1.1	1	5	a+b_three_layers
e2k7sA1	5	2|1|5|4|3:+-+-+	independent=1	0.00091575	223.1.1.18	52	21	a+b_three_layers
e4p79A1	5	5|1|2|3|4:+-+-+	independent=1	0.25	633.23.1.1	2	2	alpha_bundles
e1ncvB1	3	1|2|3:+-+	independent=1	0.0119048	1170.1.1.2	2	42	beta_barrels
e4wceE1	4	4|1|3|2:+-+-	independent=1	0.0416667	318.1.1.5	3	8	a+b_two_layers
e4othA1	3	1|2|3:+-+	independent=1	4.455e-05	206.1.1.24	43	522	a+b_complex_topology
e2cr4A1	3	1|2|3:+-+	independent=1	0.00104822	214.1.1.26	9	106	a+b_two_layers
e2cf5A2	6	3|2|1|4|5|6:++++++	independent=1	3.625e-05	2003.1.1.8	228	121	a/b_three-layered_sandwiches
e2ae8B1	4	1|2|4|3:+-++	independent=1	0.00431034	212.1.1.165	29	8	a+b_two_layers
e2jfkD4	3	1|2|3:+-+	independent=1	0.05	6094.1.1.3	5	4	a+b_two_layers
e4v19Y1	3	1|2|3:+-+	independent=1	0.00078247	4.1.1.450	142	9	beta_barrels
e4v19Y1	3	1|2|3:+-+	independent=1	0.00078247	4.1.1.450	142	9	beta_barrels
e4hpfA3	4	1|4|2|3:+-+-	independent=1	0.0666667	4261.1.1.1	3	5	a+b_two_layers
e4i69A1	4	4|1|3|2:+-+-	independent=1	0.00806452	304.9.1.25	31	4	a+b_two_layers
e4ylfA2	6	3|2|1|4|5|6:+++++-	independent=1	0.00425532	2111.2.1.3	5	47	a/b_three-layered_sandwiches
e1ck7A6	5	2|1|3|5|4:++++-	independent=1	0.00104493	2498.1.1.124	33	29	mixed_a+b_and_a/b
e4f2iA1	4	2|1|3|4:++-+	independent=1	0.00028802	2485.1.1.21	62	56	a+b_three_layers
e2b6fA1	5	1|5|3|4|2:+--++	independent=1	0.0416667	876.1.1.1	3	8	a+b_complex_topology
e4qiwD2	4	1|2|4|3:+-+-	independent=1	0.25	305.1.1.5	4	1	a+b_two_layers
e4i58C4	3	1|3|2:+-+	independent=1	0.00011854	2003.1.2.56	228	37	a/b_three-layered_sandwiches
e2cpyA1	5	2|3|1|5|4:+-+-+	independent=1	0.00059737	304.9.1.10	31	54	a+b_two_layers
e4pafA1	5	5|1|4|2|3:+-+++	independent=1	0.00010811	2111.17.1.302	74	125	a/b_three-layered_sandwiches
e3oqcB4	5	5|1|4|2|3:+--+-	independent=1	0.5	3346.1.1.1	1	2	a+b_two_layers
e2mxwA1	6	1|2|3|4|5|6:+-+-+-	independent=1	1	3964.1.1.1	1	1	beta_meanders
e1lmtA1	3	1|2|3:+-+	independent=1	0.00117509	235.1.1.9	23	37	a+b_complex_topology
e1rypE1	5	1|2|3|4|5:+-+-+	independent=1	0.00118343	210.1.1.2	13	65	a+b_four_layers
e4mtnA11	3	1|2|3:+-+	independent=1	0.2	885.1.1.1	1	5	a+b_complex_topology
e3rh0A1	4	2|1|3|4:++++	independent=1	0.0018797	2007.2.2.1	19	28	a/b_three-layered_sandwiches
e3ajvA2	6	6|5|1|2|4|3:+--+-+	independent=1	0.2	242.2.1.4	5	1	a+b_two_layers
e2po3A3	4	1|2|4|3:+-+-	independent=1	0.00120773	3016.1.1.113	46	18	a+b_two_layers
e3dpiA1	4	4|1|2|3:++++	independent=1	0.00086505	2005.1.1.13	34	34	a/b_three-layered_sandwiches
e4qmfB1	3	1|3|2:+-+	independent=1	0.0357143	327.11.2.46	28	1	a+b_two_layers
e4bsoA1	6	1|2|4|3|6|5:+--++-	independent=1	0.0285714	389.6.1.7	7	5	few_secondary_structure_elements
e4tmuA2	6	1|6|5|2|4|3:++++++	independent=1	0.00032862	2004.1.1.490	179	17	a/b_three-layered_sandwiches
e4qawA2	6	1|2|3|6|4|5:+-+-+-	independent=1	0.00241546	12.1.1.158	69	6	beta_sandwiches
e3t66A1	7	2|3|4|1|5|7|6:+-+++-+	independent=1	0.00039746	2111.17.1.218	74	34	a/b_three-layered_sandwiches
e4kamA5	7	1|7|6|5|4|2|3:+-+++++	independent=1	0.00460829	2111.77.1.30	7	31	a/b_three-layered_sandwiches
e3ksfA1	6	3|2|1|6|5|4:+-+-+-	independent=1	0.00033156	223.1.1.180	52	58	a+b_three_layers
e1lqxA1	5	1|5|4|3|2:++-+-	independent=1	0.0263158	243.7.1.1	1	38	a+b_two_layers
e1wufA1	3	1|2|3:+-+	independent=1	0.00079618	218.1.1.3	8	157	a+b_two_layers
e3gzcA2	7	1|7|6|5|4|2|3:+-+++++	independent=1	0.00112486	2111.77.1.72	7	127	a/b_three-layered_sandwiches
e1gvmF1	3	1|2|3:+-+	independent=1	0.0555556	702.1.1.10	1	18	beta_duplicates_or_obligate_multimers
e1gvmF1	3	1|2|3:+-+	independent=1	0.0555556	702.1.1.10	1	18	beta_duplicates_or_obligate_multimers
e1gvmF1	3	1|2|3:+-+	independent=1	0.0555556	702.1.1.10	1	18	beta_duplicates_or_obligate_multimers
e2p4iB1	3	1|2|3:+-+	independent=1	4.455e-05	206.1.1.24	43	522	a+b_complex_topology
e2p4iB1	3	1|2|3:+-+	independent=1	4.455e-05	206.1.1.24	43	522	a+b_complex_topology
e1bikA2	3	2|1|3:+-+	independent=1	0.00243902	384.1.1.13	5	82	few_secondary_structure_elements
e1hr6A1	6	1|2|6|3|5|4:+--+-+	independent=1	0.00238095	309.1.1.40	14	30	a+b_two_layers
e3sv0A1	6	1|2|3|4|6|5:+-+-+-	independent=1	4.455e-05	206.1.1.24	43	522	a+b_complex_topology
e2fug71	7	1|2|3|4|5|6|7:+-+-+-+	independent=1	0.5	241.2.1.3	2	1	a+b_two_layers
e3bbdA1	8	4|3|2|1|7|5|8|6:+-++++++	independent=1	0.0166667	2488.1.1.1	12	5	a/b_three-layered_sandwiches
e4d5yE1	5	5|1|2|3|4:+-+-+	independent=1	0.00046948	4.1.1.779	142	15	beta_barrels
e2fugO1	3	1|2|3:+++	independent=1	0.0555556	2111.89.1.1	1	18	a/b_three-layered_sandwiches
e3g07B1	7	3|2|1|4|5|7|6:+++++-+	independent=1	0.00012183	2003.1.5.86	228	36	a/b_three-layered_sandwiches
e2khpA1	4	2|1|3|4:++-+	independent=1	0.00028802	2485.1.1.21	62	56	a+b_three_layers
e3tu3B1	6	6|5|1|2|3|4:+++++-	independent=1	0.025	2111.54.1.29	8	5	a/b_three-layered_sandwiches
e4h44D5	8	1|8|7|6|5|4|2|3:+-+-+-+-	independent=1	0.00793651	66.1.1.13	14	9	beta_sandwiches
e2euiA1	5	1|2|3|4|5:+-+--	independent=1	0.00083333	213.1.1.59	50	24	a+b_three_layers
e1e4eA1	4	1|4|2|3:+-+-	independent=1	0.00027042	206.1.3.1	43	86	a+b_complex_topology
e2hklA1	4	1|2|3|4:+-++	independent=1	0.0714286	4091.1.1.1	1	14	beta_complex_topology
e3t5oA12	3	2|1|3:+-+	independent=1	0.05	379.1.1.5	10	2	few_secondary_structure_elements
e1xmmB1	4	1|2|3|4:+-+-	independent=1	0.0714286	519.1.1.1	2	7	a+b_two_layers
e1qklA1	3	1|2|3:+-+	independent=1	0.037037	152.1.1.2	3	9	alpha_arrays
e4z7gA1	6	1|2|3|4|6|5:+-+-+-	independent=1	4.455e-05	206.1.1.24	43	522	a+b_complex_topology
e4z7gA1	3	1|2|3:+-+	independent=1	4.455e-05	206.1.1.24	43	522	a+b_complex_topology
e4nkbA1	6	1|2|3|4|5|6:+-+-+-	independent=1	0.142857	292.2.1.6	7	1	a+b_two_layers
e2g25A2	6	2|1|3|4|6|5:++++++	independent=1	0.0454546	2111.75.1.12	11	2	a/b_three-layered_sandwiches
e1uxyA2	3	1|3|2:+-+	independent=1	0.142857	313.1.1.1	1	7	a+b_complex_topology
e2e7yB1	7	1|2|3|4|5|6|7:+-+----	independent=1	0.00209644	247.1.1.8	9	53	a+b_four_layers
e4lpsA1	7	3|2|4|1|5|6|7:+++++++	independent=1	0.00111732	2004.1.1.1408	179	5	a/b_three-layered_sandwiches
e3akkA1	6	1|5|6|4|3|2:++-+-+	independent=1	0.0232558	206.1.1.14	43	1	a+b_complex_topology
e3akkA1	3	1|2|3:+-+	independent=1	0.0232558	206.1.1.14	43	1	a+b_complex_topology
e1b43A2	7	1|7|6|5|2|3|4:+-+++++	independent=1	0.00129199	2006.1.4.39	43	18	a/b_three-layered_sandwiches
e4ue5B1	3	1|2|3:+-+	independent=1	0.0833333	896.1.1.2	2	6	a+b_two_layers
e2wvzB2	3	1|2|3:+-+	independent=1	0.00854701	109.2.1.172	39	3	alpha_superhelices
e4hc4A2	5	3|2|1|4|5:+++++	independent=1	0.000258	2003.1.5.183	228	17	a/b_three-layered_sandwiches
e3tzlA1	3	1|2|3:+++	independent=1	0.0026738	2005.1.1.150	34	11	a/b_three-layered_sandwiches
e2axtC1	4	1|2|4|3:+--+	independent=1	0.0714286	5075.1.1.2	2	7	alpha_bundles
e1af2A1	5	1|3|2|4|5:+-+--	independent=1	0.00190476	2492.1.1.5	15	35	a+b_three_layers
e1z01A1	3	1|2|3:+-+	independent=1	0.0142857	66.1.1.9	14	5	beta_sandwiches
e2vr2A1	7	1|2|3|4|5|6|7:+++++++	independent=1	0.00023191	2002.1.1.1050	154	28	a/b_barrels
e1auaA2	6	6|1|2|3|4|5:++----	independent=1	0.02	2496.1.1.1	5	10	a/b_three-layered_sandwiches
e1r5pA1	4	2|1|4|3:++-+	independent=1	0.00268817	2485.1.1.27	62	6	a+b_three_layers
e1pmsA1	7	4|3|2|1|7|6|5:+-+-+-+	independent=1	0.00081169	220.1.1.57	56	22	beta_barrels
e3x2eA2	7	3|2|1|4|5|6|7:+++++++	independent=1	0.0002924	2003.1.11.2	228	15	a/b_three-layered_sandwiches
e1qupA2	4	4|1|3|2:+-+-	independent=1	0.0227273	304.3.1.6	4	11	a+b_two_layers
e4lzdA3	5	1|2|5|4|3:+--+-	independent=1	0.00181488	316.1.1.135	29	19	a+b_three_layers
e4lzdA3	3	1|2|3:+-+	independent=1	0.00181488	316.1.1.135	29	19	a+b_three_layers
e1ni5A2	5	1|2|5|4|3:+-+-+	independent=1	0.25	3018.1.1.1	2	2	a+b_two_layers
e2m68A1	4	1|2|3|4:+-+-	independent=1	0.0178571	63.1.1.1	4	14	beta_barrels
e2m68A1	5	1|2|3|5|4:+-++-	independent=1	0.0178571	63.1.1.1	4	14	beta_barrels
e5es1A2	6	1|2|3|4|6|5:+-+-+-	independent=1	4.455e-05	206.1.1.24	43	522	a+b_complex_topology
e5es1A2	3	1|2|3:+-+	independent=1	4.455e-05	206.1.1.24	43	522	a+b_complex_topology
e1cjmA1	4	2|1|3|4:++++	independent=1	0.00014325	2004.1.1.159	179	39	a/b_three-layered_sandwiches
e2bkdN4	5	5|1|2|3|4:+-+-+	independent=1	0.00234742	4.1.1.121	142	3	beta_barrels
e3khtA1	5	2|1|3|4|5:+++++	independent=1	0.00012107	2007.1.3.29	70	118	a/b_three-layered_sandwiches
e4pxdB1	3	1|3|2:+-+	independent=1	0.0166667	304.25.1.4	4	15	a+b_two_layers
e2mkkA1	6	2|3|1|6|5|4:+-+-+-	independent=1	0.00111235	304.9.1.31	31	29	a+b_two_layers
e1we3H3	4	4|1|2|3:+---	independent=1	0.00420168	2487.1.1.20	17	14	a/b_three-layered_sandwiches
e2htsA1	4	1|2|4|3:+-+-	independent=1	0.00020833	101.1.2.57	480	10	alpha_arrays
e3htxD2	3	1|2|3:+-+	independent=1	0.05	330.1.1.7	10	2	a+b_two_layers
e4f91B4	7	7|1|6|5|2|4|3:+++++++	independent=1	0.0027933	2004.1.1.961	179	2	a/b_three-layered_sandwiches
e3j80H1	3	1|2|3:+--	independent=1	0.0357143	327.18.1.3	4	7	a+b_two_layers
e4gvlA2	6	3|2|1|4|5|6:++++++	independent=1	0.000258	2003.1.1.413	228	17	a/b_three-layered_sandwiches
e3t6oA1	5	1|2|3|4|5:+----	independent=1	0.0181818	2496.1.1.4	5	11	a/b_three-layered_sandwiches
e2r0xA1	7	2|1|5|6|7|4|3:+-+-+-+	independent=1	0.00019524	1.1.5.4	197	26	beta_barrels
e2wvbB2	4	4|1|3|2:+-+-	independent=1	0.00625	304.8.1.9	20	8	a+b_two_layers
e3eeaA1	5	2|1|5|4|3:+-+-+	independent=1	0.00033156	223.1.1.180	52	58	a+b_three_layers
e1vciA1	4	4|1|2|3:+-+-	independent=1	0.0277778	2.4.1.8	12	3	beta_barrels
e3b8cA11	3	1|3|2:+-+	independent=1	0.0333333	267.1.1.3	3	10	a+b_complex_topology
e1y8tB2	3	1|2|3:+-+	independent=1	0.00178253	7.1.1.3	11	51	beta_barrels
e4bqaG1	4	1|2|4|3:+-+-	independent=1	8.013e-05	101.1.2.40	480	26	alpha_arrays
e1mu2A3	5	3|2|1|4|5:+-+++	independent=1	0.00025025	2484.1.1.401	111	36	mixed_a+b_and_a/b
e3wstA4	4	4|1|2|3:++++	independent=1	0.00087719	2003.1.5.177	228	5	a/b_three-layered_sandwiches
e2qa2A2	5	5|1|4|3|2:+-+-+	independent=1	0.00406504	244.1.1.27	41	6	a+b_two_layers
e3bpkA1	7	2|1|5|6|7|4|3:+-+-+-+	independent=1	0.00019524	1.1.5.4	197	26	beta_barrels
e1q5fA1	6	1|2|3|4|6|5:+-+-+-	independent=1	0.05	274.1.1.9	20	1	a+b_two_layers
e3p2mA1	8	1|2|4|3|5|6|7|8:+-++++++	independent=1	0.0002849	2111.78.1.7	26	135	a/b_three-layered_sandwiches
e3k5nA6	4	4|1|2|3:+-+-	independent=1	0.00258398	2.1.1.78	129	3	beta_barrels
e2dytA1	6	1|2|3|4|6|5:+-+-+-	independent=1	0.025	216.1.1.29	10	4	a+b_two_layers
e2hlqA1	3	1|3|2:+-+	independent=1	0.00694444	382.1.1.1	9	16	few_secondary_structure_elements
e2hlqA1	3	2|1|3:+-+	independent=1	0.00694444	382.1.1.1	9	16	few_secondary_structure_elements
e3vsgA1	8	7|8|1|6|2|5|3|4:+-++++--	independent=1	0.1	2012.1.1.1	2	5	a/b_three-layered_sandwiches
e3eihC2	4	4|1|3|2:++++	independent=1	6.348e-05	2004.1.1.190	179	88	a/b_three-layered_sandwiches
e3ikbA1	4	2|1|3|4:++++	independent=1	0.0151515	2111.69.1.1	3	22	a/b_three-layered_sandwiches
e4f3yA2	6	2|1|3|4|5|6:++++++	independent=1	0.0003655	2003.1.1.406	228	12	a/b_three-layered_sandwiches
e3w0lA2	5	3|2|1|4|5:+-+++	independent=1	0.00052994	2484.1.1.520	111	17	mixed_a+b_and_a/b
e3s4oA1	5	1|2|5|3|4:+----	independent=1	0.00109649	2007.2.3.2	19	48	a/b_three-layered_sandwiches
e1vdwA1	8	2|1|3|4|5|6|7|8:+--+-+-+	independent=1	0.0133333	4018.1.1.4	3	25	a+b_two_layers
e1warA1	7	1|2|3|4|6|5|7:+----+-	independent=1	0.0102041	246.2.1.22	7	14	a+b_four_layers
e3k96A2	8	3|2|1|4|5|6|7|8:++++++--	independent=1	0.00031328	2003.1.1.50	228	14	a/b_three-layered_sandwiches
e4uhwA6	4	1|2|3|4:+-+-	independent=1	0.0227273	244.3.1.1	4	11	a+b_two_layers
e3vpdA2	4	2|1|3|4:++++	independent=1	0.00219298	2003.1.10.17	228	2	a/b_three-layered_sandwiches
e3wksA2	3	1|2|3:+-+	independent=1	0.00362319	3016.1.1.92	46	6	a+b_two_layers
e1c0mA1	5	5|1|2|3|4:+-+-+	independent=1	0.00140845	4.1.1.34	142	5	beta_barrels
e3j7aF1	6	6|5|1|2|3|4:+-+-+-	independent=1	0.00037064	4.1.1.236	142	19	beta_barrels
e2xs2A1	4	4|1|3|2:+-+-	independent=1	0.00075019	304.9.1.71	31	43	a+b_two_layers
e4b2sA1	4	1|2|3|4:+-+-	independent=1	0.00080645	389.1.2.5	62	20	few_secondary_structure_elements
e4ochA1	4	1|2|4|3:++-+	independent=1	0.2	328.7.1.1	1	5	a+b_two_layers
e1gd6A1	3	1|2|3:+-+	independent=1	0.00117509	235.1.1.9	23	37	a+b_complex_topology
e2yf6A2	8	4|3|2|1|5|6|7|8:+-+-+-+-	independent=1	0.00117925	233.1.1.2	8	106	a+b_two_layers
e2x31A1	6	3|2|1|4|5|6:+-----	independent=1	0.00062854	2006.1.6.9	43	37	a/b_three-layered_sandwiches
e2cg5A7	4	4|1|3|2:++-+	independent=1	0.125	301.8.1.3	4	2	a+b_three_layers
e2rk9A5	4	1|4|3|2:++-+	independent=1	0.00042052	211.1.1.6	58	41	a+b_two_layers
e4v1tB4	3	1|2|3:+-+	independent=1	0.166667	330.10.1.4	3	2	a+b_two_layers
e2ddbA4	4	1|3|4|2:++-+	independent=1	0.0263158	273.1.1.2	2	19	a+b_three_layers
e2bjiA2	6	2|1|3|6|4|5:+++-+-	independent=1	0.00961538	2111.88.1.4	4	26	a/b_three-layered_sandwiches
e2og9B4	3	1|2|3:+-+	independent=1	0.00079618	218.1.1.3	8	157	a+b_two_layers
e3tswD4	5	5|1|2|3|4:+-+-+	independent=1	0.00140845	4.1.1.788	142	5	beta_barrels
e2e4zA3	5	2|1|3|4|5:+++++	independent=1	0.00079365	2007.1.2.29	70	18	a/b_three-layered_sandwiches
e4f0sA2	8	1|2|3|4|5|6|7|8:++++++++	independent=1	0.00011196	2002.1.1.12	154	58	a/b_barrels
e1wibA1	3	1|2|3:+-+	independent=1	0.05	3781.1.1.1	1	20	a+b_two_layers
e1rjbA1	5	1|2|3|5|4:+-+-+	independent=1	4.455e-05	206.1.1.24	43	522	a+b_complex_topology
e4adcC2	3	1|2|3:+-+	independent=1	0.0021978	2111.77.1.28	7	65	a/b_three-layered_sandwiches
e4adcC2	7	1|7|6|5|4|2|3:+-+++++	independent=1	0.0021978	2111.77.1.28	7	65	a/b_three-layered_sandwiches
e4htgA3	5	5|1|4|2|3:+-+++	independent=1	0.00337838	2111.17.1.295	74	4	a/b_three-layered_sandwiches
e3qy9B2	6	2|1|3|4|5|6:++++++	independent=1	0.0003655	2003.1.1.406	228	12	a/b_three-layered_sandwiches
e3s1tA2	3	1|3|2:+-+	independent=1	0.00384615	304.8.1.16	20	13	a+b_two_layers
e2waqH1	3	1|2|3:+-+	independent=1	0.125	840.1.1.1	1	8	a+b_two_layers
e4p5oA3	3	1|3|2:+-+	independent=1	0.00020833	101.1.2.13	480	10	alpha_arrays
e1cx6A1	3	1|2|3:+-+	independent=1	0.00070126	235.1.1.86	23	62	a+b_complex_topology
e4xc6A1	5	2|1|3|4|5:+++++	independent=1	0.00095238	2007.1.3.1	70	15	a/b_three-layered_sandwiches
e5a9vA5	6	2|3|1|4|5|6:+-----	independent=1	3.492e-05	2004.1.1.258	179	160	a/b_three-layered_sandwiches
e2ccxA1	3	2|1|3:+-+	independent=1	0.00198413	382.1.1.3	9	56	few_secondary_structure_elements
e4dciA1	4	2|1|3|4:+--+	independent=1	1	3600.1.1.1	1	1	alpha_bundles
e3a3kB3	8	2|1|3|4|5|8|7|6:++++++-+	independent=1	0.00034843	2007.1.2.43	70	41	a/b_three-layered_sandwiches
e3a3kB3	3	1|2|3:+-+	independent=1	0.00034843	2007.1.2.43	70	41	a/b_three-layered_sandwiches
e3n1gB1	6	1|5|6|4|3|2:+-+-++	independent=1	0.0416667	307.1.1.1	6	4	a+b_two_layers
e2gfsA1	5	1|2|3|5|4:+-+-+	independent=1	4.455e-05	206.1.1.24	43	522	a+b_complex_topology
e2gfsA1	3	1|2|3:+-+	independent=1	4.455e-05	206.1.1.24	43	522	a+b_complex_topology
e2j88H2	4	1|2|4|3:+-+-	independent=1	1.063e-05	11.1.1.787	503	187	beta_sandwiches
e4g37A7	4	2|1|3|4:++++	independent=1	0.00584795	2111.84.1.8	3	57	a/b_three-layered_sandwiches
e2e7yA1	7	1|2|3|4|5|6|7:+-+----	independent=1	0.00209644	247.1.1.8	9	53	a+b_four_layers
e2yq5A1	7	3|2|1|4|5|6|7:+++++++	independent=1	8.6e-05	2003.1.1.1	228	51	a/b_three-layered_sandwiches
e3v47C2	3	2|1|3:+-+	independent=1	0.25	3618.1.1.2	2	2	beta_complex_topology
e1x4cA1	5	2|3|1|5|4:+-+-+	independent=1	0.00059737	304.9.1.10	31	54	a+b_two_layers
e4nbqA7	5	1|2|3|5|4:+-+--	independent=1	0.00689655	212.1.1.167	29	5	a+b_two_layers
e1a79A2	5	1|2|3|4|5:+-++-	independent=1	0.0277778	2008.2.1.2	3	12	a/b_three-layered_sandwiches
e1mliA1	4	4|1|3|2:+-+-	independent=1	0.00694444	304.4.1.13	36	4	a+b_two_layers
e4ph6A1	8	8|1|2|3|4|5|6|7:++++++++	independent=1	0.0004995	2002.1.1.40	154	13	a/b_barrels
e3eoqA3	6	1|2|6|3|5|4:+--+-+	independent=1	0.00238095	309.1.1.40	14	30	a+b_two_layers
e4aybA1	3	1|2|3:+-+	independent=1	0.0277778	4246.1.1.6	2	18	a+b_complex_topology
e2q2rA2	3	1|2|3:+-+	independent=1	0.00225225	2484.1.1.257	111	4	mixed_a+b_and_a/b
e2z0wA1	3	1|2|3:+-+	independent=1	0.00027086	4.1.1.9	142	26	beta_barrels
e2plgA1	6	1|2|3|4|6|5:+-+-+-	independent=1	0.0625	241.1.1.6	8	2	a+b_two_layers
e3lm3A1	3	1|2|3:+++	independent=1	0.1	2002.3.1.11	10	1	a/b_barrels
e4uqjA5	4	4|1|3|2:+-++	independent=1	0.00225225	2111.17.1.226	74	6	a/b_three-layered_sandwiches
e1lcuA1	3	2|1|3:+-+	independent=1	0.0003003	2484.1.1.509	111	30	mixed_a+b_and_a/b
e1o8bB2	6	2|1|3|4|5|6:+++++-	independent=1	0.00027412	2003.1.7.40	228	16	a/b_three-layered_sandwiches
e3f8mA2	3	1|3|2:+-+	independent=1	8.333e-05	101.1.2.52	480	25	alpha_arrays
e2f2wA1	5	5|1|2|3|4:+-+-+	independent=1	2.628e-05	4.1.1.116	142	268	beta_barrels
e1ffkI1	4	1|2|4|3:+-+-	independent=1	0.0166667	304.109.1.2	5	12	a+b_two_layers
e5aj3I1	6	1|2|3|6|4|5:+-+--+	independent=1	0.00181488	212.1.1.101	29	19	a+b_two_layers
e1zyiA2	7	4|3|2|1|7|6|5:+-+-+-+	independent=1	0.00446429	220.1.1.32	56	4	beta_barrels
e3qfqA1	6	1|5|2|4|3|6:+-+-+-	independent=1	0.0166667	304.55.1.8	12	5	a+b_two_layers
e1mixA1	7	4|3|2|1|7|6|5:+-+-+-+	independent=1	0.00595238	220.1.1.137	56	3	beta_barrels
e1ylkA1	5	2|1|3|4|5:++++-	independent=1	0.0133333	4126.1.1.2	3	25	a/b_three-layered_sandwiches
e3soaA4	5	1|2|3|5|4:+-+-+	independent=1	4.455e-05	206.1.1.24	43	522	a+b_complex_topology
e2i9pA1	6	3|2|1|4|5|6:++++++	independent=1	0.00010697	2003.1.1.44	228	41	a/b_three-layered_sandwiches
e2i9pA1	3	1|2|3:+--	independent=1	0.00010697	2003.1.1.44	228	41	a/b_three-layered_sandwiches
e1urgA2	5	2|1|3|5|4:+++-+	independent=1	0.00029377	2111.17.1.212	74	46	a/b_three-layered_sandwiches
e1vx7f1	3	2|1|3:+-+	independent=1	0.00107527	375.1.1.24	93	10	few_secondary_structure_elements
e4f55A1	3	1|3|2:+-+	independent=1	0.333333	3374.1.1.1	3	1	a+b_complex_topology
e2gauA2	3	1|3|2:+-+	independent=1	7.716e-05	101.1.2.73	480	27	alpha_arrays
e2kanA1	5	2|1|5|3|4:+--+-	independent=1	0.00022472	221.1.1.39	89	50	a+b_two_layers
e1h41A2	6	2|1|3|5|4|6:++++-+	independent=1	0.05	2498.2.1.4	4	5	mixed_a+b_and_a/b
e1fp2A1	3	1|3|2:+-+	independent=1	0.00010417	101.1.2.202	480	20	alpha_arrays
e1rkxA1	7	3|2|1|4|5|6|7:+++++++	independent=1	0.00011246	2003.1.1.410	228	39	a/b_three-layered_sandwiches
e1zivA1	6	1|6|2|3|4|5:+-+-+-	independent=1	0.00227273	219.1.1.24	55	8	a+b_complex_topology
e4yxbB1	4	1|2|3|4:+-+-	independent=1	0.00101523	1.1.10.3	197	5	beta_barrels
e4aolE5	3	1|3|2:++-	independent=1	0.0125	2498.5.1.2	2	40	mixed_a+b_and_a/b
e5a3kA2	5	1|5|2|4|3:+-++-	independent=1	0.125	301.7.1.9	4	2	a+b_three_layers
e5a3kA2	6	1|2|3|6|4|5:+-+-++	independent=1	0.125	301.7.1.9	4	2	a+b_three_layers
e4jg4A1	4	1|2|4|3:+-++	independent=1	0.00689655	212.1.1.15	29	5	a+b_two_layers
e3llhA1	3	1|2|3:+-+	independent=1	0.00204082	330.1.1.28	10	49	a+b_two_layers
e3nq2B1	8	8|1|2|3|4|5|6|7:++++++++	independent=1	0.00028233	2002.1.1.36	154	23	a/b_barrels
e3is5A1	5	1|2|3|5|4:+-+-+	independent=1	4.455e-05	206.1.1.24	43	522	a+b_complex_topology
e3tw6D8	4	1|2|3|4:+-+-	independent=1	0.0222222	3794.1.2.1	3	15	a+b_two_layers
e4tx4B1	3	1|2|3:+-+	independent=1	0.00229885	243.3.1.2	15	29	a+b_two_layers
e3dliA1	7	3|2|1|4|5|7|6:+++++-+	independent=1	0.00014148	2003.1.5.30	228	31	a/b_three-layered_sandwiches
e3pmoA3	6	1|3|4|5|6|2:+----+	independent=1	0.2	2493.1.1.9	5	1	a/b_three-layered_sandwiches
e3zxsA1	5	3|2|1|4|5:+++++	independent=1	0.0147059	2005.1.1.130	34	2	a/b_three-layered_sandwiches
e2fnuA2	7	1|7|6|5|4|2|3:+-+++++	independent=1	0.00112486	2111.77.1.72	7	127	a/b_three-layered_sandwiches
e4ce4h2	3	1|2|3:+-+	independent=1	0.00204082	330.1.1.28	10	49	a+b_two_layers
e4uybA3	6	6|1|2|3|4|5:+-++++	independent=1	0.02	2496.1.1.1	5	10	a/b_three-layered_sandwiches
e1qntA2	3	1|2|3:+-+	independent=1	0.03125	2484.2.1.2	4	8	mixed_a+b_and_a/b
e2rerA1	7	1|7|6|5|4|3|2:+-+-+-+	independent=1	0.00158983	331.3.1.15	17	37	a+b_two_layers
e1ym3A1	5	2|1|3|4|5:++++-	independent=1	0.0133333	4126.1.1.2	3	25	a/b_three-layered_sandwiches
e3mtiA1	7	3|2|1|4|5|7|6:+++++-+	independent=1	0.00012183	2003.1.5.86	228	36	a/b_three-layered_sandwiches
e4nfrA2	3	1|2|3:+-+	independent=1	0.0833333	325.2.1.2	1	12	a+b_complex_topology
e3j9mAD3	4	1|2|4|3:+-++	independent=1	0.00287356	212.1.1.97	29	12	a+b_two_layers
e4pkdB2	5	2|3|1|5|4:+-+-+	independent=1	0.00051203	304.9.1.76	31	63	a+b_two_layers
e2px0A3	8	3|2|4|1|5|6|7|8:+++++++-	independent=1	0.00034916	2004.1.1.156	179	16	a/b_three-layered_sandwiches
e1v8bA2	7	3|2|1|4|5|6|7:+++++++	independent=1	0.0002924	2003.1.11.2	228	15	a/b_three-layered_sandwiches
e3uemA2	5	1|3|2|4|5:+++-+	independent=1	0.00012601	2485.1.1.57	62	128	a+b_three_layers
e4dpzX1	6	5|1|2|3|4|6:+-+-+-	independent=1	0.00454545	219.1.1.13	55	4	a+b_complex_topology
e3b46A2	7	1|7|6|5|4|2|3:+-+++++	independent=1	0.00118064	2111.77.1.46	7	121	a/b_three-layered_sandwiches
e2goiA1	3	1|2|3:+-+	independent=1	0.00117509	235.1.1.9	23	37	a+b_complex_topology
e2fr5A1	5	2|1|3|4|5:+-++-	independent=1	0.00190476	2492.1.1.5	15	35	a+b_three_layers
e1huuB1	3	1|2|3:+-+	independent=1	0.0555556	101.17.1.5	1	18	alpha_arrays
e3qw3A1	8	2|1|8|7|6|5|4|3:++++++++	independent=1	0.00020292	2002.1.1.140	154	32	a/b_barrels
e4dm5A1	5	1|5|4|3|2:+-+-+	independent=1	0.0666667	809.1.1.3	3	5	a+b_two_layers
e3tmkB1	5	2|3|1|4|5:+++++	independent=1	0.00023277	2004.1.1.166	179	24	a/b_three-layered_sandwiches
e2oknB3	4	1|2|3|4:+-+-	independent=1	0.00740741	283.1.1.2	3	45	a+b_duplicates_or_obligate_multimers
e2hg6A1	3	2|1|3:+-+	independent=1	1	4164.1.1.1	1	1	a+b_complex_topology
e2hg6A1	3	1|2|3:+-+	independent=1	1	4164.1.1.1	1	1	a+b_complex_topology
e1b4qA1	4	2|1|3|4:++-+	independent=1	0.00028802	2485.1.1.21	62	56	a+b_three_layers
e1rfeA1	7	2|1|5|6|7|4|3:+-+-+-+	independent=1	0.00018801	1.1.5.145	197	27	beta_barrels
e2fssD2	4	2|1|3|4:++++	independent=1	7.832e-05	2003.1.11.1	228	56	a/b_three-layered_sandwiches
e1w2iA1	5	4|1|3|2|5:+-+--	independent=1	0.0104167	304.110.1.1	4	24	a+b_two_layers
e2iwcA2	7	1|3|2|7|6|5|4:++-+-+-	independent=1	0.00297619	223.3.1.20	14	24	a+b_three_layers
e3l7tA6	4	1|4|3|2:++-+	independent=1	0.00107759	211.1.1.72	58	16	a+b_two_layers
e1xr9A2	8	4|3|2|1|5|6|7|8:+-+-+-+-	independent=1	0.00117925	233.1.1.2	8	106	a+b_two_layers
e5a9q71	4	1|2|3|4:+-+-	independent=1	0.00091075	5.1.4.44	122	9	beta_duplicates_or_obligate_multimers
e5a9q71	4	1|2|3|4:+-+-	independent=1	0.00091075	5.1.4.44	122	9	beta_duplicates_or_obligate_multimers
e5a9q71	4	1|2|3|4:+-+-	independent=1	0.00091075	5.1.4.44	122	9	beta_duplicates_or_obligate_multimers
e5a9q71	4	1|2|3|4:+-+-	independent=1	0.00091075	5.1.4.44	122	9	beta_duplicates_or_obligate_multimers
e5a9q71	4	1|2|3|4:+-+-	independent=1	0.00091075	5.1.4.44	122	9	beta_duplicates_or_obligate_multimers
e5a9q71	4	1|2|3|4:+-+-	independent=1	0.00091075	5.1.4.44	122	9	beta_duplicates_or_obligate_multimers
e3sb8B1	3	1|2|3:+-+	independent=1	0.00070126	235.1.1.86	23	62	a+b_complex_topology
e2f7tA1	5	3|2|1|4|5:+-+++	independent=1	0.0018018	2484.1.1.528	111	5	mixed_a+b_and_a/b
e2o6gF1	4	1|2|4|3:+-+-	independent=1	0.00023148	101.1.2.79	480	9	alpha_arrays
e2wzqA4	5	1|2|3|5|4:+-+-+	independent=1	0.00033841	1.1.5.19	197	15	beta_barrels
e2wzqA4	6	2|1|4|5|6|3:+-+-+-	independent=1	0.00033841	1.1.5.19	197	15	beta_barrels
e2oy8A2	5	1|2|3|4|5:+-+-+	independent=1	0.0322581	77.1.1.2	1	31	beta_meanders
e1rzuA3	6	3|2|1|4|5|6:++++++	independent=1	0.00215054	2111.1.1.10	31	15	a/b_three-layered_sandwiches
e4db2A1	7	7|1|6|5|2|4|3:+++++++	independent=1	0.00017458	2004.1.1.978	179	32	a/b_three-layered_sandwiches
e3o8eB3	4	1|2|3|4:+-+-	independent=1	0.00036657	389.1.2.4	62	44	few_secondary_structure_elements
e3j9wAH2	3	1|3|2:+-+	independent=1	0.0714286	320.2.1.4	2	7	a+b_two_layers
e2obnB1	6	3|2|1|4|5|6:++++++	independent=1	0.00146199	2003.1.1.92	228	3	a/b_three-layered_sandwiches
e3m0pA1	5	5|1|2|3|4:+-+-+	independent=1	2.628e-05	4.1.1.116	142	268	beta_barrels
[truncated: 33,438 more rows]
