# Supplementary material for: Exploration of novel αβ-protein folds through de novo design
Source: Nat Struct Mol Biol. 2023 Jul 3;30(8):1132–40. doi: 10.1038/s41594-023-01029-0 (PMC10442233; doi:10.1038/s41594-023-01029-0)
Supplement: Supplementary file 9 — Statistical source data. [file 41594_2023_1029_MOESM9_ESM.txt]

#
# BendAngle is alpha in the Extended Data Fig. 1
# Twist is the angle between vp1 and vp2 in the Extended Data Fig. 1 
#
# LoopLength < 40, Twist <= 90
#
# BendAngle Jump LoopLength Twist  Name  Region
  46.013   0  13  30.303  12asA 91-99 113-122
  59.351   0  33  33.866  12asA 196-199 233-240
  62.915   0   4  28.741  12asA 233-240 245-254
  23.514   0  35   7.883  12asA 245-254 290-296
  27.073   0  13  36.408  1a12C 28-34 48-54
  75.511   0   3  15.755  1a12C 61-66 70-75
  86.664   0   4  26.925  1a12C 70-75 80-84
  91.561   0   3  11.481  1a12C 113-118 122-127
  91.354   0   4  24.996  1a12C 122-127 132-136
  94.222   0   3  18.043  1a12C 166-171 175-180
  86.084   0   4  25.978  1a12C 175-180 185-189
  90.424   0   3  19.019  1a12C 234-239 243-248
  86.311   0   4  32.527  1a12C 243-248 253-257
  23.340   0  14  37.136  1a12C 253-257 272-277
  93.690   0   3  19.947  1a12C 288-293 297-302
  88.218   0   4  32.115  1a12C 297-302 307-311
  20.447   0  15  38.179  1a12C 307-311 327-332
  93.135   0   3  13.037  1a12C 339-344 348-353
  84.852   0   4  21.428  1a12C 348-353 358-362
  23.138   0  14  40.004  1a12C 358-362 377-382
  87.859   0   3  16.242  1a12C 391-398 402-409
  91.669   0   2   1.252  1a41A 73-76 79-82
 149.429   0   3   5.824  1a41A 84-86 90-92
  79.947   0   5  49.458  1a73A 24-30 36-42
 131.512   0   2  23.603  1a73A 54-58 61-68
 119.827   0   2  23.920  1a73A 61-68 71-76
 139.869   0  18  38.909  1a7jA 204-210 229-235
 143.129   0   2  45.702  1a8lA 81-86 89-96
 121.059   0   2  45.403  1a8lA 195-200 203-209
  87.832   0  10  10.307  1a9nD 37-41 52-56
  92.481   0   4  10.061  1a9xF 338-341 346-349
  67.749   0   6  19.956  1ae9A 52-56 63-67
  53.600   0   7  27.856  1ahoA 34-37 45-48
  96.811   0   4  28.862  1ahsA 23-27 32-37
  79.821   0   3  28.133  1alyA 38-41 45-48
  83.060   0   6  38.696  1alyA 74-81 88-95
  64.511   0   5  37.350  1aocB 99-101 107-110
  69.518   0   4  33.201  1aocB 143-153 158-169
 102.572   0   5  56.809  1aolA 3-10 16-24
 136.880   0  26  18.059  1aolA 110-114 141-143
  83.265   0  19  39.594  1aolA 155-159 179-183
 107.202   0   7  20.770  1aolA 197-203 211-221
 108.812   0   8  27.647  1aqzB 2-9 18-25
 118.899   0  21  48.730  1aqzB 92-97 119-125
 122.907   0   4  33.070  1aqzB 119-125 130-136
  99.534   0   7  49.572  1aqzB 130-136 144-146
  59.327   0   3  25.955  1atzB 44-51 55-59
 133.623   0  11  37.238  1ayoB 4-11 23-32
 104.130   0   2  16.771  1ayoB 67-73 76-81
 113.890   0   6  11.838  1ayoB 107-113 120-125
  60.863   0   5  50.841  1azoA 197-200 206-209
  77.053   0   5  23.777  1b25C 7-12 18-22
  91.993   0  13  25.619  1b25C 58-61 75-81
  32.355   0   6  32.689  1b25C 75-81 88-94
 137.453   0   2   4.774  1b25C 119-124 127-132
  72.190   0  13  37.563  1b25C 157-160 174-176
 133.895   0   3  21.432  1b25C 174-176 180-182
 111.703   0   9  19.991  1b25C 280-282 292-296
  64.552   0   5  46.848  1b25C 292-296 302-304
  58.242   0  16  15.562  1b33N 3-9 26-32
 122.603   0   2  13.982  1b35B 12-17 20-25
 157.749   0  23  16.591  1b35B 126-133 157-161
  95.569   0   8  41.255  1b35C 91-93 102-104
 142.844   0  18  17.520  1b35C 133-143 162-167
 106.925   0  20  19.176  1b5eA 126-128 149-157
 111.501   0   2  25.401  1b5eA 149-157 160-167
 101.648   0   2  38.124  1b5qA 46-49 52-55
  87.109   0   2   2.002  1b5qA 237-243 246-251
  86.579   0   4  22.337  1b5qA 246-251 256-259
  81.310   0   9  27.944  1b5qA 318-321 331-333
  72.795   0  10  24.315  1b5qA 331-333 344-350
 130.274   0   6   5.359  1b63A 43-48 55-60
  81.936   0   7  27.481  1b63A 109-115 123-128
 103.787   0   4  26.477  1b63A 123-128 133-138
 117.567   0   2  43.033  1b63A 188-193 196-201
 135.588   0   2   3.159  1b63A 226-233 236-243
 100.834   0   5   6.078  1b77B 28-32 38-43
  58.206   0   5  36.371  1b77B 72-75 81-84
  83.261   0   4  22.983  1b77B 81-84 89-92
  98.188   0   2  32.571  1b77B 137-143 146-152
 123.749   0  13  20.690  1b77B 146-152 166-171
 132.817   0   2   5.721  1b77B 194-201 204-210
  83.422   0   4   9.307  1b77B 204-210 215-219
  58.720   0   5  41.601  1b8kA 26-28 34-37
  73.078   0   5  22.489  1b9wA 16-20 26-30
 109.920   0   2  29.604  1b9wA 34-37 40-43
  72.515   0   5  35.966  1b9wA 61-64 70-73
 144.773   0   4  28.640  1b9wA 79-82 87-90
  93.361   0   5  27.485  1bcoA 41-47 53-59
  68.113   0   6  12.398  1bcoA 255-260 267-272
 123.986   0   7  41.828  1bcoA 283-288 296-300
 102.127   0   5  39.850  1bcoA 296-300 306-312
 109.789   0   4  26.096  1bdfC 13-18 23-28
  75.492   0  14  20.510  1bdfC 180-186 201-207
  87.951   0   5  20.591  1bf2A 8-11 17-23
 126.421   0  10  27.195  1bf2A 30-35 46-48
 139.130   0  18  28.452  1bf2A 643-646 665-670
  72.681   0  10   9.249  1bf2A 665-670 681-686
 107.082   0  17  85.862  1bf2A 705-710 728-731
  52.984   0   5  14.910  1bg6A 49-52 58-60
  95.210   0   5  40.222  1bg6A 140-143 149-155
 108.464   0   2  32.557  1bjaB 61-64 67-70
 110.779   0   2  27.636  1bm8A 2-7 10-17
  71.353   0   2  16.237  1bm8A 10-17 20-25
  50.739   0   8   7.601  1bm8A 61-63 72-75
  48.034   0   7  26.053  1bm9B 70-76 84-90
  98.964   0   5  30.223  1bquB 15-19 25-27
  82.402   0   2   3.663  1bquB 76-84 87-90
  69.522   0   8  32.286  1bquB 111-113 122-125
  96.104   0  13  66.910  1bquB 176-185 199-202
 116.366   0   2  26.752  1brtA 2-8 11-20
  36.477   0  10  29.293  1bteA 5-10 21-25
 132.879   0   2  16.196  1bteA 35-43 46-55
  79.129   0  11  43.544  1btkB 6-12 24-31
  89.078   0   3   5.556  1btkB 24-31 35-39
  96.709   0  33  32.940  1btkB 63-65 99-104
  59.705   0   4  30.974  1btkB 99-104 109-114
  74.722   0   5  29.357  1bu8A 2-4 10-12
 107.236   0   2  57.483  1bu8A 38-43 46-52
  68.170   0   2   8.734  1bu8A 354-364 367-379
  84.401   0   6  26.597  1bu8A 418-425 432-436
  98.160   0  10  53.282  1bu8A 432-436 447-451
 105.167   0   2  34.661  1bx7A 15-18 21-24
  29.101   0  25  18.789  1bxyB 3-8 34-37
  46.524   0   6  47.796  1byfA 96-99 106-109
  58.950   0   2  23.620  1byiA 44-46 49-51
 131.051   0   3  14.151  1byrA 97-100 104-108
 150.985   0  13  21.630  1byrA 104-108 122-128
  79.532   0   7  42.475  1c0aA 177-179 187-189
  45.231   0  11  38.799  1c0aA 208-216 228-237
  81.115   0   5  54.267  1c0aA 436-438 444-446
 116.804   0   2  41.281  1c0aA 473-478 481-488
  34.223   0  39   3.397  1c0aA 481-488 528-534
  79.460   0   7   9.972  1c0pA 214-216 224-228
  74.523   0   4  27.100  1c0pA 224-228 233-237
 105.378   0  21  25.326  1c0pA 295-303 325-333
  70.653   0   6  14.575  1c1dA 12-17 24-31
  93.140   0   3  21.363  1c1yB 3-8 12-17
  77.356   0   7  45.392  1c1yB 42-47 55-57
  85.486   0   4   8.256  1c4oA 96-98 103-105
 100.485   0   2  21.879  1c4qD 20-24 27-31
 130.937   0  12  13.860  1c4qD 50-53 66-68
  68.672   0   6  58.404  1c5eB 22-25 32-34
 144.656   0   5   3.267  1c7kA 54-57 63-68
 156.404   0  20  23.511  1c8nA 152-158 179-181
 131.146   0   2  21.565  1c8uA 14-17 20-23
  73.810   0   4   5.190  1c8uA 73-82 87-95
 104.013   0   2  48.140  1c8uA 87-95 98-108
 142.105   0  14  48.223  1c8uA 157-161 176-183
  95.714   0   2  12.226  1c8uA 244-254 257-265
 102.001   0   5  36.214  1c8uA 257-265 271-283
 121.215   0   2  21.902  1c9kB 167-172 175-178
  69.582   0   5   3.315  1cb8A 317-320 326-331
  89.842   0   2   5.257  1cb8A 326-331 334-339
  37.392   0  25  15.241  1cb8A 334-339 365-369
 120.491   0   4   3.077  1cb8A 414-418 423-431
  99.227   0   2   7.649  1cb8A 423-431 434-442
  79.617   0   4  17.420  1cb8A 434-442 447-455
 112.755   0   2  17.593  1cb8A 497-500 503-506
  66.689   0  13  17.057  1cb8A 519-522 536-546
  95.550   0   2  28.297  1cb8A 579-584 587-592
  80.109   0   4   8.513  1cb8A 587-592 597-602
 100.085   0   2  21.061  1cb8A 606-610 613-617
 123.967   0   6  10.097  1cb8A 621-626 633-637
  91.399   0   5  10.365  1cb8A 645-652 658-664
  73.414   0   4   1.123  1cc8A 33-39 44-49
  70.530   0   5  53.426  1ccwD 419-422 428-432
 134.175   0   2  44.999  1cczA 26-30 33-39
 105.096   0   2  21.185  1cczA 33-39 42-45
  82.317   0   6  18.176  1cczA 53-55 62-64
  95.066   0   8  24.249  1cczA 73-78 87-93
  94.188   0   4  11.802  1cczA 100-104 109-113
 118.192   0   2  37.783  1cczA 121-126 129-134
  95.190   0   2   4.199  1cczA 150-156 159-165
  83.374   0   3  12.070  1cfbA 10-16 20-26
  91.148   0   8  54.401  1cfbA 38-43 52-58
  69.188   0   6  19.235  1cfbA 112-114 121-124
 114.985   0   7  18.450  1cfbA 139-146 154-158
  85.839   0   6  44.220  1cfrA 4-6 13-15
  20.244   0  34  22.848  1cfzC 74-78 113-119
  72.578   0   7  45.183  1cg2D 58-63 71-78
 108.939   0   2  14.500  1cg2D 106-108 111-113
 102.188   0  10   7.732  1cg2D 239-247 258-267
 121.379   0   2  28.769  1chdA 87-93 96-102
  39.330   0  21  16.115  1chmB 42-44 66-69
  73.070   0   4  17.046  1chmB 66-69 74-79
  87.080   0  21  11.404  1chmB 218-223 245-250
  57.679   0   7   6.245  1chmB 359-362 370-374
 118.302   0   2  45.800  1cjwA 52-57 60-70
  81.574   0  18  36.565  1cjwA 60-70 89-97
  59.064   0  10  39.596  1cjwA 145-149 160-165
 115.609   0   2  24.485  1ckmB 14-21 24-31
 123.042   0   2  35.509  1ckmB 86-95 98-104
  86.694   0   5  37.554  1ckmB 98-104 110-112
  63.395   0   6  47.191  1ckmB 126-134 141-151
  96.950   0   5  49.681  1ckmB 242-247 253-258
  65.063   0   4  28.325  1ckmB 253-258 263-269
  94.486   0   2  32.807  1ckmB 279-285 288-294
  68.377   0   5  45.922  1cl8A 93-97 103-113
  77.365   0   5  32.547  1cl8A 178-181 187-190
  75.365   0  15  19.838  1cq3B 49-54 70-76
  88.800   0   2  16.488  1cq3B 70-76 79-86
 114.463   0   2  17.326  1cq3B 93-99 102-108
  98.787   0   9  30.490  1cq3B 181-192 202-209
 124.029   0   2  15.625  1cq3B 202-209 212-214
  74.114   0  10  27.721  1cr1A 228-233 244-251
  68.593   0   6  69.917  1cr1A 244-251 258-265
  66.488   0   6  48.659  1cr1A 258-265 272-274
 113.774   0   2  26.437  1cr5A 136-141 144-153
 104.311   0   9  26.559  1cs0G 166-170 180-182
  90.658   0   5  20.584  1cs0G 214-222 228-236
 132.425   0  12  39.302  1cs0G 228-236 249-251
  91.615   0   6  30.257  1cs0G 280-288 295-301
 120.448   0  20  22.717  1cs0G 355-361 382-388
 110.405   0  13  49.344  1cs0G 525-528 542-546
  86.666   0   4  22.224  1cs0G 760-768 773-781
 132.308   0  12  40.936  1cs0G 773-781 794-796
 114.525   0   2  27.256  1cs0G 824-833 836-843
 103.249   0  22  36.487  1cs0G 888-893 916-921
  71.019   0   3   9.020  1cshA 54-57 61-64
  30.824   0  31  47.112  1ctfA 8-14 46-52
  89.331   0   9  40.651  1cv8A 103-109 119-130
  83.149   0   4  38.442  1cv8A 119-130 135-140
  86.977   0   7  42.452  1cv8A 135-140 148-151
  73.787   0   5  35.244  1cv8A 156-158 164-172
 108.795   0  11  21.219  1cwvA 10-16 28-35
  57.968   0   7  10.620  1cwvA 46-51 59-63
  89.851   0   4  16.091  1cwvA 80-87 92-99
 122.126   0   2  43.232  1cwvA 175-183 186-198
 112.426   0   2  25.408  1cwvA 307-309 312-314
  85.886   0   4  20.159  1cwvA 354-356 361-364
  99.281   0   6  15.442  1cwvA 372-378 385-390
 102.109   0   5  51.777  1cwvA 456-460 466-470
  58.624   0   8  36.729  1cxqA 13-20 29-35
  91.419   0   5  14.025  1cxqA 29-35 41-46
  69.523   0   4  26.975  1cywA 17-23 28-31
  79.628   0   6  24.571  1cywA 28-31 38-40
 100.631   0   4   2.706  1cywA 62-66 71-75
  97.234   0  14  21.828  1cywA 91-95 110-115
  31.678   0  39  25.195  1d02B 40-44 84-88
  97.466   0   5   8.597  1d02B 84-88 94-101
  69.594   0   5  48.732  1d0dA 22-27 33-38
 113.645   0   2  32.529  1d0qA 30-32 35-38
  70.273   0  11  21.567  1d0qA 35-38 50-52
  70.875   0   6  19.882  1d0qA 50-52 59-61
 125.821   0   2  46.592  1d2oA 25-31 34-41
 135.304   0   2  14.678  1d2oA 75-80 83-88
 123.713   0   2  44.069  1d2oA 115-121 124-132
  93.335   0   6   7.769  1d2oA 167-172 179-185
 144.142   0   3  31.703  1d2sA 41-49 53-60
 116.558   0   2  39.633  1d2sA 53-60 63-69
  60.254   0   4   9.581  1d2sA 63-69 74-78
 114.933   0   2  25.469  1d2sA 89-96 99-104
 116.046   0   2  43.311  1d2sA 99-104 107-112
  94.461   0   4  20.370  1d3bB 16-21 26-31
  92.566   0   8  70.329  1d3bB 26-31 40-51
  72.403   0   9  17.712  1d3bB 40-51 61-68
  86.710   0   4  16.596  1d3bI 17-22 27-35
  92.086   0   5  12.657  1d3bI 27-35 41-49
  73.237   0   5  30.738  1d3bI 41-49 55-63
  55.903   0   2  10.858  1d3yA 85-90 93-98
  97.965   0   2  32.785  1d5tA 109-114 117-120
 115.166   0   2  46.158  1d5tA 259-263 266-272
 104.703   0   2  25.004  1d5tA 266-272 275-278
  83.511   0  10   8.361  1d5tA 319-323 334-340
  72.971   0  10  22.217  1d5tA 334-340 351-358
 118.914   0   2  21.396  1dabA 513-515 518-520
  94.427   0   6  48.697  1dbhA 247-255 262-267
  96.315   0   2   4.984  1dbhA 262-267 270-276
  45.536   0  14  44.228  1dbhA 270-276 291-298
  51.627   0  10  30.617  1dbhA 303-305 316-319
  89.649   0   7  20.602  1dbhA 316-319 327-330
 117.011   0   2  22.714  1dc1B 186-191 194-200
  73.612   0  20   4.804  1dcsA 76-78 99-103
 105.735   0   2  38.152  1dcsA 204-208 211-214
  43.233   0  16  44.297  1dcsA 272-274 291-293
  97.223   0  10  29.931  1dd9A 108-112 123-127
  34.325   0   7  29.725  1dd9A 123-127 135-137
  91.225   0   4  42.708  1dekA 101-103 108-110
  57.715   0   9  57.284  1dfmA 33-36 46-48
 128.907   0   8  45.138  1dfmA 178-185 194-205
  96.983   0  13  20.815  1dfmA 194-205 219-222
 109.817   0   2  29.647  1dg6A 78-80 83-85
  84.154   0   6  41.166  1dg6A 115-123 130-138
  45.984   0  14  38.322  1dj0A 151-154 169-180
 123.284   0   2  20.807  1dj0A 169-180 183-190
 114.311   0   7   9.809  1dleB 30-35 43-49
  87.745   0   4  38.573  1dleB 43-49 54-57
 125.045   0  22  21.509  1dleB 84-89 112-116
 105.175   0   2  28.738  1dleB 161-170 173-182
 101.456   0   2  25.838  1dleB 236-241 244-254
 135.526   0  18  22.697  1dleB 244-254 273-278
 150.380   0  15  15.857  1dm9A 36-38 54-59
 124.931   0   2  25.158  1dm9A 54-59 62-68
 108.430   0  16  39.185  1dm9A 62-68 85-87
 101.845   0   5  53.577  1dmgA 2-6 12-17
  46.774   0   9  62.792  1dmuA 105-107 117-122
  59.319   0  13  31.149  1dmuA 117-122 136-143
  77.910   0   4  26.992  1dmuA 180-183 188-191
  78.049   0   5  24.833  1dmuA 198-200 206-220
  68.391   0   9  44.946  1dmuA 206-220 230-239
  99.069   0  13  45.803  1dmuA 262-264 278-281
  44.122   0   2  18.124  1dp4A 355-359 362-366
  71.035   0   6  51.814  1dp4A 376-381 388-394
  71.926   0   6  35.786  1dp4A 388-394 401-403
 113.346   0   6  33.204  1dp7P 55-59 66-70
  82.502   0   4  27.419  1dqgA 8-10 15-21
 119.708   0   2  12.498  1dqgA 15-21 24-28
  86.138   0   5  43.659  1dqgA 39-41 47-49
  79.273   0   5  54.045  1dqgA 47-49 55-57
  75.385   0  10  43.364  1dqgA 55-57 68-70
  80.930   0   5  43.669  1dqgA 81-83 89-91
 110.398   0   5  51.775  1dqgA 89-91 97-99
  41.045   0   9  39.597  1dqgA 97-99 109-111
  60.162   0   4  29.046  1dqpB 95-98 103-106
  71.009   0   4  27.313  1dtdB 2-7 12-18
  88.184   0   2  37.147  1dtdB 46-48 51-58
  63.652   0  11  46.889  1dynB 14-20 32-37
  87.859   0   3   8.613  1dynB 32-37 41-45
 136.947   0   7  32.305  1dynB 41-45 53-58
  66.659   0   9  36.623  1dynB 62-66 76-82
  87.881   0  12  17.015  1dynB 76-82 95-99
  99.077   0   2  23.270  1dypA 48-51 54-61
 117.252   0  12  39.509  1dypA 113-120 133-142
  63.795   0   8  24.111  1dypA 133-142 151-162
 109.363   0   2  35.079  1dypA 151-162 165-169
  94.524   0   3   5.156  1dypA 193-199 203-208
 125.447   0   2  43.932  1dypA 203-208 211-217
  88.335   0   2  32.006  1dypA 238-241 244-247
  72.490   0  15  14.365  1dzfA 60-62 78-82
 121.053   0  10  34.898  1dzfA 195-199 210-214
  81.608   0   4   8.881  1dzkA 38-45 50-59
 116.682   0   2  35.413  1dzkA 50-59 62-72
  83.139   0   5  36.942  1dzkA 62-72 78-81
  48.103   0   3  30.184  1dzkA 78-81 85-93
  86.135   0   4   9.173  1dzkA 85-93 98-105
  71.038   0   5  24.747  1dzkA 98-105 111-119
  67.573   0   5  28.105  1e0bB 13-21 27-33
  85.698   0   4  38.484  1e0bB 27-33 38-42
  93.379   0   7  31.524  1e2wA 177-184 192-197
  72.862   0   5  31.556  1e2wA 192-197 203-208
 109.964   0   2  26.643  1e30A 25-27 30-32
  32.507   0   9  36.676  1e30A 37-44 54-56
 122.067   0  11  22.474  1e30A 132-137 149-154
 134.400   0   4  22.406  1e44B 42-45 50-55
  73.601   0   4  26.486  1e44B 50-55 60-65
 104.736   0   5  28.472  1e44B 60-65 71-75
  94.446   0   5  43.481  1e58A 213-217 223-228
  82.052   0   4  29.197  1e5kA 122-126 131-139
  82.626   0  17  26.573  1e9rF 362-367 385-390
  75.587   0   6  26.136  1e9rF 404-408 415-419
  78.820   0   7  55.394  1eajB 40-47 55-61
 100.970   0   2  19.453  1eajB 55-61 64-66
  94.530   0  11  34.529  1eajB 77-79 91-93
 137.285   0   2   5.632  1eajB 102-110 113-123
 100.547   0   5  15.439  1eaqB 102-107 113-116
  62.456   0   6  45.631  1eazA 16-23 30-37
  82.109   0   3   7.186  1eazA 30-37 41-45
 135.209   0   9   8.832  1eazA 41-45 55-58
  40.776   0  11  25.997  1eazA 65-67 79-84
  94.044   0   2   0.653  1eazA 79-84 87-92
  96.081   0   4  11.310  1eb6A 91-94 99-102
  52.757   0   6  37.509  1eejA 16-20 27-32
  54.152   0   2  13.793  1eejA 27-32 35-40
  80.324   0   5  25.963  1eejA 184-186 192-194
  92.279   0   7  17.739  1eerC 28-30 38-43
  64.950   0   5  38.655  1eerC 71-74 80-85
 106.967   0   4  28.182  1eerC 97-103 108-114
  64.286   0   6  37.210  1eerC 129-132 139-142
  91.941   0   9  31.696  1eerC 155-162 172-175
  94.627   0  15  65.162  1eerC 192-201 217-220
 132.045   0   2  16.472  1efdN 147-154 157-161
  86.349   0  27  37.215  1efdN 157-161 189-192
  80.506   0   5  23.942  1egwC 43-47 53-57
 114.852   0   2  41.235  1ei5A 24-31 34-45
  77.420   0   3  12.816  1ei5A 205-208 212-215
 121.912   0   2  28.626  1ei5A 274-279 282-291
 103.461   0   2   0.701  1ei5A 282-291 294-301
  88.372   0   4   6.861  1ei5A 294-301 306-312
  83.591   0   4  18.704  1ei5A 428-432 437-444
 127.762   0   2  31.507  1ei5A 437-444 447-454
  59.705   0  11  35.302  1ei5A 471-475 487-492
  93.164   0   9  26.225  1ei5A 487-492 502-507
 108.762   0   2  23.616  1ei5A 502-507 510-517
  68.146   0  14  46.741  1ej8A 2-8 23-33
 121.481   0   2  27.406  1ej8A 23-33 36-46
 134.690   0  14  52.115  1ej8A 50-57 72-75
 111.850   0   4  35.287  1ej8A 84-87 92-101
  54.910   0  12  32.407  1ej8A 112-118 131-139
  91.969   0   3  11.139  1ejfB 6-10 14-19
  91.323   0   3   6.983  1ejfB 24-31 35-42
 117.248   0   4  26.246  1ejfB 35-42 47-54
  75.829   0   4  20.684  1ejfB 59-68 73-79
  70.519   0   8   4.359  1ek9B 41-52 61-76
  91.927   0   4  12.060  1ekqA 164-167 172-175
  89.983   0   4  20.896  1ekqA 172-175 180-183
  86.657   0  11  23.089  1eluA 213-217 229-233
 108.566   0   9  52.930  1eluA 319-321 331-336
  62.958   0   4  25.924  1eluA 357-359 364-368
 117.660   0   2  16.196  1epfB 52-58 61-66
  87.374   0   5  22.158  1epfB 75-82 88-98
  66.078   0   5  25.104  1epfB 149-151 157-159
 103.754   0   6  14.921  1epfB 168-175 182-189
 132.716   0   2  20.506  1epuA 135-138 141-143
 106.766   0   5  24.231  1es5A 10-15 21-25
  40.060   0  23  49.628  1es5A 56-58 82-84
  67.058   0   5  44.046  1es5A 182-184 190-192
  47.542   0   3   5.433  1es5A 209-217 221-230
 107.506   0   2  20.374  1es5A 221-230 233-242
  63.473   0   2  11.621  1eu1A 6-12 15-22
 113.897   0   2  42.545  1eu1A 15-22 25-30
 101.827   0  19  47.501  1eu1A 59-61 81-83
 111.520   0   2  25.356  1eu1A 412-415 418-421
  92.952   0   7  17.770  1eu1A 483-486 494-498
 124.853   0   2  28.667  1ev7B 87-89 92-99
  85.717   0   4   2.002  1ev7B 115-122 127-134
  36.678   0  21  20.181  1ev7B 246-249 271-279
 113.536   0   2  26.117  1evlD 78-81 84-88
  50.553   0  15  30.967  1evlD 112-121 137-147
  83.985   0   5  49.695  1evlD 224-230 236-245
  81.045   0   9  46.587  1evlD 351-355 365-369
  91.052   0   4  19.015  1evlD 365-369 374-378
 118.246   0   2  25.383  1ew4A 31-35 38-42
  94.339   0   5  19.903  1ew4A 38-42 48-54
  84.277   0   4  20.700  1ew4A 48-54 59-64
  77.898   0   2   2.838  1ew4A 59-64 67-74
 100.165   0   2  37.708  1ew4A 67-74 77-80
  47.854   0   9  26.506  1ewfA 37-40 50-62
  91.251   0   3  18.084  1ewfA 67-71 75-95
 132.349   0   2  10.982  1ewfA 75-95 98-121
  76.240   0   6  36.054  1ewfA 98-121 128-145
  99.168   0   5  29.816  1ewfA 196-198 204-206
  71.525   0   4  24.253  1ewfA 209-215 220-224
  47.490   0  33  15.045  1ewfA 277-280 314-319
  64.122   0   2   8.642  1ewfA 326-329 332-335
  73.442   0   5  44.708  1ewfA 338-346 352-361
 107.420   0   2  32.843  1ewfA 364-371 374-381
  90.599   0   2  14.605  1ewfA 433-443 446-455
 126.537   0   2  14.926  1eziB 144-148 151-154
  94.322   0   5  24.097  1f00I 146-148 154-157
  94.646   0   3  14.226  1f00I 163-169 173-179
  98.422   0  29  73.607  1f0lB 18-23 53-56
  81.189   0   7  41.904  1f0lB 134-139 147-151
 109.518   0   2  18.286  1f0lB 389-391 394-398
 134.228   0   2  22.573  1f0lB 449-452 455-457
  65.476   0   4  31.404  1f0lB 459-463 468-473
  60.384   0   5  36.542  1f0xB 174-179 185-190
 121.556   0   4  13.484  1f0xB 484-489 494-499
  77.119   0   9  30.564  1f2lA 24-29 39-43
  89.032   0   4  36.413  1f2lA 39-43 48-51
  22.737   0   6   6.754  1f2tA 2-9 16-20
 116.103   0   2  24.743  1f2tA 69-77 80-88
  77.486   0   7   5.931  1f2tA 80-88 96-104
 109.730   0   2  32.092  1f2tA 96-104 107-110
  72.339   0   4  38.291  1f2tB 33-37 42-48
 108.216   0   2  34.669  1f2tB 42-48 51-53
 105.872   0   2  36.059  1f2tB 133-138 141-146
 120.659   0   2  24.141  1f32A 13-16 19-22
 117.390   0   2  47.818  1f32A 19-22 25-29
  92.128   0   2   3.379  1f32A 72-76 79-82
 116.360   0   2  22.185  1f32A 79-82 85-88
 115.969   0   2  44.488  1f32A 85-88 91-95
 105.358   0  21  16.492  1f35B 75-81 103-107
 106.919   0   2   4.288  1f3uC 40-47 50-57
  74.443   0  22  19.295  1f3uC 50-57 80-84
  69.287   0   5  27.742  1f3uC 95-97 103-105
  99.687   0  22  51.778  1f3uH 58-60 83-85
 131.052   0   6  15.118  1f3uH 97-101 108-113
  67.126   0   5  36.103  1f3uH 124-128 134-138
  68.377   0   4  28.163  1f3vA 59-66 71-78
 105.432   0   2  22.586  1f5nA 11-17 20-23
  63.160   0   7  42.447  1f5nA 78-84 92-98
  21.206   0  24  38.954  1f5vB 46-50 75-82
  95.190   0  19  57.874  1f5vB 125-129 149-158
  63.847   0   5  52.780  1f86A 20-26 32-39
  90.983   0  17  10.982  1f86A 58-64 82-88
 106.762   0   2   0.418  1f86A 95-103 106-114
  69.264   0   9  22.813  1f9vA 24-28 38-44
 113.910   0   7  16.388  1f9vA 38-44 52-56
 115.181   0   2  28.315  1f9vA 130-141 144-147
  83.011   0   4  14.396  1f9vA 167-170 175-178
  90.795   0   6   6.564  1f9vA 218-228 235-244
  71.437   0   7  51.535  1fc6A 89-93 101-106
  67.459   0  15  75.090  1fc6A 101-106 122-126
 109.503   0   7  29.838  1fc6A 150-156 164-170
  66.827   0  16  17.897  1fc6A 179-184 201-206
  62.768   0   2  31.195  1fc6A 259-265 268-274
  91.553   0   5  30.038  1fc6A 323-329 335-344
  64.998   0   2  20.773  1ffyA 869-871 874-880
  98.604   0  12  27.677  1fg7A 206-211 224-227
  70.077   0   6  42.843  1fg7A 289-292 299-304
  84.314   0   6  42.568  1fi8C 58-63 70-75
  59.657   0  33  35.004  1fiuD 141-145 179-187
 119.433   0   2  25.742  1fjrB 24-26 29-31
 116.871   0   2  34.124  1fjrB 76-78 81-83
  68.451   0   5  42.891  1fjrB 97-101 107-111
  80.684   0   5  16.459  1fjrB 141-143 149-151
  87.718   0   4  19.853  1fjrB 149-151 156-158
  85.406   0   6  32.068  1fjrB 164-170 177-184
  70.040   0   3  11.719  1fltY 53-56 60-63
 114.553   0   2  24.177  1fltY 73-80 83-92
  53.938   0  12  27.605  1fm0D 2-5 18-21
  62.048   0   2  17.339  1fm0E 124-130 133-136
  88.194   0   5  29.252  1fm2A 19-22 28-31
 116.983   0   2  25.440  1fn9A 42-45 48-51
  95.275   0   5  38.332  1fn9A 48-51 57-60
  86.052   0   8  11.443  1fn9A 259-261 270-272
  80.897   0   9  41.007  1fn9A 270-272 282-284
  85.404   0  13  19.399  1fnnB 349-351 365-367
  75.422   0   5  32.993  1fo0B 32-38 44-49
  91.070   0   2   2.629  1fo0B 56-61 64-72
 126.292   0   2  17.299  1fo0B 64-72 75-81
 117.300   0   2  32.253  1fo8A 317-322 325-330
  58.275   0   3  34.886  1fp2A 85-88 92-95
 127.789   0   2  32.162  1fp2A 336-342 345-350
  75.379   0   8  41.362  1fpzC 30-33 42-45
 128.218   0   2  14.719  1fs0G 150-159 162-171
  68.076   0   5  38.959  1fs7A 197-204 210-217
 128.129   0   2  20.053  1fs7A 280-283 286-289
  52.649   0  10  33.283  1ftrD 53-61 72-79
 117.865   0   2  31.961  1ftrD 133-137 140-147
  59.210   0   2  25.470  1ftrD 140-147 150-155
  30.901   0   9  49.976  1ftrD 209-211 221-223
 133.161   0  23  21.194  1fviA 63-68 92-99
  97.940   0  18  32.520  1fviA 162-165 184-186
 106.773   0  30  55.080  1fviA 190-201 232-237
  69.722   0   6  27.072  1fviA 232-237 244-246
 114.930   0  12  29.628  1fviA 269-274 287-291
  91.848   0   5  45.221  1fxkC 51-55 61-65
  83.777   0   5  40.575  1fxkC 71-75 81-85
  88.009   0   2  19.135  1fyeA 195-199 202-206
  70.818   0   5  32.860  1g2rA 26-31 37-39
  95.559   0  25  79.226  1g31E 15-20 46-54
 103.966   0   2  11.768  1g3kA 3-8 11-16
 121.495   0   2  43.879  1g3kA 20-22 25-28
 129.669   0   4  28.304  1g3kA 34-37 42-47
  73.434   0   4  18.355  1g3kA 94-98 103-107
  52.509   0   3   3.975  1g3kA 103-107 111-113
 100.474   0   2  29.940  1g3pA 29-33 36-46
 111.340   0   6  17.231  1g3pA 36-46 53-62
 119.823   0   2  30.158  1g3pA 134-136 139-144
 135.927   0   2  19.900  1g3pA 139-144 147-157
 105.507   0   5  28.293  1g3pA 147-157 163-170
  76.917   0   5  44.388  1g5aA 237-239 245-247
 120.839   0   9  35.428  1g5aA 434-436 446-448
 135.637   0   3  17.582  1g5aA 566-571 575-580
  70.922   0   5  43.968  1g5aA 599-602 608-610
 112.104   0  11  32.933  1g5hA 164-176 188-201
  80.071   0   5  42.290  1g5hA 231-237 243-251
  69.645   0   2  18.310  1g5hA 243-251 254-263
 128.115   0   2  31.552  1g5hA 282-284 287-289
  78.269   0   8  38.876  1g5hA 397-401 410-415
  95.575   0   7  59.877  1g5hA 410-415 423-425
 112.808   0  17  21.921  1g60B 92-99 117-123
 106.843   0   2  35.203  1g60B 153-155 158-160
  99.086   0   4   8.156  1g61A 111-113 118-120
  90.782   0   4   5.724  1g61A 154-156 161-163
  99.246   0   4   6.235  1g61A 200-202 207-210
  71.979   0   7  22.352  1g6gA 3-10 18-22
  71.089   0   5  34.859  1g6gA 61-65 71-75
 124.154   0   8  10.830  1g6gA 101-104 113-119
  69.604   0   4  29.541  1g6xA 18-24 29-35
  86.669   0   6  37.310  1g8aA 3-6 13-16
  74.664   0   7  60.991  1g8aA 13-16 24-27
 107.580   0   2  29.492  1g8aA 40-43 46-50
  68.171   0   7  30.141  1g8aA 205-211 219-225
  79.183   0   8  44.259  1g8kG 15-20 29-36
  72.743   0   5  36.220  1g8kG 70-74 80-87
  59.783   0   4  43.479  1g8kG 124-126 131-133
  82.017   0   4  18.314  1g8kG 538-541 546-550
  80.702   0  12  15.600  1g8mB 204-206 219-221
 108.755   0   2  47.771  1g8mB 262-267 270-276
 117.864   0   2  30.139  1g8mB 377-382 385-390
  98.197   0   2  44.302  1g8mB 434-438 441-445
 116.812   0  23  50.114  1g8pA 72-75 99-102
  90.557   0   6   9.946  1g8pA 172-175 182-185
  99.261   0   5  43.467  1ga6A 199-208 214-219
 113.549   0   2  35.888  1ga6A 272-276 279-283
  76.759   0   3  38.955  1gciA 199-203 207-211
  24.861   0  24  36.509  1gcqC 6-9 34-39
 130.770   0   6  47.892  1gcqC 34-39 46-51
  81.859   0   4  19.420  1gcqC 46-51 56-61
 143.737   0   2  32.284  1gheA 62-69 72-81
  73.520   0   8  32.205  1gheA 72-81 90-98
  85.789   0  13  20.528  1gheA 147-152 166-172
 109.335   0   2  27.226  1gjwA 35-37 40-43
 101.381   0   5   9.962  1gjwA 574-577 583-590
 115.849   0   2  15.897  1gjwA 583-590 593-600
  84.191   0   5  30.362  1gk9A 8-11 17-20
  61.376   0  10   0.901  1gk9B 2-6 17-21
  79.489   0   2  12.158  1gk9B 32-39 42-49
 142.341   0   7  30.378  1gk9B 42-49 57-59
  94.351   0   3   7.678  1gk9B 57-59 63-69
 101.510   0   2  36.315  1gk9B 89-92 95-98
  91.353   0   7  16.362  1gk9B 100-106 114-121
  69.113   0   2  26.020  1gk9B 114-121 124-130
  85.372   0   4   7.472  1gk9B 124-130 135-141
  82.680   0   4  14.259  1gk9B 177-183 188-193
 112.861   0  16  12.780  1gk9B 452-454 471-473
  25.133   0   8  19.145  1gk9B 484-488 497-501
 111.535   0   2  34.637  1gkmA 160-162 165-167
  83.670   0   4  14.333  1gkmA 313-315 320-322
  76.663   0   2  17.287  1gl4A 19-24 27-32
 121.755   0   4  35.951  1gl4A 36-38 43-45
 121.151   0   2  39.366  1gmiA 40-46 49-53
 104.552   0   7  36.010  1gmiA 78-85 93-101
  78.745   0   5  38.251  1gmiA 112-118 124-135
  65.848   0   4  35.577  1gmlC 141-146 151-156
  70.615   0   5  40.687  1gmuA 29-33 39-43
 101.868   0   6  34.988  1gmuA 55-57 64-69
 100.390   0   2   7.161  1gmuA 100-102 105-109
  58.015   0   2  15.855  1gnyA 27-29 32-36
  68.214   0  11  54.772  1go3M 43-54 66-77
  67.631   0   4  22.604  1go3M 118-121 126-129
  84.027   0   6  26.451  1gp0A 10-12 19-21
  95.747   0   5  36.992  1gp0A 31-34 40-43
  36.521   0  14  25.042  1gp0A 40-43 58-60
 112.162   0   2  28.294  1gp0A 75-77 80-85
  95.811   0  14   9.849  1gp0A 80-85 100-107
  89.432   0   4   7.358  1gp0A 118-123 128-135
  43.384   0  14   4.746  1gp6A 124-126 141-148
 101.973   0   2  32.523  1gp6A 249-253 256-259
  91.738   0   2  12.661  1gpjA 41-47 50-56
  68.650   0   5  48.402  1gppA 17-19 25-27
  69.015   0   5  52.391  1gppA 36-38 44-49
 117.138   0   2  24.203  1gppA 99-106 109-123
  69.075   0   5  39.899  1gppA 109-123 129-141
  85.920   0  11  31.725  1gppA 187-189 201-203
  22.202   0  17  24.747  1gprA 21-24 42-47
  96.271   0   5  17.054  1gprA 58-63 69-74
  84.125   0   4  31.718  1gprA 69-74 79-83
  90.970   0   5  28.772  1gqeA 162-170 176-184
  43.315   0  10  17.508  1gqeA 197-203 214-224
  82.729   0  15  31.318  1gqeA 239-244 260-265
  91.268   0   5  13.479  1gqeA 260-265 271-274
  83.357   0   4   3.325  1gqeA 322-327 332-335
 128.505   0   2  30.232  1gqiB 97-104 107-113
  83.107   0   8  49.689  1gs5A 110-114 123-127
  76.759   0   5  42.973  1gs5A 148-150 156-158
 154.647   0  17  21.831  1gs5A 232-236 254-256
 127.585   0   2  29.148  1gsaA 43-46 49-59
  74.405   0   7  27.867  1gsaA 49-59 67-76
 119.671   0  10  27.282  1gsaA 157-160 171-173
 127.354   0   2  36.567  1gsaA 208-214 217-226
 124.897   0  14  22.572  1gsaA 217-226 241-246
 120.840   0   2  39.251  1gsaA 269-275 278-283
 107.300   0   8   5.808  1gsmA 39-43 52-55
 117.205   0   2  19.704  1gsmA 72-80 83-94
 144.665   0   9  11.160  1gsmA 100-103 113-121
  70.175   0  12  37.601  1gsmA 149-152 165-172
  94.288   0   2   6.589  1gsmA 183-192 195-204
  69.479   0  28  43.450  1gttC 5-8 37-39
 124.335   0  15  50.848  1gttC 64-70 86-93
 125.415   0   2  44.808  1gttC 131-136 139-145
 100.946   0   6  10.437  1gttC 188-192 199-205
 101.751   0  20  45.255  1gttC 225-228 249-251
 122.109   0  15  50.149  1gttC 277-283 299-306
 131.132   0   2  40.964  1gttC 350-355 358-364
 105.832   0   3   1.173  1gttC 407-412 416-423
 113.235   0   6  20.002  1gu3A 75-80 87-91
  94.890   0  11  32.552  1gu7A 2-8 20-26
 148.333   0  36  21.102  1gu7A 35-44 81-87
  99.812   0   2  24.788  1guiA 36-43 46-53
 115.828   0   7  31.935  1guiA 87-94 102-110
  93.856   0   3  12.048  1gutE 7-18 22-28
  75.830   0   5  29.039  1gutE 22-28 34-40
 147.467   0  16  28.704  1gv9A 106-112 129-136
  67.980   0  11  12.170  1gv9A 129-136 148-155
 108.704   0   2  18.358  1gv9A 185-192 195-201
 113.328   0  10  49.436  1gv9A 195-201 212-217
  98.119   0   5  35.015  1gvnB 201-204 210-213
  68.117   0   5  28.431  1gvpA 14-19 25-35
  88.366   0   7  34.494  1gvpA 25-35 43-48
  56.454   0   5  50.355  1gvpA 68-70 76-78
 101.647   0   2  23.904  1gwmA 28-33 36-41
  96.781   0   4  10.757  1gwmA 73-79 84-91
  81.796   0   5  43.205  1gxrA 14-17 23-25
  91.202   0   5  14.757  1gxrA 57-59 65-69
  69.027   0   3  19.478  1gxrA 65-69 73-78
 119.632   0  11  21.005  1gxrA 73-78 90-92
  91.709   0   5  21.676  1gxrA 100-105 111-116
  77.151   0   3  21.360  1gxrA 111-116 120-125
  79.705   0   6  45.080  1gxrA 120-125 132-138
  91.985   0   5  19.680  1gxrA 144-149 155-160
  75.313   0   4  31.373  1gxrA 155-160 165-169
  85.976   0   4  40.724  1gxrA 165-169 174-179
  85.544   0   5  18.148  1gxrA 186-191 197-202
  70.961   0   3  11.995  1gxrA 197-202 206-211
  89.939   0   5  29.926  1gxrA 206-211 217-222
  78.929   0   5  14.925  1gxrA 227-232 238-243
  71.240   0   4  25.169  1gxrA 238-243 248-252
 109.159   0   5  10.197  1gxrA 248-252 258-261
  90.474   0   5  17.617  1gxrA 268-273 279-284
  77.017   0   3   8.515  1gxrA 279-284 288-293
 117.471   0   5  28.959  1gxrA 288-293 299-304
  94.666   0   5  12.513  1gxrA 309-314 320-325
  68.646   0   4  26.720  1gxrA 320-325 330-336
  51.625   0   4  25.479  1gxuA 37-41 46-50
 132.673   0   2  16.525  1gy7B 36-39 42-45
  92.726   0   6  31.970  1gy7B 62-73 80-90
 128.171   0   6  34.362  1gy7B 80-90 97-108
 111.177   0   2  35.573  1gy7B 97-108 111-121
 111.309   0   2  26.274  1gzsD 80-83 86-89
 115.398   0   2  30.789  1h0hB 51-59 62-70
  63.106   0   6  27.005  1h0hB 92-94 101-103
 129.636   0   2  39.666  1h12A 50-55 58-64
  67.110   0   5  45.092  1h12A 125-128 134-136
 124.784   0   3  34.546  1h16A 414-417 421-424
  99.789   0   5  58.311  1h16A 543-548 554-560
  66.902   0   4  44.546  1h16A 729-731 736-738
 100.166   0   7  48.588  1h2bA 18-21 29-31
 117.576   0   5  49.708  1h2cA 17-28 34-47
 105.064   0   6  29.441  1h2cA 66-71 78-83
  58.273   0  16  10.846  1h2cA 78-83 100-104
  69.643   0   6  56.951  1h30A 12-14 21-23
 154.933   0   5  12.579  1h30A 76-82 88-95
 115.353   0   2  33.911  1h30A 88-95 98-105
 133.237   0   2  19.922  1h30A 98-105 108-112
  71.979   0   3   5.097  1h30A 124-130 134-139
 128.846   0   2  45.837  1h30A 134-139 142-148
 106.307   0   2  34.129  1h30A 155-157 160-162
  85.169   0   4  32.265  1h30A 264-271 276-284
  47.263   0  11  26.871  1h30A 276-284 296-301
 133.557   0   2  39.080  1h30A 296-301 304-310
  93.795   0   2   3.846  1h30A 319-326 329-334
 132.458   0   8  25.079  1h4aX 2-6 15-18
 129.474   0   8  32.135  1h4aX 42-45 54-57
 131.286   0   8  29.827  1h4aX 88-92 101-104
 129.867   0   8  32.993  1h4aX 130-133 142-145
  76.715   0   4  29.096  1h4xB 3-7 12-17
  56.794   0   3  14.889  1h5wB 62-68 72-76
 104.412   0  11  31.791  1h5wB 78-80 92-97
 105.214   0   2  15.968  1h5wB 92-97 100-106
 172.392   0  32  14.986  1h5wB 159-163 196-200
 121.725   0  13  11.853  1h6dK 284-290 304-310
  78.291   0   5  16.001  1h6dK 304-310 316-322
  74.848   0   3   5.830  1h6dK 328-335 339-342
  99.200   0  10  20.482  1h6dK 339-342 353-357
 100.652   0   2   6.009  1h6dK 353-357 360-364
 147.504   0  12  16.720  1h6fB 129-138 151-153
  94.554   0   5  22.492  1h6hA 20-31 37-46
  80.163   0   4  31.780  1h6hA 37-46 51-56
  66.702   0   9  36.277  1h6yB 29-33 43-47
  57.189   0   5  34.666  1h6yB 86-95 101-111
  97.612   0   2  35.079  1h80B 165-167 170-172
  25.970   0  32  37.208  1h80B 364-366 399-401
 118.530   0   2  26.525  1h8pB 28-30 33-35
 116.919   0   8  38.722  1h8pB 47-49 58-60
 110.419   0   2  31.312  1h8pB 73-75 78-80
 126.118   0  10  38.521  1h8pB 93-95 106-108
  89.393   0   4  20.568  1hcuB 39-41 46-48
 127.399   0   2  27.708  1hcuB 295-297 300-302
  64.106   0  25  37.587  1hcuB 354-356 382-385
  79.227   0   5  44.546  1hcuB 481-483 489-491
  98.394   0  28  22.396  1hdhB 131-135 164-166
 121.031   0   2   6.164  1hdhB 457-462 465-470
 135.307   0   2   9.246  1hdhB 465-470 473-477
  67.217   0  10  30.102  1hdhB 473-477 488-491
  43.857   0   2  18.771  1hf2C 2-7 10-15
 117.977   0  16  26.414  1hf2C 72-77 94-96
 130.657   0   2  11.963  1hf2C 169-172 175-177
  47.002   0   4  42.183  1hf2C 187-191 196-200
  75.551   0   8  19.838  1hh8A 106-108 117-119
 135.469   0   2  39.656  1hi9B 121-126 129-131
 116.214   0   2  29.745  1hj6A 15-17 20-22
  61.643   0  15   3.413  1hj6A 126-132 148-154
  69.466   0   6  40.389  1hj6A 264-267 274-281
  90.298   0   4  15.937  1hj6A 326-328 333-335
 108.038   0   2  26.095  1hk8A 92-94 97-99
  75.229   0   9  32.824  1hn0A 59-64 74-80
 146.635   0  11  14.765  1hn0A 124-130 142-146
  84.356   0   4  12.436  1hn0A 621-625 630-635
 116.049   0   2  12.581  1hn0A 630-635 638-643
  25.484   0  25   8.878  1hn0A 638-643 669-674
 138.747   0   3  17.098  1hn0A 724-728 732-739
  77.516   0  13   8.682  1hn0A 732-739 753-761
  98.830   0   2  10.461  1hn0A 753-761 764-773
 116.634   0   2  28.702  1hn0A 797-799 802-804
  78.744   0   5  20.094  1hn0A 818-820 826-831
  77.176   0   6  47.277  1hn0A 835-845 852-863
  93.894   0   3  29.845  1hn0A 900-905 909-914
  81.312   0   4   8.834  1hn0A 909-914 919-924
  94.839   0   2   8.881  1hn0A 942-949 952-958
 110.120   0   2  27.151  1hn0A 993-997 1000-1007
 119.649   0   2  26.186  1hp1A 130-135 138-146
 114.875   0   2  27.828  1hp1A 253-255 258-261
 116.310   0   2  15.435  1hp1A 269-278 281-291
 107.851   0   2  29.242  1hp1A 432-437 440-446
  80.987   0   5   3.979  1hq0A 40-45 51-55
  44.949   0  24  32.526  1hq0A 81-85 110-114
 107.684   0   2  22.335  1hq0A 148-154 157-165
 118.390   0   2  29.203  1hq0A 252-263 266-278
 100.544   0   6  37.992  1hq0A 266-278 285-294
  66.682   0   5  54.283  1hqz7 32-37 43-49
  64.628   0   8  23.649  1hqz7 65-71 80-86
  81.640   0   5  21.952  1hr6F 8-11 17-22
  80.293   0   3   7.090  1hr6F 79-84 88-96
  34.133   0  25  11.078  1hr6F 275-277 303-310
  98.723   0   4   4.074  1hr6F 303-310 315-324
  48.139   0   4  44.508  1hruA 23-26 31-35
  39.773   0  14  40.465  1hruA 94-98 113-118
 129.260   0   2  24.796  1htwA 71-76 79-85
 127.497   0   2  19.021  1htwA 127-134 137-144
  79.318   0   5  17.853  1hw7A 8-13 19-25
  47.431   0   5   1.731  1hw7A 65-73 79-85
  97.796   0   4  12.238  1hw7A 79-85 90-94
  89.239   0   5  12.756  1hw7A 113-121 127-132
 119.997   0   2  36.098  1hw7A 154-163 166-176
  90.447   0   5  29.149  1hx6B 95-101 107-112
  78.443   0   5  14.666  1hxnA 22-25 31-35
 126.966   0   2  19.033  1hxnA 31-35 38-41
 112.923   0   2  15.079  1hxnA 67-71 74-79
 124.458   0   2  16.851  1hxnA 74-79 82-87
  81.151   0   6  15.826  1hxnA 119-121 128-133
 114.982   0   2  14.852  1hxnA 128-133 136-141
  37.386   0  14  10.532  1hxnA 163-166 181-186
 115.474   0   2  14.423  1hxnA 181-186 189-193
 117.659   0   2  40.835  1hxrB 73-78 81-85
  89.715   0   6  18.700  1hxrB 95-98 105-108
  95.527   0   2  29.372  1hyoA 21-26 29-38
 108.844   0   2  27.581  1hyoA 29-38 41-44
  61.786   0  30  33.566  1hyoA 126-129 160-162
  72.786   0   8  31.640  1hyoA 179-182 191-194
 124.497   0  18  48.139  1hyoA 202-208 227-234
  90.971   0   7  42.639  1hyoA 300-306 314-320
  86.458   0   4  19.023  1hyoA 391-399 404-415
  88.077   0   5  24.339  1hz6A 12-19 25-32
 129.742   0   4  20.913  1hz6A 55-60 65-70
  86.144   0   5  53.077  1hztA 35-40 46-51
  80.901   0   5  14.796  1hztA 103-107 113-117
 118.877   0   2  20.039  1i0rA 14-20 23-29
  82.399   0   6  20.366  1i0rA 32-34 41-47
  65.305   0   5  42.622  1i0rA 95-97 103-105
  86.028   0   3  24.863  1i0rA 109-122 126-138
  93.167   0   4  38.842  1i12B 63-70 75-86
  63.285   0   7  34.354  1i12B 75-86 94-103
  98.132   0  10  12.292  1i1qA 35-39 50-64
 119.129   0   2  15.752  1i1qA 50-64 67-72
  95.865   0   2  18.154  1i1qA 93-97 100-104
  81.403   0  22   1.619  1i1qA 145-150 173-185
  74.276   0   4  10.120  1i1qA 173-185 190-197
  67.495   0   4   2.060  1i1qA 293-297 302-306
  85.238   0   5   6.512  1i1qA 312-314 320-323
  88.678   0   4   7.139  1i1qA 452-457 462-466
 116.168   0   2  24.926  1i1qA 470-474 477-483
 110.353   0   2  22.707  1i24A 170-175 178-183
 108.212   0   2  35.465  1i27A 59-63 66-70
  73.739   0  16   9.206  1i2kA 77-84 101-107
  94.037   0   5  49.193  1i2kA 161-165 171-173
 126.362   0   2  18.995  1i2kA 178-183 186-190
  65.156   0   5  30.350  1i2kA 231-235 241-244
 116.532   0  12  28.905  1i36B 106-112 125-128
 143.483   0   2  19.037  1i3jA 76-78 81-83
 107.501   0   2  29.603  1i58A 79-88 91-98
  90.596   0   5  14.441  1i58A 169-174 180-187
 113.635   0   3  16.397  1i5pA 381-385 389-393
  95.881   0   4  17.687  1i5pA 397-400 405-407
 110.830   0  33  26.751  1i5pA 422-429 463-469
  81.799   0   8  28.545  1i5pA 510-513 522-525
 105.420   0   2  17.777  1i5pA 555-561 564-571
  48.615   0   7  37.829  1i71A 61-63 71-73
  66.054   0  26  52.763  1i7dA 46-48 75-77
  78.892   0   4  44.588  1i7dA 541-543 548-550
  94.572   0   3  11.269  1i8aA 41-48 52-60
 129.907   0  13  15.875  1i8aA 76-82 96-101
  95.390   0   4  28.901  1i8aA 96-101 106-108
  78.553   0   2  20.191  1i8aA 117-124 127-135
  89.028   0   5  41.879  1i8aA 146-156 162-167
  92.258   0   5  22.851  1i8nB 86-90 96-99
 139.256   0   2   9.302  1i9zA 102-110 113-120
 103.749   0  10  15.878  1i9zA 127-136 147-155
 130.731   0   2  24.519  1i9zA 147-155 158-166
  83.528   0  10  19.293  1i9zA 292-298 309-320
 104.207   0   4  22.148  1iarB 3-11 16-23
  93.853   0   7  28.870  1iarB 34-39 47-49
 128.353   0   2  35.998  1iarB 74-80 83-90
 117.566   0   6  15.612  1iarB 133-140 147-152
 109.286   0  14  46.119  1iarB 172-179 194-196
  79.756   0   4  13.291  1id0A 63-70 75-81
  64.733   0   5  46.384  1id0A 125-130 136-142
  85.713   0   7  14.846  1idpC 42-49 57-62
 129.251   0   2  13.852  1idpC 86-96 99-113
 122.277   0   7  40.251  1idpC 99-113 121-138
 113.655   0   2  32.700  1idpC 121-138 141-154
  87.241   0   5  14.862  1ifrA 9-14 20-25
 111.666   0   5  21.349  1ifrA 37-42 48-51
  96.497   0   5  46.510  1ifrA 95-100 106-112
 111.370   0   2  33.287  1igqC 11-17 20-24
  46.040   0  10  71.340  1igqC 20-24 35-40
  79.844   0   5  43.964  1igqC 35-40 46-50
  98.219   0   4  50.452  1iktA 32-39 44-52
  68.713   0   5  15.882  1iktA 44-52 58-61
 147.574   0  23  24.977  1iktA 70-75 99-102
 115.130   0   2  25.173  1im3P 3-13 16-25
 106.259   0   4  32.271  1im3P 30-37 42-44
 108.136   0   3   2.977  1im3P 52-55 59-68
 126.146   0   2  23.237  1im3P 75-82 85-91
  70.855   0   2  15.134  1in4A 307-310 313-316
 109.144   0   6  23.244  1inlD 18-22 29-33
  64.218   0   4  14.156  1inlD 37-42 47-53
  60.062   0   3  17.012  1inlD 47-53 57-62
 126.406   0   2  42.676  1inlD 57-62 65-69
  48.355   0   7  43.572  1inlD 228-235 243-250
  93.103   0   4   5.505  1iomA 18-21 26-29
  40.931   0  19  14.516  1iq4A 128-132 152-158
  86.071   0   5  51.643  1iqzA 25-27 33-35
 138.630   0   2  16.727  1is3A 29-37 40-48
  96.602   0   3  15.843  1is3A 85-92 96-100
  83.031   0   5  26.655  1is3A 96-100 106-110
 108.389   0   2  17.508  1itbB 157-160 163-166
  70.966   0   4  39.753  1itbB 175-184 189-201
  95.929   0   8  15.976  1itbB 257-264 273-281
 101.732   0   5  13.131  1itbB 293-298 304-311
  74.773   0   8   8.686  1iujA 35-41 50-56
 105.953   0  26   0.291  1iuqA 268-276 303-306
 124.877   0   2  33.377  1ix9B 127-134 137-144
  99.033   0   2   5.736  1ixlA 19-24 27-33
 139.135   0   2   6.117  1ixlA 86-97 100-109
 135.294   0   2  41.820  1ixlA 100-109 112-122
  98.928   0   6  28.045  1j0pA 10-12 19-21
 107.918   0   5  26.639  1j1tA 85-92 98-105
  25.765   0  16  23.059  1j1tA 98-105 122-129
  67.586   0   5  35.554  1j1tA 122-129 135-143
 137.810   0   2  13.062  1j1tA 148-156 159-164
 113.221   0   2  15.333  1j1tA 159-164 167-172
 138.654   0   6  53.277  1j27A 40-45 52-61
 108.068   0   4  24.786  1j3wB 31-36 41-46
  93.647   0   4   6.785  1j3wB 84-88 93-98
  89.959   0   4  31.032  1j3wB 93-98 103-109
 113.947   0   2  29.147  1j5uA 84-92 95-106
 120.202   0   2  21.153  1j5uA 122-124 127-135
  63.836   0  15  32.575  1j5wB 60-69 85-94
  92.732   0   4   3.556  1j5wB 121-129 134-142
  91.084   0   4  43.922  1j5wB 134-142 147-156
 102.019   0  10  68.614  1j5wB 147-156 167-172
  69.649   0   2  14.758  1j5yA 68-70 73-75
  44.537   0   3  25.021  1j5yA 109-117 121-129
  16.840   0  25  34.423  1j6rB 64-71 97-104
 112.727   0   9  37.870  1j7dA 31-35 45-51
  58.939   0  10  28.350  1j7dA 45-51 62-68
 107.708   0  10   8.328  1j7dA 62-68 79-82
 101.490   0   3  22.774  1j7xA 100-104 108-112
  89.032   0   5  32.746  1j7xA 244-248 254-259
 102.527   0   2  37.848  1j83A 35-39 42-46
 117.600   0  12  46.638  1j83A 96-103 116-118
 149.160   0   4  12.044  1j8bA 35-40 45-50
 104.998   0   4  25.241  1j8bA 45-50 55-60
 120.097   0   3  30.096  1j98A 18-27 31-39
  70.889   0   5  29.287  1j98A 74-81 87-94
 111.569   0  18  32.776  1jayA 128-130 149-154
 112.972   0   2  45.513  1jb0A 518-520 523-526
  85.803   0   5  31.100  1jb0A 623-625 631-633
  60.237   0   5  48.749  1jb0D 37-40 46-49
  86.693   0   5  32.692  1jb0D 81-85 91-95
  54.543   0  10  50.728  1jb0E 6-9 20-26
  65.170   0   9  16.458  1jb0E 20-26 36-39
  72.393   0  17  30.031  1jb0E 36-39 57-60
 118.224   0   2  19.976  1jb7A 226-237 240-246
  72.817   0   5  33.248  1jb7A 240-246 252-258
  85.193   0   4  17.390  1jb7A 387-391 396-398
  98.266   0   5  21.426  1jb7B 39-45 51-53
  98.811   0   3  33.298  1jb7B 51-53 57-59
  32.670   0  12  35.296  1jb7B 87-99 112-123
 118.610   0   2  16.858  1jdcA 66-68 71-73
  59.326   0   6  43.097  1jdcA 363-365 372-377
  66.245   0   4  22.941  1jdcA 372-377 382-387
 140.106   0   4   5.768  1jdcA 403-408 413-417
 118.299   0   2  22.074  1jdwA 172-175 178-181
 132.801   0   2  15.353  1jdwA 258-261 264-267
 124.778   0   2  21.610  1jdwA 308-312 315-318
 136.941   0   2  13.998  1jdwA 363-366 369-373
 103.942   0  13  58.282  1je5B 18-23 37-45
  71.410   0   4  19.032  1je5B 96-98 103-111
  61.756   0   6  39.182  1je5B 113-115 122-124
  72.410   0   5  58.417  1jetA 48-50 56-58
 150.044   0   3  12.361  1jetA 61-67 71-76
  96.276   0   4  20.685  1jetA 136-138 143-147
 107.565   0   3  13.609  1jetA 191-197 201-206
  51.850   0  13  22.920  1jetA 201-206 220-224
  83.509   0  13  18.594  1jeyA 82-88 102-109
 115.437   0   2  23.751  1jeyA 318-322 325-329
  93.148   0  17  22.612  1jeyB 53-59 77-81
 128.021   0   2  23.990  1jeyB 313-316 319-322
  76.060   0   5  47.465  1jfbA 32-36 42-46
 114.222   0   2  22.289  1jfbA 299-301 304-306
  74.672   0   5  44.683  1jfuB 44-46 52-54
 102.079   0   5  41.259  1jfuB 146-150 156-161
 114.284   0   6  38.428  1jg1A 184-189 196-204
  57.709   0   2  14.999  1jg1A 196-204 207-216
 118.147   0  29  41.148  1jh6B 10-13 43-47
  50.151   0   7  43.605  1jh6B 70-79 87-91
  82.670   0  27  15.381  1jh6B 87-91 119-121
 121.880   0  14  47.660  1jhcA 9-12 27-31
  36.305   0  15  43.869  1jhcA 44-47 63-67
 125.201   0   2  24.594  1jhcA 77-82 85-94
 124.915   0   2  14.426  1jhcA 85-94 97-101
 101.085   0   8  14.420  1jhcA 97-101 110-113
 129.436   0   6  40.025  1jhjA 92-98 105-111
 134.170   0   4  28.124  1jhsA 4-8 13-17
  59.225   0  10  37.750  1jhsA 21-23 34-39
  53.376   0  16  10.453  1jhsA 34-39 56-63
 143.957   0   3  13.545  1jhsA 87-99 103-113
 120.247   0  10  58.235  1jhsA 103-113 124-133
  90.787   0   4  11.730  1jhsA 124-133 138-147
  81.276   0  17  17.447  1jidA 60-63 81-84
 121.278   0   6  15.740  1jl1A 5-13 20-28
 114.173   0   2  20.236  1jl1A 20-28 31-39
  86.426   0   6  46.210  1jm1A 32-36 43-48
  55.928   0  15  35.250  1jm1A 59-61 77-79
  87.610   0   4   6.606  1jm1A 114-116 121-123
  84.861   0   6  24.829  1jm1A 121-123 130-132
  79.060   0   5  20.113  1jm1A 153-155 161-164
  99.650   0   7  49.398  1jnrA 174-181 189-196
  76.826   0   5  32.827  1jnrA 189-196 202-206
  79.671   0   4  13.057  1jnrA 615-622 627-634
 122.570   0   2   9.310  1jo0B 73-78 81-85
  66.921   0   8  25.343  1jofC 2-7 16-22
  79.083   0   4  11.458  1jofC 16-22 27-34
  93.688   0   5  28.748  1jofC 45-47 53-58
 103.561   0   2  19.159  1jofC 53-58 61-67
 101.379   0   5  33.006  1jofC 61-67 73-79
  72.813   0   7  18.660  1jofC 95-101 109-114
  87.413   0   7  29.743  1jofC 109-114 122-124
 101.959   0   5  23.312  1jofC 147-152 158-163
  68.130   0   4  14.021  1jofC 158-163 168-174
  83.780   0   5  42.323  1jofC 168-174 180-187
  99.520   0   5  22.522  1jofC 195-200 206-211
  68.072   0   4  19.666  1jofC 206-211 216-222
  68.289   0   6  49.757  1jofC 216-222 229-237
  86.997   0   5  22.621  1jofC 255-262 268-275
  95.687   0   7   5.016  1jofC 268-275 283-289
  92.149   0   5  43.658  1jofC 283-289 295-303
  93.161   0   6  26.114  1jofC 314-316 323-327
  78.127   0   5  10.906  1jofC 323-327 333-340
 108.235   0   2  25.898  1jofC 333-340 343-351
 102.025   0   5  17.846  1josA 35-42 48-55
 136.005   0   2  13.038  1jovA 3-10 13-18
 119.738   0   2  29.458  1jovA 13-18 21-28
  61.619   0   2   3.440  1jovA 21-28 31-36
  81.290   0   4  30.829  1jovA 31-36 41-47
  91.634   0   2   3.886  1jovA 97-104 107-115
  96.208   0   5  46.634  1jovA 107-115 121-129
  72.960   0   3  10.314  1jovA 121-129 133-139
  70.258   0   4  24.511  1jovA 169-172 177-180
  67.106   0   4   7.427  1jovA 201-206 211-218
  54.331   0  16  26.970  1jovA 222-227 244-251
  76.739   0   7  36.994  1jr7A 7-11 19-23
  79.808   0  11  31.682  1jr7A 198-200 212-214
  84.452   0   5  52.329  1jr7A 217-219 225-227
 104.641   0   5  38.625  1js8B 306-313 319-327
  70.047   0   5  40.470  1ju2A 86-90 96-100
  81.422   0  11  21.552  1ju2A 216-220 232-236
  76.010   0   5  40.227  1ju2A 232-236 242-247
  96.888   0   3  14.029  1ju2A 318-321 325-332
   9.918   0  22  17.881  1ju2A 325-332 355-362
 128.639   0   2  20.813  1juhD 28-30 33-39
 109.492   0   9  23.657  1juhD 33-39 49-55
  93.457   0   6  19.221  1juhD 82-87 94-98
  78.148   0   5  20.935  1juhD 225-227 233-239
  94.628   0   9  21.874  1juhD 233-239 249-256
  93.619   0   5  36.853  1juhD 283-287 293-295
  77.580   0   5  44.887  1juvA 2-12 18-23
  95.633   0   6  35.927  1juvA 105-108 115-118
 122.160   0   2  16.208  1juvA 173-182 185-192
 107.903   0   2   6.453  1jw9B 149-155 158-164
  88.133   0   4  13.917  1jw9B 222-227 232-237
  69.275   0   2   5.963  1jy1A 122-127 130-136
 146.416   0  14  15.461  1jy1A 130-136 151-154
 127.991   0   4  31.830  1jy1A 380-382 387-390
 120.551   0   2  21.442  1jyaB 27-31 34-40
  63.383   0   4  23.425  1jyaB 34-40 45-50
  65.198   0   6  40.975  1jyaB 77-80 87-94
 121.909   0  12  21.609  1jyhA 47-51 64-70
  95.796   0   9  48.298  1jyhA 123-134 144-154
 133.267   0   3  23.349  1jyoD 26-31 35-42
 105.865   0   2  23.866  1jyoD 35-42 45-54
  84.996   0   4  22.576  1jyoD 81-85 90-97
 153.474   0  18  62.470  1jz8C 56-63 82-86
 123.037   0   2  40.565  1jz8C 149-154 157-162
 118.538   0   5  31.957  1jz8C 221-231 237-247
 130.937   0   2  38.504  1jz8C 254-262 265-272
 110.111   0   4  20.183  1jz8C 309-317 322-330
 103.586   0   2  26.322  1jz8C 335-338 341-344
  77.301   0   5  50.624  1jz8C 575-578 584-587
 122.512   0   2  17.155  1jz8C 627-632 635-640
 137.664   0   2  40.807  1jz8C 651-658 661-669
  74.835   0  12  38.172  1jz8C 692-701 714-725
  89.179   0   3   9.669  1jz8C 739-742 746-751
 121.003   0   2   9.421  1jz8C 746-751 754-759
  82.242   0   5  37.896  1jz8C 754-759 765-770
  70.793   0   3  15.269  1jz8C 820-829 833-844
 118.322   0   2  38.535  1jz8C 833-844 847-859
  74.861   0   4  19.241  1jz8C 847-859 864-872
 146.219   0  12  42.355  1jz8C 894-901 914-921
  97.758   0   2  22.392  1k0iA 75-79 82-86
 103.472   0   7  18.443  1k0iA 125-130 138-143
  98.722   0   2  30.597  1k0iA 138-143 146-151
  73.762   0   6   5.369  1k0iA 200-202 209-213
 111.115   0   5  31.610  1k0iA 209-213 219-225
 110.004   0   2  27.130  1k1xB 163-167 170-177
  68.699   0   8  17.744  1k1xB 389-391 400-404
 100.789   0   3   9.834  1k1xB 400-404 408-412
  83.051   0   7  38.023  1k1xB 408-412 420-425
  68.053   0   3  26.842  1k1xB 519-522 526-536
  68.642   0   3  28.388  1k1xB 526-536 540-551
  54.613   0   3  22.760  1k1xB 540-551 555-564
 125.998   0   2  14.336  1k32F 18-23 26-31
 109.559   0   2  32.873  1k32F 26-31 34-39
  77.142   0   5  23.921  1k32F 34-39 45-49
  90.815   0   6  27.364  1k32F 54-60 67-73
 125.015   0   5  28.671  1k32F 67-73 79-86
  88.185   0   4   7.081  1k32F 79-86 91-94
  75.043   0   5  32.614  1k32F 110-114 120-124
  73.599   0  10  30.672  1k32F 120-124 135-140
 136.059   0   4  19.520  1k32F 135-140 145-148
 115.811   0   2  27.549  1k32F 156-160 163-168
 107.425   0  17  14.878  1k32F 163-168 186-192
 146.090   0   2  31.590  1k32F 186-192 195-200
 111.621   0   2  27.145  1k32F 207-212 215-220
  56.601   0   6  33.505  1k32F 215-220 227-231
  93.438   0   4  31.882  1k32F 250-254 259-263
 108.166   0   2  28.506  1k32F 259-263 266-271
  83.770   0   4  13.082  1k32F 266-271 276-279
  82.164   0   5  26.392  1k32F 301-305 311-315
 111.835   0   2  22.213  1k32F 311-315 318-322
 125.604   0   6  23.671  1k32F 318-322 329-331
 120.709   0   2  27.464  1k32F 338-345 348-355
  67.509   0   2  11.260  1k32F 348-355 358-365
  83.303   0   5   4.671  1k32F 358-365 371-373
  91.629   0   5  21.074  1k32F 381-386 392-397
  77.291   0   3  14.195  1k32F 392-397 401-406
  84.846   0   5  19.805  1k32F 401-406 412-417
  91.178   0   5  15.770  1k32F 426-428 434-441
  88.564   0   9  29.326  1k32F 434-441 451-458
  79.978   0   4  19.201  1k32F 451-458 463-466
  94.254   0   5  25.985  1k32F 474-479 485-490
  78.133   0   3  15.778  1k32F 559-564 568-573
  96.618   0  17  24.658  1k32F 568-573 591-597
  80.100   0   5  31.023  1k32F 591-597 603-615
  96.824   0   5  19.854  1k32F 603-615 621-626
  77.676   0   4  39.494  1k32F 621-626 631-635
 113.980   0   2  32.051  1k32F 741-746 749-755
  67.990   0  24  72.087  1k32F 749-755 780-784
  86.742   0   5  16.563  1k32F 806-812 818-824
  95.194   0   7  23.947  1k32F 908-910 918-920
 136.502   0  10  16.402  1k3iA 101-107 118-121
  53.381   0   6  27.872  1k3iA 190-193 200-204
  50.959   0  13  28.673  1k3iA 200-204 218-224
  71.336   0   6  13.392  1k3iA 218-224 231-238
  63.461   0   5  25.286  1k3iA 247-250 256-259
  63.075   0   7  22.052  1k3iA 256-259 267-271
  74.640   0   4  28.896  1k3iA 267-271 276-279
  56.584   0  14  16.980  1k3iA 300-302 317-320
  71.391   0   4  14.460  1k3iA 317-320 325-328
  73.949   0   5  32.218  1k3iA 354-356 362-364
  71.243   0   7  14.086  1k3iA 362-364 372-375
  78.396   0   5  13.501  1k3iA 372-375 381-384
  89.659   0   6  26.090  1k3iA 402-405 412-416
  60.137   0  14  14.289  1k3iA 412-416 431-435
 110.332   0   9  26.180  1k3iA 431-435 445-447
  68.977   0   5  23.890  1k3iA 460-463 469-472
  66.038   0  18  18.678  1k3iA 469-472 491-494
  77.467   0   4  19.721  1k3iA 491-494 499-502
  67.102   0   5  24.699  1k3iA 514-518 524-528
  78.233   0  12  23.275  1k3iA 524-528 541-546
 115.689   0   9  37.400  1k3iA 633-640 650-654
 123.225   0   2  26.106  1k3sA 24-26 29-36
 101.069   0   2   4.862  1k3sA 29-36 39-48
  74.809   0   5  22.293  1k3sA 69-72 78-86
 139.335   0   2  16.797  1k3xA 44-50 53-58
  90.283   0   4  14.860  1k3xA 53-58 63-66
 101.949   0   3  12.384  1k3xA 89-94 98-103
 111.283   0   2  39.487  1k3xA 245-249 252-256
  74.471   0   8  36.737  1k4iA 28-31 40-45
 108.725   0   2  34.747  1k4nA 68-76 79-86
  78.592   0  14  27.211  1k4nA 148-151 166-169
 114.886   0   4  21.823  1k4nA 166-169 174-178
 121.992   0   2  19.915  1k4zB 4-8 11-15
  87.747   0   8  23.929  1k4zB 121-124 133-136
  84.992   0   2  28.403  1k4zB 141-146 149-154
  94.320   0   8   9.802  1k5nA 3-12 21-28
 128.898   0   2  39.452  1k5nA 21-28 31-37
 129.727   0   7   8.202  1k5nA 94-103 111-118
 120.509   0   2  46.631  1k5nA 111-118 121-126
  81.248   0   6  27.410  1k5nA 121-126 133-135
  95.599   0   4  32.701  1k5nA 186-193 198-208
  72.449   0   7  23.508  1k5nA 257-262 270-272
 138.792   0   9  24.581  1k5nB 7-12 22-31
  75.511   0   7  24.623  1k5nB 79-84 92-95
  92.741   0   2  31.259  1k7cA 96-100 103-107
  53.068   0   4  45.107  1k7jA 30-33 38-42
  34.316   0  15  50.945  1k7jA 97-102 118-122
  88.667   0   6  32.550  1k7jA 183-186 193-196
  95.631   0   6  22.828  1k8kC 14-16 23-25
  63.658   0   6  23.544  1k8kC 23-25 32-38
 122.309   0   2  34.170  1k8kC 32-38 41-48
  90.341   0   4  11.473  1k8kC 55-61 66-71
  68.968   0   4  18.866  1k8kC 66-71 76-82
 110.373   0   2  29.177  1k8kC 76-82 85-90
  83.153   0   6  21.066  1k8kC 99-104 111-115
  62.205   0   4  24.603  1k8kC 111-115 120-125
  56.847   0   6  39.860  1k8kC 120-125 132-137
 101.395   0   5  24.158  1k8kC 145-150 156-161
  61.329   0   4  31.955  1k8kC 156-161 166-170
  43.981   0  23  23.039  1k8kC 166-170 194-197
  91.787   0   5  17.458  1k8kC 205-210 216-221
  80.266   0   3  13.266  1k8kC 216-221 225-230
  82.436   0   6  22.034  1k8kC 225-230 237-241
 135.073   0   2  21.145  1k8kC 247-254 257-262
  86.670   0   5  36.858  1k8kC 257-262 268-273
  80.287   0   4  17.350  1k8kC 268-273 278-281
 150.713   0   7  17.946  1k8kC 329-336 344-349
  76.039   0   3   9.439  1k8kC 344-349 353-358
  88.484   0   5  30.971  1k8kD 33-36 42-46
  59.951   0   7   5.558  1k8kD 42-46 54-60
  60.619   0  32  10.836  1k8kD 54-60 93-98
  90.080   0   6  19.612  1k8kD 142-144 151-156
  66.711   0   4  17.264  1k8kD 151-156 161-168
  17.691   0  17  17.707  1k8kD 197-202 220-227
 125.551   0   5  16.622  1k8kF 47-54 60-66
  95.720   0   2   2.683  1k8kF 60-66 69-74
  67.897   0  39  11.613  1k8kF 69-74 114-119
 102.350   0   8  65.749  1k8wA 54-56 65-72
 135.347   0   8  47.133  1k8wA 97-99 108-111
 111.369   0   2   4.449  1k8wA 164-177 180-187
 110.452   0   4  43.031  1k8wA 293-298 303-310
  63.094   0   5  49.809  1k8wA 303-310 316-321
  75.050   0   5  39.982  1ka1A 36-38 44-46
 121.940   0  11  33.761  1ka1A 137-145 157-164
 115.358   0   2  42.316  1ka1A 157-164 167-175
  51.920   0  20  11.718  1ka1A 167-175 196-201
  84.766   0   5  24.688  1ka1A 196-201 207-210
 120.898   0  20  10.255  1ka1A 308-310 331-334
  92.669   0   4  23.866  1kaeA 108-110 115-123
 107.256   0   2  26.406  1kafC 25-31 34-43
 104.847   0   2  60.772  1kafC 34-43 46-51
  59.547   0   4   7.554  1kafC 46-51 56-61
  72.617   0   5  19.522  1kafC 78-81 87-92
  95.072   0   4   6.839  1kcfA 42-47 52-59
  66.660   0   5  36.680  1kcfA 52-59 65-73
  75.377   0   5  28.868  1kcmA 39-48 54-63
  84.520   0  18  28.053  1kcmA 54-63 82-90
 142.928   0   2   4.119  1kcmA 82-90 93-100
 114.103   0   6  23.006  1kcmA 93-100 107-116
 136.270   0   2  35.255  1kdgA 219-225 228-234
  43.226   0   9  22.370  1kdgA 228-234 244-247
  65.052   0   5  40.948  1kdgA 356-363 369-378
  43.966   0  15  24.779  1kdgA 369-378 394-401
  66.722   0   5  50.156  1kdgA 410-413 419-423
 111.891   0   2  27.610  1kgdA 74-77 80-83
 121.525   0   2  22.653  1khxA 96-101 104-109
  62.503   0  15  33.555  1khxA 115-118 134-136
 167.040   0  18  21.923  1khxA 173-178 197-202
  93.791   0   9  24.431  1kjqA 151-155 165-167
  52.974   0   2   8.675  1kjqA 202-210 213-216
 133.316   0   2  16.661  1kjqA 261-270 273-280
 123.524   0   2  27.656  1kkoB 28-30 33-35
  63.001   0  15   7.235  1kmoA 222-228 244-249
  55.120   0   6  16.562  1kmoA 747-750 757-760
 100.131   0   8  11.492  1kmtB 7-15 24-26
 121.244   0   2  43.040  1kmtB 63-71 74-84
 128.353   0   7  11.921  1kmtB 110-119 127-136
  86.533   0   5  41.284  1kngA 120-124 130-135
 100.216   0  15  28.127  1knyB 31-36 52-57
  88.173   0   4  13.699  1knyB 63-69 74-81
 119.107   0   2  29.672  1ko7A 138-142 145-150
  93.776   0   5  29.777  1ko7A 176-181 187-190
  73.290   0   3  10.761  1ko7A 198-201 205-208
 116.945   0   2  22.021  1ko7A 248-251 254-262
  53.607   0  25  80.638  1koeA 112-114 140-145
 118.825   0   9  64.646  1koeA 140-145 155-158
  81.216   0   5  43.660  1kolA 4-8 14-18
 123.519   0  24   6.017  1kolA 36-44 69-76
  77.606   0   4  19.299  1kp6A 43-45 50-53
 108.591   0   4  14.181  1kptB 42-44 49-55
 132.608   0  10  27.422  1kptB 82-85 96-102
 106.056   0   5  48.768  1kq3A 137-141 147-152
  56.028   0   5  20.914  1kq6A 6-17 23-32
  82.207   0   4  33.894  1kq6A 23-32 37-42
  76.943   0   8  45.344  1kqfA 44-49 58-64
 118.698   0   9  45.700  1kqfA 58-64 74-80
  72.424   0   4  22.400  1kqfA 624-627 632-636
  67.607   0   4  43.164  1kqfA 798-800 805-807
 103.390   0   2  31.893  1kqfA 960-962 965-967
 134.392   0   2  35.968  1kveB 42-50 53-62
 106.809   0   2  25.587  1kxgC 25-27 30-32
 103.952   0   2  34.381  1kxgC 45-48 51-54
  40.289   0  10  35.745  1kxgC 74-82 93-102
  96.826   0   3  10.156  1kyfA 23-27 31-40
 112.611   0   2  13.843  1kyfA 31-40 43-52
  87.797   0  12  49.071  1kyfA 75-78 91-100
 118.973   0   2  30.608  1kyfA 109-116 119-126
  79.431   0   4  26.413  1kyfA 196-203 208-218
  85.669   0   4  13.555  1kyfA 208-218 223-230
  70.033   0  12  12.853  1kyqC 72-74 87-90
 140.905   0   3  19.511  1kyqC 152-156 160-164
 113.332   0   2  43.050  1kzfA 73-79 82-91
  25.581   0  24  40.287  1kzfA 82-91 116-123
  94.279   0   5  39.239  1kzfA 178-184 190-197
 132.483   0   7   4.578  1kzqA 108-115 123-129
 119.301   0   2  17.349  1kzqA 135-137 140-142
 101.415   0   9  53.828  1kzqA 181-183 193-195
 100.141   0   5  19.825  1kzqA 232-240 246-254
  74.468   0   6  52.391  1l1lD 493-497 504-508
  51.444   0   6  32.822  1l1lD 594-596 603-611
  82.745   0  11  10.508  1l3kA 40-45 57-62
  77.448   0  11  18.738  1l3kA 131-136 148-153
 100.334   0   4  21.982  1l3lC 37-42 47-51
  49.825   0  25  16.227  1l3lC 83-86 112-120
  94.645   0   3  32.931  1l3lC 112-120 124-132
  62.059   0   5  21.960  1l6rB 72-74 80-82
  46.492   0   4  31.426  1l6rB 136-140 145-149
  55.928   0   7  59.634  1l7aA 43-46 54-63
  88.477   0   3  30.966  1l7aA 54-63 67-76
  77.352   0   4  46.000  1l9xC 211-218 223-230
  94.789   0   4  10.789  1l9xC 223-230 235-238
  45.687   0  10  10.926  1lb6A 42-49 60-68
 127.886   0  11   7.334  1lb6A 83-88 100-105
  54.605   0  23  43.679  1lbuA 133-135 159-162
  69.434   0  10   8.861  1lbuA 183-185 196-199
 100.366   0   4   2.314  1lc0A 182-191 196-204
  79.933   0   5  32.872  1lc0A 196-204 210-217
  98.214   0  12  24.001  1lc5A 208-213 226-229
  76.809   0   6  45.289  1lc5A 290-292 299-304
  97.163   0   2  43.714  1lf6B 51-55 58-63
 108.164   0   7  34.644  1lf6B 93-99 107-113
 105.791   0   4  13.672  1lf6B 107-113 118-126
  72.277   0   5  16.610  1lf6B 118-126 132-141
 121.080   0   2  30.138  1lf6B 166-173 176-183
 126.830   0   2   7.823  1lf6B 176-183 186-192
  66.854   0   6  45.362  1lf6B 516-518 525-527
  67.191   0   2  16.308  1lf6B 564-567 570-573
 106.679   0   3  29.437  1lfpA 83-91 95-103
  94.961   0   4  13.075  1lfpA 163-165 170-175
  71.917   0   8  17.589  1lj8A 84-87 96-98
  71.516   0   5  33.759  1llfA 3-5 11-13
  71.985   0   2  19.237  1llfA 502-506 509-513
  78.303   0   4   7.411  1lmiA 13-17 22-33
  31.629   0  12  37.298  1lmiA 22-33 46-58
 112.437   0   5  30.569  1lmiA 68-71 77-79
  88.912   0   4  38.909  1lmiA 116-120 125-129
  68.639   0   5  45.949  1lmlA 32-34 40-42
  92.652   0   5  43.174  1lmlA 127-133 139-145
  61.688   0   9  34.807  1lmlA 184-187 197-200
  42.189   0  14  59.536  1lmlA 388-394 409-417
  89.245   0   4  14.277  1lmlA 409-417 422-426
  70.654   0  12  36.115  1lmlA 441-443 456-458
 101.781   0   2  14.026  1ln1A 31-36 39-45
  87.230   0   6  29.924  1ln1A 39-45 52-60
 117.405   0   2  32.984  1ln1A 85-93 96-103
  98.669   0   8  10.991  1ln1A 96-103 112-123
  69.492   0   6  18.374  1ln1A 112-123 130-137
  80.015   0   5  41.962  1ln1A 155-163 169-177
 112.629   0  12  34.142  1lniB 53-56 69-72
  94.884   0   6  32.471  1lniB 69-72 79-82
 116.987   0   7  46.712  1lniB 79-82 90-93
  77.291   0  12  44.749  1lnsA 167-174 187-194
  70.593   0   7  41.474  1lnsA 533-536 544-547
 102.714   0  14  24.353  1lnsA 650-653 668-670
  87.757   0   4   7.236  1lo7A 77-87 92-101
  78.138   0   5  42.517  1lo7A 92-101 107-117
 129.782   0   2  26.607  1lo7A 120-123 126-129
 114.704   0  13  50.734  1lpbA 68-70 84-88
  77.704   0   5  22.738  1lq9A 45-52 58-65
 112.155   0   6  11.780  1lqtB 273-279 286-296
  64.416   0   5  56.955  1lqtB 286-296 302-314
 111.244   0   5  24.745  1lqvA 10-19 25-33
 130.772   0   2  40.033  1lqvA 25-33 36-44
 116.708   0   4  16.733  1lqvA 36-44 49-52
  92.914   0   8   8.021  1lqvA 93-102 111-118
 121.336   0   2  45.331  1lqvA 111-118 121-127
  77.766   0   4  25.389  1lqvA 121-127 132-135
 106.743   0   5  36.739  1lr0A 54-60 66-73
 127.576   0  10  25.104  1lr5B 25-31 42-48
  95.878   0  11  20.885  1lr5B 72-76 88-92
  33.624   0  34  50.371  1lrzA 2-5 40-46
  95.938   0   5  38.634  1lrzA 40-46 52-63
 115.025   0   3  38.968  1lrzA 52-63 67-71
 107.546   0   5  46.809  1lrzA 112-116 122-125
  84.848   0   2   4.530  1lrzA 310-321 324-332
 135.556   0   7  25.800  1lshA 6-19 27-40
  78.895   0   4  27.624  1lshA 27-40 45-60
 118.899   0   6  32.614  1lshA 45-60 67-69
 118.011   0   2  25.333  1lshA 85-90 93-98
  50.265   0   2  18.991  1lshA 128-135 138-148
  71.040   0   5  39.367  1lshA 138-148 154-169
  87.479   0   6  35.589  1lshA 192-203 210-222
 122.313   0   9  11.187  1lshA 210-222 232-247
  87.503   0   4   4.987  1lshA 609-617 622-631
 121.232   0   9   2.237  1lshA 622-631 641-650
  98.073   0   2  17.603  1lshA 641-650 653-663
 118.269   0   2  45.270  1lshA 723-729 732-739
  69.837   0   5  40.597  1lshA 776-794 800-820
 133.245   0  17  20.998  1lshA 800-820 838-859
  97.466   0   4   6.240  1lshA 838-859 864-886
  88.460   0   4   6.042  1lshA 864-886 891-896
  61.607   0   2   2.128  1lshA 903-918 921-926
 133.657   0  13   3.101  1lshA 1005-1015 1029-1038
  88.765   0   4  46.246  1lu4A 8-11 16-18
 100.789   0   5  25.506  1lu4A 102-106 112-115
 117.342   0   2  32.678  1luaB 236-240 243-246
  71.257   0   4  19.523  1lxjA 40-42 47-52
  87.028   0   8  23.823  1lzlA 49-56 65-72
 119.778   0   2  18.097  1m0wB 123-136 139-148
  76.187   0   6  41.904  1m0wB 261-263 270-272
  98.222   0   5  37.602  1m0wB 270-272 278-284
 114.442   0   2  22.027  1m0wB 428-430 433-435
 103.215   0   4  25.069  1m0wB 440-451 456-469
  42.803   0  39  27.322  1m15A 166-169 209-212
 130.184   0   5  19.869  1m15A 209-212 218-222
  31.520   0   5  17.022  1m15A 218-222 228-235
  78.462   0  13  30.329  1m15A 306-309 323-327
  37.033   0  11  40.442  1m1fA 5-10 22-27
 118.235   0  13  45.698  1m1fA 22-27 41-46
  64.769   0  10  36.807  1m1fA 58-60 71-73
 124.744   0  19  35.271  1m1sA 79-88 108-115
  92.667   0  10  16.270  1m1zB 33-36 47-52
  98.890   0   6  19.475  1m1zB 62-64 71-79
 162.375   0  39  10.413  1m1zB 71-79 119-127
 125.364   0   2  14.148  1m1zB 119-127 130-135
 102.971   0   2   3.679  1m1zB 144-148 151-155
  98.668   0   5  10.147  1m1zB 191-196 202-206
  69.475   0  19  35.301  1m22A 200-203 223-228
 106.349   0   3  12.476  1m2dA 65-68 72-74
 156.084   0  25  44.672  1m2dA 72-74 100-102
  57.285   0  11  17.801  1m32D 186-189 201-207
  20.558   0  35  42.805  1m4iB 9-12 48-54
 123.293   0   2  44.134  1m4iB 48-54 57-71
 108.603   0   2  29.660  1m4iB 57-71 74-86
  57.976   0   2  20.425  1m4iB 138-142 145-148
 104.651   0   2  34.795  1m4jB 27-33 36-42
  98.230   0  10  39.578  1m4lA 33-37 48-52
 107.556   0   7  36.810  1m4uA 165-181 189-205
  42.576   0   4  30.315  1m55A 77-83 88-95
  83.590   0   4  17.669  1m5qO 12-17 22-30
  95.174   0   5  16.724  1m5qO 22-30 36-42
  86.599   0   5  28.800  1m5qO 36-42 48-54
  73.986   0   4  17.317  1m5qO 86-89 94-97
 134.610   0   3  20.293  1m5qO 94-97 101-104
  73.225   0   2   8.548  1m5qO 101-104 107-109
  84.058   0  10  27.836  1m6sC 196-200 211-215
  68.131   0   4  14.943  1m9zA 35-42 47-54
  94.595   0   5  35.293  1maiA 17-22 28-35
  76.742   0   5  20.769  1maiA 28-35 41-44
  71.630   0  12  33.661  1maiA 41-44 57-59
  19.255   0  18  22.969  1maiA 66-68 87-90
  94.056   0   8  12.548  1maiA 87-90 99-102
  99.223   0   2  24.030  1mc2A 66-69 72-75
  88.266   0   7  10.396  1mdaJ 33-38 46-52
  95.040   0   5  26.634  1mdaJ 46-52 58-64
  80.860   0   6  21.394  1mdaJ 69-72 79-86
 116.545   0   7  26.730  1mdaJ 79-86 94-101
  95.000   0   6  42.443  1mdaJ 94-101 108-113
  63.133   0   5  21.973  1mdaJ 138-142 148-153
  80.982   0   3  28.407  1mdaJ 148-153 157-163
 127.263   0   2  14.845  1mdaJ 171-174 177-180
  87.832   0   7  26.397  1mdaJ 177-180 188-191
  97.493   0   6  13.126  1mdaJ 224-227 234-237
  82.612   0   5  16.013  1mdaJ 269-271 277-284
 144.413   0  10  48.217  1mdaJ 277-284 295-300
  98.321   0   6  13.670  1mdaJ 318-321 328-333
  73.731   0   4  13.478  1mdaJ 328-333 338-343
 104.928   0   4  30.754  1mdaJ 338-343 348-352
 129.408   0   2  24.652  1mgtA 2-9 12-20
  96.195   0   3  39.546  1mgtA 12-20 24-30
  95.539   0   8  31.984  1mixA 117-123 132-139
  88.747   0   2   2.092  1mixA 132-139 142-146
  94.496   0   6  37.256  1mixA 142-146 153-158
  92.697   0   3   0.783  1mixA 164-167 171-175
  96.789   0   8   6.179  1mixA 171-175 184-187
 109.228   0   2  31.107  1mj5A 12-16 19-26
  76.001   0   3  23.012  1mjnA 39-46 50-54
  98.329   0   5  12.580  1mk0A 4-10 16-21
  27.679   0  38  37.080  1mk4B 3-6 45-49
 124.851   0   2  44.771  1mk4B 45-49 52-61
  59.556   0   6  19.882  1mk4B 52-61 68-76
 119.329   0   2  36.101  1mk4B 132-134 137-139
  90.476   0   4  18.167  1mkfB 77-79 84-89
 103.829   0   2   2.015  1mkfB 127-132 135-138
 103.277   0   3  11.054  1mkfB 144-147 151-159
 128.438   0   2  14.100  1mkfB 181-189 192-201
  85.559   0   9  48.205  1mkfB 244-246 256-260
 105.463   0  18  55.773  1mkfB 256-260 279-285
  69.932   0  15  21.488  1mkfB 294-300 316-325
 121.883   0   2  30.644  1mkfB 316-325 328-331
  90.092   0   5  33.231  1mkfB 340-343 349-354
  93.356   0   2   3.276  1mkfB 362-369 372-377
  77.231   0   5  32.125  1mnnA 35-38 44-47
 106.997   0   2  30.146  1mnnA 100-102 105-109
  34.957   0  21  35.324  1mnnA 221-223 245-247
  77.215   0   9  33.125  1mnnA 297-299 309-317
 128.633   0   2  13.351  1mo9B 159-162 165-168
 100.281   0   2  27.210  1mo9B 165-168 171-174
  82.086   0   9  13.387  1mo9B 277-281 291-296
  58.068   0   2  16.005  1mo9B 291-296 299-304
  64.358   0   3  24.620  1mo9B 389-392 396-401
  79.694   0  32   3.609  1mo9B 414-419 452-458
  94.723   0   5  27.889  1mo9B 452-458 464-471
  76.289   0   4  10.960  1mpgA 28-30 35-41
 134.492   0   2  13.259  1mpgA 35-41 44-53
  87.558   0   4  17.683  1mpgA 44-53 58-63
  93.948   0   4  39.840  1mr7A 154-157 162-166
  77.854   0   5  37.589  1mrzA 196-203 209-218
  85.837   0   9  41.145  1mrzA 209-218 228-234
 115.694   0   2  23.247  1ms9A 31-36 39-44
 124.687   0   2  26.533  1ms9A 47-56 59-67
 137.335   0   9  38.090  1ms9A 59-67 77-84
 130.606   0   7  25.023  1ms9A 77-84 92-97
 113.883   0   2  18.369  1ms9A 107-116 119-127
 144.601   0  15  32.965  1ms9A 119-127 143-155
  77.837   0   6  18.012  1ms9A 143-155 162-167
  87.724   0   4  41.651  1ms9A 204-212 217-224
 107.350   0   2  30.878  1ms9A 246-250 253-257
  75.662   0   9  22.990  1ms9A 253-257 267-270
 112.309   0   2  31.657  1ms9A 303-308 311-319
  98.243   0  11  37.398  1ms9A 311-319 331-336
  97.083   0   4  26.284  1ms9A 331-336 341-346
 109.512   0   2  20.125  1ms9A 357-362 365-374
 129.630   0   2  19.833  1ms9A 365-374 377-384
  82.053   0   2  29.650  1ms9A 460-463 466-469
 140.979   0   7  36.352  1ms9A 512-518 526-532
  70.610   0   5  33.137  1ms9A 526-532 538-542
 104.959   0   2  14.807  1ms9A 559-566 569-574
 143.002   0   7  26.151  1mscA 7-10 18-24
  82.417   0   5  40.538  1mscA 18-24 30-33
 114.362   0   9  16.076  1mscA 30-33 43-50
  64.379   0   4  23.577  1mscA 43-50 55-64
 106.534   0  19   9.942  1mscA 55-64 84-93
 134.488   0  20  27.576  1mspB 88-95 116-124
  82.435   0  14  42.292  1mswD 227-229 244-246
  85.988   0   5  48.222  1mswD 418-420 426-428
  76.375   0   5  22.285  1mswD 725-728 734-737
  62.799   0   2  17.672  1mtpA 176-182 185-203
 115.235   0   2  14.379  1mtpA 185-203 206-212
  94.296   0   5  26.556  1mtpA 206-212 218-223
  90.901   0  28  48.970  1mtpA 257-264 293-306
  64.716   0   2   4.272  1mtpA 293-306 309-321
 107.529   0   2  24.244  1mtyE 423-427 430-434
 106.973   0   2  37.693  1mtzA 6-12 15-22
  65.519   0  18  18.124  1musA 92-103 122-133
 101.339   0   5  31.627  1musA 122-133 139-148
  81.289   0   5  36.385  1musA 244-247 253-256
  82.823   0   4  20.471  1musA 259-272 277-286
  99.501   0  10  16.202  1musA 277-286 297-302
 112.461   0   2  34.519  1mvfD 7-9 12-14
 107.177   0   2  31.662  1mvfD 33-38 41-46
 106.328   0   2  32.360  1mw9X 510-513 516-519
  87.592   0  15  10.097  1mwqB 40-45 61-67
 119.045   0   2  31.889  1mxrA 173-177 180-184
 100.552   0   2   4.186  1my7B 35-40 43-46
 111.297   0  10  48.425  1my7B 76-83 94-99
  76.491   0  10  58.067  1n12C 57-59 70-76
 102.473   0   7  12.855  1n13L 36-46 54-60
  58.877   0   5  45.856  1n35A 73-75 81-83
  70.491   0   6  53.060  1n35A 103-105 112-115
  85.768   0   7  26.672  1n35A 516-518 526-528
  68.641   0   7  31.769  1n35A 625-629 637-641
  66.055   0   7  11.485  1n35A 659-664 672-677
 130.639   0   2   9.286  1n35A 729-732 735-740
 117.873   0   2  14.551  1n35A 779-781 784-787
  82.246   0   6  25.804  1n35A 851-854 861-864
  76.063   0   9  13.257  1n3lA 275-277 287-289
  75.457   0   5  42.921  1n57A 60-62 68-70
 132.148   0   2  11.035  1n57A 251-254 257-260
 117.465   0   2  32.002  1n62A 4-10 13-19
 106.130   0   2  33.776  1n62A 51-54 57-60
 101.980   0   2  27.367  1n62C 63-66 69-73
  58.553   0   2  10.147  1n62C 135-140 143-148
 126.694   0  11   7.031  1n62C 180-185 197-202
  72.158   0   5  47.349  1n62E 94-96 102-104
  85.439   0   4  10.946  1n62E 221-227 232-237
 114.541   0   5  40.450  1n62E 314-322 328-338
  89.279   0   5  17.154  1n62E 507-513 519-523
 108.015   0   2  29.686  1n62E 606-609 612-615
 127.144   0   6  15.933  1n62E 612-615 622-624
  89.700   0   5  19.129  1n62E 659-669 675-685
 127.216   0   2  44.876  1n67A 96-98 101-108
  68.044   0   5  35.324  1n67A 101-108 114-118
 148.532   0   2  11.544  1n67A 147-155 158-166
 126.928   0   2  14.776  1n67A 172-174 177-187
  87.389   0   4   2.644  1n67A 177-187 192-199
 144.993   0  16  36.276  1n67A 231-237 254-256
  63.053   0   6  14.270  1n67A 262-264 271-274
  82.347   0   6  35.454  1n67A 302-311 318-326
 112.812   0  11   3.572  1n67A 318-326 338-342
 129.918   0   2  35.752  1n71B 46-52 55-66
 159.595   0   3  29.611  1n71B 55-66 70-78
 101.673   0   9  11.055  1n71B 153-158 168-174
 135.389   0   2  29.073  1n7vA 135-137 140-142
  62.210   0  10  45.999  1n7vA 197-199 210-212
  94.994   0   7  19.813  1n7vA 283-286 294-297
  80.788   0   6   5.359  1n7vA 323-329 336-342
 118.903   0   4  31.400  1n7vA 354-359 364-370
 104.250   0   4  39.428  1n7vA 364-370 375-383
 124.048   0   2  33.658  1n7vA 375-383 386-395
  81.882   0  17  33.693  1n7vA 429-432 450-453
  96.890   0   2  16.982  1n7vA 467-470 473-476
  74.301   0  14  16.643  1n7vA 473-476 491-494
 106.598   0   2  19.721  1n7vA 521-525 528-533
  83.424   0  12  15.657  1n7vA 528-533 546-548
 132.072   0  32  43.533  1n7zA 37-42 75-80
  79.256   0  14  24.085  1n7zA 111-114 129-135
 154.863   0  17  34.037  1n7zA 140-142 160-162
 104.129   0   2  37.935  1n9pA 32-41 44-51
  62.356   0   6  40.827  1n9pA 130-138 145-153
  57.588   0   4  39.351  1n9pA 167-169 174-176
  79.869   0   7  41.603  1na6A 63-70 78-85
  84.690   0  10  15.511  1na6A 78-85 96-100
 109.811   0   9  22.797  1na6A 117-123 133-138
  81.547   0   4   9.376  1nbwD 62-66 71-76
 152.847   0   9  22.472  1nbwD 71-76 86-89
  93.347   0   6  20.681  1nc7D 60-67 74-80
  59.948   0  13  51.489  1ne2B 162-173 187-197
 143.515   0  13  23.327  1nepA 13-21 35-44
 123.467   0   2  27.102  1nepA 52-59 62-65
  99.203   0   5  33.447  1nepA 104-112 118-127
 127.279   0   2  26.700  1nfpA 65-68 71-75
  54.169   0   3  10.540  1nh1A 145-151 155-163
  62.944   0   4  33.713  1nigA 4-7 12-15
  69.165   0   5  28.845  1nijA 45-50 56-60
  82.420   0   4  35.359  1nijA 56-60 65-67
  74.010   0   8  13.567  1nijA 255-262 271-276
 136.681   0   2   5.615  1nijA 271-276 279-284
 112.267   0  12  38.715  1njhA 24-32 45-55
  99.335   0   4  22.498  1njhA 57-63 68-74
  90.190   0   3  15.706  1njhA 68-74 78-84
  60.228   0   5  17.419  1njhA 86-89 95-101
  88.969   0   4   1.885  1njhA 95-101 106-113
  71.369   0  15  34.427  1njrA 121-124 140-145
  90.744   0   2   5.995  1nkgA 3-7 10-14
  92.602   0   6  18.162  1nkgA 10-14 21-26
  85.674   0   5  32.054  1nkgA 21-26 32-37
 117.783   0   2  20.776  1nkgA 59-65 68-74
  95.565   0   3  12.969  1nkgA 68-74 78-85
  94.985   0   4  31.102  1nkgA 78-85 90-97
 157.686   0   3  30.429  1nkgA 133-136 140-143
 122.581   0   2  31.005  1nkgA 140-143 146-148
 101.042   0   4  12.712  1nkgA 162-166 171-175
  53.395   0   4   9.550  1nkgA 193-195 200-207
  94.757   0   2   8.615  1nkgA 273-279 282-287
 134.671   0   2  44.304  1nkgA 302-310 313-322
  87.338   0   2   4.021  1nkiA 29-34 37-42
 126.655   0   2  19.241  1nkiA 37-42 45-51
  78.310   0   5  40.676  1nkiA 98-102 108-112
  92.929   0  10  23.082  1nkoA 77-79 90-92
 132.444   0   2   1.585  1nkoA 101-109 112-126
  63.178   0   4   9.904  1nkrA 37-43 48-53
 116.248   0   2  27.349  1nkrA 55-57 60-67
 115.709   0  14  55.087  1nkrA 76-83 98-102
 110.227   0   6  18.114  1nkrA 137-142 149-152
 114.237   0  14  48.568  1nkrA 174-181 196-200
  50.293   0  18  34.697  1nlfA 209-214 233-240
  62.433   0   9  39.327  1nlfA 233-240 250-254
  81.017   0   5  51.250  1nlfA 250-254 260-262
  73.534   0   4   0.527  1nlqB 49-55 60-67
 122.814   0   2  27.730  1nnwB 125-129 132-136
  66.897   0   2   9.302  1nnwB 180-184 187-191
  87.421   0   5  22.890  1nnwB 205-211 217-222
  76.734   0   4  12.625  1np6A 66-70 75-79
 130.216   0   2  23.131  1npdA 93-97 100-104
  71.930   0   4  28.942  1nqkA 148-151 156-160
  75.227   0   5  39.922  1nqzA 153-158 164-172
 116.990   0   2  19.671  1nqzA 164-172 175-177
  99.974   0   2  23.627  1nr0A 32-37 40-45
 113.829   0   7  10.490  1nr0A 40-45 53-55
  83.333   0   5  21.076  1nr0A 62-67 73-78
  90.983   0   3  16.358  1nr0A 73-78 82-87
 103.873   0   7  26.962  1nr0A 82-87 95-100
  96.428   0   5  19.913  1nr0A 106-111 117-122
  41.733   0   6  11.537  1nr0A 117-122 129-133
  77.302   0   6  15.253  1nr0A 150-155 162-167
  66.673   0   4  29.412  1nr0A 162-167 172-176
 100.813   0   4  44.828  1nr0A 172-176 181-186
  91.940   0   5  17.984  1nr0A 193-198 204-209
  83.653   0   5  19.557  1nr0A 204-209 215-218
 108.307   0   5  34.041  1nr0A 215-218 224-227
  90.389   0   5  25.496  1nr0A 242-247 253-258
  68.758   0   3  12.760  1nr0A 253-258 262-267
  84.299   0   4  38.465  1nr0A 262-267 272-278
  84.591   0   2   2.488  1nr0A 287-293 296-301
  88.298   0   4  32.090  1nr0A 296-301 306-310
  75.089   0   4  40.720  1nr0A 306-310 315-320
  94.599   0   5  18.182  1nr0A 327-332 338-343
  86.374   0   4  20.786  1nr0A 338-343 348-352
 100.161   0   5  18.675  1nr0A 348-352 358-360
  79.160   0   5  22.289  1nr0A 370-375 381-385
  72.063   0   3  13.118  1nr0A 381-385 389-393
 109.163   0  13  15.464  1nr0A 389-393 407-409
 100.837   0   6  12.655  1nr0A 414-419 426-430
  82.337   0   2   5.794  1nr0A 426-430 433-437
  74.258   0   4  25.840  1nr0A 433-437 442-446
  93.092   0   5  13.016  1nr0A 451-456 462-467
  71.473   0   3  16.814  1nr0A 462-467 471-478
 118.657   0   2  21.709  1nr0A 471-478 481-489
  91.777   0   5   8.979  1nr0A 494-499 505-510
  73.656   0   4  21.449  1nr0A 505-510 515-519
  95.007   0   5  22.433  1nr0A 539-544 550-555
  66.053   0   4  24.192  1nr0A 550-555 560-564
 117.206   0   8   7.229  1nr0A 560-564 573-575
 100.202   0   4  28.315  1nr0A 584-589 594-599
  70.461   0   4  25.378  1nr0A 594-599 604-608
 113.773   0   5  27.778  1nrjA 4-8 14-19
  67.739   0  11  22.015  1nrjA 58-62 74-80
  77.168   0   4  12.701  1nrjA 74-80 85-91
  68.765   0   8  17.699  1nrjB 47-49 58-61
  84.049   0   5  36.746  1nszA 3-7 13-18
  81.107   0   5  22.627  1nszA 13-18 24-28
  68.901   0   4  37.305  1nszA 24-28 33-39
 117.510   0   2  31.242  1nszA 76-79 82-85
  96.664   0   3   9.823  1nszA 108-113 117-126
  61.840   0  10  12.579  1nszA 117-126 137-146
  87.257   0   3  10.135  1nszA 137-146 150-159
 130.075   0   2   8.579  1nszA 258-262 265-271
  75.540   0   4  22.480  1nthA 75-77 82-84
 116.614   0   6  21.645  1nthA 102-104 111-113
  44.659   0   2   7.963  1ntvA 62-68 71-76
  97.641   0   5  32.238  1ntvA 71-76 82-86
  80.517   0   6  23.665  1ntvA 91-96 103-108
 103.081   0   6  24.590  1ntvA 103-108 115-121
 111.052   0   4  20.778  1nu0A 4-9 14-21
  79.243   0   4   9.092  1nu0A 14-21 26-34
 105.567   0   2  17.692  1nu3B 78-91 94-105
  85.456   0   5  26.670  1nu3B 94-105 111-123
 124.364   0   2  45.328  1nu3B 111-123 126-133
 121.904   0  10  28.300  1nuyA 113-121 132-140
 117.655   0  20  20.471  1nuyA 132-140 161-167
  44.905   0   3  14.497  1nuyA 161-167 171-177
  73.465   0   2  10.468  1nuyA 171-177 180-186
  64.226   0   6  50.388  1nuyA 180-186 193-197
 143.567   0  19  15.532  1nuyA 294-296 316-319
 110.247   0   2  32.362  1nv8B 87-90 93-96
  81.633   0   5  55.655  1nv8B 265-268 274-280
  97.426   0   4  53.689  1nwzA 29-33 38-42
  85.289   0   6  24.324  1nwzA 89-96 103-111
  74.225   0   6  28.009  1nwzA 103-111 118-124
  85.896   0   7  36.433  1nxmA 11-14 22-25
 104.905   0   2   9.809  1nxmA 29-31 34-36
  76.918   0   9  15.646  1nxmA 92-98 108-113
 132.549   0   2   2.990  1nxuB 68-73 76-80
 102.583   0  20   7.703  1nxuB 133-138 159-163
 103.398   0   5   2.927  1nxuB 159-163 169-173
  99.472   0   3  10.893  1nz0C 26-29 33-39
  54.158   0  28  31.253  1nzjA 98-101 130-133
  61.260   0   3  13.690  1nzjA 141-144 148-151
  86.005   0  18  30.336  1o13A 14-19 38-45
 102.723   0   2  46.096  1o13A 38-45 48-56
  32.367   0  12  30.967  1o1yA 122-130 143-150
 127.778   0   7   5.785  1o1yA 161-165 173-176
 127.836   0   2  11.022  1o1yA 173-176 179-182
 144.745   0  30  11.114  1o22A 19-25 56-66
 143.679   0  20  34.660  1o22A 75-80 101-107
 123.856   0   2  24.722  1o22A 109-111 114-119
 132.431   0   2  11.693  1o22A 114-119 122-128
  60.173   0   5  39.547  1o2dA 159-163 169-173
 125.060   0   2  46.369  1o50A 50-55 58-64
 107.296   0   5  57.508  1o50A 128-132 138-143
 101.122   0   5   7.802  1o57B 57-62 68-73
  62.858   0   8  31.811  1o57B 170-175 184-189
 131.116   0  16  50.913  1o59A 124-130 147-154
 110.418   0  15  45.285  1o59A 288-294 310-317
  83.553   0   5  34.694  1o5lA 51-56 62-68
  94.190   0   4  24.611  1o5uA 59-64 69-73
  81.774   0  12  19.698  1o69A 175-179 192-196
 118.805   0   2  18.251  1o6vA 422-424 427-431
 129.944   0   2  17.967  1o6vA 438-449 452-463
  75.384   0   5  54.562  1o75B 71-85 91-106
  59.570   0   5  26.858  1o75B 110-114 120-123
 121.148   0   2  28.526  1o75B 137-140 143-152
  27.180   0   8  18.667  1o75B 212-220 229-237
 108.841   0  11  12.747  1o75B 255-262 274-276
  95.907   0   5  10.110  1o75B 311-319 325-331
 111.597   0   2  16.711  1o75B 340-344 347-351
 126.248   0   7  12.717  1o75B 362-366 374-378
  82.407   0   6  20.233  1o75B 396-401 408-412
 108.304   0   9  43.817  1o7fA 94-98 108-113
 161.201   0  12  36.022  1o7fA 259-261 274-277
  71.904   0   3  35.903  1o7fA 390-394 398-403
  65.189   0   2  16.815  1o7iA 28-32 35-46
  95.238   0   2  19.681  1o7jC 153-156 159-162
 104.409   0   2  23.268  1o7jC 186-189 192-195
  64.454   0   9  10.890  1o7zA 24-30 40-45
  78.391   0   5  35.586  1o7zA 40-45 51-53
 108.993   0   2  35.309  1o8xA 13-16 19-22
  99.544   0   5  25.047  1o8xA 111-116 122-124
  66.432   0  24  15.065  1o98A 438-442 467-471
 114.340   0   2  12.131  1o9gA 229-232 235-241
 100.276   0  28  35.061  1o9yA 20-22 51-56
 137.169   0   2  41.713  1o9yA 51-56 59-69
 126.267   0   2  33.814  1o9yA 59-69 72-80
  71.390   0   5  39.672  1oa8B 19-21 27-29
  67.179   0   5  36.036  1oa8B 53-60 66-73
 113.284   0   4  26.593  1oa8B 66-73 78-85
  66.311   0   3  26.897  1oa8B 90-92 96-99
 109.231   0   7  12.736  1oaoC 417-419 427-431
  88.555   0  11  23.672  1oaoC 502-506 518-520
  71.487   0   4  29.233  1oaoC 600-605 610-615
 142.906   0   2   5.578  1obbA 195-201 204-212
  32.166   0  12  49.487  1obbA 369-376 389-397
  52.838   0   2   7.469  1obbA 389-397 400-403
  65.018   0   5  44.141  1od3A 60-63 69-72
 148.874   0   6  27.003  1od3A 104-110 117-123
  88.861   0   9   4.593  1odmA 89-91 101-105
  52.632   0   2  18.088  1odmA 231-235 238-241
  60.994   0   3  19.740  1oeyB 7-11 15-19
 132.416   0   2  30.547  1oeyJ 7-14 17-24
  63.984   0   5  40.095  1oeyJ 51-56 62-64
  57.483   0   5  52.385  1of8B 223-227 233-237
  91.605   0  37  23.829  1ogoX 58-60 98-106
  73.852   0   5  34.831  1ogoX 139-141 147-151
  59.340   0   6  29.930  1oh4A 34-43 50-57
 106.550   0   3  25.032  1oh4A 100-104 108-110
 120.726   0   2  28.788  1oh4A 124-127 130-140
 112.534   0   7  18.845  1oi0D 94-98 106-109
  69.646   0   6  41.035  1oi2A 36-38 45-47
  47.910   0  19  25.732  1oi2A 194-200 220-223
 134.252   0  11  51.227  1oi2A 220-223 235-237
  69.359   0   4  29.759  1oi2A 258-266 271-279
 122.740   0   3  10.016  1oi7A 125-128 132-135
 112.072   0   2  34.619  1oisA 132-135 138-143
  70.379   0   6  35.813  1oisA 206-209 216-218
 101.450   0   5  42.738  1oj5A 8-13 19-23
  76.213   0   5  39.024  1oj5A 69-78 84-94
  70.767   0   9  24.697  1oj5A 84-94 104-112
  67.482   0   4  22.571  1ok0A 12-16 21-25
  96.191   0  10  48.951  1ok0A 31-35 46-48
 110.663   0  12  40.384  1ok3B 13-15 28-33
 109.516   0  14  58.701  1ok3B 75-77 92-97
 118.615   0   9  19.339  1ok3B 140-143 153-158
  96.811   0   2  34.689  1ok3B 169-175 178-181
 116.006   0  11  35.648  1ok3B 202-204 216-221
 127.355   0   2  33.311  1ok3B 232-238 241-244
 115.140   0   2  30.053  1oltA 283-286 289-291
  67.053   0   2  23.988  1oltA 307-309 312-314
 102.356   0   4  15.739  1oltA 320-324 329-332
  98.483   0   2  19.986  1oltA 329-332 335-339
  79.165   0  17  53.111  1oltA 335-339 357-362
  88.340   0   3  15.130  1oltA 416-418 422-425
  69.395   0   5  21.295  1olzB 31-34 40-44
  72.564   0   3  10.511  1olzB 40-44 48-53
 116.943   0   6  29.791  1olzB 48-53 60-65
 120.603   0   2  22.597  1olzB 91-98 101-106
  72.136   0   6  18.137  1olzB 101-106 113-118
 117.627   0   2  25.925  1olzB 144-148 151-157
  87.441   0   7  31.892  1olzB 151-157 165-169
  87.550   0  12  19.901  1olzB 189-196 209-217
  59.198   0  10  47.747  1olzB 209-217 228-236
 109.634   0  17  22.286  1olzB 228-236 254-257
  87.229   0   8  21.088  1olzB 271-278 287-293
  79.483   0   7  28.515  1olzB 287-293 301-307
  84.503   0   7  26.694  1olzB 322-325 333-336
  73.114   0   5  34.336  1olzB 399-408 414-422
  88.547   0   3  19.756  1olzB 414-422 426-432
  60.964   0   4  33.259  1olzB 426-432 437-444
  74.821   0   8  20.733  1olzB 454-457 466-470
  72.520   0   2   5.238  1olzB 466-470 473-477
  68.762   0   4  29.025  1olzB 499-502 507-510
  65.400   0   4  35.792  1olzB 599-608 613-624
  91.744   0   7  31.000  1omzB 143-147 155-157
  63.177   0   3  26.010  1on2B 52-55 59-62
  68.632   0   3  19.295  1onwA 16-18 22-25
 108.254   0   2  43.386  1onwA 27-31 34-39
 111.674   0   5  44.863  1onwA 356-359 365-370
 122.163   0   2  40.780  1onwA 365-370 373-377
  78.493   0   7   6.245  1oo0A 6-14 22-27
  78.869   0   4   5.990  1oo0A 22-27 32-38
  88.807   0   8   5.069  1oo0A 32-38 47-52
 127.102   0   2   3.435  1oo0A 85-93 96-102
 115.670   0   2  23.067  1ooeB 221-227 230-235
  59.469   0   5  25.503  1oq1D 31-34 40-44
 137.756   0  25  27.534  1oq1D 78-86 112-119
  36.075   0  12  14.587  1oq1D 112-119 132-138
 103.257   0   3  39.930  1oq1D 132-138 142-148
 126.128   0   2   3.997  1oq1D 161-168 171-176
 129.966   0   2  40.585  1oq1D 171-176 179-185
 124.728   0   2  23.019  1oqjA 9-14 17-22
 106.704   0  13  24.770  1oqjA 17-22 36-38
 109.772   0   2  36.533  1oqjA 36-38 41-43
  43.691   0  12  53.835  1oruB 47-49 62-64
  83.229   0   5  62.292  1osyB 24-27 33-39
 129.669   0   2  30.675  1osyB 49-54 57-62
 108.333   0   8  37.252  1osyB 92-97 106-112
  18.401   0  16  33.056  1ou8B 27-32 49-53
  71.775   0   3   7.045  1ou8B 60-64 68-75
 127.982   0   2  31.985  1ou8B 68-75 78-85
 117.815   0   5  18.279  1ou8B 89-94 100-102
 107.382   0   6  52.327  1ouwB 29-34 41-49
 108.717   0   5   4.721  1ouwB 41-49 55-61
 109.374   0   2  40.556  1ouwB 82-92 95-105
  65.872   0   3  12.312  1ouwB 95-105 109-113
  91.397   0   3  24.413  1ouwB 129-138 142-151
 118.657   0   2  17.911  1ow1A 38-46 49-60
 115.352   0   9  16.520  1ow1A 139-145 155-160
  21.187   0  27  26.111  1ow1A 155-160 188-194
  95.255   0  13  34.639  1oygA 57-63 77-85
 114.982   0   8  56.044  1oygA 77-85 94-101
 126.493   0   9  41.291  1oygA 94-101 111-115
  62.548   0   5  29.581  1oygA 135-143 149-157
  80.017   0   5  12.855  1oygA 149-157 163-171
 127.798   0   2  23.445  1oygA 220-227 230-238
 102.533   0   5  48.453  1oygA 285-292 298-307
 105.517   0   2  28.150  1oygA 316-323 326-334
  47.098   0  13  26.887  1oygA 326-334 348-355
 112.106   0   2  14.616  1oygA 421-426 429-432
  73.929   0   7  48.162  1oz2A 47-51 59-68
 117.352   0   2  13.280  1oz2A 59-68 71-76
 113.515   0   8  39.377  1oz2A 71-76 85-88
  68.778   0   7  50.897  1oz2A 154-158 166-175
 111.929   0   2  14.617  1oz2A 166-175 178-183
 114.203   0   8  36.275  1oz2A 178-183 192-194
  66.435   0   7  46.622  1oz2A 258-262 270-278
 102.517   0   3  22.536  1oz2A 270-278 282-287
 104.617   0   8  41.649  1oz2A 282-287 296-299
 138.170   0   2  15.335  1oz9A 69-78 81-90
 107.507   0   2  22.060  1p1jA 19-22 25-39
  76.105   0   5  25.496  1p1jA 25-39 45-59
  56.681   0   2  18.820  1p1jA 94-96 99-101
  91.151   0  10  53.074  1p1jA 114-116 127-129
  90.392   0   5  25.732  1p1jA 411-421 427-437
  76.887   0   8  45.637  1p1mA 2-8 17-24
 103.391   0   2  45.420  1p1mA 17-24 27-33
 124.507   0  25  16.657  1p1mA 340-344 370-373
 112.989   0   2  41.486  1p1mA 370-373 376-380
 136.975   0   2  16.573  1p32C 37-41 44-51
  90.401   0   2  16.962  1p32C 44-51 54-61
 116.472   0  33  20.999  1p32C 54-61 95-101
  92.000   0   5  32.506  1p32C 95-101 107-114
  82.285   0  17  39.796  1p32C 107-114 132-140
 123.669   0   2  22.280  1p35C 10-21 24-33
 112.541   0   3  10.307  1p35C 227-234 238-249
  89.434   0   9  16.476  1p35C 238-249 259-271
  89.727   0   4   9.344  1p35C 259-271 276-286
  50.739   0  14  13.520  1p3cA 126-131 146-151
 123.715   0   4  32.647  1p3cA 188-190 195-199
 123.456   0   2  23.381  1p3dB 257-265 268-274
  78.171   0   5  27.292  1p3dB 268-274 280-285
  76.336   0   2  11.841  1p3dB 328-335 338-345
  97.432   0  21  76.870  1p3hD 11-16 38-45
 120.139   0   2  21.905  1p3hD 76-80 83-89
  79.059   0   7  41.116  1p4xA 81-84 92-95
  74.968   0   7  35.239  1p4xA 205-208 216-219
  71.741   0   6  27.236  1p57A 9-11 18-22
  75.146   0   4  31.940  1p57A 18-22 27-31
 103.865   0  14  49.028  1p57A 72-75 90-92
 123.166   0  16  25.453  1p5vB 18-23 40-47
 101.263   0   6  23.864  1p5vB 70-74 81-89
 102.228   0   5  21.321  1p6oB 37-42 48-53
  94.646   0   4  24.231  1p90A 29-35 40-47
  89.558   0   4  32.150  1p9yB 5-10 15-22
  97.404   0   8  36.770  1p9yB 94-97 106-113
 122.374   0   2  42.632  1pbjA 34-39 42-48
 106.984   0   2  47.461  1pbjA 98-103 106-112
  82.571   0   6  40.348  1pbyA 311-315 322-329
 120.381   0   2  32.148  1pbyA 334-340 343-350
 123.241   0  12  29.072  1pbyA 382-387 400-404
  79.538   0   4  18.419  1pbyA 428-430 435-438
  89.193   0   8  22.853  1pbyA 455-462 471-479
 100.704   0   3  25.149  1pbyB 2-8 12-17
  77.285   0   4  39.841  1pbyB 12-17 22-28
 102.896   0   5  24.875  1pbyB 39-41 47-52
 115.200   0   4  29.604  1pbyB 47-52 57-62
  93.926   0   5  25.516  1pbyB 57-62 68-73
  83.948   0   5  12.982  1pbyB 87-89 95-105
  78.340   0   4  31.707  1pbyB 95-105 110-112
  97.491   0   5  32.208  1pbyB 116-121 127-132
  84.404   0   6  31.578  1pbyB 140-142 149-152
  46.846   0   3  28.033  1pbyB 149-152 156-160
  80.525   0   4  38.359  1pbyB 156-160 165-170
  75.740   0  12  68.667  1pbyB 180-184 197-206
 101.434   0  10  44.205  1pbyB 197-206 217-225
  74.688   0   5  12.915  1pbyB 217-225 231-238
  91.722   0   5  25.289  1pbyB 246-248 254-258
  90.228   0   2   6.362  1pbyB 254-258 261-266
  78.747   0   4  37.434  1pbyB 261-266 271-277
  89.950   0   5  21.651  1pbyB 284-287 293-297
  74.815   0   4  18.685  1pbyB 293-297 302-307
  99.304   0   5  31.817  1pbyB 302-307 313-318
 129.329   0   2  21.316  1pcfE 2-6 9-16
 118.964   0   2  31.280  1pcfE 9-16 19-29
  73.067   0   5  47.758  1pcfE 19-29 35-44
  97.847   0  26  34.565  1pdkB 89-94 121-131
  60.970   0   2  17.436  1peaA 320-322 325-327
  71.074   0   5  48.691  1peaA 341-345 351-356
 111.361   0   2  16.674  1pf5A 24-27 30-36
  80.218   0   8  21.127  1pg6A 14-17 26-30
  73.755   0  28  28.809  1pg6A 50-53 82-87
  83.221   0  14  39.189  1pg6A 128-133 148-153
  70.065   0  15  22.569  1pg6A 191-195 211-215
 111.846   0   2  33.759  1pixA 95-102 105-112
 130.764   0   2  33.150  1pixA 347-354 357-364
 124.929   0  12  37.652  1pkhB 39-43 56-60
 126.182   0   5  25.681  1pkoA 40-45 51-56
  99.888   0   7  20.018  1pkoA 73-76 84-89
 134.669   0   2  10.283  1pkoA 98-106 109-120
  69.926   0   7  43.788  1pm4B 47-53 61-67
  71.260   0  10  33.027  1pmhX 30-36 47-53
 104.139   0   4  36.278  1pmhX 102-109 114-122
 107.148   0   2  30.893  1pmhX 128-132 135-145
  65.073   0   5  52.087  1pn0D 83-89 95-102
  84.013   0  12  14.226  1pn0D 143-150 163-169
  69.360   0   5  15.526  1pn0D 266-270 276-281
  80.996   0   5  24.543  1pn0D 276-281 287-292
  83.540   0   5  52.126  1pn0D 489-492 498-500
  81.811   0   4  50.818  1pn0D 615-619 624-629
 130.184   0   2  29.060  1po5A 46-51 54-59
 117.653   0   2  25.906  1po5A 356-358 361-363
 129.071   0  25  25.205  1po5A 438-441 467-471
  73.614   0   3  14.893  1poiD 186-190 194-198
  67.925   0   6  49.340  1poiD 194-198 205-210
 104.403   0   2  24.154  1pp0D 32-35 38-41
  84.630   0   4  15.422  1pp0D 119-124 129-141
  88.079   0   7  35.306  1pp0D 129-141 149-161
 130.588   0  15  79.557  1pp0D 149-161 177-192
  93.043   0   5  20.105  1pp7U 57-59 65-67
 116.577   0   2  27.547  1pp7U 93-99 102-106
  78.867   0   5  16.048  1ppjO 25-28 34-38
  85.165   0   4  18.481  1ppjO 95-100 105-112
  89.331   0   4   4.166  1ppjO 308-315 320-329
  44.731   0  14  20.578  1pv5A 64-70 85-90
 121.565   0  19  17.950  1pv5A 85-90 110-115
  61.245   0  13  13.944  1pv5A 219-225 239-244
 123.680   0  13  23.748  1pv5A 239-244 258-262
  66.089   0   4  30.604  1pvgB 40-48 53-61
  92.593   0   4   2.334  1pvgB 88-94 99-104
  71.440   0   4  11.577  1pvgB 160-167 172-179
 122.425   0   2  12.567  1pvgB 285-290 293-299
  97.116   0   5  48.392  1pvmB 43-46 52-56
  95.751   0   5  49.858  1pvmB 108-112 118-123
  82.372   0  10  51.758  1pvmB 160-162 173-175
  72.754   0   5  43.842  1pyaF 28-30 36-41
  87.794   0  10  14.508  1pyaF 94-102 113-121
 121.557   0   8  16.723  1pytA 35-38 47-51
 120.390   0   2  46.753  1pz4A 35-42 45-53
  73.916   0   4   4.058  1pz4A 45-53 58-61
 154.468   0  23  23.943  1pz4A 68-73 97-100
  43.603   0  31  41.619  1pzwA 16-18 50-52
  79.045   0   3  25.605  1q0pA 55-61 65-69
 118.641   0   2  24.595  1q0rA 3-8 11-18
  62.987   0   3  19.607  1q15C 25-29 33-38
  70.678   0   2  18.554  1q15C 43-48 51-56
  83.771   0   3  14.061  1q15C 105-110 114-118
  52.769   0   3  25.997  1q15C 128-131 135-138
  79.173   0   5  42.287  1q15C 184-190 196-202
  79.964   0  18  41.947  1q33A 108-120 139-145
  44.747   0   9  36.566  1q33A 203-210 220-230
  71.576   0   6  32.357  1q40D 122-127 134-144
  42.199   0  36  36.960  1q40D 134-144 181-191
  76.363   0   5  43.118  1q40D 181-191 197-207
  72.448   0   5  26.371  1q42A 101-112 118-129
  85.598   0  34  41.000  1q42A 118-129 164-173
 121.377   0   9  20.802  1q42A 164-173 183-192
  88.201   0   4  25.445  1q5yC 34-41 46-55
  66.981   0   4  25.187  1q67A 34-50 55-70
  85.444   0   6   9.538  1q67A 140-145 152-157
 108.767   0   2  23.209  1q67A 183-187 190-194
  77.899   0   5  27.945  1q67A 190-194 200-204
 114.334   0  10  40.530  1q7eA 254-258 269-273
  66.571   0   3  23.536  1q7eA 358-363 367-372
  79.272   0   5  28.999  1q7fA 32-37 43-47
  80.021   0   4  22.920  1q7fA 43-47 52-56
 105.403   0   5  41.082  1q7fA 52-56 62-66
  85.798   0   6  29.133  1q7fA 79-84 91-95
  78.982   0   6  30.116  1q7fA 91-95 102-105
 101.588   0   5  35.251  1q7fA 102-105 111-115
  75.343   0   5  25.118  1q7fA 123-128 134-138
  75.265   0   4  14.178  1q7fA 134-138 143-147
 104.754   0   5  38.236  1q7fA 143-147 153-158
  87.193   0   4  23.407  1q7fA 166-171 176-181
  65.867   0   5  37.128  1q7fA 176-181 187-191
 102.201   0   4  34.214  1q7fA 187-191 196-200
  75.159   0   5  28.357  1q7fA 212-214 220-224
  65.507   0   5  15.240  1q7fA 220-224 230-234
 108.204   0   5  38.245  1q7fA 230-234 240-245
  80.636   0   4  25.844  1q7fA 253-258 263-268
  69.961   0   4  26.662  1q7fA 263-268 273-277
  95.500   0   5  31.683  1q7lC 48-53 59-65
  64.732   0   6  25.452  1q87B 147-150 157-162
  62.780   0   2  14.408  1q87B 157-162 165-171
  83.505   0   6  29.539  1q8bA 48-55 62-69
  76.606   0  15  23.532  1q9uB 32-38 54-60
  96.296   0  20  40.760  1q9uB 54-60 81-88
 111.726   0   2  29.169  1q9uB 81-88 91-97
  65.369   0  12  23.773  1qamA 150-158 171-178
 118.057   0   2  27.362  1qcsA 139-144 147-158
  73.975   0   4   3.445  1qd1B 33-40 45-52
  56.340   0   6  30.369  1qd1B 218-224 231-237
  72.326   0  10  22.618  1qexA 122-126 137-139
  98.144   0   9  39.453  1qexA 144-150 160-166
 112.523   0   5  11.246  1qexA 199-208 214-224
  77.761   0   4  15.816  1qexA 214-224 229-239
 109.280   0   2  35.635  1qexA 251-257 260-266
  84.899   0  11  37.567  1qf8A 120-122 134-136
  83.375   0   4  28.996  1qfhA 61-64 69-74
  78.732   0   4  19.356  1qfhA 147-154 159-167
  92.703   0   5  26.828  1qfjC 2-12 18-24
 101.008   0   5  37.478  1qfjC 35-39 45-49
  93.076   0   8  15.965  1qhdA 46-49 58-61
 150.610   0   8  10.509  1qhdA 159-169 178-186
 114.693   0   1  17.049  1qhdA 178-186 188-195
  75.178   0   6  43.991  1qhdA 237-240 247-250
 125.025   0   2  45.272  1qhdA 258-266 269-275
  18.663   0   6   5.354  1qhlA 6-13 20-23
  66.059   0   5  29.408  1qhlA 86-93 99-108
  85.910   0   7  27.777  1qhlA 99-108 116-124
  80.750   0   5  14.502  1qhxA 54-56 62-64
 122.195   0   2  23.770  1qi9A 216-218 221-223
  82.554   0   6  49.085  1qi9A 446-448 455-457
  62.144   0   5  26.827  1qi9A 519-522 528-531
  87.273   0   5  16.468  1qi9A 528-531 537-539
  92.448   0   4  24.759  1qksA 168-173 178-183
  93.027   0   5  26.181  1qksA 178-183 189-194
 101.902   0   5  25.825  1qksA 199-204 210-215
  99.072   0   3  12.124  1qksA 210-215 219-224
  81.319   0   7  42.950  1qksA 219-224 232-237
  80.828   0   9  16.143  1qksA 245-247 257-261
  62.542   0   5  13.456  1qksA 257-261 267-272
 104.559   0   5  31.557  1qksA 267-272 278-283
  59.684   0   5  23.422  1qksA 300-305 311-316
  87.147   0   4  14.168  1qksA 311-316 321-326
 109.321   0   8   4.448  1qksA 321-326 335-339
  86.370   0   5  23.516  1qksA 344-349 355-360
  96.203   0   4  25.695  1qksA 355-360 365-370
  78.784   0   4  35.708  1qksA 365-370 375-381
  61.668   0   3  19.106  1qksA 387-397 401-408
  73.584   0   4  20.691  1qksA 401-408 413-418
  62.268   0  12  36.072  1qksA 413-418 431-436
  70.770   0  13  26.364  1qksA 453-456 470-474
 127.666   0  13  30.870  1qksA 470-474 488-490
  99.520   0   5  33.309  1qksA 504-510 516-522
  99.170   0   7  19.416  1qksA 516-522 530-535
  97.120   0   5  34.766  1qksA 530-535 541-545
  36.491   0  12  23.838  1qlwA 26-30 43-47
  68.346   0   4  14.321  1qnaB 60-64 69-73
  89.894   0   4  17.529  1qnaB 69-73 78-82
  70.353   0   4  14.686  1qnaB 151-155 160-164
  91.899   0   4  18.730  1qnaB 160-164 169-173
 114.773   0   2  33.965  1qnrA 6-8 11-14
 122.370   0   2  15.817  1qqp2 15-19 22-26
 156.740   0  17  32.054  1qqp2 120-127 145-148
 107.447   0  14  65.921  1qqrC 8-18 33-38
  69.084   0   6  43.457  1qqrC 102-104 111-113
 108.558   0   2   6.562  1qr0A 85-91 94-100
  87.381   0   5  42.400  1qr0A 169-172 178-181
  68.811   0   6  23.529  1qr0A 190-193 200-206
 101.050   0   5  31.698  1qsmC 52-59 65-74
  73.519   0   8  28.384  1qsmC 65-74 83-91
 135.013   0   3  42.151  1qstA 47-53 57-67
  97.441   0   4  12.298  1qstA 57-67 72-80
  91.755   0  36  31.738  1qstA 108-112 149-153
 115.137   0   2  28.969  1qw2A 8-15 18-25
  92.635   0   6   4.061  1qw2A 18-25 32-36
  92.150   0   4   9.700  1qw2A 32-36 41-43
  71.736   0   4  27.179  1qw9B 94-96 101-103
  85.009   0   5  33.793  1qw9B 359-361 367-369
  79.247   0   4   9.215  1qw9B 408-415 420-427
 101.930   0   2  27.444  1qw9B 479-481 484-489
  61.809   0  10  36.442  1qwdB 14-17 28-31
  84.716   0   6  44.352  1qwoA 381-389 396-401
  89.971   0  20  48.861  1qwrA 14-17 38-44
 117.763   0  24  41.544  1qwrA 131-134 159-161
  90.979   0   2  10.563  1qwrA 233-237 240-247
  62.444   0   4   7.625  1qwrA 240-247 252-264
 111.748   0   2  15.741  1qwrA 271-284 287-292
 134.454   0   2  23.942  1qynA 39-52 55-67
 107.077   0   4  32.159  1qynA 55-67 72-87
  86.470   0   4   9.282  1qysA 5-11 16-22
 128.474   0   2  16.714  1qysA 80-84 87-93
 114.282   0   2  24.691  1qzgB 21-24 27-30
  68.717   0  13  42.017  1r0mD 12-21 35-45
  97.356   0   2  19.830  1r0mD 35-45 48-53
 121.635   0   2  18.775  1r29A 32-36 39-43
  87.618   0   3  20.820  1r4xA 47-55 59-68
 104.684   0  12  49.151  1r4xA 123-135 148-159
  94.625   0   4  44.640  1r4xA 226-235 240-249
  68.853   0   3  25.295  1r4xA 240-249 253-260
  88.798   0   6  28.335  1r5mA 51-53 60-64
  69.513   0   4  17.917  1r5mA 60-64 69-76
  82.819   0  10  17.147  1r5mA 69-76 87-95
  95.886   0   5  18.505  1r5mA 111-116 122-127
  85.124   0   4  20.838  1r5mA 122-127 132-136
 109.279   0   4  28.784  1r5mA 132-136 141-145
  96.840   0   5  22.581  1r5mA 152-157 163-168
  89.048   0   4  16.623  1r5mA 163-168 173-177
  96.921   0   4  36.442  1r5mA 173-177 182-187
 133.340   0   2  17.980  1r5mA 213-216 219-223
  70.840   0   5  40.307  1r5mA 219-223 229-233
  82.900   0   4  13.332  1r5mA 250-256 261-266
  69.521   0   4  26.219  1r5mA 261-266 271-274
 142.591   0   8   5.931  1r5mA 271-274 283-285
 127.977   0   3  27.168  1r5mA 292-298 302-307
  73.418   0   3  11.051  1r5mA 302-307 311-316
  65.327   0   4  37.602  1r5mA 311-316 321-327
  88.517   0   5  19.868  1r5mA 333-338 344-349
  82.374   0   4  26.797  1r5mA 344-349 354-358
 105.301   0  25  35.207  1r5mA 354-358 384-388
  95.171   0   5  23.092  1r5mA 400-402 408-411
  72.571   0   6  13.210  1r5mA 408-411 418-422
 113.177   0   2  42.203  1r6jA 20-23 26-30
  69.894   0  15  81.748  1r6jA 26-30 46-50
  56.635   0  13  31.322  1r6wA 4-14 28-38
 119.945   0   2  15.480  1r6wA 28-38 41-47
 141.161   0   3  41.863  1r6xA 100-105 109-120
  33.041   0  30  14.779  1r6xA 109-120 151-159
  70.728   0   4  28.508  1r6xA 330-333 338-341
  98.605   0   5  31.420  1r75A 33-36 42-47
  78.275   0   4  11.778  1r75A 42-47 52-57
  69.423   0  14  25.899  1r75A 83-86 101-107
 122.766   0   2  26.946  1r7jA 50-53 56-59
  82.246   0  15  38.237  1r89A 42-44 60-66
  72.442   0   5  29.996  1r89A 90-93 99-104
 120.589   0   2  33.451  1r89A 99-104 107-115
  77.614   0   4  15.150  1r89A 199-202 207-210
  82.486   0   3   3.931  1r89A 315-322 326-333
 104.004   0   2  32.743  1r89A 368-370 373-379
 132.756   0  14  21.491  1r8eA 170-174 189-193
 103.961   0  10  35.042  1r8eA 247-257 268-276
  72.902   0   6  12.052  1r8gB 49-51 58-62
  64.447   0   4  15.339  1r8gB 227-230 235-242
  81.261   0   6  38.532  1r8gB 295-297 304-306
  54.923   0   2  27.642  1r9wA 57-67 70-79
  57.677   0   8  38.790  1ra0A 11-15 24-29
 104.852   0   2  46.450  1ra0A 24-29 32-38
 118.908   0  16   9.265  1ra0A 380-383 400-403
 112.340   0   2  46.058  1ra0A 400-403 406-410
  49.740   0   3  33.411  1ra0A 417-419 423-425
  95.646   0   4   7.425  1regY 22-26 31-33
 116.143   0   2  25.478  1regY 36-41 44-49
 105.439   0   2  20.611  1rf6C 62-65 68-72
 108.464   0   9  13.049  1rf6C 135-137 147-150
 132.512   0   2  12.916  1rf6C 208-210 213-218
  89.941   0   4   9.461  1rf6C 276-282 287-293
  81.337   0   4  20.754  1rf6C 358-360 365-367
  67.854   0   5  43.088  1rfeA 25-30 36-41
 111.290   0   2  30.315  1rfeA 44-46 49-55
 112.475   0   7   2.935  1rfeA 69-76 84-95
  22.722   0  35  31.647  1rfeA 84-95 131-145
  79.916   0   4  30.995  1rg8B 18-22 27-31
  63.789   0   5  39.563  1rg8B 27-31 37-40
  81.193   0   5  42.286  1rg8B 59-64 70-73
  68.526   0   5  45.803  1rg8B 70-73 79-82
 129.071   0   3  26.251  1rgxB 85-88 92-95
 121.774   0   2  20.253  1rh6A 35-37 40-44
 100.562   0  13  32.867  1ri5A 194-197 211-216
  73.901   0   6  45.283  1ri5A 211-216 223-226
  47.869   0  34  25.054  1ri5A 242-249 284-291
  79.954   0   4  13.077  1ri6A 4-11 16-22
  85.925   0   5  37.317  1ri6A 16-22 28-35
  80.641   0   5  18.559  1ri6A 39-45 51-57
  85.464   0   3  40.659  1ri6A 51-57 61-67
  86.039   0   6  43.399  1ri6A 61-67 74-81
 100.523   0   5  23.212  1ri6A 88-91 97-102
  64.434   0   4  10.636  1ri6A 97-102 107-114
 124.778   0   2  42.792  1ri6A 107-114 117-125
  67.517   0   5  25.184  1ri6A 142-146 152-158
  79.831   0   5  44.610  1ri6A 152-158 164-173
  89.313   0   5  22.035  1ri6A 180-185 191-196
  77.134   0   4  18.146  1ri6A 191-196 201-206
  51.928   0   8  37.230  1ri6A 201-206 215-221
  97.444   0   5  10.782  1ri6A 233-238 244-249
  73.175   0   4  16.920  1ri6A 244-249 254-260
  94.554   0   6  38.782  1ri6A 254-260 267-274
  91.298   0   5  16.356  1ri6A 282-284 290-294
  72.083   0   5  19.614  1ri6A 290-294 300-307
 102.902   0   4  31.299  1ri6A 300-307 312-320
  80.025   0   5  29.946  1rifA 3-6 12-16
  67.657   0  17  36.429  1rifA 30-32 50-52
  75.410   0   6  33.207  1rj7M 56-58 65-67
 128.402   0   2  47.130  1rj7M 89-96 99-107
 121.779   0   2   7.373  1rjdA 164-166 169-173
  63.941   0  35  32.178  1rjdA 280-285 321-328
 111.362   0   2  42.054  1rk6A 42-46 49-54
 159.982   0  31   8.001  1rk6A 316-321 353-357
 118.236   0  20  29.802  1rk6A 442-445 466-471
 122.865   0   2  43.343  1rk6A 466-471 474-478
 115.026   0   2  29.087  1rkiA 33-38 41-46
 117.428   0   2  28.133  1rkiA 83-88 91-96
 130.297   0   4  17.676  1rkqB 67-70 75-78
 110.338   0   5  24.713  1rkqB 75-78 84-87
  76.723   0   4  34.836  1rkqB 109-112 117-119
  92.641   0   4  25.733  1rkqB 181-184 189-193
  77.092   0   2   7.677  1rl0A 51-58 61-68
 103.463   0   5  33.002  1rl0A 61-68 74-80
  67.202   0   5  39.982  1rl0A 74-80 86-90
 128.941   0   2  12.821  1rl6A 15-19 22-27
  70.036   0   2   2.684  1rl6A 22-27 30-35
 117.024   0   2  25.075  1rl6A 41-45 48-52
 122.143   0   2  28.111  1rl6A 94-98 101-105
  91.864   0   6  25.251  1rl6A 101-105 112-114
  88.237   0   5  16.084  1rl6A 121-123 129-134
 125.369   0   2  25.783  1rlzA 163-166 169-172
  75.529   0   5  25.454  1ro2A 97-99 105-110
  44.678   0  16  31.161  1ro2A 146-148 165-167
 108.893   0   2  44.933  1ro5A 55-61 64-73
  21.430   0  26  40.981  1ro5A 64-73 100-107
 108.901   0   2  34.038  1ro5A 166-168 171-179
  74.806   0  10  33.605  1rocA 39-45 56-63
 127.705   0   2  41.219  1rocA 94-102 105-118
 140.068   0  17  42.283  1rocA 105-118 136-149
  78.936   0   5  39.679  1rsgB 50-52 58-60
  65.184   0   5  23.588  1rsgB 223-228 234-238
  90.903   0   4  22.991  1rsgB 234-238 243-246
  64.497   0   8  27.238  1rsgB 358-362 371-376
 111.883   0   2  29.907  1rssA 68-75 78-85
 100.871   0   8  22.673  1rtqA 63-68 77-82
  98.389   0   2  27.375  1rutX 19-23 26-28
  95.397   0   2  24.960  1rutX 48-52 55-57
 111.143   0   2  24.988  1rutX 84-88 91-93
 126.342   0   2  18.219  1rutX 112-116 119-122
 101.243   0   5  17.571  1rv9A 119-125 131-136
  98.876   0   5  31.412  1rv9A 194-196 202-204
  92.944   0   4   3.222  1rwhA 375-379 384-389
  96.486   0   2  10.146  1rwhA 384-389 392-397
  38.097   0  25  11.091  1rwhA 392-397 423-427
 121.417   0   2  10.193  1rwhA 475-480 483-491
  82.852   0   7  20.257  1rwhA 483-491 499-506
  82.026   0   4  17.808  1rwhA 499-506 511-519
  89.373   0   3  10.864  1rwhA 564-567 571-575
  69.623   0  13  19.275  1rwhA 582-590 604-614
  80.851   0   2  29.991  1rwhA 646-652 655-660
  83.796   0   4  11.460  1rwhA 655-660 665-670
 131.998   0   2  16.651  1rwhA 674-676 679-681
 121.242   0   2  16.778  1rwhA 685-692 695-701
  71.177   0   5  44.400  1rwhA 728-731 737-742
  65.221   0   2  13.083  1rwzA 24-30 33-39
  90.864   0   5  10.269  1rwzA 33-39 45-52
  92.496   0   4  20.008  1rwzA 86-91 96-101
 105.861   0   2  12.381  1rwzA 96-101 104-109
  61.713   0   2   2.082  1rwzA 151-157 160-166
  90.997   0   4   3.722  1rwzA 160-166 171-176
  91.671   0   5  13.187  1rwzA 210-215 221-227
 124.295   0   4  24.477  1rwzA 221-227 232-238
  63.751   0   6  42.753  1rxqD 138-140 147-149
 104.696   0   7  16.893  1ry9C 45-47 55-60
 113.566   0   2  34.647  1ry9C 55-60 63-71
  88.572   0   3  12.256  1ry9C 102-105 109-115
  37.547   0  18  21.064  1ryiB 131-133 152-155
  72.034   0   2   6.878  1ryiB 197-201 204-208
 120.815   0   2  11.600  1ryiB 252-255 258-262
  73.135   0   4  23.988  1ryiB 258-262 267-276
  80.362   0   6  10.444  1ryiB 324-327 334-338
 142.565   0  28  12.873  1rylB 5-10 39-41
  76.481   0   2  13.818  1rypN 12-16 19-25
 134.079   0   2  37.522  1rypN 28-30 33-36
  97.402   0   4  29.976  1rypN 42-44 49-56
  65.072   0   5  18.868  1rypN 112-119 125-131
  59.051   0   3   2.957  1rypN 194-201 205-213
  77.469   0   4  24.596  1rz3A 102-109 114-121
  82.972   0   3   5.023  1s12D 2-6 10-14
 100.553   0   2   2.351  1s12D 43-48 51-56
  62.419   0   2  18.952  1s1dA 27-29 32-41
  56.541   0  13  32.096  1s1dA 32-41 55-67
  91.304   0   5  26.404  1s1dA 55-67 73-86
 103.632   0   2  31.896  1s1dA 97-103 106-111
  84.824   0   4  16.894  1s1dA 106-111 116-121
 114.325   0   2  20.045  1s1dA 116-121 124-130
 110.793   0   2  26.721  1s1dA 146-150 153-157
  95.188   0   5  28.945  1s1dA 177-181 187-191
 108.805   0   6  20.616  1s1dA 249-253 260-264
  89.986   0   7  34.297  1s1dA 273-279 287-296
 132.621   0   2  16.025  1s1dA 287-296 299-308
 114.513   0   4  17.029  1s1dA 299-308 313-319
  79.840   0  11  65.862  1s21A 173-176 188-193
  91.240   0   5  31.203  1s29A 76-78 84-87
 121.676   0   4  14.832  1s2oA 62-65 70-73
  68.687   0  10  63.271  1s2oA 104-106 117-121
 126.219   0   3  14.172  1s2oA 144-149 153-158
  75.836   0   2   2.386  1s3cA 96-99 102-105
 102.066   0   5  30.174  1s4cC 37-40 46-50
  90.149   0   3  13.522  1s5uF 77-87 91-99
  99.401   0   5  36.331  1s5uF 91-99 105-116
  69.469   0   4  30.633  1s7iA 61-65 70-74
  89.114   0   5  43.224  1s98B 25-32 38-45
 113.606   0   2  23.211  1s98B 52-57 60-65
  52.157   0   6  19.918  1s98B 76-80 87-91
  75.382   0   4  14.283  1s99A 41-44 49-53
  84.452   0   2  14.166  1s99A 146-150 153-156
 118.185   0   2  24.060  1s9rA 163-166 169-172
  94.988   0   4  21.091  1s9rA 217-219 224-229
 130.363   0   2  22.077  1s9rA 274-278 281-284
  47.750   0  15  22.146  1sa3B 77-84 100-106
  93.152   0   4  19.228  1sa3B 100-106 111-121
 116.217   0   2  41.341  1sa3B 203-210 213-221
  74.090   0   8  51.236  1sa3B 246-249 258-261
 112.537   0   2  24.141  1sauA 3-6 9-12
  79.701   0   3   4.346  1sazA 3-9 13-20
 132.402   0   2  37.858  1sazA 13-20 23-31
  23.999   0  36  42.333  1sazA 85-87 124-127
  69.558   0   3   1.742  1sazA 177-183 187-193
 114.819   0   2  31.850  1sbxA 15-19 22-29
 103.795   0   2  33.346  1sbxA 22-29 32-36
  96.261   0   2  20.622  1sbyB 233-237 240-243
 108.518   0   2  29.167  1sd4B 58-63 66-71
 153.324   0  29  32.906  1sdoA 76-82 112-118
  79.689   0   5  39.696  1se8A 19-22 28-36
  87.184   0   5  42.453  1se8A 115-117 123-125
  85.492   0   5  34.704  1se8A 143-146 152-165
 116.697   0   3  22.374  1sefA 23-25 29-32
  99.917   0   4  23.236  1sefA 95-98 103-106
 112.415   0   9  46.732  1sefA 168-172 182-189
 119.458   0   2  29.021  1sefA 213-218 221-226
 124.320   0   2  29.266  1seiB 47-53 56-62
  47.658   0   2  14.849  1seiB 101-106 109-112
 132.283   0   7  30.097  1sfpA 57-62 70-74
 100.266   0   5  20.506  1sfuA 59-62 68-71
  78.866   0   4  37.113  1sg4C 5-9 14-20
 110.371   0   2  48.322  1sg6B 5-9 12-17
 124.834   0  10  24.860  1sg6B 152-154 165-167
 102.812   0   2  14.403  1sh8A 27-32 35-40
  98.124   0   9   7.935  1sh8A 120-128 138-148
  74.608   0   3  21.149  1shuX 42-49 53-60
  66.546   0   5  53.299  1sj1A 25-27 33-35
  80.881   0   4  16.833  1so7A 22-30 35-42
  93.335   0  10  31.170  1so7A 35-42 53-62
  73.065   0   4  24.619  1so7A 53-62 67-75
  69.692   0   6  20.769  1so7A 84-93 100-108
  94.685   0  16  39.413  1so7A 100-108 125-131
  89.760   0   8  28.372  1so7A 176-184 193-201
  71.468   0   6  26.624  1so7A 221-226 233-238
  80.999   0   7  16.139  1so7A 233-238 246-250
  44.963   0  10  51.243  1so7A 277-282 293-300
  84.118   0   8  42.350  1so7A 293-300 309-314
 124.325   0  12  35.137  1so7A 309-314 327-330
 113.796   0   4  31.525  1so7A 350-358 363-370
  85.919   0   2  14.443  1sp3A 43-47 50-54
  92.228   0   2   5.375  1sq9A 19-25 28-33
  77.886   0   3  12.077  1sq9A 28-33 37-42
 109.681   0  12  19.913  1sq9A 37-42 55-59
  91.119   0   5  23.169  1sq9A 65-74 80-88
  79.043   0   4  32.519  1sq9A 80-88 93-100
  79.792   0   6  38.705  1sq9A 93-100 107-111
  87.892   0   9  16.284  1sq9A 124-130 140-145
  85.232   0   4  27.712  1sq9A 140-145 150-156
  59.649   0  15  14.987  1sq9A 150-156 172-179
  76.196   0   4   7.286  1sq9A 189-194 199-204
  92.944   0   3  13.744  1sq9A 199-204 208-213
  92.549   0   5  30.189  1sq9A 208-213 219-224
  74.819   0   5  20.529  1sq9A 236-241 247-254
 117.923   0   2  30.041  1sq9A 247-254 257-264
 101.030   0   5  36.578  1sq9A 257-264 270-273
  99.711   0   5  21.584  1sq9A 294-299 305-310
  73.968   0   3  12.884  1sq9A 305-310 314-319
  88.051   0   4  38.743  1sq9A 314-319 324-330
  45.354   0  14  21.216  1sq9A 357-363 378-383
  72.590   0   4  27.283  1sq9A 378-383 388-393
 126.888   0  10  42.362  1sqhA 67-71 82-87
  63.631   0   3  31.637  1sqhA 82-87 91-96
  32.852   0  33  15.804  1sqhA 174-177 211-216
  96.154   0   5  35.193  1sqhA 211-216 222-228
  63.529   0   5  44.121  1sqhA 222-228 234-239
 118.075   0   2  29.065  1sqwA 33-40 43-48
 151.678   0  19  35.766  1sqwA 43-48 68-73
  68.413   0   5  33.582  1sqwA 68-73 79-81
 108.287   0   4  34.419  1sqwA 130-135 140-146
 136.598   0  14  38.501  1sqwA 140-146 161-168
  93.531   0   5  55.704  1sr4C 64-69 75-77
  54.397   0   6  55.870  1sr4C 75-77 84-86
  88.412   0   5  46.471  1sr4C 105-109 115-117
  71.420   0   7  30.451  1sr4C 115-117 125-127
  76.551   0   4  37.399  1sr8A 30-32 37-39
  72.339   0   7  24.975  1sr8A 65-68 76-79
  73.745   0  14  31.899  1sr8A 86-90 105-111
  38.275   0  14  10.283  1ss4A 35-42 57-64
 102.294   0   6  25.045  1ss4A 57-64 71-79
 119.506   0   3  19.910  1ss4A 125-127 131-137
  66.094   0   5  38.937  1ss4A 131-137 143-149
  97.855   0   4  27.607  1stzA 150-154 159-166
  60.609   0   2  20.120  1stzA 159-166 169-177
  23.044   0  11  10.218  1stzA 272-275 287-293
  86.883   0   4  21.750  1su1A 116-119 124-127
  60.263   0   4  13.892  1su1A 156-159 164-167
 122.036   0   2  15.423  1su1A 181-186 189-194
  99.591   0   5  29.574  1su1A 189-194 200-205
 118.585   0   2  26.813  1sumB 213-216 219-222
 105.898   0   2  25.872  1svsA 184-190 193-199
 153.768   0  31  16.831  1syxB 28-31 63-66
 100.972   0   7  33.350  1sz7A 101-103 111-116
 102.359   0   8  21.929  1sz7A 153-161 170-179
 109.292   0   5  35.111  1szwA 246-249 255-257
 135.048   0  37  27.559  1szwA 275-281 319-322
 104.288   0   4  24.991  1szwA 328-334 339-347
  41.774   0   6  49.375  1t07A 6-8 15-17
  81.866   0   4  26.646  1t0bB 170-176 181-190
 121.080   0   2  20.859  1t0bB 181-190 193-198
  52.466   0   6  41.030  1t0fB 48-51 58-61
  93.552   0   2   1.891  1t0pB 42-48 51-57
 117.959   0   2  35.837  1t0pB 63-71 74-84
  90.730   0   6  20.106  1t1uA 170-173 180-183
 114.483   0   2  25.638  1t1uA 194-199 202-207
  71.921   0   5   9.713  1t1uA 317-321 327-331
  74.335   0   8  52.611  1t1uA 445-449 458-461
  79.796   0   4  13.729  1t1uA 569-575 580-587
 125.979   0   2  34.255  1t3yA 25-31 34-41
  85.968   0   6  27.804  1t3yA 56-65 72-81
 120.187   0  30  16.240  1t4aB 2-10 41-47
  76.494   0   5  29.375  1t4wA 19-23 29-33
  58.185   0   5  19.350  1t4wA 110-113 119-123
  98.652   0   5  47.631  1t4wA 152-160 166-172
 117.306   0   2  23.301  1t61E 25-38 41-44
  98.130   0   5  18.036  1t61E 135-147 153-155
 114.370   0   2  27.674  1t6aA 48-53 56-61
  81.499   0   6   9.004  1t6aA 56-61 68-76
 123.288   0   2  17.119  1t6aA 68-76 79-85
  74.266   0   5  19.352  1t6aA 111-114 120-123
  81.811   0   3   6.817  1t6cA 12-19 23-32
 119.048   0   2  21.554  1t6cA 23-32 35-45
  78.107   0   2  12.179  1t6cA 140-146 149-156
 129.746   0   2  34.210  1t6cA 149-156 159-166
  77.082   0   3   8.928  1t6lA 39-43 47-54
 100.705   0   2  12.750  1t6lA 47-54 57-63
  71.768   0   5  27.666  1t6lA 102-105 111-118
 103.842   0   2   6.310  1t6lA 111-118 121-128
  71.138   0   4   9.874  1t6lA 179-185 190-195
  99.228   0   4   8.460  1t6lA 190-195 200-203
  35.451   0   3  17.303  1t6lA 240-246 250-257
  97.865   0   3   5.010  1t6lA 250-257 261-268
 114.329   0   2  28.260  1t6sB 59-64 67-72
  92.515   0  12  51.552  1t6sB 135-137 150-152
  65.489   0   4  25.240  1t77C 5-12 17-24
  75.044   0   3   8.376  1t77C 17-24 28-33
  59.023   0  23  18.234  1t77C 28-33 57-59
  73.911   0   7  28.126  1t77C 63-69 77-82
  88.818   0   4  17.518  1t77C 77-82 87-91
 112.074   0   2  11.992  1t82D 35-40 43-47
  88.924   0  15  55.112  1t82D 108-111 127-137
 121.955   0   2  44.681  1t82D 127-137 140-152
  72.511   0   8  12.940  1t92A 75-77 86-89
 105.245   0   7  10.049  1t92A 86-89 97-99
  59.562   0   7  37.629  1t9iB 22-29 37-48
  90.115   0   3  22.200  1t9iB 66-69 73-78
  91.550   0   4  27.398  1te5A 36-41 46-51
 106.689   0   2  32.989  1te5A 94-98 101-108
  92.235   0   4  22.442  1te5A 171-175 180-183
 103.410   0   3  23.092  1te5A 200-203 207-211
  99.514   0   5   4.977  1tfeA 4-10 16-23
 101.242   0   8   9.674  1tfzA 50-55 64-71
 133.169   0   2  14.795  1tfzA 64-71 74-81
 131.835   0   3  22.925  1tfzA 142-149 153-161
 136.303   0   2  34.944  1tfzA 153-161 164-171
 113.720   0   6  26.084  1tfzA 244-250 257-263
  87.292   0   3  16.649  1tfzA 347-350 354-360
  81.140   0  10  27.313  1tfzA 354-360 371-379
  20.459   0  18  40.254  1tg0A 8-12 31-37
  95.530   0   4  28.763  1tg0A 31-37 42-48
  60.155   0   5  31.620  1tg0A 42-48 54-60
  73.424   0   7  18.590  1th7J 21-24 32-39
 107.275   0   5   7.104  1th7J 32-39 45-53
  84.483   0   5  42.160  1th7J 45-53 59-63
  84.776   0   5  32.909  1thtB 8-13 19-25
 118.801   0   2  27.341  1thtB 164-167 170-173
  86.122   0   5  23.765  1tifA 15-19 25-30
 109.667   0   6  29.124  1tifA 44-49 56-60
 118.745   0   2  30.596  1tigA 70-79 82-89
 125.032   0   2  46.468  1tiqA 59-66 69-77
  30.971   0  12  18.857  1tiqA 69-77 90-98
 114.942   0   2  37.077  1tiqA 148-157 160-170
  84.840   0   5  24.261  1tkeA 3-5 11-13
 119.303   0   2  31.567  1tkeA 37-40 43-45
  33.185   0  32  29.623  1tkeA 135-138 171-175
 134.358   0   2  18.049  1tkeA 171-175 178-181
 100.296   0   8  49.531  1tkeA 196-205 214-222
 102.945   0   2  32.944  1tkjA 51-59 62-70
  69.189   0   5  30.388  1tp6A 36-43 49-51
  71.641   0   2   6.021  1tp6A 70-82 85-96
  67.903   0   2   3.469  1tp6A 85-96 99-111
  92.651   0   5  40.725  1tp6A 99-111 117-126
  99.129   0   3   7.177  1tq5A 11-14 18-22
 139.825   0  17  23.007  1tq5A 18-22 40-48
  79.569   0   4  15.895  1tq5A 72-77 82-86
 117.605   0   2  25.123  1tq5A 191-194 197-200
 114.928   0   3  11.705  1tqyF 391-398 402-409
  68.374   0   9  58.400  1ts9A 19-24 34-40
  97.084   0   3  14.858  1ts9A 34-40 44-48
  59.264   0   4  26.455  1ts9A 44-48 53-57
 100.768   0   2  24.487  1ts9A 62-67 70-75
  24.663   0  17  32.560  1tt8A 45-55 73-82
 130.898   0   2  46.668  1tt8A 73-82 85-95
 113.319   0   2  22.334  1tt8A 124-134 137-146
 128.849   0   2  30.931  1tt8A 137-146 149-157
  72.229   0   4  37.053  1tu1A 3-7 12-16
  89.404   0   8  22.955  1tu1A 25-29 38-45
 130.153   0   2  29.288  1tu1A 72-81 84-95
 113.275   0   2  33.401  1tu1A 84-95 98-107
  70.292   0   5  24.395  1tu1A 98-107 113-120
  77.774   0  22  38.329  1tu5A 77-84 107-113
  70.474   0   6  12.650  1tu5A 107-113 120-127
 118.922   0   6  14.340  1tu5A 120-127 134-137
  70.214   0  12  48.072  1tu5A 191-194 207-214
 118.049   0  10  32.988  1tu5A 207-214 225-233
  90.660   0   9  36.343  1tu5A 225-233 243-249
 114.541   0   2  22.994  1tu5A 243-249 252-254
 112.452   0   2  14.450  1tu5A 307-309 312-314
 100.491   0   3   2.159  1tu5A 312-314 318-325
  72.607   0   3  15.209  1tu5A 318-325 329-337
 125.445   0   2  43.954  1tu5A 329-337 340-355
  61.616   0  10   4.699  1tu5A 340-355 366-368
 122.953   0   2  12.440  1tu5A 441-451 454-462
  79.722   0   5  17.480  1tu5A 454-462 468-476
  74.968   0   4  45.359  1tu5A 491-493 498-501
  72.551   0   7  45.502  1tu5A 520-533 541-551
 120.234   0  11  31.709  1tu5A 569-573 585-591
  76.754   0  37  43.862  1tu5A 615-619 657-667
  88.685   0   4  11.542  1tuaA 35-40 45-50
  74.196   0   3   8.805  1tuaA 130-133 137-142
  64.529   0   7   1.025  1tuhA 54-62 70-73
  99.092   0   5  22.469  1tuhA 94-102 108-118
 119.731   0   2  16.260  1tuhA 108-118 121-134
 122.842   0   2  49.776  1tuhA 121-134 137-145
  64.514   0   6  37.873  1tulA 11-17 24-29
  95.295   0   9  12.042  1tulA 69-74 84-89
  46.131   0  15  26.311  1tuvA 37-43 59-66
 120.079   0   2  17.485  1tuwA 39-45 48-55
  64.032   0  10  50.194  1tv8A 226-228 239-243
  92.299   0   5  35.021  1tv8A 239-243 249-253
 105.140   0   4  22.421  1tvfA 37-42 47-51
  27.777   0  23  37.640  1tvfA 85-87 111-113
  43.562   0   3   4.511  1tvfA 241-249 253-262
 127.068   0   2  13.580  1tvfA 253-262 265-274
 121.162   0   2  32.060  1tvfA 310-314 317-321
 104.338   0   2  23.784  1tvfA 339-343 346-350
 133.727   0  14  54.441  1tvfA 346-350 365-368
 121.478   0   8  46.449  1tvgA 81-87 96-102
  80.613   0  23  31.908  1twdA 200-203 227-230
 113.176   0   2  31.894  1twfB 203-205 208-212
  86.768   0   7  37.467  1twfB 224-226 234-240
  83.425   0  13   8.881  1twfB 234-240 254-259
 107.236   0   8  19.520  1twfB 254-259 268-271
  45.110   0  36  34.145  1twfB 497-499 536-538
 121.492   0   2  41.089  1twfB 578-582 585-590
  85.324   0   4   5.685  1twfB 614-618 623-627
  70.957   0   5  38.937  1twfB 947-956 962-972
  88.734   0   4   5.623  1twfB 1172-1174 1179-1181
  94.181   0   5  29.514  1twfF 133-137 143-147
  71.927   0   6  47.401  1twfI 15-18 25-28
  96.885   0   6  30.997  1twfI 25-28 35-37
  74.646   0  13  23.764  1twfI 83-86 100-103
  82.268   0   5  33.389  1twfI 100-103 109-111
  57.983   0   6  38.340  1twfK 19-23 30-36
  78.367   0   7  23.662  1twfK 56-62 70-77
 105.947   0   2  34.852  1twuA 37-44 47-53
 137.958   0   5  39.912  1twuA 47-53 59-66
  80.346   0   5  38.834  1twuA 117-121 127-131
  99.674   0   2  29.304  1txgA 108-110 113-115
 133.683   0  13  42.828  1txgA 132-136 150-155
  73.705   0   8  47.674  1txkA 112-116 125-130
  71.810   0   4  14.653  1txkA 125-130 135-138
  97.857   0   9  49.331  1txkA 135-138 148-150
  83.770   0   9  28.905  1txkA 166-172 182-190
  98.987   0   2   2.446  1txkA 182-190 193-202
  80.728   0   4  14.745  1txkA 193-202 207-215
  60.218   0   5  18.975  1txkA 255-259 265-269
  87.582   0  20   7.118  1txkA 288-292 313-318
  86.984   0  10  11.244  1txkA 324-331 342-348
  93.461   0  15  39.677  1txkA 380-388 404-411
  69.538   0   4  29.548  1txkA 434-444 449-458
  95.452   0   4  38.463  1txkA 465-472 477-486
 149.339   0   2  16.649  1tzpB 16-20 23-27
  68.022   0  22  60.523  1tzpB 74-76 99-103
 132.182   0   4  13.486  1u02A 61-64 69-72
 115.240   0   2  25.317  1u02A 69-72 75-78
  91.829   0   2   2.238  1u02A 107-111 114-118
  78.308   0   3  15.085  1u02A 144-147 151-155
  72.621   0   5  42.631  1u07B 25-33 39-48
 139.013   0  13  14.255  1u0sA 35-40 54-61
  93.615   0   2  30.069  1u14A 72-81 84-92
  93.138   0   4  15.945  1u14A 84-92 97-101
  83.156   0   4  13.778  1u2hA 52-56 61-66
  83.053   0   2   0.435  1u2hA 75-83 86-96
 104.073   0   7  37.836  1u2kA 234-238 246-250
 100.201   0   5  39.636  1u2kA 246-250 256-260
 110.699   0   6  25.596  1u2wA 86-89 96-99
  89.071   0   7  33.831  1u2zB 87-91 99-103
  52.861   0  13  40.323  1u2zB 380-386 400-406
  52.367   0   4  23.333  1u53A 145-152 157-164
  49.447   0  10  48.861  1u5fA 17-26 37-45
 127.299   0   2  21.069  1u5fA 37-45 48-52
 139.932   0   9  14.258  1u5fA 48-52 62-65
  55.577   0  12  21.691  1u5fA 70-73 86-90
  94.914   0   5  18.102  1u5fA 86-90 96-100
  90.830   0   4   7.229  1u60C 42-47 52-56
  93.947   0   4  10.042  1u60C 258-260 265-270
 107.599   0   3   8.595  1u60C 265-270 274-279
 140.709   0   2  38.717  1u6tA 67-70 73-76
  65.554   0   2   7.703  1u7bA 25-31 34-40
  93.536   0   5  11.750  1u7bA 34-40 46-53
 102.224   0   5  26.229  1u7bA 87-92 98-104
  88.343   0   6  15.349  1u7bA 98-104 111-117
  64.227   0   2   7.730  1u7bA 157-163 166-173
  64.608   0   2   2.992  1u7bA 166-173 176-182
  84.455   0   5  17.449  1u7bA 224-229 235-241
 106.846   0   3  16.563  1u7bA 235-241 245-251
  67.811   0  11  39.908  1u7iA 32-39 51-58
 129.566   0   2  24.385  1u7iA 51-58 61-68
  21.432   0   6   9.684  1u7iA 104-110 117-122
  67.542   0   5  28.123  1u7iA 117-122 128-133
  53.947   0   5  43.248  1u7kE 2-4 10-12
  95.683   0   3  15.939  1u7lA 223-227 231-239
 120.780   0  21  52.030  1u7zA 100-102 124-126
 111.278   0   2  23.552  1u8sA 33-42 45-54
  62.656   0  12  26.361  1u8sA 121-128 141-149
  46.208   0   6  49.481  1u8vC 59-61 68-70
  76.073   0   3  16.814  1u8vC 171-175 179-190
  82.790   0  14  19.415  1u8vC 197-200 215-220
 117.781   0  26  42.914  1u8vC 226-230 257-268
  31.692   0  12  50.518  1u8xX 361-367 380-388
  56.505   0   2  12.151  1u8xX 380-388 391-394
  93.751   0   7  35.319  1u9kA 33-37 45-49
 122.794   0   2  12.499  1u9kA 58-62 65-70
  74.535   0   4   9.374  1u9kA 65-70 75-80
  87.411   0   6  27.716  1u9pA 9-13 20-24
 124.770   0   2  14.037  1uadD 53-56 59-63
  82.460   0   5  25.818  1ub9A 60-65 71-76
  47.457   0  22  45.666  1ucdA 3-9 32-40
  79.389   0   6  42.035  1ucdA 148-153 160-169
  92.230   0   2  32.681  1ucrA 52-57 60-65
 127.598   0  14  54.120  1ucsA 4-7 22-25
  71.643   0   2   9.731  1ud9B 24-30 33-39
 103.202   0   5  11.981  1ud9B 33-39 45-52
  89.048   0   5  15.779  1ud9B 87-90 96-101
 111.798   0   7  19.955  1ud9B 96-101 109-112
  90.318   0   3   6.080  1ud9B 152-157 161-166
 120.317   0   6   9.486  1ud9B 161-166 173-177
  91.674   0   5  19.533  1ud9B 213-218 224-230
 105.650   0   3  13.444  1ud9B 224-230 234-240
 100.933   0   2  26.071  1uebB 12-15 18-28
  77.151   0   7  15.884  1uebB 18-28 36-43
  81.526   0   5  26.964  1uebB 36-43 49-55
 123.252   0   2  27.415  1uebB 66-76 79-84
  86.733   0   5  29.849  1uebB 79-84 90-93
 113.057   0   2  47.809  1uebB 109-115 118-123
 103.790   0  14  69.925  1uebB 127-134 149-153
  85.531   0   4  43.867  1uebB 149-153 158-161
  83.829   0   4  39.908  1uebB 170-174 179-183
 102.468   0  10  15.645  1uekA 2-15 26-44
 138.125   0   4  22.256  1uekA 135-138 143-146
  79.777   0   6  26.687  1uekA 226-230 237-240
 123.741   0   2  26.744  1uf5A 90-101 104-114
  89.827   0   5  41.586  1uf5A 104-114 120-125
 113.250   0   2  32.724  1uf5A 159-161 164-168
 113.361   0   2  19.974  1uf5A 237-239 242-244
  97.158   0   5  39.373  1uf5A 249-251 257-260
 115.075   0   5  47.194  1ufhA 84-90 96-103
  86.945   0   9  35.062  1ufhA 96-103 113-120
 109.347   0   2  32.045  1ufoE 3-10 13-20
  29.436   0  16  26.648  1ugiF 22-24 41-48
  80.449   0   4  17.362  1ugiF 41-48 53-59
 115.411   0   7  43.834  1ugiF 53-59 67-73
  86.303   0   5  22.942  1ugiF 67-73 79-83
 125.811   0   2  23.100  1uhvD 64-69 72-77
 101.953   0   2  12.925  1uhvD 361-365 368-372
  77.330   0   5  25.611  1uhvD 368-372 378-383
  91.071   0  34  26.131  1uhvD 408-415 450-454
 121.904   0   2  32.548  1ui0A 143-145 148-150
  94.063   0   5  25.723  1ujcA 133-138 144-150
 102.855   0   3  18.582  1ukfA 119-126 130-139
 127.319   0   2  11.319  1ukfA 130-139 142-147
  74.209   0   3   7.558  1ukfA 142-147 151-156
 130.935   0   6   6.697  1ukkB 7-11 18-22
  99.516   0   7  26.537  1ukkB 18-22 30-32
  67.117   0   6  49.809  1unqA 8-17 24-32
  93.476   0   3   8.956  1unqA 24-32 36-40
 154.709   0  14   9.419  1unqA 36-40 55-58
  55.644   0   6  24.442  1unqA 63-67 74-81
 122.723   0   2  30.129  1unqA 74-81 84-91
  97.180   0   2  38.485  1uoyA 34-39 42-48
 101.895   0   2  27.996  1upsA 67-70 73-78
 100.255   0  15  12.792  1upsA 145-152 168-172
  64.341   0  11  18.187  1upsA 168-172 184-187
  75.990   0  11   6.158  1upsA 184-187 199-201
  77.279   0   3   9.181  1upsA 215-221 225-230
 124.796   0   2  48.823  1upsA 225-230 233-239
  80.914   0   5  45.894  1upsA 292-296 302-304
  59.645   0   8  33.890  1upsA 302-304 313-315
  80.434   0   5  45.792  1upsA 335-340 346-348
  57.973   0   8  33.947  1upsA 346-348 357-359
  85.882   0   6  40.889  1upsA 378-383 390-392
  52.031   0   8  36.831  1upsA 390-392 401-403
  70.132   0   5  48.613  1us0A 4-6 12-14
  69.184   0  11  23.205  1us5A 225-229 241-253
 130.149   0   2  14.495  1uscB 22-28 31-37
 100.289   0   4  21.502  1uscB 40-44 49-54
  72.144   0   5  43.992  1uscB 101-103 109-111
 112.954   0   2  23.433  1uscB 116-128 131-143
  47.523   0   2   9.550  1usgA 311-313 316-318
  88.624   0   5  43.705  1usgA 332-336 342-344
  91.891   0   2   4.468  1usmA 43-47 50-55
  79.949   0   9  30.159  1usuB 82-92 102-113
  90.202   0  10  37.252  1usuB 102-113 124-127
  94.819   0   2  30.471  1ut7B 91-93 96-109
 115.831   0   2  44.268  1ut7B 96-109 112-124
 144.636   0   6  34.359  1ut7B 112-124 131-142
 106.945   0  14  38.686  1ut7B 131-142 157-164
  23.568   0  18  40.186  1utyA 10-15 34-39
  68.422   0   4  11.339  1utyA 34-39 44-48
 138.920   0   2   5.306  1utyA 64-70 73-79
  76.815   0   4   3.312  1utyA 73-79 84-87
 110.261   0   2  38.763  1utyA 102-110 113-123
  58.063   0   5  26.660  1uunB 2-9 15-27
  50.830   0   9  44.178  1uunB 15-27 37-51
  97.905   0   4   4.780  1uunB 159-168 173-177
 117.695   0   2  20.665  1uuyA 126-129 132-137
 102.954   0   3  24.172  1uv7A 40-45 49-54
  99.133   0   8  30.078  1uv7A 76-83 92-99
  66.242   0   6  33.370  1uvjB 211-213 220-222
 104.778   0  13  49.805  1uvjB 226-228 242-244
  60.419   0   9  14.128  1uvjB 365-367 377-379
 139.114   0   2   1.707  1uvjB 446-451 454-459
 106.741   0  10  29.131  1uvjB 499-502 513-516
  60.006   0  11  19.562  1uw4A 28-34 46-52
  91.276   0   6  25.934  1uwcB 36-42 49-55
  77.523   0   4  14.049  1uwcB 49-55 60-65
  95.422   0   8  32.931  1uwcB 211-215 224-227
 117.699   0   2  43.165  1uwkB 79-84 87-93
  55.585   0   9  29.003  1uwkB 485-490 500-508
 119.310   0   2  32.728  1uwvA 30-34 37-41
  84.044   0   4  15.923  1uwvA 130-138 143-149
  78.985   0   6  53.409  1uwvA 143-149 156-158
  71.397   0   2   4.691  1uwvA 189-197 200-207
 109.794   0   6  27.837  1uwvA 229-233 240-243
  98.418   0   2  24.508  1uwvA 248-251 254-257
 105.073   0  10  24.416  1uwvA 407-414 425-430
 140.032   0   2  34.311  1ux6A 202-211 214-221
  97.218   0   4   4.201  1ux6A 288-295 300-307
 132.544   0   2  40.968  1ux6A 300-307 310-314
 116.461   0  12  31.480  1v05A 10-12 25-30
  88.541   0   4  33.728  1v05A 53-57 62-67
  45.991   0   4  60.498  1v0aA 28-35 40-47
  73.568   0   6  60.550  1v0aA 85-92 99-107
 141.415   0   3   6.304  1v0wA 170-173 177-181
 142.221   0  17  31.857  1v0wA 177-181 199-205
 133.155   0   3   3.094  1v0wA 443-446 450-454
 153.076   0  11  23.719  1v0wA 450-454 466-471
  60.028   0   2  20.163  1v30A 81-88 91-98
 111.859   0   7  23.604  1v33A 57-60 68-71
  62.195   0   3  22.562  1v33A 161-165 169-174
 100.747   0  14  54.416  1v4aA 156-159 174-180
 124.723   0   2   6.741  1v4pC 30-36 39-45
  23.202   0  23  36.625  1v4pC 73-78 102-108
 125.723   0   3   3.096  1v4pC 102-108 112-115
  86.558   0   4   7.630  1v4pC 130-138 143-150
 108.071   0   2   9.259  1v5iB 34-38 41-47
 105.189   0   2  30.864  1v5vB 21-24 27-30
 106.677   0   5  44.573  1v5vB 84-91 97-105
  82.910   0   4  29.675  1v5vB 97-105 110-115
 124.544   0   2  25.560  1v5vB 180-186 189-195
  36.439   0   7  29.658  1v5vB 189-195 203-209
  90.205   0   9  46.455  1v6pB 2-4 14-16
 103.655   0   2  25.333  1v6pB 24-31 34-41
  69.355   0   5  37.700  1v6tA 204-206 212-214
  89.212   0   4  26.912  1v6zB 34-38 43-50
 113.320   0   5  26.127  1v6zB 43-50 56-62
  90.434   0   2  16.371  1v70A 18-25 28-35
 112.289   0   2  18.518  1v70A 60-64 67-71
  87.276   0  10  19.311  1v72A 205-208 219-223
  88.333   0   7  47.365  1v72A 286-288 296-301
  27.393   0  23  50.059  1v72A 296-301 325-329
  83.068   0   8  33.647  1v8dA 106-110 119-122
 101.562   0  34  53.546  1v8dA 119-122 157-160
 157.985   0   8  27.471  1v8hB 4-9 18-25
 124.095   0   2  46.168  1v8hB 47-54 57-62
 102.029   0   4  15.801  1v8hB 84-92 97-104
  99.140   0   3  10.568  1v9fA 85-88 92-97
  64.722   0   7  51.976  1v9fA 188-190 198-200
  93.054   0   3  22.562  1v9fA 208-216 220-227
  55.829   0   6  28.330  1v9fA 278-286 293-297
  80.127   0   4  48.560  1v9yB 52-56 61-65
  77.517   0   5  38.722  1v9yB 118-122 128-140
 108.281   0   2  26.259  1v9yB 128-140 143-151
 109.660   0   8  27.202  1vajA 47-53 62-68
 122.669   0   2   3.467  1vajA 134-139 142-146
  96.337   0   6  43.313  1vajA 188-193 200-202
 100.945   0   2  25.441  1vbkB 44-47 50-54
 108.869   0   2  19.990  1vbkB 150-157 160-164
  98.512   0   2  13.047  1vcaB 46-50 53-58
 129.581   0   2  15.361  1vcaB 68-75 78-89
 125.274   0   9  27.669  1vcaB 96-99 109-115
 126.797   0   2  35.987  1vcaB 124-130 133-138
  74.405   0  10  15.559  1vcaB 168-175 186-192
 115.230   0   2  26.819  1vccA 3-7 10-12
 131.981   0  10  32.961  1vccA 41-46 57-62
  69.135   0   5  36.030  1vccA 57-62 68-72
 119.536   0   2  17.065  1vchE 3-8 11-18
 111.032   0  12  11.826  1vchE 93-95 108-110
 115.892   0   2  18.850  1vctA 151-157 160-163
  69.875   0   5  45.820  1vd6A 38-45 51-53
  57.772   0   3   4.247  1vdwA 64-67 71-73
 114.690   0  12  31.984  1vdwA 79-87 100-107
 133.892   0   2  46.359  1vdwA 100-107 110-118
  92.430   0   4   8.473  1vdwA 110-118 123-128
  93.321   0   3   0.794  1vdwA 123-128 132-135
 140.362   0  18  20.467  1vdwA 215-217 236-239
 115.511   0   7   2.817  1ve2A 181-186 194-199
  81.758   0   5  35.848  1vf7L 206-212 218-226
  69.290   0   4  48.594  1vg0A 259-263 268-270
  90.752   0   5  37.019  1vg0A 401-407 413-418
  83.835   0   4  32.554  1vg0A 413-418 423-425
  84.912   0   9  15.655  1vg0A 470-474 484-489
  54.077   0  11  22.530  1vg0A 484-489 501-508
  97.960   0   4  52.191  1vgwD 147-149 154-157
  48.127   0  25  20.687  1vh4B 109-113 139-144
  76.778   0   4  10.928  1vh5A 29-33 38-43
  87.875   0   3  15.977  1vh5A 99-109 113-121
 101.991   0   5  44.262  1vh5A 113-121 127-138
 101.449   0   4  11.184  1vhqA 184-186 191-194
  84.490   0   4  13.900  1vhzA 11-20 25-32
  71.874   0   5  27.756  1vhzA 25-32 38-44
 105.046   0   2  35.345  1vhzA 51-58 61-69
  63.036   0   4  30.338  1vhzA 61-69 74-78
 115.059   0   2  26.893  1vi4A 134-136 139-141
  72.679   0   2   1.754  1vi4A 146-150 153-157
  68.476   0   5  28.361  1vi6A 36-39 45-47
  83.909   0   4  27.868  1vjlB 13-24 29-36
  94.116   0   5  29.958  1vjlB 29-36 42-46
 105.304   0   2  23.683  1vjlB 82-93 96-105
  92.990   0  12  31.831  1vjlB 96-105 118-123
  75.144   0   4  21.327  1vjuB 41-46 51-59
  83.829   0   4  52.965  1vjuB 51-59 64-77
  21.733   0  16  18.530  1vjuB 64-77 94-106
  66.910   0   6  11.735  1vjuB 94-106 113-123
 107.643   0   7   3.597  1vjuB 113-123 131-141
 108.671   0   6  17.378  1vjvA 151-159 166-169
  64.929   0   4  32.103  1vjvA 233-236 241-244
 145.746   0   7  15.234  1vjvA 345-355 363-369
  81.531   0   7  34.097  1vjvA 363-369 377-381
 141.568   0   2  12.948  1vjvA 377-381 384-388
  83.725   0   6  45.486  1vk1A 54-58 65-69
  71.688   0   3  18.619  1vk1A 141-144 148-151
  95.082   0   4  34.749  1vk3A 68-70 75-83
 136.599   0   2  37.488  1vk3A 331-336 339-345
 137.243   0   2  17.406  1vk3A 402-407 410-417
 109.227   0   2  34.917  1vk6A 22-29 32-34
 119.471   0   2  33.756  1vk6A 54-61 64-70
  63.290   0   6  50.864  1vk6A 117-119 126-128
 121.287   0   2  28.440  1vk6A 140-149 152-156
  73.852   0   4  19.986  1vk6A 194-206 211-222
  86.529   0   5  31.712  1vkiA 59-67 73-79
  59.217   0   6  21.895  1vkiA 144-147 154-159
  76.515   0   4  28.339  1vkkA 42-49 54-62
  71.964   0   6  15.672  1vkwA 56-58 65-67
  68.606   0  10  21.275  1vkwA 97-101 112-116
  82.818   0   3  10.077  1vkwA 165-168 172-176
 114.059   0   3  29.877  1vkwA 203-207 211-215
  94.526   0   4   7.404  1vkyB 39-44 49-54
  91.953   0  20  27.178  1vkyB 205-213 234-238
 115.025   0   2  44.088  1vl5C 231-233 236-250
  89.715   0  10  42.799  1vlyA 70-73 84-90
  96.577   0   2  37.918  1vlyA 84-90 93-99
 115.999   0   2  13.865  1vlyA 155-158 161-166
  66.341   0   5  19.261  1vlyA 161-166 172-177
 113.815   0   2  28.372  1vlyA 277-281 284-288
  60.514   0   5  20.593  1vlyA 290-296 302-309
  50.952   0   9  38.035  1vmbA 54-65 75-85
 105.053   0  14  27.024  1vmoA 31-38 53-57
 121.658   0  13  21.765  1vmoA 84-91 105-110
  88.545   0   4  23.228  1vmoA 105-110 115-117
 105.289   0   9  30.792  1vmoA 135-143 153-161
 102.047   0   7  14.775  1vp8A 161-165 173-178
 107.600   0  10  27.294  1vp8A 173-178 189-197
  97.612   0   3  22.446  1vpmB 85-95 99-109
  85.003   0   6  27.674  1vpmB 99-109 116-128
 126.114   0   2  18.768  1vprA 47-49 52-54
  78.731   0  36  49.390  1vprA 163-169 206-212
 134.938   0   2   8.686  1vprA 206-212 215-219
  48.471   0   9  25.350  1vprA 215-219 229-233
  74.809   0   5  21.287  1vprA 238-241 247-253
  76.869   0   5  28.116  1vprA 247-253 259-266
  82.353   0   5  25.641  1vprA 259-266 272-282
 107.956   0   2  30.184  1vprA 272-282 285-294
 113.615   0   2  19.022  1vprA 285-294 297-307
  81.713   0  11  31.624  1vptA 209-211 223-228
  40.875   0   6  53.603  1vqo3 6-10 17-24
  79.591   0  15  36.023  1vqoB 142-146 162-168
 123.716   0   2  13.061  1vqoE 13-17 20-25
  66.529   0   2   1.535  1vqoE 20-25 28-33
 111.621   0   2  25.799  1vqoE 40-44 47-51
 105.144   0   2  26.952  1vqoE 95-99 102-106
  81.023   0   8  11.863  1vqoE 102-106 115-118
 124.209   0   2  13.868  1vqoE 124-128 131-136
  34.823   0  20  49.131  1vqoM 38-40 61-69
  93.794   0   3  12.821  1vqoM 114-123 127-135
 132.881   0  25  32.549  1vqoP 22-24 50-52
  65.154   0  18  46.809  1vqoQ 39-42 61-68
 132.911   0   2  30.836  1vqoQ 61-68 71-78
 126.158   0   2  28.733  1vqoQ 71-78 81-87
  75.499   0   5  45.065  1vqoR 126-128 134-136
  81.933   0   5  24.657  1vqoU 19-22 28-31
  20.249   0  24  16.184  1vqoW 2-6 31-35
  77.822   0   4  22.547  1vqoX 70-78 83-87
 125.855   0   2  26.012  1vqoZ 38-42 45-48
  77.767   0   5  31.274  1vqoZ 45-48 54-56
  47.013   0   7  12.415  1vqsB 49-54 62-69
  66.522   0   5  32.406  1vr4D 76-86 92-102
  79.371   0   5  20.852  1vr7B 55-60 66-71
  89.685   0   4  19.422  1vr7B 66-71 76-82
  92.892   0   4   9.304  1vr7B 76-82 87-94
  88.160   0   4   6.140  1vr8A 89-92 97-103
 118.231   0   2  23.739  1vr8A 97-103 106-113
 104.283   0   2   7.249  1vr8A 106-113 116-122
 128.383   0   2  34.893  1vraB 150-153 156-160
  85.186   0   4   8.397  1vsrA 32-34 39-44
  56.466   0   2  14.789  1vsrA 125-128 131-134
 120.028   0   8   9.368  1vybA 62-65 74-78
 101.808   0   5   5.809  1vybA 85-91 97-104
 124.924   0   2  32.401  1vybA 97-104 107-115
  82.596   0   4  18.623  1vybA 193-195 200-202
  82.804   0   8  21.774  1vybA 217-223 232-237
  76.233   0   5  50.489  1vyiA 28-31 37-40
 115.159   0   2  21.517  1vyrA 9-11 14-16
  73.230   0   5  53.966  1vyrA 130-134 140-144
  92.410   0   2  34.807  1vz0C 63-68 71-76
 136.169   0   4  21.900  1vzyB 3-9 14-20
  85.258   0   8   6.424  1vzyB 61-66 75-79
  97.581   0   4  15.278  1vzyB 75-79 84-89
 116.461   0   5  12.612  1vzyB 115-121 127-133
  92.165   0   5  34.099  1vzyB 155-163 169-179
  84.919   0   6  25.738  1vzyB 264-267 274-277
  76.382   0   4  24.889  1w07A 152-156 161-165
 101.737   0   2  31.690  1w07A 185-194 197-207
  85.355   0  14  35.975  1w07A 220-224 239-244
  68.291   0   5  27.447  1w07A 259-261 267-269
  80.605   0   5  35.106  1w0hA 33-42 48-55
  38.504   0   5  30.748  1w0nA 28-30 36-39
 117.963   0   2  42.179  1w0nA 70-77 80-88
  72.749   0   6  29.291  1w0pA 54-58 65-70
  61.749   0   5  37.656  1w0pA 121-125 131-135
 100.478   0   6  31.227  1w0pA 131-135 142-145
  78.244   0   7  24.579  1w0pA 154-160 168-172
 125.336   0   2  43.250  1w0pA 168-172 175-181
  85.069   0   7  17.537  1w0pA 224-230 238-246
 155.707   0  10  11.265  1w0pA 238-246 257-265
  72.676   0   4  19.614  1w0pA 288-298 303-312
 131.066   0  16  40.338  1w0pA 303-312 329-336
  86.272   0   4  12.275  1w0pA 329-336 341-347
 120.306   0   2   5.304  1w0pA 394-400 403-411
  59.998   0   5  38.572  1w0pA 403-411 417-421
  97.846   0   6  32.883  1w0pA 417-421 428-431
  71.436   0   4  15.299  1w0pA 441-448 453-458
 124.647   0   2  39.634  1w0pA 453-458 461-466
 110.992   0   2  39.701  1w0pA 487-498 501-507
  93.369   0   5  47.834  1w0pA 568-575 581-587
  71.917   0   5  30.569  1w0pA 617-624 630-636
 116.289   0   7  42.112  1w0pA 650-655 663-669
  86.919   0   5  32.157  1w0pA 684-689 695-702
  69.059   0  12  42.656  1w0pA 695-702 715-720
 121.624   0   2  23.663  1w0pA 741-747 750-756
  63.500   0   5  38.868  1w0pA 750-756 762-768
 132.142   0   2  11.589  1w1hC 11-15 18-21
  58.277   0  30  63.226  1w1hC 18-21 52-60
  93.657   0   6  28.181  1w1hC 52-60 67-74
  77.716   0   3  14.472  1w1hC 67-74 78-83
  85.126   0   4  35.026  1w1hC 78-83 88-92
 130.280   0   2  11.093  1w1hC 100-105 108-113
  94.026   0   2   2.985  1w1hC 108-113 116-121
  58.232   0  10  20.572  1w23A 189-193 204-209
 111.479   0   2  32.798  1w2fB 49-55 58-64
  93.649   0   5  12.561  1w2fB 214-219 225-230
  96.262   0   9  14.096  1w2wI 6-8 18-21
  85.278   0  10  45.196  1w2wI 18-21 32-34
  57.861   0  18  48.154  1w2wN 119-123 142-146
  62.629   0   2   4.654  1w2wN 170-172 175-177
  90.130   0  22  34.380  1w2zC 36-43 66-73
 115.548   0   2  30.567  1w2zC 66-73 76-83
  83.915   0   4  34.601  1w2zC 76-83 88-94
  55.624   0  12  43.921  1w2zC 135-140 153-160
 108.520   0  10  41.971  1w2zC 153-160 171-180
  77.767   0   4  38.901  1w2zC 171-180 185-191
 135.207   0   2  17.477  1w2zC 232-234 237-240
 103.536   0   2  11.090  1w2zC 237-240 243-250
  59.074   0   3  15.153  1w2zC 243-250 254-264
  71.636   0   4  24.413  1w2zC 254-264 269-283
  79.612   0   5  20.315  1w2zC 387-395 401-409
  73.422   0   4  46.931  1w2zC 430-432 437-440
  54.405   0   9  33.122  1w2zC 459-470 480-488
 123.133   0  12  26.015  1w2zC 504-509 522-526
  79.078   0  36  39.500  1w2zC 552-556 593-603
  91.471   0   9  28.965  1w4sA 32-35 45-54
  73.667   0   5  33.347  1w4sA 45-54 60-68
  55.744   0  18  33.999  1w4sA 60-68 87-96
  80.061   0   7  32.086  1w5qB 51-53 61-63
 112.843   0  14  49.605  1w5rB 90-98 113-119
  88.719   0   7  43.285  1w5rB 113-119 127-129
 136.272   0   2  20.689  1w5rB 157-162 165-172
 114.954   0   2  30.821  1w5rB 165-172 175-182
  66.669   0   4   4.593  1w5rB 212-216 221-225
 122.075   0   2  14.800  1w5rB 221-225 228-233
  87.943   0   2   6.048  1w5rB 228-233 236-241
 103.903   0   5  36.614  1w66A 135-137 143-153
 112.434   0   2  28.616  1w66A 143-153 156-164
 126.512   0   2  17.160  1w6kA 25-30 33-38
  54.826   0   2  22.137  1w6kA 369-372 375-378
 132.805   0   3  32.134  1w6kA 694-696 700-702
 102.387   0   2  20.810  1w6sC 59-61 64-68
  83.565   0   6  24.031  1w6sC 64-68 75-79
  69.926   0   8  18.274  1w6sC 112-114 123-127
  80.274   0   4  11.634  1w6sC 123-127 132-137
 102.666   0   5  29.048  1w6sC 132-137 143-148
 109.436   0   2  26.222  1w6sC 163-165 168-171
  77.421   0  11  10.188  1w6sC 168-171 183-188
 105.193   0   5  29.788  1w6sC 183-188 194-199
  70.477   0  20   9.341  1w6sC 254-258 279-284
 101.681   0   5  22.755  1w6sC 279-284 290-295
  61.050   0   5  39.128  1w6sC 311-316 322-329
  59.729   0   4   9.071  1w6sC 322-329 334-339
 107.016   0   5  24.948  1w6sC 334-339 345-350
  84.918   0  13  23.776  1w6sC 414-420 434-440
 101.148   0   6  29.239  1w6sC 453-458 465-471
  78.002   0   3  12.938  1w6sC 480-482 486-490
  66.741   0   4  12.086  1w6sC 486-490 495-500
 102.723   0   5  31.339  1w6sC 495-500 506-511
 118.688   0   2  27.127  1w6sC 521-525 528-535
  92.206   0  38  25.406  1w6sC 528-535 574-580
  78.927   0  22  39.839  1w7cA 53-60 83-89
  67.629   0   6  21.669  1w7cA 83-89 96-103
 115.041   0   8  15.928  1w7cA 96-103 112-115
 116.753   0  10  34.930  1w7cA 187-195 206-214
  97.584   0   9  30.241  1w7cA 206-214 224-230
 113.088   0   2  20.999  1w7cA 224-230 233-235
 102.822   0   4  10.490  1w7cA 294-296 301-304
 119.210   0   2  11.623  1w7cA 301-304 307-314
  52.452   0   3  15.015  1w7cA 307-314 318-326
 117.146   0   2  46.187  1w7cA 318-326 329-344
  67.055   0  10   2.962  1w7cA 329-344 355-357
  83.604   0   2   5.965  1w7cA 412-415 418-422
 122.463   0   2  11.797  1w7cA 425-435 438-446
  81.983   0   5  18.475  1w7cA 438-446 452-460
  61.879   0   9  29.931  1w7cA 505-517 527-536
 116.901   0  11  13.871  1w7cA 553-559 571-576
  76.595   0  37  42.089  1w7cA 602-606 644-654
  72.959   0   6  20.304  1w7cA 692-697 704-707
 100.170   0   8  39.533  1w99A 237-246 255-263
  98.566   0   7  42.981  1w99A 255-263 271-277
 111.201   0   6  28.204  1w99A 295-303 310-317
  86.508   0   4  22.142  1w99A 310-317 322-326
 138.412   0   2  21.437  1w99A 360-371 374-383
  72.431   0   9  31.796  1w99A 412-415 425-428
 119.476   0   2  20.803  1w99A 467-474 477-484
  42.448   0   2  17.849  1wb4B 41-48 51-58
 104.289   0   2  34.354  1wb9B 29-33 36-40
  24.453   0  27  21.980  1wb9B 36-40 68-72
  79.069   0  16  49.311  1wb9B 90-93 110-114
  72.783   0   4  20.430  1wb9B 133-138 143-148
  90.775   0   6  12.485  1wb9B 143-148 155-158
  43.357   0   5  37.874  1wb9B 464-467 473-478
  93.397   0   2   5.725  1wb9B 490-495 498-502
  44.974   0  19  10.834  1wb9B 578-581 601-603
  97.962   0   2  31.150  1wcv1 75-77 80-83
  82.806   0   5  33.433  1wd3A 33-37 43-46
 109.246   0   9  37.539  1wd3A 69-74 84-86
 133.118   0   2  32.973  1wd3A 110-113 116-119
 129.133   0  12  26.434  1wd3A 162-166 179-184
  16.276   0  13  24.640  1wd3A 179-184 198-202
  98.116   0   2   2.677  1wd3A 227-234 237-244
 100.662   0   6  29.460  1wd3A 237-244 251-256
  87.619   0   7  27.397  1wddE 83-89 97-103
  75.902   0   4  37.313  1wddS 97-104 109-117
  72.864   0   5  33.387  1wdjC 26-30 36-40
 146.485   0  21  17.736  1wdjC 87-91 113-117
  77.017   0   4   8.155  1wdjC 141-146 151-155
  89.345   0   6  20.583  1wdjC 151-155 162-164
  77.007   0   8  29.693  1wdjC 169-171 180-182
  97.281   0   2  10.301  1whzA 20-25 28-32
  88.078   0   5  23.351  1whzA 28-32 38-42
 108.024   0   2  30.989  1wjxA 44-48 51-55
  67.126   0   5  36.117  1wjxA 98-106 112-121
 105.585   0   2  35.376  1wkcA 64-71 74-79
  61.211   0   2   7.694  1wkcA 162-165 168-171
 110.755   0   2  44.616  1wkqB 35-40 43-49
  74.633   0   4  41.986  1wkrA 3-9 14-20
  81.664   0   4   2.053  1wkrA 53-62 67-79
  76.600   0   8  47.065  1wkrA 142-146 155-162
 131.701   0   3  37.108  1wkrA 190-197 201-211
 106.031   0   2  29.088  1wkrA 256-260 263-267
  69.147   0   4   9.811  1wkrA 317-321 326-330
  48.189   0  17  34.979  1wleB 303-312 330-340
  47.635   0  12  26.070  1wleB 369-373 386-393
  64.772   0   4  25.350  1wleB 386-393 398-407
  89.455   0   5  46.604  1wleB 419-421 427-429
  91.970   0   5  31.913  1wlfA 45-48 54-56
 127.033   0   2  17.758  1wlfA 140-146 149-159
  89.029   0   5  41.888  1wlgA 11-15 21-24
  84.092   0   5  40.969  1wlgA 109-116 122-131
  85.368   0   4  39.036  1wlgA 122-131 136-143
 131.823   0  13  39.605  1wlgA 136-143 157-161
  93.468   0   5  43.576  1wlgA 157-161 167-169
  77.304   0  10  32.125  1wlgA 172-176 187-191
  71.225   0   4  11.446  1wlgA 218-223 228-233
  84.285   0   4  23.889  1wlgA 228-233 238-244
 109.566   0   4  40.805  1wljA 7-17 22-31
 102.504   0   5  31.892  1wljA 22-31 37-42
 100.084   0   2   8.491  1wluA 12-17 20-26
  94.239   0   3  12.226  1wluA 79-89 93-102
 117.363   0   2  44.502  1wluA 93-102 105-116
  79.039   0   5  39.019  1wm1A 15-20 26-33
 120.637   0   2  22.600  1wmhA 7-13 16-22
  67.782   0   5  47.403  1wmhA 48-52 58-60
 121.958   0   2  21.429  1wmhB 6-13 16-23
  66.929   0   5  44.871  1wmhB 49-53 59-61
 135.549   0   4  38.340  1wmiC 46-49 54-60
  81.970   0   4  35.441  1wmiC 54-60 65-71
  84.125   0   4   6.762  1wmiC 65-71 76-83
 113.901   0   2  50.241  1wmxA 39-45 48-55
  76.069   0  11   9.295  1wmxA 101-106 118-122
  76.622   0  15   4.752  1wn2A 82-84 100-107
 122.773   0   9  28.397  1wnaA 30-36 46-51
  81.060   0   4  13.171  1wnaA 46-51 56-63
 122.047   0   5   9.234  1wouA 95-98 104-106
  62.147   0  10  17.811  1wpuB 98-108 119-129
 138.188   0   6  40.690  1wpuB 119-129 136-146
 121.609   0  23  10.780  1wqlB 48-56 80-82
  79.821   0   5  41.452  1wqlB 107-119 125-138
 116.003   0   3  13.566  1wqlB 125-138 142-156
  62.217   0   6  36.533  1wqlB 142-156 163-172
 116.281   0  11  11.605  1ws8B 80-85 97-102
  77.616   0   5  27.238  1wteB 111-114 120-126
 122.250   0   2  17.761  1wtjB 78-83 86-90
 114.292   0  20   8.204  1wtjB 143-147 168-173
  94.877   0   7   2.303  1wtjB 168-173 181-186
  85.187   0   5  45.570  1wurA 97-108 114-123
  87.642   0  14  44.835  1wurA 168-177 192-199
 121.403   0   2  16.148  1wv3A 3-8 11-16
  72.195   0   5  43.221  1wv3A 42-46 52-54
  56.812   0   4  34.739  1wv3A 62-66 71-77
  99.307   0   9  30.014  1wv3A 113-116 126-130
 109.506   0   2  16.876  1wv3A 156-159 162-166
  71.263   0   3  23.587  1wv3A 162-166 170-174
  75.544   0   4   3.759  1wvfA 115-119 124-127
  64.917   0   5  29.519  1wvfA 181-187 193-195
  64.947   0  38  34.328  1wvfA 278-281 320-328
  99.319   0   3  29.427  1wvfA 425-429 433-443
 110.239   0  26  79.449  1wvhA 3-13 40-47
  55.138   0   2  11.442  1wvhA 40-47 50-55
  53.783   0   7  16.593  1wvhA 50-55 63-67
  76.296   0  17  15.541  1wvhA 71-76 94-99
  87.147   0   9  20.429  1wvhA 94-99 109-114
  56.404   0   7  28.866  1wvqB 47-53 61-65
 101.943   0   5  35.922  1wvqB 120-126 132-139
 117.918   0   5  54.760  1wwcA 52-56 62-69
  87.456   0   2   1.415  1wwcA 78-86 89-97
 103.175   0   4  49.618  1wwzA 57-61 66-78
  54.816   0   4  34.333  1wwzA 66-78 83-93
 123.560   0   2  19.603  1wwzA 142-147 150-156
  75.212   0   3  17.548  1wy5B 295-297 301-303
  92.413   0   9   8.357  1wyzB 194-198 208-212
  70.413   0  13  29.492  1wz3A 13-17 31-35
 127.884   0   2  17.569  1wznA 157-163 166-177
  95.245   0   4   7.389  1wznA 166-177 182-192
  96.784   0   5  22.926  1wznA 182-192 198-208
 128.274   0  11  32.667  1wznA 225-230 242-248
  72.240   0   5  24.650  1x0tA 81-86 92-97
  85.987   0   5  21.060  1x0tA 92-97 103-107
 118.453   0   2  31.827  1x19A 15-17 20-22
 113.689   0   2  23.686  1x19A 94-97 100-103
  99.738   0   2  18.325  1x19A 341-348 351-357
  91.796   0   3  19.058  1x3lA 31-33 37-40
 133.368   0   2  19.944  1x3lA 37-40 43-46
  80.415   0  11  15.121  1x3lA 360-366 378-382
 109.498   0   2  31.071  1x54A 175-178 181-185
  47.256   0  12  39.459  1x54A 202-210 223-232
  31.120   0  35   8.156  1x54A 356-363 399-405
 111.740   0   8  27.686  1x6mD 29-32 41-44
  63.259   0  13  29.964  1x6mD 49-54 68-74
  88.998   0   7  34.773  1x6mD 87-89 97-101
  97.236   0   5  29.350  1x6mD 97-101 107-111
  68.824   0  10  31.829  1x6mD 107-111 122-125
 117.151   0   2  31.293  1x6oA 41-44 47-56
 107.235   0   9  17.501  1x6oA 47-56 66-73
  83.889   0   5  43.720  1x6oA 66-73 79-85
 104.107   0   2  15.152  1x6oA 152-159 162-170
 132.275   0   9   7.338  1x6zA 63-67 77-82
  68.135   0  11  15.277  1x6zA 77-82 94-99
  71.941   0   6  28.470  1x6zA 94-99 106-110
  88.892   0   4  22.577  1x7dA 46-49 54-61
 100.967   0   3   7.197  1x7dA 54-61 65-73
  75.846   0  13  11.503  1x7dA 65-73 87-93
  98.468   0   5  25.348  1x7dA 87-93 99-104
  77.936   0   4  15.128  1x8bA 13-21 26-32
  81.351   0   5  49.671  1x8bA 26-32 38-45
  97.120   0   2  17.742  1x8bA 76-82 85-90
 100.111   0  22  26.594  1x8bA 146-149 172-175
  87.478   0   4  18.230  1x8dC 38-46 51-58
 119.589   0   5  43.784  1x8qA 81-89 95-97
 116.281   0   2  30.801  1x9iB 24-27 30-33
 132.300   0   9  35.928  1x9mA 2-8 18-25
  70.416   0   5  24.498  1x9mA 18-25 31-34
  80.403   0   9  18.436  1x9mA 413-415 425-427
  71.176   0   5  48.346  1x9mA 586-588 594-596
 120.652   0   2   8.053  1x9mA 640-646 649-654
 122.975   0   3  31.306  1x9zA 10-15 19-24
 120.695   0   2  22.770  1x9zA 19-24 27-32
  91.650   0   3  21.790  1x9zA 86-89 93-99
  74.082   0   5  15.851  1xakA 48-53 59-67
  67.119   0   4  50.431  1xauA 48-52 57-59
  72.027   0   6  20.225  1xauA 66-71 78-83
  56.756   0   4  20.936  1xauA 92-99 104-106
  47.927   0  10  41.648  1xcrB 94-100 111-113
  62.504   0   6  39.365  1xcrB 130-134 141-145
 120.830   0  20  25.425  1xcrB 214-219 240-245
  43.738   0  10  10.135  1xcrB 248-255 266-271
  66.868   0   6  44.659  1xcrB 266-271 278-283
 106.080   0   2  30.184  1xd3A 168-176 179-183
  85.013   0   7  29.980  1xd3A 179-183 191-195
  93.123   0   4  27.931  1xdnA 44-52 57-63
  86.811   0   5  35.529  1xdnA 129-131 137-139
  85.794   0  15  21.489  1xdnA 237-242 258-262
 126.799   0   2  17.552  1xdpB 155-162 165-172
  77.790   0  10  37.705  1xdpB 181-183 194-197
  76.578   0  30  27.457  1xdpB 218-228 259-263
 121.999   0   2  33.943  1xdpB 437-444 447-455
 131.903   0  11  53.087  1xdpB 447-455 467-474
  96.510   0   6   5.652  1xdpB 594-597 604-608
 151.117   0  12  35.290  1xdpB 604-608 621-626
  58.720   0   5  15.796  1xdyB 70-74 80-82
  85.760   0   4  16.135  1xdyB 94-101 106-116
  83.469   0  23  21.412  1xdyB 132-137 161-165
  79.842   0  10  54.186  1xdyB 250-253 264-266
  82.457   0   9  33.446  1xe7B 57-62 72-77
  77.226   0   5  19.031  1xe7B 111-116 122-127
  87.736   0   5  17.229  1xffA 30-36 42-48
 139.954   0   2  14.874  1xffA 88-90 93-101
  88.579   0   6  28.290  1xffA 154-162 169-174
  85.814   0   4  27.516  1xffA 179-182 187-190
  83.960   0   4  16.646  1xffA 211-214 219-222
 116.487   0   6  13.962  1xfsA 45-51 58-64
  82.206   0   5  29.186  1xfsA 58-64 70-81
 123.366   0   3  18.365  1xfsA 70-81 85-89
  67.002   0   4  30.806  1xfsA 115-122 127-134
  66.795   0  22   0.719  1xg0A 7-15 38-46
 128.816   0   2  40.739  1xg8A 82-85 88-92
  94.594   0   4  39.843  1xhdA 133-136 141-145
  80.440   0   4   6.652  1xipA 43-46 51-56
 112.048   0   2  11.105  1xipA 51-56 59-64
 134.469   0  18  30.865  1xipA 59-64 83-86
 105.273   0   2  26.629  1xipA 92-96 99-103
  92.483   0   3  15.246  1xipA 99-103 107-112
  83.419   0   6  32.007  1xipA 107-112 119-124
  77.531   0   3  22.054  1xipA 129-134 138-143
  86.211   0   3  17.269  1xipA 138-143 147-152
  84.931   0   5  26.282  1xipA 147-152 158-163
 100.293   0   3   7.064  1xipA 165-170 174-179
  86.122   0   4  24.050  1xipA 174-179 184-190
 124.478   0   2  15.835  1xipA 184-190 193-200
 104.145   0   4  30.091  1xipA 215-221 226-232
 129.177   0  13  20.908  1xipA 226-232 246-254
 111.938   0   2  21.649  1xipA 246-254 257-262
  58.856   0   7  26.583  1xipA 279-285 293-299
  87.954   0   6  34.284  1xipA 293-299 306-308
  74.322   0   4  58.215  1xipA 306-308 313-316
  53.333   0  21  25.927  1xipA 337-343 365-370
  93.158   0   3  17.702  1xipA 365-370 374-380
 112.834   0   2  11.965  1xiwA 16-20 23-27
 109.374   0   2  13.837  1xiwA 54-57 60-63
 139.015   0  11  34.477  1xiwA 73-79 91-93
 110.068   0   2  19.765  1xiwF 5-8 11-15
  86.401   0   4  19.210  1xiwF 29-31 36-41
 112.629   0  10  16.621  1xiwF 47-52 63-68
  52.898   0   4  27.333  1xjuB 95-98 103-106
  95.614   0   2  17.251  1xk5A 32-39 42-46
  96.074   0   5  40.113  1xk5A 42-46 52-56
  76.810   0   4  18.853  1xk5A 74-81 86-95
  62.310   0   4  40.795  1xk7A 239-243 248-252
  65.815   0   5  45.055  1xk7A 343-347 353-357
  74.481   0   3   7.130  1xkpB 26-31 35-42
 104.405   0   2  22.789  1xkpB 35-42 45-53
 124.485   0   3  26.146  1xkpB 81-85 89-97
 120.549   0   2  27.310  1xkpC 25-29 32-39
 113.491   0   2  20.055  1xkpC 32-39 42-48
  64.222   0   5  42.834  1xkpC 82-85 91-98
  40.320   0   3  34.239  1xkrA 60-70 74-80
 101.636   0   6  19.194  1xkrA 165-175 182-190
  73.377   0   4   9.300  1xksA 43-45 50-55
 109.312   0   2  17.680  1xksA 50-55 58-63
 102.546   0  11  14.147  1xksA 58-63 75-79
  85.856   0  12  35.611  1xksA 92-96 109-114
  97.922   0   4  18.354  1xksA 109-114 119-123
 125.811   0   9  24.247  1xksA 119-123 133-136
  78.614   0   5  26.078  1xksA 145-150 156-160
  86.189   0   4  17.850  1xksA 156-160 165-170
  71.315   0   5  30.193  1xksA 165-170 176-180
  85.073   0   4   6.167  1xksA 210-216 221-226
  88.797   0   2   3.718  1xksA 221-226 229-235
 100.218   0   4  34.644  1xksA 229-235 240-247
  59.273   0   2  18.784  1xksA 275-284 287-295
  91.501   0   9  30.597  1xksA 287-295 305-311
 113.197   0  11  16.959  1xksA 305-311 323-326
  86.452   0   7  30.248  1xksA 342-344 352-356
  96.943   0   3  17.813  1xksA 352-356 360-365
  60.789   0  10  28.072  1xksA 360-365 376-379
 125.002   0   2  31.480  1xksA 387-393 396-401
  50.078   0   3  15.423  1xksA 396-401 405-411
  78.169   0   7  18.193  1xkwA 55-57 65-68
  22.727   0  13  15.985  1xkwA 98-105 119-125
  91.913   0   2   4.354  1xkwA 396-411 414-416
 122.510   0   2  17.655  1xkwA 595-599 602-606
  84.210   0   5  27.422  1xlqA 2-6 12-16
  60.400   0  29  54.736  1xlqA 49-52 82-84
 108.190   0   2  28.523  1xm7B 100-104 107-111
 116.212   0   5  25.769  1xmkA 56-59 65-68
  67.489   0   4  22.136  1xmtA 9-11 16-18
 132.537   0   6  19.167  1xmtA 16-18 25-31
 128.575   0   4  23.116  1xmtA 25-31 36-43
  67.586   0   5  18.861  1xmxA 115-118 124-129
 110.320   0   2  11.819  1xmxA 231-234 237-240
  80.311   0   5  42.465  1xo0B 166-168 174-178
  67.839   0  11  22.977  1xo0B 174-178 190-193
 112.500   0  13  44.403  1xovA 203-205 219-221
  89.984   0   4  51.252  1xovA 225-230 235-240
 121.951   0   2  35.927  1xovA 235-240 243-248
 136.717   0   9  32.821  1xovA 276-279 289-292
  77.618   0   6  54.321  1xovA 297-301 308-312
  64.423   0   3  13.173  1xovA 308-312 316-320
  96.053   0   3  12.628  1xppA 12-18 22-28
 102.807   0   9  29.016  1xppA 48-54 64-69
  70.523   0   4  15.137  1xr4A 436-438 443-445
  94.777   0   5  44.761  1xr4A 489-494 500-505
 104.689   0   3  13.259  1xrkB 30-34 38-43
 121.641   0   2  15.673  1xrkB 38-43 46-52
  70.945   0   2  15.847  1xrkB 98-100 103-109
  75.620   0   5  31.196  1xrkB 103-109 115-120
  77.855   0   5  21.964  1xruA 38-43 49-53
 131.884   0   2  19.285  1xruA 90-94 97-101
  81.173   0   8  22.908  1xruA 153-155 164-170
 100.387   0  10  16.859  1xruA 164-170 181-187
 109.001   0   6  28.163  1xruA 219-223 230-234
 126.283   0   1  15.179  1xs0C 37-47 49-57
 123.298   0   7  20.873  1xs0C 49-57 65-71
  93.013   0   6  16.940  1xs0C 65-71 78-85
  75.216   0   6  25.891  1xs0C 78-85 92-97
  85.860   0  11  23.566  1xszA 243-248 260-268
  91.122   0   5  14.378  1xszA 260-268 274-280
  50.628   0  14   6.914  1xszA 274-280 295-300
 101.309   0   2  15.030  1xteA 9-20 23-34
 123.386   0   2  15.319  1xteA 23-34 37-43
  66.556   0   5  45.707  1xttC 50-55 61-66
 104.069   0  13  34.318  1xttC 97-105 119-125
  61.125   0  20  37.417  1xubA 143-146 167-170
  71.822   0   3  29.053  1xubA 167-170 174-179
 124.339   0   2   3.986  1xubA 203-210 213-220
 101.404   0   7  22.125  1xubA 254-258 266-272
  75.943   0   5  30.573  1xw3A 52-58 64-67
  80.095   0   4  34.909  1xwvB 104-111 116-122
 110.719   0   8  27.207  1xzpB 36-39 48-54
 105.218   0   4  44.126  1xzpB 78-83 88-97
  43.739   0  10   9.239  1xzpB 88-97 108-114
 126.532   0   2  40.096  1y08A 110-113 116-120
  73.451   0   6  34.699  1y0hB 39-46 53-59
 117.277   0   2  17.442  1y0kA 60-62 65-72
  84.930   0   2   9.598  1y0kA 171-176 179-185
  80.424   0   6  28.873  1y0nA 52-56 63-67
 114.197   0   2  29.991  1y0uB 73-76 79-82
 126.892   0   2  22.025  1y3tB 24-28 31-37
 106.102   0   8  13.418  1y3tB 31-37 46-53
 120.379   0   2  21.525  1y3tB 78-82 85-89
 119.212   0   2  19.700  1y3tB 196-200 203-207
  97.892   0  11  41.932  1y3tB 203-207 219-225
 119.697   0   2  19.932  1y3tB 250-254 257-261
 130.454   0   8  20.437  1y43B 5-13 22-32
 111.273   0   2  20.558  1y43B 22-32 35-45
 119.993   0   5  12.770  1y43B 63-69 75-81
  96.965   0   4   1.608  1y43B 75-81 86-92
 113.173   0   2  30.862  1y43B 134-136 139-141
  83.145   0   4  16.837  1y43B 159-163 168-172
 114.489   0   5  47.095  1y5hA 41-45 51-56
 116.516   0   2  48.448  1y5hA 107-112 115-121
 109.624   0   6   6.826  1y60C 7-13 20-28
  78.201   0   5   2.043  1y6zB 36-41 47-52
 115.142   0   2  21.490  1y71A 13-18 21-31
  96.926   0   2   8.831  1y71A 21-31 34-44
  48.640   0   9  25.307  1y7pC 35-39 49-53
  32.683   0  34  11.054  1y7rA 3-5 40-46
 129.517   0   2  42.739  1y7rA 40-46 49-58
 138.631   0   4  23.145  1y7rA 49-58 63-71
 147.157   0  33   9.017  1y8aA 262-265 299-302
 112.397   0   2  36.357  1y8xB 36-41 44-49
  71.373   0   7  34.787  1y8xB 79-82 90-92
  73.138   0  10  14.003  1y93A 78-80 91-94
 101.235   0   3  14.729  1y96A 19-24 28-37
  75.587   0   6  13.758  1y96A 28-37 44-49
  63.894   0   5  25.731  1y96A 44-49 55-60
  82.824   0   4  30.126  1y96B 31-36 41-49
 104.948   0   5  23.121  1y96B 41-49 55-59
  25.904   0  10  30.813  1y96B 55-59 70-74
 120.118   0   9  15.165  1y9wB 38-43 53-60
  91.317   0   2  22.025  1y9wB 53-60 63-71
  94.545   0   8   8.450  1y9wB 119-124 133-139
  81.542   0   4   1.864  1ya5T 4-14 19-32
  90.508   0   4   0.393  1ya5T 39-44 49-54
  88.840   0   5   7.206  1ya5T 58-62 68-73
  98.502   0   4  12.472  1ya5T 68-73 78-82
  95.286   0   5  32.373  1yb2A 28-30 36-39
  88.473   0   4   9.082  1yb2A 36-39 44-46
  82.334   0   4  28.448  1yb2A 44-46 51-53
 125.099   0   2  25.109  1yb2A 65-68 71-76
  84.353   0  18  15.266  1yb2A 229-239 258-267
  43.618   0  15  25.620  1yc9A 73-83 99-111
 135.728   0  10  43.555  1yc9A 286-298 309-318
  66.062   0   7  58.081  1ycdB 145-147 155-157
 121.842   0   2  44.865  1yd0A 17-23 26-33
  68.773   0   7  27.501  1ydxA 87-90 98-100
  69.651   0   8  26.815  1ydxA 275-278 287-289
  73.229   0   5  50.060  1ydyA 61-68 74-76
 118.053   0   2  33.250  1ydyA 121-124 127-130
  78.736   0   5  49.749  1ydyA 245-247 253-255
  82.516   0  10  30.415  1ye8A 28-35 46-51
  90.764   0   4  16.420  1ye8A 46-51 56-61
  73.150   0   7  23.608  1yf2A 91-94 102-105
  75.114   0   7  21.345  1yf2A 300-303 311-314
 128.180   0  19  32.750  1yf3A 231-234 254-258
  92.581   0   4  12.276  1yfqA 14-20 25-30
  82.177   0   3  12.363  1yfqA 25-30 34-41
  78.351   0   4   8.522  1yfqA 34-41 46-54
  96.158   0   5  15.199  1yfqA 59-65 71-76
  77.790   0   4  31.678  1yfqA 71-76 81-84
  69.837   0   7  39.274  1yfqA 81-84 92-94
 122.982   0   3  31.463  1yfqA 104-110 114-119
  92.753   0   3  11.620  1yfqA 114-119 123-127
  77.145   0   9  39.194  1yfqA 123-127 137-141
  93.520   0   3   5.590  1yfqA 153-158 162-167
  74.061   0   3  20.683  1yfqA 162-167 171-176
 113.669   0   9  34.304  1yfqA 171-176 186-189
  71.210   0   6  23.471  1yfqA 196-201 208-213
  83.356   0   3  16.782  1yfqA 208-213 217-222
 114.385   0  13  14.864  1yfqA 217-222 236-239
  69.302   0   6  30.618  1yfqA 254-259 266-270
  64.999   0   4  23.453  1yfqA 266-270 275-279
  84.393   0   4  32.420  1yfqA 275-279 284-288
  87.979   0   3   9.047  1yfqA 296-302 306-312
 103.275   0  19  15.252  1yfqA 306-312 332-337
 125.249   0   3  25.604  1yg9A 74-78 82-86
  71.169   0   5  19.223  1yg9A 153-160 166-172
 132.798   0   2  40.241  1yg9A 202-204 207-210
  58.393   0   4  26.297  1yg9A 242-245 250-253
 116.263   0   2  26.539  1yg9A 265-269 272-276
 128.760   0   2  18.375  1yg9A 282-285 288-291
  63.875   0   4   8.792  1yg9A 312-317 322-327
  96.457   0   3  12.539  1ygtA 89-96 100-110
  95.643   0   4  32.241  1yi9A 8-10 15-21
 120.948   0   2  21.996  1yi9A 201-210 213-220
  72.541   0   5  32.836  1yj7A 29-32 38-43
 113.254   0   9   3.329  1yj7A 105-113 123-130
 109.221   0   2  43.136  1yk3A 91-98 101-110
  44.125   0  16  37.765  1yk3A 101-110 127-133
  14.564   0  28  18.136  1ykiB 46-51 80-87
  99.072   0   5  29.217  1yleA 60-67 73-80
  85.633   0   4   8.603  1yleA 91-101 106-116
  84.031   0   6  45.429  1yleA 248-253 260-265
  97.855   0   8  31.847  1yleA 290-295 304-309
 166.121   0  10  14.414  1yllD 24-31 42-49
 121.289   0   2  42.214  1yllD 151-155 158-163
  77.472   0  14  27.134  1ylqA 19-23 38-43
  82.671   0   4  11.969  1ylxA 32-38 43-52
 129.674   0   2  24.619  1ylxA 43-52 55-65
  83.849   0   5  40.690  1ylxA 55-65 71-73
 105.409   0   2  24.414  1ylxA 79-82 85-87
  80.323   0   5  35.935  1ymtA 107-109 115-117
  95.918   0   6  11.703  1yn3A 2-10 17-23
  94.920   0   4  11.665  1yn3A 59-65 70-74
  49.318   0   9  11.244  1ynfA 123-126 136-140
 134.455   0   8  21.648  1ynfA 190-193 202-207
 114.125   0   2  10.807  1ynfA 264-267 270-274
  85.806   0   5  35.254  1ynfA 319-322 328-333
  81.371   0   6  52.650  1ynpB 23-25 32-34
  96.108   0   2  14.687  1yocA 35-40 43-48
  89.355   0   9  38.329  1yocA 105-110 120-130
 123.460   0   2  48.307  1yocA 120-130 133-146
 125.948   0  23  33.560  1yq5B 6-11 35-40
  52.309   0   2  21.114  1yq5B 44-47 50-53
 122.470   0   2  11.228  1yq5B 76-83 86-93
  67.666   0   4  16.712  1yqhA 41-43 48-52
 133.789   0   2  15.961  1yqsA 25-32 35-42
 126.850   0   2  18.457  1yqsA 272-275 278-280
  80.658   0   4  18.008  1yqsA 278-280 285-288
  70.710   0   5  30.120  1yqsA 285-288 294-302
 103.705   0   2   1.926  1yqsA 294-302 305-311
 115.578   0   5   8.056  1yqsA 305-311 317-323
 112.126   0   6  13.736  1yqtA 27-30 37-39
 137.653   0   3   1.198  1yqtA 227-234 238-241
 135.581   0   2   7.436  1yqtA 293-297 300-304
 137.978   0   3   3.355  1yqtA 471-478 482-485
  64.970   0   6  55.685  1yqtA 506-508 515-517
 135.472   0   2   3.951  1yreA 17-19 22-26
 122.973   0   2  42.284  1yreA 71-77 80-91
  97.485   0   4  10.994  1yreA 80-91 96-104
  60.991   0   2   8.630  1yrkA 30-41 44-48
 116.893   0   5  45.329  1yrkA 71-77 83-90
  84.217   0   5  35.510  1yrkA 104-110 116-124
  72.424   0   5  40.322  1yrtA 147-153 159-165
  72.669   0   5  27.350  1yrtA 313-316 322-325
 119.204   0   2  23.221  1ys1X 196-199 202-209
 119.858   0   2  20.537  1ys1X 214-220 223-228
 113.928   0   9  34.397  1yt3A 24-31 41-47
  80.566   0   4  10.405  1yt3A 41-47 52-55
 126.306   0   5  17.547  1yt5B 132-138 144-148
  80.331   0  10  15.590  1yt5B 177-182 193-196
  78.815   0   4  27.538  1yu0A 25-28 33-36
 126.859   0   2  18.877  1yu0A 67-71 74-77
 103.264   0   2  29.647  1yu0A 81-85 88-92
  75.235   0   4  36.041  1yu0A 107-114 119-122
  78.587   0   5  47.617  1yu0A 182-184 190-192
 101.319   0   3  26.543  1yw4A 20-23 27-31
  90.104   0   4  32.385  1yw4A 27-31 36-39
 106.884   0  13  30.703  1yw4A 307-309 323-327
 103.239   0   2  21.833  1ywmA 66-73 76-78
  97.542   0  15  24.967  1ywmA 88-97 113-121
  62.608   0   5  42.814  1yx1B 192-195 201-204
 122.028   0   2  24.659  1yzyA 120-123 126-129
 114.896   0   2  34.888  1z0nC 39-41 44-51
 110.568   0   2  31.599  1z0nC 54-62 65-67
  71.767   0   5  48.087  1z0nC 74-76 82-88
 117.695   0   2  44.597  1z0sA 157-163 166-173
  65.507   0   9  25.659  1z0sA 203-208 218-220
 132.155   0   3  34.312  1z0wA 14-21 25-37
  77.501   0  10   9.720  1z1sA 48-55 66-68
  83.842   0   5  37.251  1z1sA 101-112 118-130
 119.217   0   2  41.433  1z1sA 118-130 133-140
 111.691   0   2  26.492  1z2nX 33-38 41-48
 102.846   0  10  30.126  1z2nX 138-142 153-157
 150.677   0   2  17.325  1z2nX 182-188 191-197
  91.275   0   8  43.461  1z2nX 276-282 291-297
  96.080   0   6  35.725  1z2uA 24-28 35-41
  66.541   0  10  32.135  1z2uA 35-41 52-58
 106.800   0  10   8.270  1z2uA 52-58 69-72
  92.242   0   4   6.406  1z3eA 95-97 102-104
 127.868   0   9  33.499  1z45A 360-364 374-378
 151.936   0   5  22.124  1z45A 374-378 384-388
  88.871   0   6  31.099  1z45A 384-388 395-400
 108.506   0   2  24.333  1z45A 438-441 444-447
  72.038   0   5   6.451  1z45A 470-475 481-490
  67.521   0  10   9.339  1z45A 481-490 501-510
  80.330   0   4   8.417  1z45A 501-510 515-524
  62.316   0  11  52.491  1z45A 561-563 575-577
  90.508   0   4   5.600  1z45A 621-628 633-639
  46.478   0  14   5.575  1z45A 643-647 662-667
  90.765   0   4  14.347  1z5hB 3-13 18-27
 113.878   0   5  28.131  1z5hB 85-89 95-99
  65.081   0   3  12.025  1z5hB 139-144 148-152
 133.855   0   2  22.367  1z5hB 171-177 180-186
  87.625   0   8  20.651  1z5hB 417-420 429-434
  72.522   0   2   5.806  1z5hB 447-453 456-462
 130.913   0   2  18.139  1z6mA 152-155 158-160
 102.929   0   5  43.195  1z6nA 113-117 123-128
  89.713   0  15  33.684  1z70X 25-29 45-49
  36.589   0  21  47.822  1z70X 82-86 108-112
  59.559   0  19  44.726  1z70X 255-258 278-280
  76.381   0   8  21.418  1z84A 24-26 35-37
 139.392   0   8   2.074  1z84A 76-80 89-93
  81.609   0  29  54.270  1z84A 89-93 123-128
  34.885   0  11  34.391  1z84A 167-174 186-192
  94.013   0   3  16.463  1z84A 226-230 234-238
  63.487   0   9  38.325  1z84A 234-238 248-252
  81.996   0  16  16.326  1z84A 290-295 312-317
 114.878   0   6  24.115  1z94D 37-44 51-58
  95.278   0   5  15.023  1z94D 51-58 64-75
 117.219   0   3  15.621  1z94D 64-75 79-86
  98.010   0   8  35.626  1z94D 79-86 95-104
  68.005   0   2  22.416  1z94D 95-104 107-117
 135.926   0  20  27.909  1z9lA 90-97 118-126
  68.371   0   5  17.133  1zarA 60-63 69-72
  85.558   0   3  12.985  1zarA 94-100 104-111
  56.375   0   3  11.607  1zarA 104-111 115-122
 109.206   0   2   8.325  1zarA 169-173 176-179
  75.791   0   2   4.406  1zarA 224-227 230-233
 113.300   0   2  18.834  1zatA 15-19 22-25
  98.844   0   2  28.472  1zatA 35-38 41-44
  39.899   0   5  44.512  1zatA 67-70 76-79
  82.116   0   4   8.386  1zatA 128-132 137-142
 117.078   0   2  49.907  1zatA 137-142 145-151
 121.157   0   6  20.835  1zatA 193-196 203-206
  19.421   0  26  26.070  1zavA 53-57 84-88
 119.582   0   2  27.975  1zavA 114-119 122-124
  84.686   0  11  27.837  1zb1B 98-100 112-114
 123.010   0   2  25.807  1zbpA 135-137 140-142
  62.820   0   5  29.792  1zbpA 155-159 165-169
  55.168   0  10  51.549  1zbpA 173-178 189-196
  49.388   0   3  10.718  1zbpA 189-196 200-207
 111.522   0   2  29.531  1zbpA 242-245 248-251
  76.130   0   4  16.778  1zbsA 2-7 12-18
 122.061   0   2  39.895  1zbsA 12-18 21-28
  59.140   0   3   3.109  1zbsA 111-116 120-125
  97.043   0   2  24.858  1zbxB 15-18 21-24
  67.368   0   5  38.089  1zbxB 111-120 126-131
  97.501   0   6  42.679  1zc3B 10-17 24-32
  80.899   0   3  13.253  1zc3B 24-32 36-43
  92.949   0   6  15.930  1zc3B 36-43 50-57
  55.591   0   9  26.139  1zc3B 62-65 75-80
 114.234   0   2   4.911  1zc3B 75-80 83-88
  74.927   0   5  47.323  1zccB 32-39 45-47
  74.075   0   5  32.385  1zceA 49-54 60-69
  75.999   0   5  47.152  1zelA 64-66 72-75
  76.948   0   4  16.912  1zelA 276-278 283-285
 138.943   0   9  21.739  1zghA 127-134 144-151
 123.043   0   2  21.571  1zghA 227-230 233-238
 101.020   0  10  10.060  1zh8B 214-222 233-240
  86.935   0   4  37.252  1zh8B 233-240 245-251
  76.261   0   3   6.978  1zh8B 259-264 268-272
  91.290   0   2   0.677  1zh8B 268-272 275-278
 124.180   0   2  20.718  1zh8B 275-278 281-284
 143.474   0   3  21.333  1zhsE 32-41 45-53
 143.349   0   3  19.276  1zhsE 91-100 104-112
  64.906   0   4  12.727  1zhvA 35-38 43-48
  74.319   0   2  10.231  1zhvA 94-98 101-107
  94.109   0  10  14.422  1zhxA 122-127 138-146
 100.416   0   4  24.505  1zhxA 138-146 151-158
 101.970   0   4   8.081  1zhxA 151-158 163-175
  74.492   0   5  30.086  1zhxA 163-175 181-193
 136.188   0   2  16.204  1zhxA 181-193 196-200
 103.250   0   7  29.109  1zhxA 205-208 216-219
  89.867   0   4   2.662  1zhxA 222-227 232-238
  35.068   0  10  20.138  1zhxA 232-238 249-255
 145.877   0  13  13.455  1zhxA 249-255 269-274
 116.540   0   3   9.792  1zhxA 269-274 278-283
 126.676   0   7  51.825  1zhxA 278-283 291-295
  89.851   0   2   6.689  1zjcA 214-219 222-228
  98.095   0   2  25.159  1zjcA 276-278 281-284
  51.310   0  25  14.507  1zjcA 320-325 351-355
 127.918   0  28   9.261  1zjcA 351-355 384-388
  85.743   0   5  40.521  1zjcA 395-399 405-410
  69.609   0  11  28.655  1zk5A 142-151 163-168
  74.896   0  13  14.046  1zkpA 26-31 45-50
 125.177   0   2  16.372  1zkpA 45-50 53-57
 121.489   0   2  19.295  1zkpA 144-146 149-155
  77.721   0   7  40.935  1zkpA 149-155 163-168
 110.314   0   5  22.189  1zkpA 163-168 174-176
  94.889   0   2  19.471  1zl0A 299-303 306-308
  91.094   0   4  19.458  1zldA 35-39 44-50
  78.305   0   4  24.667  1zldA 44-50 55-62
  43.631   0   5  37.073  1zldA 67-76 82-92
 107.842   0   2  16.099  1zmaA 90-95 98-102
  82.448   0  19  34.640  1zn6A 35-38 58-62
  83.296   0   6  33.023  1zn6A 105-117 124-130
  73.526   0   5  48.991  1zn6A 136-146 152-162
  55.561   0  17  53.351  1zn6A 152-162 180-182
  94.959   0   5  28.586  1zpsA 24-30 36-42
  65.253   0   4  25.530  1zpsA 57-60 65-68
  99.799   0   5  29.312  1zpsA 77-84 90-97
  59.502   0   4  51.875  1zpsA 112-114 119-121
 108.415   0   2  21.618  1zpvA 32-41 44-53
  78.856   0   5  13.916  1zr6A 100-102 108-111
  66.163   0   5  36.347  1zr6A 164-170 176-179
  80.412   0   4  23.523  1zr6A 248-254 259-265
  42.630   0  24  34.687  1zr6A 354-362 387-395
 101.270   0   5  19.679  1zsoA 34-40 46-52
  97.768   0   8  13.816  1zsoA 69-71 80-84
  91.306   0   4  20.962  1zsoA 123-127 132-136
  87.237   0   4  18.417  1zsoA 143-147 152-157
  67.386   0   3   7.247  1zsqA 23-26 30-33
  88.457   0   2   4.279  1zsqA 35-39 42-47
  96.829   0   6   0.695  1zsqA 42-47 54-59
  76.174   0  11  21.361  1zsqA 63-69 81-86
  68.650   0   4  13.268  1zsqA 81-86 91-95
  53.947   0  15  32.924  1zsqA 156-159 175-178
  95.428   0   6  13.638  1zsqA 200-204 211-214
 112.658   0   2  14.414  1ztcC 37-42 45-49
  76.048   0   8  36.654  1ztcC 144-148 157-163
  46.568   0   3   8.063  1ztcC 157-163 167-171
 107.438   0   6  38.873  1zuoA 50-54 61-66
  91.309   0  24  17.331  1zuoA 61-66 91-96
 106.226   0  10  13.786  1zuoA 91-96 107-110
  71.089   0   5  31.370  1zupB 56-71 77-91
  54.080   0   4  20.263  1zupB 77-91 96-98
 115.851   0   2  25.899  1zupB 123-126 129-134
 113.667   0   9  37.744  1zupB 227-232 242-247
  71.865   0   2   7.271  1zvpC 44-47 50-56
  64.800   0   4  27.488  1zvpC 103-106 111-116
  99.251   0   3  12.667  1zvtA 3-9 13-18
  96.070   0   3  17.298  1zvtA 47-51 55-59
 110.145   0   4  22.933  1zvtA 97-101 106-111
  96.142   0   3   9.397  1zvtA 146-151 155-160
 136.085   0   2  14.419  1zvtA 201-206 209-213
 110.211   0  11  37.362  1zxxA 33-37 49-51
 105.405   0   2  38.212  1zxxA 282-287 290-295
 114.469   0   8  39.427  1zy7B 54-60 69-75
  53.105   0   5  56.204  1zy7B 128-130 136-138
  76.751   0   6  51.469  1zy7B 183-185 192-194
  98.281   0   6  25.452  1zy7B 300-305 312-315
  93.025   0   2  15.448  1zybA 217-219 222-225
  72.742   0   6  14.585  1zymA 217-220 227-229
 126.215   0   2  42.890  1zyoA 18-23 26-34
  49.738   0   6  29.500  1zyoA 26-34 41-44
 129.832   0   2  14.517  1zyoA 57-60 63-66
  75.681   0   6  13.773  1zyoA 72-76 83-86
  68.431   0   8  34.099  1zzkA 39-42 51-58
 130.190   0   2  28.082  2a14A 203-206 209-212
  69.308   0  13  10.226  2a14A 230-238 252-259
  99.199   0   6  27.674  2a15A 74-81 88-99
 121.513   0   3  32.990  2a15A 88-99 103-115
  98.147   0   5  38.897  2a15A 103-115 121-126
 104.038   0   2  23.141  2a1kA 39-48 51-56
  63.767   0  10  85.594  2a1kA 92-103 114-119
 110.289   0   2  37.107  2a1kA 153-160 163-165
  58.705   0   6  15.528  2a1vA 23-26 33-40
 137.401   0   2   0.875  2a1vA 33-40 43-51
 105.578   0   6  16.141  2a1vA 43-51 58-62
  59.911   0   8  38.266  2a1vA 79-81 90-94
  57.363   0  28  48.086  2a1xA 90-92 121-131
  98.989   0  13  11.685  2a40E 64-67 81-84
  79.723   0  17  22.659  2a40E 90-96 114-119
  44.742   0   7  31.867  2a40E 114-119 127-132
  56.877   0  16  35.266  2a5dB 95-97 114-117
  60.921   0   6  42.409  2a5hD 326-330 337-339
 106.567   0   3  16.354  2a5hD 345-348 352-356
  73.956   0   5  36.314  2a5hD 352-356 362-366
 117.308   0   7  30.149  2a5zA 134-142 150-156
 117.862   0   2  20.953  2a5zA 150-156 159-166
 112.439   0   2  39.707  2a5zA 159-166 169-178
  83.509   0   5  22.228  2a5zA 184-191 197-202
 104.307   0   5  44.656  2a5zA 197-202 208-213
  73.480   0   4   8.474  2a6aA 14-19 24-30
 131.680   0   2  10.364  2a6aA 24-30 33-39
  83.923   0   4  40.203  2a6aA 117-124 129-137
  79.956   0   4  29.582  2a6aA 129-137 142-151
 102.798   0   5  13.131  2a6hD 195-197 203-205
  79.151   0   6  27.890  2a6hD 434-437 444-447
  83.019   0   5  27.902  2a6hD 527-529 535-537
  81.067   0   8  30.637  2a6hD 1280-1283 1292-1295
  89.908   0   4  17.338  2a6hD 1292-1295 1300-1303
  94.143   0   5  28.348  2a6qD 30-33 39-42
 137.716   0   2  16.632  2a6sB 56-61 64-71
  93.225   0   2  23.334  2a6sB 64-71 74-79
  81.482   0   2  25.401  2a6zA 33-35 38-40
 163.773   0  17  13.396  2a6zA 81-88 106-113
  28.622   0   7  16.595  2a6zA 106-113 121-128
 142.664   0  16  40.632  2a6zA 121-128 145-147
  73.334   0   5   6.588  2a6zA 157-164 170-175
 129.161   0   2  43.658  2a6zA 170-175 178-183
 138.440   0   2  23.599  2a7kD 2-7 10-15
  69.944   0  12  28.627  2a8yD 28-30 43-48
 107.878   0   2  29.710  2a8yD 43-48 51-57
 113.534   0   2  34.223  2a90A 24-32 35-38
  79.343   0  11  29.558  2a90A 57-59 71-73
  78.992   0   4  14.038  2a90A 71-73 78-80
  71.522   0   9  13.230  2a90A 146-148 158-161
  74.420   0   4  15.232  2a90A 158-161 166-169
 115.701   0   5  28.369  2a90A 166-169 175-182
  63.692   0   6  40.411  2aamA 100-103 110-113
 124.508   0   2  32.600  2ab5B 29-35 38-47
  72.885   0   5  39.537  2ab5B 66-73 79-87
  94.924   0   8  19.188  2ab5B 165-170 179-185
 101.673   0   2  25.767  2absA 146-152 155-161
  79.760   0   6  16.947  2absA 294-297 304-309
  75.457   0   5  32.717  2absA 304-309 315-320
  49.513   0   6  44.125  2acfC 86-90 97-101
 120.423   0   2  47.195  2ae6C 55-60 63-71
  66.288   0  10  38.466  2ae6C 63-71 82-89
 110.883   0   2  19.141  2aefA 186-192 195-198
  36.793   0  22  12.376  2aegC 5-7 30-32
  77.580   0  12  43.533  2aegC 125-128 141-145
  72.641   0  10  30.744  2aeuA 201-205 216-221
  70.744   0   2  15.858  2aeuA 291-295 298-303
 121.501   0   2  28.705  2ag4B 52-61 64-67
 130.670   0   2  37.312  2ag4B 137-147 150-162
  85.500   0   5  44.949  2agkA 130-138 144-148
 127.642   0   4  37.713  2agkA 144-148 153-158
 106.446   0   2  34.151  2ahuB 163-168 171-177
  98.471   0   2  28.778  2ahuB 424-428 431-436
  91.278   0   3   7.276  2ahuB 463-467 471-476
  58.858   0   2  18.564  2ahuB 471-476 479-485
 114.042   0   2  39.433  2aj6A 65-72 75-84
  63.445   0   6  38.751  2aj6A 75-84 91-98
 136.654   0  17  10.278  2ajrA 22-28 46-51
  84.725   0   4   7.953  2ajrA 106-112 117-121
 123.151   0   3  32.303  2ajrA 236-241 245-250
  76.069   0   2   1.430  2ajrA 245-250 253-259
  69.499   0   5  60.468  2akzA 5-11 17-25
  67.624   0   2  11.641  2akzA 17-25 28-33
  86.187   0  12  31.716  2al6A 6-10 23-28
  95.046   0   5  17.328  2al6A 53-59 65-67
 111.235   0   5  32.540  2al6A 226-232 238-244
  37.358   0   5  32.989  2al6A 238-244 250-252
 107.140   0   8  39.198  2al6A 250-252 261-264
  92.927   0   8  13.048  2al6A 285-288 297-300
 118.718   0   2  22.697  2amhA 84-94 97-99
 113.694   0   6  16.011  2amhA 119-130 137-147
 148.991   0  34  42.083  2amhA 137-147 182-186
  61.726   0  12  22.453  2anrA 38-41 54-60
  77.129   0  10  30.810  2anrA 136-139 150-156
  86.741   0   4   2.573  2anuD 103-112 117-122
 151.571   0  24  17.461  2anuD 117-122 147-150
 148.039   0  17  23.382  2anuD 215-220 238-242
  97.112   0   2  26.325  2aotB 272-275 278-282
  61.982   0   6  40.362  2apjD 39-41 48-50
  63.506   0   5  51.657  2apjD 64-67 73-75
  69.560   0   5  43.340  2aq6A 19-25 31-37
 103.389   0   6  29.561  2aq6A 66-72 79-85
 128.397   0   2  18.146  2arcA 49-53 56-60
 124.934   0   3   5.155  2asbA 101-109 113-120
 116.038   0   4  22.769  2asbA 175-180 185-190
  74.893   0   5  38.696  2asfA 24-29 35-40
 134.343   0   2   4.265  2asfA 70-77 80-91
  24.820   0  25  29.698  2asfA 80-91 117-129
  43.390   0  14  33.012  2askB 17-23 38-44
 108.734   0   2  26.594  2atzA 25-29 32-36
  95.042   0   6  33.261  2atzA 102-106 113-117
  62.864   0  33  21.786  2auaA 156-169 203-218
  85.199   0   4  28.346  2auwB 11-16 21-26
  71.261   0   4  30.001  2auwB 21-26 31-35
  99.484   0   2  28.449  2axcA 125-131 134-141
  67.363   0   7  24.102  2axcA 160-163 171-175
  84.323   0   9  33.779  2axcA 208-214 224-229
 126.170   0   3  27.775  2axoA 117-120 124-127
  70.502   0   4  26.350  2axoA 152-156 161-165
 108.306   0  10  37.230  2axoA 233-239 250-257
 105.154   0   2  34.268  2axqA 207-211 214-218
  45.094   0  17  76.946  2axqA 238-242 260-268
  73.034   0   5  26.543  2axqA 376-387 393-403
 118.775   0  12  32.803  2axwA 2-7 20-27
 113.693   0   5  34.403  2axwA 50-55 61-67
  94.254   0   8  18.358  2aydA 20-26 35-40
 100.437   0   7  33.529  2aydA 35-40 48-53
  54.928   0   6  24.451  2aydA 48-53 60-66
 124.288   0   8  15.388  2az4A 8-13 22-27
 120.425   0   2   9.212  2az4A 22-27 30-34
 133.165   0   2  18.128  2az4A 152-155 158-164
  87.352   0   8  45.933  2az4A 158-164 173-179
 106.196   0   2   7.456  2az4A 173-179 182-186
  84.504   0   5  29.460  2b06A 7-16 22-28
  38.728   0   8  24.415  2b06A 22-28 37-39
  85.195   0   5  17.152  2b06A 71-79 85-93
 113.141   0   2  25.387  2b0aA 21-27 30-36
  78.404   0   5  32.318  2b0tA 192-199 205-214
  95.067   0   5  39.717  2b0tA 429-434 440-446
  78.822   0   5  21.804  2b0tA 562-566 572-575
  70.239   0  28  31.993  2b2aB 40-43 72-75
 118.870   0   2  17.978  2b2aB 121-123 126-128
 126.164   0   2  32.112  2b2aB 164-170 173-176
 102.584   0   8  49.115  2b3yA 8-10 19-21
 101.683   0   2  20.242  2b3yA 188-191 194-197
  83.176   0   7  42.490  2b3yA 368-370 378-380
 114.221   0   2  32.557  2b3yA 412-416 419-423
  64.963   0   6  50.792  2b3yA 739-741 748-750
  89.590   0   6  46.016  2b4hB 53-58 65-72
 116.909   0   2  25.049  2b4hB 74-82 85-96
 123.231   0   8  30.169  2b4hB 99-104 113-120
  99.816   0   2  32.453  2b4wA 37-39 42-50
 115.749   0   8  42.529  2b4wA 42-50 59-67
 125.373   0   2  32.919  2b4wA 59-67 70-79
 110.029   0   2  34.187  2b4wA 82-89 92-101
 124.939   0   7  11.129  2b4wA 92-101 109-118
 140.272   0   2   1.226  2b4wA 109-118 121-127
  65.118   0   5  31.865  2b4wA 136-139 145-149
  76.369   0  10  20.705  2b4wA 145-149 160-164
  72.234   0   5  35.953  2b4wA 189-197 203-211
  96.361   0  11  14.420  2b4wA 203-211 223-231
  92.100   0   6  32.355  2b4wA 223-231 238-243
  77.404   0   5  35.208  2b4wA 264-271 277-283
 120.225   0   3  29.230  2b4wA 277-283 287-293
  65.376   0  12  42.050  2b5gA 53-58 71-82
  66.603   0   3  19.788  2b5gA 71-82 86-96
  70.185   0   4  37.902  2b5iD 144-149 154-156
 101.849   0   5  38.310  2b78A 34-39 45-51
  71.924   0   7  23.301  2b78A 45-51 59-63
  51.024   0   8  16.999  2b78A 96-101 110-115
 121.644   0   2  21.083  2b78A 110-115 118-123
  65.683   0   8  26.680  2b78A 148-153 162-167
 114.675   0   2  34.796  2b78A 174-178 181-185
 110.777   0  18  15.897  2b78A 355-360 379-384
  73.737   0   2  15.268  2b81C 175-177 180-182
  85.800   0   2  32.714  2b81C 266-268 271-274
  73.835   0   4   4.544  2b8mA 17-23 28-35
 103.329   0   5  36.280  2b8mA 57-62 68-71
  62.635   0   6  39.898  2b9dB 3-10 17-24
  67.679   0   5  11.415  2b9wA 226-230 236-240
  87.731   0   2   0.827  2b9wA 236-240 243-247
  70.481   0   6  53.264  2bayF 16-18 25-27
 104.717   0   7   7.333  2bb3B 180-185 193-198
  72.538   0   5  57.872  2bbaA 32-37 43-49
 151.421   0  17  41.274  2bbaA 100-107 125-130
 134.359   0   3  33.963  2bbdA 61-68 72-78
  85.935   0   5  29.457  2bbdA 232-237 243-249
  67.207   0   6  22.539  2bbeA 47-54 61-68
 101.798   0   2   4.490  2bbhA 31-38 41-47
  92.685   0   2  11.625  2bbhA 101-105 108-117
 111.238   0   8  27.597  2bbhA 108-117 126-135
 105.872   0   2  15.930  2bbhA 126-135 138-143
 102.320   0   5  38.062  2bcmB 72-74 80-87
  98.423   0   2  16.447  2bcmB 93-96 99-102
 125.621   0   4  32.049  2bdrB 29-31 36-38
 114.416   0  11  32.012  2bdrB 91-96 108-112
  47.574   0   7  27.058  2bdvA 43-46 54-57
  66.930   0   5  22.951  2bf6A 22-30 36-43
 137.928   0  11  39.327  2bf6A 36-43 55-62
  79.741   0   6  28.023  2bf6A 83-91 98-105
 115.749   0   2  32.228  2bf6A 120-123 126-132
  89.431   0   5  43.707  2bf6A 126-132 138-142
 122.544   0   2  28.750  2bf6A 138-142 145-147
  89.223   0   5  60.668  2bf6A 145-147 153-158
  97.641   0   4  25.502  2bf6A 153-158 163-166
 128.046   0   2  47.793  2bf6A 163-166 169-173
  81.085   0   5  37.683  2bf6A 238-245 251-258
  84.057   0   5  33.033  2bf6A 298-302 308-312
  69.903   0   7  23.702  2bf6A 308-312 320-324
  60.537   0   9  30.116  2bf6A 349-352 362-368
  85.699   0   7  31.615  2bf6A 362-368 376-385
  90.095   0  10  45.663  2bf6A 376-385 396-407
  69.790   0   5  32.519  2bf6A 414-418 424-428
  82.894   0   8  17.360  2bf6A 424-428 437-441
  98.199   0   6  36.142  2bh1Y 27-31 38-42
 106.413   0   2  47.286  2bhgA 17-24 27-36
  86.870   0   4  46.929  2bhgA 27-36 41-45
 128.423   0   2  27.082  2bhgA 55-58 61-63
  70.479   0   6  34.155  2bhuA 26-29 36-41
 119.646   0   2  24.216  2bhuA 48-52 55-58
 121.011   0   2  31.741  2bhuA 78-83 86-88
 134.111   0   2  17.601  2bhuA 535-540 543-550
  66.786   0   2   2.488  2bhuA 543-550 553-560
 104.579   0   8  20.456  2bibA 6-11 20-25
 122.466   0   2  14.789  2bibA 20-25 28-33
 122.705   0   2  22.154  2bibA 153-156 159-164
 104.730   0  23  21.165  2bibA 159-164 188-193
 103.936   0   2  17.357  2bibA 188-193 196-200
  68.412   0   2   7.917  2bibA 287-293 296-299
  76.081   0   5  39.197  2bibA 313-316 322-325
 113.909   0   2  28.758  2bibA 336-340 343-347
 106.574   0   2  27.337  2bibA 357-361 364-368
 110.250   0   2  29.213  2bibA 379-381 384-386
 108.803   0   2  27.467  2bibA 397-401 404-408
  68.083   0   4  33.259  2bibA 417-420 425-428
 114.800   0   2  26.684  2bibA 437-441 444-448
 114.430   0   2  24.401  2bibA 457-461 464-468
 117.633   0   2  26.062  2bibA 477-481 484-488
 111.235   0   2  27.633  2bibA 497-501 504-508
  90.702   0  20   9.612  2biiA 5-7 28-30
  55.615   0   5  16.855  2biiA 46-51 57-60
  98.949   0  24  19.924  2biiA 71-78 103-112
  93.954   0   9  23.826  2biiA 128-133 143-147
 111.258   0  23  30.773  2biiA 343-350 374-380
 114.742   0   2  27.235  2biiA 374-380 383-387
 121.602   0  12  36.641  2bjiB 86-93 106-113
 115.705   0   2  44.562  2bjiB 106-113 116-124
  96.276   0   4   7.133  2bjiB 116-124 129-134
  64.164   0   4  14.946  2bjiB 129-134 139-141
 116.134   0  12  29.630  2bjiB 234-236 249-253
  85.448   0   5  18.099  2bjnA 85-87 93-98
  96.866   0   5  26.239  2bjnA 139-145 151-157
 124.192   0   2  30.208  2bjqA 33-39 42-51
 112.210   0   2  38.795  2bjqA 42-51 54-61
 106.873   0   2  30.009  2bjqA 54-61 64-66
  59.253   0   5  43.230  2bjqA 119-125 131-137
  86.182   0   4  15.562  2bjqA 131-137 142-147
  98.742   0   2  28.285  2bjqA 142-147 150-154
 112.337   0   2  30.337  2bjqA 217-223 226-234
  68.298   0   4  27.800  2bjqA 226-234 239-246
  93.508   0   2  17.318  2bjqA 239-246 249-251
  93.368   0   5  29.863  2bjqA 296-302 308-314
  86.062   0   4  14.336  2bjqA 308-314 319-321
 127.398   0   3  22.375  2bjuA 128-135 139-146
  78.338   0   4  29.457  2bjuA 191-200 205-217
  97.262   0   8   4.258  2bjuA 277-281 290-294
 137.024   0   2   6.389  2bjuA 318-325 328-337
  83.309   0   4  16.939  2bjuA 381-384 389-392
  61.608   0   7  47.130  2bjuA 398-400 408-411
  65.145   0   4  11.684  2bjuA 433-438 443-448
 108.169   0   2   6.998  2bk8A 49-54 57-62
  79.635   0   4  16.419  2bk8A 71-78 83-91
 125.859   0   2  17.203  2bkfA 7-13 16-22
  56.520   0   5  49.599  2bkfA 46-51 57-59
 117.827   0   2   3.163  2bkrA 4-8 11-14
 112.503   0  11  41.862  2bkrA 85-91 103-109
  73.790   0   4  18.671  2bkrA 103-109 114-118
  43.606   0  21  38.894  2bkxA 153-156 178-181
  86.258   0   5  31.619  2bkyA 65-78 84-96
  50.362   0  33  53.589  2bl0B 92-94 128-130
 131.003   0   2  29.117  2bl9A 214-225 228-237
 135.716   0   9  23.587  2blnB 127-134 144-151
 131.242   0   2  28.266  2blnB 232-235 238-248
  70.277   0   4  34.852  2blnB 266-268 273-281
  77.436   0  14  44.476  2bm8K 211-213 228-231
 129.792   0   2  29.772  2bmoA 51-57 60-66
  64.594   0   5  30.571  2bmoA 60-66 72-76
  85.226   0   6  30.968  2bmoA 96-98 105-107
  98.661   0   4  35.191  2bmoA 105-107 112-114
 138.498   0   2  24.360  2bmoA 138-142 145-149
  90.570   0   5  10.911  2bmoA 238-241 247-251
 133.593   0   3  20.461  2bmoA 293-298 302-305
  87.731   0   4   2.109  2bmoA 302-305 310-318
 126.200   0   2  15.894  2bmoA 310-318 321-331
  98.830   0  14  35.933  2bmoB 58-69 84-90
  72.245   0   6  28.967  2bmoB 115-127 134-147
 117.172   0   3  13.849  2bmoB 134-147 151-165
  74.759   0   5  40.726  2bmoB 151-165 171-179
 125.363   0   2  40.517  2bnmB 92-97 100-107
  90.905   0  10  56.099  2bnmB 100-107 118-124
 135.852   0   6  18.212  2bnmB 151-155 162-166
 156.638   0  38  12.152  2bo4E 124-128 167-170
  78.215   0   3  11.358  2bo9B 32-45 49-60
  88.351   0   6  28.738  2bo9B 49-60 67-77
 100.437   0   8   9.400  2bo9B 67-77 86-91
  90.253   0  35  52.018  2bo9B 118-122 158-168
  69.334   0   7  38.954  2bo9B 158-168 176-186
  77.102   0   5  32.947  2bo9B 176-186 192-202
  78.755   0   3   3.698  2bo9B 192-202 206-214
  58.392   0   5  51.017  2bolB 104-106 112-119
 111.087   0   2  16.159  2bolB 128-133 136-141
 143.123   0  14   8.925  2bolB 136-141 156-161
  72.915   0   4  10.677  2bolB 172-175 180-186
  48.620   0   3  12.649  2bolB 195-198 202-205
 124.930   0   2  21.736  2bolB 250-255 258-263
  91.302   0  18   1.389  2bolB 258-263 282-287
  77.523   0   3   6.435  2bolB 298-301 305-313
  92.043   0   2   3.189  2bonA 203-209 212-218
 150.108   0  21  25.700  2bonA 246-251 273-278
  36.666   0  27  41.935  2bryA 132-134 162-164
  38.477   0   3  23.056  2bryA 289-296 300-306
 118.472   0   2  14.727  2bryA 384-389 392-398
 122.459   0   2  14.562  2bsjA 31-36 39-46
 130.778   0   3  23.441  2bsjA 39-46 50-56
 110.139   0   2  34.223  2bsjA 76-80 83-91
  97.923   0   2   7.484  2bsyA 16-22 25-30
 124.247   0   4  11.212  2bt9C 4-10 15-22
 110.272   0   2  23.564  2bt9C 15-22 25-31
 134.591   0   2  23.126  2bt9C 47-55 58-67
 123.205   0   2  20.005  2bt9C 58-67 70-76
 131.855   0   3  22.038  2btiB 13-16 20-28
 126.121   0   2  12.187  2btiB 20-28 31-37
  53.915   0   9  38.225  2bu3A 177-183 193-202
  83.327   0   4  12.542  2bu3A 193-202 207-210
  65.608   0  10  23.677  2bu3A 207-210 221-224
 117.004   0   2  45.265  2bueA 78-85 88-97
  53.197   0  17  40.477  2bueA 88-97 115-121
  78.647   0   4  14.796  2bvfB 94-97 102-106
  64.003   0   5  36.136  2bvfB 158-164 170-173
  66.375   0   5  35.587  2bvfB 244-249 255-262
  79.339   0   4  19.026  2bvfB 338-340 345-352
  56.131   0  18  12.667  2bvfB 345-352 371-378
  72.590   0   4  14.765  2bw3A 101-109 114-125
 126.783   0   2  23.835  2bw3A 114-125 128-139
  55.311   0   2  14.424  2bwrA 20-25 28-32
  76.143   0   8  44.199  2bwrA 28-32 41-44
  71.531   0   8  30.975  2bwrA 60-64 73-77
  45.522   0   4  22.712  2bwrA 73-77 82-85
  71.258   0   8  28.265  2bwrA 117-121 130-134
  37.185   0   4  25.713  2bwrA 130-134 139-142
  86.494   0  11  48.456  2bwrA 139-142 154-157
  69.969   0   8  32.335  2bwrA 172-176 185-189
  47.766   0   4  23.991  2bwrA 185-189 194-197
  70.322   0   8  27.820  2bwrA 229-232 241-245
  43.368   0   4  27.958  2bwrA 241-245 250-253
  82.009   0  11  50.542  2bwrA 250-253 265-268
  66.059   0   8  29.965  2bwrA 283-287 296-300
  44.943   0   4  24.818  2bwrA 296-300 305-308
  66.828   0   8  27.815  2bwrA 339-342 351-355
  47.647   0   4  21.336  2bwrA 351-355 360-363
  63.191   0   2  14.518  2bz1A 3-13 16-25
  96.858   0   5  33.035  2bz1A 16-25 31-37
  86.715   0  15   7.541  2bzvA 18-20 36-45
 124.762   0   2  20.838  2bzvA 36-45 48-57
  32.616   0   6  11.391  2bzvA 135-139 146-153
 123.482   0  25  15.684  2c0cA 55-64 90-98
  57.964   0   5  41.573  2c0nA 178-180 186-188
  81.365   0   5  41.239  2c0zA 11-14 20-24
  75.394   0   2   7.069  2c0zA 26-30 33-37
  72.609   0  11  22.324  2c0zA 89-95 107-113
  51.140   0   2   2.134  2c1lB 107-113 116-122
 152.516   0  13  26.116  2c1lB 116-122 136-141
  84.740   0   4  13.073  2c1lB 252-261 266-276
  69.328   0   6  33.465  2c1lB 266-276 283-286
 136.306   0   2  19.291  2c1lB 301-308 311-317
  66.182   0  30  51.968  2c1vA 225-227 258-260
  86.180   0  24  25.261  2c1wB 33-35 60-63
  89.931   0  14  65.035  2c1wB 192-197 212-219
 135.532   0   2  30.490  2c1wB 212-219 222-230
  59.171   0   4  35.739  2c1wB 253-259 264-272
 131.333   0   2  34.662  2c1wB 264-272 275-285
  97.544   0   5  26.989  2c2iB 105-117 123-133
 136.641   0   7  11.011  2c2iB 123-133 141-149
  94.314   0   4  38.015  2c36A 73-80 85-93
 147.962   0  13  18.701  2c36A 85-93 107-109
  76.055   0   6  32.177  2c36A 120-122 129-132
 137.810   0   2  11.664  2c36A 140-148 151-161
 130.703   0   2  13.023  2c3nB 63-66 69-71
 116.557   0   2  20.079  2c3vA 87-92 95-98
  54.822   0   7  22.919  2c5lD 7-13 21-27
 139.401   0  39  41.487  2c5lD 58-62 102-106
 121.332   0   2  20.884  2c60A 32-38 41-47
  93.645   0   4  32.764  2c60A 69-73 78-80
  80.736   0   5  41.050  2c61B 38-42 48-56
 108.963   0   3  18.726  2c61B 48-56 60-65
  67.684   0  12  53.649  2c61B 333-337 350-357
  98.425   0   2  27.813  2c6uA 8-10 13-18
  34.101   0  32  28.375  2c6uA 58-63 96-100
 104.298   0   2  25.015  2c6uA 96-100 103-107
 108.403   0   2  20.053  2c9qA 35-43 46-52
  74.984   0   5  29.883  2c9qA 55-59 65-70
  87.365   0   7  19.905  2c9qA 77-85 93-101
 106.367   0   8  26.264  2carB 113-123 132-142
  77.105   0  14  37.489  2carB 132-142 157-159
  83.009   0   2   9.273  2cayB 53-58 61-66
 102.242   0   8   9.530  2cayB 61-66 75-78
  60.690   0   8  13.663  2cayB 85-88 97-100
 102.564   0  11  13.643  2cayB 97-100 112-116
  77.758   0   7  18.844  2cc6A 34-45 53-63
  86.582   0   2   4.618  2ccvA 65-72 75-82
  93.450   0   7  44.740  2cdcB 2-6 14-17
  44.539   0  11  50.943  2cdcB 68-72 84-87
  80.519   0   4   3.511  2cduA 79-85 90-95
  85.966   0   5  29.331  2cduA 90-95 101-105
 106.260   0   2  24.093  2cduA 214-220 223-228
  85.281   0   4  19.211  2cduA 223-228 233-236
  64.626   0   4  34.922  2cduA 286-288 293-295
 118.195   0   2  21.127  2cduA 328-332 335-341
  95.602   0  10  39.132  2cduA 355-362 373-380
 103.874   0   6  39.631  2cduA 373-380 387-394
 116.071   0   2  27.398  2ce2X 38-46 49-57
 134.854   0   2  11.531  2cfmA 253-260 263-267
 146.019   0  31  35.704  2cfmA 293-302 334-344
 112.311   0  14  24.911  2cfmA 400-403 418-421
  73.012   0   8  56.049  2cfmA 428-437 446-454
  72.457   0   6  52.156  2cfmA 446-454 461-467
 124.100   0   2   8.734  2cfmA 487-491 494-506
 105.779   0   2  21.096  2cg7A 19-24 27-35
  97.277   0   4  31.890  2cg7A 27-35 40-44
 101.219   0   2  21.295  2cg7A 49-51 54-56
  75.920   0   6  46.480  2cg7A 61-65 72-79
  95.975   0   4  33.860  2cg7A 72-79 84-89
  64.566   0   4  11.795  2ch5C 7-13 18-24
 103.846   0   4  27.834  2ch5C 18-24 29-35
  63.172   0   3   0.426  2ch5C 123-128 132-137
  83.373   0   5  16.285  2ch5C 132-137 143-147
 124.938   0  27  43.105  2ch5C 304-310 338-345
 107.727   0   2  16.874  2chcA 39-47 50-53
 128.066   0   2  14.818  2chcA 71-83 86-99
  55.465   0   2  17.239  2chcA 86-99 102-118
 103.196   0   2  27.766  2chcA 102-118 121-131
 119.213   0   2  12.125  2ci1A 74-77 80-83
  78.446   0   4  20.024  2ci1A 124-126 131-135
 123.387   0   2  28.465  2ci1A 171-175 178-181
  62.144   0   3  13.745  2ci1A 216-220 224-229
 121.570   0   2  25.900  2cibA 40-45 48-53
 127.119   0   2  23.419  2cibA 332-334 337-339
  81.703   0   3   9.565  2cirA 3-5 9-13
 103.740   0   7  12.665  2cirA 9-13 21-25
  81.998   0   4  34.015  2cirA 21-25 30-36
  87.596   0   6  21.211  2cirA 91-95 102-107
  65.582   0  17  13.974  2cirA 102-107 125-132
  72.271   0   4  10.919  2cirA 125-132 137-144
  69.342   0   4  20.002  2cirA 179-182 187-190
 112.999   0   2  42.540  2cirA 215-219 222-230
  56.082   0  20  29.218  2cirA 234-239 260-267
  73.977   0   5  42.841  2ciuA 61-64 70-79
  82.296   0   4  25.869  2ciuA 70-79 84-92
  85.957   0   8  35.469  2ciuA 84-92 101-108
  87.049   0   6  25.860  2ciuA 101-108 115-118
  88.546   0   3  11.887  2cjaB 67-73 77-84
  74.560   0   2  23.928  2cjaB 139-145 148-153
  85.010   0   6  33.578  2cjaB 215-217 224-226
 126.363   0  20  25.498  2cjaB 409-412 433-439
  89.176   0  11  42.987  2cjaB 433-439 451-458
 104.041   0   2  16.361  2cjtD 24-31 34-37
 104.662   0   6  37.557  2cjtD 62-69 76-84
  52.935   0  12  48.644  2ckkA 20-23 36-43
 130.419   0   3  21.850  2ckkA 36-43 47-52
  80.950   0   5  38.436  2ckkA 47-52 58-62
  57.117   0   8  46.046  2ckkA 76-79 88-95
  85.556   0   4  13.097  2ckkA 88-95 100-105
  62.092   0   8  30.807  2ckkA 100-105 114-119
 138.824   0   2  15.290  2cmgB 2-8 11-16
  79.579   0   4   6.259  2cmgB 20-25 30-36
  37.181   0   3  19.094  2cmgB 30-36 40-45
 112.269   0   3  25.688  2cmgB 40-45 49-51
  78.650   0  10  32.391  2cmgB 194-198 209-214
  83.418   0   3  10.929  2cnqA 14-17 21-27
 123.826   0   2  19.503  2cnqA 21-27 30-35
  78.794   0   6  36.888  2co3A 66-70 77-82
 117.284   0   2  28.849  2co3A 93-96 99-105
 128.350   0   2  17.257  2covD 13-19 22-28
 141.686   0   2  20.936  2covD 37-41 44-47
  89.293   0   2  33.139  2covD 49-51 54-60
 117.097   0   4  27.279  2covD 66-75 80-89
  98.201   0   2  29.059  2cs7B 24-29 32-37
 116.977   0   2  37.241  2cu3A 2-4 7-9
 118.128   0   2  20.612  2cu3A 30-34 37-40
 112.118   0   2  21.348  2culA 128-131 134-136
  88.953   0   8   9.441  2culA 160-167 176-183
  67.278   0   5  34.385  2cvbA 17-19 25-27
  77.791   0   4  55.779  2cvbA 119-123 128-133
 126.934   0   2  23.125  2cveA 9-15 18-26
 136.069   0   2   3.350  2cveA 47-54 57-61
  62.881   0   2  13.666  2cveA 154-158 161-169
  49.235   0   6  14.990  2cviB 28-33 40-46
  65.032   0   2  11.431  2cw9A 110-125 128-140
  98.298   0   5  42.643  2cw9A 142-144 150-153
  83.510   0  10  47.641  2cw9A 159-169 180-189
  52.733   0   5  33.349  2cwsA 41-43 49-54
 106.382   0   8  24.912  2cwsA 106-114 123-130
  99.848   0   2   7.637  2cwsA 123-130 133-139
 119.652   0   2  20.740  2cwsA 162-169 172-177
 131.153   0   2  17.875  2cwsA 172-177 180-185
  71.659   0  11   8.605  2cx7B 33-37 49-53
 137.732   0  24  39.741  2cx7B 74-78 103-106
  39.775   0  37  13.965  2cxaA 105-108 146-153
 132.900   0   2  44.553  2cxaA 146-153 156-166
 132.327   0   2  16.518  2cxaA 156-166 169-177
  79.455   0   4  11.943  2cxcA 29-32 37-42
 119.994   0   2  17.278  2cxcA 94-99 102-107
 129.717   0   2  20.548  2cxhA 174-183 186-193
 102.574   0   2  45.945  2cxhA 186-193 196-205
 127.487   0   2  27.647  2cxiA 33-41 44-51
 107.798   0   5  33.734  2cxiA 199-203 209-212
  78.611   0   4  28.040  2cxiA 260-267 272-275
 118.598   0   2  25.514  2cxiA 313-317 320-325
 139.413   0   2  24.807  2cxkD 38-42 45-48
 123.606   0   2  47.805  2cxkD 67-75 78-88
  73.889   0   4  23.828  2cxnB 41-45 50-54
 107.204   0  28  79.579  2cy5A 9-20 49-55
  75.685   0   3   9.072  2cy5A 49-55 59-63
 104.621   0   6  42.555  2cy5A 59-63 70-75
  72.069   0   8  20.976  2cy5A 79-85 94-99
  69.813   0   8  17.014  2cy5A 94-99 108-113
  88.609   0   3  17.169  2cyeC 72-81 85-94
 122.444   0   2  47.589  2cyeC 85-94 97-110
  86.284   0  16  33.120  2cz4C 53-57 74-81
  90.814   0   4   2.970  2czvC 57-62 67-73
  77.983   0   5   7.318  2d0bA 32-36 42-46
  94.724   0   3   7.991  2d0bA 42-46 50-54
  95.031   0   8  18.021  2d0bA 93-99 108-115
 167.896   0  36  12.718  2d0bA 108-115 152-157
  85.599   0   3   6.726  2d0oC 2-9 13-21
  79.111   0   5  25.706  2d0oC 13-21 27-36
 103.736   0   2  24.220  2d0oC 263-268 271-276
  74.609   0   8  46.523  2d0oC 332-342 351-364
  62.440   0   4  21.705  2d0oC 409-414 419-424
  89.295   0   5  14.682  2d0oC 419-424 430-435
  93.461   0   4  36.768  2d0oC 466-469 474-477
  90.359   0   4  25.956  2d0oC 474-477 482-484
  69.894   0   4  36.828  2d0oC 497-500 505-507
  67.220   0   5  40.924  2d1gB 272-274 280-282
 113.206   0  32  22.946  2d1gB 379-385 418-420
  96.002   0   5   8.057  2d1sA 42-46 52-54
  78.508   0  11  23.008  2d1sA 194-198 210-213
 137.712   0  13  44.416  2d1sA 372-376 390-395
  57.909   0  24  38.911  2d1sA 390-395 420-428
  81.793   0   5  24.145  2d1sA 420-428 434-439
 117.259   0   2  26.213  2d1sA 444-446 449-451
  47.625   0   3  25.304  2d1sA 466-476 480-489
 105.674   0   2  23.070  2d28C 96-102 105-110
  88.586   0   4  19.299  2d42B 101-109 114-122
  85.101   0   5  39.177  2d42B 176-184 190-198
  76.244   0   4  17.117  2d42B 211-214 219-244
 123.235   0  27  39.575  2d4gB 2-7 35-42
  84.925   0   7  42.271  2d4gB 65-74 82-86
  90.449   0  28  12.906  2d4gB 82-86 115-119
  79.096   0   5  44.516  2d4gB 147-153 159-166
  29.136   0  33  27.485  2d4pA 2-4 38-42
 145.017   0   2  38.746  2d4pA 38-42 45-56
  84.107   0   4  39.409  2d4pA 45-56 61-70
 132.630   0  25  40.428  2d5bA 117-126 152-161
  72.096   0   5  33.414  2d5mA 17-22 28-33
  65.887   0   6  17.251  2d5mA 36-38 45-48
  67.187   0   6  56.573  2d5mA 100-102 109-111
  83.657   0   6   7.276  2d5mA 116-126 133-143
  90.317   0   4  24.698  2d5mA 163-165 170-172
  63.259   0   5  48.881  2d5wA 45-47 53-55
  94.978   0   5  32.825  2d5wA 69-73 79-86
 110.793   0   4  28.393  2d5wA 127-131 136-141
 107.950   0   3   6.661  2d5wA 213-219 223-228
  50.595   0  17  23.252  2d5wA 223-228 246-251
 113.205   0   2  32.744  2d5wA 394-398 401-404
  29.430   0  12  34.703  2d7jA 122-128 141-146
 106.217   0   4  14.508  2d7jA 172-175 180-183
  93.304   0  17  17.385  2d7vB 14-16 34-37
  84.375   0   5  27.678  2d7vB 34-37 43-46
  45.941   0  12  45.081  2d81A 187-192 205-210
 108.341   0   2  47.443  2dbsA 63-69 72-78
  84.701   0   2  16.345  2dbyA 284-291 294-301
 129.637   0  19  48.760  2dbyA 324-328 348-350
  31.273   0  26  29.785  2dc1B 143-149 176-182
  56.718   0   2   3.382  2dc1B 188-195 198-205
  71.200   0   5  24.315  2dchX 35-37 43-47
  72.198   0   4  19.875  2dchX 69-73 78-83
 108.738   0   2  27.818  2dchX 128-136 139-150
  79.230   0   2   7.987  2dchX 171-175 178-184
  72.183   0  23  17.610  2dclA 44-47 71-78
 107.723   0   6  16.859  2ddmB 191-198 205-211
  81.767   0   4  17.879  2ddmB 205-211 216-222
 103.980   0  13  23.614  2ddrB 111-118 132-140
 112.628   0   2  31.467  2ddrB 132-140 143-151
 114.059   0   2  27.309  2ddrB 279-283 286-290
  83.105   0   4  39.013  2dduA 202-204 209-211
  98.803   0   2  39.147  2dduA 215-218 221-224
  41.976   0  10  42.602  2dduA 250-253 264-267
 125.301   0   7  40.202  2dduA 313-318 326-331
 127.631   0   2  25.981  2ddzE 107-109 112-115
  92.158   0   2  18.640  2ddzE 121-128 131-139
 113.812   0   2  28.817  2de6C 44-48 51-58
 119.481   0   2  28.536  2de6C 51-58 61-66
  87.604   0   5  22.899  2de6C 87-89 95-98
  87.186   0   4  42.700  2de6C 95-98 103-107
 107.976   0   2  25.309  2de6C 126-129 132-136
  56.144   0   8  11.718  2de6C 214-217 226-229
 124.584   0   2  49.739  2de6C 240-243 246-250
  97.732   0   3  16.890  2de6C 261-265 269-273
  50.579   0   7  12.941  2de6C 269-273 281-290
 127.777   0   2  17.390  2de6C 281-290 293-303
  66.474   0   4  18.841  2dejA 43-47 52-56
  98.406   0   5  11.358  2dejA 160-165 171-175
 106.102   0   7  20.418  2dejA 298-300 308-314
  77.379   0   5  31.043  2dg1F 47-52 58-62
  95.595   0   4  13.742  2dg1F 58-62 67-71
  88.945   0   6  30.909  2dg1F 67-71 78-83
  76.396   0   5  33.324  2dg1F 89-94 100-104
  73.018   0   8  14.769  2dg1F 100-104 113-117
 112.316   0   7  35.111  2dg1F 113-117 125-128
  92.292   0   5  23.944  2dg1F 137-142 148-152
 109.079   0   9   2.531  2dg1F 148-152 162-167
  90.696   0   6  34.987  2dg1F 162-167 174-181
  92.893   0   5  15.298  2dg1F 184-189 195-200
  83.507   0   4  13.111  2dg1F 195-200 205-211
  95.457   0   6  75.484  2dg1F 205-211 218-228
  86.908   0   5  28.800  2dg1F 234-240 246-251
  73.184   0   3  33.295  2dg1F 246-251 255-259
  99.220   0   5  47.572  2dg1F 255-259 265-270
  94.222   0   5  31.924  2dg1F 285-287 293-299
  76.391   0   7  26.866  2dg1F 293-299 307-313
  73.147   0  11  18.582  2dgkD 255-259 271-275
  83.665   0   6  31.888  2dgkD 287-289 296-298
  85.091   0   9  14.217  2dgkD 349-353 363-368
  68.843   0   8  40.233  2dgkD 394-396 405-410
  63.005   0   6  32.622  2dh2A 334-337 344-350
  96.048   0   5  17.904  2dh2A 344-350 356-362
  73.188   0  10  28.949  2dhdA 23-25 36-41
 108.599   0   5  53.454  2dhoA 28-32 38-43
  82.069   0   5  55.638  2dhoA 59-67 73-78
 108.389   0   5   9.473  2dhoA 137-147 153-164
  73.469   0  10  32.285  2dkjA 219-223 234-238
  85.752   0   2  25.647  2dkoA 98-101 104-107
  76.187   0   5  24.433  2dlbB 42-46 52-56
 116.197   0   5  12.238  2dm9A 161-166 172-176
 104.231   0   2  43.425  2dp9A 39-45 48-62
  18.836   0  27  32.593  2dp9A 48-62 90-106
 114.267   0   2  10.366  2dpfD 16-19 22-26
  58.043   0   5  23.864  2dpfD 22-26 32-36
 131.176   0   2  44.168  2dpfD 32-36 39-43
  65.876   0   5  28.287  2dpfD 54-57 63-66
  99.064   0   5  44.144  2dpfD 63-66 72-75
  59.105   0   5  27.051  2dpfD 86-89 95-98
  79.918   0  15  42.577  2dplB 230-234 250-259
 100.675   0  19  31.472  2dpmA 254-257 277-280
  69.137   0   8  32.955  2dqlB 72-77 86-91
  90.801   0   4  33.414  2ds5A 27-29 34-36
  51.625   0   4  40.725  2dskA 37-46 51-54
  99.173   0   2  29.181  2dstA 3-9 12-19
  90.648   0   2   8.970  2dtjA 128-132 135-141
 116.219   0   2  21.114  2dulA 4-8 11-15
  56.727   0   3   4.077  2dulA 105-109 113-118
 106.993   0   2  17.311  2dulA 213-223 226-235
  89.428   0   6  26.129  2dulA 247-252 259-263
 110.729   0   2  42.783  2dvmC 215-221 224-227
 137.678   0   6  46.270  2dxaA 51-59 66-72
  87.842   0   5  42.992  2dxaA 133-136 142-146
 126.391   0   2  46.550  2dxqB 51-58 61-71
  82.789   0   9  18.977  2dxqB 61-71 81-89
  11.677   0  20  29.253  2dxuA 36-39 60-66
 120.544   0   3  31.818  2dxuA 98-100 104-107
 131.034   0   2  48.193  2dxuA 104-107 110-119
  92.398   0   4  15.467  2dxuA 110-119 124-130
  65.138   0   7  41.830  2dxuA 191-193 201-207
  65.781   0   5  33.220  2dxuA 201-207 213-216
  74.624   0   5  29.258  2dxuA 213-216 222-225
  71.949   0   2  24.921  2dy0A 102-109 112-119
 119.693   0   2  21.275  2dy1A 65-71 74-80
 125.912   0   2  44.726  2dy1A 160-165 168-174
  84.393   0   5  16.321  2dy1A 168-174 180-184
 124.746   0   2  27.740  2dy1A 180-184 187-190
  74.903   0   7  14.361  2dy1A 285-292 300-307
 126.700   0   2  25.307  2dy1A 329-332 335-338
  54.026   0   6  28.520  2dy1A 413-416 423-427
  77.694   0   4   7.769  2dy1A 464-473 478-489
 129.394   0   2  24.671  2dy1A 600-607 610-618
 128.129   0   2  45.198  2dyiA 98-101 104-115
 115.903   0   2  25.841  2dyiA 104-115 118-125
  76.607   0  10  48.988  2dyiA 118-125 136-139
  73.678   0   4  19.449  2dyiA 145-147 152-154
  95.821   0   5  18.075  2dyjB 32-38 44-50
  84.051   0  14  12.312  2dyoA 15-22 37-43
 120.269   0   7   1.825  2e0nB 200-203 211-213
  62.218   0   2  13.723  2e11B 78-87 90-98
  82.849   0   5  23.435  2e11B 90-98 104-108
 112.764   0   2  26.213  2e11B 131-133 136-142
  88.765   0   4  22.333  2e12A 30-35 40-45
  71.413   0   5  50.874  2e12A 52-55 61-64
  76.165   0   8  44.828  2e1vA 82-85 94-97
 108.739   0   3  12.614  2e1vA 150-157 161-168
  80.765   0  17  48.087  2e1vA 295-303 321-329
  75.536   0   7  38.027  2e1vA 415-420 428-435
  60.792   0   4   5.859  2e2oA 4-9 14-19
 106.900   0   5  35.218  2e2oA 14-19 25-31
  66.168   0   3   0.552  2e2oA 109-114 118-123
  71.912   0   4  31.721  2e2oA 118-123 128-131
 137.999   0   3  30.091  2e3hA 7-10 14-22
  37.963   0   8  14.238  2e3hA 14-22 31-36
 121.863   0   2   3.148  2e3nA 50-55 58-62
 128.547   0   2  14.436  2e3nA 106-116 119-126
  86.969   0   8  18.955  2e3nA 119-126 135-146
 109.095   0   9  14.838  2e3nA 135-146 156-163
 116.541   0  13  22.237  2e3nA 179-190 204-215
  49.266   0   4  42.788  2e4mC 23-27 32-36
  58.278   0   5  52.140  2e4mC 67-70 76-79
 104.984   0   9  53.506  2e4mC 96-100 110-113
  71.304   0  13  38.155  2e4mC 110-113 127-130
 109.620   0   7  31.539  2e4tA 432-438 446-452
  71.038   0   2  30.240  2e4tA 474-480 483-492
  54.059   0   9  20.343  2e52A 82-85 95-98
  76.061   0   6  22.284  2e52A 95-98 105-110
  85.161   0   3   9.941  2e56A 6-10 14-20
 125.788   0   7  66.316  2e56A 29-33 41-49
  97.043   0   4  45.545  2e56A 114-123 128-139
  65.474   0   5  33.800  2e5aA 120-122 128-130
  71.360   0   4   9.217  2e5aA 139-143 148-155
  99.988   0   6  23.665  2e5aA 253-261 268-277
 113.091   0   2  45.202  2e5aA 268-277 280-287
  68.620   0   2  27.650  2e5yA 4-10 13-20
  63.770   0   2  16.997  2e5yA 23-27 30-34
 118.240   0   2  24.335  2e5yA 41-54 57-71
 104.128   0   2   1.690  2e5yA 57-71 74-84
  95.679   0   2  18.792  2e6fB 6-8 11-13
  76.561   0   2   8.200  2e6fB 60-63 66-69
 115.032   0  14  11.153  2e6mA 42-48 63-69
 123.992   0   2  11.485  2e6mA 63-69 72-76
  56.895   0   6  30.971  2e6xD 13-19 26-32
  74.937   0  11  24.521  2e7jA 202-206 218-222
  61.960   0   8  48.481  2e7zA 2-5 14-19
  66.942   0   5  30.331  2e7zA 14-19 25-28
 112.299   0   9  46.888  2e7zA 63-65 75-77
  72.268   0   3  29.832  2e8bA 126-130 134-142
  71.980   0   4  47.507  2e8eA 7-10 15-20
  70.796   0   2  15.280  2e8eA 15-20 23-28
  91.448   0   7  50.445  2e8eA 60-72 80-92
  70.085   0   7  35.094  2e8gA 138-148 156-161
  69.131   0   4  36.763  2e8gA 156-161 166-171
 134.425   0   2  21.577  2e8gA 190-192 195-197
  77.787   0   2  12.347  2e9xB 26-28 31-33
 101.166   0   9  31.113  2e9xH 182-184 194-196
 129.221   0   3  16.858  2eabA 52-55 59-63
 111.895   0   5  34.132  2eabA 59-63 69-76
  74.925   0   4  11.500  2eabA 154-161 166-173
 113.020   0   2  26.155  2eabA 166-173 176-185
  61.350   0   4  11.421  2eabA 176-185 190-197
 111.261   0   2  17.226  2eabA 217-225 228-235
  88.232   0   5  33.518  2eabA 228-235 241-250
  66.002   0   6  37.480  2eabA 256-259 266-269
  86.913   0   5  20.261  2eabA 786-788 794-796
  96.856   0   3  30.598  2eabA 812-819 823-830
 108.451   0   2  45.072  2eabA 823-830 833-841
  93.370   0   5  32.416  2eabA 871-874 880-884
 121.903   0   2  15.708  2eaqA 23-26 29-32
  46.191   0  18  46.967  2eaqA 29-32 51-55
 109.868   0   3  36.970  2ebbA 19-21 25-31
 130.974   0   2  13.267  2ebbA 57-61 64-69
  43.198   0  16  46.770  2ebeB 32-38 55-65
  80.873   0  10  37.308  2eceA 27-33 44-49
  65.277   0  10  34.361  2eceA 44-49 60-65
  84.713   0   6  25.108  2eceA 97-101 108-112
  86.875   0   8  42.327  2eceA 108-112 121-126
  85.119   0   6  38.559  2eceA 165-169 176-179
 101.675   0   4  12.655  2eceA 193-196 201-204
  71.553   0  24  13.677  2eceA 201-204 229-234
  90.528   0   4  38.499  2eceA 229-234 239-245
  89.805   0   2  28.069  2eceA 280-288 291-300
  95.921   0   5  16.860  2eceA 326-328 334-339
  74.501   0   4   7.798  2eceA 334-339 344-349
 107.011   0   7  41.655  2eceA 344-349 357-363
  99.647   0   5  21.705  2eceA 386-388 394-397
  72.657   0  19  10.362  2eceA 394-397 417-423
  86.176   0   5  31.497  2eceA 417-423 429-438
  92.036   0   4  24.928  2ecuA 35-39 44-50
 138.978   0  31   8.903  2ecuA 64-69 101-111
  73.623   0   4  24.320  2ecuA 101-111 116-128
  91.541   0   2  40.728  2ecuA 136-138 141-143
  64.140   0   5  32.434  2ed6L 18-27 33-35
  59.613   0   3   8.955  2ed6L 40-43 47-51
  91.724   0  36  31.779  2efvA 12-17 54-59
 102.688   0   2  27.254  2egvA 35-39 42-51
  81.072   0   4  10.984  2egvA 42-51 56-63
  93.502   0   3  22.859  2ehbD 60-64 68-73
  76.622   0   9  18.544  2ehbD 68-73 83-92
 135.612   0   2  25.848  2ehbD 83-92 95-104
 158.997   0   6  17.902  2ehgA 3-11 18-26
  76.845   0   4  17.357  2ehgA 18-26 31-37
  94.346   0   4  16.732  2ehpB 78-83 88-93
  87.768   0   6  31.696  2ehzA 34-36 43-47
 142.951   0   7  22.124  2ehzA 43-47 55-58
  73.419   0   5  41.356  2ehzA 107-112 118-123
  70.291   0   5  36.992  2ehzA 176-181 187-193
 120.547   0   8  12.961  2ehzA 187-193 202-204
  53.888   0   6  40.145  2ehzA 240-246 253-258
  74.046   0   5  46.805  2ehzA 253-258 264-269
  31.760   0  17  27.087  2ei9A 36-40 58-62
  69.143   0   8  42.302  2ei9A 69-71 80-85
  86.727   0   4  19.691  2ei9A 80-85 90-96
  63.172   0   2   4.889  2ei9A 177-179 182-184
  72.324   0  10  19.328  2ei9A 198-202 213-217
 106.397   0   2  34.024  2eiyC 8-10 13-15
  52.651   0   2  22.766  2eiyC 39-44 47-51
  91.016   0  16  16.049  2eiyC 94-101 118-125
  93.823   0   5  48.366  2eiyC 181-185 191-193
 115.581   0   2  21.707  2eiyC 198-203 206-210
  39.459   0   3   5.338  2eiyC 250-255 259-263
  76.732   0   3   8.979  2ej8A 59-63 67-71
  93.961   0   6  41.890  2ej8A 67-71 78-83
  65.645   0   7   2.704  2ej8A 87-91 99-106
  89.102   0   9  17.322  2ej8A 99-106 116-123
 101.145   0   5  22.929  2ejxA 38-42 48-55
 113.238   0   2  16.530  2ejxA 48-55 58-69
  88.873   0   2  13.278  2ejxA 58-69 72-79
  71.146   0   2   1.449  2ejxA 72-79 82-90
  92.278   0   4  28.692  2ejxA 82-90 95-102
 115.000   0   2  28.910  2ek0B 58-71 74-87
  65.488   0   2  13.980  2ekdE 177-182 185-190
 121.493   0  11  27.516  2elcD 211-216 228-232
  74.322   0   3  15.490  2elcD 228-232 236-240
 133.140   0   2  13.109  2engA 62-65 68-76
 119.431   0   2   7.585  2eplX 39-44 47-52
  74.657   0   8  35.762  2erfA 22-25 34-37
 100.813   0   5  23.491  2erfA 77-85 91-98
  64.017   0   4  16.325  2erfA 91-98 103-110
 106.351   0   2  21.343  2erfA 103-110 113-119
 113.617   0   2  12.612  2erfA 130-137 140-145
 108.162   0   4  24.416  2erfA 140-145 150-154
  73.825   0   2  19.579  2ervA 29-32 35-48
  72.109   0   4   5.305  2essA 78-88 93-100
  89.814   0   5  44.855  2essA 93-100 106-118
 135.846   0   2  13.148  2essA 215-224 227-234
 133.909   0   3  45.867  2essA 227-234 238-247
  90.788   0  13  15.046  2et1A 54-59 73-79
  79.595   0   8  20.685  2et1A 104-109 118-123
  90.451   0   6  55.367  2ethB 88-92 99-104
 102.817   0   8  27.157  2etjA 26-32 41-48
 143.482   0  28  21.058  2etjA 41-48 77-84
  64.909   0   5  37.699  2etvA 9-13 19-23
  59.049   0  13  27.697  2ew0A 10-12 26-33
  66.647   0   2  10.251  2ew0A 26-33 36-41
 121.213   0   2  28.592  2ew0A 93-97 100-103
  62.332   0   4  16.638  2ewfA 88-90 95-98
 118.650   0   2  33.649  2ewfA 257-260 263-266
  82.355   0   4  20.016  2ewfA 463-466 471-476
 142.043   0   7  30.370  2ex2A 16-23 31-33
  87.290   0   9  18.301  2ex2A 154-160 170-172
  87.653   0   4  28.669  2ex2A 200-204 209-217
  99.576   0   2   0.734  2ex2A 395-402 405-413
  61.863   0   5  34.389  2ex2A 405-413 419-427
  53.830   0   7  32.516  2ex5A 64-71 79-90
  71.300   0   6  34.742  2ex5A 108-111 118-123
  79.439   0   7  24.426  2eyuA 162-171 179-185
  59.287   0   2   6.174  2ezvB 80-88 91-104
  58.628   0   6  31.232  2ezvB 121-124 131-134
  60.304   0   5  48.941  2ezvB 141-145 151-166
  93.202   0  10  34.148  2ezvB 151-166 177-185
  67.267   0   5  40.657  2ezvB 249-253 259-263
  98.789   0   4  27.840  2f06A 34-41 46-52
 116.961   0   2  22.175  2f06A 100-108 111-118
  75.836   0   4  19.088  2f0cB 92-98 103-110
 127.788   0   2  21.223  2f0cB 103-110 113-120
 101.861   0   5  39.944  2f0cB 147-153 159-164
  72.858   0   5  35.822  2f1fB 33-38 44-52
 109.727   0   2   7.302  2f1fB 112-117 120-127
  79.620   0   8  32.595  2f1nA 78-83 92-98
 115.738   0  10   4.098  2f1nA 92-98 109-113
  94.959   0   9   7.112  2f1nA 119-123 133-138
 117.403   0   2  18.752  2f1nA 133-138 141-147
 105.236   0  13  34.869  2f1nA 205-208 222-227
  89.410   0  15  38.876  2f1nA 237-241 257-261
 118.924   0   2  27.995  2f22B 95-98 101-104
  80.165   0   6  28.683  2f23A 88-92 99-105
  55.586   0   2  17.379  2f23A 137-142 145-155
 121.737   0   2  20.705  2f2hB 21-28 31-37
 136.682   0  15  30.498  2f2hB 31-37 53-58
  69.202   0   5  17.243  2f2hB 53-58 64-70
  75.877   0   3  12.033  2f2hB 93-96 100-105
 126.652   0   2  15.091  2f2hB 100-105 108-113
  74.568   0   6  26.914  2f2hB 108-113 120-124
 134.739   0   2  49.499  2f2hB 120-124 127-132
  76.199   0   5  25.036  2f2hB 137-142 148-155
  80.872   0   4  13.422  2f2hB 199-202 207-210
  12.219   0   6   7.021  2f2hB 217-220 227-233
 132.393   0   3  31.774  2f2hB 608-610 614-616
  92.760   0   5  34.431  2f2hB 634-637 643-645
 108.727   0  15  23.187  2f2hB 667-671 687-691
  98.033   0   5  55.849  2f2hB 698-704 710-719
 123.828   0   2  21.497  2f2hB 710-719 722-729
  84.220   0   6  20.055  2f2hB 750-753 760-763
 120.687   0   2  28.061  2f46B 18-21 24-27
 106.073   0  26  32.432  2f48A 28-31 58-62
 118.600   0  11  38.872  2f48A 106-110 122-124
 127.545   0   9  21.992  2f48A 461-466 476-481
 101.008   0   2  37.813  2f48A 486-491 494-499
  78.876   0   4  20.525  2f4mA 112-117 122-127
  85.925   0   4  32.006  2f4mA 161-166 171-177
  65.081   0   4  23.933  2f4mA 171-177 182-187
  68.010   0   4  25.758  2f4mA 210-213 218-220
  93.450   0   4  19.639  2f4nA 93-98 103-107
  75.854   0   5  29.618  2f4nA 174-178 184-186
  76.461   0   5  23.095  2f4nA 201-206 212-217
  52.838   0   5  42.716  2f4nA 231-234 240-243
 111.058   0   8  20.327  2f4pC 33-39 48-55
  87.424   0   6  32.599  2f4wB 34-38 45-51
  61.792   0  10  27.079  2f4wB 45-51 62-68
 114.466   0  10  10.055  2f4wB 62-68 79-82
  87.442   0   2   2.461  2f5gB 50-57 60-66
 129.863   0   3   9.664  2f5tX 82-86 90-94
 109.556   0  11   8.571  2f5tX 90-94 106-109
  84.567   0   8  18.809  2f5uA 3-5 14-16
 102.972   0   5  20.097  2f69A 14-17 23-26
 119.268   0   9  82.909  2f69A 23-26 36-42
 106.512   0   5  31.173  2f69A 36-42 48-55
 133.768   0   2  35.266  2f69A 48-55 58-67
  44.618   0   7  55.056  2f69A 111-115 123-127
  52.552   0   3  11.853  2f69A 198-205 209-216
  98.244   0   5  18.980  2f7vA 48-53 59-65
 123.989   0  10  14.295  2f7vA 226-232 243-250
  76.766   0  12  27.518  2f8lA 277-284 297-304
  55.430   0  12  50.989  2f9iA 90-94 107-114
 132.365   0   2  36.661  2f9iA 107-114 117-124
  89.932   0   4   3.203  2f9zD 30-36 41-47
  85.317   0   4   9.355  2f9zD 132-137 142-146
  55.050   0   9  23.664  2f9zD 142-146 156-158
  34.010   0  15  54.626  2fa1B 23-31 47-57
 126.552   0   2  42.336  2fa1B 47-57 60-69
  33.455   0  15  42.228  2fa1B 98-109 125-135
 147.399   0   7  25.943  2fa1B 125-135 143-150
  92.578   0  11  44.439  2fa5B 93-95 107-109
 136.821   0   2  42.297  2fa8A 52-56 59-63
 101.218   0   9  18.007  2faoA 58-62 72-74
  70.050   0   5  36.271  2faoA 169-172 178-183
  80.193   0   6  25.811  2fb0A 38-45 52-59
 114.796   0   2  35.335  2fb5A 137-141 144-150
  68.701   0   6  27.555  2fb5A 181-185 192-196
 108.833   0   2  22.352  2fb5A 192-196 199-202
  22.242   0  25  22.051  2fbaA 387-390 416-419
  76.189   0   7  40.462  2fbiA 80-84 92-96
  34.756   0  27   1.419  2fcaB 172-177 205-210
 100.270   0   5  35.449  2fckA 71-77 83-93
  87.566   0   4  11.647  2fckA 83-93 98-105
 103.255   0   3   5.748  2fclA 76-84 88-97
 120.959   0   2  25.638  2fclA 88-97 100-110
 103.174   0   2  24.486  2fclA 127-132 135-140
  63.078   0  32  26.699  2fcoA 51-54 87-91
 113.221   0   2  31.506  2fcoA 87-91 94-103
  97.280   0   4   9.030  2fcoA 131-138 143-148
  84.013   0   2  12.670  2fctB 271-274 277-280
  79.459   0   5  50.973  2fcwB 7-9 15-17
  79.745   0   5  51.386  2fcwB 46-48 54-56
 123.270   0  19  27.245  2fd4A 61-64 84-87
  83.347   0   5  40.458  2fdbN 74-79 85-88
  70.368   0   5  48.411  2fdbN 85-88 94-97
  66.034   0   2  13.328  2fdoA 36-43 46-53
 104.396   0   2  13.634  2fexA 145-147 150-153
 122.992   0   2  46.110  2ffgA 25-31 34-42
  80.086   0   4  21.847  2ffgA 34-42 47-52
 101.125   0   7  19.549  2ffgA 47-52 60-64
 109.321   0   3  14.419  2ffsA 46-51 55-62
  97.588   0   2  11.443  2ffsA 55-62 65-74
 113.545   0   3   5.715  2ffsA 65-74 78-83
  80.296   0   7   4.476  2ffsA 78-83 91-99
  94.320   0   7  24.644  2ffsA 91-99 107-115
  67.173   0   5  38.122  2fg9A 41-46 52-57
 101.723   0   2  20.580  2fg9A 60-62 65-70
 109.030   0   6  20.279  2fg9A 85-99 106-119
  63.860   0   8   4.382  2fgqX 4-17 26-31
 105.974   0   2  14.740  2fgtA 26-31 34-37
 106.178   0   4   3.935  2fgtA 128-134 139-146
  77.019   0   5  46.451  2fgtA 167-171 177-181
  99.916   0   4  18.372  2fgtA 224-226 231-235
  78.588   0   4   5.257  2fgtA 231-235 240-244
  69.418   0   5  18.612  2fgtA 277-282 288-294
 117.607   0   2  41.616  2fgtA 288-294 297-301
  90.565   0   4  36.819  2fgtA 313-317 322-328
 126.429   0  13  51.424  2fgtA 368-374 388-395
 120.807   0   2  25.842  2fgtA 388-395 398-401
 101.989   0   4  23.560  2fh5A 13-18 23-27
  90.659   0   4  10.397  2fh5A 62-68 73-79
 129.739   0   2  18.118  2fhpA 167-175 178-184
  74.790   0   4  16.050  2fhxB 3-5 10-16
 128.280   0   2  23.838  2fhxB 10-16 19-24
  91.987   0   5  19.145  2fhxB 19-24 30-36
  75.486   0   5  23.801  2fhxB 30-36 42-45
 142.642   0   2  21.047  2fhxB 147-151 154-159
  86.861   0  11  20.682  2fhxB 154-159 171-174
  93.396   0   4   5.012  2fhxB 171-174 179-181
  80.905   0   4  31.554  2fhzA 48-56 61-70
  66.689   0  11  13.370  2fhzB 42-48 60-69
 143.359   0   2  10.396  2fhzB 60-69 72-77
  93.019   0   5  29.537  2fhzB 72-77 83-86
  67.611   0   2  11.887  2fi9A 20-22 25-28
  98.490   0   2  19.912  2fi9A 25-28 31-34
  68.736   0   2   4.877  2fi9A 37-40 43-46
 113.560   0   3  18.778  2fipE 17-19 23-26
  39.916   0  13   9.632  2fiuB 37-41 55-61
 127.778   0   2  46.955  2fiwA 63-69 72-80
 117.839   0   3  39.180  2fiwA 72-80 84-90
 110.488   0   2  27.818  2fiwA 137-146 149-159
 125.930   0   7  21.732  2fiyB 192-198 206-211
  77.245   0   5  33.281  2fiyB 206-211 217-219
 117.736   0  13  32.170  2fiyB 235-237 251-255
  86.066   0   5  21.892  2fiyB 251-255 261-267
 121.717   0   6  26.873  2fj8A 13-15 22-25
  88.131   0   7  52.959  2fj8A 39-41 49-51
 128.131   0   6  27.837  2fj8A 72-74 81-84
  69.701   0   7  42.725  2fj8A 98-100 108-110
 102.571   0   2  27.667  2fjrA 115-120 123-128
 129.207   0   2  25.812  2fjrA 136-142 145-154
  92.304   0   3  28.802  2fjrA 145-154 158-162
  75.242   0   5  30.776  2fjrA 158-162 168-171
  50.776   0   7  29.760  2fkcB 51-55 63-67
  95.007   0   8  16.440  2fkcB 63-67 76-85
 124.813   0   2   6.564  2fkcB 175-182 185-192
  69.381   0   5  21.967  2fkcB 205-207 213-215
 131.255   0   2  24.040  2fkcB 213-215 218-222
  56.626   0  12  41.558  2fkcB 218-222 235-239
 116.775   0  10  40.732  2fkkA 24-26 37-39
 134.536   0   2  43.914  2fl4A 46-53 56-65
  54.717   0   5  24.497  2fl4A 56-65 71-78
  67.542   0   5  53.801  2fl4A 129-134 140-145
  84.903   0   4  40.150  2fnaA 105-107 112-114
  75.917   0   4  43.790  2fnaA 338-340 345-347
  84.984   0   4  12.116  2fnoB 73-76 81-83
  77.439   0  12  23.373  2fnuA 175-178 191-195
  83.120   0  14  35.810  2fnuA 270-272 287-290
  97.493   0  11  21.451  2fphX 54-57 69-72
  93.103   0   6   7.845  2fphX 119-123 130-134
  85.828   0   4   3.028  2fpnA 51-55 60-69
  82.002   0   4  13.094  2fpnA 60-69 74-83
 105.609   0   7   9.435  2fpnA 74-83 91-99
  90.487   0   2  15.424  2fpnA 181-183 186-188
 114.764   0   8  10.946  2fpnA 190-195 204-208
  81.155   0   6  21.513  2fqmF 10-12 19-21
  72.681   0   4  22.711  2fqmF 56-59 64-67
  91.052   0   4  26.061  2fr5C 39-44 49-53
 115.644   0   5  27.870  2fr5C 114-118 124-128
  16.973   0  25  20.834  2freA 55-61 87-94
  88.916   0   5  36.637  2freA 96-98 104-106
  81.235   0  17  65.899  2freA 131-135 153-162
  61.541   0   2  19.927  2frgP 30-36 39-45
 127.848   0   3  28.121  2frgP 52-54 58-62
  85.632   0   4  17.054  2frgP 58-62 67-72
  80.695   0   6  33.657  2frgP 81-87 94-103
 110.329   0   2  21.500  2fsdB 50-56 59-68
 105.879   0   2  16.752  2fsdB 94-102 105-114
  53.515   0   2   3.535  2fsdB 105-114 117-121
  75.262   0   3   8.887  2fsjA 22-28 32-36
  79.336   0   5  15.581  2fsjA 32-36 42-46
  65.484   0  23  31.915  2fsjA 49-51 75-77
  79.484   0   5  24.675  2fsjA 148-152 158-170
  69.549   0   4  14.067  2fsjA 191-197 202-208
 101.772   0  11  21.775  2fsjA 202-208 220-222
 108.406   0   2  36.098  2fsjA 258-260 263-265
  73.595   0   2  10.620  2fsqA 133-139 142-147
  93.051   0  32  42.246  2fsqA 142-147 180-182
 120.710   0   6  34.938  2fsqA 222-226 233-237
 125.079   0   5  37.738  2fsrA 87-92 98-105
  57.437   0   8  23.868  2fsrA 98-105 114-119
  66.384   0  11  42.153  2ft0B 16-20 32-37
  97.116   0   5  47.702  2ft0B 149-154 160-168
  89.046   0   4  26.486  2ft0B 160-168 173-180
  69.281   0  10  24.264  2ftrA 45-49 60-67
 153.328   0   4   9.437  2fueA 75-78 83-86
  60.142   0   4  22.469  2fueA 129-131 136-138
  68.697   0   6  22.532  2fueA 179-182 189-193
 118.746   0   2  32.080  2furA 34-41 44-51
 133.307   0   2  22.051  2furA 53-55 58-63
  89.387   0   7  28.652  2furA 79-91 99-109
 125.447   0   6  52.742  2fvvA 40-48 55-60
  86.250   0   4  10.515  2fvvA 95-108 113-125
  82.542   0   3  31.154  2fx5A 25-30 34-39
 100.508   0   9  22.808  2fxaD 92-95 105-108
  87.683   0   2   6.588  2fy7A 266-273 276-282
  53.121   0  11  15.952  2fyfB 215-218 230-235
  99.964   0  11  51.292  2fyfB 320-322 334-339
  49.084   0  30  22.005  2fyfB 334-339 370-374
  34.933   0  15  25.650  2fzpA 112-116 132-137
  83.370   0   4  10.326  2g0cA 33-38 43-47
  94.739   0   8  18.246  2g2cA 124-126 135-139
  87.725   0   4   8.342  2g2qB 72-77 82-85
 119.118   0   7  26.690  2g30A 33-36 44-53
 124.635   0   2  16.599  2g30A 44-53 56-65
  71.397   0   4  28.102  2g30A 123-129 134-140
 108.367   0   2  27.362  2g30A 195-202 205-213
  80.979   0   5  23.716  2g30A 205-213 219-226
  68.229   0   6  23.184  2g30A 219-226 233-238
 118.869   0  10   3.886  2g3aA 50-55 66-72
  97.755   0   2  21.174  2g3aA 66-72 75-82
 100.857   0   8   6.692  2g3aA 131-136 145-151
  69.809   0   6  50.166  2g3rA 10-14 21-31
 119.098   0   2  24.205  2g3rA 21-31 34-39
  88.551   0   4  34.268  2g3rA 34-39 44-48
  82.691   0   5  39.959  2g3rA 63-67 73-84
 113.995   0   2  28.427  2g3rA 73-84 87-94
 115.627   0   2  28.823  2g3rA 87-94 97-102
  79.196   0   4   5.067  2g3wB 6-16 21-31
  99.016   0   5  38.982  2g3wB 69-72 78-84
 114.524   0   2  13.260  2g3wB 149-157 160-165
  85.434   0   2   5.111  2g3wB 160-165 168-172
  82.712   0   4   7.773  2g40A 134-136 141-144
  25.983   0  16  16.493  2g8lB 268-273 290-294
  84.271   0   6  26.514  2g8sB 20-25 32-36
  98.701   0   3  15.423  2g8sB 32-36 40-45
  90.685   0   8  27.377  2g8sB 68-73 82-90
  82.752   0   5  47.885  2g8sB 82-90 96-105
  81.376   0   6  39.640  2g8sB 96-105 112-120
  79.084   0   4  21.301  2g8sB 135-137 142-147
  64.768   0  17   8.565  2g8sB 142-147 165-170
  62.644   0  20  45.652  2g8sB 165-170 191-194
  77.503   0   4  27.548  2g8sB 199-205 210-215
  73.459   0   6   6.657  2g8sB 210-215 222-225
 143.944   0  39   6.016  2g8sB 222-225 265-267
  44.771   0  11  15.226  2g8sB 273-278 290-295
  60.131   0   4  20.078  2g8sB 290-295 300-307
 126.839   0   2  16.169  2g8sB 300-307 310-317
  60.604   0   5  29.415  2g8sB 325-330 336-340
  72.929   0   6  31.289  2g8sB 336-340 347-352
  98.296   0   6  26.441  2g9wB 58-61 68-71
  81.849   0   9  37.516  2ga8A 109-112 122-125
 128.940   0   8  21.850  2ga8A 122-125 134-136
  46.987   0  24  24.157  2gagB 135-137 162-165
 131.359   0   2  43.487  2gagB 197-203 206-212
  58.761   0   2   8.017  2gagB 206-212 215-218
  67.191   0   4   5.542  2gagB 263-266 271-275
  60.770   0   5  25.592  2gagB 271-275 281-284
  63.980   0   5  15.918  2gagB 338-341 347-351
 134.598   0   2  15.672  2gagC 80-85 88-93
 106.769   0   2  40.253  2gagC 153-158 161-169
 127.156   0   2  19.297  2gagC 161-169 172-176
  62.137   0   3  19.593  2gagD 3-6 10-13
  90.714   0  29  77.396  2gagD 18-22 52-58
  68.674   0   7  35.702  2gagD 52-58 66-72
  98.472   0   5  19.118  2gagD 66-72 78-82
 106.125   0   2  38.113  2gakA 222-225 228-231
 121.974   0   2  29.705  2gakA 338-340 343-345
 139.936   0   2  39.375  2ganB 68-74 77-85
  22.734   0  20  20.001  2ganB 77-85 106-114
 106.052   0   7  34.006  2gauA 62-66 74-79
 131.179   0   2  13.855  2gauA 210-213 216-219
 133.300   0  25  41.450  2gaxB 83-86 112-120
 105.408   0  12  22.888  2gb3E 236-241 254-257
  79.363   0   7  32.445  2gb4B 114-118 126-130
 127.445   0   4  13.432  2gb4B 126-130 135-139
  69.513   0  14  30.282  2gb4B 220-228 243-250
 150.520   0  13   5.524  2gb7D 161-163 177-181
  83.983   0   5  16.459  2gd9B 169-175 181-186
  67.526   0   2  14.614  2ge7B 61-67 70-76
  74.329   0   4  14.869  2gefA 31-38 43-52
  85.380   0   5  39.062  2gefA 67-69 75-77
  97.548   0   5  25.156  2gefA 104-114 120-124
 135.227   0   2  31.055  2gefA 158-160 163-165
 108.771   0   2  13.727  2geyC 62-71 74-84
  42.291   0  13  38.160  2geyC 74-84 98-110
 115.287   0   2  48.561  2geyC 98-110 113-122
  28.150   0  16  13.131  2gf3A 116-119 136-141
  80.841   0   4  16.325  2gf3A 176-178 183-187
  71.136   0   2   3.648  2gf3A 183-187 190-194
  71.882   0   2  15.386  2gf3A 243-248 251-256
  63.587   0   7  19.086  2gf3A 251-256 264-268
  70.672   0   6  14.755  2gf3A 326-329 336-340
 127.717   0   2  16.913  2gf6B 51-53 56-67
 120.865   0   2  13.070  2gf6B 76-87 90-99
 130.096   0   2  44.631  2gf6B 90-99 102-115
  89.577   0   6  33.383  2gffA 35-42 49-56
 132.334   0  19  18.905  2ggcA 69-72 92-101
 109.229   0   2  24.822  2ggcA 92-101 104-113
  81.759   0   6  42.881  2ggcA 213-215 222-224
  58.283   0   3  28.615  2ggcA 235-239 243-246
  44.877   0  11   8.587  2ggcA 243-246 258-260
  83.582   0   4  16.276  2ghsA 51-57 62-67
  98.462   0   4  18.597  2ghsA 62-67 72-77
  95.863   0   5  15.234  2ghsA 72-77 83-87
 125.118   0   2  14.140  2ghsA 92-99 102-107
  57.277   0   2   9.700  2ghsA 102-107 110-115
  88.879   0   5  26.189  2ghsA 110-115 121-125
  76.684   0   5  19.229  2ghsA 134-141 147-153
 118.061   0   7  11.418  2ghsA 147-153 161-167
 122.389   0   2  18.423  2ghsA 161-167 170-178
 100.017   0   5  14.703  2ghsA 181-186 192-197
  99.187   0   4  15.758  2ghsA 192-197 202-208
 112.660   0  11  51.863  2ghsA 202-208 220-224
  76.680   0   5  25.108  2ghsA 231-237 243-248
  67.630   0   3  38.159  2ghsA 243-248 252-256
  92.949   0   5  41.215  2ghsA 252-256 262-267
 114.599   0   5  35.342  2ghsA 276-279 285-288
  53.122   0  20  22.755  2ghsA 285-288 309-311
 113.812   0   2  30.835  2ghtB 39-45 48-56
 106.465   0   2  32.296  2ghtB 107-109 112-114
  98.998   0  36  43.960  2ghvC 126-128 165-167
 100.402   0   9   1.817  2giaA 45-50 60-67
 104.447   0   2  27.284  2giaA 60-67 70-78
  85.351   0  10  47.563  2giaA 70-78 89-97
  96.508   0   3   8.680  2giaA 116-119 123-129
  72.886   0   7  32.588  2giaA 123-129 137-145
 119.696   0  14  15.387  2giaA 137-145 160-168
  91.864   0   8   1.906  2giaB 12-17 26-33
 128.687   0   2  21.835  2giaB 26-33 36-43
 123.693   0  21   6.072  2giaB 36-43 65-68
  84.527   0   2   7.599  2giaB 88-92 95-101
  52.707   0   3  13.090  2giaB 95-101 105-112
  67.685   0   8  32.969  2giaB 105-112 121-128
 112.902   0  12  42.980  2giyB 96-100 113-118
 117.290   0   2  50.953  2giyB 144-152 155-165
  84.352   0   6  27.188  2gj2D 36-38 45-48
  99.077   0   4  63.294  2gj3B 17-21 26-30
  80.865   0   5  41.187  2gj3B 76-83 89-98
  90.053   0  10  28.917  2gj3B 89-98 109-115
 112.890   0   2  33.863  2gj4A 156-160 163-167
  57.053   0   4  43.708  2gj4A 194-197 202-205
  90.840   0   6  45.593  2gj4A 208-220 227-236
 109.882   0   5  29.903  2gk4A 14-16 22-24
  92.212   0  29  35.993  2gk4A 97-104 134-140
 112.506   0  10  23.915  2gk4A 186-191 202-205
  92.444   0   4  22.856  2gk4A 202-205 210-213
 144.981   0   2  21.400  2gkeA 2-8 11-17
  48.029   0   8  32.231  2gkeA 44-49 58-64
  70.457   0   4  34.357  2gkeA 94-98 103-108
  71.782   0   5  27.644  2gkeA 103-108 114-117
  82.579   0   2   8.170  2gkeA 139-143 146-154
  69.016   0   3  27.954  2gkeA 146-154 158-163
 130.418   0   2  12.465  2gkeA 190-198 201-208
  76.216   0   2  14.772  2gkeA 237-242 245-250
  98.100   0   8  11.583  2gkeA 245-250 259-262
  68.121   0   4  20.519  2gkpA 12-18 23-30
  94.065   0   3  47.205  2gkpA 23-30 34-36
 116.374   0   2  16.555  2gkpA 112-119 122-126
 122.352   0   2  31.522  2gkpA 129-132 135-137
 101.696   0   4  27.164  2glzB 83-88 93-99
  90.774   0   4  35.104  2gmhB 111-117 122-124
  79.360   0   9  28.140  2gmhB 167-170 180-183
 105.076   0  19  19.055  2gmhB 180-183 203-205
  80.042   0   8  42.645  2gmhB 257-263 272-278
  64.054   0   6  23.534  2gmhB 272-278 285-293
  82.368   0   8  30.754  2gmhB 533-536 545-548
 102.262   0  10  29.315  2gmqA 23-25 36-39
 102.368   0   2  18.428  2gmqA 63-68 71-85
  88.411   0   8  30.443  2gmqA 71-85 94-99
 119.597   0   2  29.776  2gnpA 188-190 193-195
 110.882   0  30  30.932  2gnxA 211-216 247-251
  83.998   0   4  10.171  2gnxA 281-285 290-295
  85.559   0   5  22.569  2gnxA 290-295 301-307
  91.633   0   4   5.252  2go8A 46-53 58-65
  68.375   0   4  27.578  2gpiA 13-15 20-27
 124.314   0   2  24.741  2gpiA 20-27 30-37
  65.531   0  11  44.829  2gqtA 6-10 22-28
  89.217   0   2  28.268  2gqtA 128-135 138-142
  57.348   0   7  42.200  2gqtA 226-228 236-238
  82.413   0   4   9.004  2gqwA 82-86 91-94
  82.056   0   4  25.961  2gqwA 91-94 99-101
 112.347   0   2  21.344  2gqwA 210-214 217-220
  91.993   0   4  25.367  2gqwA 217-220 225-227
 119.198   0   2   8.161  2gqwA 318-323 326-332
 131.657   0   9  18.942  2gqwA 338-342 352-358
 128.166   0   2  46.240  2gqwA 352-358 361-368
 118.389   0   2  21.049  2gr7F 77-86 89-99
  94.896   0   5   8.719  2gr7F 89-99 105-114
  96.582   0   5  23.863  2gr7F 105-114 120-127
  56.242   0   7  48.192  2grvB 85-89 97-101
  76.470   0   6  19.950  2grvB 106-111 118-123
 131.170   0   4  28.894  2grvB 162-168 173-178
  72.147   0   4   5.871  2grvB 220-226 231-236
  57.531   0  12  19.008  2grvB 231-236 249-254
 112.760   0  19  34.411  2grvB 380-382 402-405
  47.109   0  12  20.120  2gs5A 19-23 36-42
  63.225   0   4   6.065  2gs5A 36-42 47-51
 101.054   0   4  46.374  2gs5A 106-108 113-116
  64.407   0   3   3.520  2gsoA 74-76 80-82
 105.710   0   5  45.119  2gsoA 241-243 249-254
  34.362   0  18  33.690  2gsoA 273-277 296-300
 116.988   0   2  17.140  2gtiA 25-28 31-36
 112.605   0   2  32.150  2gtiA 31-36 39-45
 121.213   0   2  30.972  2gtiA 155-157 160-162
  95.096   0   9  69.162  2gtiA 292-295 305-311
  94.776   0   5  10.470  2gtiA 305-311 317-323
 103.697   0   2  33.197  2gtiA 348-351 354-361
 104.290   0   2   1.534  2gtiA 354-361 364-367
  59.757   0   3  23.951  2gu3A 28-36 40-47
  74.035   0   5  40.988  2gu3A 40-47 53-59
  94.327   0   7  14.196  2gu3A 53-59 67-70
 124.749   0   2  22.013  2gu3A 92-101 104-112
  51.065   0   5  38.901  2gu3A 104-112 118-124
  93.041   0   5  29.687  2gu3A 118-124 130-134
 119.062   0   2  14.178  2gu9B 12-18 21-28
 105.046   0   2  20.437  2gu9B 55-59 62-66
  88.168   0   3  34.651  2gudB 21-26 30-35
 126.555   0   2  20.668  2gudB 30-35 38-41
  86.669   0   3  33.186  2gudB 59-66 70-77
 102.858   0   4   7.873  2gudB 70-77 82-87
  84.939   0   3  29.879  2gudB 99-108 112-121
 123.651   0   9   4.794  2gufA 52-55 65-68
  31.750   0  13  11.168  2gufA 106-111 125-130
  66.897   0   4  23.409  2gufA 444-447 452-455
  69.109   0   8  48.046  2gufA 526-529 538-541
 140.890   0  14  45.948  2guiA 11-18 33-42
 108.516   0   2  45.419  2guiA 33-42 45-54
  78.759   0   5  32.453  2gukB 54-58 64-70
  90.333   0   2  13.766  2gumB 55-74 77-89
  97.499   0   2  34.114  2gumB 108-113 116-121
  94.333   0  14  55.576  2gumB 144-146 161-178
  96.797   0   6  34.676  2gumB 161-178 185-187
  44.192   0  19  14.553  2gumB 217-220 240-245
  84.525   0   2   8.025  2gumB 240-245 248-253
  99.996   0   2  31.232  2gumB 274-278 281-286
  78.292   0   4   6.578  2gumB 281-286 291-295
  94.925   0   3  22.250  2gumB 338-342 346-352
  79.805   0   4  32.119  2gumB 457-461 466-470
  86.728   0   8  25.564  2gumB 499-502 511-515
  79.295   0   4  37.839  2gumB 511-515 520-522
  96.036   0   2  38.447  2gumB 536-541 544-549
 112.185   0   2  42.444  2gumB 544-549 552-557
  69.930   0   2   6.476  2gupA 6-12 15-21
 103.588   0   5  37.478  2gupA 15-21 27-33
  67.667   0   3  26.820  2gupA 121-126 130-136
  95.682   0   2  32.524  2gv8B 136-144 147-154
  96.807   0   7  40.087  2gv8B 147-154 162-166
  82.537   0   4   8.116  2gv8B 260-264 269-272
 101.797   0   6  15.355  2gviA 89-93 100-104
  59.327   0   6  50.857  2gviA 172-174 181-183
 123.458   0   2  37.400  2gviA 188-190 193-195
 130.945   0   2  45.601  2gwdA 73-77 80-86
 130.564   0   2   8.077  2gwdA 80-86 89-93
  81.041   0   5  35.830  2gwdA 89-93 99-106
  88.350   0   2  29.684  2gwdA 266-269 272-275
  70.370   0   3  23.922  2gwdA 313-315 319-321
  23.718   0  27  21.181  2gwmA 156-164 192-198
 100.359   0   7  40.176  2gxgA 80-84 92-96
  84.772   0   5  32.338  2gz4C 10-12 18-20
 104.523   0  23   2.589  2gzqA 39-42 66-69
  73.815   0  13  30.771  2gzqA 77-85 99-107
 166.966   0  39  43.936  2gzqA 138-148 188-197
  92.410   0   6  26.774  2gzsA 11-19 26-34
  86.299   0   7  41.585  2gzvA 42-44 52-54
  45.817   0  19  47.537  2gzvA 52-54 74-78
  93.671   0   3  19.726  2h1tB 21-26 30-38
  66.167   0   6  38.081  2h1tB 30-38 45-54
 103.994   0   5  41.107  2h1tB 45-54 60-69
  58.400   0   2   5.456  2h1tB 60-69 72-80
 101.634   0   5  36.547  2h1tB 72-80 86-88
 101.341   0   6  48.932  2h1tB 126-135 142-152
 132.320   0   2  15.633  2h1tB 142-152 155-160
  89.780   0   6  15.243  2h1tB 155-160 167-172
 107.060   0   5  46.024  2h1tB 167-172 178-181
  45.819   0   2  29.271  2h21A 25-30 33-38
  50.361   0  22  24.203  2h21A 263-269 292-298
  89.314   0   5  37.013  2h30A 124-128 134-139
 118.150   0   4  44.344  2h5cA 8-11 16-18
 135.559   0   2  23.150  2h5cA 21-25 28-33
 110.529   0   2  47.190  2h5cA 43-46 49-58
  92.670   0   5   7.131  2h5cA 49-58 64-69
  31.434   0  12  42.179  2h62C 36-39 52-55
  74.400   0   5  30.238  2h62C 58-65 71-78
  75.642   0   4  22.363  2h6lA 38-55 60-66
  46.812   0   6  61.594  2h6lA 127-129 136-138
  66.600   0  10  31.586  2h88B 11-18 29-36
 107.393   0   2  37.299  2h88B 74-77 80-83
  57.278   0  32  37.815  2h88N 321-324 357-360
 108.190   0   2  30.364  2h88N 379-382 385-388
  88.549   0   6  30.089  2h88N 582-587 594-599
 114.366   0   2  31.047  2h8eA 18-21 24-27
 115.072   0   2  24.394  2h8gB 63-69 72-78
 126.617   0   6  18.334  2h9aA 64-66 73-75
 106.292   0   2  33.236  2h9aA 118-121 124-127
 118.798   0   6  18.409  2h9aB 16-19 26-29
 114.073   0   6  32.980  2halA 13-19 26-33
  87.458   0   4  41.358  2halA 26-33 38-42
 136.227   0   2  20.966  2halA 56-61 64-69
  96.484   0   8  45.584  2halA 74-76 85-89
 145.843   0   2  30.606  2halA 117-123 126-132
  80.674   0   8  32.896  2halA 175-178 187-195
 100.323   0   2  10.952  2halA 187-195 198-203
  90.743   0   5  34.763  2hb0A 76-84 90-102
 143.093   0  25  22.248  2hb0A 90-102 128-135
 115.457   0   4  17.640  2hb0A 147-159 164-177
 114.717   0   6  29.103  2hb0A 244-247 254-256
  41.747   0  13  36.146  2hb0A 286-288 302-316
 102.633   0   9  27.081  2hb0A 321-333 343-353
  30.268   0  12  38.300  2hbaB 2-5 18-20
  70.335   0  14  49.762  2hboA 18-20 35-37
  76.548   0   8  36.348  2hboA 35-37 46-49
 128.657   0   2  13.600  2hboA 104-115 118-127
 133.022   0   2  34.585  2hboA 118-127 130-141
  99.126   0   5  29.320  2hbvA 31-34 40-45
 127.156   0   2  39.557  2hbvA 40-45 48-54
 127.077   0   7  53.575  2hbwA 24-27 35-39
 106.417   0   2  28.141  2hbwA 44-52 55-60
  92.874   0   4  20.668  2hbwA 55-60 65-70
 104.962   0   4  56.588  2hbwA 166-170 175-181
  89.267   0   4  48.303  2hbwA 175-181 186-191
  42.865   0   7  26.397  2hbwA 186-191 199-204
  97.506   0   2  33.607  2hc8A 13-18 21-26
  80.416   0  10  46.664  2hc8A 55-58 69-71
  54.682   0   7  14.911  2hdiB 26-36 44-54
 135.827   0   4   6.813  2hf2A 65-68 73-76
 115.543   0   2  45.953  2hf2A 73-76 79-83
  58.116   0   3  29.668  2hf2A 105-110 114-117
  76.228   0   4  36.222  2hf2A 176-179 184-188
  45.784   0   4  34.226  2hfsA 166-172 177-181
 103.149   0   7  20.029  2hfsA 281-283 291-295
  63.063   0   7  40.651  2hhcA 299-303 311-315
 102.904   0   4   3.302  2hhzA 115-128 133-139
  73.027   0   7  10.660  2hhzA 133-139 147-149
 100.032   0   2  21.245  2himA 167-171 174-177
  59.523   0   3  23.778  2himA 201-203 207-209
  84.487   0   4   1.725  2hiqB 43-51 56-63
 106.824   0   5  26.396  2hiyA 37-41 47-52
  58.400   0   3  14.930  2hiyA 129-133 137-142
 101.602   0   6   1.223  2hj1B 12-19 26-33
  86.949   0   4  41.881  2hjeA 64-68 73-76
  57.199   0   2  22.195  2hjeA 104-110 113-123
  86.132   0  11  38.269  2hjeA 113-123 135-141
 133.815   0   2  41.375  2hjeA 160-165 168-172
 118.491   0   4  26.106  2hkjA 54-63 68-75
  80.092   0   5  26.308  2hkjA 126-131 137-145
  65.883   0   6  34.974  2hkjA 137-145 152-161
  78.271   0   5  14.290  2hkjA 201-205 211-214
 109.045   0   2  29.980  2hkjA 342-344 347-357
 101.086   0   3  13.021  2hljA 75-85 89-97
 133.637   0   8  15.593  2hljA 89-97 106-114
 122.426   0   2  25.282  2hlyA 55-65 68-72
 110.883   0   2  23.907  2hlyA 89-94 97-99
  62.022   0  21  34.176  2hlyA 97-99 121-123
  77.052   0   5  39.991  2hlyA 183-187 193-197
 136.229   0  14  32.691  2hlzC 27-34 49-54
  88.041   0   5  16.078  2hlzC 110-116 122-127
  74.495   0   5  17.193  2hlzC 234-238 244-247
  87.811   0   6  16.111  2hlzC 244-247 254-256
  77.254   0   5  36.259  2hmaA 134-137 143-146
 106.948   0   5  45.251  2hmaA 223-226 232-236
  86.951   0   4   5.783  2hmaA 264-269 274-278
  99.646   0   8  49.404  2hnfA 12-14 23-25
  36.174   0  20  38.605  2hnfA 45-48 69-73
 121.091   0   4  37.182  2hnfA 83-88 93-101
 127.934   0   2  33.009  2hnfA 93-101 104-108
  83.769   0   4   1.688  2hngA 35-46 51-63
  82.633   0   3  14.850  2hngA 51-63 67-80
  90.882   0   4  41.690  2hnuC 13-15 20-23
  64.630   0   3   3.030  2hnuC 20-23 27-30
  68.106   0   4  40.753  2hnuC 59-61 66-69
  94.428   0   2   8.155  2hnuC 66-69 72-75
  96.761   0  12  24.257  2hoxD 244-248 261-265
  53.810   0   4  32.075  2hoxD 348-350 355-357
  63.424   0   2  11.563  2hp0A 398-404 407-413
  76.719   0   3  12.675  2hq4B 16-18 22-25
  83.924   0   4  10.482  2hq4B 22-25 30-36
  59.235   0   2  18.409  2hq4B 119-123 126-130
  86.760   0   3   1.080  2hq4B 126-130 134-136
  74.520   0   4   6.929  2hq4B 134-136 141-145
 102.405   0   2  20.941  2hq7B 117-131 134-139
  81.415   0   5  26.636  2hqsA 77-85 91-99
  79.205   0   7  29.841  2hqsA 91-99 107-115
  64.986   0   7  25.513  2hqsA 145-151 159-165
 113.236   0   6  31.059  2hqsA 159-165 172-177
  94.220   0   5  31.869  2hqsA 181-186 192-197
  68.512   0   6  24.686  2hqsA 192-197 204-209
  94.904   0   5  17.714  2hqsA 204-209 215-219
  84.827   0   5  23.660  2hqsA 225-230 236-241
  70.116   0   6  33.654  2hqsA 236-241 248-253
  90.370   0   5  25.641  2hqsA 248-253 259-261
 100.239   0   5  41.896  2hqsA 269-274 280-285
  59.689   0   6  35.714  2hqsA 280-285 292-297
  87.099   0   5  28.299  2hqsA 312-318 324-331
 118.021   0   2  24.540  2hqsA 324-331 334-341
  94.157   0   5  18.823  2hqsA 334-341 347-349
  94.580   0   5  34.796  2hqsA 357-361 367-374
 104.756   0   2  36.518  2hqsA 367-374 377-384
 103.507   0   5  24.632  2hqsA 377-384 390-392
  64.401   0   5  47.726  2hqxB 71-75 81-91
 131.625   0   2  20.530  2hqxB 81-91 94-99
  87.767   0   5  33.486  2hqxB 94-99 105-108
 105.478   0   2  25.653  2hqyA 44-48 51-58
 131.192   0   2  21.535  2hqyA 51-58 61-68
 109.718   0   2  45.626  2hqyA 207-213 216-227
 128.968   0   2  24.412  2hqyA 216-227 230-238
  83.712   0   9  21.614  2hr3C 80-83 93-96
  51.973   0   2  16.316  2hs1B 43-49 52-66
  84.672   0   5  30.932  2htdA 42-46 52-56
 128.400   0   2  18.199  2htdA 61-64 67-72
 106.818   0   4   2.824  2htdA 88-94 99-110
  25.246   0  18  26.092  2htdA 99-110 129-139
 123.634   0   2  24.044  2htiA 28-34 37-43
  85.318   0   2  29.030  2htiA 46-48 51-57
  47.023   0  16  15.483  2htiA 71-78 95-106
  30.284   0  20  32.460  2hu9B 12-14 35-37
  91.489   0   7  24.684  2hu9B 35-37 45-48
  90.599   0   4  15.727  2hu9B 45-48 53-55
 111.606   0  10  37.872  2huhA 13-19 30-36
 115.175   0   2  29.216  2huhA 41-50 53-62
  86.042   0  11  37.783  2huhA 83-91 103-108
 122.342   0   2  45.228  2hvwC 64-69 72-78
  80.689   0  11  29.287  2hw4A 37-47 59-65
  84.893   0   4   2.285  2hw4A 89-101 106-110
  46.166   0   6  59.444  2hx0A 128-134 141-147
  89.985   0   5  47.346  2hx1B 172-174 180-182
 121.451   0   2  14.870  2hx5A 85-96 99-108
 118.027   0   2  48.391  2hx5A 99-108 111-121
 103.848   0  19  15.542  2hxtA 3-13 33-41
 124.935   0   7  12.135  2hxtA 33-41 49-55
 109.859   0   2  29.949  2hy7A 75-77 80-84
  69.887   0   2   5.412  2hzmB 228-238 241-244
  68.742   0  11  31.636  2hzmC 33-46 58-65
  64.167   0   3  21.581  2hzmC 58-65 69-75
 110.737   0   2  18.006  2hzmC 69-75 78-82
  97.129   0   2  13.417  2hzmC 118-134 137-146
  61.290   0   2  30.979  2hzmC 137-146 149-158
 137.741   0   2  40.778  2i00B 61-67 70-84
 125.660   0   2  32.240  2i00B 70-84 87-99
  88.930   0   5  43.132  2i00B 214-219 225-234
 108.633   0   2  20.207  2i00B 225-234 237-245
  47.402   0   8  31.643  2i00B 318-323 332-338
  74.539   0   5  35.320  2i00B 332-338 344-347
  71.266   0   5  32.653  2i02A 24-30 36-42
  76.917   0   4   7.090  2i02A 72-79 84-95
  31.929   0  26  39.530  2i02A 84-95 122-136
  82.514   0   7  40.768  2i02A 122-136 144-147
 123.000   0   4  30.155  2i06A 296-300 305-308
  77.008   0   4  34.400  2i0zA 118-120 125-128
 107.178   0   2  43.062  2i0zA 157-163 166-172
  93.352   0   4  18.141  2i0zA 166-172 177-179
 115.004   0   7  14.539  2i1sA 7-15 23-29
  55.368   0   6  41.123  2i1sA 53-58 65-69
 120.871   0   5  22.347  2i1sA 100-105 111-122
 124.945   0   2  41.735  2i2cA 134-139 142-148
  52.378   0  15  19.080  2i2cA 178-183 199-202
 133.195   0   2  15.582  2i2cA 217-221 224-228
  89.492   0   3  21.363  2i2xG 26-28 32-34
  61.823   0   2  27.649  2i3dB 25-30 33-40
  80.763   0   5  23.065  2i3oC 60-66 72-77
 119.031   0   2  20.865  2i3oC 239-243 246-250
 105.381   0   4  11.602  2i3oC 332-338 343-349
 126.503   0   2  46.537  2i3oC 397-401 404-411
  97.309   0   3  26.026  2i3oC 489-495 499-504
  66.880   0   4  25.698  2i44C 14-18 23-29
  67.979   0   9   8.835  2i44C 38-43 53-62
 111.592   0   2  19.126  2i44C 137-146 149-155
  64.491   0   2  21.263  2i44C 159-166 169-174
  83.675   0   9  24.834  2i44C 196-198 208-210
 136.982   0   2  26.087  2i4lA 52-56 59-62
  76.722   0   5  42.579  2i4lA 115-117 123-126
  47.447   0  14  41.296  2i4lA 150-159 174-184
  59.443   0   5  50.456  2i4lA 320-322 328-330
  63.642   0   8  38.662  2i4lA 421-425 434-439
  93.259   0   5  11.067  2i4lA 434-439 445-449
  70.144   0   5  35.381  2i51B 26-32 38-44
  88.349   0   4  12.470  2i51B 74-81 86-97
  88.281   0   6   3.317  2i51B 155-169 176-182
  74.128   0   5  29.389  2i51B 176-182 188-192
 124.121   0   9   8.886  2i5eA 116-118 128-131
  66.117   0   4  48.869  2i5eA 197-201 206-210
  45.851   0  16   6.402  2i5hA 20-27 44-49
  81.660   0   5  39.477  2i5hA 44-49 55-60
  84.256   0   3  25.396  2i5vO 8-12 16-20
  73.359   0   9  39.081  2i5vO 16-20 30-36
 126.821   0   2  22.065  2i5vO 30-36 39-45
 143.435   0   6  24.709  2i5vO 39-45 52-57
  73.076   0   5  28.431  2i5vO 52-57 63-68
  91.137   0   6  13.901  2i5vO 63-68 75-80
 118.888   0   6  39.103  2i5vO 75-80 87-93
  73.475   0   5  11.811  2i5vO 87-93 99-104
  98.025   0   5  47.663  2i5vO 99-104 110-116
  91.331   0   5  10.510  2i5vO 110-116 122-126
 120.933   0   7  37.353  2i5vO 122-126 134-139
  76.892   0   4  17.887  2i5vO 134-139 144-150
  84.722   0   2   1.190  2i5vO 144-150 153-160
 119.674   0   2  13.284  2i5vO 153-160 163-170
  90.946   0   4  30.785  2i5vO 163-170 175-181
  77.916   0   4  14.820  2i5vO 191-195 200-205
 112.059   0   2  43.988  2i5vO 200-205 208-215
  61.222   0   5  23.811  2i5vO 208-215 221-225
  88.304   0   9  39.903  2i6tB 175-177 187-189
  39.244   0  11  54.461  2i6tB 239-246 258-266
  48.566   0   2  33.302  2i6tB 258-266 269-273
 137.130   0   2  42.067  2i6vA 8-14 17-24
  56.182   0  17  58.977  2i6vA 17-24 42-46
 110.103   0   2  28.902  2i6vA 69-76 79-86
 129.519   0   2  23.272  2i71A 39-43 46-50
  71.355   0   4  27.072  2i71A 273-276 281-284
 116.183   0   2  24.518  2i71A 375-379 382-386
  71.822   0   4  13.629  2i74B 19-25 30-33
  93.702   0   5  17.109  2i74B 30-33 39-42
  78.802   0   4   8.246  2i74B 54-59 64-69
  99.734   0   4  20.381  2i74B 107-113 118-120
 127.001   0   2  48.231  2i79F 60-66 69-77
  83.481   0   9  36.448  2i79F 69-77 87-94
  10.765   0  36  14.738  2i7hD 53-57 94-101
  61.529   0  19  43.935  2i7hD 133-137 157-166
 118.688   0   2  23.554  2i7rA 38-43 46-51
  81.170   0   5  32.625  2i7rA 88-94 100-105
  74.470   0   5  32.715  2i7rA 100-105 111-116
  80.682   0  10  20.116  2i7xA 3-7 18-22
 100.768   0   2   3.471  2i7xA 18-22 25-29
 100.372   0   7  48.956  2i7xA 150-155 163-168
  99.441   0   4  15.302  2i7xA 163-168 173-176
  96.507   0   2  33.057  2i8dA 36-40 43-48
 122.114   0   2  39.848  2i8dA 43-48 51-58
  65.082   0   4  26.776  2i8dA 51-58 63-66
  81.255   0   5  57.542  2i8tB 18-26 32-37
  61.732   0  10   2.333  2i8tB 81-90 101-111
  60.527   0   5  41.249  2i9dC 72-74 80-82
  59.416   0  10  38.330  2i9dC 87-91 102-105
 110.949   0   2  36.728  2i9dC 181-183 186-196
  75.412   0   6   9.170  2i9fD 39-41 48-50
  76.761   0   8  29.618  2i9iA 108-124 133-149
 108.343   0   6  37.554  2i9iA 133-149 156-163
  70.372   0   6   7.227  2i9wA 98-107 114-125
  62.752   0   2  16.975  2i9wA 114-125 128-142
  77.800   0   6  41.524  2i9wA 128-142 149-153
  91.740   0   6  33.608  2i9xA 6-13 20-28
 132.631   0   3  18.616  2i9xA 20-28 32-42
  63.446   0   2  22.151  2i9xA 32-42 45-49
  79.691   0   5  38.134  2i9xA 52-54 60-62
  96.214   0   5   4.932  2ia1A 25-34 40-48
  71.049   0   5  45.106  2ia1A 40-48 54-56
  94.368   0   4   3.004  2ia1A 99-105 110-115
  67.318   0   7  20.345  2ia7A 90-98 106-115
  86.538   0   5  40.380  2ia7A 106-115 121-129
  97.214   0   9  23.971  2iabA 121-134 144-147
 126.434   0   3  30.939  2iafA 86-89 93-96
  99.386   0   5  38.127  2iafA 117-123 129-137
  82.939   0   5  36.843  2iafA 129-137 143-145
 150.911   0   9  21.349  2iayA 41-47 57-63
  95.403   0   6  10.300  2iayA 57-63 70-76
 124.272   0   2  19.258  2ic2B 10-15 18-26
  99.531   0   7  33.788  2ic2B 33-42 50-57
  89.290   0   4  28.368  2ic2B 83-92 97-99
  78.746   0   5  39.269  2ichA 26-36 42-52
  80.583   0  16  17.043  2ichA 42-52 69-77
  99.372   0   7   3.958  2ichA 69-77 85-92
  65.259   0   3  31.697  2ichA 100-102 106-109
 144.041   0   2   5.037  2ichA 106-109 112-116
  70.872   0   5  23.544  2ichA 112-116 122-127
  72.470   0   4   2.863  2ichA 122-127 132-138
 113.432   0   7  39.600  2ichA 151-153 161-178
 103.508   0   2  25.517  2ichA 161-178 181-196
  85.043   0   4  17.254  2ichA 204-214 219-227
 100.066   0   4  26.505  2ichA 219-227 232-240
  72.052   0   5  20.737  2ichA 232-240 246-248
 129.265   0   2  20.184  2ichA 274-279 282-288
  62.373   0   7  28.055  2ichA 294-296 304-314
 124.835   0   2  46.293  2ichA 304-314 317-326
  75.176   0   5  55.411  2icsA 7-13 19-25
 106.374   0   2  44.996  2icsA 19-25 28-33
  90.755   0   5  19.463  2id4A 409-414 420-424
  96.928   0   5  36.560  2idlB 5-11 17-23
  78.473   0   5   5.951  2idlB 60-64 70-74
 107.571   0  19  18.150  2if6A 10-13 33-40
 123.763   0   2  32.047  2if6A 33-40 43-49
  32.568   0   3  32.052  2if6A 43-49 53-57
 136.560   0   2  25.960  2ig6B 33-39 42-48
 116.058   0   2  28.499  2ig6B 52-54 57-63
  77.132   0   5  18.801  2ig6B 77-83 89-98
  42.986   0  27  48.243  2ig6B 89-98 126-139
 103.899   0   6  14.211  2ig6B 126-139 146-149
 109.580   0  16  27.067  2ig8A 4-6 23-26
 125.989   0   2  20.877  2ig8A 23-26 29-35
 130.119   0   9  44.103  2igiB 7-14 24-32
 105.220   0   5  40.197  2igiB 24-32 38-46
  77.526   0  13  45.026  2igsE 132-134 148-150
  89.980   0   2   8.751  2igtB 45-51 54-59
 118.527   0   2  21.851  2igtB 54-59 62-67
 116.203   0   9  24.152  2igtB 87-90 100-102
 114.352   0   2  26.676  2igtB 111-116 119-124
  79.163   0   5  22.323  2igtB 236-238 244-246
  86.635   0  11  36.498  2igtB 297-306 318-328
  58.022   0   9  26.710  2ih2D 186-193 203-209
  66.252   0   4  41.761  2ih2D 215-222 227-235
  83.617   0   9  31.230  2ih2D 330-333 343-346
  90.442   0   4   5.020  2iidB 74-77 82-85
 114.278   0   2  15.128  2iidB 120-123 126-129
 120.394   0   2  19.407  2iidB 260-267 270-276
  90.960   0   7  37.953  2iidB 270-276 284-287
  44.440   0   5  12.567  2iidB 345-348 354-356
  73.744   0  10  18.822  2iidB 354-356 367-374
  78.492   0   4  19.523  2iihA 81-89 94-105
 103.294   0   2   8.873  2ij2A 39-44 47-52
 133.149   0   3  23.917  2ij2A 339-341 345-347
  69.202   0   3  36.832  2ij2A 433-435 439-441
 123.888   0   3  19.126  2ijlB 16-18 22-24
  86.984   0   9  42.818  2ijlB 71-73 83-85
  35.684   0  15  50.689  2ikkB 33-41 57-66
 100.427   0   4  48.865  2ikkB 57-66 71-80
  37.286   0  15  51.047  2ikkB 112-120 136-146
 103.831   0   3  46.012  2ikkB 136-146 150-160
 112.308   0   6  11.888  2il5A 50-55 62-68
  88.398   0   5  30.726  2il5A 62-68 74-85
 115.855   0   3  11.474  2il5A 74-85 89-94
 130.555   0   9  21.019  2il5A 89-94 104-112
  64.081   0   5  36.241  2il5A 104-112 118-127
 126.544   0   2  16.412  2imfA 170-173 176-179
  71.698   0   6  24.110  2imhB 4-10 17-23
  72.194   0   3   1.803  2imhB 33-36 40-45
 126.005   0  39   8.491  2imhB 40-45 85-89
  94.856   0   5  14.219  2imhB 85-89 95-99
  83.829   0   2   9.689  2imhB 109-112 115-120
  87.134   0   6   2.004  2imhB 165-171 178-182
 123.485   0   2  16.400  2imjB 42-50 53-55
 119.438   0   2   4.837  2imjB 73-85 88-98
  75.691   0   5  31.621  2imjB 88-98 104-115
  96.723   0   5  44.885  2imjB 104-115 121-132
  99.214   0   3   4.989  2imqX 73-80 84-91
 135.321   0   7  12.319  2imqX 103-108 116-124
 115.397   0   2  25.432  2imqX 116-124 127-135
  79.604   0  11  22.166  2imqX 255-262 274-281
 121.053   0   2  41.235  2imrA 57-62 65-70
 115.017   0   2  13.924  2in3A 179-184 187-192
 116.850   0   5  41.489  2in5B 36-41 47-55
 113.132   0   2  21.211  2in5B 47-55 58-63
  98.429   0   3  23.027  2in5B 58-63 67-72
 132.105   0   2  38.486  2in5B 67-72 75-80
 103.713   0  18  57.149  2in5B 86-89 108-117
 119.869   0   2  28.297  2in5B 108-117 120-140
 111.946   0   2  28.485  2in5B 120-140 143-156
  76.170   0   4   8.929  2in5B 143-156 161-170
  94.462   0   5  32.660  2in5B 161-170 176-182
 102.375   0   6  34.031  2in5B 176-182 189-195
 117.454   0   2  21.753  2inwB 29-37 40-42
 105.701   0   2  22.310  2inwB 90-94 97-102
  74.884   0   6  21.547  2inwB 97-102 109-116
  99.738   0   2  12.068  2io0A 31-35 38-41
 100.358   0   2  19.557  2io0A 111-118 121-128
  82.211   0   4   7.555  2io0A 121-128 133-137
 122.690   0   2  18.836  2irpB 35-41 44-48
 103.926   0  13  45.425  2irpB 44-48 62-65
  71.948   0  18   9.384  2irpB 116-119 138-143
  92.051   0   3   7.262  2irpB 169-171 175-180
  52.634   0   3  37.537  2isbA 79-82 86-90
 137.961   0   9  11.710  2isbA 150-157 167-182
  90.137   0  18  67.378  2iskG 164-168 187-197
  99.117   0   9  20.954  2it2A 57-63 73-78
  72.571   0   7  26.508  2it2A 134-136 144-147
  96.131   0   2   1.690  2it9A 2-7 10-15
  66.362   0   7  16.968  2it9A 10-15 23-26
  91.372   0   4  24.119  2it9A 23-26 31-34
 117.945   0   2   5.417  2it9A 66-72 75-82
  94.583   0   2   0.754  2it9A 75-82 85-92
  76.855   0   9   6.725  2it9A 85-92 102-106
  86.334   0   5  36.826  2iumC 55-58 64-76
 116.835   0   2  21.731  2iumC 64-76 79-89
  89.703   0   9  60.067  2iumC 186-197 207-216
  90.668   0   8  25.986  2iuwA 28-31 40-45
  75.408   0   4  48.412  2iuwA 71-73 78-80
  74.785   0  14  15.953  2iuwA 165-171 186-191
 110.868   0   3  10.613  2ivfC 57-64 68-76
 134.318   0  16  34.672  2ivfC 92-98 115-121
  90.444   0   6  34.661  2ivfC 115-121 128-132
 102.187   0   5  27.019  2ivfC 128-132 138-140
  99.712   0   2  19.453  2ivfC 150-156 159-167
  86.410   0   4   6.561  2ivnA 3-7 12-18
 103.059   0   4  25.646  2ivnA 12-18 23-30
  73.320   0   4   1.817  2ivnA 124-128 133-139
  91.407   0   2  40.740  2ivnA 133-139 142-148
 128.810   0   2  19.323  2ivyA 30-33 36-40
 120.173   0   2  35.819  2iwrA 43-49 52-60
 111.183   0  30  17.823  2ixaA 245-252 283-289
  88.221   0   4  24.823  2ixaA 283-289 294-299
  77.785   0   3  12.267  2ixaA 312-315 319-322
 127.995   0   8  17.692  2ixaA 319-322 331-334
  96.865   0  15  41.152  2ixsA 98-100 116-118
  91.527   0   5  40.946  2ixsA 161-164 170-173
 103.881   0   6   8.271  2ixsA 198-203 210-212
  83.263   0   4  12.093  2ixsA 234-238 243-249
 108.238   0   7  15.468  2ixsA 298-302 310-312
  83.660   0   8  46.804  2izrA 11-16 25-30
  88.052   0   4  27.070  2izrA 25-30 35-43
 110.645   0   2  30.181  2izrA 70-76 79-84
  64.370   0  10  48.818  2izrA 136-138 149-151
 101.285   0   2  30.752  2j0aA 236-238 241-243
 161.236   0  35  10.516  2j1vA 24-26 62-66
  98.534   0   5  41.803  2j1vA 92-97 103-109
 125.500   0   2  49.110  2j2jC 30-32 35-46
  78.525   0   3  18.944  2j2jC 35-46 50-59
 112.251   0  12  50.122  2j2jC 129-136 149-156
  28.343   0   8   8.407  2j2jC 149-156 165-172
 100.365   0   5  34.298  2j3tC 3-9 15-20
  80.896   0   4  13.534  2j3tC 63-65 70-75
  90.325   0   5  12.575  2j3tC 70-75 81-86
  98.388   0   5  36.055  2j3tD 3-9 15-20
 105.093   0   2  34.141  2j3tD 39-43 46-51
  59.034   0  10  56.477  2j3tD 46-51 62-66
  85.146   0   4  12.878  2j3tD 136-138 143-148
  86.985   0   5  18.218  2j3tD 143-148 154-159
  92.666   0   5  40.112  2j3wC 7-12 18-24
 131.036   0   2  15.410  2j3wC 62-69 72-78
  81.215   0   5  19.486  2j3wC 72-78 84-89
  82.832   0   6  24.400  2j3wF 104-107 114-119
  40.865   0   3  38.098  2j3wF 158-164 168-174
  56.423   0   2  23.369  2j43A 47-49 52-58
  69.346   0   9  36.660  2j43A 66-73 83-86
  87.959   0  14  31.941  2j43A 170-176 191-193
  69.838   0   3  19.547  2j58B 105-108 112-115
  28.934   0   5  20.568  2j58B 152-157 163-166
 109.336   0   2  24.285  2j58B 193-197 200-204
  32.198   0   5  17.550  2j58B 236-241 247-250
  59.333   0   9  31.738  2j58B 278-283 293-298
 105.949   0   2  26.910  2j5bA 284-286 289-291
  92.764   0   4  16.087  2j5gD 25-29 34-39
 112.923   0   2  26.489  2j66A 279-291 294-299
 125.343   0   8  25.378  2j66A 337-342 351-358
  99.996   0   2  23.964  2j66A 392-396 399-404
 141.980   0  20  35.166  2j6bA 74-80 101-108
  83.953   0  11  34.716  2j6lE 38-40 52-54
  98.867   0   4  35.273  2j6pE 126-129 134-137
 119.840   0   6  65.953  2j73B 20-28 35-37
  63.775   0   2  20.236  2j73B 41-43 46-53
 129.850   0   5  11.697  2j73B 59-66 72-81
 108.530   0   2  30.812  2j7nA 193-195 198-206
  79.728   0  22  27.269  2j7nA 198-206 229-239
 119.473   0   2  13.899  2j7nA 354-359 362-368
  65.977   0   2   2.798  2j7qA 85-88 91-97
 142.205   0   2  15.778  2j7qA 108-110 113-115
 122.196   0   2  22.858  2j7qA 132-138 141-147
  64.954   0   4  11.760  2j7qA 141-147 152-156
  28.330   0  10  14.336  2j7qA 152-156 167-171
 143.893   0  23  26.005  2j85A 80-86 110-117
  59.683   0   4  37.689  2j8gA 200-204 209-213
 108.485   0   2  30.389  2j8gA 222-226 229-233
 113.706   0   2  27.557  2j8gA 243-247 250-254
 121.526   0   2  29.354  2j8gA 263-267 270-274
 124.446   0   2  20.319  2j8gA 283-287 290-295
  77.570   0   6   6.653  2j8gA 290-295 302-309
 106.645   0   2  28.331  2j8gA 302-309 312-315
  89.158   0   5  34.924  2j97A 10-17 23-31
 123.097   0   6  32.860  2j97A 23-31 38-44
  68.041   0   4  45.958  2j97A 51-55 60-64
  57.243   0   2  19.989  2j97A 69-75 78-86
  98.370   0   4   5.254  2j9oC 35-42 47-51
  41.684   0  20  50.385  2j9oC 85-87 108-110
  93.185   0   2  10.412  2j9oC 215-223 226-234
  75.293   0   5  27.318  2j9oC 226-234 240-248
 100.913   0   6  80.460  2ja4A 7-11 18-24
  89.556   0   5  60.459  2ja4A 18-24 30-32
 100.833   0  12  31.014  2ja4A 71-73 86-88
  91.627   0   3   3.520  2ja9A 124-128 132-136
  71.374   0   5  15.291  2jaeB 58-60 66-68
  52.725   0   2  20.476  2jaeB 259-266 269-276
 113.139   0   2  29.294  2jaeB 269-276 279-285
  73.473   0   6  19.331  2jaeB 342-344 351-353
  87.154   0  10  21.963  2jaeB 351-353 364-372
 131.371   0   2  27.438  2jbwD 128-134 137-144
  73.642   0   5  40.960  2jc9A 120-122 128-131
 113.826   0   5  42.098  2jc9A 128-131 137-142
 127.823   0   2  13.907  2jc9A 203-206 209-212
 150.904   0  21  28.375  2jc9A 321-324 346-348
  91.320   0   6  37.515  2jcbB 80-86 93-97
  82.504   0   5  51.858  2jcbB 104-106 112-114
  74.223   0   4  14.255  2jcbB 186-188 193-195
 128.375   0   6  41.044  2jdaA 71-78 85-92
  25.445   0  33  40.786  2jdcA 3-6 40-46
 102.169   0   2  44.776  2jdcA 40-46 49-58
  51.385   0  11  40.161  2jdcA 49-58 70-77
  86.769   0   3  28.716  2jdcA 124-132 136-144
  84.019   0  10  29.253  2jdjB 37-44 55-61
  46.471   0   8  25.995  2je6A 42-46 55-60
 133.169   0   2  12.603  2je6A 55-60 63-74
 153.617   0   3  17.012  2je6A 132-134 138-150
 117.935   0   2  23.377  2je6A 200-207 210-213
 104.030   0   5  42.057  2je6A 226-231 237-243
  30.861   0   7  22.307  2je6B 33-37 45-51
 138.687   0   2   8.816  2je6B 45-51 54-64
 116.050   0   2  32.661  2je6B 164-171 174-177
 103.796   0   4  35.724  2je6B 189-196 201-205
 121.877   0   2  18.691  2je6I 38-41 44-47
 119.762   0   2  21.341  2je6I 51-56 59-64
 115.215   0   2  38.989  2je8A 95-99 102-107
  94.705   0   2  15.522  2je8A 198-211 214-225
 122.394   0   2  44.255  2je8A 231-241 244-255
 114.976   0   2  40.056  2je8A 285-293 296-305
 106.131   0   2  21.756  2je8A 656-663 666-673
  96.172   0   4  30.601  2je8A 682-690 695-705
 106.896   0   5  40.392  2je8A 732-739 745-751
  91.615   0   2   6.454  2je8A 767-773 776-782
 131.785   0   4  23.084  2jenA 38-41 46-49
 138.477   0   2  21.491  2jenA 62-69 72-79
 146.009   0  12  21.287  2jenA 131-141 154-163
 101.261   0   2  29.224  2jenA 170-177 180-190
 110.447   0   5  21.817  2jenA 180-190 196-204
  95.291   0  38  17.228  2jfkB 24-30 69-75
  72.777   0   7  14.804  2jfkB 69-75 83-86
 136.230   0   2  15.371  2jfkB 241-247 250-256
 117.185   0   2   1.461  2jfrA 23-28 31-38
  67.845   0   9  12.163  2jfrA 89-96 106-110
 108.363   0   2  17.885  2jfrA 115-119 122-125
 117.126   0   2   5.679  2jg0A 222-224 227-229
  75.056   0   5  37.546  2jg0A 227-229 235-237
 127.568   0  16  36.188  2jg1C 30-36 53-56
 104.961   0   2  18.355  2jg1C 109-115 118-122
  85.686   0   5  20.945  2jg1C 238-242 248-252
 129.238   0   2  18.033  2jg1C 248-252 255-260
 106.322   0   2  37.126  2jgpA 152-157 160-165
 125.133   0   2  20.030  2jgpA 202-210 213-221
  73.239   0  16  25.918  2jgpA 350-356 373-379
  56.911   0   4  30.307  2jgpA 465-471 476-483
  40.970   0   9  32.689  2jh1A 51-56 66-71
  79.203   0   5  55.012  2jh1A 86-88 94-96
  56.606   0   9  35.403  2jh1A 146-150 160-164
  69.883   0   5  60.716  2jh1A 174-178 184-188
 106.824   0   7  21.319  2jh1A 224-227 235-238
  52.856   0   4  29.215  2jh3C 101-104 109-112
 115.192   0   2  18.191  2jh3C 292-294 297-302
 119.997   0   2  29.091  2jh3C 297-302 305-310
  98.858   0   3   7.627  2jheA 30-34 38-42
  95.684   0   5  42.862  2jheA 93-96 102-105
 114.594   0   2  29.878  2jheA 146-152 155-164
 115.626   0   4  31.925  2jheA 155-164 169-175
  99.388   0   7  49.359  2jhfB 7-14 22-28
 139.146   0  24   4.421  2jhfB 35-44 69-76
 119.083   0   2  20.435  2jhnA 29-31 34-41
 108.735   0   2  35.162  2jhnA 34-41 44-54
 128.621   0   2  20.122  2jhnA 44-54 57-62
 102.626   0   2  25.267  2jhnA 150-153 156-159
  54.272   0   4  40.944  2jhpA 75-77 82-84
  61.219   0  10  33.726  2jhpA 322-324 335-341
  47.402   0  29  23.420  2jhpA 466-469 499-503
  79.485   0   5  33.586  2jiiA 35-37 43-53
  65.007   0   2   4.323  2jiiA 43-53 56-63
  94.435   0  14  65.341  2jiiA 56-63 78-84
 125.046   0   3  22.062  2jiiA 125-128 132-138
  88.053   0   7  24.926  2jiiA 190-192 200-202
  78.937   0  13  16.289  2jisB 320-323 337-340
 101.594   0   7  59.693  2jisB 423-425 433-438
 136.081   0   6  36.361  2jjuA 36-40 47-50
 105.988   0  13  35.846  2jjuA 60-62 76-78
  93.819   0   6  45.013  2jjuA 87-95 102-106
 139.472   0   9  16.036  2jkdB 54-61 71-74
 119.927   0   2  29.230  2jkdB 118-125 128-135
 126.052   0   9  39.519  2jkdB 162-164 174-181
  74.152   0   4  35.470  2jkhL 14-17 22-25
  77.762   0   6  47.081  2jkhL 30-32 39-41
  75.908   0   3   0.646  2jliA 40-44 48-53
  75.840   0   9  37.052  2jliA 48-53 63-69
 145.749   0   9  26.337  2mcmA 3-7 17-23
 135.124   0   2  35.176  2mcmA 30-40 43-55
 120.454   0   5   7.313  2mcmA 94-98 104-108
  97.372   0   4  30.158  2mprB 110-112 117-120
  78.383   0   9  25.922  2mprB 255-257 267-269
 124.354   0   3  27.762  2nlrA 10-13 17-20
  85.222   0   4  31.426  2nlrA 30-34 39-44
 157.033   0  10  20.767  2nlrA 98-108 119-128
 106.236   0   2  29.110  2nlrA 136-143 146-154
  66.916   0   4  28.000  2nlrA 146-154 159-164
  92.098   0   4   8.507  2nlvA 29-36 41-50
 137.845   0   2  22.017  2nlvA 41-50 53-65
 113.951   0   2  26.755  2nlvA 53-65 68-74
  99.126   0   8  25.357  2nmlA 4-9 18-22
  67.456   0   4  31.664  2nmlA 66-73 78-82
 119.173   0   2  19.854  2nn5A 28-32 35-44
 105.664   0   5  18.165  2nn5A 68-72 78-83
 101.224   0   2   6.706  2nn5A 78-83 86-96
 120.306   0   3  20.062  2nn5A 86-96 100-105
 105.673   0   2  31.666  2nn5A 100-105 108-118
 136.823   0   2  18.527  2nn5A 108-118 121-130
  69.257   0   2  16.655  2nnuA 155-157 160-165
 114.228   0   2  24.638  2nnuA 160-165 168-174
  73.799   0   5  25.516  2nptC 16-20 26-30
  64.155   0   5  45.912  2nptC 57-61 67-69
  99.672   0   2  13.274  2nq3A 59-65 68-71
 101.206   0   7  34.451  2nq3A 96-103 111-119
  74.104   0  11  25.668  2nq3A 134-139 151-158
  85.383   0   4  18.003  2nqtB 299-306 311-318
  81.344   0   5  20.533  2nqwA 9-11 17-20
 128.080   0   2  12.482  2nqwA 66-69 72-79
  96.447   0   4  39.749  2nqwA 72-79 84-89
  89.516   0   6  37.278  2nr4A 100-103 110-113
  77.491   0   8  38.384  2nr7A 21-23 32-34
  74.065   0   4  18.930  2nrhB 5-8 13-16
  86.748   0   5  28.036  2nrhB 13-16 22-24
  72.629   0   2   8.171  2nrhB 86-92 95-102
 116.864   0   2  39.295  2nrhB 95-102 105-113
  96.256   0   3  29.122  2nrjA 210-215 219-224
  80.640   0  14  43.352  2nrkA 34-39 54-60
 105.400   0   6   2.887  2nrkA 90-94 101-107
  53.946   0   6  19.184  2nrrA 19-26 33-41
  49.983   0   7  26.165  2nrrA 108-110 118-120
  96.637   0   2  26.953  2nrrA 118-120 123-125
 137.711   0   3  19.049  2ns6A 106-113 117-124
 136.921   0   2  17.110  2ns9B 45-51 54-62
  56.803   0   4   7.173  2ns9B 54-62 67-80
 126.945   0   3  13.245  2ns9B 67-80 84-92
  99.922   0   3   5.667  2ns9B 84-92 96-108
  72.885   0   4  40.659  2ns9B 96-108 113-125
  68.426   0   5  53.082  2nsfA 143-145 151-153
 100.140   0   4  13.785  2nsfA 206-210 215-218
  86.226   0   4  15.353  2nt0D 402-405 410-413
  69.026   0   2   9.750  2ntkD 26-32 35-43
  87.652   0   2  20.914  2ntkD 50-55 58-63
  75.044   0  15  37.538  2ntkD 58-63 79-85
 120.346   0   2  14.691  2ntkD 79-85 88-92
 140.515   0  39  19.942  2ntkD 88-92 132-137
  83.128   0   4   3.413  2ntkD 132-137 142-148
  73.143   0   2   5.687  2ntkD 142-148 151-156
  88.957   0   5  30.184  2ntkD 202-210 216-220
  60.679   0   2  17.892  2ntpA 248-251 254-257
  62.452   0   5  47.911  2ntpA 282-285 291-294
  68.568   0  13  51.524  2ntxA 84-88 102-106
 114.170   0   2  36.299  2nuhA 34-46 49-63
  99.392   0   3  20.588  2nujA 94-104 108-117
  83.053   0   5  39.657  2nujA 108-117 123-135
 110.240   0  19  25.108  2nutA 21-23 43-46
  83.136   0   4   8.370  2nutA 79-81 86-88
  68.819   0   6  38.023  2nutA 86-88 95-97
  94.349   0   2   6.425  2nutA 167-173 176-180
  98.428   0   9  29.580  2nutA 176-180 190-194
  55.317   0   5  32.510  2nutA 481-490 496-505
 105.826   0   2   2.096  2nutA 651-656 659-664
 108.648   0   5  25.898  2nutC 6-10 16-20
 126.415   0   2  15.497  2nutC 52-57 60-67
 112.647   0   2  21.373  2nutC 60-67 70-77
  85.141   0   5  48.863  2nvhA 17-20 26-29
 117.481   0   4  27.849  2nvhA 55-62 67-74
 108.542   0   2  39.984  2nvhA 67-74 77-84
  95.748   0   6  40.685  2nvhA 109-114 121-123
  59.577   0   9  35.205  2nvhA 121-123 133-135
  28.353   0   3  40.303  2nvoA 406-411 415-417
  95.880   0  10  46.475  2nvwB 262-265 276-278
  94.353   0   4  22.688  2nvwB 284-291 296-303
  76.370   0   3   5.881  2nvwB 315-321 325-330
 103.547   0  10  21.749  2nvwB 325-330 341-346
 102.369   0   2  36.310  2nwfA 16-21 24-30
  96.477   0   4   6.738  2nwfA 100-103 108-110
  94.535   0   5  36.380  2nwfA 108-110 116-118
  86.469   0   4  26.563  2nwfA 130-132 137-140
 142.446   0  11  34.210  2nwhA 13-20 32-39
 104.301   0   5  39.571  2nwhA 94-99 105-111
 129.449   0   3   9.266  2nwhA 219-223 227-231
  90.721   0   4  20.058  2nwhA 227-231 236-239
  35.822   0  15  46.883  2nwiF 30-40 56-66
 122.486   0   2  45.716  2nwiF 56-66 69-79
  35.291   0  14  46.755  2nwiF 110-120 135-145
 107.340   0   2  49.246  2nwiF 135-145 148-158
  65.359   0   5  13.380  2nxfA 134-136 142-146
  69.926   0   5  14.010  2nxfA 270-273 279-282
  77.274   0   3  10.699  2nxfA 297-301 305-310
  69.770   0   6   3.030  2nxfA 305-310 317-320
  60.239   0   2  26.383  2nxvB 130-135 138-143
  73.985   0   2   7.823  2nxvB 231-234 237-240
  88.891   0   2  15.388  2nxwA 317-321 324-327
  90.462   0   2  17.295  2nxwA 324-327 330-332
 109.624   0   2   7.375  2nyiB 32-41 44-53
  87.807   0   6  29.432  2nyiB 120-130 137-148
  94.618   0   4   0.943  2nykA 22-30 35-41
 142.687   0   6  18.860  2nykA 35-41 48-51
 122.669   0   2  20.419  2nykA 96-106 109-118
 103.635   0   2   5.924  2nykA 109-118 121-128
  54.176   0   6   0.582  2nykA 181-185 192-198
  95.448   0   2   2.007  2nykA 217-223 226-233
  82.296   0   3   6.217  2nykA 241-245 249-253
  87.880   0   4  16.701  2nzcD 35-43 48-57
  83.788   0   4   8.422  2o0aA 41-44 49-52
  90.197   0   5  16.853  2o0aA 49-52 58-60
  87.081   0   4  14.359  2o0aA 126-136 141-143
  68.232   0   4  29.611  2o0aA 157-160 165-168
 125.447   0  13  20.441  2o0aA 197-207 221-228
  90.835   0   2  28.469  2o0jA 55-58 61-65
  65.099   0   6  50.092  2o0jA 61-65 72-74
  64.168   0   3  17.302  2o0jA 151-154 158-161
  93.630   0   3  12.338  2o0jA 243-246 250-253
  98.853   0   4   0.360  2o0jA 250-253 258-263
 114.125   0   2  20.539  2o0mA 270-272 275-277
  95.877   0   5  46.508  2o0mA 275-277 283-286
  53.896   0   5  47.217  2o0qA 70-74 80-84
  67.954   0   8  40.234  2o14A 52-56 65-69
  99.899   0   2  44.851  2o14A 101-105 108-114
  93.017   0   5  11.490  2o1qB 32-38 44-51
 142.567   0   8  12.180  2o1qB 74-77 86-89
 110.354   0   5  48.207  2o1qB 121-124 130-134
  74.703   0   5  32.906  2o26Y 39-45 51-54
  90.381   0   4  10.346  2o26Y 70-76 81-89
  71.729   0   3   5.014  2o26Y 139-142 146-149
  70.783   0   4  31.850  2o26Y 160-166 171-173
 104.928   0  14  26.531  2o26Y 190-192 207-214
 127.495   0   2  17.537  2o26Y 237-244 247-255
  84.014   0   4  14.775  2o26Y 265-272 277-284
 120.512   0   2  23.943  2o2gA 13-19 22-29
 105.858   0   2   8.750  2o30A 8-12 15-21
 131.269   0   2   8.300  2o30A 31-36 39-44
 132.785   0   2  38.926  2o30A 39-44 47-53
 116.683   0   2  24.127  2o30A 58-68 71-78
 132.566   0   2   2.656  2o34B 26-32 35-41
 128.565   0   2   9.672  2o34B 124-128 131-135
 115.060   0   8  35.117  2o34B 140-145 154-158
 136.642   0  15  21.658  2o34B 165-169 185-190
 132.479   0  39  12.800  2o34B 185-190 230-235
 114.451   0   2  13.777  2o34B 230-235 238-243
  32.748   0  38  61.655  2o3bB 59-62 101-108
 126.816   0   3  32.284  2o3bB 101-108 112-120
  65.773   0   5  45.905  2o3bB 112-120 126-134
  97.120   0   5  21.550  2o3iB 156-159 165-168
  69.684   0  14  49.500  2o3iB 260-268 283-288
 131.382   0   2  14.173  2o3iB 283-288 291-297
  93.094   0   3  43.805  2o3iB 291-297 301-306
 163.546   0  28  31.652  2o3iB 319-324 353-358
 107.308   0  19  26.777  2o3jC 162-165 185-189
  79.150   0  10  45.063  2o5fB 8-10 21-23
  84.208   0   5  53.985  2o5fB 35-42 48-53
  43.515   0   9   4.063  2o5fB 99-105 115-122
  91.274   0   5   6.168  2o5nB 21-28 34-39
 132.926   0   7  12.313  2o5nB 34-39 47-50
 119.256   0   6  11.346  2o5nB 95-102 109-114
 122.627   0   2  47.253  2o5nB 109-114 117-122
  63.162   0   4  11.379  2o5nB 117-122 127-129
  46.854   0   9  11.565  2o5nB 184-188 198-206
 115.003   0   6  18.145  2o5nB 213-218 225-229
  84.209   0   4  15.081  2o5nB 254-259 264-268
 102.519   0   5  40.050  2o62A 14-23 29-42
 134.054   0   4  26.599  2o62A 29-42 47-54
  96.236   0   5   9.842  2o62A 47-54 60-64
 107.016   0   5  12.984  2o62A 71-73 79-81
 105.253   0  11  21.646  2o62A 79-81 93-100
 107.527   0   2  13.313  2o62A 93-100 103-111
  89.498   0   5  45.822  2o62A 103-111 117-127
 100.745   0   2  20.420  2o6pB 30-35 38-45
  87.964   0   4   5.108  2o6pB 62-67 72-78
  94.273   0   6   2.633  2o6pB 83-96 103-116
  72.687   0   4  21.457  2o7iA 44-47 52-55
 106.144   0   4  27.802  2o7iA 58-63 68-73
 131.214   0   2  21.900  2o7iA 112-119 122-127
  92.542   0   2  13.174  2o7iA 178-184 187-192
  51.663   0  16  15.129  2o7iA 187-192 209-213
 113.229   0   4  22.780  2o7rA 53-61 66-73
 105.480   0  11  55.112  2o8qA 26-30 42-48
  56.371   0   3   6.776  2o8qA 75-79 83-87
 103.825   0  10  75.429  2o90A 2-15 26-36
 109.999   0  11  13.819  2o90A 92-97 109-114
  72.333   0   6  48.134  2o99D 26-31 38-44
  27.174   0   6   6.738  2o99D 116-119 126-134
  96.122   0   5  56.890  2o99D 126-134 140-149
  23.898   0  18  44.378  2o9sA 7-11 30-36
  82.845   0   4  26.173  2o9sA 30-36 41-45
  82.557   0   6  29.800  2o9sA 41-45 52-56
  77.541   0   7  47.565  2o9uX 35-48 56-67
 111.250   0   2  31.049  2o9uX 56-67 70-79
  84.533   0   5  23.013  2o9uX 70-79 85-91
  73.752   0   4  11.122  2oaaB 120-126 131-137
  93.806   0   5  45.379  2oaaB 131-137 143-151
 107.410   0   2  29.747  2oaaB 166-176 179-191
  59.495   0   9  45.059  2oaaB 207-215 225-227
  78.593   0   4   8.389  2oafB 90-99 104-112
 125.610   0   2  40.096  2oafB 104-112 115-124
  82.444   0   5  23.024  2oaiA 12-14 20-23
 104.493   0   2  27.700  2oaiA 67-70 73-81
 131.806   0   2  34.202  2oaiA 73-81 84-92
  82.707   0   4   8.840  2oajA 20-26 31-36
  94.894   0   3  13.760  2oajA 31-36 40-44
 102.806   0   5  19.207  2oajA 40-44 50-54
 122.770   0   3  20.659  2oajA 61-67 71-76
  95.496   0   3  16.421  2oajA 71-76 80-85
  79.314   0   5  29.476  2oajA 80-85 91-96
  95.328   0   6  18.372  2oajA 101-105 112-117
  83.279   0   4  32.082  2oajA 112-117 122-126
  77.778   0   4  27.279  2oajA 122-126 131-137
  76.880   0   6  27.267  2oajA 157-159 166-170
  76.895   0   4  24.158  2oajA 166-170 175-179
  68.358   0   4  31.730  2oajA 175-179 184-189
  89.821   0   5  21.177  2oajA 214-219 225-230
  77.500   0   4  22.167  2oajA 225-230 235-239
  98.495   0   5  24.999  2oajA 235-239 245-249
 107.884   0   5  32.449  2oajA 277-281 287-292
  69.003   0  12  18.417  2oajA 287-292 305-312
 141.965   0  20  17.522  2oajA 305-312 333-337
 106.244   0  15  22.357  2oajA 345-350 366-371
  84.615   0   4  29.870  2oajA 366-371 376-380
  28.804   0  32  52.624  2oajA 407-413 446-453
  76.132   0   4  11.289  2oajA 446-453 458-463
 101.504   0  11  19.729  2oajA 458-463 475-478
  93.883   0   4   7.449  2oajA 491-497 502-507
  89.604   0   4  23.117  2oajA 502-507 512-519
  45.269   0  10  22.298  2oajA 550-552 563-571
  68.144   0   4   6.628  2oajA 578-583 588-593
  97.708   0   3   5.692  2oajA 588-593 597-602
  78.376   0   4  36.576  2oajA 597-602 607-613
  47.004   0   8  27.772  2oajA 625-633 642-649
  91.943   0   3  18.604  2oajA 642-649 653-661
  73.637   0   5  38.028  2oajA 653-661 667-676
 162.734   0  24  33.211  2oajA 686-690 715-720
  76.602   0   3  16.858  2oajA 715-720 724-728
 120.232   0   7  13.829  2oajA 724-728 736-739
  79.081   0   5  42.035  2oajA 744-755 761-771
 106.180   0   3  11.721  2oajA 761-771 775-779
 109.198   0   6  34.627  2oajA 775-779 786-791
  89.326   0   4  22.270  2oajA 811-815 820-825
  28.795   0  36  41.964  2ob0B 7-10 47-52
 129.593   0   2  47.567  2ob0B 47-52 55-65
  62.786   0   6  26.111  2ob0B 55-65 72-80
  76.016   0  11  19.051  2ob0B 131-136 148-154
  65.066   0   2  21.561  2ob3A 3-5 8-10
  62.870   0   7  42.801  2ob9A 20-24 32-36
  67.477   0   3  26.531  2obdA 43-49 53-77
  97.306   0   3  13.667  2obdA 53-77 81-101
  73.484   0   9  25.258  2obdA 81-101 111-132
 108.770   0   2  38.383  2obdA 111-132 135-154
  32.383   0  32   5.848  2obdA 284-287 320-325
  66.833   0   2   8.871  2obdA 330-334 337-350
 131.704   0   8   3.040  2obdA 337-350 359-376
  98.086   0   2  24.722  2obdA 359-376 379-396
  91.042   0   2  12.289  2obdA 443-451 454-461
 112.259   0   5  16.308  2obpA 66-70 76-80
  80.377   0   6  27.703  2ocgA 3-7 14-19
  95.909   0   5  33.797  2octB 50-58 64-72
 116.825   0   8  33.387  2octB 64-72 81-89
  91.394   0   2  40.549  2od0A 20-24 27-32
 110.007   0   2  45.486  2od0A 27-32 35-41
  95.283   0   2  24.294  2od0A 35-41 44-48
 125.254   0   2  16.055  2od0A 66-69 72-75
 128.797   0   2  17.006  2od4A 47-53 56-63
  50.823   0   3   9.840  2od5A 61-71 75-84
  65.952   0   8  32.024  2od6C 44-51 60-67
  69.175   0   7  46.275  2odiB 95-98 106-114
  89.819   0   5  29.866  2odiB 124-128 134-138
 136.442   0   2  36.725  2odiB 134-138 141-146
 131.603   0   8  18.923  2odiB 156-164 173-183
 126.915   0   2  44.622  2odkB 28-32 35-40
 124.624   0   2  14.971  2oezB 212-219 222-229
 115.515   0   2  29.196  2ofcB 32-37 40-45
  92.744   0   5  19.375  2ofcB 51-57 63-71
 115.620   0   2  34.673  2ofcB 63-71 74-80
  82.406   0   5  27.279  2ofcB 112-116 122-129
 138.999   0   4  29.470  2ofcB 122-129 134-141
  58.362   0   5  42.487  2ofzA 58-60 66-68
 129.124   0   2  15.036  2ogfC 87-95 98-107
  68.587   0   4  26.435  2ogfC 98-107 112-120
  25.884   0  17  24.995  2oggA 11-19 37-46
 113.726   0   2  42.909  2oggA 37-46 49-59
  29.932   0  15  45.307  2oggA 87-98 114-124
  94.093   0   4  36.479  2oggA 114-124 129-137
 110.034   0   2  27.827  2oh1D 6-9 12-18
 102.854   0   5  42.499  2oh1D 67-71 77-84
  22.792   0  19  28.951  2oh1D 77-84 104-111
 100.667   0   2  23.034  2oh1D 161-166 169-175
 103.003   0   3  14.168  2oikB 21-25 29-33
  75.430   0   9  32.863  2oikB 29-33 43-47
  48.551   0   9   8.641  2oikB 84-88 98-104
  84.552   0   4   8.650  2oitA 42-45 50-55
  49.508   0   2  10.906  2oitA 50-55 58-63
  96.760   0   5  15.456  2oitA 95-100 106-113
  57.025   0   3   9.112  2oitA 106-113 117-124
 127.139   0  16  24.438  2oitA 117-124 141-143
  79.913   0   6  20.005  2oitA 152-157 164-169
  87.241   0   4  20.605  2oitA 164-169 174-179
  64.943   0   3  29.299  2oitA 174-179 183-189
  87.530   0   6  27.881  2oitA 195-200 207-211
  72.921   0   4  31.063  2oitA 207-211 216-219
 109.545   0   5  44.973  2oitA 216-219 225-229
 134.427   0   2  16.324  2oitA 241-250 253-260
 111.844   0   9  31.384  2oitA 253-260 270-275
  85.077   0  10  11.806  2oitA 270-275 286-289
  80.503   0   4  19.229  2oitA 305-310 315-320
  86.583   0   6  35.154  2oitA 315-320 327-331
  79.023   0   6  43.563  2oitA 327-331 338-342
  70.791   0  19  18.008  2oitA 362-368 388-393
  82.259   0   3  21.252  2oitA 388-393 397-405
 121.695   0   3   9.546  2oixA 64-71 75-82
 101.638   0   7   9.067  2oixA 75-82 90-94
  74.883   0   9  18.350  2oizA 17-22 32-37
  98.755   0   5  29.647  2oizA 32-37 43-48
  79.076   0   5  16.830  2oizA 54-57 63-71
 119.687   0   7  28.417  2oizA 63-71 79-87
  96.520   0   5  30.352  2oizA 79-87 93-98
  95.979   0   5  22.705  2oizA 113-115 121-127
  76.215   0   3  31.904  2oizA 121-127 131-137
  77.519   0   4  37.134  2oizA 131-137 142-147
  81.881   0   6  41.195  2oizA 153-158 165-170
  81.961   0   4  37.565  2oizA 165-170 175-180
  91.929   0   5  51.034  2oizA 175-180 186-191
  78.551   0   4  24.111  2oizA 213-217 222-227
  95.131   0   6  14.631  2oizA 222-227 234-240
 100.425   0   4  13.419  2oizA 259-262 267-273
 128.747   0  13  47.001  2oizA 267-273 287-292
  82.006   0   4  39.687  2oizA 287-292 297-303
  86.205   0   4   9.617  2oizA 309-313 318-322
  88.853   0   4  28.012  2oizA 318-322 327-331
  98.322   0   6  38.139  2oizA 327-331 338-343
 108.735   0   2  43.791  2oj5E 10-13 16-19
 118.371   0   2   4.082  2oj5E 26-38 41-54
 113.407   0   2  13.758  2oj5E 41-54 57-62
 124.302   0   5  37.072  2oj5E 104-114 120-132
 113.864   0   2  13.614  2oj5E 120-132 135-141
  79.436   0   5  19.507  2ojhA 22-28 34-40
  81.300   0   5  31.408  2ojhA 45-49 55-60
 111.962   0   2  28.268  2ojhA 55-60 63-68
  62.248   0   7  29.577  2ojhA 98-103 111-116
  86.586   0   5  27.173  2ojhA 131-136 142-149
 125.045   0   2  23.588  2ojhA 142-149 152-159
  88.425   0   5  23.745  2ojhA 152-159 165-167
  89.395   0   5  32.648  2ojhA 175-180 186-191
  65.157   0   6  36.388  2ojhA 186-191 198-203
 100.397   0   5  23.594  2ojhA 198-203 209-211
  79.814   0   5  27.187  2ojhA 218-224 230-236
 129.248   0  10  69.633  2ojhA 230-236 247-255
 105.115   0   6  34.137  2ojhA 247-255 262-269
  74.325   0   6  36.930  2ojwE 45-52 59-66
  55.331   0  12  47.731  2ojwE 79-82 95-105
  74.516   0   8  38.921  2ojwE 95-105 114-121
  70.236   0   5  19.703  2ojwE 209-214 220-229
  93.195   0  11  34.722  2ojwE 342-344 356-358
 130.017   0   2  17.241  2okfA 47-51 54-60
  84.240   0   4  35.862  2okfA 125-129 134-139
  43.999   0   6  24.346  2okmA 7-12 19-26
  88.371   0   2   6.328  2okmA 47-60 63-67
  99.568   0   4  25.721  2okmA 78-82 87-92
  68.469   0   7  13.464  2okmA 119-128 136-145
 104.713   0   2  31.836  2oktA 313-315 318-321
 126.012   0   2  42.612  2okxB 49-54 57-62
 109.408   0   2  40.417  2okxB 110-117 120-124
 111.502   0   6  33.168  2okxB 879-881 888-891
  81.741   0   5  26.060  2okxB 900-906 912-919
  81.443   0   4  31.075  2okxB 912-919 924-932
 117.012   0   2  38.286  2ol5A 24-31 34-41
  82.256   0   4  26.672  2olmA 38-40 45-47
  26.631   0  18  18.107  2olnA 119-121 140-144
  72.118   0   4  18.879  2olnA 176-181 186-190
  70.644   0   3  22.889  2olnA 186-190 194-197
  96.869   0  10   9.403  2olnA 242-246 257-259
  67.068   0  10  33.224  2olnA 257-259 270-275
  63.646   0  10   6.375  2olnA 335-337 348-351
 122.664   0   2  23.194  2om6B 210-213 216-219
  73.363   0   3  15.017  2omkA 152-156 160-166
  45.125   0  21  48.197  2omlA 112-115 137-144
  86.839   0   5  16.385  2omzB 55-57 63-66
 106.389   0  10  26.386  2omzB 77-85 96-101
  82.060   0   4  33.098  2onfA 8-11 16-21
 127.880   0   2  14.019  2onfA 16-21 24-29
  51.882   0   5  49.808  2onfA 72-83 89-101
 114.240   0   2  26.413  2ookA 8-16 19-29
 131.200   0   3  19.880  2opcA 26-28 32-36
  90.086   0   7  47.169  2opcA 32-36 44-48
  77.386   0  11  43.195  2opcA 58-63 75-81
 107.813   0  10  23.006  2opeA 59-64 75-80
  97.012   0   8  22.680  2opeA 75-80 89-93
  91.110   0   4   8.165  2opeA 89-93 98-101
 117.423   0   2  22.846  2opiB 29-34 37-41
 110.284   0  13  45.445  2opiB 37-41 55-59
  91.579   0   3  11.402  2opiB 152-155 159-164
  98.700   0   5  26.434  2oplB 37-40 46-50
  84.566   0   2  22.294  2oplB 53-55 58-60
  97.329   0  20  15.388  2oplB 114-121 142-149
 123.016   0  18  51.895  2opwA 78-81 100-104
  80.646   0  30  62.259  2opwA 100-104 135-143
  71.695   0   8  42.022  2opwA 200-204 213-217
  84.414   0   4  22.374  2oqbB 34-40 45-50
  98.374   0   5  37.686  2oqbB 45-50 56-62
 117.871   0   3  27.138  2oqbB 68-71 75-80
 111.930   0   2  16.566  2oqbB 75-80 83-88
 140.558   0  15  40.828  2orwA 150-153 169-172
 100.038   0   9  11.279  2oryB 52-61 71-78
 100.581   0   5  24.128  2oryB 71-78 84-90
  96.081   0  11  50.596  2oryB 110-112 124-126
  98.925   0  12  24.837  2osoA 83-85 98-103
 101.217   0   8  30.633  2osoA 136-142 151-157
 103.578   0   2   5.126  2osxA 407-414 417-423
  83.552   0   4   7.347  2osxA 451-456 461-465
 102.277   0   5  47.788  2ouxB 175-179 185-190
 108.338   0   5  48.282  2ouxB 234-238 244-249
  99.690   0   7  32.464  2ov0A 86-91 99-104
 129.315   0   2   9.263  2ov9B 172-182 185-193
 107.929   0   5  44.362  2ov9B 185-193 199-208
  77.797   0   5  25.647  2ovgA 40-44 50-54
 122.961   0   3  27.752  2ovsB 85-88 92-99
 123.130   0   2  15.483  2owlB 58-60 63-73
  84.545   0   4  11.390  2owlB 121-131 136-139
  97.172   0   7  13.932  2owlB 189-198 206-209
 134.439   0   3  16.534  2owlB 228-236 240-245
  83.940   0   4  19.915  2owlB 240-245 250-255
  88.881   0   4  17.045  2ownA 81-91 96-103
 108.714   0   5  42.211  2ownA 96-103 109-121
  56.012   0   6  29.054  2ownA 218-226 233-242
 133.363   0   2  40.616  2ownA 233-242 245-256
  77.015   0   4  14.944  2ox7B 7-11 16-18
 143.246   0   2   5.062  2ox7B 31-43 46-56
 104.142   0  12  36.218  2ox7B 85-89 102-107
  83.338   0   2  28.492  2ox7B 102-107 110-113
  74.174   0   6  24.330  2oxgD 58-63 70-75
  81.061   0   5  24.456  2oxgD 95-102 108-117
  95.163   0   2  33.409  2oyaA 20-22 25-29
  31.108   0  35  28.760  2ozgA 10-14 50-55
 124.692   0   2  44.892  2ozgA 50-55 58-72
 113.336   0   2  34.595  2ozgA 58-72 75-87
 132.137   0   7  17.825  2ozgA 202-206 214-222
  48.238   0   4  22.592  2ozgA 214-222 227-236
  51.061   0   8  27.100  2ozgA 308-315 324-331
 102.277   0   2  22.633  2ozgA 324-331 334-339
  43.184   0  37   7.795  2ozhA 6-8 46-52
 113.689   0   2  44.374  2ozhA 46-52 55-64
 131.208   0   4  20.492  2ozhA 55-64 69-77
 102.794   0   6  45.932  2ozlC 350-353 360-363
 125.994   0   2  21.543  2oznA 88-96 99-106
  81.132   0   5  35.640  2oznA 129-142 148-150
 126.018   0   8  25.976  2ozvB 186-195 204-211
 116.254   0   2  22.038  2p09A 35-38 41-45
 114.279   0  20  28.654  2p09A 41-45 66-70
  75.151   0   5  18.472  2p0aB 56-60 66-70
 115.783   0   8  19.274  2p0aB 172-176 185-188
 130.826   0   2  15.159  2p0aB 216-225 228-236
 147.000   0  11  30.682  2p0aB 228-236 248-252
  85.446   0   4  25.604  2p0aB 275-283 288-294
  67.575   0   3  14.074  2p0mB 22-27 31-36
  91.943   0   7   9.843  2p0mB 75-84 92-100
  70.207   0  22   7.265  2p0mB 273-277 300-305
  66.128   0   5  37.592  2p0mB 300-305 311-317
 107.344   0  10  15.676  2p0sB 55-59 70-73
 106.042   0   8  14.550  2p0wA 124-131 140-146
  32.386   0  35  23.690  2p0wA 140-146 182-193
 107.921   0   2  32.328  2p0wA 182-193 196-208
 113.992   0   3   3.608  2p12B 99-112 116-120
 100.746   0  20   5.883  2p14A 37-40 61-64
  79.251   0   4  15.494  2p14A 61-64 69-74
 120.220   0   2  17.840  2p17A 16-19 22-28
 117.928   0  10  13.546  2p17A 22-28 39-47
  61.493   0   3   5.672  2p17A 71-75 79-83
  93.238   0   2   4.141  2p17A 139-142 145-151
 105.795   0   4  31.338  2p17A 198-201 206-209
 157.471   0  16  23.260  2p1mB 533-538 555-560
  72.583   0   4  17.786  2p25A 30-37 42-49
 128.555   0   2  19.524  2p25A 42-49 52-58
  86.889   0   5  44.377  2p25A 110-115 121-125
 106.765   0  12   3.368  2p2sB 197-205 218-225
  89.855   0   4  20.232  2p2sB 218-225 230-236
  77.803   0   3   5.216  2p2sB 250-255 259-263
  38.818   0  11   8.121  2p2sB 259-263 275-280
  64.934   0   2   1.953  2p2sB 275-280 283-287
  54.625   0   3  31.499  2p38A 33-37 41-45
 148.067   0  20  40.362  2p38A 41-45 66-73
  55.373   0   5  39.357  2p38A 66-73 79-83
 144.923   0  18  44.817  2p38A 97-100 119-123
  99.755   0   5  50.073  2p38A 129-133 139-145
  64.458   0   8  45.645  2p38A 139-145 154-158
  57.635   0   5  32.365  2p3pB 47-52 58-64
  95.288   0   2   7.634  2p3pB 58-64 67-72
 122.487   0   3   8.942  2p3pB 67-72 76-86
 123.053   0   2  20.848  2p3pB 76-86 89-98
  88.514   0   5  13.635  2p3pB 89-98 104-110
  71.310   0   5  19.361  2p3pB 155-159 165-170
  89.817   0  22  21.047  2p3pB 165-170 193-198
  82.194   0   2  34.930  2p3pB 193-198 201-204
  91.019   0   6  16.411  2p3yB 23-26 33-36
  31.967   0  17  20.239  2p3yB 89-91 109-115
 108.412   0   5  43.150  2p3yB 131-136 142-145
  93.399   0  14  24.507  2p3yB 394-401 416-418
 110.185   0  18  27.531  2p4fA 156-161 180-190
 125.301   0   2  13.494  2p4fA 180-190 193-200
 142.361   0  14  20.959  2p4fA 193-200 215-220
  78.824   0   8  22.987  2p4fA 215-220 229-236
  80.526   0   5  23.725  2p4oA 34-39 45-49
  91.213   0   4  21.689  2p4oA 45-49 54-58
  88.985   0   5  35.231  2p4oA 54-58 64-69
  77.178   0   5  32.024  2p4oA 73-79 85-90
  69.276   0   5  44.534  2p4oA 85-90 96-101
  83.175   0   5  30.157  2p4oA 96-101 107-112
  92.920   0   4  36.349  2p4oA 119-124 129-134
  75.069   0   4  20.786  2p4oA 129-134 139-144
  81.897   0   4   6.733  2p4oA 139-144 149-155
 104.510   0   2  24.278  2p4oA 171-177 180-185
  81.248   0   4  15.900  2p4oA 180-185 190-195
 100.113   0  10  39.514  2p4oA 190-195 206-209
  87.743   0   5  27.900  2p4oA 217-219 225-228
  62.634   0   6  32.569  2p4oA 225-228 235-238
  83.619   0   5  30.949  2p4oA 235-238 244-248
  64.432   0   8  31.626  2p4oA 257-262 271-276
  39.528   0  14   5.845  2p4oA 271-276 291-297
  85.962   0  15  12.173  2p4zA 14-19 35-40
 127.772   0   2  13.756  2p4zA 35-40 43-47
  70.965   0   5  41.645  2p4zA 107-110 116-118
 136.897   0   2  27.043  2p4zA 140-143 146-149
 101.406   0   2  35.802  2p4zA 165-169 172-175
  73.540   0   2   6.596  2p4zA 183-188 191-196
 126.625   0  33   5.086  2p51A 47-53 87-93
  83.389   0  11  27.553  2p51A 87-93 105-109
  89.172   0   4  30.227  2p57A 50-52 57-59
  81.866   0   3  32.440  2p5kA 51-55 59-63
  45.393   0   6  25.812  2p5vC 98-103 110-116
 115.756   0   2  11.334  2p62A 51-55 58-63
 111.942   0   2  31.146  2p62A 118-120 123-126
 107.369   0   2  23.747  2p62A 123-126 129-136
 113.597   0  13  24.414  2p6wA 107-110 124-128
 121.509   0   3  28.859  2p75B 155-159 163-168
 101.579   0  39  24.204  2p7iB 192-199 239-245
  27.927   0   9   9.408  2p8iB 43-48 58-64
 127.169   0  13  24.801  2p8iB 85-89 103-105
 128.780   0   2  24.866  2p8jA 140-143 146-149
  67.542   0   6  32.182  2p8jA 146-149 156-159
 104.490   0   2  38.122  2p8jA 174-187 190-202
  69.394   0   7  41.217  2p8rA 62-68 76-83
  88.199   0   2  26.598  2p8rA 149-156 159-167
 127.588   0  25  42.718  2p8rA 159-167 193-195
 125.681   0  21  53.472  2p8rA 207-211 233-235
 124.494   0   2  31.677  2p8tA 88-92 95-102
 105.986   0   2  35.805  2p8tA 124-131 134-136
  71.956   0   6  39.554  2p97B 10-16 23-29
  93.816   0   6  12.532  2p97B 23-29 36-38
  72.451   0   7  32.590  2p97B 110-115 123-128
 138.111   0   3  18.251  2p97B 123-128 132-135
  71.129   0   6  23.497  2p9wA 18-20 27-31
  82.164   0   4  27.750  2p9wA 27-31 36-40
  90.004   0   6  24.676  2p9wA 36-40 47-50
 121.019   0   7  21.541  2p9wA 63-70 78-85
 105.667   0  15  16.546  2p9wA 78-85 101-106
  88.380   0   5  29.622  2p9wA 139-144 150-154
  68.431   0   5  21.206  2p9wA 150-154 160-164
  83.201   0   6  36.373  2p9wA 160-164 171-176
  75.088   0   4  19.894  2p9wA 189-193 198-202
  38.069   0   5  31.228  2p9wA 198-202 208-211
 113.857   0   2  32.063  2p9wA 238-243 246-253
 119.543   0   2  21.199  2p9wA 246-253 256-261
  99.929   0   6  41.539  2p9wA 256-261 268-274
 141.208   0   2  20.001  2p9wA 287-292 295-300
  84.130   0  15  34.457  2p9wA 295-300 316-320
  67.286   0   2   6.272  2pa7B 13-15 18-20
  73.072   0   4  18.189  2pa7B 67-72 77-82
 128.405   0   2  17.395  2pagA 88-93 96-100
  74.874   0   5  41.505  2pagA 96-100 106-109
  69.679   0   6  53.911  2pagA 106-109 116-121
 112.301   0   7  53.716  2pblD 39-44 52-56
 121.328   0   2  26.190  2pc1A 15-17 20-24
 112.149   0   2  45.669  2pc1A 73-78 81-91
  18.489   0  19  27.691  2pc1A 81-91 111-119
  80.603   0   5  31.406  2pc1A 166-171 177-183
 120.309   0   2  31.319  2pcsA 35-42 45-52
  55.325   0   6  10.176  2pcsA 45-52 59-71
 130.072   0   3  16.520  2pcsA 59-71 75-84
  70.299   0   2   5.274  2pcsA 75-84 87-99
  95.496   0   4  36.339  2pcsA 87-99 104-116
 133.678   0   2  10.685  2pd1D 42-48 51-58
  65.018   0   5  46.693  2pefA 179-185 191-201
 104.736   0   5  36.257  2pefA 210-216 222-229
  67.395   0   3   4.637  2pefA 310-318 322-331
 114.455   0   8  23.922  2petA 31-37 46-53
 109.775   0   2  10.102  2petA 46-53 56-61
  72.804   0   5  13.811  2petA 90-97 103-113
 112.862   0  12  44.079  2petA 120-123 136-146
  71.823   0   5  32.600  2petA 171-179 185-193
  85.962   0   5  34.360  2petA 204-211 217-221
 119.421   0   7  55.009  2pfiA 46-50 58-63
 123.343   0   2  45.816  2pfiA 124-128 131-136
 109.661   0   2  19.799  2pfwA 23-31 34-41
 108.142   0   2  16.470  2pgeA 32-39 42-49
  75.188   0   4   5.920  2ph0A 61-66 71-76
  86.375   0   2  32.114  2ph0A 81-84 87-90
 121.731   0   2  34.565  2ph0A 107-115 118-126
  98.703   0   5  46.114  2ph0A 118-126 132-137
 122.804   0   2  23.057  2ph7A 70-74 77-81
 102.847   0   4  20.141  2ph7A 124-126 131-134
  94.464   0   4  20.078  2ph7A 131-134 139-144
  84.046   0   4  15.131  2ph7A 199-203 208-213
 110.309   0   5  19.280  2phnB 86-91 97-100
  62.993   0   4  59.310  2phnB 97-100 105-107
  56.904   0   8  34.305  2phnB 148-155 164-171
 114.869   0   9  27.398  2phpE 37-40 50-53
  71.723   0   5  32.474  2phpE 56-59 65-68
  60.877   0   8   3.585  2phpE 147-150 159-164
 127.451   0   2  30.383  2piaA 9-20 23-29
  64.865   0   5  39.070  2piaA 44-48 54-58
  78.525   0   5  22.031  2piaA 238-242 248-251
  62.992   0   5  40.094  2pieA 56-60 66-70
 137.957   0  12  22.741  2pieA 97-100 113-120
 108.165   0   2  47.646  2pifA 92-96 99-104
  91.015   0  15  36.441  2pifA 150-152 168-175
 120.179   0   2  30.721  2pigB 11-17 20-31
  41.811   0  11  30.634  2pigB 20-31 43-47
 113.332   0   2  26.416  2pjdA 160-164 167-171
 108.725   0   3  14.134  2pjdA 321-325 329-335
  98.979   0   4  42.161  2pjpA 50-52 57-60
 114.630   0   2  26.939  2pjpA 110-113 116-119
  88.962   0   4   9.959  2pjsA 33-36 41-43
  52.056   0   5  33.961  2pjsA 91-95 101-106
  68.733   0   5  42.348  2pjsA 101-106 112-117
 115.021   0  11  24.638  2pk8A 80-84 96-100
  76.998   0   3  30.638  2pkdF 29-35 39-44
  92.500   0   8  15.754  2pkdF 39-44 53-56
  85.269   0   6  30.514  2pkdF 65-67 74-76
  45.535   0   5  26.999  2pkdF 85-93 99-109
 123.530   0  25  15.721  2pkfA 20-26 52-57
  97.802   0   5  15.479  2pkfA 111-116 122-127
  78.264   0   5  19.097  2pkfA 230-233 239-242
  90.474   0   5  20.573  2pkfA 239-242 248-251
 137.132   0   2  19.140  2pliD 12-16 19-23
 114.995   0   2  19.609  2pliD 64-67 70-78
  92.409   0   2  11.339  2pliD 70-78 81-89
  94.045   0   3  24.164  2pm7C 21-23 27-31
  73.622   0   6  29.235  2pm7C 27-31 38-41
 130.601   0   2  30.515  2pmaA 36-43 46-55
  58.036   0   2   8.920  2pmaA 46-55 58-71
  73.735   0  18  45.458  2pmaA 58-71 90-100
  68.825   0  27  40.414  2pn1A 153-156 184-187
  75.896   0   6  31.766  2pn1A 193-201 208-220
 112.836   0   2  46.145  2pn1A 208-220 223-229
 122.446   0   2  26.807  2pn1A 250-259 262-269
  79.015   0   4  29.127  2pn2A 23-27 32-37
  91.245   0   5  25.324  2pn2A 32-37 43-47
  77.784   0   4  46.100  2pn2A 92-100 105-114
  76.084   0   4  45.011  2pndA 32-41 46-53
  52.042   0   2   8.884  2pndA 46-53 56-58
  75.445   0   9  26.224  2pndA 68-70 80-82
  59.682   0   5  32.425  2pndA 91-100 106-117
  89.688   0   7  28.434  2pnlJ 28-34 42-52
 104.666   0   6  36.279  2pnlJ 66-68 75-77
  90.970   0  11  25.840  2pnqA 23-26 38-46
  75.180   0   5  22.577  2pnqA 54-61 67-75
 130.745   0   2   8.302  2pnqA 200-209 212-218
  76.803   0   5  39.934  2pnqA 222-228 234-238
  25.005   0  15  49.229  2pnwA 127-129 145-149
  47.103   0   2  21.709  2pnwA 145-149 152-154
  84.173   0   5  31.135  2pnwA 191-195 201-209
  82.028   0   4   5.849  2pofA 33-35 40-44
  77.677   0   7  36.297  2pofA 40-44 52-56
  57.493   0  12  33.074  2pofA 100-104 117-121
  70.630   0   5  32.560  2pofA 186-192 198-204
  81.834   0   5  11.510  2pomA 53-59 65-73
 118.361   0   2  19.842  2pomA 167-176 179-185
  50.283   0   4  29.982  2pomA 189-195 200-204
  42.993   0   6  37.392  2ppqA 24-29 36-43
  81.769   0   4  35.077  2ppqA 36-43 48-53
 112.066   0   2  36.868  2ppqA 92-94 97-102
 135.777   0   2  42.488  2ppqA 199-202 205-209
  87.053   0   4  26.117  2ppvA 131-136 141-143
  82.100   0   5  40.370  2ppvA 293-295 301-303
 103.380   0   2  19.565  2pq8A 10-13 16-19
 118.060   0   2   6.114  2pq8A 67-72 75-81
  19.028   0  30  21.468  2pq8A 75-81 112-121
  65.866   0   2   8.276  2pq8A 112-121 124-134
 108.403   0  11  15.561  2pq8A 124-134 146-148
 116.299   0   2  14.665  2pqvB 10-13 16-25
 105.880   0   2  30.580  2pqvB 31-37 40-42
 125.674   0   2  28.460  2pqvB 108-111 114-117
  48.048   0  31  47.380  2pqxA 13-20 52-59
 113.846   0   4  46.412  2pqxA 193-198 203-212
 117.503   0  33   5.790  2prvB 18-20 54-56
 137.580   0   2   7.496  2prvB 54-56 59-61
  88.891   0   3  21.691  2prvB 88-93 97-102
  93.249   0  10  55.764  2prvB 97-102 113-117
  66.336   0   3  18.163  2prvB 113-117 121-127
 122.353   0   4  33.935  2prxB 114-122 127-135
 128.168   0   6  14.792  2prxB 127-135 142-150
  69.831   0   5  47.015  2psbA 54-59 65-71
 107.221   0   8  18.844  2psbA 183-187 196-202
  71.247   0   4  23.082  2psbA 196-202 207-212
  85.417   0   6  44.004  2psbA 238-240 247-249
 108.467   0   2  19.467  2psbA 255-261 264-273
 112.189   0   2  33.307  2psbA 264-273 276-281
  86.662   0   5  41.608  2pstX 14-18 24-28
 124.620   0   2  35.339  2pt7G 22-31 34-41
  72.347   0   5  40.141  2pt7G 133-136 142-146
  78.482   0   6  43.210  2pttB 33-39 46-52
  77.001   0   6  32.763  2pttB 68-70 77-79
  90.179   0   5  21.889  2pttB 88-95 101-110
 135.873   0   3  26.210  2pu3A 30-33 37-40
 141.429   0  38  47.879  2pu3A 59-63 102-106
  89.468   0   4   6.855  2pu3A 135-137 142-144
  65.568   0  10  17.298  2puzB 16-25 36-45
 113.529   0   2  42.525  2puzB 36-45 48-54
 136.608   0  16  43.205  2puzB 387-390 407-412
  64.775   0   2  19.131  2pv2D 84-90 93-102
 126.701   0  12  21.922  2pv7B 117-122 135-142
  87.710   0   8  24.656  2pw8I 26-29 38-41
  74.011   0   2   4.782  2pw9D 11-20 23-32
 125.718   0   2  44.171  2pw9D 35-41 44-51
  90.998   0   3   6.236  2pw9D 76-82 86-91
  88.062   0   2  39.652  2pw9D 156-162 165-172
  69.543   0   2   7.043  2pwwA 39-48 51-63
 159.038   0   8  25.405  2pwwA 51-63 72-75
 114.546   0   5  32.078  2pxxA 177-184 190-197
  97.668   0   8  47.167  2py5A 8-15 24-31
 112.841   0   6   7.937  2py5A 24-31 38-41
  96.110   0   5  11.288  2py5A 89-94 100-106
  70.992   0  29  87.762  2py5A 283-294 324-329
  63.928   0   5  50.355  2py5A 402-406 412-416
 116.583   0   2   9.630  2py5A 452-456 459-463
 133.104   0   2  13.272  2py5A 483-496 499-509
 108.720   0   2  36.347  2py5A 499-509 512-515
  67.469   0   2  26.793  2py5A 551-561 564-573
  74.099   0  24  20.776  2py6A 296-298 323-326
  90.641   0   7  23.853  2py6A 392-396 404-408
  55.946   0   7  33.477  2pywA 38-41 49-54
  73.747   0   4  24.502  2pywA 49-54 59-64
  83.114   0   4   2.556  2pywA 104-108 113-116
  96.490   0   4  23.161  2pywA 244-246 251-253
  83.781   0  12  21.768  2pyxB 91-95 108-112
  95.657   0   5  52.253  2pyxB 198-203 209-214
  52.855   0   4  26.597  2pyxB 209-214 219-221
  64.218   0   3  28.074  2pyxB 274-278 282-288
  73.881   0   4  20.006  2pyxB 282-288 293-299
  79.742   0   6  21.082  2q04F 8-12 19-23
 129.324   0   2  38.338  2q04F 62-68 71-79
  34.134   0  15  31.047  2q04F 71-79 95-103
  71.841   0   4  25.768  2q07A 61-65 70-72
 101.069   0   6  28.386  2q07A 188-190 197-200
 114.598   0   2  43.381  2q07A 197-200 203-208
  56.209   0   6  36.689  2q07A 203-208 215-217
  83.261   0   4  28.424  2q07A 261-265 270-275
 153.054   0  13  29.619  2q07A 270-275 289-297
  94.385   0   5  43.167  2q0xB 16-21 27-33
 132.552   0   2  44.926  2q0yA 54-60 63-74
  54.875   0  11  41.924  2q0yA 63-74 86-95
 114.672   0   2  28.584  2q18X 2-8 11-17
  78.234   0   5  31.547  2q18X 11-17 23-26
 148.615   0  18  41.246  2q18X 23-26 45-47
 108.929   0   5  49.204  2q18X 140-150 156-167
 124.476   0  20  22.380  2q18X 156-167 188-195
 118.293   0   2  43.571  2q18X 207-214 217-225
  85.547   0   3   6.552  2q18X 271-276 280-288
  74.706   0   7  50.944  2q1zD 115-118 126-132
  58.982   0   4  20.051  2q1zD 155-157 162-164
  43.608   0  31  13.553  2q22C 52-59 91-96
  79.252   0   5   1.852  2q22C 91-96 102-106
  74.341   0   8  14.932  2q22C 113-119 128-133
  93.387   0   4  29.547  2q35A 4-8 13-18
  90.863   0   4  13.493  2q3qA 37-44 49-55
  87.871   0   7  24.447  2q3qA 49-55 63-74
 100.346   0   6  27.461  2q3qA 63-74 81-86
 115.950   0  15  42.506  2q3sF 48-56 72-79
  84.864   0   4   9.451  2q3sF 72-79 84-87
  56.776   0  21   8.302  2q40A 336-338 360-363
 125.845   0   3  43.695  2q43A 65-69 73-79
  95.746   0  11   6.959  2q43A 246-253 265-272
 109.901   0   2  27.530  2q48A 72-77 80-86
  72.343   0   5  20.051  2q48A 138-143 149-153
 118.815   0   2  28.331  2q4aB 15-17 20-22
  78.313   0   6  22.385  2q4aB 217-219 226-233
  76.064   0   4  27.657  2q4aB 237-239 244-246
  80.219   0  11  15.500  2q4kC 157-160 172-174
  60.984   0   7  30.556  2q4wA 121-124 132-137
  56.423   0   5  31.723  2q4wA 191-197 203-206
  49.256   0  31  40.811  2q4wA 273-280 312-322
  33.060   0  17  46.594  2q4wA 416-418 436-442
  89.605   0   5  29.366  2q4zB 259-262 268-270
  93.013   0  14  33.342  2q4zB 278-280 295-304
  83.699   0   4  32.182  2q6kA 81-86 91-95
  81.215   0   6  28.738  2q6kA 175-182 189-194
  83.514   0   5  16.141  2q6kA 208-212 218-222
  55.268   0   4  24.284  2q6kA 236-240 245-250
 128.258   0   2  10.635  2q78D 93-104 107-116
 131.455   0   2  38.854  2q78D 107-116 119-132
  93.695   0   4  10.640  2q7aB 46-52 57-63
  58.846   0   2  25.244  2q7aB 90-97 100-108
  68.254   0   5  43.882  2q7aB 115-122 128-134
  45.419   0   7  37.558  2q83A 37-39 47-52
  76.905   0   4  38.863  2q83A 47-52 57-62
 111.647   0   2  25.305  2q83A 100-102 105-111
  66.786   0   5  31.447  2q83A 234-236 242-244
 129.020   0  22  24.651  2q8kA 79-89 112-121
 138.488   0   2  20.481  2q8kA 112-121 124-133
 121.624   0  10  15.205  2q8kA 193-196 207-209
  66.663   0   2  15.134  2q8kA 323-333 336-339
  89.923   0   2  17.413  2q8pA 139-146 149-153
  83.598   0   8  16.233  2q9kA 24-28 37-41
  91.021   0   4  21.281  2q9kA 44-46 51-57
  84.839   0   2  28.849  2q9kA 72-78 81-92
  45.420   0  10  38.754  2q9kA 81-92 103-115
 137.815   0   2  32.484  2q9uB 12-14 17-19
  82.423   0   5  14.165  2q9uB 44-46 52-54
  84.748   0   9  29.553  2q9uB 142-147 157-161
  89.117   0   4   6.339  2q9uB 157-161 166-168
 140.973   0   2  31.687  2qa1A 80-83 86-89
  99.527   0   2   8.810  2qa1A 128-135 138-145
  46.294   0   2  18.125  2qa1A 138-145 148-154
  71.680   0   2  17.283  2qa1A 197-203 206-213
  96.310   0   3  27.298  2qa1A 206-213 217-224
  55.500   0   4  38.792  2qa1A 404-406 411-413
  83.118   0   4  52.848  2qa1A 466-469 474-479
 118.740   0   7  17.628  2qb7B 267-272 280-287
 117.251   0   2  27.362  2qb7B 319-328 331-339
 151.680   0   5  13.620  2qb7B 358-363 369-374
  48.757   0  12  35.498  2qcuB 121-124 137-146
 103.073   0   2  32.574  2qcuB 170-178 181-188
  90.764   0   5  26.353  2qcuB 181-188 194-199
  70.647   0   5  38.191  2qcuB 245-249 255-261
 115.529   0   3  30.869  2qcuB 255-261 265-269
 101.842   0   7  11.118  2qcuB 335-339 347-351
 124.719   0  12  44.542  2qcvA 21-26 39-44
  96.191   0   5  23.294  2qcvA 101-106 112-117
  81.637   0   5  17.871  2qcvA 236-240 246-250
  86.789   0   4  14.914  2qcvA 246-250 255-258
 121.056   0   2  23.963  2qdfA 56-64 67-74
  89.848   0   3  25.596  2qdfA 134-142 146-154
  90.545   0   5  29.824  2qdfA 223-231 237-245
  85.843   0   4  14.045  2qdfA 305-313 318-326
 118.375   0   2  32.198  2qdlB 12-19 22-27
 117.858   0   2  28.985  2qdlB 50-56 59-64
 112.422   0   2  35.404  2qdlB 82-88 91-97
 102.415   0   2  18.144  2qdlB 125-131 134-139
  85.682   0   5  23.645  2qe8B 19-24 30-34
  65.558   0   9  38.234  2qe8B 30-34 44-48
  42.244   0   2  17.244  2qe8B 44-48 51-54
  85.507   0   4  16.530  2qe8B 69-74 79-84
  80.450   0   9  10.345  2qe8B 79-84 94-99
  79.427   0   4  34.193  2qe8B 94-99 104-110
  74.929   0   4  10.313  2qe8B 125-128 133-138
  83.233   0   7  17.368  2qe8B 133-138 146-151
  84.527   0   5  18.876  2qe8B 146-151 157-160
  90.348   0   5  15.257  2qe8B 197-202 208-213
  94.669   0   4  28.262  2qe8B 208-213 218-223
 117.774   0  18  45.783  2qe8B 218-223 242-246
  74.550   0   4  28.755  2qe8B 261-265 270-274
  60.112   0   6  35.720  2qe8B 270-274 281-286
  67.453   0   5  34.366  2qe8B 293-298 304-308
  96.595   0  19  12.237  2qe8B 304-308 328-333
  78.159   0   7  50.312  2qe9B 120-122 130-132
  98.423   0   6  45.165  2qeaA 19-23 30-32
  80.619   0   4  14.708  2qeaA 63-71 76-86
  46.418   0  27  48.379  2qeaA 76-86 114-129
 113.629   0  23  13.188  2qeaA 114-129 153-159
  94.503   0   5  49.208  2qecA 62-67 73-80
  72.619   0  10  28.690  2qecA 178-182 193-197
 111.742   0   3  31.297  2qedA 9-15 19-25
  96.536   0   4  26.898  2qedA 19-25 30-34
 107.453   0   2  30.646  2qedA 101-104 107-113
  77.995   0   8  36.271  2qedA 107-113 122-126
 133.302   0   2   3.818  2qedA 122-126 129-131
  42.806   0  11  47.604  2qfeA 73-82 94-96
  62.831   0   7  37.465  2qg7D 112-115 123-128
  76.922   0   6  27.383  2qg7D 123-128 135-140
  92.271   0   2   2.966  2qg7D 170-174 177-180
  65.649   0  12  48.883  2qgmA 405-408 421-424
  49.063   0  19  37.485  2qgoA 25-30 50-55
  86.720   0   2  26.107  2qgoA 88-93 96-101
  65.478   0   2  22.234  2qgoA 96-101 104-107
  81.857   0  10  58.898  2qguA 121-123 134-143
 128.423   0   2  28.324  2qguA 134-143 146-157
  61.457   0   2  17.678  2qguA 146-157 160-168
  59.836   0  15  24.595  2qgyB 13-21 37-43
  91.569   0   4  24.693  2qgyB 37-43 48-52
 112.032   0   2  22.552  2qgyB 345-348 351-354
  84.667   0   4  15.685  2qh9A 9-16 21-29
 134.147   0   2  40.482  2qh9A 21-29 32-40
 116.553   0   6   6.711  2qhfA 3-7 14-20
  69.066   0   6  57.164  2qhfA 325-327 334-336
  89.886   0   6  46.721  2qhlC 32-37 44-49
  70.202   0   6  36.633  2qhlC 44-49 56-58
  70.266   0   4  14.374  2qhlC 67-71 76-81
  74.500   0   4  36.244  2qhlC 89-96 101-109
  71.055   0   2   9.548  2qhpA 13-17 20-24
  97.340   0   9  24.225  2qhpA 78-81 91-93
  82.946   0   5  15.499  2qhpA 212-215 221-225
 105.355   0   2   9.994  2qhpA 221-225 228-232
 125.382   0   2   8.946  2qhqB 48-50 53-55
  89.159   0   5  39.960  2qikA 36-39 45-47
  83.152   0  15  46.051  2qiyA 37-46 62-66
 113.824   0   5  33.799  2qiyA 85-97 103-114
 107.540   0   5  38.465  2qiyA 103-114 120-130
  89.436   0   6  48.425  2qiyA 120-130 137-146
 112.156   0   2  43.019  2qjfB 106-111 114-120
  62.840   0   4  33.277  2qjfB 344-347 352-355
  24.927   0  11  23.100  2qjlA 2-9 21-26
 118.077   0   2  32.281  2qjtB 214-217 220-226
  63.040   0  10  10.908  2qjtB 273-279 290-299
  82.247   0  10   7.670  2qjvA 14-19 30-36
 101.320   0   6  23.072  2qjvA 127-131 138-144
  98.362   0   9  11.803  2qjvA 138-144 154-160
 110.868   0   6   0.804  2qjvA 199-204 211-216
  57.429   0   6  60.161  2qkdA 12-14 21-30
  78.430   0   4  28.144  2qkdA 21-30 35-43
  88.836   0   6   9.855  2qkdA 35-43 50-58
 101.194   0   4   4.793  2qkdA 88-91 96-98
  73.923   0  10  29.712  2qkdA 216-221 232-237
  70.509   0   7  15.815  2qkdA 232-237 245-250
  64.489   0   9  11.338  2qkdA 245-250 260-264
  86.576   0   2  40.387  2qkpC 9-11 14-16
  72.434   0   4  39.548  2qkpC 31-35 40-44
  70.552   0   4  12.226  2qkpC 92-99 104-112
  77.862   0  10  36.695  2qkpC 104-112 123-129
 103.967   0   5  24.789  2ql8A 24-27 33-36
 133.586   0   2   5.180  2ql8A 77-88 91-102
 101.079   0   5  45.342  2qlcE 27-32 38-43
  98.866   0   4  17.365  2qlcE 106-112 117-119
  74.108   0   4  12.220  2qltA 244-250 255-260
  76.841   0  10  45.419  2qlzB 55-59 70-74
  67.273   0   4   6.144  2qlzB 78-84 89-95
 126.856   0   3  32.460  2qlzB 208-211 215-218
  69.858   0   4  31.711  2qm4C 16-19 24-32
  76.911   0   2   2.581  2qm4C 24-32 35-41
  89.703   0   4  24.256  2qm4C 35-41 46-51
 119.138   0   2  24.211  2qm4C 96-102 105-113
  77.712   0   4  38.417  2qm4C 105-113 118-127
  71.181   0   4  18.523  2qmlA 11-15 20-26
 132.013   0   2  44.441  2qmlA 70-77 80-89
  40.747   0  16  36.532  2qmlA 80-89 106-112
  61.874   0   2  13.293  2qmqA 12-18 21-28
  96.415   0   4  30.687  2qn6B 41-48 53-60
  92.910   0  11  16.184  2qngA 82-86 98-102
 137.123   0   2  36.731  2qngA 136-141 144-149
  70.097   0   5  37.094  2qngA 159-167 173-182
 102.848   0   3  14.968  2qntA 34-37 41-44
  98.274   0   4   8.508  2qntA 41-44 49-52
  54.577   0   5  42.124  2qntA 98-104 110-115
  76.303   0   5  39.541  2qntA 110-115 121-126
  38.718   0   8   4.927  2qnuB 5-8 17-19
  42.781   0   8   2.670  2qnuB 58-62 71-77
  78.692   0  11   7.724  2qnuB 71-77 89-95
  46.811   0  10  20.468  2qnuB 180-184 195-199
 114.089   0  11  48.960  2qp2A 47-49 61-64
 119.298   0   2  24.945  2qp2A 78-83 86-91
 111.119   0   2  33.063  2qpvB 64-66 69-72
  85.732   0   7  23.051  2qpvB 69-72 80-84
 100.098   0  10  24.970  2qpvB 80-84 95-98
  77.040   0   5  30.245  2qpvB 95-98 104-107
  86.058   0   6  15.067  2qq4B 30-35 42-50
 122.635   0   2  43.352  2qq4B 42-50 53-62
  67.236   0   5  45.375  2qr4B 165-167 173-175
 127.936   0   2  25.600  2qr6A 23-27 30-33
 107.686   0   2  15.037  2qr6A 59-61 64-66
  81.054   0  10  43.423  2qrdA 57-63 74-86
 135.126   0   2  23.404  2qrdA 74-86 89-101
  77.718   0   5  30.737  2qruA 7-10 16-20
  61.311   0   8  23.189  2qsdH 9-17 26-34
  89.524   0  14  22.363  2qsdH 85-90 105-110
  73.034   0  29  31.523  2qsfA 181-186 216-222
  69.906   0   4  21.389  2qsfA 216-222 227-232
  65.607   0   5   3.151  2qsfA 227-232 238-240
  79.791   0   5  29.971  2qsfA 264-267 273-275
  84.418   0   7  33.995  2qsfA 368-371 379-384
 100.441   0  14  51.649  2qsfA 492-495 510-516
  73.464   0   6  21.298  2qsvA 76-87 94-105
  41.672   0   6  32.019  2qsvA 195-204 211-219
  50.425   0   2  20.777  2qswA 50-61 64-74
 129.586   0  13  27.432  2qtdA 5-11 25-32
 106.686   0   2  44.858  2qtdA 25-32 35-43
  50.828   0   2  21.087  2qtsD 161-165 168-173
 149.949   0  12  41.117  2qtsD 221-226 239-241
  85.644   0   8  18.538  2qu8A 54-57 66-73
 117.176   0   2  26.856  2qu8A 66-73 76-82
 135.761   0   2  19.539  2qudB 7-12 15-24
 100.172   0   3  11.602  2qudB 15-24 28-32
 120.301   0  10  18.815  2qudB 28-32 43-50
  82.656   0   5  24.009  2qudB 43-50 56-66
 105.147   0  12  27.792  2qudB 56-66 79-89
  42.184   0  30   9.357  2qv3A 383-386 417-420
  74.317   0   3  14.142  2qv3A 424-428 432-437
 118.280   0   2  31.127  2qvpC 131-133 136-138
 121.843   0   2  34.190  2qvpC 209-211 214-216
 113.474   0   6   2.797  2qwuA 72-79 86-95
  69.732   0  11  48.717  2qwuA 157-162 174-184
  87.291   0   6  39.761  2qwuA 189-193 200-204
 116.517   0  12  40.655  2qwwB 85-87 100-103
  99.415   0   2   9.884  2qwzB 44-50 53-58
  81.431   0   3  12.503  2qwzB 117-126 130-139
 143.466   0   7  27.532  2qwzB 130-139 147-154
 138.962   0   9  46.359  2qxfA 10-18 28-36
 108.437   0  10  21.499  2qxfA 28-36 47-50
  65.210   0  10  32.828  2qxfA 229-232 243-251
  70.316   0   6  30.673  2qxfA 243-251 258-263
 122.968   0  34  41.944  2qxfA 258-263 298-302
  68.940   0   5  45.754  2qy6A 13-15 21-23
 108.887   0   4  16.467  2qy6A 139-145 150-156
  77.047   0   8  31.566  2qy6A 228-232 241-245
 108.077   0   2  15.367  2qyaC 6-13 16-23
 107.473   0   2  16.452  2qyaC 30-33 36-39
 112.671   0   2  42.357  2qyaC 97-99 102-109
  64.830   0   5  53.265  2qybA 37-43 49-55
  21.750   0  21   4.513  2qybA 85-87 109-114
  94.419   0   9  31.977  2qybA 109-114 124-130
  44.379   0  10  33.558  2qycB 39-46 57-63
 167.720   0   8   8.381  2qyfD 115-120 129-134
  80.746   0   5  24.818  2qyvA 48-50 56-60
  64.486   0   3  23.223  2qyvA 99-101 105-108
  98.284   0  10   2.305  2qyvA 247-254 265-271
  75.323   0   7  40.243  2qyvA 332-336 344-355
  64.817   0   3   8.299  2qyvA 344-355 359-368
  70.644   0   6  28.907  2qzbB 44-50 57-64
 117.614   0   2  44.735  2qzbB 57-64 67-74
  98.441   0   4  51.121  2qzbB 67-74 79-84
  59.229   0   8  39.392  2qzbB 112-114 123-126
  89.401   0   6  35.903  2qzbB 123-126 133-138
 135.397   0  19  50.737  2qzbB 133-138 158-165
  87.962   0   4  31.001  2qziD 28-33 38-44
  89.853   0   2   5.574  2qziD 38-44 47-53
  86.324   0   2   5.269  2qziD 87-91 94-100
  51.969   0   6  44.017  2qzqA 85-93 100-108
  95.687   0  27   6.041  2qzuA 306-311 339-341
 122.762   0   7  10.402  2qzuA 399-404 412-417
  86.004   0   3   4.260  2qzuA 412-417 421-428
 122.378   0   2  45.201  2qzuA 421-428 431-439
  34.399   0  32  10.626  2r01A 59-63 96-103
  78.436   0  17  56.820  2r01A 131-135 153-162
  82.040   0   6  13.014  2r0xA 20-24 31-35
  89.472   0   4  28.647  2r0xA 38-42 47-53
 123.635   0   2  21.258  2r0xA 114-126 129-141
 100.309   0   2  31.645  2r0xA 148-151 154-157
 113.351   0   6   8.536  2r16A 42-48 55-61
 114.797   0   2  36.320  2r16A 55-61 64-70
  88.934   0   5  21.906  2r16A 64-70 76-80
 132.691   0   2   5.487  2r16A 90-97 100-105
 126.346   0   5  13.755  2r16A 100-105 111-114
  88.562   0   4   2.174  2r19A 16-20 25-29
  68.108   0   5  20.942  2r19A 68-72 78-82
  85.927   0   4   7.367  2r19A 85-89 94-98
 135.574   0   5  13.594  2r1iB 70-75 81-88
  81.720   0   8  17.754  2r1iB 81-88 97-104
  87.680   0   5  36.746  2r2aB 147-152 158-163
 163.597   0  14  29.570  2r2aB 158-163 178-181
 139.077   0   2  25.430  2r2cA 55-65 68-77
  99.209   0  21  40.379  2r2cA 86-94 116-120
  97.215   0   5  21.731  2r2cA 154-162 168-174
 140.648   0   2  17.687  2r2dF 175-179 182-188
  64.997   0   6  23.950  2r2dF 182-188 195-201
  79.857   0   5  15.737  2r2dF 195-201 207-210
 124.246   0   2  23.681  2r2zA 10-14 17-21
 111.128   0   2  16.328  2r2zA 64-67 70-78
 133.753   0   2  36.235  2r2zA 70-78 81-89
  67.115   0   2  18.464  2r31A 16-21 24-29
  46.000   0  13  53.571  2r39A 11-17 31-41
  86.173   0   4   7.301  2r39A 92-101 106-115
  69.920   0   2  18.346  2r3sA 69-72 75-78
  75.144   0   7  26.754  2r3sA 318-321 329-334
  47.781   0   6  43.931  2r44A 90-94 101-105
  73.022   0   4  35.017  2r44A 137-139 144-146
 126.885   0   7  35.688  2r47C 53-58 66-71
  53.494   0   2  26.060  2r47C 66-71 74-80
 132.999   0   2  15.915  2r4fD 201-205 208-215
 113.538   0   5  38.050  2r4fD 343-350 356-363
  80.474   0   9  20.875  2r4gA 225-227 237-239
 121.018   0   2  14.387  2r4iB 59-74 77-90
 114.449   0   2  18.236  2r4iB 77-90 93-108
 124.353   0   2  32.390  2r4iB 93-108 111-121
 108.416   0   5  33.157  2r5oA 87-94 100-105
 146.095   0   3   5.988  2r5oA 137-149 153-169
  63.116   0   6  29.216  2r6uA 50-53 60-63
 123.757   0  17  36.052  2r6uA 60-63 81-85
  69.673   0   4  38.069  2r6uA 114-121 126-132
  68.748   0   5  43.983  2r6uA 126-132 138-144
 100.305   0   6  17.668  2r6vA 32-36 43-47
 103.122   0   4  22.578  2r6vA 50-54 59-64
 108.087   0   2  24.953  2r6vA 128-140 143-155
 133.113   0   2  19.223  2r6vA 173-176 179-181
  97.006   0   2  19.106  2r6zA 34-39 42-47
  88.641   0   4  11.708  2r6zA 230-233 238-242
 103.294   0   5  38.914  2r78A 23-27 33-36
  80.519   0   5  42.458  2r78A 81-88 94-103
  80.848   0   5  31.551  2r78A 94-103 109-114
 131.806   0   8  57.576  2r7dC 90-93 102-108
  90.091   0   5  27.285  2r7dC 102-108 114-120
  91.637   0   2   1.996  2r7dC 144-146 149-151
 102.375   0   5  38.503  2r7dC 170-179 185-195
  54.629   0   2   4.894  2r7dC 243-248 251-256
 104.024   0  26  28.749  2r7dC 290-292 319-321
 128.691   0   2  18.321  2r7dC 407-415 418-423
  88.480   0   4  17.839  2r7dC 418-423 428-432
 115.676   0   9  26.219  2r7dC 441-447 457-460
 107.254   0  10  36.890  2r85B 129-132 143-145
  71.514   0   4  10.490  2r85B 179-188 193-206
  96.616   0  20  36.697  2r85B 193-206 227-234
  70.557   0   5  32.607  2r85B 265-273 279-285
  87.211   0   2  32.765  2r9fA 123-130 133-140
  72.677   0  22  40.174  2r9fA 222-226 249-259
 118.445   0   2  35.419  2r9fA 249-259 262-270
  83.509   0  37  29.497  2r9fA 262-270 308-312
 152.156   0  22  20.393  2r9qB 50-53 76-79
  90.249   0   4  33.281  2ra1A 233-238 243-248
  93.884   0   5  28.077  2ra1A 275-280 286-291
  50.361   0  13  16.534  2ra1A 300-305 319-324
  81.105   0   9  43.445  2ra1A 389-396 406-410
  66.582   0   4   7.854  2ra8A 3-8 13-21
 118.821   0   2  19.990  2ra8A 13-21 24-31
 140.941   0   5  11.937  2ra8A 24-31 37-42
  78.366   0   5  23.132  2ra9A 27-29 35-37
 115.985   0   2  28.695  2ra9A 54-57 60-64
  83.962   0   4  22.728  2ra9A 60-64 69-71
  85.640   0   7  29.686  2ra9A 80-85 93-97
  86.761   0   4  21.945  2ra9A 93-97 102-106
  79.764   0   5  40.365  2ra9A 118-121 127-130
 132.393   0   8  21.079  2raaA 50-55 64-72
  99.862   0  21  35.220  2rafB 121-124 146-150
  74.867   0   6  44.045  2rauA 7-14 21-29
  98.680   0   7  27.310  2rauA 21-29 37-45
 127.743   0   2  22.418  2rb7A 47-51 54-59
  99.790   0   2  23.093  2rb7A 87-89 92-94
 107.818   0  10   8.911  2rb7A 226-233 244-253
  79.016   0   5  26.986  2rbbA 43-46 52-56
  53.349   0   5  39.860  2rbbA 102-109 115-120
  75.979   0   5  42.220  2rbbA 115-120 126-131
 129.322   0  15  13.974  2rbcA 39-45 61-66
  92.629   0   5  18.130  2rbcA 122-127 133-138
  85.756   0   5  18.091  2rbcA 238-242 248-251
  93.531   0   7  33.615  2rbcA 248-251 259-261
 136.514   0   4  10.797  2rbkA 65-67 72-75
 127.252   0   2  37.957  2rbkA 72-75 78-82
  80.868   0   4  21.195  2rbkA 104-107 112-115
  98.147   0   7  17.868  2rbkA 170-172 180-182
 134.102   0   2  41.898  2rc3D 42-47 50-56
 118.884   0   2  46.287  2rc3D 107-112 115-121
  76.113   0   4   6.376  2rciA 122-127 132-142
  55.177   0   7  10.416  2rciA 132-142 150-162
 131.238   0  14  65.683  2rciA 150-162 177-192
  87.794   0   4  13.229  2rd7A 63-66 71-74
  71.018   0   7  29.082  2rd7A 123-127 135-140
  65.294   0  36  72.115  2rd7A 162-178 215-233
  64.091   0   3  23.652  2rd9B 140-143 147-150
 121.193   0   2  24.523  2rdgA 35-40 43-48
  91.269   0   5  26.659  2rdgA 99-108 114-123
  99.103   0   4  11.193  2rdgA 156-161 166-170
 105.592   0   4  33.975  2re2A 39-45 50-57
 126.646   0   2  46.611  2reeA 57-61 64-69
  99.020   0  13  22.001  2reeA 180-185 199-204
 138.543   0   3  21.960  2remC 158-161 165-167
 102.818   0   2  28.691  2retE 38-44 47-55
  73.141   0   7  34.190  2retE 47-55 63-71
 133.703   0   8   9.575  2retE 63-71 80-87
  67.710   0   5  43.106  2reuA 121-129 135-143
  56.990   0   7  46.880  2reuA 170-175 183-187
  33.604   0  19  33.755  2reyA 35-37 57-61
  88.343   0  14  38.522  2rffA 33-38 53-59
  70.806   0   2  28.290  2rfqD 124-129 132-139
 107.441   0   2  47.508  2rfqD 150-159 162-172
 102.335   0  14  24.791  2rfqD 177-179 194-203
 126.121   0   2  13.365  2rfrA 89-93 96-109
 111.153   0   2  30.496  2rfrA 96-109 112-128
  59.086   0   2  19.544  2rfrA 112-128 131-141
  61.367   0  13  21.553  2rfvA 203-207 221-225
  98.525   0  22  19.581  2rfvA 285-289 312-317
  51.706   0  23  18.481  2rfvA 346-348 372-376
  83.556   0  23  22.734  2rg4A 141-144 168-171
  67.294   0   2   3.348  2rgqA 35-43 46-49
 132.798   0   3  23.261  2rgqA 69-80 84-95
  89.661   0   5  30.259  2rgqA 84-95 101-114
 111.324   0   2  32.833  2rgqA 101-114 117-127
  71.662   0  31  22.964  2rgyA 239-241 273-275
  74.066   0   2  18.510  2rh0A 11-13 16-20
  81.701   0   4  21.854  2rh0A 16-20 25-29
  89.318   0   3   7.612  2rh0A 40-44 48-53
 124.897   0   2  39.457  2rh0A 48-53 56-62
  74.911   0   6  34.241  2rh2A 13-16 23-30
  68.789   0   7  23.975  2rh2A 23-30 38-43
  89.441   0   6  39.032  2rh2A 38-43 50-54
  91.424   0   5  10.030  2rhqB 45-54 60-64
  97.459   0   6  45.203  2rhqB 60-64 71-74
 118.891   0   2  35.131  2rhqB 104-106 109-111
  66.149   0   5  35.510  2rhqB 290-292 298-300
 105.592   0   4  53.646  2rhqB 306-309 314-317
  80.409   0   4  21.846  2rhqB 440-442 447-452
 112.976   0   8  20.550  2rhqB 572-582 591-601
  88.322   0   5  88.988  2rhqB 637-640 646-656
 122.107   0   2  45.094  2rhqB 646-656 659-667
  65.489   0  13  44.032  2rhqB 659-667 681-686
  87.811   0   8  12.889  2rhqB 738-747 756-765
  60.956   0   7  32.223  2rhwA 7-12 20-27
 117.403   0   2  16.145  2rieC 42-45 48-52
  74.745   0   5  39.068  2rieC 136-139 145-148
 106.859   0   7  57.254  2rihA 38-42 50-55
 106.096   0   5  46.747  2rihA 103-107 113-118
  65.613   0   9  27.332  2rilA 39-46 56-62
  78.540   0   2  21.942  2riqA 88-91 94-97
  39.328   0  16  42.891  2rj2A 39-42 59-62
 106.626   0   5  45.103  2rj2A 107-116 122-132
 104.171   0   4   3.472  2rk9B 30-35 40-45
 141.481   0   2  22.715  2rk9B 40-45 48-53
 120.486   0   6  19.427  2rk9B 99-108 115-123
  77.600   0   5  28.336  2rk9B 115-123 129-135
 121.979   0   8  26.553  2rkvA 59-63 72-76
  87.587   0   2  18.995  2rkvA 137-144 147-155
  91.903   0  15  44.826  2rkvA 286-294 310-318
  77.229   0   8  23.980  2rkvA 411-414 423-430
  95.953   0   6  17.523  2rl8B 34-38 45-49
  52.926   0  12  50.936  2rl8B 45-49 62-68
  91.898   0   5  26.401  2rl8B 62-68 74-79
  86.344   0   3  13.482  2rl8B 83-87 91-96
 105.993   0  16   7.071  2rl8B 91-96 113-119
  73.026   0   7   1.231  2rl8B 126-134 142-149
 106.720   0   5  38.046  2sakA 9-17 23-33
  73.404   0   4  25.807  2sakA 72-78 83-89
  69.414   0   5  31.062  2sqcB 294-296 302-304
 146.061   0   3   6.363  2sqcB 598-601 605-609
 107.506   0   2  43.317  2trcP 175-180 183-188
  13.639   0  13  13.543  2uu8A 4-10 24-29
 145.066   0   7  27.273  2uu8A 24-29 37-39
  71.690   0   4   7.429  2uu8A 48-55 60-66
 113.051   0   6  11.692  2uu8A 60-66 73-78
  90.674   0   5  14.894  2uu8A 105-117 123-130
  80.049   0   6  50.690  2uurA 53-55 62-66
 107.669   0   5  41.598  2uurA 104-111 117-124
  71.323   0   4  17.105  2uurA 117-124 129-135
  62.155   0   5  43.379  2uurA 129-135 141-146
  77.546   0   3  11.886  2uurA 158-164 168-173
 118.811   0   2  39.548  2uurA 168-173 176-182
  99.807   0   5  51.391  2uv4A 54-58 64-69
 113.079   0   5  51.760  2uv4A 126-130 136-141
 132.377   0   2  41.389  2uvfB 69-73 76-80
 107.273   0  13  45.057  2uvfB 125-132 146-149
  66.136   0   5  40.543  2uvfB 281-283 289-291
 124.581   0   2  13.543  2uvkA 14-18 21-25
  64.480   0   7  19.891  2uvkA 21-25 33-37
 103.024   0   2  22.552  2uvkA 60-64 67-71
  62.759   0   5  51.721  2uvkA 74-76 82-84
  80.847   0   4  14.427  2uvkA 88-92 97-100
 107.836   0   2  30.584  2uvkA 115-117 120-123
  70.889   0   6  39.988  2uvkA 169-173 180-185
 120.068   0   2  10.125  2uvkA 195-199 202-206
  89.010   0   6  16.418  2uvkA 219-223 230-233
 119.076   0   2  23.992  2uvkA 247-251 254-258
  86.222   0   6  45.892  2uvkA 288-291 298-302
 103.022   0   2  33.934  2uvkA 311-315 318-322
  42.262   0  12  19.441  2uvkA 318-322 335-339
  90.670   0   6  13.990  2uvkA 335-339 346-348
  62.602   0   7  49.321  2uw1A 325-327 335-337
  89.305   0  25  37.900  2uyoA 271-277 303-309
  70.064   0   4   9.717  2uytA 4-11 16-23
  88.020   0   6  14.887  2uytA 16-23 30-38
 106.869   0   2  37.099  2uytA 43-45 48-50
  92.976   0   7  34.744  2uytA 216-220 228-231
  66.256   0   3   8.417  2uytA 253-257 261-267
  71.080   0   6  26.058  2uytA 282-284 291-297
 130.418   0  37  18.404  2uytA 421-423 461-463
  63.197   0   4  26.073  2uz0A 6-14 19-27
  63.485   0  10  43.178  2v03A 13-15 26-31
  64.718   0   5  39.435  2v1mA 15-17 23-25
  88.539   0   5  44.309  2v1mA 136-139 145-149
  22.723   0  18  45.850  2v1qB 4-7 26-31
  97.509   0   6  43.346  2v1qB 26-31 38-43
  81.200   0   5  39.039  2v1qB 38-43 49-53
  67.027   0   5  30.872  2v1yA 19-25 31-37
  60.446   0   5  35.498  2v1yA 69-73 79-81
  96.959   0   7   6.352  2v33B 9-15 23-28
 131.747   0   2  22.405  2v33B 73-78 81-86
 127.776   0   2  23.748  2v3aA 92-95 98-101
 100.751   0   2  34.909  2v3aA 210-216 219-224
  85.026   0   4  25.035  2v3aA 219-224 229-232
 142.941   0   2   2.350  2v3aA 338-344 347-353
  93.742   0   5  48.042  2v3aA 347-353 359-365
  86.795   0   5  39.271  2v3iA 13-19 25-34
 118.736   0   2  12.511  2v3iA 84-87 90-94
  60.325   0   3  25.493  2v3iA 96-98 102-104
 100.478   0   4  18.779  2v3iA 212-218 223-228
  72.584   0   5  25.804  2v3iA 288-294 300-306
 120.317   0   2  21.370  2v3iA 300-306 309-312
 114.323   0   2  10.051  2v3iA 316-318 321-323
  84.064   0   4  20.822  2v3kA 110-116 121-124
 129.151   0  35  25.314  2v3kA 121-124 160-162
  62.982   0   4  46.559  2v4xA 2-4 9-11
 112.972   0   2  26.522  2v6vB 18-29 32-41
  89.858   0   4  21.413  2v6vB 32-41 46-51
  43.404   0  13  53.397  2v76C 5-10 24-29
  69.101   0   3  13.322  2v76C 24-29 33-39
  83.795   0   6  50.708  2v76C 33-39 46-53
  91.297   0   3   3.964  2v76C 57-62 66-71
  38.008   0   8  14.549  2v76C 66-71 80-85
  77.065   0   5  42.139  2v79A 82-87 93-98
  81.348   0   3  21.634  2v7fA 111-114 118-121
  97.917   0   2  32.698  2v7kA 212-214 217-219
  89.347   0   2  46.035  2v7sA 149-156 159-166
 104.319   0   2   9.573  2v7sA 159-166 169-175
  61.036   0   3  19.241  2v7sA 169-175 179-184
  88.761   0   5  26.568  2v89B 38-41 47-50
  54.535   0   5  25.556  2v8fA 17-24 30-34
 131.488   0   2  31.346  2v8fA 64-66 69-77
  73.718   0   7  13.044  2v8fA 69-77 85-90
  86.449   0   9  33.787  2v8fA 85-90 100-105
  84.157   0   3  19.054  2v8fA 100-105 109-115
  81.753   0   5  42.013  2v8iA 43-45 51-55
 135.534   0   2  17.090  2v8qA 32-37 40-46
  66.712   0   6  28.641  2v8qA 40-46 53-62
  90.096   0   5  36.005  2v8qA 53-62 68-74
 124.089   0   2  23.764  2v8qB 65-74 77-86
  70.779   0   4  16.707  2v94A 10-19 24-32
  85.475   0   6  23.405  2v94A 59-65 72-80
  64.281   0  12  39.034  2v9kA 439-444 457-471
 123.016   0   2  12.908  2v9kA 457-471 474-481
 105.188   0  16  38.095  2v9lA 69-73 90-95
  78.849   0   5  34.924  2v9lA 90-95 101-107
 102.862   0   3  10.878  2v9lA 206-209 213-218
 116.501   0   2  25.446  2v9vA 47-52 55-60
 100.296   0   3  23.929  2v9vA 119-121 125-128
  97.380   0   7  54.692  2vakA 100-102 110-112
 100.374   0  11  31.573  2vakA 242-245 257-260
  80.072   0   5  12.894  2vb1A 43-45 51-53
 127.300   0   2  24.288  2vbkA 485-489 492-496
 111.799   0   2  29.998  2vbuA 65-67 70-72
  74.987   0   6  23.761  2vc8A 11-15 22-31
  79.524   0   4   2.809  2vc8A 22-31 36-44
 108.306   0   6  53.438  2vccA 65-72 79-84
  72.681   0   5  37.181  2vccA 203-208 214-218
 117.890   0   9  20.303  2vclA 39-49 59-67
  79.691   0   3   2.671  2vclA 59-67 71-81
  97.255   0   2   8.068  2vclA 71-81 84-93
  80.542   0   7  11.442  2vclA 84-93 101-110
 124.966   0   2  17.031  2vclA 101-110 113-121
 108.571   0  33  33.024  2vclA 113-121 155-159
  89.304   0  10   5.214  2vdfA 153-171 182-185
  67.435   0   3  17.282  2vdjA 208-214 218-224
 146.673   0   4   9.936  2vdjA 218-224 229-232
 105.258   0   5  20.102  2vduD 10-12 18-23
 108.107   0   2  23.884  2vduD 18-23 26-31
  93.308   0   5  22.053  2vduD 105-110 116-121
  70.331   0   4  24.210  2vduD 116-121 126-132
  67.909   0   7  36.608  2vduD 126-132 140-147
  84.622   0   5  24.242  2vduD 152-157 163-168
  88.775   0   3  16.504  2vduD 163-168 172-177
  85.525   0   5  39.353  2vduD 198-205 211-217
  69.724   0   4  21.164  2vduD 211-217 222-226
 110.496   0   6  31.269  2vduD 222-226 233-236
  84.552   0   4  20.379  2vduD 244-249 254-259
  55.749   0   3  20.823  2vduD 254-259 263-268
  96.595   0   5  26.899  2vduD 263-268 274-279
  84.312   0   5  23.362  2vduD 313-315 321-324
  73.669   0   6  24.573  2vduD 321-324 331-337
  78.771   0   7  44.838  2vduD 331-337 345-352
 126.364   0   2  24.107  2vduD 357-363 366-371
  61.438   0  12  22.195  2vduD 366-371 384-390
  65.561   0   4  28.992  2vduD 384-390 395-398
 107.333   0   2  29.495  2ve3A 47-51 54-59
 113.419   0   2  26.302  2ve3A 329-331 334-336
 115.194   0  11   9.439  2vfoA 450-455 467-473
 110.738   0   8  38.487  2vfoA 467-473 482-488
 118.809   0   8  13.398  2vfoA 482-488 497-501
  79.826   0   4  27.009  2vfoA 528-534 539-545
  66.658   0   5  32.851  2vfoA 539-545 551-557
  87.676   0   4  12.915  2vfrA 74-77 82-86
  63.593   0   5  30.841  2vfrA 138-144 150-154
 129.729   0   8  19.266  2vfrA 213-218 227-233
  29.989   0  14  21.933  2vfrA 320-328 343-350
  95.688   0   2  35.909  2vfxH 44-49 52-57
 102.348   0   5  30.876  2vfxH 82-91 97-107
 114.395   0   3  13.480  2vfxH 179-188 192-201
  81.486   0  10  37.184  2vjwA 21-26 37-45
 115.128   0   9  78.094  2vjwA 37-45 55-57
  36.251   0  11  10.945  2vjwA 73-75 87-91
  90.224   0   9  28.082  2vjwA 87-91 101-105
  84.496   0   3   4.652  2vk8C 306-309 313-316
 130.403   0   2  13.534  2vk8C 313-316 319-322
 112.216   0   2  28.726  2vlaA 80-83 86-89
  65.096   0   4  34.238  2vlaA 223-225 230-232
  92.203   0   4  49.275  2vlgA 11-15 20-24
  72.556   0   5  45.033  2vlgA 69-74 80-87
  78.143   0  13  56.909  2vlgA 80-87 101-107
 102.295   0   5  36.421  2vm9A 220-224 230-237
  59.844   0   5  35.787  2vngA 50-52 58-60
 118.996   0   2  42.645  2vngA 110-114 117-121
 101.675   0   5  26.792  2vokA 22-24 30-33
 143.232   0  16   7.727  2vokA 76-82 99-105
 107.535   0   2  23.448  2vokA 99-105 108-111
  90.181   0   4   5.783  2vokA 127-133 138-143
  89.125   0   5  38.309  2vokA 138-143 149-154
 108.374   0  25   6.093  2vovA 210-214 240-250
  81.537   0   6  21.897  2vqcA 64-67 74-77
  96.281   0   6  36.524  2vqpA 15-25 32-42
  54.423   0   2  21.971  2vqpA 57-65 68-76
  53.718   0  11  28.432  2vqpA 68-76 88-92
  85.641   0   5  33.413  2vqpA 142-152 158-168
  75.393   0   5  23.620  2vqpA 194-196 202-206
  33.248   0  15  31.631  2vqpA 202-206 222-226
 121.686   0   2  23.970  2vrsB 51-54 57-60
  92.191   0   5  16.965  2vs7A 22-28 34-42
  63.103   0   4  29.589  2vs7A 70-73 78-83
 113.575   0   4  37.365  2vs7A 149-155 160-165
  89.269   0   4  44.031  2vtwE 19-23 28-40
 129.407   0   2  16.384  2vtwE 28-40 43-53
  61.726   0   5  42.953  2vtwE 147-157 163-173
 109.316   0   2  43.835  2vunC 26-30 33-38
 109.317   0  20  32.127  2vunC 333-337 358-364
 124.878   0   2  44.545  2vunC 358-364 367-370
  93.647   0   4  54.515  2vv6C 5-9 14-18
  79.083   0   5  44.770  2vv6C 70-75 81-93
 110.981   0   2  31.804  2vv6C 81-93 96-105
 158.632   0  14  37.302  2vveA 44-47 62-64
  98.484   0  10  20.927  2vveA 155-159 170-172
 128.663   0   2  43.054  2vvfC 44-51 54-61
 130.329   0   2  37.959  2vvfC 182-189 192-199
  49.947   0   3   2.892  2vvmB 7-10 14-17
 110.460   0   2  29.459  2vvmB 80-83 86-89
 114.197   0   6  26.019  2vvmB 128-131 138-140
  71.381   0   4  23.651  2vvmB 279-284 289-293
  96.540   0   4  22.254  2vvmB 289-293 298-301
  60.268   0   7  15.861  2vvmB 354-357 365-371
  67.017   0   5  37.255  2vvmB 365-371 377-383
 128.542   0   2  22.158  2vw8A 10-13 16-19
 130.617   0   6  25.602  2vw8A 16-19 26-30
 100.213   0   5  30.168  2vw8A 26-30 36-39
 128.872   0   2  14.618  2vw8A 144-148 151-157
  78.032   0   8  39.559  2vw8A 151-157 166-170
  91.378   0   4   7.993  2vw8A 166-170 175-177
 132.954   0   2  34.113  2vx8B 46-53 56-62
 107.389   0   2  17.432  2vx8B 84-90 93-100
 121.220   0   2  16.966  2vx8B 93-100 103-110
  68.283   0   5  40.374  2vxpA 86-89 95-101
 120.511   0   2  25.497  2vxpA 95-101 104-107
  85.441   0   6  29.552  2vy8A 99-102 109-112
  68.535   0   5  12.667  2vy8A 120-122 128-131
 120.068   0   2  39.755  2vy8A 128-131 134-138
  61.955   0  10  34.080  2vzpA 16-19 30-33
 123.851   0   2  44.782  2vzpA 69-73 76-82
  84.777   0   4  21.856  2vzyD 11-13 18-20
 122.532   0   2  46.720  2vzyD 77-86 89-99
 122.474   0   6  36.526  2vzyD 89-99 106-113
 114.153   0   2  36.735  2vzyD 164-173 176-186
  80.856   0   5  49.961  2w07B 73-75 81-87
  95.324   0  28  36.222  2w07B 81-87 116-126
  75.003   0   4  27.289  2w0iA 22-28 33-38
 128.666   0   2  28.458  2w0iA 57-67 70-80
 107.354   0   6  34.222  2w18A 39-47 54-61
 102.686   0   2   1.180  2w18A 54-61 64-70
  90.439   0   5  48.551  2w18A 64-70 76-83
  64.520   0   9  45.608  2w18A 89-92 102-106
 117.134   0   6  16.414  2w18A 102-106 113-117
  89.724   0  10  31.471  2w18A 113-117 128-133
 110.121   0   6   9.941  2w18A 146-151 158-164
  85.906   0   5  46.403  2w18A 158-164 170-175
  63.430   0   6  27.259  2w18A 183-188 195-200
  84.718   0   3  19.918  2w18A 195-200 204-209
  92.955   0   5  27.589  2w18A 204-209 215-220
 110.621   0   2  20.522  2w18A 230-236 239-244
  59.750   0  15  22.378  2w18A 239-244 260-265
  92.930   0   6  28.463  2w18A 260-265 272-278
 119.810   0   2  12.284  2w18A 288-294 297-302
  78.138   0   4  34.866  2w18A 297-302 307-311
  87.006   0   5  30.486  2w18A 307-311 317-321
  61.771   0   5  18.957  2w18A 331-334 340-344
  91.206   0   5  27.204  2w18A 340-344 350-355
  85.828   0   3  53.101  2w1rA 18-22 26-31
 109.093   0   2  25.167  2w1vB 79-89 92-100
  89.619   0   5  40.072  2w1vB 92-100 106-111
 116.346   0   3  20.221  2w1vB 117-120 124-127
  63.522   0   4  32.018  2w1vB 140-142 147-150
  67.450   0  16   3.273  2w1vB 202-206 223-225
  91.686   0   5  34.881  2w1vB 223-225 231-234
 128.355   0   2  11.699  2w2gB 60-63 66-70
  46.051   0   3  24.078  2w2gB 184-187 191-195
 128.124   0   3  34.618  2w2nE 59-61 65-67
  75.723   0   4  21.654  2w2rA 155-162 167-178
  67.691   0   7  45.611  2w2rA 209-212 220-224
  66.376   0   6  46.102  2w2xC 15-21 28-36
 117.054   0   2  16.249  2w2xC 28-36 39-41
  96.400   0  21  33.466  2w2xC 39-41 63-65
  53.685   0  10  29.543  2w2xC 69-73 84-89
  88.118   0   7  15.170  2w2xC 84-89 97-100
  91.140   0   2   0.444  2w39A 45-48 51-55
 116.048   0   9   4.499  2w39A 98-105 115-119
  55.902   0   9  14.604  2w39A 115-119 129-133
  68.831   0   4  11.635  2w39A 185-191 196-202
 105.934   0   5  41.818  2w3gB 26-32 38-44
  24.100   0  21   0.317  2w3gB 74-76 98-105
 100.977   0   2  18.487  2w3gB 98-105 108-116
 125.005   0   2  15.967  2w3pB 23-28 31-36
  75.793   0   2   8.371  2w3pB 257-259 262-265
  97.488   0   2   9.985  2w3pB 262-265 268-273
  86.326   0   4  10.456  2w3pB 268-273 278-284
  65.047   0   6  34.137  2w3qA 210-216 223-225
  93.449   0   3  10.883  2w3xF 76-86 90-99
  95.326   0   5  40.588  2w3xF 90-99 105-118
  68.145   0   5  43.237  2w3yA 166-179 185-198
 135.424   0  15  59.307  2w3yA 185-198 214-228
  64.214   0   3   3.700  2w40D 3-11 15-21
  99.388   0   5  42.734  2w40D 15-21 27-34
  99.738   0   5  21.298  2w40D 88-92 98-103
  57.754   0  12  20.896  2w40D 223-228 241-245
  57.870   0   3  12.221  2w40D 264-268 272-277
 121.479   0   8  30.271  2w40D 290-295 304-311
  63.367   0  17   6.159  2w40D 347-349 367-369
 124.592   0  33  48.839  2w40D 435-438 472-476
 106.880   0   4  33.588  2w42B 181-189 194-202
 104.310   0   5  35.740  2w42B 194-202 208-213
 137.560   0   2  12.921  2w42B 314-319 322-327
  43.798   0  13  44.315  2w42B 322-327 341-353
 106.565   0  13   8.287  2w56A 40-46 60-66
  74.959   0   5  41.330  2w56A 60-66 72-81
  72.909   0   9  47.600  2w56A 72-81 91-97
  82.092   0   4   5.288  2w56A 91-97 102-105
  84.377   0   3  14.356  2w56A 102-105 109-112
  77.417   0  34  14.946  2w5qA 252-257 292-294
 110.238   0   2  24.566  2w5qA 355-358 361-364
  92.982   0  14  27.432  2w7aB 45-50 65-69
  78.697   0   4  10.065  2w7vA 28-35 40-47
 111.228   0   2  33.127  2w8tA 58-61 64-68
  80.031   0   9  27.302  2w8tA 257-261 271-275
  63.953   0  10  21.681  2w8tA 374-376 387-391
 123.238   0   2  46.233  2w91A 374-376 379-382
  74.547   0   9  31.349  2w91A 410-414 424-429
 109.432   0  13  10.226  2w91A 465-470 484-486
 134.716   0   2   9.011  2w91A 547-555 558-564
 111.750   0   2  28.274  2w91A 571-580 583-590
 121.567   0   8  23.495  2w91A 610-619 628-633
  94.934   0  10  28.958  2wadB 282-285 296-300
 105.084   0   6  25.520  2wadB 342-348 355-363
  71.197   0   6  37.231  2wadB 355-363 370-372
  82.133   0  21  31.473  2wadB 408-410 432-434
 111.106   0  10  47.945  2wadB 547-551 562-565
  94.907   0  17   9.734  2wadB 613-616 634-638
 127.561   0   6   8.551  2wadB 634-638 645-650
  70.293   0   2  23.748  2wawA 126-131 134-142
  62.215   0  24  40.079  2wb0X 241-246 271-276
 113.724   0   2  26.269  2wb6A 57-61 64-68
  96.619   0   3  13.310  2wb6A 109-113 117-122
  51.664   0  25  32.732  2wbfX 170-174 200-211
  61.136   0   5  47.583  2wbfX 200-211 217-224
  68.210   0  11  35.355  2wbfX 217-224 236-240
 109.166   0   2  18.510  2wbmB 28-34 37-43
  79.680   0   5  15.329  2wbmB 208-214 220-227
  71.228   0   7   1.661  2wbnA 51-56 64-72
  87.474   0   4  11.259  2wbnA 64-72 77-86
  40.291   0  13  23.876  2wcwB 25-28 42-45
  89.632   0   4  14.227  2wcwB 42-45 50-57
  85.563   0   6  29.560  2wcwB 83-89 96-98
 120.868   0   2  26.439  2wdcA 202-207 210-217
 107.244   0   2  26.114  2wdcA 295-297 300-304
  74.536   0   2  36.969  2wdcA 311-320 323-333
  76.043   0   9  34.510  2wdcA 472-476 486-491
  79.430   0   5  46.882  2wdsA 94-98 104-108
  90.897   0   2  13.549  2wdsA 123-131 134-142
  93.957   0   3  21.214  2we5B 149-152 156-161
 168.483   0  15   7.649  2we5B 286-290 306-308
  81.007   0  13   9.757  2we8B 22-27 41-44
  73.326   0  17  19.870  2we8B 77-81 99-106
  88.566   0   9  37.921  2we8B 127-134 144-147
  80.552   0  10  20.834  2we8B 179-183 194-201
 118.734   0  13  29.849  2wefA 109-116 130-137
 113.545   0   2  46.284  2wefA 130-137 140-148
  70.218   0  14  10.535  2wefA 140-148 163-168
  82.966   0   3   0.154  2wefA 163-168 172-174
 128.488   0  20  11.076  2wefA 257-259 280-283
 105.847   0  17  35.240  2wfbA 6-11 29-34
  93.490   0   5  17.646  2wfbA 29-34 40-44
 135.896   0   2  10.656  2wfoA 4-9 12-17
 124.532   0   2  15.169  2wfoA 12-17 20-27
  32.138   0  35  20.101  2wfoA 89-92 128-133
 117.818   0   2  18.881  2wfpA 309-311 314-316
  96.388   0   8  42.468  2wfpA 314-316 325-330
 135.552   0   2  12.927  2wfpA 344-357 360-364
  85.710   0   5  16.484  2wfwA 9-16 22-26
  86.011   0   2  33.006  2wfwA 22-26 29-33
  96.470   0   5  50.333  2wfwA 49-52 58-61
 111.427   0   8  10.564  2wg7A 24-26 35-37
 116.661   0   2  26.228  2wi8A 18-24 27-33
 111.930   0   2  28.840  2wi8A 174-180 183-186
 118.096   0   2  22.800  2wj5A 27-32 35-44
 100.801   0   7   6.467  2wj5A 35-44 52-61
  77.751   0   4  11.817  2wj5A 72-75 80-85
  89.029   0   4  28.566  2wj9B 94-98 103-106
  82.097   0   4  11.364  2wj9B 117-121 126-130
  66.517   0   5  28.764  2wjnH 67-69 75-77
 105.612   0   8  52.993  2wjnH 90-92 101-103
  84.028   0   5  46.201  2wjnH 156-158 164-174
  81.409   0   4  39.441  2wjnH 164-174 179-187
  83.652   0   5  48.591  2wjnH 179-187 193-197
  49.280   0   2  22.360  2wkdA 15-20 23-31
 105.457   0  13  44.576  2wkdA 23-31 45-49
 110.752   0   2  24.972  2wlvA 2-5 8-11
 109.121   0   7  45.853  2wnkA 46-48 56-58
  51.334   0   7  37.205  2wnkA 66-72 80-86
 158.763   0  19  21.569  2wnkA 94-101 121-127
  87.967   0   7  52.559  2wnkA 172-174 182-184
 111.735   0   5  33.983  2wnkA 215-222 228-235
  71.727   0   5  43.088  2wnpF 21-26 32-38
  70.806   0   7  35.141  2wnpF 32-38 46-52
  77.068   0   5  28.182  2wnpF 93-100 106-111
 132.275   0   4  23.155  2wolA 91-93 98-102
 113.225   0   3  12.379  2wolA 215-221 225-230
  37.398   0  17  19.578  2wolA 225-230 248-253
 142.291   0  16  34.591  2woyA 25-28 45-52
  14.565   0  24  16.267  2woyA 102-107 132-137
 124.232   0   2  22.788  2woyA 171-181 184-195
 121.335   0  19  27.682  2woyA 201-205 225-231
  91.719   0   4   2.821  2woyA 289-294 299-304
 108.096   0  21  35.519  2wp7A 7-15 37-43
  94.168   0   2  24.071  2wp7A 37-43 46-51
  45.581   0   2  16.450  2wp7A 46-51 54-58
 115.967   0   2  49.629  2wpxB 57-66 69-79
 101.930   0   4  26.279  2wpxB 69-79 84-92
  93.656   0   5  28.944  2wpxB 233-242 248-257
  95.844   0   5  34.345  2wpxB 248-257 263-271
  69.172   0   2  26.097  2wq4A 57-64 67-75
  86.903   0  19  68.748  2wqfA 147-151 171-182
 130.423   0   2  21.430  2wqkB 54-58 61-64
  73.352   0   5  42.314  2wqkB 186-193 199-206
 124.030   0   2  44.752  2wshA 42-48 51-58
  56.440   0   2   7.736  2wshA 106-111 114-119
 107.404   0   7  19.466  2wteB 122-127 135-139
 121.866   0   2  27.037  2wtmD 2-8 11-18
  80.925   0   5  22.731  2wtmD 159-161 167-169
 137.625   0   2  17.951  2wtpA 80-85 88-94
  67.484   0  14  36.123  2wtpA 101-104 119-123
 104.600   0   5   5.275  2wuqB 20-28 34-37
  35.956   0  19  26.275  2wuqB 71-74 94-97
 113.176   0   2   1.355  2wuqB 249-258 261-270
  86.701   0   4  13.730  2wuqB 261-270 275-284
  99.259   0   4  33.518  2wvbB 93-101 106-115
 124.243   0   2  19.754  2ww5A 41-43 46-48
  70.863   0   4  21.128  2ww5A 58-62 67-71
 118.842   0   2  21.516  2ww5A 81-83 86-88
  67.448   0   4  19.502  2ww5A 98-102 107-111
 108.267   0   2  29.716  2ww5A 121-125 128-132
 125.300   0   2  22.509  2ww5A 142-144 147-149
  64.584   0   4  21.088  2ww5A 159-163 168-172
 106.419   0   2  30.039  2ww5A 182-186 189-193
 120.494   0   2  22.230  2ww5A 203-205 208-210
  86.503   0   2  21.859  2ww5A 220-223 226-230
  99.318   0   5  43.257  2ww5A 226-230 236-241
  99.224   0   2  28.924  2ww5A 245-249 252-256
  66.477   0   7  38.528  2wweA 25-33 41-47
  93.914   0   4  33.909  2wweA 41-47 52-57
 113.964   0   6  30.911  2wxfA 85-92 99-104
 132.024   0   2  46.091  2wxfA 236-245 248-255
 106.949   0  18  24.283  2wxfA 285-293 312-320
  83.956   0   9  26.373  2wxfA 655-660 670-676
 119.165   0   2  26.500  2wxfA 711-715 718-722
  88.067   0   4  33.218  2wxfA 795-798 803-805
 111.235   0   4   8.310  2wy3B 2-5 10-13
 105.843   0   6  26.208  2wy3B 48-55 62-68
 102.919   0   2  41.364  2wy3B 62-68 71-74
  68.394   0   5  21.264  2wy3B 82-89 95-102
 113.919   0   2  32.396  2wy3B 110-118 121-131
  56.653   0  22  39.038  2wyaC 18-21 44-46
  81.808   0  11  10.939  2wyaC 141-150 162-171
 104.766   0   2   8.401  2wyaC 358-365 368-377
  72.903   0   5  22.567  2wyaC 442-447 453-457
  85.526   0   5  39.848  2wyhB 194-198 204-209
  82.740   0   7  19.129  2wyhB 488-499 507-522
  98.149   0   3   7.992  2wyhB 553-555 559-563
  77.929   0   5  25.985  2wyhB 559-563 569-573
  86.863   0   5  10.811  2wyhB 569-573 579-583
  99.988   0   3  19.376  2wyhB 613-621 625-637
  97.200   0  27  54.649  2wyhB 625-637 665-677
  74.251   0   5  27.940  2wyhB 665-677 683-691
  78.271   0   2  25.921  2wyhB 710-715 718-723
 110.925   0   3  12.034  2wyhB 743-747 751-757
  93.801   0   4  17.337  2wyhB 762-766 771-779
  63.911   0   6  36.421  2wyhB 854-861 868-874
 129.147   0   8  43.222  2wzbA 284-288 297-301
 134.465   0   2  10.566  2wzoA 7-9 12-16
 135.763   0  22  11.823  2wzoA 12-16 39-45
  55.787   0   7  53.198  2wzoA 39-45 53-62
  69.226   0   4  47.092  2wzoA 53-62 67-73
 111.706   0   7   5.181  2wzoA 67-73 81-83
  54.762   0   6  37.094  2x0qA 45-49 56-61
  94.541   0   4  14.580  2x0qA 56-61 66-75
  94.624   0   3  25.498  2x0qA 66-75 79-81
  73.199   0   7  31.352  2x0qA 287-290 298-301
  87.430   0   2  35.836  2x0qA 303-307 310-312
 128.180   0  19   2.648  2x0qA 349-355 375-379
 119.302   0   2  47.260  2x0qA 453-458 461-467
  86.120   0   6   0.548  2x1dD 104-108 115-119
  78.452   0   7   9.672  2x1dD 130-135 143-148
 151.459   0   6  34.251  2x1dD 143-148 155-158
  83.782   0   4   9.673  2x1dD 155-158 163-167
  95.261   0   4   8.452  2x1dD 211-216 221-227
 104.711   0   2   7.602  2x1dD 221-227 230-234
 132.197   0   8  22.445  2x1dD 325-330 339-342
  42.200   0   7  37.987  2x27X 70-77 85-93
  42.459   0   8  26.214  2x27X 175-181 190-196
  67.950   0  12  38.151  2x2sA 19-22 35-38
  79.151   0   6  43.357  2x2sA 110-114 121-124
 115.852   0   9  27.297  2x2sA 121-124 134-138
  87.701   0   5  22.040  2x2uA 58-60 66-69
 108.680   0  15  33.231  2x2uA 92-98 114-121
 106.689   0   6  18.086  2x2uA 208-217 224-235
 113.454   0   3  23.214  2x32A 7-24 28-34
  50.006   0  24  37.381  2x32A 140-142 167-177
  68.177   0   8  27.824  2x3gA 49-54 63-71
  78.154   0   4  15.797  2x3jA 62-67 72-78
 127.877   0  15  33.007  2x3jA 72-78 94-97
  86.666   0   5  30.669  2x3jA 282-284 290-294
 118.309   0  18   8.528  2x3jA 343-347 366-370
 136.368   0   2  45.113  2x3jA 448-453 456-462
  67.947   0  16  46.054  2x3jA 560-563 580-583
  71.283   0  12  12.009  2x3lA 204-207 220-225
 132.374   0  29  18.758  2x3lA 400-402 432-434
 121.067   0   2  47.304  2x49A 58-63 66-72
 133.105   0   2  17.226  2x49A 95-99 102-107
  63.481   0   4  32.087  2x49A 253-255 260-262
  55.657   0   2  20.901  2x4dA 159-162 165-168
  83.315   0   8  33.839  2x4jA 25-27 36-42
  88.749   0   3  19.279  2x4jA 36-42 46-50
  82.265   0   3  14.545  2x4jA 46-50 54-59
  85.157   0   4  21.194  2x4jA 92-96 101-109
  73.105   0   3  10.026  2x4jA 101-109 113-118
 115.341   0   2  32.358  2x4jA 113-118 121-126
  68.071   0   5  14.320  2x4lA 29-32 38-41
  74.350   0   4  25.571  2x4lA 201-206 211-214
  81.446   0  32  37.109  2x4lA 211-214 247-250
 141.104   0   4  12.915  2x55A 147-150 155-158
  90.958   0   4   8.933  2x55A 200-208 213-222
  92.118   0   2  23.932  2x57B 53-55 58-60
  67.774   0  13  38.133  2x57B 68-72 86-92
  48.008   0   6  48.520  2x5cB 52-54 61-68
  89.582   0   5  34.587  2x5cB 61-68 74-79
  83.678   0   5  30.012  2x5cB 74-79 85-87
 112.175   0  12  26.511  2x5fA 261-268 281-285
  95.361   0   7  51.806  2x5fA 360-362 370-375
  68.478   0   8  49.111  2x5hB 23-26 35-44
 109.355   0   2  31.928  2x5hB 35-44 47-56
 122.656   0   6  18.445  2x5hB 47-56 63-65
  69.151   0   6  24.411  2x5nA 48-52 59-65
  98.866   0   5  45.645  2x5pA 46-50 56-61
  82.670   0  10  27.084  2x5pA 74-82 93-97
  80.667   0   5  19.880  2x5pA 93-97 103-105
 125.332   0   2  18.649  2x5pA 103-105 108-110
 124.369   0   2  10.976  2x5qB 27-31 34-38
  55.182   0   2  12.043  2x5qB 47-49 52-54
  78.111   0   6  44.820  2x5qB 62-64 71-73
 102.245   0   2  25.597  2x5rA 11-14 17-25
  70.017   0   7  22.651  2x5rA 39-43 51-57
 132.251   0   4  41.879  2x5rA 93-98 103-109
 112.021   0   2  22.430  2x5xA 201-203 206-208
  79.058   0  21  70.143  2x5yA 6-9 31-40
  99.852   0  27  65.808  2x5yA 60-67 95-98
 141.543   0   7  35.625  2x5yA 143-145 153-156
  76.252   0   2   5.801  2x65B 305-310 313-318
  77.432   0  10  24.685  2x78A 15-21 32-38
  92.348   0   5  16.097  2x78A 32-38 44-49
 114.475   0   2  21.409  2x8tB 40-44 47-51
  87.545   0   5  15.340  2x8tB 47-51 57-60
 123.120   0   6  30.110  2x8tB 57-60 67-70
  65.195   0   5  35.221  2x8tB 103-106 112-119
 115.509   0   6   7.063  2x8tB 112-119 126-133
 128.813   0   7  38.715  2x8tB 126-133 141-149
  70.442   0   5  34.233  2x8tB 173-176 182-186
  74.281   0   7  16.277  2x8tB 182-186 194-197
  74.783   0   4  15.374  2x8tB 223-231 236-243
 111.413   0   9  28.258  2x8tB 236-243 253-259
  70.267   0   6  18.286  2x8tB 312-323 330-337
  93.471   0   8  52.055  2x8tB 330-337 346-354
  72.895   0   5  45.068  2x8tB 346-354 360-362
  55.388   0   2  21.276  2x8xX 53-63 66-75
  85.664   0   4  21.691  2x8xX 132-139 144-150
  86.334   0   6  42.131  2x8xX 208-217 224-232
  78.688   0   6   8.314  2x9oA 37-39 46-53
  66.277   0   3   7.810  2x9oA 46-53 57-67
 131.805   0   3  13.035  2x9oA 57-67 71-80
  82.213   0   7  11.613  2x9oA 71-80 88-96
  87.395   0   4   8.211  2x9oA 88-96 101-109
 102.486   0   2  27.234  2x9qB 59-61 64-68
  80.817   0   2   7.494  2x9zA 82-87 90-95
  97.460   0   5  33.669  2x9zA 179-185 191-197
  74.617   0   7  39.753  2x9zA 226-229 237-243
  72.328   0   5  48.000  2xapC 6-8 14-16
 132.771   0  35  21.879  2xapC 352-355 391-394
  57.269   0   2  11.069  2xapC 642-647 650-655
  57.252   0   3  11.354  2xc8B 17-19 23-26
 113.243   0   4  18.967  2xc8B 29-33 38-41
  78.373   0   6  37.495  2xc8B 56-64 71-79
  91.087   0   5  16.081  2xc8B 93-103 109-117
  99.329   0   2   6.829  2xcmD 5-10 13-18
  78.860   0   4  11.798  2xcmD 28-32 37-41
  99.619   0   7   6.673  2xcmD 37-41 49-51
  61.764   0   4  13.838  2xcmD 65-68 73-78
 106.382   0   2  14.963  2xcmE 38-41 44-47
 102.492   0   4  39.958  2xdoD 99-102 107-111
  68.368   0   4  29.364  2xdoD 152-154 159-161
  83.397   0   7  23.597  2xdoD 159-161 169-171
 120.578   0   2  11.841  2xdoD 223-228 231-239
 124.004   0   2  51.915  2xdoD 231-239 242-250
  83.681   0   5  41.241  2xdpA 70-74 80-85
 129.188   0   2  26.945  2xdwA 16-19 22-25
 109.304   0   2  28.184  2xdwA 80-82 85-91
  95.597   0   7  45.737  2xdwA 85-91 99-103
 118.053   0   7  49.544  2xdwA 99-103 111-114
 101.625   0   5  15.606  2xdwA 125-132 138-145
 137.712   0   6  32.467  2xdwA 138-145 152-157
  96.456   0  19  31.098  2xdwA 184-189 209-214
 126.490   0   8  28.406  2xdwA 209-214 223-226
  86.650   0   5  27.459  2xdwA 235-240 246-252
 131.794   0   7  24.525  2xdwA 246-252 260-265
 118.444   0  14  38.155  2xdwA 260-265 280-283
 139.379   0   2  10.899  2xdwA 291-296 299-304
  56.007   0   7  29.745  2xdwA 299-304 312-317
 118.733   0   9  29.249  2xdwA 312-317 327-330
 117.737   0   3  27.313  2xdwA 337-344 348-355
 120.522   0   2  30.928  2xdwA 348-355 358-365
  98.959   0   5  31.431  2xdwA 358-365 371-374
 103.154   0   6   5.230  2xdwA 381-386 393-399
  92.254   0   6  23.604  2xdwA 393-399 406-411
  90.843   0   8  47.573  2xdwA 406-411 420-423
  72.411   0   5  48.266  2xdwA 435-443 449-457
 122.990   0  16  23.339  2xe4A 42-45 62-65
  98.207   0   2  31.800  2xe4A 123-125 128-134
  91.716   0   7  41.795  2xe4A 128-134 142-147
 141.648   0  11  37.702  2xe4A 142-147 159-163
  94.244   0   6  23.213  2xe4A 175-181 188-194
 100.841   0   6  43.269  2xe4A 188-194 201-207
 121.532   0  11  36.775  2xe4A 201-207 219-222
  77.638   0   9  19.405  2xe4A 234-238 248-253
 123.715   0   8  24.398  2xe4A 248-253 262-266
  81.389   0   5  19.595  2xe4A 273-278 284-291
 103.426   0   2   7.068  2xe4A 284-291 294-301
 136.962   0   3  27.872  2xe4A 323-328 332-337
  60.172   0   8  23.506  2xe4A 332-337 346-351
 134.511   0   9  33.838  2xe4A 346-351 361-363
  83.386   0   3  12.775  2xe4A 370-376 380-387
 104.017   0   2  37.219  2xe4A 380-387 390-397
  65.862   0  12  44.530  2xe4A 422-425 438-444
 113.771   0   2  17.510  2xe4A 438-444 447-454
 100.714   0   6  29.939  2xe4A 447-454 461-466
  75.949   0   5  44.110  2xe4A 478-486 492-500
 127.544   0   2   5.071  2xepB 79-86 89-95
  83.429   0   5  35.383  2xepB 89-95 101-108
 104.478   0   5  40.869  2xepB 101-108 114-121
  69.805   0   2   7.657  2xepB 144-153 156-163
  37.784   0  20  47.955  2xepB 197-199 220-222
 103.242   0   2   5.328  2xepB 371-379 382-390
  83.828   0   5  22.880  2xepB 382-390 396-404
 109.141   0   7  22.169  2xetB 48-54 62-68
  95.290   0  10  35.572  2xetB 62-68 79-87
  94.295   0   4  42.810  2xeuA 23-26 31-33
  93.130   0   2   9.050  2xfgB 19-29 32-41
 136.694   0   2  27.380  2xfgB 90-93 96-102
 132.675   0   2  46.200  2xfgB 156-158 161-164
 123.653   0   5  27.941  2xfvA 2-9 15-22
 108.756   0  26  33.452  2xg5B 37-39 66-73
 113.173   0  23  41.044  2xg5B 114-119 143-152
  96.324   0  11  13.343  2xgrA 61-64 76-80
 131.933   0  15  53.754  2xgrA 119-121 137-139
  99.737   0  10  18.595  2xgrA 178-185 196-204
  82.581   0   4  38.447  2xgrA 196-204 209-214
  88.775   0   4  15.149  2xgrA 240-242 247-249
 101.765   0   6  18.112  2xhaB 49-63 70-76
  86.019   0   5  26.482  2xhaB 109-123 129-134
  68.590   0   4  13.875  2xhaB 168-174 179-184
 100.544   0   6  49.240  2xhfB 24-26 33-35
 128.237   0   2  40.092  2xhfB 137-141 144-149
  94.255   0   6  12.167  2xhgA 71-74 81-84
  73.055   0   4  19.270  2xhgA 128-134 139-146
  62.140   0  20  23.873  2xhgA 280-287 308-315
 106.055   0   2  32.221  2xhgA 412-419 422-430
 107.672   0   2  36.962  2xhiA 70-74 77-83
  90.012   0   3  18.729  2xhiA 77-83 87-92
 111.271   0   2  14.588  2xi7C 81-85 88-96
 101.718   0   6  50.372  2xj4A 144-146 153-156
 127.814   0  24  37.935  2xjpA 26-31 56-63
  53.478   0   2  13.178  2xjpA 73-76 79-82
 112.093   0  22  16.563  2xjpA 149-154 177-179
  77.112   0   5  20.427  2xjpA 220-223 229-231
  75.635   0   5  23.860  2xlgA 22-24 30-38
  94.412   0   2   0.903  2xlgA 30-38 41-50
 117.884   0  21  35.754  2xlgA 76-79 101-105
 100.277   0  13  20.342  2xlkB 45-47 61-66
  70.209   0   6  41.970  2xlkB 147-151 158-165
  91.223   0   5  16.463  2xmjB 31-34 40-44
 111.803   0   2  26.297  2xmoA 144-146 149-151
  83.223   0   5  10.225  2xmoA 183-185 191-195
  84.232   0   5  36.354  2xmoA 286-291 297-302
  71.306   0   6  23.447  2xmoA 312-318 325-331
 129.856   0   2  22.446  2xn6A 192-197 200-204
  98.384   0   5  28.580  2xn6A 223-229 235-241
  93.551   0  28  57.175  2xn6A 277-284 313-326
  67.649   0   3   5.316  2xn6A 313-326 330-343
  81.224   0   4   8.156  2xnqA 50-55 60-64
  71.303   0   6  51.400  2xocB 79-81 88-90
  25.236   0  11  44.782  2xomA 33-37 49-53
  55.311   0   6  26.413  2xp1A 36-39 46-54
 138.345   0   2  16.186  2xp1A 46-54 57-65
  78.504   0   4  25.944  2xp1A 57-65 70-72
 115.322   0   2  27.309  2xp1A 70-72 75-77
  50.845   0   6  26.191  2xp1A 124-129 136-142
  86.009   0   4  23.908  2xp1A 136-142 147-153
  62.010   0   3  35.938  2xp1A 147-153 157-159
 119.892   0   2  19.290  2xp1A 157-159 162-164
 133.828   0   2  24.926  2xqqC 73-78 81-87
  64.560   0   5  44.677  2xqxA 86-92 98-105
 115.869   0   2  27.777  2xrwA 11-16 19-24
  70.565   0   4  22.433  2xrwA 27-35 40-46
  69.439   0   4  27.752  2xrwA 40-46 51-59
  98.156   0  10  10.685  2xrwA 91-93 104-109
  99.185   0   5  30.523  2xrwA 158-160 166-168
 138.542   0   2  13.702  2xskA 5-13 16-24
  72.260   0   4   4.317  2xskA 29-40 45-56
 101.156   0   5   3.873  2xskA 76-84 90-95
 114.495   0   2  31.327  2xtpA 62-68 71-77
  53.238   0   5   9.399  2xtsA 89-93 99-101
  95.593   0   7  23.921  2xtsA 168-173 181-184
  97.488   0  11  43.391  2xtsA 265-270 282-291
 128.730   0  29  34.763  2xtsA 338-346 376-378
  83.522   0   5  30.372  2xu0A 279-281 287-289
  71.854   0   5  37.073  2xu0A 475-477 483-485
  48.381   0  26  31.828  2xu3A 132-136 163-172
  81.954   0   8  32.800  2xu3A 163-172 181-186
  66.872   0  11  35.214  2xu3A 181-186 198-202
  64.122   0   6  45.631  2xu8B 10-12 19-25
  83.569   0  11  58.562  2xu8B 19-25 37-45
 126.499   0   8  28.038  2xu8B 37-45 54-62
  87.710   0  11  51.405  2xvmA 174-176 188-197
  90.169   0   5  40.777  2xvoD 25-29 35-40
 133.102   0   2  26.727  2xvoD 35-40 43-45
 111.997   0   2  32.630  2xvoD 78-83 86-91
  77.668   0   7  20.082  2xvsA 77-87 95-100
 103.121   0   6  41.039  2xvsA 95-100 107-111
 109.687   0   2  10.253  2xvsA 132-140 143-152
 126.387   0   2  33.388  2xwsA 93-97 100-104
  79.945   0   4  25.226  2xwtC 10-12 17-20
  83.783   0   7  32.476  2xyiA 52-58 66-73
  80.017   0   8  14.699  2xyiA 66-73 82-90
  71.539   0  28  27.223  2xyiA 82-90 119-126
  84.670   0   6  30.432  2xyiA 134-136 143-146
  61.349   0   6  20.394  2xyiA 143-146 153-157
 156.774   0  17  16.554  2xyiA 153-157 175-178
  79.389   0   6  18.378  2xyiA 187-189 196-200
  64.676   0   5  26.857  2xyiA 196-200 206-210
  84.963   0   6  25.522  2xyiA 234-239 246-251
  71.827   0   3  11.698  2xyiA 246-251 255-260
 147.307   0  10  13.087  2xyiA 255-260 271-274
  77.883   0   6  23.876  2xyiA 280-285 292-297
  61.383   0   4  27.479  2xyiA 292-297 302-306
  79.894   0   6  23.755  2xyiA 324-329 336-341
  82.510   0   5  18.176  2xyiA 336-341 347-350
  73.844   0  19  28.536  2xyiA 347-350 370-373
  81.450   0   7  19.356  2xyiA 381-386 394-398
  92.181   0   3   8.181  2xyiA 394-398 402-406
  71.409   0   5  19.744  2xziB 37-45 51-58
 137.871   0   9  36.814  2xziB 51-58 68-74
 101.793   0  17  52.415  2xziB 68-74 92-95
  72.717   0   5  24.448  2xziB 101-109 115-122
  80.499   0   2  20.508  2xziB 198-202 205-210
 132.493   0   6  25.279  2xziB 205-210 217-222
  63.302   0   5  33.316  2xziB 230-234 240-244
  77.374   0   8  23.409  2xziB 279-282 291-296
  85.203   0   8  31.899  2xziB 291-296 305-310
  58.802   0   5  34.926  2xziB 334-343 349-356
 113.588   0  11  37.732  2xziB 349-356 368-375
 108.700   0  11   8.222  2y0oA 28-30 42-49
  89.625   0   3  14.703  2y0oA 42-49 53-60
  21.138   0   7  13.619  2y1bA 89-98 106-116
  90.148   0   9  44.866  2y24A 293-295 305-311
  67.466   0   5  24.172  2y24A 305-311 317-323
  54.803   0   6  51.227  2y24A 342-348 355-361
 110.643   0   5  45.877  2y2mA 7-9 15-18
 100.459   0   5  28.286  2y2mA 124-131 137-141
  67.851   0  21  50.746  2y2mA 185-187 209-211
 104.501   0   5  32.118  2y2mA 289-293 299-302
  92.740   0   6   9.725  2y2mA 352-357 364-370
 106.921   0   2   1.983  2y2mA 364-370 373-380
 105.033   0   2  36.065  2y2mA 441-444 447-450
 103.688   0   7  16.936  2y3mA 31-35 43-47
  90.838   0   5  12.016  2y3mA 137-140 146-151
  64.777   0   2   6.475  2y4yC 25-32 35-42
  77.436   0   2  27.615  2y4yC 35-42 45-49
  92.830   0   2  12.498  2y4yC 61-66 69-75
  72.465   0   9  39.789  2y4yC 69-75 85-91
  92.780   0   2  33.461  2y53A 10-12 15-17
 116.021   0   6  44.575  2y53A 128-135 142-150
 120.785   0  20  34.990  2y53A 362-365 386-389
  96.269   0   8  18.730  2y53A 487-489 498-500
 136.305   0   2  20.275  2y5pD 4-11 14-21
 143.680   0  20  33.209  2y5pD 37-43 64-72
  85.269   0   4  35.320  2y66A 238-242 247-251
 128.862   0   2  40.251  2y66A 247-251 254-258
  97.715   0   2   9.231  2y66A 305-310 313-317
  72.608   0  17  37.592  2y6uA 7-14 32-39
 103.112   0   5  36.092  2y78A 48-56 62-65
  52.291   0  20  10.415  2y78A 98-103 124-132
 123.387   0   2  29.069  2y7bA 7-17 20-31
  91.246   0   2  24.135  2y7bA 20-31 34-38
 135.586   0  13  21.809  2y7bA 34-38 52-54
 105.990   0   2  18.792  2y7bA 95-98 101-109
 108.609   0   2  26.799  2y7eB 118-120 123-125
  60.443   0   4  28.239  2y8gB 15-28 33-49
  74.588   0   4  27.291  2y8gB 33-49 54-63
 100.134   0   5  29.543  2y8gB 54-63 69-74
 122.015   0   2  17.793  2y8gB 81-85 88-94
  75.806   0   6  47.398  2y8gB 88-94 101-107
 100.821   0   4  46.110  2y8nB 9-11 16-19
  81.340   0   5  51.054  2y8nB 16-19 25-27
  79.385   0   6  37.699  2y8nB 59-62 69-72
  80.959   0   9  18.415  2y8yA 49-52 62-67
  57.653   0   6  42.067  2y8yA 108-110 117-119
  79.939   0  12  22.602  2y8yA 150-160 173-186
 116.216   0   2  29.209  2yb1A 62-69 72-79
 111.338   0  16  60.646  2ybyA 13-15 32-37
  47.638   0   2  20.756  2ybyA 50-55 58-60
  83.129   0  12  24.631  2ybyA 66-71 84-87
  61.549   0  14  30.969  2ybyA 91-93 108-112
  53.216   0   2  24.368  2ybyA 108-112 115-117
  62.276   0  23  43.794  2yc3A 128-134 158-166
 125.241   0   2   9.459  2ycdA 76-78 81-83
  72.041   0   3  10.912  2ychA 16-20 24-28
 116.211   0  11  65.264  2ychA 122-128 140-149
  66.772   0   4  10.253  2ychA 192-198 203-209
 134.718   0   2  39.984  2ychA 203-209 212-219
  99.549   0   6  32.481  2yeqB 14-16 23-28
 142.244   0   7  42.736  2yeqB 44-51 59-67
 127.837   0   2  19.460  2yeqB 87-94 97-105
 134.719   0   3  10.117  2yeqB 263-267 271-275
  77.242   0  13  12.810  2yeqB 384-388 402-406
 102.241   0   2   3.324  2yeqB 441-448 451-458
  85.743   0  11  45.116  2yeqB 451-458 470-477
  83.969   0   7  41.034  2yeqB 470-477 485-489
  88.331   0   4   9.563  2yfoA 3-6 11-15
  96.303   0   3  17.725  2yfoA 11-15 19-25
  63.631   0   5  36.406  2yfoA 19-25 31-38
  17.114   0  18  30.791  2yfoA 104-112 131-139
  86.927   0   4   9.193  2yfoA 131-139 144-153
  90.814   0   4   9.526  2yfoA 144-153 158-167
  93.185   0   7  33.029  2yfoA 190-196 204-209
 145.439   0   9  11.548  2yfoA 231-236 246-251
  68.001   0   5  14.526  2yfoA 257-263 269-274
 127.471   0   8  12.084  2yfoA 628-631 640-646
 106.945   0   5  17.401  2yfoA 640-646 652-659
  87.390   0   5  39.532  2yfoA 681-684 690-692
 169.238   0  32  13.840  2yfuA 10-13 46-50
 138.175   0   8  37.366  2yfuA 78-82 91-95
  68.661   0   5  54.418  2yfvC 6-8 14-16
  55.279   0   2  13.280  2ygkA 54-66 69-82
  80.176   0   2   6.284  2ygkA 69-82 85-98
  74.243   0  20  25.667  2ygkA 233-235 256-262
  99.818   0   7  42.492  2ygkA 256-262 270-274
  72.793   0  14  23.346  2ygnA 5-9 24-28
  94.899   0   5  47.179  2ygnA 115-126 132-135
  79.177   0   5  51.766  2yh5A 5-9 15-20
  89.738   0   4   2.123  2yh5A 39-45 50-55
  50.729   0  20  16.658  2yh5A 50-55 76-85
 128.322   0   2  18.244  2yh5A 76-85 88-94
  89.282   0   4   5.045  2yh6C 31-35 40-43
  73.478   0  13  11.610  2yh9C 39-43 57-62
  97.561   0   5  43.132  2yh9C 57-62 68-72
 118.273   0  15  28.907  2yhaA 157-165 181-187
  96.327   0  10  23.542  2yhaA 181-187 198-203
  84.651   0  10  31.927  2yhaA 277-282 293-297
  91.045   0   6  21.457  2yhgA 411-420 427-436
 150.817   0  26  25.579  2yhoG 31-34 61-64
 125.389   0   2   9.657  2yi9E 382-386 389-394
  94.550   0   2  18.984  2yi9E 389-394 397-403
 116.536   0   2  25.131  2yi9E 456-459 462-465
 113.319   0   2  41.286  2yi9E 556-560 563-568
  61.218   0   4  30.595  2yi9E 563-568 573-578
  73.599   0   6  30.448  2yicA 223-228 235-240
  68.398   0  24  44.662  2yijB 95-103 128-136
  46.414   0  10  15.153  2yijB 128-136 147-153
  71.340   0  12  56.099  2yijB 170-172 185-187
  62.763   0   5  42.176  2yijB 396-398 404-406
  82.254   0   4   4.135  2yilE 46-50 55-59
  89.809   0   4   9.473  2yilE 119-121 126-130
  78.399   0   5  39.037  2yimB 224-228 234-238
  79.744   0   2  28.685  2yimB 319-322 325-328
 121.561   0   3   2.089  2yj3A 89-94 98-103
 109.057   0   2  27.987  2yj3A 98-103 106-111
  71.008   0   7  17.745  2yj3A 106-111 119-123
 121.328   0   2  46.050  2yj3A 119-123 126-134
  98.093   0   2  30.878  2yjgB 3-8 11-16
  82.388   0  10  51.871  2yjgB 141-143 154-156
 101.683   0   5  51.205  2yjgB 236-241 247-253
 114.056   0   2  34.723  2yjlB 27-37 40-51
 141.091   0   7  23.869  2yjlB 73-80 88-93
  75.258   0   5  39.724  2ykfA 41-47 53-59
  82.257   0   4  53.883  2ykfA 183-186 191-195
 107.196   0   2  22.576  2ykfA 250-255 258-266
  79.621   0   4  33.767  2yleA 81-84 89-91
 100.204   0  18  23.033  2ymoA 112-119 138-145
  51.774   0   5  45.468  2ymoA 217-219 225-227
  86.124   0   4   2.756  2ymoA 235-240 245-249
 109.965   0   6  14.352  2ymoA 258-265 272-278
  99.751   0   2  21.569  2ymvA 31-36 39-44
  50.956   0   8  17.875  2ymvA 80-86 95-103
  85.455   0  21  59.145  2ymvA 269-273 295-303
 111.503   0  26  46.492  2yn0A 203-208 235-242
 114.333   0   2  26.405  2yn5A 7-14 17-23
  90.907   0   4  13.918  2yn5A 29-34 39-43
  93.106   0   5  22.217  2yn5A 61-67 73-80
 126.253   0   2  25.177  2yn5A 120-127 130-133
  98.203   0   4  13.995  2yn5A 153-163 168-170
 109.388   0   2  24.544  2yn5A 220-229 232-237
  45.699   0   2  20.508  2yn5A 239-241 244-247
  93.615   0   4  17.867  2yn5A 256-266 271-273
 124.029   0   2  15.624  2ynaA 17-22 25-32
 107.119   0   2  16.935  2ynaA 25-32 35-39
 116.526   0   2  25.625  2ynaA 80-86 89-94
 114.215   0   2  42.614  2ynaA 114-121 124-132
 107.861   0   2  19.314  2ynaA 151-156 159-169
  95.435   0   5  31.619  2ynaA 159-169 175-178
 113.362   0   2  30.915  2ynmC 7-9 12-17
  74.293   0   9   4.519  2yopC 28-34 44-47
 116.774   0   2  38.749  2yopC 44-47 50-53
  95.634   0   5  28.888  2yopC 63-70 76-82
  34.177   0  30  17.755  2yopC 104-111 142-149
  80.461   0  10  36.346  2yopC 142-149 160-163
  88.081   0   3  32.795  2yv5A 209-214 218-221
  86.205   0   4   5.847  2yvsB 2-4 9-13
  69.782   0   5  28.548  2yvsB 62-68 74-78
  55.864   0   4  37.134  2yvsB 137-142 147-155
 123.679   0   3  23.599  2yvtA 126-130 134-138
 120.353   0   2  31.307  2yvtA 224-228 231-235
  97.800   0   4   0.831  2yvtA 243-248 253-258
  93.235   0   2  28.676  2ywlB 81-84 87-92
  54.846   0   2  17.728  2ywlB 87-92 95-99
  82.036   0   3  13.515  2ywvB 9-12 16-19
  67.178   0   6  32.240  2ywvB 16-19 26-31
 144.135   0   4   9.677  2ywvB 34-37 42-45
 129.764   0   2  17.098  2ywvB 73-78 81-85
 115.707   0   2  34.541  2yxoA 249-254 257-262
  78.931   0   7  38.367  2yxyA 67-69 77-84
 111.187   0   2  18.707  2yxyA 77-84 87-92
  96.224   0   7  74.713  2yxyA 87-92 100-103
 100.425   0   5  41.150  2yy3B 37-45 51-59
  94.521   0   8  31.589  2yy8B 160-162 171-173
 110.689   0   2  30.138  2yykA 59-62 65-68
  66.955   0   2   6.633  2yykA 166-171 174-185
  82.880   0  14  16.748  2yykA 191-194 209-214
 115.808   0  22  47.310  2yykA 220-224 247-258
 113.109   0   2  25.304  2yysB 3-10 13-20
 114.322   0   2  20.379  2yyyB 285-295 298-305
  94.638   0   5  48.611  2yziB 40-44 50-55
 116.338   0   2  46.739  2yziB 105-110 113-119
 108.673   0   2  34.652  2yzsB 10-15 18-22
  76.583   0   4  15.714  2yzsB 18-22 27-30
 103.435   0   5  34.362  2yzsB 61-64 70-74
 122.392   0   2  16.818  2yzsB 245-248 251-254
  50.757   0   6  52.176  2yzsB 273-275 282-284
  77.134   0   5  25.429  2yztA 8-11 17-21
  88.732   0   4  11.253  2yztA 17-21 26-30
  64.511   0   8  24.580  2yzyA 23-30 39-47
  99.540   0   4   3.485  2yzyA 39-47 52-59
  97.676   0   7  44.360  2yzyA 52-59 67-70
  79.778   0   4   9.334  2yzyA 67-70 75-79
  85.601   0   4  11.114  2yzyA 75-79 84-88
  60.122   0   2  19.134  2yzyA 118-125 128-136
  47.389   0   8  22.261  2yzyA 128-136 145-151
  92.234   0   5  32.497  2yzyA 145-151 157-163
 102.356   0   5  36.799  2yzyA 157-163 169-180
  80.285   0   9  12.684  2z0bE 69-79 89-95
 120.750   0   2  23.785  2z0dA 29-31 34-36
 124.664   0   2  27.421  2z0dA 255-262 265-273
 117.803   0   2  26.002  2z0dA 265-273 276-280
 116.110   0   2  24.335  2z0jF 222-228 231-236
  76.751   0   2  29.728  2z0rL 22-24 27-32
 117.050   0  10  38.449  2z0rL 76-79 90-92
  62.693   0   4  35.153  2z0xA 48-55 60-66
  94.848   0   5  43.425  2z0xA 126-129 135-139
 126.925   0   2  22.046  2z14A 16-28 31-44
  85.424   0   4  13.455  2z14A 31-44 49-53
  99.813   0  13  17.809  2z14A 49-53 67-71
 118.732   0   2  26.887  2z14A 94-97 100-106
  77.440   0   5  21.770  2z2nA 17-22 28-32
  70.041   0   4  17.211  2z2nA 28-32 37-41
  87.016   0   5  16.949  2z2nA 37-41 47-51
  69.293   0   5  28.954  2z2nA 59-64 70-74
  79.004   0   4  18.757  2z2nA 70-74 79-83
  70.188   0   5  27.108  2z2nA 79-83 89-93
  63.634   0   5  32.103  2z2nA 101-106 112-116
  74.647   0   4  18.703  2z2nA 112-116 121-125
  89.660   0   5  24.537  2z2nA 121-125 131-135
  59.034   0   5  35.583  2z2nA 143-148 154-158
  76.390   0   4  19.455  2z2nA 154-158 163-167
  88.740   0   5  21.304  2z2nA 163-167 173-177
  57.888   0   5  33.793  2z2nA 185-190 196-200
  73.256   0   4  17.348  2z2nA 196-200 205-209
  91.948   0   5  23.299  2z2nA 205-209 215-219
  79.204   0   5  32.711  2z2nA 227-232 238-242
  73.874   0   4  19.118  2z2nA 238-242 247-252
  98.034   0   3  24.310  2z2nA 247-252 256-261
  73.987   0   4  23.754  2z2nA 272-274 279-282
  65.548   0   4  21.442  2z2nA 279-282 287-292
  69.849   0   5  20.848  2z30B 24-28 34-39
  82.699   0   4  27.417  2z3jB 29-35 40-44
  67.287   0   5  51.794  2z3jB 103-107 113-117
 125.230   0   2  13.989  2z51A 26-33 36-42
 133.728   0   2   7.802  2z51A 108-115 118-124
  92.485   0  10  12.905  2z5bA 6-13 24-31
 100.704   0   9  24.907  2z5bA 24-31 41-47
  81.012   0  15  33.039  2z5bA 58-67 83-89
  87.795   0  16  35.776  2z5bB 4-9 26-33
  74.072   0   4  15.101  2z5bB 26-33 38-44
  96.979   0  38  35.161  2z5bB 50-56 95-101
 114.094   0   2  31.172  2z5eA 9-16 19-27
  82.895   0   3  11.796  2z5eA 19-27 31-37
  87.792   0  11  40.788  2z5eA 44-50 62-66
 122.410   0   2  18.758  2z5wA 39-43 46-49
 120.527   0   2  48.087  2z5wA 71-76 79-87
  77.617   0   5  36.088  2z69B 64-69 75-81
 113.484   0   5  32.302  2z6oA 59-63 69-78
 112.911   0   2  22.525  2z6oA 69-78 81-90
 129.375   0   7   2.998  2z6rA 202-207 215-220
  95.974   0   7  16.173  2z72A 8-14 22-27
 115.023   0   2  32.250  2z72A 22-27 30-35
 112.736   0   2  19.582  2z72A 198-200 203-205
 141.256   0   4  20.363  2z72A 293-295 300-302
  94.784   0   2  19.508  2z72A 315-319 322-326
  81.911   0   5  32.030  2z72A 322-326 332-337
  70.611   0   6  31.068  2z7bA 63-67 74-78
 106.925   0  12  50.852  2z7bA 74-78 91-95
 104.322   0   3  11.601  2z7bA 193-196 200-205
  77.134   0   8  22.954  2z84A 140-142 151-158
  91.495   0   5  29.415  2z84A 151-158 164-169
  90.329   0  19  27.003  2z84A 164-169 189-193
 112.450   0   2  31.482  2z8fB 193-196 199-202
  59.028   0   2  16.149  2z98A 118-121 124-127
  72.707   0  12  25.785  2z9wB 189-192 205-209
  98.829   0  14  42.458  2zb4A 8-14 29-35
  70.599   0   2  23.863  2zblA 97-99 102-105
  82.898   0  12  27.006  2zd7A 83-90 103-109
  55.229   0   9   8.836  2zd7A 103-109 119-128
  92.575   0   9  36.292  2zd7A 119-128 138-140
  64.291   0   7  25.367  2zdpB 36-43 51-59
  65.284   0  21  34.480  2zdsE 240-242 264-266
  96.043   0  13  20.185  2zejB 39-44 58-63
  64.408   0   9  34.000  2zexB 27-30 40-43
  73.467   0   7  25.607  2zexB 79-86 94-101
  65.980   0   2   6.729  2zfdB 59-64 67-72
 130.889   0   4   7.119  2zfdB 67-72 77-87
 123.844   0   2  24.651  2zfdB 77-87 90-99
 107.173   0   2  43.625  2zfnA 69-81 84-97
 115.630   0   5  20.750  2zfnA 84-97 103-114
  89.396   0   5  10.473  2zfuB 171-177 183-190
  88.160   0   9  20.246  2zfyA 194-198 208-212
  99.024   0   2  11.276  2zfyA 221-225 228-233
  83.695   0   3   5.011  2zgyB 2-7 11-17
  65.401   0   5  26.080  2zgyB 11-17 23-29
 102.359   0   2  28.148  2zgyB 47-50 53-57
  66.061   0   4  11.870  2zgyB 165-171 176-182
 111.870   0   5  21.344  2zgyB 176-182 188-194
  87.848   0   4  29.696  2zk9X 61-72 77-91
  66.569   0   5  45.126  2zk9X 77-91 97-101
  82.703   0   6  33.543  2zkmX 21-26 33-40
  79.030   0   5  12.633  2zkmX 33-40 46-50
  85.613   0   5  20.005  2zkmX 46-50 56-60
  43.738   0  28  13.912  2zkmX 64-69 98-103
 115.009   0   7  19.477  2zkmX 98-103 111-117
 120.148   0   3  41.036  2zkmX 746-753 757-765
  78.779   0  13  22.633  2zkmX 772-776 790-798
  68.223   0   6  15.271  2zktA 153-155 162-166
  79.586   0  16  21.817  2zktA 339-344 361-366
  98.917   0   2  24.485  2znrA 36-44 47-55
  94.513   0   4  23.811  2znrA 58-60 65-67
  84.676   0   4   8.034  2znrA 117-122 127-133
  78.422   0   5  46.264  2zogA 70-72 78-80
 110.873   0   2  28.531  2zogA 123-125 128-130
 128.938   0   4  18.014  2zosB 60-62 67-71
 101.364   0   2  29.599  2zosB 82-84 87-91
  71.277   0   4  28.028  2zosB 164-167 172-175
 131.640   0  11  38.941  2zouA 24-28 40-47
  68.218   0   7  53.780  2zouA 85-87 95-97
  11.877   0  39  22.765  2zpaB 350-354 394-400
  96.971   0   4  39.326  2zpaB 394-400 405-415
  37.376   0  38  20.822  2zpaB 405-415 454-463
  93.227   0  11  14.080  2zpaB 510-514 526-532
 115.355   0   2  39.078  2zptX 13-15 18-20
 108.689   0   5  21.404  2zq0A 23-26 32-38
  69.146   0   5  32.637  2zq0A 32-38 44-50
 125.671   0   2  40.244  2zq0A 44-50 53-60
  68.798   0   9  21.131  2zq0A 97-110 120-133
  82.513   0   4  18.135  2zq0A 120-133 138-147
  82.706   0   2   5.452  2zq0A 138-147 150-157
  76.397   0  12  24.620  2zq0A 182-185 198-201
  68.374   0   5  22.238  2zq0A 231-234 240-246
  91.118   0   4  19.264  2zq0A 254-259 264-269
 113.660   0   3  24.684  2zq0A 624-633 637-644
 100.088   0   5  34.917  2zq0A 637-644 650-656
 106.304   0  12  37.356  2zq0A 676-683 696-703
 123.477   0   2  26.788  2zqmA 56-59 62-65
  79.145   0   5  45.414  2zqoA 4-8 14-17
 107.149   0   9  27.462  2zqoA 14-17 27-31
  72.321   0   5  45.736  2zqoA 44-46 52-54
  67.423   0   6  36.871  2zqoA 60-62 69-71
 109.647   0   2  32.294  2zqoA 82-85 88-91
 117.571   0   5  38.323  2zqoA 88-91 97-101
  99.871   0  10  50.870  2zqoA 97-101 112-116
  40.840   0  12  37.675  2zsjC 33-35 48-53
  83.982   0  11  41.692  2zt5A 80-82 94-96
  95.366   0   7  48.584  2zt5A 229-231 239-242
  51.801   0  14  35.492  2zt5A 267-276 291-301
  79.680   0  11  50.393  2zt5A 318-322 334-337
  50.557   0  12  31.481  2zt5A 373-377 390-397
  42.033   0   2  18.574  2zt5A 390-397 400-408
  82.454   0   7  35.489  2zt5A 539-541 549-551
  79.381   0  10  41.561  2zt5A 614-618 629-634
  89.956   0   5  23.785  2zt5A 629-634 640-644
 116.215   0   2  17.458  2ztbB 37-40 43-46
  64.054   0   3   3.784  2ztbB 126-132 136-142
  39.433   0  11  24.457  2ztbB 168-198 210-214
 126.439   0   2  38.168  2zu0C 26-30 33-39
 106.974   0   2  48.746  2zu0C 234-239 242-247
 125.842   0   2  14.704  2zu9A 9-12 15-18
  62.500   0   5  23.007  2zuvB 129-131 137-141
  85.284   0   5  39.935  2zuvB 220-222 228-231
 137.331   0   7  10.910  2zuvB 643-646 654-659
 119.188   0   2  25.486  2zuvB 654-659 662-667
  82.252   0   4   7.549  2zuvB 704-709 714-719
  84.922   0   5  31.051  2zuvB 725-730 736-741
  55.116   0   4  38.456  2zuxB 13-16 21-24
  81.105   0   8  28.099  2zuxB 112-120 129-136
 125.355   0  15  24.937  2zuxB 129-136 152-156
 103.442   0   5  28.713  2zuxB 152-156 162-167
  63.781   0   8  20.562  2zuxB 182-184 193-198
  77.912   0  31  31.576  2zuxB 193-198 230-235
 100.713   0   5  31.137  2zuxB 230-235 241-246
  77.723   0   7  25.462  2zuxB 268-273 281-286
 113.359   0   6   9.750  2zuxB 281-286 293-300
  91.293   0   2  18.904  2zuxB 293-300 303-311
  67.509   0   8  22.150  2zuxB 329-331 340-343
 120.624   0   2  18.765  2zuxB 340-343 346-348
  86.607   0   5  30.505  2zuxB 346-348 354-357
  50.739   0   9  16.681  2zuxB 366-369 379-383
  48.484   0   9  20.681  2zuxB 379-383 393-397
 106.218   0   5  28.124  2zuxB 393-397 403-407
  64.203   0   9  16.203  2zuxB 417-419 429-432
  98.899   0   2  16.922  2zuxB 429-432 435-437
  78.195   0   8  34.984  2zuxB 454-456 465-468
  98.628   0   2  20.549  2zuxB 465-468 471-476
  82.338   0   4  22.809  2zuxB 471-476 481-487
  64.849   0   8  10.764  2zuxB 503-505 514-519
 109.052   0   4  29.271  2zuxB 514-519 524-528
  54.684   0   2  19.689  2zvyB 42-47 50-56
 127.196   0  30  23.290  2zw2A 5-14 45-52
  89.086   0   3  40.529  2zw5B 69-75 79-86
  65.448   0   7  13.881  2zw5B 79-86 94-99
  66.040   0   8  29.534  2zw5B 150-157 166-174
 134.157   0   8  23.842  2zw5B 219-223 232-237
  85.208   0   5  28.231  2zw5B 283-288 294-299
  64.264   0  34  27.737  2zwaB 303-308 343-349
 118.522   0   2  22.509  2zwaB 392-396 399-403
  47.725   0  10  28.618  2zwaB 399-403 414-419
  77.309   0   4  31.723  2zwaB 414-419 424-428
 115.087   0   4  33.372  2zwaB 444-448 453-457
  59.706   0  13  19.326  2zwaB 453-457 471-474
  80.020   0   4  13.230  2zwaB 471-474 479-482
  73.366   0   5  26.213  2zwaB 494-497 503-506
  36.457   0   8  21.600  2zwaB 503-506 515-519
  80.146   0   4  14.970  2zwaB 515-519 524-527
  86.880   0   4  10.742  2zwaB 543-547 552-556
  46.484   0  12   8.965  2zwaB 552-556 569-575
  63.919   0   8  34.489  2zwaB 569-575 584-591
 140.066   0   2  21.814  2zwaB 601-606 609-613
  42.319   0  14  24.626  2zwaB 609-613 628-632
  90.182   0   4  11.753  2zwaB 628-632 637-640
  91.045   0   6  22.296  2zwaB 659-661 668-671
 107.659   0  18  28.060  2zxeB 274-280 299-301
 119.910   0   2  18.497  2zxrA 359-363 366-370
 123.846   0   3  11.914  2zxrA 391-393 397-401
 114.035   0   5  30.297  2zxrA 469-473 479-484
 125.211   0   2  29.288  2zxrA 479-484 487-492
 105.200   0   2  26.453  2zxrA 503-514 517-528
  98.015   0  12  20.172  2zy4D 307-312 325-330
 114.941   0  14  31.448  2zyrB 261-268 283-287
  86.410   0   5  38.028  2zyrB 300-306 312-316
  66.997   0   5  10.621  2zyrB 439-445 451-457
  57.615   0   9  32.111  2zzjA 23-27 37-43
  48.368   0  10  27.151  2zzjA 87-95 106-115
 112.046   0   2  30.992  2zzjA 106-115 118-126
 119.915   0   8  17.851  2zzjA 118-126 135-145
 119.186   0   6  14.292  2zzjA 152-159 166-172
 115.583   0   2  42.916  2zzjA 166-172 175-183
  82.235   0   5  41.360  3a07A 17-20 26-29
  83.415   0   5  41.486  3a07A 55-58 64-67
  74.896   0   5  33.434  3a07A 77-79 85-87
  81.907   0   5  49.793  3a07A 85-87 93-96
  83.555   0   5  43.088  3a07A 93-96 102-105
 115.337   0   2  30.581  3a09A 212-214 217-219
 109.934   0   2  35.340  3a09A 354-357 360-363
 154.544   0  10  10.083  3a0oB 53-58 69-74
  97.413   0   4   2.522  3a0oB 495-498 503-508
 113.841   0   8   0.842  3a0oB 503-508 517-522
  37.770   0  15   9.412  3a0oB 517-522 538-543
  96.777   0   2  35.749  3a0oB 538-543 546-549
 103.619   0   2   2.141  3a0oB 598-605 608-614
  75.974   0  11  15.250  3a0oB 608-614 626-636
 117.862   0   3  23.483  3a0oB 626-636 640-649
  82.848   0   3   4.496  3a0oB 671-675 679-688
  70.196   0  16  31.606  3a0oB 694-699 716-722
  85.479   0   4   9.075  3a0oB 746-750 755-761
 102.074   0   5  20.644  3a0oB 755-761 767-773
  84.309   0   4  52.433  3a0sA 2-8 13-17
 102.740   0   2  33.543  3a0sA 60-67 70-78
  68.947   0  11  29.883  3a0sA 70-78 90-95
 120.187   0   2  16.374  3a0yB 68-76 79-87
  87.251   0   2  27.979  3a0yB 129-135 138-146
  62.882   0   5  27.395  3a16C 99-105 111-119
 154.532   0   7  33.035  3a16C 214-217 225-229
 101.129   0   5  64.892  3a16C 278-287 293-303
  66.145   0   2   8.280  3a1jA 26-32 35-41
 101.815   0   5   9.241  3a1jA 35-41 47-53
  63.940   0   7  13.601  3a1jA 94-100 108-114
  95.676   0   4  11.482  3a1jA 108-114 119-124
  68.955   0   5  30.869  3a1jA 165-170 176-180
 107.136   0  15   8.782  3a1jA 176-180 196-199
 100.632   0   6  17.292  3a1jA 235-240 247-252
  92.118   0   3   3.228  3a1jA 247-252 256-262
  90.699   0   3  10.305  3a1jB 30-35 39-44
  89.538   0   9   6.149  3a1jB 39-44 54-60
  49.454   0   5  26.882  3a1jB 99-107 113-120
 111.220   0   8  18.823  3a1jB 113-120 129-135
  85.782   0   5  14.571  3a1jB 180-185 191-196
  80.790   0   4   5.214  3a1jB 191-196 201-206
 114.931   0   3   7.284  3a1jB 251-257 261-268
 121.543   0   2  20.750  3a1jB 261-268 271-278
  70.250   0   2   5.453  3a1jC 27-33 36-42
 120.940   0   4  15.549  3a1jC 36-42 47-54
  77.823   0   6  24.115  3a1jC 95-100 107-113
 129.726   0   2  17.164  3a1jC 107-113 116-122
  44.837   0   6   9.680  3a1jC 164-169 176-182
  84.021   0   2   9.088  3a1jC 176-182 185-191
  89.237   0   4  24.078  3a1jC 228-234 239-246
  77.693   0   5  40.150  3a1jC 239-246 252-259
  88.441   0   8   8.446  3a2eA 42-47 56-62
  98.997   0   2   2.187  3a2eA 92-96 99-104
 132.168   0   2  38.027  3a2zA 45-48 51-55
  92.044   0   5  33.225  3a2zA 89-92 98-105
  67.557   0  10  10.543  3a2zA 117-120 131-138
  87.463   0   3  21.434  3a2zA 131-138 142-146
 110.799   0  16  36.601  3a2zA 142-146 163-170
 100.027   0   2  18.912  3a2zA 163-170 173-176
 119.139   0   2  23.743  3a4cA 71-76 79-84
  94.251   0   6  21.421  3a4rB 9-13 20-24
 147.123   0   8  12.509  3a57A 43-46 55-63
 122.338   0   2  26.239  3a57A 66-74 77-88
 124.965   0   2  41.443  3a57A 77-88 91-99
  88.195   0   2  13.240  3a57A 123-130 133-142
 110.418   0   2  27.180  3a57A 133-142 145-153
 140.993   0   9  17.016  3a5pA 17-20 30-34
 114.509   0   5   3.335  3a5pA 30-34 40-43
  23.891   0  10  25.631  3a5pA 40-43 54-60
 125.449   0   2  44.124  3a5pA 54-60 63-70
 101.889   0   3  18.646  3a5pA 74-81 85-89
  98.884   0   6  27.769  3a5pA 85-89 96-99
  55.451   0   4  38.642  3a6rB 15-21 26-32
  92.026   0   3  21.453  3a6rB 37-39 43-48
  79.308   0  10   5.692  3a6rB 63-70 81-92
  21.489   0  16  29.014  3a6rB 81-92 109-120
 109.623   0   7  52.959  3a72A 52-57 65-70
  39.828   0  12  27.225  3a72A 79-87 100-106
 106.237   0   7  28.086  3a72A 100-106 114-121
 116.232   0   7  45.909  3a72A 114-121 129-137
 104.050   0   2  24.268  3a72A 149-157 160-167
  57.821   0   9  29.498  3a72A 160-167 177-183
 121.296   0   9  49.812  3a72A 177-183 193-196
  72.662   0   5  26.258  3a72A 204-212 218-225
  77.005   0  11  66.212  3a72A 218-225 237-242
  83.760   0   7  18.443  3a72A 269-273 281-285
  75.698   0   6  37.915  3a72A 281-285 292-295
 115.535   0   8  40.551  3a72A 292-295 304-306
  81.981   0   7  18.134  3a72A 317-320 328-333
  59.726   0  10  10.990  3a72A 328-333 344-350
  55.742   0  18  44.239  3a8gB 128-131 150-156
  87.992   0  22  17.396  3a8gB 150-156 179-185
  54.180   0  12  35.946  3a8gB 179-185 198-204
  61.698   0  10  42.969  3a98B 36-39 50-55
  78.762   0   5  22.097  3a98B 50-55 61-67
 108.358   0  15  37.761  3a98B 61-67 83-85
  39.473   0  22  22.170  3a98B 89-94 117-122
 103.190   0   3  19.687  3a98B 117-122 126-131
  86.919   0   8  41.721  3a99A 45-50 59-64
  89.908   0   5  50.999  3a99A 59-64 70-77
  75.255   0   5  54.894  3a99A 84-86 92-94
  87.923   0   2   9.949  3a99A 113-119 122-128
  93.454   0   4  20.564  3a99A 180-183 188-191
  57.255   0  10  49.249  3a9sA 436-439 450-453
  80.492   0   4  22.911  3aa0A 86-89 94-99
  82.457   0   4  20.163  3aa0A 94-99 104-110
 117.097   0   2  30.421  3aa0A 140-148 151-164
  95.072   0   4   9.335  3aa0A 151-164 169-182
 128.258   0   2  14.292  3aa0A 169-182 185-198
  95.759   0   5   6.821  3aa0A 185-198 204-217
  69.434   0   6  49.129  3aa0B 49-51 58-60
  68.377   0   3  25.419  3aa0B 116-123 127-137
 104.915   0   7  10.329  3aa0B 127-137 145-157
 100.499   0   6  33.740  3aa0B 145-157 164-181
  46.147   0   3   2.830  3aa0B 164-181 185-202
  81.421   0   6  41.865  3aafB 83-87 94-98
 104.886   0   2  37.902  3abiB 189-193 196-200
 112.186   0   2  21.082  3abiB 207-211 214-220
  40.166   0  14  69.182  3abiB 214-220 235-242
  75.032   0   3  11.477  3abiB 281-291 295-303
 106.410   0   2  39.681  3achA 53-57 60-68
  94.898   0  10  38.541  3adrB 6-10 21-26
  67.324   0   4  12.322  3adrB 21-26 31-34
  77.657   0   4  23.411  3adrB 132-134 139-144
  77.830   0   8  38.689  3adrB 139-144 153-157
 131.243   0   2  14.198  3adrB 153-157 160-162
 114.978   0   2  27.729  3adrB 169-171 174-176
  56.153   0   3  17.686  3adrB 203-205 209-211
  82.483   0   4   6.303  3adyA 128-133 138-143
 118.417   0   2  23.273  3aeiA 47-50 53-56
  88.520   0   7  37.673  3afoA 23-25 33-36
 105.167   0   7  21.943  3afoA 181-186 194-198
 122.125   0   2  42.317  3afoA 213-219 222-229
  64.532   0   9  23.956  3afoA 259-264 274-276
 128.404   0   2  40.224  3afoA 300-303 306-310
 115.146   0   5   6.918  3agcA 49-51 57-65
  96.056   0   6  11.920  3agcA 57-65 72-83
  70.463   0   5  20.467  3agcA 72-83 89-99
  88.803   0   8  18.298  3agcA 89-99 108-114
  91.068   0   4  22.360  3agcA 108-114 119-125
  56.063   0  16  70.282  3agcA 161-163 180-185
 134.755   0   2  19.683  3agnA 6-9 12-15
 119.333   0  19  45.822  3agnA 60-64 84-89
 110.533   0   5  30.042  3agnA 84-89 95-100
  75.990   0   6  51.185  3agyB 20-31 38-49
  94.984   0  14  11.642  3agyB 58-61 76-82
 126.725   0   2  23.614  3agyB 89-91 94-102
  77.780   0   5  39.587  3agyB 110-115 121-126
 106.653   0  16  18.626  3agyB 135-138 155-162
  89.714   0   2  37.622  3ahnB 150-152 155-157
  88.139   0   4  18.860  3ahnB 328-332 337-341
  67.761   0   7  13.357  3aiaA 56-62 70-75
 112.710   0   2  18.045  3aihB 6-10 13-18
 105.390   0   3   2.573  3aihB 13-18 22-26
  88.506   0  12  10.351  3aihB 64-71 84-91
  77.930   0   5  16.843  3aihB 101-106 112-119
  60.841   0   5  20.605  3aj1A 82-87 93-99
  56.328   0   6  50.547  3aj4A 8-14 21-28
  75.839   0   4  12.406  3aj4A 21-28 33-37
 135.816   0   7  40.859  3aj4A 33-37 45-50
  33.532   0  17  18.873  3aj4A 55-60 78-83
  87.366   0   4   7.036  3aj4A 78-83 88-92
  66.863   0   6  42.826  3aj7A 164-166 173-175
 112.885   0   7  29.016  3aj7A 513-517 525-532
 128.823   0   2  15.099  3aj7A 525-532 535-542
  86.287   0   6  43.987  3ajdA 248-250 257-259
  72.429   0   6   7.842  3ajdA 257-259 266-273
  80.438   0   2  16.755  3ajvA 33-38 41-47
 110.109   0   2  24.596  3ajvA 127-132 135-143
  83.382   0   5  25.806  3ajvA 166-172 178-182
 130.023   0   2  28.084  3ak5A 61-64 67-69
  91.007   0   5  32.418  3ak5A 146-149 155-159
 131.089   0   4  31.784  3ak5A 174-176 181-184
  66.592   0   4  25.838  3ak5A 212-215 220-223
  93.869   0   4   5.216  3ak5A 270-275 280-284
 102.954   0   4  26.644  3ak5A 280-284 289-293
 110.093   0  10  38.268  3ak5A 612-616 627-631
  85.009   0   6  20.393  3akeA 67-69 76-79
 106.169   0   2  36.104  3akjB 24-29 32-37
 118.182   0   2  34.606  3akjB 74-79 82-88
  94.433   0   5  30.227  3akjB 162-166 172-174
 107.746   0   2  29.645  3aksA 6-10 13-19
  83.110   0   4  19.586  3aksA 25-29 34-39
  73.853   0   3  20.662  3aksA 72-81 85-93
  89.575   0   2  25.754  3aksA 103-110 113-122
  40.316   0  11  22.283  3aksA 113-122 134-141
 124.187   0   2  43.476  3aljA 82-86 89-94
  96.457   0   3   4.968  3aljA 130-134 138-141
  85.456   0   4  26.149  3aljA 138-141 146-148
  65.849   0   5   2.736  3aljA 199-204 210-216
  99.487   0   4  26.096  3aljA 210-216 221-227
  74.247   0   5  16.747  3amiA 7-11 17-22
  66.265   0   4   9.185  3amiA 79-84 89-96
  74.421   0   9  11.248  3amiA 297-300 310-316
  91.206   0   2  18.964  3amlA 59-63 66-72
  93.873   0   6  36.654  3amlA 121-127 134-136
  80.451   0   4   7.001  3amlA 589-595 600-605
 110.954   0   2  20.709  3amlA 600-605 608-613
  94.768   0   9  22.460  3amrA 26-32 42-47
  84.683   0   3  22.686  3amrA 42-47 51-55
 103.879   0   5  40.111  3amrA 51-55 61-65
  83.311   0   6  42.167  3amrA 100-106 113-115
  66.570   0   6  24.429  3amrA 133-137 144-149
  96.143   0   4  16.676  3amrA 144-149 154-162
  66.597   0   5  42.912  3amrA 154-162 168-177
  87.675   0   4   7.046  3amrA 182-188 193-198
  96.231   0   3  10.896  3amrA 193-198 202-207
 107.736   0   9  40.935  3amrA 202-207 217-221
 114.660   0   5  15.392  3amrA 231-238 244-250
  85.041   0   4  23.104  3amrA 244-250 255-260
  99.886   0   6  35.394  3amrA 255-260 267-273
  72.169   0  11   0.649  3amrA 288-291 303-307
  92.331   0   3  16.392  3anoB 86-89 93-97
  82.084   0   9  38.708  3anoB 93-97 107-111
  49.372   0  16  10.406  3anoB 148-152 169-174
 130.444   0   2  30.257  3aonA 96-104 107-115
  90.020   0   6  24.652  3aotA 45-53 60-70
  84.512   0   4   5.884  3aotA 76-83 88-107
  97.160   0   4   9.172  3aotA 88-107 112-136
  75.661   0   5  41.110  3aotA 112-136 142-155
  77.555   0   4  24.445  3apsA 78-85 90-95
 107.980   0   2  27.554  3aq2B 144-151 154-161
  55.735   0   8  32.393  3ar4A 127-130 139-142
 129.792   0   2   3.835  3ar4A 363-374 377-385
  95.053   0  10  45.393  3ar4A 377-385 396-398
  55.889   0   6  44.239  3ar4A 425-428 435-438
  88.783   0   7   3.738  3ar4A 480-486 494-501
 110.557   0  10  45.608  3ar4A 494-501 512-517
 125.373   0   2  26.152  3ar4A 526-531 534-537
 142.435   0  23  46.794  3ar4A 561-568 592-601
 102.853   0  11  36.548  3atsA 21-26 38-46
 111.169   0   2  32.673  3atsA 38-46 49-59
  55.106   0   9   0.644  3atsA 95-99 109-113
 122.954   0   2  47.920  3atsA 234-237 240-244
 110.710   0   2  31.222  3awuB 45-49 52-58
  54.614   0  13  25.896  3awuB 52-58 72-76
  81.046   0   5  32.900  3awuB 83-85 91-93
 107.436   0   2  49.827  3awuB 91-93 96-101
  67.315   0  31  22.943  3axbA 134-137 169-172
  89.647   0   5  14.825  3axbA 301-303 309-313
  79.991   0   4  20.233  3axbA 309-313 318-322
  68.650   0   6   6.663  3axbA 381-383 390-394
  73.538   0   5  41.228  3axbA 420-422 428-430
  88.273   0  26  37.444  3axjB 159-161 188-190
  73.941   0   4  24.652  3ayhB 118-121 126-131
  83.356   0   8  11.957  3ayhB 126-131 140-142
 119.701   0  10  19.782  3ayjB 120-125 136-138
 122.025   0   2   7.357  3ayjB 176-180 183-187
  50.765   0   7  32.221  3ayjB 373-379 387-392
  76.501   0   5  34.207  3ayjB 387-392 398-403
 117.160   0   9  24.429  3ayjB 429-432 442-445
  40.087   0   5  16.650  3ayjB 503-506 512-517
  84.890   0  11  40.962  3ayjB 512-517 529-538
 120.131   0   2  23.657  3azoB 27-32 35-41
  66.001   0   7  47.377  3azoB 35-41 49-54
  74.804   0   5  28.722  3azoB 49-54 60-62
  98.114   0   7   5.998  3azoB 82-85 93-97
  56.564   0   6  38.031  3azoB 93-97 104-107
  78.422   0   4  16.275  3azoB 130-138 143-151
 114.440   0   7  32.013  3azoB 143-151 159-167
 121.938   0  10  43.413  3azoB 201-207 218-224
  77.859   0   5  43.660  3azoB 218-224 230-238
  74.025   0   5  29.706  3azoB 244-249 255-259
  57.172   0   6  32.094  3azoB 255-259 266-270
  95.719   0   6  36.780  3azoB 266-270 277-279
  80.219   0   5  19.194  3azoB 299-301 307-311
  89.304   0   5  30.832  3azoB 307-311 317-321
  88.036   0   6  27.287  3azoB 317-321 328-330
 119.655   0   2  20.613  3azoB 337-345 348-355
 103.535   0   2  15.165  3azoB 348-355 358-366
  79.537   0   5  28.508  3azoB 358-366 372-376
  74.645   0   5  45.008  3azoB 392-397 403-409
 106.185   0   2  33.887  3b0gA 56-59 62-65
  73.375   0   8  35.982  3b0gA 124-126 135-138
  66.455   0   5  29.690  3b0gA 167-169 175-180
 115.803   0   2  30.763  3b0gA 273-280 283-290
  69.836   0   5  37.938  3b0gA 384-387 393-398
  83.022   0   5  36.877  3b0gA 424-427 433-439
  77.243   0   5  57.640  3b0gA 522-530 536-544
 105.892   0  11  48.338  3b0gA 536-544 556-563
 101.676   0   3   9.973  3b0xA 221-227 231-236
  77.542   0   4  35.491  3b0xA 231-236 241-247
  64.707   0   2   5.687  3b0xA 279-281 284-287
 133.078   0   2  42.174  3b0xA 284-287 290-293
 108.549   0   6  39.247  3b1lX 2-6 13-16
 124.781   0   5  35.029  3b21A 143-148 154-159
  74.069   0   4  30.356  3b21A 154-159 164-167
  90.420   0   4  53.405  3b33A 19-23 28-32
 112.063   0   2  27.158  3b33A 76-85 88-101
 116.647   0   2  32.385  3b33A 88-101 104-113
 108.638   0   5  17.660  3b34A 39-49 55-65
  83.068   0   2  16.243  3b34A 95-98 101-104
 123.068   0   2  31.495  3b34A 129-133 136-140
  76.679   0   4   9.572  3b34A 181-187 192-203
  76.036   0   5  30.307  3b34A 216-223 229-236
  80.267   0   4   8.421  3b34A 468-476 481-489
  97.977   0   5  43.963  3b42B 49-53 59-61
  91.602   0   2  31.161  3b42B 82-88 91-99
  73.812   0  19  28.677  3b42B 91-99 119-125
 112.035   0   2  37.624  3b5eA 66-68 71-73
  83.452   0   5  33.741  3b5mC 7-12 18-23
  94.758   0   9  27.541  3b5mC 26-28 38-41
  87.423   0   8  50.938  3b5mC 84-86 95-97
 105.823   0   6   9.242  3b5mC 102-112 119-129
 113.144   0   2  28.548  3b6hA 54-59 62-67
  84.715   0   5  38.344  3b6hA 355-358 364-367
 130.144   0  26  33.116  3b6hA 452-456 483-488
  50.927   0  22  42.091  3b77C 5-7 30-35
  92.562   0   3   3.642  3b77C 30-35 39-44
  78.222   0   2   8.923  3b77C 39-44 47-52
 106.563   0   9  18.091  3b77C 47-52 62-67
  80.622   0   7  15.065  3b77C 73-79 87-94
 126.842   0   2  24.163  3b77C 87-94 97-104
  95.903   0   3  23.018  3b79A 72-76 80-88
  82.751   0   4   2.121  3b79A 80-88 93-97
  68.605   0   8  52.537  3b79A 93-97 106-109
  77.397   0   4  28.128  3b7cA 37-39 44-46
 102.139   0   4  28.350  3b7cA 67-77 82-92
  82.136   0   6  24.379  3b7cA 82-92 99-109
 105.617   0   2  34.552  3b7cA 99-109 112-121
  72.283   0   2  11.142  3b7fA 24-29 32-38
 107.960   0   6  34.119  3b7fA 32-38 45-51
  86.489   0   7  19.959  3b7fA 57-62 70-75
  26.374   0   5  33.944  3b7fA 70-75 81-86
  84.037   0   8  25.759  3b7fA 116-122 131-136
 109.800   0   3  43.884  3b7fA 131-136 140-143
  89.007   0   7  15.481  3b7fA 178-184 192-197
  51.057   0   2  15.900  3b7fA 192-197 200-204
  75.056   0   6  21.074  3b7fA 234-239 246-251
  63.543   0   2   5.403  3b7fA 246-251 254-259
  58.010   0  19  24.820  3b7fA 293-295 315-318
 115.722   0   7  39.261  3b7fA 315-318 326-328
  86.402   0   7  21.832  3b7fA 346-348 356-359
  71.671   0   5  16.669  3b7fA 356-359 365-368
 113.861   0   7  52.258  3b7fA 365-368 376-379
  92.321   0   4  24.000  3b8fB 24-31 36-39
  72.382   0   9  54.052  3b8fB 104-106 116-118
 111.729   0   3  12.479  3b8lC 87-102 106-119
  85.165   0   4  20.228  3b8lC 106-119 124-138
  51.388   0   2  20.516  3b8lC 124-138 141-151
  71.257   0  10  12.411  3b8oF 93-96 107-112
  79.307   0  12  24.479  3b8xA 182-185 198-202
  61.470   0  18  10.804  3b9tB 198-205 224-231
  77.277   0   6  29.045  3b9tB 224-231 238-246
  90.224   0   3  14.419  3b9tB 387-389 393-399
  85.656   0   8  29.273  3b9tB 457-460 469-475
 117.526   0   2  20.150  3ba3A 16-23 26-33
  93.477   0  10   7.607  3ba3A 63-68 79-82
  91.327   0   6  16.036  3ba3A 128-132 139-143
 136.283   0   2   8.856  3bamA 95-101 104-112
 115.594   0   9  55.237  3bb0A 202-205 215-218
 162.313   0  14  35.010  3bb0A 449-451 466-468
 109.944   0  11  12.141  3bb6C 49-54 66-70
 108.097   0   2  15.406  3bb9F 55-63 66-68
 121.892   0   2  10.920  3bb9F 89-101 104-117
 118.788   0   2  23.273  3bb9F 104-117 120-134
  68.210   0   5  43.482  3bb9F 120-134 140-147
 120.819   0   2  30.189  3bbjA 15-18 21-26
 105.855   0   5  24.705  3bbjA 72-82 88-96
 109.745   0   2  42.654  3bbjA 88-96 99-109
 112.968   0  18  63.473  3bbjA 151-155 174-180
  76.368   0   7  26.846  3bbjA 233-238 246-254
  94.429   0   5  37.053  3bbjA 246-254 260-269
 125.283   0   2  15.584  3bbyA 62-65 68-70
 118.907   0   2  31.147  3bc8A 174-176 179-181
  80.137   0  11  28.370  3bc8A 259-263 275-279
 114.308   0   2  20.887  3bc8A 393-396 399-402
 121.991   0   2  17.261  3bc9A 65-69 72-76
  88.589   0   4  25.800  3bc9A 85-94 99-108
  45.916   0  11  43.084  3bc9A 241-244 256-259
  92.966   0  10   3.141  3bc9A 519-524 535-540
  86.095   0   3   4.300  3bcyA 103-108 112-123
 112.514   0   2  28.650  3bcyA 112-123 126-137
  74.161   0   5  26.879  3bcyA 126-137 143-151
 124.343   0  10  21.985  3bczC 262-271 282-292
 126.040   0   2  29.240  3bdiA 5-11 14-21
  78.944   0   4  29.608  3bduF 5-9 14-17
  61.100   0   5  37.117  3bduF 30-33 39-42
  89.765   0   4  41.232  3be3A 11-15 20-28
  64.769   0   6  49.868  3be3A 20-28 35-41
  51.809   0   8  41.752  3be3A 35-41 50-54
  47.385   0   2  18.010  3be3A 61-64 67-70
  62.266   0   5  36.195  3be6B 5-7 13-15
 112.678   0   2  35.936  3be6B 169-171 174-178
  81.330   0  28  29.743  3be6B 174-178 207-210
  11.759   0  23  22.661  3bemB 59-64 88-95
  86.609   0  17  64.062  3bemB 164-168 186-195
 134.677   0   2  15.901  3besR 5-10 13-18
 135.538   0   2   6.286  3besR 61-67 70-76
  70.819   0   4  26.881  3besR 89-94 99-104
  82.990   0   4  42.665  3besR 107-109 114-116
 121.185   0   6  33.138  3besR 129-136 143-146
 104.341   0  14  48.261  3besR 167-174 189-191
  85.765   0   3   6.179  3bexA 5-10 14-20
 134.763   0   6  10.609  3bexA 14-20 27-32
  67.022   0   2   8.247  3bexA 124-129 132-139
 116.721   0   2  36.976  3bexA 132-139 142-150
 124.956   0  13   3.965  3bf5B 30-36 50-56
 102.771   0   4  13.538  3bf5B 111-116 121-126
  83.154   0   5  21.039  3bf5B 212-215 221-225
  99.485   0   2  24.422  3bf5B 221-225 228-232
  94.690   0   3   5.255  3bfmA 39-44 48-55
  87.231   0   4  19.350  3bfmA 89-91 96-99
 122.979   0   2  47.579  3bfmA 96-99 102-111
 132.530   0  11  16.233  3bfmA 102-111 123-130
 104.969   0   2  21.366  3bfmA 196-199 202-209
  79.500   0   5  32.312  3bfmA 202-209 215-218
  69.831   0   4  31.208  3bfmA 215-218 223-226
  97.736   0   4  20.160  3bfoB 63-70 75-77
  44.075   0  10  11.188  3bguA 56-63 74-81
  66.977   0  13  16.795  3bh0A 259-264 278-286
  65.786   0   5  48.439  3bh0A 278-286 292-299
  91.378   0   4  18.397  3bh0A 292-299 304-306
  25.629   0  26  15.913  3bh7B 265-272 299-305
  84.645   0   5  37.668  3bhnA 60-62 68-70
 131.656   0   2  12.710  3bhnA 158-161 164-167
 131.378   0   2  18.331  3bhoA 72-81 84-86
 118.426   0  19   8.438  3bhoA 125-131 151-157
  75.232   0  17  29.647  3biyA 35-48 66-80
 120.205   0   2  30.530  3biyA 66-80 83-95
  51.074   0  10   5.621  3biyA 83-95 106-114
  86.534   0  11  42.343  3bj6B 84-86 98-100
  71.970   0   7  39.744  3bjaA 77-81 89-93
 119.358   0   2   3.771  3bjeB 70-73 76-83
 130.786   0   2  35.488  3bjeB 76-83 86-92
 114.567   0  37  19.308  3bjeB 161-169 207-210
  55.875   0   2  17.142  3bjeB 279-281 284-286
 105.042   0   2  28.071  3bjnA 30-36 39-45
  55.357   0  15  64.295  3bjnA 39-45 61-63
  31.031   0   6   8.223  3bjnA 111-114 121-130
 132.686   0   2  41.853  3bjnA 121-130 133-143
 125.050   0   2  19.913  3bjoA 32-35 38-41
  83.770   0   4  15.932  3bjoA 79-82 87-90
  81.045   0   6  47.768  3bjqH 228-230 237-239
  66.506   0   4  25.124  3bjqH 274-281 286-292
  88.266   0  10  25.983  3bkwB 176-178 189-191
  53.589   0  22   9.452  3bkwB 207-213 236-242
  59.325   0   5  13.736  3bl4A 14-16 22-25
  80.818   0   4  10.097  3bl9B 12-20 25-31
  60.826   0  11  39.618  3bl9B 25-31 43-49
 119.188   0   2   3.253  3bl9B 68-74 77-82
 106.870   0  12  40.238  3bl9B 164-168 181-186
  68.818   0   9  46.506  3bl9B 227-232 242-246
  28.394   0  34  28.808  3blnA 4-7 42-47
 105.041   0   2  45.075  3blnA 42-47 50-58
  66.265   0   7  33.798  3blnA 50-58 66-72
 102.892   0   8  17.805  3blnA 119-124 133-139
  65.951   0   5  34.701  3blzI 37-46 52-56
 125.255   0   2   8.194  3blzI 75-84 87-95
  52.936   0   6  16.178  3blzI 87-95 102-111
 109.501   0   2  32.189  3blzI 102-111 114-124
  15.434   0  37  16.599  3bm1B 45-50 88-94
  65.385   0  20  43.024  3bm1B 128-132 153-162
 149.090   0  13  10.066  3bm3B 139-141 155-159
  71.902   0   6  37.491  3bm7A 55-62 69-76
  52.334   0   3  28.209  3bmvA 87-89 93-95
 137.911   0   2  39.829  3bmvA 158-160 163-166
 115.150   0   3   9.323  3bmvA 408-414 418-425
 141.476   0   2   6.981  3bmvA 418-425 428-435
  76.246   0  12   8.574  3bmvA 454-456 469-471
  87.511   0   5  20.595  3bmvA 556-563 569-578
  71.283   0   8  36.906  3bmzB 12-22 31-38
  82.979   0   4   1.851  3bmzB 31-38 43-49
  47.278   0  11   4.488  3bmzB 43-49 61-69
  78.511   0   4   3.038  3bmzB 61-69 74-87
  52.922   0   2  22.545  3bmzB 74-87 90-104
  98.652   0   2  40.733  3bmzB 121-128 131-140
  98.706   0   3  21.188  3bmzB 131-140 144-151
 103.272   0   5  35.796  3bmzB 144-151 157-164
 138.175   0   3  20.998  3bmzB 157-164 168-173
 130.401   0   2   2.789  3bn0A 3-12 15-24
 159.836   0  10  34.872  3bn0A 15-24 35-41
  80.298   0   4  26.359  3bn0A 35-41 46-50
 109.615   0   2  23.629  3bn0A 87-92 95-100
  29.115   0  16  19.340  3bn7A 57-60 77-83
 117.441   0   2  26.661  3bo6A 50-52 55-58
  66.735   0   6  15.013  3bo6A 55-58 65-70
  50.171   0  16  15.146  3bo6A 113-117 134-137
 102.578   0   6  12.650  3bodA 44-51 58-64
 110.910   0   2  31.371  3bodA 58-64 67-73
  86.746   0   5  19.833  3bodA 67-73 79-82
 135.161   0   2  11.185  3bodA 94-101 104-109
 109.775   0   5   8.323  3bodA 104-109 115-117
  95.166   0   9  62.707  3bonA 19-23 33-39
 127.274   0   2  24.032  3bonA 33-39 42-48
  69.965   0   5  47.610  3bonA 134-138 144-148
 115.012   0  17  26.569  3bonA 164-166 184-187
  65.310   0  12  41.313  3bonA 242-244 257-259
 136.197   0  38  40.535  3bonA 372-375 414-418
  73.091   0   5  35.169  3bpkB 31-36 42-47
  97.546   0   4  22.842  3bpkB 50-54 59-65
 132.337   0   8  27.279  3bpkB 134-146 155-167
  69.457   0   6  31.292  3bpqB 44-46 53-58
 126.803   0   2  20.824  3bpqB 53-58 61-68
 126.252   0   2  18.875  3bpqB 61-68 71-79
 108.485   0   2  23.353  3bptA 8-13 16-21
  75.258   0   7  41.071  3bpvA 73-77 85-89
  65.141   0   2  16.905  3bq9A 63-69 72-78
  69.158   0   7  19.672  3bqwA 148-151 159-162
 133.962   0   2  26.104  3bqwA 248-254 257-262
  67.520   0   5  47.398  3bqwA 265-267 273-275
  72.078   0   7  19.406  3bqwA 314-319 327-332
 100.303   0   2  10.850  3bqxA 33-35 38-42
  68.858   0   4  31.010  3bqxA 38-42 47-52
  36.118   0   6  15.402  3bqxA 96-102 109-114
  84.682   0   5  37.757  3bqxA 109-114 120-125
  83.886   0   7  40.181  3brcB 96-102 110-115
 103.230   0   5  41.518  3brcB 110-115 121-127
  67.656   0   2  15.249  3bs4A 207-216 219-228
  69.372   0   9  44.395  3bs4A 219-228 238-244
 134.069   0   2  29.094  3bs4A 238-244 247-252
  81.010   0   5  24.178  3bs6B 91-99 105-113
 104.791   0   4  25.696  3bs6B 105-113 118-126
  77.006   0   6  28.883  3bs6B 165-169 176-178
 110.070   0   2   3.624  3bs6B 197-202 205-211
  61.770   0   4  34.122  3bsoA 283-286 291-294
 145.559   0   2   4.420  3bsoA 336-341 344-349
  71.366   0   2  15.641  3bsoA 393-398 401-406
  30.511   0   4  45.007  3bsuA 5-10 15-17
 122.905   0  11  14.269  3bt3B 46-49 61-64
 148.016   0  16  15.650  3bt3B 61-64 81-85
  73.479   0   5  33.471  3bt3B 126-132 138-144
  47.419   0  11  29.159  3bt4A 28-30 42-47
  98.165   0   2  39.800  3bt4A 73-75 78-80
 140.652   0   2  18.331  3bt7B 50-58 61-67
  75.570   0   6  48.979  3bt7B 61-67 74-76
  99.979   0   5  10.761  3bt7B 108-115 121-127
  97.961   0   2   4.121  3bt7B 153-159 162-165
  71.694   0   8  34.613  3bt7B 170-174 183-187
 109.241   0   9  19.224  3bt7B 343-351 361-368
  95.779   0   5  32.922  3btpA 117-122 128-132
  69.851   0   5  38.591  3btpA 235-237 243-245
  80.149   0   5  25.646  3btpA 263-266 272-275
  75.400   0   5  50.118  3btpA 304-308 314-316
  78.850   0   7  31.634  3butA 3-10 18-27
 116.298   0   2  10.897  3buuA 26-36 39-51
 143.402   0   3   5.204  3buuA 39-51 55-62
 103.751   0   7  35.874  3buuA 55-62 70-74
 126.246   0   2  19.064  3buuA 70-74 77-81
[truncated: 977,542 more chars]
