# Supplementary material for: Exploration of novel αβ-protein folds through de novo design
Source: Nat Struct Mol Biol. 2023 Jul 3;30(8):1132–40. doi: 10.1038/s41594-023-01029-0 (PMC10442233; doi:10.1038/s41594-023-01029-0)
Supplement: Supplementary file 10 — Statistical source data. [file 41594_2023_1029_MOESM10_ESM.txt]

# In Extended Data Fig.2, the data in 4th (N-term inner) and 5th(N-term outer) were used.
#     <-C-term->  <-N-term->
#Name inner outer inner outer : Region  
12asA     0   NA    1   NA  : 37-57
12asA     0   NA    0   -3  : 166-199
16vpA     0    1    1    2  : 210-236
1a5tA     0   NA   -1    0  : 76-114
1a5tA     2    0    0    2  : 110-145
1a5tA     0    2    1   NA  : 139-163
1a7jA     0   -3    0   NA  : 7-40
1a7jA    -1    0    2   NA  : 229-255
1a8lA     0    1    0   NA  : 24-61
1a8lA     0    1    0   NA  : 136-177
1a9nD    -1    0    0   NA  : 8-41
1a9xF     0    0    0    2  : 191-218
1a9xF     0    1    2    1  : 213-237
1a9xF     1    0    1    0  : 234-267
1atgA     0    1    0   NA  : 3-34
1atgA     0   NA    1    0  : 30-53
1atgA     1   -1    2   NA  : 51-76
1atgA     0   NA    0   NA  : 107-143
1atgA     0   NA    0   NA  : 140-164
1atgA     0   NA    0   NA  : 160-180
1atzB     0   NA    0    4  : 6-51
1atzB     1   NA    2    4  : 109-143
1atzB     0    1    4   NA  : 137-167
1b25C     0   NA    1   NA  : 18-61
1b25C     0   NA    1   NA  : 127-160
1b33N     0   NA    0   NA  : 26-55
1b35A     0   NA    2   NA  : 151-170
1b5qA     0    0    0    2  : 7-34
1b5qA     0   NA    0   NA  : 60-86
1b5qA     0   NA    0   NA  : 344-389
1b63A     0    0    0    1  : 144-193
1bcoA     0   NA    0    0  : 53-87
1bcoA     0   -5    0   NA  : 85-128
1bcsB     0   NA    0   NA  : 70-102
1bdfC     0    1    2   NA  : 139-172
1bg6A     0    0    0    2  : 6-33
1bg6A     0   NA    1    0  : 64-81
1bg6A     0    0    0    1  : 78-107
1bg6A     0    0    1    0  : 104-134
1bg6A    -3    0    0   NA  : 159-185
1bheA    NA   NA    0    0  : 14-45
1bm8A     2   NA    1   NA  : 31-63
1brtA    NA   -1    0    1  : 25-56
1brtA    NA   -6   NA    0  : 52-97
1brtA     0    1    0    3  : 92-122
1brtA     0    2    1   NA  : 220-252
1bu8A     2   NA    0    0  : 46-76
1bu8A    NA   -2    0   NA  : 72-107
1bu8A    NA    0    0    1  : 102-154
1bu8A     0    2    1    0  : 148-179
1bu8A    -2    0    0    2  : 173-204
1bu8A     0   -2    2    0  : 200-228
1bvyF    -1    0    0   NA  : 23-57
1bvyF     1   NA    1   NA  : 52-75
1bvyF     2    0   NA    0  : 70-112
1bvyF     0    2    0   NA  : 105-146
1bxyB     1   NA    0   NA  : 34-59
1byiA    -3   -2    0   NA  : 2-36
1byiA     3    0    3    0  : 111-146
1byiA     0    2    0    3  : 141-175
1byiA     0    0    3   NA  : 169-203
1byrA     0   NA   -1    0  : 4-34
1byrA     1    1    0    3  : 29-61
1byrA     0    1    3    1  : 55-87
1byrA    NA    0    1   NA  : 122-150
1c0aA     0    1    2   NA  : 228-271
1c0aA     0    3    5    2  : 316-354
1c0pA     1    0    0    2  : 8-36
1c0pA     2   NA    1   NA  : 55-92
1c0pA     0   NA   NA   -3  : 158-179
1c1dA     0    0    0    2  : 177-204
1c1dA    -1    0    2   NA  : 200-221
1c1dA     1   NA    1    0  : 220-237
1c1dA    -2    0    0    0  : 234-257
1c1dA     0   -2    0   NA  : 256-281
1c1yB     0   NA    0    3  : 12-47
1c1yB     3   NA    1   -3  : 55-76
1c3cA     0   NA    0   NA  : 176-205
1c3pA     0   NA    2   NA  : 4-48
1c3pA     0   NA   -1    0  : 122-166
1c3pA     3    0    0    2  : 162-192
1c3pA     0    3    2   NA  : 185-222
1c3pA     0   NA    1    1  : 217-254
1c3pA     0    0    1   NA  : 251-292
1c4oA    -1    0    0   -1  : 30-60
1c4oA     0    1    0   NA  : 56-84
1c4oA     1    2    2   NA  : 383-404
1c4oA     0   NA    0    1  : 415-445
1c4oA     0    0    0   NA  : 441-468
1c4oA     1   NA    0   -1  : 466-495
1c4oA     0    1    0    2  : 492-513
1c4oA     1    0    2    0  : 508-546
1c5eB     1   NA    3    0  : 32-47
1c5eB     0   NA    0   NA  : 64-94
1c7kA    -1   -4    0   NA  : 2-36
1c7kA     1   NA    4    0  : 32-47
1c8uA     0    1    0   NA  : 20-63
1c8uA    -2    0    0   NA  : 176-234
1c9kB    -1   -2    0    0  : 2-30
1c9kB     0    0    0   NA  : 26-58
1c9kB     0   NA    0    0  : 54-80
1c9kB     1   NA    0    2  : 128-172
1cc8A    -1    0    0   NA  : 5-39
1cc8A     0    0    0   NA  : 44-72
1ccwC     0   NA    0   NA  : 5-41
1ccwC     0   NA    1    1  : 33-62
1ccwC     0   NA    1    1  : 57-92
1ccwC    -2    0    1   NA  : 88-116
1ccwD     0   NA    0   NA  : 62-94
1ccwD    NA    0   NA    0  : 146-171
1ccwD     0   NA    0   NA  : 169-214
1ccwD    NA    0   NA    0  : 212-253
1ccwD     0   NA    0    4  : 247-291
1ccwD     0    0    4    0  : 285-324
1cfrA     1    2    3    2  : 183-233
1cfrA     0    1    2   NA  : 229-268
1cfzC     0   NA    0    0  : 36-63
1cg2D     0   NA    0    1  : 144-176
1cg2D     0    0    0   NA  : 193-247
1cg2D     0    0    0   NA  : 258-300
1chdA     0    1    1   -1  : 12-43
1chdA    -2    0    0   NA  : 39-67
1chdA     0   NA    0    1  : 64-81
1chdA     1   -1    2    1  : 129-158
1chdA     0    1    1   NA  : 155-182
1chmB     0    2    1    3  : 74-98
1chmB     0    0   -2    0  : 94-122
1chmB     0   NA    0   NA  : 119-146
1cjwA    NA   -3    0    0  : 89-131
1cjwA     0   NA    2   NA  : 126-149
1ckmB     1   NA    0    0  : 191-219
1cq3B    -2    0    1   NA  : 134-176
1cq3B     5   NA    3   NA  : 212-231
1cr1A    NA   -2    0    0  : 37-71
1cr1A     1   NA    0    0  : 121-156
1cr1A     0    2    0    1  : 150-194
1cr1A    NA    0    1    0  : 189-233
1cs0G     0    1    0    2  : 9-47
1cs0G     0    0    2   NA  : 43-65
1cs0G     0   NA    1    0  : 63-87
1cs0G    -1   -1    0   NA  : 85-115
1cs0G     0   NA   -1    0  : 146-170
1cs0G     0   NA    0    0  : 180-207
1cs0G    NA    0    0    1  : 542-565
1cs0G     1    1    0    2  : 561-600
1cs0G     0    1    2    1  : 595-618
1cs0G     0   NA    1   NA  : 615-639
1cs0G     0   NA    0    0  : 692-715
1cs0G     0   NA    0    0  : 727-754
1cs0G    -1    0    0    2  : 944-973
1cs0G     0   -1    2   NA  : 970-990
1cs0G     0   NA    1    1  : 989-1015
1cs0G    -1    0    1   NA  : 1012-1041
1ctfA     0   NA    0   NA  : 46-73
1cwvA     0    2    1   NA  : 394-421
1cxqA     0   NA    0    0  : 41-72
1cxqA     0   -5    0   NA  : 70-96
1d02B    -1    0    1   NA  : 149-179
1d2nA     0    0    2   NA  : 64-96
1d2nA     0   NA   -2    0  : 93-130
1d2nA     2    0    0    1  : 125-174
1d2nA     0    2    3   NA  : 167-194
1d3bI     0   NA    0   NA  : 55-72
1d3yA     0    0    0    1  : 125-152
1d3yA     0   NA    0    1  : 149-179
1d3yA    -1    0    1   NA  : 176-215
1d4oA    NA    0    0    3  : 24-60
1d4oA     0   NA    3   NA  : 55-87
1d4oA     0   NA    1    0  : 85-104
1d4oA     0    0    0    1  : 100-139
1d4oA    -1    0    1   NA  : 135-162
1d5tA     0    0    0   NA  : 9-35
1d5tA     0   NA    0   NA  : 83-106
1d5tA     1   NA    2   NA  : 351-387
1dbhA     0    6    0   NA  : 291-305
1dbwB    -1   -1    1   NA  : 5-32
1dbwB     1   NA    0    2  : 30-54
1dbwB     1    1    2    2  : 49-82
1dbwB     0    1    2   NA  : 78-103
1dc1B     0   NA   -1   -1  : 171-191
1dc1B     0    3    2    2  : 235-281
1dc1B     0    0    2   NA  : 276-306
1dcsA     0   NA   -2   -1  : 7-35
1dcsA    -1    0    1   NA  : 31-78
1dd9A     1   -2    1   NA  : 166-188
1dd9A    -1   NA   -1    0  : 186-213
1dd9A     0    2    0    2  : 208-244
1dekA    -2   -2    0   NA  : 2-29
1dekA     2    1    2    2  : 170-196
1dekA     0    2    2   NA  : 191-222
1dfmA     2    2    0    1  : 90-132
1dfmA     1    2    1    0  : 126-171
1dmgA     0    0    0    0  : 122-156
1dmgA     0   NA    0   NA  : 152-180
1dmgA     0   NA    0    1  : 176-213
1dp4A     0    2    0   NA  : 2-52
1dp4A     0   NA    4    0  : 45-82
1dp4A     1   -2    0    0  : 81-106
1dp4A     0    1    0    2  : 104-125
1dp4A     0    0    0   NA  : 149-187
1dp4A     0   NA   NA    0  : 182-213
1dp4A    NA    0    0    1  : 209-241
1dp4A     2   NA    1   NA  : 237-282
1dqpB     0    1    0   NA  : 63-92
1dtdB    -1   -1    0   NA  : 12-31
1dtdB     2   NA    5   NA  : 28-48
1dynB     0   NA    0   NA  : 53-66
1dzfA     1   NA    3   NA  : 152-178
1dzkA     3   NA    0    3  : 14-23
1dzkA     0    1    1   NA  : 111-148
1e0cA     0   NA    0    3  : 10-29
1e0cA     0    0    3   NA  : 25-46
1e0cA     0   NA    0    1  : 45-87
1e0cA    NA    0    1    2  : 83-113
1e0cA     0    0    3   NA  : 163-192
1e0cA     0   NA    0    1  : 191-229
1e0cA    -1    0    1   NA  : 225-253
1e58A     0   NA    1   NA  : 53-82
1e5kA     0    0    2   NA  : 50-69
1e5kA     0   NA   -1    0  : 68-99
1e6uA    -2    0    0   NA  : 4-32
1e6uA     2   NA    2   NA  : 29-61
1e6uA    NA    0   NA    0  : 58-105
1e9rF     0    0    1    1  : 56-87
1e9rF     0   NA    0   NA  : 84-105
1e9rF     0    0   -1    0  : 243-285
1e9rF     2   NA    0    3  : 281-315
1e9rF     0    2    0    1  : 309-342
1eazA     0   NA    2   NA  : 55-67
1eejA     0    1    0    2  : 88-122
1efdN     0   -2   NA    0  : 9-29
1efdN     0    0    0   NA  : 28-50
1efdN     0   NA    0    0  : 49-73
1efdN     0    2    0   NA  : 70-92
1efdN     1   NA    0    1  : 189-208
1efdN     0   NA    1   NA  : 204-239
1ei9A    -1   -1    0   NA  : 8-42
1ei9A     1   NA   -1    0  : 40-87
1ei9A     0    1    0    3  : 82-112
1ejfB    -1    0    0   NA  : 73-101
1ekqA    -2   -1    0   NA  : 19-44
1ekqA     2   NA    1    1  : 42-65
1ekqA     0    1    1   NA  : 61-94
1ekqA    NA    0   NA    0  : 91-122
1eluA     0   NA    0    0  : 79-107
1eluA     0   NA    0   NA  : 103-132
1eluA     0   NA    0    2  : 128-161
1eluA     0   NA    2    2  : 155-194
1eluA     2    0    2    0  : 190-217
1epuA     0   NA    0   NA  : 26-57
1epuA     0   NA    1    0  : 52-74
1epuA     0   NA    0    0  : 70-103
1epuA     0    0    0   NA  : 99-129
1epuA    -1    0    0    3  : 538-572
1eq2I     1    0    0    1  : 2-31
1eq2I     0    1    1   NA  : 27-52
1eq2I     0   NA    1    0  : 49-74
1eq2I     1    0    0    0  : 72-114
1es9A    -2    0    0   NA  : 41-69
1es9A     2   NA    0    0  : 67-100
1es9A    NA    0    0    1  : 96-136
1es9A     0   NA    1   NA  : 132-172
1eu1A     0   NA    0   NA  : 81-110
1eu1A     0    0    1    1  : 180-220
1eu1A     0    0    1   NA  : 217-236
1eu1A    -1    0    1   NA  : 316-355
1eu1A     2    2    0    2  : 427-459
1eu1A     0    2    2   -1  : 454-474
1ev7B     2    5   NA    0  : 92-122
1evlD     2   NA    1   NA  : 57-81
1evlD     0    1    2    2  : 137-180
1evlD     0    0    2   NA  : 176-214
1evlD    -2    0    0   NA  : 301-330
1evlD     2   NA    0    0  : 328-355
1ezgB     0   NA    0   NA  : 14-28
1ezgB     0    0   NA    0  : 26-40
1ezgB     0    0    0    0  : 38-52
1ezgB     0    0    0    0  : 50-64
1ezgB     0    0    0   NA  : 62-76
1eziB     0    1    2   NA  : 47-70
1eziB     0   NA    0    1  : 67-102
1f0kB    NA    0    0    3  : 8-41
1f0kB     0   NA    3   NA  : 36-60
1f0kB     0   NA    2    0  : 58-102
1f0kB     2    0    0    1  : 100-126
1f0kB     0    2    1   NA  : 122-147
1f0kB     0   NA    0    3  : 184-218
1f0kB     0    0    3   NA  : 213-242
1f0kB     0   NA    2    1  : 240-260
1f0kB     0   NA    1    0  : 257-279
1f0kB     0    0    0   NA  : 277-304
1f0lB     0   NA   -2    0  : 12-23
1f0lB     2   -1    0    0  : 53-84
1f0lB     0    0   -2    0  : 79-93
1f0lB     2    2    2   NA  : 88-139
1f0lB     0   NA    0   NA  : 147-166
1f0xB     1    0    0   NA  : 48-75
1f0xB     0   NA    0    1  : 71-100
1f0xB     0    1    1    2  : 277-311
1f0xB     0    1    1   NA  : 390-421
1f0xB     2   NA    0   NA  : 418-461
1f0xB     0   NA    0   NA  : 456-489
1f2tB     0   NA    0   NA  : 84-119
1f3vA    -2    0    1   NA  : 12-66
1f3vA     0    1    0    5  : 71-120
1f46B     0    3    0   NA  : 77-113
1f5nA    NA    0    3    0  : 92-131
1fc6A    -1    0    1    0  : 201-235
1fc6A     0    1    1    2  : 286-315
1fcqA     0   NA    0   NA  : 221-262
1fcqA     1   NA   -2    0  : 265-301
1ffyA     0   NA    0   NA  : 551-585
1ffyA    -1   -1    1   NA  : 827-860
1ffyA     1   NA    4   NA  : 857-871
1fg7A     0   NA    0    1  : 78-105
1fg7A     0   NA    1   NA  : 102-126
1fg7A     0   NA    0    2  : 124-153
1fg7A     0   NA    2    1  : 147-184
1fg7A     2    0    1    2  : 180-211
1fiuD     0    3    3    3  : 179-220
1fiuD     0    0    3    0  : 215-243
1fiuD     0    0    0   NA  : 241-276
1fjhB     1    0    0    4  : 3-32
1fjhB     0    1    4   NA  : 27-39
1fjhB     0   NA    1    0  : 38-68
1fjhB     1    0    0    0  : 65-112
1fm0D     0   NA    0    2  : 18-55
1fm0D     2   NA   -1   -1  : 58-75
1fm0E     0   NA    0   NA  : 4-37
1fnnB     0    0    0   NA  : 46-80
1fnnB    NA    0    0    2  : 127-166
1fnnB     0   NA    2   NA  : 160-189
1fnnB     0   NA    0   NA  : 309-351
1fo8A     0    1    0    1  : 6-39
1fo8A     0    0    1   NA  : 35-61
1fo8A     0   NA   -2    0  : 58-107
1fo8A     1   NA    0   -2  : 156-170
1fp2A     1   NA    0   NA  : 52-88
1fp2A     1   NA    0    1  : 191-219
1fp2A     0    1    1   NA  : 214-237
1fp2A     0   NA   NA    0  : 233-253
1fp2A     1   NA    0    1  : 249-288
1fpzC     0    0    0   NA  : 74-105
1fpzC     0   NA    0   NA  : 102-139
1fs0G     0   NA    0    3  : 57-100
1fs0G     0    0    3   NA  : 94-119
1fs0G     0   NA    2    0  : 115-159
1fsgC     2   NA    0    5  : 76-119
1fviA     1   NA   -1    0  : 9-25
1fviA    -3    0    0   NA  : 92-135
1fviA     0   NA    0    0  : 139-165
1fyeA     0    0   -1    0  : 3-37
1fyeA    -1    0    0   NA  : 33-66
1fyeA     1   NA    1    0  : 63-85
1fyeA     1    0    0    1  : 82-119
1fyeA     0   NA    0    0  : 153-189
1g2rA     3   NA    0   NA  : 37-53
1g31E     0   NA    2   NA  : 68-78
1g3pA     3   NA    3   NA  : 124-136
1g5aA     0   NA    0   NA  : 211-239
1g5hA     0    1    2   NA  : 188-237
1g5hA    -2    0    0   NA  : 341-373
1g5hA     2   NA    0    0  : 371-401
1g5tA    -1    0    0    2  : 31-63
1g5tA     0    0    2   NA  : 59-86
1g5tA     0   NA    0    0  : 84-127
1g5tA     0    0    0    1  : 123-159
1g5tA     1    0    1   NA  : 155-176
1g60B     0   NA    1    0  : 8-29
1g60B     2   NA    0    0  : 26-74
1g60B     1    2    0    6  : 69-99
1g60B     2   NA    0    4  : 215-241
1g61A     0    1    0   NA  : 25-50
1g61A     0    1    0   NA  : 69-99
1g61A     0    0    0   NA  : 118-141
1g61A     0    0    0   NA  : 161-186
1g66A    -1   -1    1   NA  : 5-40
1g66A     0    1    1    3  : 83-131
1g66A     0    0    2   NA  : 125-144
1g6gA     0    1    3   NA  : 37-49
1g8aA     2    2    1   NA  : 24-43
1g8aA     1    0    0    1  : 76-105
1g8aA     0    1    1   NA  : 100-128
1g8aA     0   NA    1    0  : 124-149
1g8aA     3    0    0    0  : 146-179
1g8aA     0    3    0   NA  : 173-211
1g8kG     1    2    3   NA  : 29-74
1g8kG     0   NA    0    2  : 131-163
1g8kG     0    0    2   NA  : 159-194
1g8kG     0    0    0    1  : 227-276
1g8kG     0    0    1   NA  : 272-299
1g8kG     0    0    2   NA  : 379-419
1g8kG     0    1    2   -1  : 509-529
1g8mB    NA    0    0    2  : 7-34
1g8mB     0   NA    2   NA  : 31-51
1g8mB    NA   -1    1    0  : 319-344
1g8mB     1   NA    0    0  : 342-368
1g8mB    NA    0    0    2  : 535-563
1g8mB     0   NA    2   NA  : 557-586
1g8pA     0    2    0   NA  : 189-214
1gciA     0   NA    3   NA  : 27-48
1gciA     0    0    1    0  : 87-122
1gciA     1   NA    0    2  : 119-150
1gciA     3    1    2    2  : 146-174
1gciA     0    3    2   NA  : 169-195
1gcqC     0   NA    0   NA  : 56-67
1gheA    NA   -3    0    0  : 90-132
1gheA     0   NA    2   NA  : 126-152
1gjwA     1   NA    1   NA  : 20-37
1gkmA     0   NA    0   NA  : 2-27
1gmlC    -1    0    0   NA  : 81-104
1gmuA     0    2    2   NA  : 72-102
1gmuA     2    2    2   NA  : 105-130
1gmxA     0   NA    0    2  : 5-25
1gmxA     0   NA    0    0  : 41-64
1gmxA    NA    0    0    1  : 61-89
1gnlB    -1    0    0    1  : 234-261
1gnlB     0   -1    1   NA  : 258-283
1gnlB     0   NA    2    0  : 280-304
1gnlB     0    0    0   NA  : 302-322
1gnlB     1   -3    0    1  : 393-424
1gnlB     0   NA    0    3  : 446-484
1gnlB     0    3    3   NA  : 479-508
1gp6A     0   NA   -2   -1  : 49-83
1gp6A    -1    0    4   NA  : 79-126
1gpjA     0    2    0   NA  : 4-47
1gpjA     0    0    2   NA  : 50-77
1gpjA     0    0    0    1  : 170-197
1gpjA    -1    0    1   NA  : 194-215
1gpjA     1   NA    0   -1  : 214-233
1gpjA     0    0   -1    0  : 230-264
1gpjA     0    0    0   NA  : 260-285
1gqeA    NA   -4    0   NA  : 128-170
1gs5A     0   -1    0   NA  : 5-42
1gsaA     0   NA    0    0  : 138-160
1gsaA     0   NA   -1    0  : 171-199
1gu7A     2   -1    0    2  : 170-199
1gu7A     0    2    2   NA  : 194-222
1gu7A     0   NA    0    2  : 219-251
1gu7A     0    1    2    0  : 246-273
1gu7A     0    0    0   NA  : 270-298
1gvnB    -2   -1    0   NA  : 34-64
1gvnB     2    0    0    3  : 113-144
1gxuA    -3    0    0    0  : 6-41
1gxuA     3    0    0   NA  : 46-81
1gy7B     0   NA    0   NA  : 42-73
1gyxA     0   NA    0   NA  : 2-45
1h0hB     0   NA    0   NA  : 161-189
1h16A     2   NA    0    2  : 335-375
1h16A     0    2    2   NA  : 370-401
1h16A     0   NA   -2   -1  : 666-709
1h2bA     1    0    0    2  : 189-218
1h2bA     0    1    2   NA  : 213-237
1h2bA     0   NA    1    0  : 234-260
1h2bA     0    0    0    0  : 257-283
1h2bA     0    0    0   NA  : 280-306
1h4aX     1   NA    0    1  : 15-39
1h4aX     1   NA    1    0  : 101-127
1h4xB     0    0    3   NA  : 76-100
1h5wB     2   NA    2   NA  : 72-80
1h5wB     4    1    6   NA  : 100-122
1h6dK     0    0    0    5  : 84-115
1h6dK     0    0    5   NA  : 109-137
1h6dK     0   NA    2    0  : 136-156
1h6dK     0    0    0    1  : 153-179
1h6dK     0    0    1   NA  : 176-206
1h6fB     0   NA    0   NA  : 111-123
1h80B    NA   NA    0    0  : 20-60
1hdhB     0    1    1    1  : 6-42
1hdhB     0   NA    2    2  : 107-135
1hdhB     1   NA    0   NA  : 169-206
1hdoA    NA    0    0    2  : 5-34
1hdoA     0   NA    2   NA  : 29-52
1hdoA     0   NA    1   NA  : 49-73
1hdoA     1    0   NA    0  : 70-109
1hdoA     0    1    0    3  : 105-149
1hf2C     0    0   NA    0  : 10-49
1hf2C    NA    0    0    3  : 44-77
1hi9B    -1    0    2   NA  : 53-78
1hi9B     1   NA    2    0  : 76-101
1hi9B     0   NA    2   NA  : 148-172
1hi9B    -1    0    2   NA  : 218-240
1hj6A    -1    0    0    0  : 97-132
1hj6A     0   NA    2   NA  : 224-257
1hj6A     0    4    1   -2  : 274-301
1hj6A     1   NA    4    0  : 298-328
1hj6A     0   NA    0   NA  : 388-402
1hn0A     0   NA    0   NA  : 308-335
1hp1A     0   NA    2    5  : 7-56
1hp1A     1    0    5    0  : 51-88
1hp1A     0    1    0   NA  : 87-113
1hp1A    -2    0   NA   -1  : 186-224
1hp1A     0    3    0   NA  : 398-430
1hp1A     1   NA    3   NA  : 456-487
1hq0A     0   NA    0   NA  : 216-242
1hqz7     0   NA   NA    0  : 43-71
1hqz7     0    0    2   NA  : 80-120
1hruA     1    1    3   -3  : 31-62
1hruA    -3   -1    0   NA  : 135-180
1htwA     1   NA   -2    0  : 3-39
1htwA     0    1    2    0  : 79-113
1htwA    NA    0    2    0  : 109-134
1hx6B     0   NA    0    0  : 202-215
1hxrB     0    1    0   NA  : 60-78
1hyhA     0    0    0    0  : 3-32
1hyhA    -1    0    0   NA  : 28-61
1hyhA     1   NA   NA    0  : 58-75
1hyhA     0    0    1   NA  : 117-145
1hyoA     0   NA    1   NA  : 109-117
1hz6A     0   NA    0   NA  : 25-60
1i0rA     0   NA    3   NA  : 23-34
1i12B    -6   -3    2   NA  : 94-133
1i24A     1    0    0    2  : 13-42
1i24A     0    1    2   NA  : 37-83
1i24A     0   NA    1    0  : 80-106
1i2kA     0   NA    0    7  : 7-32
1i2kA     2    2    0    3  : 123-165
1i2kA     0   NA    0   NA  : 186-219
1i2kA     0   NA    1   NA  : 215-235
1i36B    NA    0    0    2  : 2-28
1i36B     0   NA    2   NA  : 25-48
1i36B     0   NA   NA    0  : 47-62
1i36B     0    0    0    0  : 59-86
1i36B     3    0    0    3  : 83-112
1i36B    -1   -3    0   NA  : 125-147
1i3jA     0   NA    0   NA  : 81-113
1i7dA     0    1    0   NA  : 2-25
1i7dA     0   -1    2    0  : 97-131
1i8nB     1    3    0   NA  : 45-62
1i8nB     1   NA   NA   -3  : 60-90
1i8nB    NA    0    0    1  : 96-123
1i9zA     0    2    7   -1  : 20-63
1i9zA    NA    0    0   NA  : 57-110
1i9zA     0    0    2    1  : 158-207
1id1B     0    0    0   NA  : 6-32
1id1B     1    0    0    1  : 75-104
1id1B     0    1    1   NA  : 101-123
1ifrA     0    0    2   NA  : 63-82
1igqC     0   NA    1   NA  : 46-61
1ii5A     0    0    0   NA  : 6-50
1ii5A     0   NA    2   NA  : 46-70
1ii5A    -1    0    0   NA  : 68-87
1iibB     0    1    0   NA  : 4-40
1iibB     0   NA    3    0  : 34-56
1iibB     0   -1    0   NA  : 54-78
1iktA     4   NA    2    0  : 58-75
1in4A     0    0    0   NA  : 54-83
1in4A     0   NA    0    0  : 79-109
1in4A     0    1    0   NA  : 152-176
1inlD    NA    0    0    1  : 93-121
1inlD     0   NA    1   NA  : 116-150
1inlD     0   NA    1    0  : 146-170
1inlD    NA    0    0   NA  : 166-204
1inlD     3   NA    0   NA  : 200-235
1io0A     0   NA    0    0  : 40-71
1io0A     0    0    0    0  : 69-99
1io0A     0    0    0    0  : 97-127
1io0A     0    0    0   NA  : 125-157
1iq4A     0   NA    3   NA  : 31-67
1iujA     0    1    0   NA  : 2-41
1iujA     0    0    1   NA  : 50-96
1iuqA     0   NA    0    1  : 84-114
1iuqA     0   -4    1    1  : 131-166
1iuqA     0   NA    1    0  : 163-187
1iuqA     0    1   -1   -1  : 185-228
1iuqA     0   NA    0    5  : 225-276
1ix9B     0   NA    1   NA  : 137-167
1ixhA     0   -1    0   NA  : 3-35
1ixhA     0   NA    3   NA  : 30-55
1ixhA     0    1    0   NA  : 52-73
1ixhA     0   NA    2   NA  : 131-174
1ixhA     0   NA    0    1  : 172-195
1ixlA     0    2    0   NA  : 27-77
1j24A     0    1    0   NA  : 6-32
1j24A     0    4    1    1  : 46-83
1j24A     0    0    1   NA  : 79-115
1j27A     0    0    3   NA  : 2-45
1j27A     2    3    0   NA  : 52-97
1j3aA     0   NA    0    0  : 2-31
1j5uA     0   NA    4   NA  : 49-92
1j5wB     6   NA   -2    0  : 32-69
1j5wB    -1    0    0   NA  : 85-129
1j5yA     0   NA    1    1  : 83-117
1j5yA     1   NA   NA    0  : 121-164
1j7xA    NA    0    1    0  : 108-146
1j7xA     0    1    1    2  : 205-234
1j98A     0    0    0   NA  : 31-81
1jayA     1    0    0    1  : 2-31
1jayA     0    1    1   NA  : 26-57
1jayA     0   NA    1    0  : 53-70
1jayA    NA    0    0    1  : 67-95
1jayA    -1   -2    0   NA  : 149-178
1jb0D     1   NA    3    1  : 52-85
1jb0E     0   NA    0   NA  : 57-67
1jb7B     1   NA    5   NA  : 57-63
1jbeA     0   -1    0   NA  : 7-35
1jbeA     0   NA    0    1  : 32-56
1jbeA     1    1    1    1  : 52-86
1jbeA     0    1    1   NA  : 82-107
1jdcA     0    0    0   NA  : 382-408
1jdwA     0    0    0   NA  : 178-212
1jdwA     0    0    0   NA  : 264-293
1jdwA    -1    0    0   NA  : 315-338
1jdwA     0    2    0   NA  : 369-393
1jetA     0   NA    0   NA  : 360-395
1jetA     0   NA    3    0  : 389-417
1jeyA     0    1    0    1  : 37-88
1jeyA    -1   -1    1   NA  : 164-202
1jeyB     0    1    0    3  : 9-59
1jeyB     1   -1    1    3  : 130-165
1jfbA     0    0    0   NA  : 42-62
1jfuB     0   NA    0   NA  : 62-100
1jg1A     1    0   -1    0  : 96-121
1jg1A     0    1    0   NA  : 117-146
1jg1A     0   NA   -1    0  : 142-164
1jg1A    NA    0    0   -2  : 161-189
1jhcA     5    1   NA   -4  : 63-82
1jhcA     0   NA    0    5  : 110-129
1jhsA     0    3    0   NA  : 56-99
1jixA    NA    0    0    3  : 3-41
1jixA     0   NA    3   NA  : 37-50
1jixA     0   NA    0   NA  : 49-65
1jixA     1    0   NA    0  : 61-98
1jixA     0    1    0    0  : 94-136
1jixA     0    0    0   NA  : 132-159
1jixA     0   NA    0    1  : 184-213
1jixA     0    0    1   NA  : 210-235
1jixA     0   NA    0    0  : 233-255
1jixA     1   NA    0    3  : 252-283
1jixA     0    1    3   NA  : 279-300
1jl1A     0   NA   -1    0  : 31-69
1jm1A     0    1   NA    0  : 105-116
1jmkC     1   -1    0    1  : 19-48
1jmkC    -1    0    2   -1  : 44-77
1jmkC     1    1   -1    0  : 75-105
1jmvA     4   NA    0    3  : 4-40
1jmvA     0    3    1    1  : 83-110
1jmvA     0   NA    1   NA  : 105-137
1jo0B     0   NA    0   NA  : 46-78
1josA    -2    0    0   NA  : 48-98
1jqlB     0    1    0   NA  : 20-53
1jqlB     1   NA    0    1  : 49-83
1jqlB     0    1    1    1  : 78-113
1jqlB     0    0    1   NA  : 109-136
1jr2B     0   -1    0   NA  : 23-53
1jr2B     0   NA    0   NA  : 80-119
1jr2B     0   NA   -1    0  : 117-164
1jr2B     0   NA    0   NA  : 160-187
1jr2B     0    1    0    2  : 213-244
1jr2B     0    0    2   NA  : 241-263
1jtvA     2   -1    0    2  : 3-36
1jtvA     0    2    2   NA  : 30-63
1jtvA     0   NA    2    0  : 59-89
1jtvA     0    3    0    3  : 136-185
1ju2A     0   NA   -1    0  : 170-183
1ju2A     0   NA    0   NA  : 271-287
1juhD    -1    0    1   NA  : 121-142
1juhD     0    0    1    0  : 249-280
1juhD     0    1    1   NA  : 318-340
1jw9B     1    0    0    0  : 33-62
1jw9B     0    1    0   NA  : 57-107
1jw9B     0   NA    2    0  : 102-127
1jw9B     4    0    0    0  : 125-155
1jx6A     0   NA    0   NA  : 44-83
1jx6A     0   NA    2    0  : 77-110
1jx6A     1   NA    0    2  : 107-135
1jx6A     1    1    2    1  : 131-154
1jx6A     0    0    0   NA  : 177-212
1jx6A     0   NA   NA   NA  : 207-240
1jy1A     0   NA    0    3  : 22-58
1jy1A     1    0    3    0  : 52-84
1jy1A     0    1    0   NA  : 80-108
1jy1A     0    0    0    2  : 250-296
1jy1A     0    0    2   NA  : 293-334
1jyaB     2   NA    4   NA  : 45-80
1jyeA     0    0    0   NA  : 63-98
1jyeA     0   NA    2    0  : 93-125
1jyeA    -1    0    0    2  : 122-147
1jyeA     3   -1    2    0  : 145-161
1jyeA     0    1    2   NA  : 182-217
1jyeA     0   NA    0    0  : 215-244
1jyeA    -1   -1    0   NA  : 241-271
1jyhA     0   NA   -2    0  : 4-19
1jyhA     0    4    1   NA  : 11-51
1jyhA     2    1    4   NA  : 64-89
1jyhA     0   NA   NA    0  : 85-101
1jyhA     0    5    0    7  : 92-134
1jykA     0    1    1   NA  : 74-98
1jykA     0   NA    0    0  : 95-125
1jykA     0   NA   NA    0  : 169-178
1jyoD     0   NA    3   NA  : 45-85
1jz8C     0   NA    0    0  : 82-129
1jz8C     0    1    2    0  : 351-388
1jz8C     2    0    0    1  : 386-412
1jz8C     0    2    1    3  : 408-457
1jz8C     0    0    3   NA  : 453-485
1jz8C     0   NA   -1    0  : 535-567
1jztA    -1    0    1    2  : 60-91
1jztA     0   -1    2   NA  : 88-117
1jztA     0   NA    0    3  : 116-139
1jztA    NA    0    3    1  : 133-172
1jztA     2   NA    1    0  : 169-198
1jztA     0    2    0    2  : 194-218
1k0iA     0    0    0    2  : 5-31
1k0iA     1   NA    0   NA  : 47-72
1k0iA     0    2    1   NA  : 219-266
1k1xB     3   NA    0   -3  : 118-145
1k32F     0   NA    0    0  : 853-885
1k32F     0    1    3    1  : 928-958
1k3sA     0   NA    4   NA  : 39-72
1k3xA     0   NA    0    2  : 73-94
1k4iA     0    2    2   -1  : 40-69
1k4nA    NA    0    0   NA  : 44-76
1k4nA     0    1    0   NA  : 114-151
1k4zB     1   -1    1    0  : 99-124
1k77A     0    1   NA    0  : 4-33
1k77A    -1    0    0   NA  : 31-56
1k77A     1   NA    0    1  : 101-142
1k77A     0    1    1   NA  : 139-175
1k77A     0    1    0    0  : 203-239
1k7cA    -1    0    0   NA  : 2-37
1k7cA     1   NA    1    0  : 34-69
1k7cA     0    1    2   NA  : 127-167
1k7jA    NA   NA    0   -1  : 3-33
1k7jA     1    1    2   -2  : 38-68
1k7jA     1    2    0    0  : 140-173
1k7jA    NA    0    0    1  : 170-186
1k8kD     0    2    1   NA  : 161-202
1k8wA     0   NA   -2   -1  : 266-298
1ka1A     0   NA    0   NA  : 233-261
1ka1A     0   NA    0    0  : 259-281
1ka1A     0   NA    0   NA  : 278-310
1kaeA     1    1    0    3  : 126-161
1kaeA     0    1    3   NA  : 156-183
1kaeA     0   NA    1    0  : 181-207
1kaeA    -1   -1    0   NA  : 205-230
1kaeA    NA    0    0    1  : 239-272
1kaeA     0   NA    1    2  : 268-309
1kaeA     0    0   NA    0  : 306-331
1kaeA    -1    0    0   NA  : 327-350
1kafC     0    0    2   NA  : 56-81
1kcfA     0    6    0    0  : 65-118
1kcfA     2   NA    0   NA  : 162-206
1kcmA     0    3    1   NA  : 2-48
1kcmA     1    2    3   NA  : 107-140
1kdgA     0    0    0    0  : 10-36
1kdgA     2   NA    0   NA  : 167-184
1kgdA    -1   -2    0   NA  : 7-34
1kgdA     0   -2    0   NA  : 39-56
1kgdA     0   NA    0   NA  : 55-77
1kgdA     1    3    1    2  : 98-124
1kgdA     0    2    2   NA  : 119-161
1khxA     0    1    2   NA  : 56-72
1kjnA     0   -2    0    2  : 8-42
1kjnA    -1    0    2   NA  : 38-64
1kjnA     1   NA    1    1  : 63-86
1kjnA     1    2    1    1  : 81-111
1kjnA     0    1    1   NA  : 106-136
1kjqA     1    0    0    2  : 13-41
1kjqA     0    1    2   NA  : 36-57
1kjqA     0   NA    1    0  : 54-80
1kjqA    -2    0    0   NA  : 77-100
1kjqA     0   NA   -1    0  : 131-155
1kjqA     0   NA    0    0  : 165-194
1kmoA     2   NA    0    2  : 200-228
1kngA     1    1    0    3  : 45-80
1kngA     0    1    3   NA  : 74-104
1knyB     0    1    0   NA  : 74-111
1ko7A     0   NA    0    0  : 51-86
1ko7A     0    0    0    0  : 84-109
1ko7A    -1   -2    1   NA  : 145-173
1koeA     0    3    0   NA  : 4-42
1koeA     1   NA    0    0  : 40-66
1kolA     1    0    0    2  : 188-217
1kolA     0    1    2   NA  : 212-235
1kolA     0   NA    1   NA  : 232-260
1kolA    -1    0   NA    0  : 257-297
1kolA     0   -1    0   NA  : 295-334
1kp6A    NA    0    1   NA  : 14-45
1kp6A     0    1    0   NA  : 50-76
1kpgC     1   NA    0    1  : 67-94
1kpgC     0    1    1   NA  : 89-120
1kpgC     0   NA    1   NA  : 116-136
1kpgC     4   NA   NA    0  : 132-171
1kq3A     0   NA   -1    0  : 22-48
1kq3A     0   -1    0   NA  : 43-74
1kq3A     0   NA    1    1  : 69-102
1kq3A     0    1    1    1  : 97-125
1kqfA     0   NA    0    2  : 122-164
1kqfA     0   -1    2   NA  : 161-190
1kqfA     1   NA    0    2  : 225-258
1kqfA     0    1    2   NA  : 254-273
1kqfA     0   NA    3   NA  : 404-444
1kqfA     1    1    0    0  : 551-583
1kqfA     0    1    0    1  : 578-615
1kqpB     1    2    0    2  : 40-78
1kqpB     0    1    2   NA  : 73-104
1kyqC     1    0    0    2  : 15-43
1kyqC     0    1    2    0  : 87-112
1kyqC     0    0    0   NA  : 110-139
1kzfA    NA   -3   NA    0  : 116-163
1kzfA     1   NA    2   NA  : 157-184
1kzyC     2   NA    0    3  : 73-93
1kzyC     0    1    3   NA  : 88-114
1kzyC     0    2    0   NA  : 160-191
1kzyC     0   NA    2    0  : 186-208
1kzyC     0   -2    0   NA  : 207-229
1l1lD     0   NA    0    1  : 119-166
1l1lD     0   NA    1   NA  : 183-219
1l1lD     0   NA   -1    0  : 216-253
1l1lD     2    1    1    2  : 322-356
1l1lD     0    2    2    1  : 351-380
1l1lD     0    5    5   NA  : 570-596
1l3kA     0    0    0   NA  : 15-45
1l3kA     0    0    0   NA  : 106-136
1l6rB     0    1    0   NA  : 7-44
1l6rB     0    0   NA    0  : 40-66
1l6rB     0   NA    0   NA  : 115-140
1l6rB     1   -1    1    2  : 172-193
1l6rB     0    1    2   NA  : 190-208
1l7aA     0   -2    0   NA  : 84-114
1l7aA     0    2    2    0  : 175-203
1l7aA     0    2    0   NA  : 261-293
1l9xC     0   NA    2    0  : 67-92
1l9xC     1   NA    0    0  : 90-130
1lbqB     1   NA    0    0  : 98-130
1lbqB    -1    0    0   NA  : 125-165
1lbqB     0    3    1   NA  : 198-243
1lbqB     0   NA    0    0  : 238-273
1lbqB    -1   -3    0   NA  : 270-304
1lbuA     0    0    0    0  : 159-185
1lc0A     0    0    0   NA  : 8-41
1lc0A     1    0    0    1  : 68-95
1lc0A     0    1    1   NA  : 91-122
1lc0A     0    1    0   NA  : 143-191
1lc5A     0   NA   -1    0  : 79-105
1lc5A     0   NA    0   NA  : 100-126
1lc5A     0   NA    1    0  : 121-153
1lc5A     0   NA    0    1  : 149-185
1lc5A     2    0    1    2  : 181-213
1lfpA     0    2    1   NA  : 95-124
1lfpA     0    2    1   NA  : 134-165
1lfpA     4    1    2   NA  : 170-203
1lj8A     1    0    0    1  : 27-64
1lj8A     0   NA    2    0  : 102-129
1lj8A     0    0    2   NA  : 263-284
1llfA     1   -2    0   NA  : 116-154
1lnsA     3   -2    0    2  : 342-371
1lnsA     0    2    1    2  : 459-494
1lpbA     0   NA    0   NA  : 48-70
1lq9A     0    2    0   NA  : 10-52
1lq9A     0    0    2   NA  : 58-103
1lqtB     0    0    0    2  : 4-39
1lqtB     1    0    2   NA  : 34-80
1lqtB    -1   NA    3    0  : 76-102
1lqtB     0   NA   -2    0  : 122-153
1lqtB     0    0    0   -1  : 149-197
1lqtB     0    0    0   NA  : 193-224
1lqtB     2   NA    0    1  : 221-270
1lrzA     1   -7    1    2  : 67-107
1ls1A    -1   -3    0    2  : 99-133
1ls1A     0    0    2   NA  : 129-158
1ls1A     0   NA    0    0  : 156-187
1ls1A     1    0    3    1  : 183-219
1ls1A     0    3    1    1  : 214-245
1ls1A    -1    0    1    2  : 241-270
1lu4A     0   NA    0    0  : 16-32
1lu4A     0    1    0    3  : 27-62
1lu4A     0    0    3    1  : 57-85
1luaB    -1    0    0   NA  : 4-33
1luaB     1   NA    0    2  : 29-65
1luaB    -1    0    2    0  : 60-93
1luaB    NA    0    0    2  : 121-150
1luaB     0   NA    2   NA  : 145-175
1luaB     0   NA    1    0  : 172-194
1luaB     0    0    0   -1  : 191-219
1lv7A     0    0    1    1  : 47-76
1lv7A     0    0   -1    0  : 73-110
1lv7A    NA    0    0    2  : 106-157
1lv7A     0   NA    2   NA  : 151-178
1lxjA    -4    0    3   NA  : 5-42
1lxjA     0    3    0   NA  : 47-82
1ly1A    -2    0    0   NA  : 3-32
1ly1A     2    0    0   NA  : 80-111
1lzlA    NA   -1    0   NA  : 81-116
1lzlA    NA   -2    0    2  : 112-159
1lzlA     0    1    2    0  : 154-187
1lzlA     0    2    0   NA  : 252-285
1m0dC     0    3    0    2  : 52-83
1m0dC     0    0    2   NA  : 79-111
1m0wB     2   NA    0    1  : 356-383
1m0wB     1   NA    0    2  : 392-416
1m0wB     0   NA    0   NA  : 433-451
1m15A     0    3    0   NA  : 120-169
1m15A     0    0    0   NA  : 280-309
1m1zB    -1   -1    0   NA  : 11-36
1m1zB     3    1    0    0  : 245-274
1m1zB     0    3    0   NA  : 269-299
1m22A     0   NA    0    3  : 82-128
1m22A     0   NA    0   NA  : 181-203
1m22A     0   NA    0   NA  : 275-310
1m22A     1   NA    0    0  : 413-450
1m2dA     0    1    0   NA  : 4-53
1m32D     0   NA    0    0  : 56-87
1m32D     0   NA    0   NA  : 83-110
1m32D     0   NA    0    0  : 106-138
1m32D     1    0    2   -1  : 163-189
1m4jB     1   NA   NA    0  : 36-72
1m4lA     0   -2    0    1  : 61-108
1m4lA     0   NA    0   NA  : 201-242
1m5qO     0   NA    0   NA  : 48-63
1m6sC     0   NA    0    0  : 55-83
1m6sC     0   NA    0   NA  : 79-107
1m6sC     0   NA    0    2  : 103-139
1m6sC     0   NA    2    2  : 133-172
1m6sC     2    0    2   NA  : 168-200
1m6yB     2   -2    0    1  : 29-57
1m6yB     0    2    1   NA  : 52-81
1m6yB     0   NA    1    0  : 77-105
1maiA     0   NA    0   NA  : 57-68
1mgtA     0   NA    0   NA  : 110-145
1mixA     0   NA    0   NA  : 153-167
1mj5A    NA    0    0    1  : 31-61
1mj5A    NA   -4   NA    0  : 57-106
1mj5A     0    0    0    3  : 102-130
1mj5A     0    5    0   NA  : 238-270
1mjnA     0   NA    0    4  : 3-46
1mjnA     1   NA    2    3  : 104-134
1mjnA     0    1    3   NA  : 128-162
1mk0A     0   NA    0   NA  : 16-63
1mk4B    NA   -3    0    0  : 68-109
1mk4B     0   NA    2   NA  : 104-127
1mo9B     1   NA    0    1  : 3-35
1mo9B     0    0    1    1  : 46-72
1mo9B     1   NA   -2    0  : 199-220
1mo9B     0    0    0    2  : 216-243
1mo9B     0    0    2   NA  : 239-273
1mpgA     0   NA    4   NA  : 2-30
1mrzA     1   NA    0    1  : 3-38
1mrzA     0    1    1   NA  : 34-72
1mrzA     0   NA   -1    0  : 69-99
1mrzA     0   NA    0   NA  : 95-125
1mtpA     0    0    5   NA  : 81-113
1mtzA    NA   -1    0    2  : 29-61
1mtzA    NA   -4   NA    0  : 56-104
1mtzA     0    1    0    3  : 99-128
1mtzA     0    2    1   NA  : 236-266
1musA     3   NA    0    2  : 139-187
1musA     1   NA    2    1  : 183-210
1musA     3    1    8   NA  : 207-241
1muwA     0   NA    1   NA  : 10-51
1mvlA     0    1    0    3  : 21-52
1mvlA    -1    0    3   NA  : 47-72
1mvlA     1   NA    1    1  : 71-102
1mvlA     0   -1    1    1  : 99-137
1mvlA     0    0    1   NA  : 135-165
1mw9X     0    1    0   NA  : 4-29
1mw9X     0   -1    0   NA  : 106-136
1mwqB    -1    0    1   NA  : 5-45
1mwqB     0    1    0   NA  : 61-96
1mwwB     0   NA    0   NA  : 2-44
1mwwB     0   NA    0   NA  : 60-104
1n13L     2   NA    0   NA  : 54-97
1n35A     0    2    0   NA  : 735-774
1n3lA     0   NA    0    1  : 37-73
1n3lA     0   NA    0    1  : 181-212
1n57A     0    1    3   NA  : 92-132
1n57A     0   NA    0    2  : 131-150
1n57A     2   -1    2    1  : 146-184
1n57A     0   NA    0   NA  : 205-242
1n62A     0   NA   -2    0  : 13-54
1n62A     0   NA   -1   -5  : 57-75
1n62C     1   NA    0   NA  : 7-31
1n62C     0   NA    0    0  : 28-53
1n62E    -1   -1    1   NA  : 232-263
1n62E     0    1    3    1  : 328-375
1n62E    -1   -2    0   NA  : 519-554
1n71B    NA   -3    0    0  : 70-112
1n71B     0   NA    2   NA  : 106-158
1n7zA     3   NA   NA    0  : 207-249
1n7zA     3   NA    0   NA  : 296-314
1na6A     0    2   -4   -2  : 18-70
1na6A     0   NA    0    0  : 322-347
1na6A     0    0    0   NA  : 346-369
1nbwD     0    0    0   NA  : 8-40
1nbwD     0   NA   NA    0  : 36-66
1ne2B     1   NA    0    2  : 54-81
1ne2B     0    1    2   NA  : 76-101
1ne2B     0   NA    1    0  : 98-116
1ne2B     3   NA    0   -1  : 113-147
1ne2B     3    3    0   NA  : 141-173
1nh1A     1   NA    2   NA  : 124-151
1nijA    -1   -3    0    1  : 4-36
1nijA     0   -1    0   NA  : 33-50
1nijA     0   NA    0   NA  : 65-97
1nijA     1    1    0    6  : 93-131
1nijA     0    3    6    1  : 121-158
1nijA    -1    0    1   NA  : 154-184
1nijA     0   NA    1    2  : 224-262
1njhA     0   NA   -1    0  : 5-32
1njrA     0    2    1   NA  : 18-51
1njrA     0   NA    0    0  : 47-77
1nkiA     0   NA    1   NA  : 8-34
1nlfA     0   NA    0    0  : 32-75
1nlfA    -2    0    0   NA  : 71-108
1nlfA     2   NA    0    0  : 106-140
1nlfA    NA    0    0    1  : 136-179
1nlfA     0   NA    2    0  : 173-214
1nnlB     0    0    3   NA  : 104-131
1nnlB     1   NA    1    3  : 174-196
1nnlB     0    1    3   NA  : 192-213
1nnwB     0   NA    0    3  : 3-40
1nnwB     0    0    3   NA  : 34-69
1nnwB     0    0    2   -1  : 132-172
1np6A    NA   -2    0   NA  : 8-41
1np6A    NA    0    2    0  : 104-120
1np6A     0    2    0    3  : 116-142
1np6A     0    0    3   NA  : 137-154
1npdA     0    1    0   NA  : 8-43
1npdA     0   NA   NA   -2  : 37-66
1npdA    -1   -1    2   NA  : 63-81
1npdA     1    0   -1    0  : 127-155
1npdA     0    1    0   NA  : 150-183
1npdA     0   NA    0    0  : 178-202
1npdA     0    0    0    1  : 199-231
1npdA    -1    0    1   NA  : 228-253
1nrjB     1    0    0    3  : 58-91
1nrjB     0    3    3    0  : 83-128
1ntvA     1   NA    0   NA  : 82-96
1nu0A     0   NA    2    0  : 26-63
1nu0A     0   NA    0   NA  : 57-97
1nu3B     5   NA    0   NA  : 61-91
1nuuA     0   NA    0    5  : 5-48
1nuuA    -2    0    5   NA  : 39-80
1nuuA     0   NA    3    0  : 129-165
1nuuA     0    0    0   NA  : 162-192
1nuyA    -1   -2    0   NA  : 208-242
1nuyA     1   NA    1    0  : 241-264
1nuyA     0    2    0   NA  : 261-296
1nv8B     0   NA    0    1  : 126-152
1nv8B    -1    0    1   NA  : 148-177
1nv8B     1   NA    1    0  : 175-198
1nv8B     2    1    2   NA  : 244-268
1nxuB     0    0   -2    0  : 76-112
1nxuB    -1    0    0   NA  : 106-138
1nzjA     2   NA    0    4  : 7-44
1nzjA     0    2    4   NA  : 39-77
1nzjA     0   NA    0   NA  : 187-218
1o13A     0   NA   NA    0  : 48-81
1o13A     0   NA    0   NA  : 79-101
1o1yA     0    0    0   NA  : 14-43
1o1yA     0   NA    2    0  : 39-63
1o1yA     1    0    0    0  : 61-99
1o22A     0   NA    0   NA  : 122-165
1o2dA     0   NA   -2    0  : 21-46
1o2dA     0   -2    0   NA  : 42-75
1o2dA     0   NA    2    0  : 71-106
1o2dA     0    2    0   NA  : 102-147
1o4wA    NA    0    0    2  : 25-58
1o4wA     0   NA    2   NA  : 54-93
1o4wA     0   NA    1    1  : 91-115
1o4wA     0    0    1   NA  : 113-133
1o50A     2   NA   -2    0  : 28-55
1o57B     0   NA    0   NA  : 24-62
1o57B     0   NA    1   NA  : 133-159
1o59A     3   NA    2   NA  : 14-36
1o5uA     0   NA    3   NA  : 16-38
1o69A     0   NA   NA    0  : 50-78
1o69A     0   NA    0   NA  : 74-99
1o69A     0   -1   NA    0  : 95-129
1o69A     0   NA    0   NA  : 125-155
1o6dA     0    1    0   NA  : 4-39
1o6dA     0   NA    0    2  : 33-71
1o6dA    NA    0    0   -1  : 67-101
1o6dA    NA   -1    2   NA  : 97-119
1o6vA    NA   NA    0    0  : 50-74
1o6vA     0    0    0    0  : 72-96
1o6vA     0    0    0    0  : 94-118
1o6vA     1    0    0    0  : 116-141
1o6vA     0    1    0    0  : 138-163
1o6vA    -1    0    0    0  : 160-183
1o6vA     0   -1    0    0  : 181-205
1o6vA     0    0    0    0  : 203-227
1o6vA     0    0    0    0  : 225-249
1o6vA     0    0    0    0  : 247-271
1o6vA     0    0    0    0  : 269-293
1o6vA     0    0    0    0  : 291-315
1o6vA     0    0    0    0  : 313-337
1o6vA     0    0    0    0  : 335-359
1o6vA     0    0    0   NA  : 357-381
1o75B     3   NA    2    2  : 177-194
1o7fA     0   NA    0    2  : 66-91
1o7fA     0   NA    0    2  : 361-387
1o7jC     0    0    0   NA  : 6-56
1o7jC     0   NA    2    0  : 51-92
1o7jC     0    0    0    1  : 89-118
1o7jC     1   NA    0    0  : 220-249
1o7jC     0    1    0    2  : 244-277
1o7jC    -2    0    2   NA  : 272-294
1o8xA     0   NA    0    0  : 19-35
1o8xA    -1    0    0    3  : 30-67
1o8xA     0   -1    3   NA  : 63-88
1o98A    -1    0    1   NA  : 6-46
1o98A    -1    0    0    1  : 111-146
1o98A     0   NA   -1   -2  : 212-238
1o98A     0    0    0    2  : 254-294
1o98A     0    0    2   NA  : 291-306
1o98A     0   NA    0   NA  : 328-360
1o98A     0   NA    0    0  : 355-399
1o98A     0   NA    0    2  : 394-442
1o9gA     0   NA    0    0  : 55-82
1o9gA     0   NA    0    0  : 147-175
1o9gA     1   NA    0    0  : 171-214
1o9gA     1    1    3   NA  : 209-232
1oa8B     0   NA   -2   -1  : 78-92
1oa8B     0    1    2   NA  : 96-115
1oa8B     0   NA   -1   -6  : 114-122
1oaoC    -1    0    0    1  : 156-186
1oaoC    -1   -1    1   NA  : 182-208
1oaoC    -1    0    2    0  : 250-278
1oaoC     0   -1    0   NA  : 276-294
1oaoC     2   NA    2   NA  : 518-552
1oaoC     0   NA    2   NA  : 610-647
1ocyA     0   NA    0   NA  : 17-32
1odmA     0   NA   -1   -2  : 11-45
1oeyB     0   NA    0    1  : 15-48
1oeyB     1   NA   NA    0  : 57-80
1oeyJ     0   NA    0    3  : 17-56
1oeyJ     3   NA   NA   -3  : 62-96
1oflA    NA   NA    1   -1  : 2-24
1ofuY     0   NA    0    1  : 4-39
1ofuY     0   NA    1   NA  : 35-63
1ofuY     0   NA    0    2  : 60-89
1ofuY     3   NA    2    1  : 84-118
1ogdD     0    1    0   NA  : 23-41
1ogdD     0   NA    0    3  : 39-70
1ogdD     0   NA    3   NA  : 64-96
1ogdD     0   NA    2    0  : 93-113
1ogoX     0   NA    0   NA  : 21-35
1oi0D     0    2   NA    0  : 64-98
1oi2A     0    3    0   NA  : 109-142
1oi2A    -1   -1    0   NA  : 287-327
1oi7A     0    0    0   NA  : 10-38
1oi7A     0    2    0    0  : 50-70
1oi7A     0    0    0    0  : 67-94
1oi7A    -1    0    0   NA  : 91-119
1oi7A     0   -1    0    2  : 147-176
1oi7A     0   NA    1    0  : 171-207
1oi7A     0    1    0   NA  : 203-233
1oisA     0    1    0   NA  : 175-197
1oltA     0   NA    0   NA  : 61-75
1oltA    NA    0    0    7  : 105-146
1oltA     3   NA    7    2  : 136-172
1oltA     2    3    2    0  : 166-212
1oltA     0    2    0   NA  : 207-241
1oltA     0   NA    0   NA  : 382-418
1omzB     0   NA    0    3  : 30-63
1omzB     0    0    3   NA  : 56-89
1omzB     0   NA   NA    0  : 85-113
1omzB     2   NA    3   NA  : 155-175
1onwA     0   NA    0   NA  : 34-54
1onwA     0   NA    0    2  : 64-102
1onwA     0    0    2   NA  : 97-132
1onwA     0   NA    0    0  : 161-202
1onwA    -1    0    0   NA  : 198-229
1onwA     2   -1   NA    0  : 226-254
1onwA     0    2    0   NA  : 251-283
1oo0A     0   NA    0    2  : 47-93
1oo0B     0    0    2   NA  : 27-57
1ooeB     1    0    0    2  : 5-34
1ooeB     0    1    2   NA  : 29-46
1ooeB     0   NA   NA    0  : 43-78
1ooeB     2   NA    0    3  : 124-175
1oqjA     0   NA    1    0  : 41-66
1ow1A     1   NA    4   NA  : 78-85
1ow1A     0   NA    1    1  : 83-111
1oz2A     0   NA    1   NA  : 85-95
1oz2A     1   NA    1   NA  : 192-202
1oz2A     0   NA    1   NA  : 296-306
1p1jA     0    0    0   NA  : 292-318
1p1mA     2    2    0    1  : 110-138
1p1mA     0    2    1    4  : 131-172
1p1mA    NA    0    4    0  : 166-201
1p1mA     0   NA    0    0  : 197-228
1p1mA    NA    0    0    2  : 224-249
1p1mA     0   NA    2   NA  : 245-276
1p1xB     3    0    0    2  : 46-75
1p1xB     1    3    2    0  : 70-105
1p1xB     0    1    0    2  : 101-140
1p1xB     0    0    2    0  : 136-168
1p1xB     0    0    0   NA  : 166-202
1p1xB     0   NA    0   NA  : 200-238
1p3cA     1   NA    2   NA  : 159-190
1p3dB     1    0    0    2  : 20-49
1p3dB     0    1    2   NA  : 44-68
1p3dB     0   NA    1    1  : 65-83
1p3dB     0    0    1   NA  : 80-106
1p3dB    NA    0    1    1  : 119-150
1p3dB     1    1    2    0  : 169-191
1p3dB     1    0    0    1  : 188-229
1p3dB     1    1    1    3  : 225-250
1p3dB     7    1    3    1  : 246-265
1p3dB     0    1    0    2  : 338-373
1p3dB     0    0    2    1  : 369-400
1p3dB     0    0    1   NA  : 398-433
1p3dB     0   NA    0   -3  : 432-457
1p3hD     0    0    2   NA  : 67-80
1p3hD     0    2    0   NA  : 83-96
1p4xA     1   NA    0   NA  : 50-84
1p4xA     1   NA    0   NA  : 175-208
1p5zB    -1   -2    0   NA  : 25-54
1p6oB     0   NA    0   NA  : 48-89
1p6oB     0   -1   NA    0  : 85-111
1p6oB     0    0    0   NA  : 108-134
1p90A     0   NA   NA    0  : 40-73
1p90A     0   NA    0   NA  : 70-93
1p9gA     0   NA    0   NA  : 23-37
1pbjA     1   NA   -2    0  : 13-39
1pbjA     2   NA   -2    0  : 77-103
1pdoA    -1    0    1   NA  : 3-32
1pdoA     1   NA    0    0  : 30-65
1pdoA     0    0    0   NA  : 61-90
1peaA    -2    0    0   NA  : 9-52
1peaA     2   NA   NA    0  : 50-81
1peaA    NA    0    0    1  : 78-104
1peaA     0   NA    1   NA  : 101-119
1peaA     0    1    0   NA  : 142-177
1peaA     0   NA    1    1  : 170-204
1peaA    NA   -1    1    1  : 200-231
1peaA     2   NA    1   NA  : 229-254
1pf5A     2    3    1    4  : 30-81
1pf5A     0    0    4   NA  : 74-111
1pixA    NA    0    3    0  : 105-147
1pixA     0   NA    0    1  : 143-188
1pixA     0   NA    0    0  : 409-451
1pkhB     0    1    2   NA  : 64-93
1pn0D     0   NA    0    1  : 498-516
1pn0D     1    0    0    4  : 511-563
1pn0D     0    1    4    1  : 557-591
1poiD     0   -2    0   NA  : 24-50
1poiD     0    1    0   NA  : 145-190
1pp7U     1    0    0   NA  : 65-99
1pswA     0    0    0   NA  : 2-36
1pswA    -1    0    1   NA  : 83-106
1pswA     0   -1    0    1  : 182-218
1pswA     0    0    1   NA  : 215-245
1pswA     0   NA    2    0  : 243-267
1pswA     1    1    0    0  : 265-286
1pswA     0    1    0   NA  : 283-305
1pv5A     0    5   NA   -2  : 23-42
1pv5A     0   NA    0    0  : 110-154
1pvmB     0   NA   -1    0  : 21-46
1pvmB     0   NA   -2    0  : 87-112
1pyaF     0   NA    0   -3  : 113-166
1pytA     0    0    1   NA  : 8-38
1pytA     0    1    0   NA  : 47-74
1pz4A     5   NA   NA    0  : 58-73
1q0pA     0   NA    1    3  : 16-61
1q0pA     0   NA    1    4  : 128-176
1q0pA     0    0    4   NA  : 170-201
1q0rA    NA   -1    0    1  : 25-57
1q0rA    NA   -4   NA    0  : 53-101
1q0rA     0    1    0    3  : 96-125
1q0rA     0   NA    0   NA  : 240-271
1q15C     0   NA    0   NA  : 5-29
1q15C     0   -1    1   NA  : 135-179
1q15C     3   NA    0    2  : 240-271
1q15C     0    3    2   NA  : 264-296
1q42A     7   NA    0   NA  : 77-112
1q5yC     0    2    2   NA  : 4-41
1q5yC     0    2    2   NA  : 46-82
1q67A     0   NA    0   NA  : 152-187
1q6zA     0   -2    0   NA  : 19-43
1q6zA     0   NA   NA    0  : 40-70
1q6zA     1    2    0    1  : 65-98
1q6zA     0    1    1   NA  : 92-127
1q6zA     3   NA   -1   -1  : 126-159
1q6zA     0    0    1    0  : 204-233
1q6zA     0    0    0   NA  : 231-252
1q6zA     0   NA   -1    0  : 249-273
1q6zA     1    0    0    2  : 269-299
1q6zA     0    1    2   NA  : 294-315
1q6zA    -2   -1    1   NA  : 371-396
1q6zA     2   NA    0    1  : 395-427
1q6zA     1    1    1    0  : 422-454
1q6zA     0    1    1   NA  : 449-497
1q6zA     1   NA   -1    0  : 494-522
1q74D     0   NA    0    4  : 6-39
1q7eA     2   -1    0    2  : 11-39
1q7eA     0    2    2   NA  : 34-73
1q7eA     0   NA    1    0  : 70-97
1q7eA     2    1    0    1  : 94-127
1q7lC     0   NA    0   NA  : 139-173
1q8bA    -1    0    0   NA  : 13-55
1q8bA     1    0    0   NA  : 62-103
1q9uB     2   NA    0   NA  : 6-38
1qamA     0   NA    0    0  : 34-58
1qamA     0    0    0   NA  : 55-81
1qamA     0   NA    0   NA  : 78-101
1qamA     2   NA   NA   -1  : 97-128
1qamA     0    2    0   NA  : 122-158
1qd1B     0    0    0   NA  : 182-224
1qd1B     0    0    0   NA  : 231-268
1qfjC     2    0    0    0  : 105-139
1qfjC     0    2    0   NA  : 133-167
1qfjC     0   NA    0    1  : 161-200
1qfjC    -2    0    1   NA  : 196-225
1qg8A     0    1    0    2  : 3-37
1qg8A     0    0    2   NA  : 31-61
1qg8A     0   NA    0    0  : 57-96
1qhxA     0   -2    0   NA  : 5-35
1qhxA     0    1    0    3  : 89-120
1qhxA     0    2    3   NA  : 114-159
1qlwA     1   -3    0   -1  : 65-102
1qlwA     0    3    0    3  : 200-231
1qlwA    NA    0    3    0  : 223-252
1qlwA     0   NA    0   NA  : 248-287
1qmpD     0    0    0   NA  : 3-34
1qmpD     0   NA    2    0  : 28-54
1qmpD     2    0    0    2  : 51-84
1qmpD     0    2    2   NA  : 79-105
1qnaB     5   -1    0   NA  : 78-123
1qnaB     0    2    2   NA  : 111-142
1qnrA     0   NA    0    0  : 60-74
1qnrA     0    0    3   NA  : 161-201
1qnrA     0   NA    0    0  : 238-274
1qnrA     0    0    0    2  : 272-303
1qnrA     0   NA    0   NA  : 307-326
1qo0D     0   NA    0   NA  : 14-42
1qo0D     0   NA    1    0  : 38-58
1qo0D     2   NA    0    2  : 55-86
1qo0D     0    2    2   NA  : 81-107
1qq5A     0    2    3   NA  : 109-139
1qq5A     0   NA    0    1  : 137-171
1qq5A     1    1    1    2  : 167-190
1qq5A     0    1    2   NA  : 186-231
1qsmC    -6   -2    1   NA  : 83-121
1qstA    NA   -3    0    0  : 72-112
1qv9A     0    0    0   NA  : 4-39
1qv9A     0   NA    3    0  : 33-71
1qv9A     1    0    0    1  : 68-98
1qv9A     1    1    1    1  : 94-119
1qw2A     0   -2    0    1  : 41-61
1qw9B     1   NA   -1    0  : 26-70
1qw9B    NA    0    0    2  : 169-212
1qw9B     2   NA    2    0  : 209-243
1qwgA     0    2    1    0  : 16-44
1qwgA     0    0    0   NA  : 41-73
1qwgA     0   NA    0   NA  : 70-104
1qwgA     2   NA    0    2  : 101-134
1qwgA     0    2    2    1  : 129-167
1qwgA     1    0    1    2  : 164-205
1qwgA     2    1    2    0  : 202-228
1qyiA     0    1    3   NA  : 233-264
1qyiA     1    1    1    2  : 318-341
1qyiA     0    1    2   NA  : 337-363
1qysA     0   NA   NA    0  : 16-53
1qysA     0    0    2   NA  : 47-84
1r0mD     1   NA    0    0  : 141-170
1r0mD     0    1    0    2  : 167-195
1r0mD     0    0    2    0  : 192-220
1r0mD     1    0    0    1  : 219-244
1r0mD     2    1    1    1  : 242-268
1r0mD     0    2    1   NA  : 265-295
1r6dA     1    0    0    1  : 2-37
1r6dA     0    1    1   NA  : 32-61
1r6dA     0   NA    1    0  : 57-82
1r6dA     3    0    0    1  : 79-127
1r6wA     0   NA    0    1  : 131-163
1r6wA     0    0    1    3  : 159-192
1r6wA     1    0    3    0  : 188-214
1r6wA     2    1    0    2  : 212-236
1r6wA     0    2    2   NA  : 231-263
1r6wA     0   NA    0   NA  : 300-313
1r6xA     0   NA    0    1  : 190-220
1r6xA     0    0    1   NA  : 217-255
1r6xA     0   NA    1    0  : 253-287
1r6xA     0   NA    0   NA  : 284-326
1r89A     0    2    2   NA  : 60-93
1r89A     0    2    0   NA  : 277-322
1r89A     0   NA    4   NA  : 341-370
1r8eA     0   NA   -2    0  : 125-138
1r8eA     0    2   NA   -2  : 132-174
1r8eA     2   NA    2   NA  : 189-212
1r8eA     0   NA   NA    0  : 208-223
1r8eA     1    4    0    4  : 215-257
1r9wA     1    3    0    2  : 33-67
1r9wA    -1    0    3   NA  : 70-106
1r9wA     2   NA    5   NA  : 103-132
1ra0A     0   NA    0   NA  : 32-51
1ra0A     0    3    0    4  : 122-158
1ra0A    -1    0    4    0  : 152-184
1ra0A     4   -1    0    1  : 183-219
1ra0A     0    4    1    1  : 214-250
1ra0A    NA    0    1    1  : 246-278
1ra0A     0   NA    1   NA  : 275-314
1rcqA     1   NA    0    0  : 30-57
1rcqA     0    1    0    1  : 55-77
1rcqA     2    0    1    1  : 75-99
1rcqA     1    2    1    0  : 96-122
1rcqA     0    1    0    2  : 119-156
1rcqA     0    0    2   NA  : 153-189
1regY    -2    0    0   NA  : 44-86
1regY     0   NA    0   NA  : 102-115
1reqB     0    0    1   NA  : 513-545
1reqB     0   NA    0    0  : 543-567
1reqB    NA    0    0    2  : 564-595
1reqB     0   NA    2   NA  : 592-616
1rf6C    NA    0    1   NA  : 36-65
1rf6C     0   NA   -2   -1  : 86-112
1rf6C    -1    0    0   NA  : 109-137
1rf6C     0   NA   -3    0  : 159-187
1rf6C     0    0    3   NA  : 182-210
1rf6C     0    4    1   NA  : 250-282
1rf6C     0   NA   -1    0  : 301-330
1rf6C     0    0    0   NA  : 328-360
1rf6C     0   NA    0   NA  : 376-405
1rfeA     0   NA    4   NA  : 36-46
1ri5A     1   NA    0    0  : 67-94
1ri5A     0    1    0   NA  : 89-120
1ri5A     0   NA    1    0  : 115-140
1ri5A     2   NA    0   -1  : 136-175
1rifA     0   NA    0   NA  : 59-81
1rifA     0    0    0    1  : 130-163
1rifA     0   -1    0   NA  : 159-190
1rifA     1   NA    0   -1  : 188-210
1rifA     0    1    0    2  : 207-232
1rifA     0    1    2    1  : 226-258
1rifA     0    0    2   NA  : 254-280
1rjdA     1   NA    0    1  : 100-128
1rjdA     0    2    0    0  : 169-201
1rjdA     2   NA    0    0  : 196-233
1rk6A     0   NA    1   NA  : 49-66
1rk6A     2   NA    0    2  : 76-106
1rk6A     0    1    0    1  : 198-232
1rk6A     0    0    1    0  : 229-261
1rk6A     2    0    0    3  : 259-295
1rk6A     1   NA    0   NA  : 301-321
1rkiA    -1    0    1   NA  : 3-38
1rkiA     0    1    0   NA  : 41-70
1rkiA     1   NA    0   NA  : 72-88
1rkqB     0   -1    0   NA  : 7-43
1rkqB     0   NA    0   NA  : 117-141
1rkqB     0   NA    1   -1  : 139-159
1rkqB     0    1    0   NA  : 156-184
1rkqB     0    1    1    2  : 217-238
1rkqB     0    0    2   NA  : 235-253
1rkuB     0    1    2   NA  : 87-111
1rkuB     1    1    2    3  : 147-170
1rkuB     0    1    3   NA  : 166-186
1rl0A     0   -2    2   NA  : 86-114
1rl6A     0    1    0   NA  : 129-163
1rliB     0   -2    1   NA  : 6-36
1rliB     0   NA    0    0  : 33-80
1rliB     1    2    0    0  : 74-124
1rliB     0    1    0   NA  : 117-157
1rlzA    -1    0    2    1  : 98-129
1rlzA     0   NA    0   NA  : 147-166
1rlzA     1    0    1    2  : 276-307
1rlzA     0    1    2   NA  : 302-340
1rmgA    NA   NA    1   -1  : 20-55
1ro2A     0    0    3    1  : 68-99
1ro7C    NA    0    0    2  : 4-30
1rp0A     0   NA    1   NA  : 89-108
1rsgB     0    0    1    1  : 11-38
1rsgB     0   NA    0   NA  : 65-91
1rsgB     0   NA    0   NA  : 371-416
1rsgB     5   NA    0    1  : 415-437
1rtqA     0   NA    0    3  : 142-177
1rtqA     0    1    0   NA  : 190-221
1rutX     1   NA    3   NA  : 119-152
1rv9A     1   NA    0   -2  : 86-104
1rv9A     0    2    0    1  : 131-164
1rv9A     0   NA    0   NA  : 174-196
1ry9C     0   NA    2   NA  : 63-105
1ryiB     0   NA    1   NA  : 108-133
1ryiB     2   NA    1   NA  : 267-317
1rylB     1   NA    1   NA  : 39-76
1ryoA     0   NA    0   NA  : 5-42
1ryoA     0   NA    0    3  : 61-83
1ryqA     0   NA    0   NA  : 20-35
1rz3A    -1    0    0   NA  : 23-57
1rz3A     1    0    2    2  : 127-149
1s12D    NA   -1    0   NA  : 10-48
1s12D    -1    0    0   NA  : 51-89
1s21A    NA    0    0    2  : 135-162
1s21A     0    2    1   NA  : 157-176
1s29A     0   NA    0   NA  : 45-78
1s2oA     1   -1    0    3  : 4-40
1s2oA     1    1    3   NA  : 35-65
1s2oA    -1    0    0   NA  : 117-149
1s2oA     0    1    1    1  : 181-202
1s2oA     0    0    1   NA  : 199-224
1s3cA     0   NA    0   NA  : 5-32
1s4cC     0   NA    0   NA  : 102-116
1s4kB     0   NA    0   NA  : 79-119
1s7iA     0    1    1   NA  : 8-53
1s7iA     0    1    1   NA  : 83-117
1s98B     0   NA    0   NA  : 38-57
1s99A    -4    0    1   NA  : 11-44
1s99A     0    1    0    0  : 49-84
1s99A     0   NA    2    0  : 76-123
1s99A    NA    0    0   NA  : 117-150
1s99A     0    0    0    0  : 153-189
1s9rA     0    2    0    0  : 224-260
1s9rA    -1    0    0   NA  : 360-381
1sazA     0   NA    2    0  : 23-73
1sazA    -1   -1    0   NA  : 299-328
1sbxA     1   NA    2   NA  : 32-66
1sbyB     1    0    0    0  : 7-37
1sbyB     0    1    0   NA  : 32-61
1sbyB     0   NA    1   NA  : 56-90
1sbyB     1    0   NA    0  : 87-136
1sbyB     2    1    0    4  : 131-181
1sdoA     2    3    1    0  : 125-162
1sdoA     1    2    0    0  : 157-202
1sefA     0    0   NA    0  : 182-211
1seiB     2   NA    0   NA  : 23-53
1senA     0    1    0   NA  : 49-87
1sg4C     0    0    0    2  : 14-56
1sg6B     0    0   -1    0  : 12-44
1sg6B     0   NA    0   NA  : 38-77
1sg6B     0   NA    1    1  : 71-113
1sg6B     0   NA    1    2  : 108-138
1sgwA     1    1    0    2  : 154-190
1sgwA     0    1    0   NA  : 185-202
1shuX     0   NA    0    2  : 7-49
1shuX     0   NA    1    3  : 105-141
1shuX     0    0    3   NA  : 136-162
1sqhA    NA    0    1   -1  : 91-127
1sqhA     6   NA    0    5  : 123-157
1sqhA     5   NA    1    6  : 268-299
1sqsB    -1   -2    0   NA  : 3-39
1sqsB     1    2    0    0  : 82-125
1sqsB     0    1    0   NA  : 118-155
1sqwA     0   NA    0   NA  : 113-121
1sr8A     0   -1    1   NA  : 210-234
1sr8A     0   NA    0    3  : 231-253
1sr8A     0    1    3   NA  : 248-281
1ss4A     4   NA    0   NA  : 15-42
1su1A     0   NA    2    0  : 27-58
1su1A     0    0    0   NA  : 56-93
1su1A     0    0    1    0  : 124-148
1svmA     0    0    0   NA  : 171-198
1svmA     0   NA    0    0  : 196-222
1svmA     0    2    2   NA  : 274-296
1svsA    NA    0    3    0  : 193-225
1svsA     0    3    0    2  : 219-268
1sz7A     0    1    0   NA  : 111-161
1szwA     0   NA    0    3  : 255-281
1t0bB     0    0    0   NA  : 9-52
1t0bB     0   NA    1    0  : 47-74
1t0bB    NA    0    0   NA  : 70-103
1t0fB     0    2    2   NA  : 129-166
1t0iB    -1   -2    0   NA  : 3-43
1t0iB     1    2   NA    0  : 87-125
1t0iB     0    1    0   NA  : 118-154
1t1jA    -1    0    0   NA  : 10-48
1t1jA     1   NA    1    1  : 45-88
1t1jA     0    0    1   NA  : 85-116
1t1uA     1   -1   -1    0  : 278-321
1t1uA     0   NA    1    1  : 400-449
1t3gA     0    2    0    0  : 71-109
1t3gA     0    0    0   NA  : 105-136
1t3yA     0    6   NA    0  : 34-65
1t3yA    -1    0    5   NA  : 72-113
1t4aB     0   NA    0   NA  : 41-79
1t6cA     0   NA    3    3  : 35-89
1t6cA     0    0    3   NA  : 85-116
1t6t1     0    1    1   NA  : 23-45
1t6t1     0   NA   -1    0  : 43-67
1t6t1    -1   -1    0   NA  : 64-94
1t77C     0   NA    0   NA  : 57-69
1t9iB     0    4    1   NA  : 37-69
1te5A     0   NA   NA   -1  : 46-77
1te5A     0   -1    4   NA  : 220-237
1tfzA     2    1    1    3  : 23-55
1tfzA    NA    0    3   NA  : 118-149
1tfzA    NA    0    1   NA  : 164-187
1tfzA     2    0    0   NA  : 200-228
1tg0A     0   NA    0   NA  : 54-66
1thtB     0   NA    1    0  : 37-68
1thtB     0   -3    0    2  : 65-113
1thtB     0   NA    2    0  : 108-135
1thtB     0    1    0   NA  : 203-235
1tifA     0   NA    0   NA  : 25-49
1tigA     2   NA    0   NA  : 7-43
1tigA     0    2    0   NA  : 37-79
1tiqA    NA   -3    0    0  : 90-132
1tiqA     4   NA    2   NA  : 126-157
1tkeA     0   NA    0    1  : 11-40
1tkeA     1   NA   -2   -1  : 43-60
1tkjA     0    2    0    2  : 79-128
1tkjA     0   NA    0    3  : 122-158
1tkjA     0   -3    0   NA  : 170-195
1tp6A     5   NA    1   NA  : 49-82
1tq5A     0   NA    4   NA  : 141-155
1ts9A     0   NA    0    0  : 53-67
1tu1A     0    3    3   NA  : 38-81
1tu5A     0   NA    0   NA  : 481-493
1tu5A     3   NA    8   NA  : 541-573
1tuaA     0   NA    0   NA  : 6-40
1tuaA     0   NA    1   NA  : 88-133
1tueF     0    0    0   NA  : 60-86
1tueF     1   NA    0    0  : 85-109
1tueF     2    1    0    0  : 107-154
1tueF     0    2    1   NA  : 150-175
1tuhA     5   NA    3   NA  : 70-102
1tuvA    -1    0    0   NA  : 2-43
1tuvA     0    0    0   NA  : 59-100
1tuwA     0   NA    1   NA  : 3-45
1tv8A    NA    0    0   NA  : 69-103
1tv8A     1   NA   NA    0  : 98-126
1tv8A     2    1    0    3  : 122-167
1tv8A     0    2    3   NA  : 161-194
1tv8A     0    0    0   NA  : 191-228
1tv8A     0    1    0    2  : 249-269
1twdA     0    2    2    1  : 3-27
1twdA     0    0    1   NA  : 24-56
1twdA     0   NA    0   NA  : 54-92
1twdA     0   NA    0   NA  : 89-120
1twdA     2    0   NA    0  : 117-147
1twdA     0    2    0   NA  : 144-175
1twdA     2    0   NA    0  : 172-197
1twfB     0   NA    0   NA  : 585-618
1twfK     0    1    0   NA  : 30-62
1twuA     2   NA    1   NA  : 13-44
1txgA     0    0    0    2  : 2-29
1txgA     0    0    2   NA  : 25-60
1txgA     0   NA    1    0  : 58-77
1txgA    NA    0    0    1  : 74-102
1txgA     0   -2    0   NA  : 150-179
1tzpB     0   NA    3   NA  : 154-183
1u02A     1   -1    0    2  : 3-44
1u02A     1    1    2   NA  : 40-64
1u02A     0    0    0   NA  : 114-147
1u02A     1    1    0    2  : 175-198
1u02A     0    1    2   NA  : 194-209
1u0sA     0    0    1   NA  : 3-40
1u0sA     0    1    0   NA  : 54-85
1u2zB     1    1    0    1  : 245-273
1u2zB     0    1    1   NA  : 268-307
1u2zB     0   NA    1    0  : 303-328
1u2zB     1   -1    0   -1  : 326-357
1u2zB     2    1    0   NA  : 354-386
1u3dA     3   NA    0    3  : 14-45
1u3dA     0    3    3   NA  : 39-85
1u3dA     0   NA   NA    0  : 82-108
1u3dA     0   NA    0   NA  : 104-136
1u53A     6   NA    1   NA  : 54-90
1u5fA     0   NA    0   NA  : 62-73
1u6tA     0    1    0   NA  : 2-37
1u7iA     0   NA    0   NA  : 10-39
1u7iA     1   NA    0   NA  : 82-110
1u7lA     0    3    0   NA  : 10-47
1u7lA     0    2    4   NA  : 191-227
1u7lA     0    4    2   NA  : 231-257
1u7pD     0    2    2   NA  : 65-95
1u7pD     0   NA    0    0  : 93-122
1u7pD     0    1    0   NA  : 119-140
1u7zA     0    0    2   NA  : 50-70
1u7zA     0   NA    1    0  : 67-93
1u7zA     0   NA    2    1  : 143-174
1u8sA     0    2    1   NA  : 5-42
1u8sA     0    1    2   NA  : 45-81
1u8sA     0    1    2   NA  : 92-128
1u8sA     0    2    1   NA  : 141-178
1u8xX     0    0   -1    0  : 31-63
1u8xX     0    0    0   NA  : 59-93
1u8xX     0   NA    0    0  : 89-108
1u8xX     0    0    1   NA  : 166-192
1ub9A     2   NA    0   NA  : 30-65
1uf5A    -2    0   NA    0  : 3-43
1uf5A     3    2    2    0  : 164-195
1uf5A     0    3    0    1  : 190-234
1ufhA    -6   -2    0   NA  : 113-150
1ufoE    NA   -1    0   NA  : 25-56
1ufoE     0    1    2    0  : 107-135
1ufoE     2    0    0    0  : 132-180
1ufoE     0    2    0   NA  : 175-212
1ufyA     0    2    1    3  : 2-49
1ufyA     0   -1    3   NA  : 42-76
1uhvD     0   NA    0    0  : 21-52
1uhvD    NA    0    0    2  : 155-198
1uhvD     0   NA    2    0  : 195-226
1ui0A     0    1    1    0  : 36-80
1ui0A     0    2    0   -1  : 77-119
1uj2A    -1   -1    0   NA  : 23-62
1uj2A     1    0    3    1  : 133-157
1ujcA     0    1    1    2  : 2-50
1ujcA     0   -1    2   NA  : 47-75
1ujcA     0   NA   -1    0  : 74-107
1unqA     0   NA    3   NA  : 55-67
1us0A     3   NA    0    2  : 42-79
1us0A     0    3    2    1  : 74-110
1us0A     2    1   NA    0  : 157-186
1us0A     0    2    0    2  : 182-210
1uscB     0   NA    2   NA  : 31-44
1usgA     0    2    0   NA  : 3-50
1usgA     0   NA   NA    0  : 44-74
1usgA     1   -2    0    1  : 72-98
1usgA     0    1    1   NA  : 95-116
1usgA     0    0    0   NA  : 141-174
1usgA     0   NA    0    0  : 169-200
1usgA    NA    0    0    2  : 196-224
1usgA     2   NA    2   -1  : 221-248
1usmA     0    4    1   NA  : 12-47
1utyA     0   NA    2   -7  : 44-59
1utyA     3   NA    2   NA  : 84-99
1uuyA     0    1    0   NA  : 6-52
1uuyA     0   NA    2   -1  : 44-78
1uuyA     0   -1    1   NA  : 74-100
1uv7A    NA    0    0   NA  : 49-83
1uvjB     0    0    0   NA  : 454-490
1uw4A     0    2    0   NA  : 3-34
1uwcB     1   NA    1   NA  : 2-42
1uwcB     0   NA    1    2  : 126-158
1uwcB     2    0    2    1  : 153-191
1uwcB     0    2    1    1  : 186-215
1uwkB     1    2    0    1  : 169-197
1uwkB     0    1    1   NA  : 192-215
1uwkB     2   NA   -1   -1  : 214-241
1uwkB     0    2    1   NA  : 237-261
1uwvA    -1    0    2    1  : 200-233
1uwvA     1    0    0    1  : 289-315
1uwvA     0    1    1   NA  : 310-340
1uwvA     0   NA    1   NA  : 336-362
1uwvA     2    0   NA    0  : 359-388
1uwvA     0    2    0    5  : 383-414
1uxoA    -1   -1    1   NA  : 6-38
1uxoA     1   NA    0    1  : 36-72
1uxoA     0    1    1    0  : 67-98
1uxoA     2    0    0    2  : 94-136
1uxoA     0    2    2   NA  : 130-161
1v0wA     1    0    0    1  : 329-369
1v0wA     0    1   NA    0  : 466-498
1v2xA     0    1   NA    0  : 23-54
1v2xA    -1    0    0   NA  : 50-78
1v2xA     1   NA    0    3  : 75-99
1v2xA     1   NA    1   NA  : 95-107
1v2xA     0   NA    0    0  : 106-121
1v2xA    NA   -1    3    1  : 117-141
1v30A     4   NA    1   NA  : 8-38
1v33A     0   NA    0    2  : 68-94
1v5iB    NA    0    2   NA  : 4-38
1v5iB     0    2    0   NA  : 41-69
1v5vB     3    2    0    2  : 48-61
1v5vB     0   NA    0   NA  : 110-146
1v5vB     2   NA    0    3  : 143-157
1v5vB     0   NA    0   NA  : 203-245
1v6pB     0   NA    3   NA  : 34-55
1v6zB     0   NA   -2   -3  : 5-38
1v72A     0   NA    0    1  : 61-88
1v72A     0   NA    1   NA  : 84-113
1v72A     0   NA    0    3  : 110-148
1v72A     1   NA    3    2  : 141-180
1v72A     0    1    2    0  : 175-208
1v77A     1   NA    0    2  : 32-60
1v77A     0    1    2    1  : 55-82
1v77A    NA    0    1    0  : 79-101
1v77A     2   NA    0    1  : 99-130
1v77A     0    2    1   NA  : 126-166
1v7zA    -3    0    0   NA  : 26-64
1v7zA     0    0    0   NA  : 113-152
1v84B     0    3    1    2  : 4-40
1v84B     0    0    2   NA  : 34-64
1v96A    NA   -2    0    2  : 6-38
1v96A     0   NA    2   NA  : 34-70
1v96A     0   NA    1    1  : 68-114
1v96A     0    2    1   NA  : 111-132
1vajA     0   NA    0   NA  : 62-111
1vajA     2   NA    0    1  : 115-139
1vajA     1   NA    1    2  : 142-186
1vbkB     2    1    0    4  : 181-210
1vbkB     0    2    4   NA  : 204-241
1vbkB     0   NA    2    0  : 239-260
1vbkB     0   -1    0   NA  : 259-287
1vbwA     0   NA    0    5  : 32-55
1vchE     0   NA    0   NA  : 56-81
1vctA     0   NA    1    3  : 122-157
1vctA     3   NA    1    0  : 160-181
1vdwA    -2    0    0   NA  : 151-170
1vdwA     2   NA   NA    0  : 169-192
1vdwA     0    0    0   NA  : 189-217
1ve2A     0    1   NA    0  : 4-35
1ve2A     0   NA    0   NA  : 31-53
1ve2A     0   NA   NA    0  : 49-85
1ve2A     0   NA    1   NA  : 80-112
1ve2A     0   NA    0    1  : 138-159
1ve2A     1    0   -1    0  : 155-186
1ve2A     0   NA    0    1  : 194-218
1ve4A     0    2   NA    0  : 48-72
1ve4A     0   NA    0   NA  : 110-134
1ve4A     0   NA    1   NA  : 131-155
1ve4A     1   NA    0   NA  : 150-175
1vg0A     0   -1    0    1  : 11-37
1vg0A     0   NA    0   NA  : 233-256
1vg0A     2   NA    0    2  : 501-553
1vgwD     0    2    2    1  : 7-56
1vgwD     0    0    1   NA  : 53-77
1vgwD     0   NA    0    0  : 75-109
1vh5A     0    2    0   NA  : 38-91
1vhqA     1   NA    0    4  : 8-45
1vhqA     0    1    4   NA  : 40-82
1vhqA     0   NA    1    1  : 81-96
1vhqA     1   NA    1    0  : 93-139
1vhqA     0   NA    0   NA  : 155-175
1vhtB    -1   -2    2   NA  : 5-33
1vhtB     1    0    2    2  : 109-133
1vhtB     0    2    2   NA  : 128-176
1vi6A     0    1    1   NA  : 71-97
1vi6A     0   NA    0    1  : 94-121
1vi6A     2   -1    1    1  : 118-145
1vi6A     0    2    1   NA  : 141-159
1vimB    -1   -1    0   NA  : 50-78
1vimB     1   NA    0    0  : 76-96
1vimB     1    1    0    2  : 92-123
1vimB     0    1    2   NA  : 118-139
1vjgA    -1    0    0   NA  : 20-61
1vjgA     1   NA    2    2  : 56-94
1vjgA     0    1    2   NA  : 132-171
1vjlB     3   NA    5   NA  : 118-142
1vjqB     0    0    1   NA  : 2-30
1vjqB     0    1    0   NA  : 41-67
1vk1A     0   NA    0   NA  : 19-27
1vk1A    -2    0    1   NA  : 103-126
1vk1A     1   NA    0    1  : 125-144
1vk1A     0    1    0   NA  : 148-179
1vk1A     0   NA    2    0  : 175-199
1vk3A     2    5    4    1  : 75-123
1vk3A     0    1    1    6  : 116-152
1vk3A     1   NA    0   NA  : 245-272
1vk3A     0    1    0   NA  : 296-327
1vk3A     3    3    0    4  : 410-457
1vk3A     0    0    4   NA  : 448-492
1vk3A     0    2    1   NA  : 525-558
1vk3A     3   NA    0   NA  : 556-581
1vk3A     1    1    2    4  : 591-614
1vkhA    -1   -1    0    2  : 42-82
1vkhA     1    0   NA    0  : 78-121
1vkhA     0    1    0    2  : 116-162
1vkhA     0    2    2   NA  : 214-250
1vkkA     0    7   NA    0  : 54-84
1vkkA     0    0    2   NA  : 98-135
1vkwA    NA    0    0   NA  : 65-101
1vkwA     0    0    0   NA  : 172-207
1vkyB     0   NA    0    0  : 49-75
1vkyB     2   NA    1    1  : 279-301
1vlmA     1   NA   NA    0  : 51-72
1vlmA     0    1    0   NA  : 69-90
1vlmA     0   NA    0    0  : 87-109
1vlmA     2   NA    0    0  : 105-140
1vlmA     0    2    0    5  : 134-188
1vlmA     5   NA    0    0  : 203-217
1vlyA     0   NA    0   NA  : 93-123
1vlyA     0   NA    0   NA  : 172-196
1vlyA     0   NA    2   NA  : 284-296
1vmbA     2    0    1   NA  : 19-65
1vmbA     0    1    0   NA  : 75-110
1vp8A     0   NA   NA    0  : 18-50
1vp8A     0   NA    0    2  : 46-72
1vp8A     0    0    2   NA  : 68-102
1vpmB     0   NA    0   NA  : 24-71
1vptA     1    0    0    1  : 78-110
1vptA     0    1    1   NA  : 105-128
1vptA     0   NA    0   NA  : 124-152
1vptA     2    0   NA    0  : 148-191
1vqoE     0    1    0   NA  : 131-171
1vqoH     0    1    0   NA  : 132-165
1vqoO     0    1    0   NA  : 76-98
1vqoO     0   NA    0   NA  : 95-114
1vqoQ     1   NA    0   NA  : 81-94
1vqoW     0    3    0    1  : 31-55
1vqoX     0   NA    1   NA  : 9-51
1vqsB    -1    0    2   NA  : 14-54
1vqsB     0    2    0   NA  : 62-107
1vr4D     9   NA    0   NA  : 2-26
1vr7B    NA    0    0   NA  : 17-60
1vr7B     1    1    0   NA  : 87-124
1vr8A     0   NA    3   NA  : 59-92
1vraB     0   NA    0   NA  : 3-48
1vybA     0   NA    2    0  : 8-42
1vybA     0    0    1   NA  : 38-65
1vybA     0    1    3   NA  : 107-145
1vybA     0    0    0   NA  : 140-179
1vykA     0   NA    0   NA  : 5-40
1w23A     0   NA    0    1  : 67-96
1w23A     0   -2    1   NA  : 93-118
1w23A     0   NA    0    3  : 116-148
1w23A     0    2    3   NA  : 142-172
1w23A     2    0   NA   -1  : 169-193
1w2fB     2    1    1   NA  : 21-55
1w2zC     0   NA    0   NA  : 414-432
1w4sA     1   NA    0   NA  : 87-103
1w5rB     0   NA    2   NA  : 142-162
1w66A     0    0    2   NA  : 54-75
1w7cA     0   NA    0   NA  : 465-480
1w7cA     3   NA    6   NA  : 527-559
1w8iA    NA    0    0    2  : 2-42
1w8iA     0   NA    2   NA  : 38-76
1w8iA     0   NA    1   NA  : 74-118
1wb4B    NA   -1    0    1  : 71-112
1wb4B     0    1    1    0  : 160-189
1wb4B     2    0    0    1  : 185-227
1wb4B     0    2    1   NA  : 221-265
1wb9B     0   NA   -1    0  : 68-93
1wb9B     2    1    1    0  : 155-181
1wb9B     0   NA    0   NA  : 178-199
1wb9B     0    2    0   NA  : 473-495
1wb9B     1   NA    0    0  : 653-693
1wb9B     0    1    0    1  : 689-726
1wb9B     1    0    0    3  : 722-746
1wbhC     1    2   NA    0  : 18-48
1wbhC     0    1    0    3  : 44-73
1wbhC     1    0    3    0  : 69-94
1wbhC     2    1    0   NA  : 92-116
1wbhC     0    2   NA    0  : 112-135
1wbhC     0    0    0   NA  : 132-161
1wbhC     0   NA    0   NA  : 158-184
1wcv1     0   -4    0   NA  : 8-42
1wcv1     1    1    0    1  : 80-118
1wcv1     0    0    1    0  : 114-142
1wcv1     0    4    0   NA  : 136-177
1wcwA     0   -1    0   NA  : 10-35
1wcwA     0   NA    0   NA  : 62-96
1wcwA     0   NA   -1    0  : 93-137
1wcwA     0   NA    0   NA  : 133-160
1wcwA     1    1    0    3  : 186-221
1wcwA     0    1    3   NA  : 217-240
1wd3A     0   NA    0   NA  : 43-74
1wdcB     0   NA    0   NA  : 104-135
1wddE    -2    0    1   NA  : 36-89
1wddE     0    1    0    4  : 97-139
1wddE     0   NA    0   NA  : 199-239
1wddE     0   NA    0    2  : 264-294
1wddE     1    1    2    0  : 375-401
1wddS     4   NA    0    1  : 67-104
1wdjC     0   NA    0   NA  : 3-30
1wdjC     1    2    0    1  : 113-146
1wehA    NA    0    0    1  : 3-38
1wehA     2   NA    1    1  : 35-63
1wehA     0    2    1   NA  : 59-83
1wehA     0   NA    2    0  : 80-103
1wehA     0    0    0    1  : 101-133
1wehA     0    0    1   NA  : 131-157
1wiwA    NA    0    0    4  : 64-95
1wiwA     0   NA    4   NA  : 90-103
1wiwA     0    1    1   NA  : 216-244
1wkcA     5   -2    0    2  : 41-71
1wkcA     1    2    0    2  : 105-141
1wkcA     1    1    2    0  : 137-165
1wkqB     0   NA    1    1  : 43-86
1wkqB     0   -1    1   NA  : 83-108
1wkrA     0   NA    0   NA  : 263-295
1wleB     0    1    2    0  : 330-373
1wlfA     0   NA    0   NA  : 54-60
1wluA     0    2    0   NA  : 20-70
1wm1A    NA   -2    0    1  : 38-69
1wm1A    NA   -3   NA    0  : 64-112
1wm1A     0    2    0    3  : 107-136
1wm1A     0    2    1   NA  : 260-291
1wmhA     0   NA    0    2  : 16-52
1wmhA     2   NA   NA   -2  : 58-87
1wmhB     0   NA    0    2  : 16-53
1wmhB     2   NA   NA   -3  : 59-84
1wn2A     0   NA    4   NA  : 57-84
1wnaA     5   NA    0    1  : 2-36
1wnaA     0    5    1    1  : 56-94
1wouA     0   NA    0    1  : 5-32
1wouA     0    1    0    0  : 27-70
1wpnB    -1   -1    0   NA  : 4-36
1wpnB     1   NA   NA    0  : 34-74
1wpnB     1    1    0    3  : 70-96
1wpnB     0    1    3   NA  : 90-113
1wqlB     6   NA    1   NA  : 80-119
1ws8B     2   NA    0    0  : 4-39
1wteB     0    3    2    0  : 120-162
1wteB     0    0    0   NA  : 158-199
1wtjB     2    0   -2    0  : 86-124
1wtjB     0    2    0   NA  : 116-147
1wv3A     0    1    2   NA  : 23-34
1wv3A     0    1    3    0  : 93-105
1wv9A     0   NA    1    1  : 3-21
1wv9A     0    0    1   NA  : 19-38
1wv9A     0   NA   -1    0  : 37-59
1wv9A    NA    0    0    2  : 56-83
1wvfA     0    1    0   NA  : 60-86
1wvfA     0   NA    0    1  : 83-108
1wvfA     4   NA    0    4  : 193-236
1wvgB     1    0    0    2  : 11-40
1wvgB     0    1    2   NA  : 35-63
1wvgB     0   NA   NA    0  : 60-86
1wvgB     1    0    0    0  : 83-130
1wvhA     0   NA    0   NA  : 63-76
1wvqB     0    0    0    2  : 20-53
1wvqB    -1    0    0   NA  : 86-116
1wwzA    NA   -2   NA    0  : 83-126
1wwzA     0   NA    2   NA  : 120-147
1wy5B     3    1    0    3  : 26-62
1wy5B     0    3    3   NA  : 55-91
1wy5B     0   NA    2    0  : 87-130
1wyzB     0    0   NA    0  : 5-37
1wyzB     0    1    0   NA  : 34-63
1wyzB     0   NA   NA    0  : 60-88
1wyzB     0   -1    0   NA  : 86-117
1wyzB     2   NA    0   NA  : 138-172
1wyzB     0    2    0    0  : 168-198
1wyzB     0   NA    0    0  : 208-233
1wznA     1    1    0    2  : 44-70
1wznA     0    1    2   NA  : 65-94
1wznA     0   NA    1    0  : 91-110
1wznA     4   -1    0    0  : 108-146
1x19A    NA   -1    0    1  : 193-221
1x19A     0   NA    1   NA  : 216-246
1x19A     0   NA    1    0  : 242-263
1x19A     2    1    0    0  : 259-296
1x3lA     1    0    2    1  : 51-80
1x3lA     0    1    1   NA  : 76-95
1x3lA     0   NA    0    0  : 92-129
1x3lA     0   NA    0    0  : 285-328
1x3lA     0    0    0    1  : 322-366
1x54A     3   NA    1   NA  : 162-178
1x54A     0   NA   -1   -1  : 281-323
1x6mD     3   NA    4   NA  : 122-142
1x6zA     0   NA    0   NA  : 35-51
1x7dA     1    1    4   NA  : 3-49
1x7dA     0    0    0    0  : 131-160
1x7dA    -1    0    0   NA  : 156-184
1x7dA     1   NA    1    0  : 181-200
1x7dA     0    0    0    0  : 197-224
1x7dA     0    0    0    2  : 221-247
1x7dA     0   NA    2   NA  : 244-270
1x7dA     0   NA    0    0  : 269-292
1x8bA     0    2    0   NA  : 38-82
1x8dC     0    2    0   NA  : 2-46
1x8dC     0    0    2   NA  : 51-96
1x9iB     0   -1    0   NA  : 39-71
1x9iB     0   NA    1    1  : 67-86
1x9iB     1    1    1    2  : 82-113
1x9iB     0    1    2   NA  : 109-127
1x9iB     0   NA    0   NA  : 183-214
1x9iB     0   NA    0    1  : 210-233
1x9iB     0   NA    1   NA  : 229-258
1x9mA     3   NA    0    0  : 31-58
1x9mA     0   NA    0   NA  : 56-90
1x9mA     0    0    0   NA  : 649-691
1x9zA     0   NA    1   NA  : 55-89
1xbiA     1   NA    3    0  : 29-52
1xbiA     0    1    0   NA  : 49-78
1xcrB     0    0   -1    0  : 170-210
1xcrB     0   -1   -1    0  : 203-219
1xcrB     0   NA   -1    0  : 240-255
1xcrB    NA   -1   -1    0  : 278-297
1xd3A     2   NA    1   NA  : 29-57
1xd3A     0   NA    2    2  : 191-229
1xdnA     0   NA   -1    0  : 201-242
1xdpB     4   NA    0   -4  : 137-162
1xdpB     0   -6    1   NA  : 259-289
1xdpB     1   NA    0    0  : 503-536
1xdpB     0    1    0    0  : 532-562
1xdpB    NA    0    0    3  : 558-583
1xdpB     2    2    0   NA  : 621-652
1xffA     0    0   -1    0  : 2-36
1xffA     0   NA    0    0  : 42-72
1xffA     0   -2   NA    0  : 187-205
1xfkA     5   NA    0    1  : 30-51
1xfkA     0    2    0    0  : 45-94
1xfkA     0    5    1   NA  : 87-123
1xfkA     1   -2    0    2  : 120-156
1xfkA     2   -1    2    1  : 151-201
1xfkA     0    2    1   NA  : 196-223
1xfkA     0   NA    0    1  : 220-254
1xfkA     0    1    1   NA  : 248-299
1xfsA     0   NA    0   NA  : 11-51
1xg5D     1   NA    0    0  : 34-63
1xg5D     0    1    0   NA  : 58-89
1xg5D     0   NA    1    0  : 84-117
1xg8A     0    1    0   NA  : 8-54
1xgkA    NA    0    0    0  : 8-36
1xgkA     0   NA    0   NA  : 32-57
1xgkA     0   NA    0    1  : 53-79
1xgkA     1    0    1    0  : 76-111
1xgkA     2    1    0    2  : 108-150
1xk7A    NA   -1    0    2  : 19-47
1xk7A     1   NA    2   NA  : 42-74
1xk7A    -1   NA    1    0  : 70-98
1xk7A     1    1    0    0  : 94-127
1xkpB     0   NA    4   NA  : 45-85
1xkwA     1   NA    0    3  : 81-105
1xlqA     0   NA   -2    0  : 12-52
1xlqA     0   NA   -1   -2  : 82-100
1xm7B     0    1    0    0  : 4-49
1xm7B     1    0    0    2  : 46-77
1xm7B     0    1    2   NA  : 73-96
1xm7B     1    0    2    1  : 107-145
1xm7B     0    1    1   NA  : 142-168
1xmtA    -4    0    0   NA  : 36-74
1xmxA     1   NA   NA    0  : 4-35
1xmxA     0    1    0   NA  : 30-61
1xmxA     0   NA    0    3  : 56-92
1xmxA     2   NA    3    0  : 88-118
1xmxA     0   NA    0   NA  : 205-234
1xmxA     0    3    2    2  : 303-343
1xmxA    -1    0    2   NA  : 338-363
1xovA    -1   -1    0   NA  : 15-60
1xovA     1   NA    2    0  : 56-91
1xovA     0   NA    0   NA  : 100-136
1xovA     0   NA    0   NA  : 243-253
1xovA     0   NA   NA    0  : 289-301
1xpjD     2   NA    0    2  : 3-47
1xpjD     0    2    2   NA  : 42-85
1xppA    -2    0    0   NA  : 22-54
1xr4A    -1   -4   -1    0  : 63-94
1xr4A     2   -1    0   NA  : 92-120
1xr4A     0    2   NA   -2  : 115-142
1xr4A     0   -1    1    0  : 140-166
1xr4A     0    4    0    2  : 161-204
1xr4A     0    0    2   NA  : 199-227
1xr4A    NA   -2   -1    0  : 273-304
1xr4A     0   NA    0    1  : 301-324
1xr4A     0    0    1   NA  : 321-344
1xr4A     0   NA    0    0  : 342-368
1xrkB     0   NA    1   NA  : 10-34
1xs0C     2   NA    9   NA  : 92-129
1xszA     1    1    0   NA  : 204-248
1xszA    NA   -1    1   NA  : 295-325
1xt8A     0   NA    2   NA  : 88-110
1xt8A     0   -1    0   NA  : 109-126
1xt8A     0   NA    0   NA  : 156-180
1xt8A     0   NA    1   -2  : 177-201
1xt8A     0   NA    0   NA  : 198-222
1xttC     3    2    1    3  : 73-105
1xu9D     0   -1    0    1  : 30-57
1xu9D     0    0    1   NA  : 54-82
1xu9D     0   NA    1    0  : 80-112
1xu9D     0    3    0    3  : 158-209
1xv5A     1    1    0    4  : 3-40
1xv5A     0    1    4   NA  : 34-60
1xv5A     0   NA    1    0  : 58-81
1xv5A     1   -1    0    2  : 78-113
1xv5A     1    1    2    2  : 109-140
1xv5A     0    1    2   NA  : 137-174
1xv5A     0   NA    0    2  : 199-233
1xv5A     0    0    0   NA  : 229-254
1xv5A     0   NA    0   -2  : 252-273
1xv5A     0    0    1    0  : 271-293
1xv5A     1   NA    0    2  : 290-323
1xv5A     0    1    2   NA  : 319-349
1xzpB     0    0    1   NA  : 48-67
1xzpB     0   NA    0   NA  : 108-134
1y0hB     0    1    0   NA  : 6-46
1y0hB     0    0    1   NA  : 53-94
1y1pA     2   -1    0    1  : 13-42
1y1pA     0    2    1   NA  : 37-67
1y1pA     0   NA    1    0  : 63-89
1y1pA     1    1    0    0  : 86-130
1y1pA     0   NA   -2    0  : 207-248
1y3tB     0    1    1   NA  : 112-133
1y3tB    -1    0    1   NA  : 284-305
1y5hA     0   NA   -3    0  : 21-45
1y5hA     1   NA   -3    0  : 87-112
1y60C     0    2    2   NA  : 20-52
1y63A    -1   -2    0   NA  : 12-41
1y63A     1    0    2    0  : 85-108
1y6zB     0    2    2   NA  : 204-234
1y6zB     0   NA    0   NA  : 232-258
1y71A     0   NA    2   NA  : 73-83
1y7pC     0    0    0   NA  : 8-39
1y7pC    -1    0    0   NA  : 49-75
1y7pC    -2    0    0   NA  : 88-124
1y7pC     2   NA    1    2  : 120-152
1y7pC    -1    0    2    3  : 146-176
1y7pC     1   -1    3    0  : 173-191
1y7rA    -6   -3    0   NA  : 63-103
1y88A     0    2    3    1  : 59-100
1y88A     0    0    1   NA  : 97-121
1y8aA     0    1    2   NA  : 120-146
1y8aA     1    1    0    2  : 225-250
1y8aA     1    1    2    0  : 246-265
1y8xB     1   NA   NA    0  : 44-82
1y93A    -2   -3    0   NA  : 9-47
1y93A     2   NA    3    2  : 44-60
1y93A     0   NA    0   NA  : 99-107
1y96A     0   NA    0   NA  : 55-72
1y96B     0   NA    0   NA  : 70-82
1y9wB    NA    0   NA    0  : 63-105
1y9wB     0   NA    2   NA  : 99-124
1yacB     2    0    2    2  : 13-59
1yacB     0    2    2   NA  : 54-84
1yacB     0   NA    0    0  : 81-112
1yacB    NA    0    0    2  : 107-136
1yacB     0   NA    2   NA  : 132-163
1yb2A     1    0    0    1  : 113-142
1yb2A     0    1    1   NA  : 137-168
1yb2A     0   NA    2   -1  : 164-185
1yb2A     2    0   -1   -1  : 183-211
1yb2A     3    2    0   NA  : 206-239
1ycdB    -2   -1    0   NA  : 7-40
1ycdB     0    1   NA    0  : 105-139
1ycdB     0    2    1   NA  : 174-214
1yd0A     0   NA    1   NA  : 26-65
1yd7A     0   NA    0   NA  : 40-69
1yd7A     0   NA    0    1  : 66-95
1yd7A     0   NA    1    0  : 90-121
1yd7A     0    0    1   NA  : 117-155
1yd7A     2   NA   -1    0  : 154-185
1ye8A    -1    0    0    3  : 2-35
1ye8A     1    0    1   NA  : 56-70
1ye8A     1   -4    1    0  : 102-136
1ye8A     1    1    1   NA  : 133-159
1yf3A     1   -1    1    0  : 27-49
1yf3A     0   NA    0    2  : 150-170
1yf3A     3    1    2   NA  : 166-212
1yg9A     1    0    2   NA  : 166-188
1ygtA     0   NA    2   NA  : 59-96
1yi9A     2   NA    1   NA  : 78-96
1yixA     0   NA    0    0  : 5-39
1yixA     0    0    0   NA  : 37-62
1yixA     0   NA    0    0  : 92-132
1yixA    -3    0    0    1  : 127-154
1yixA     2   -3    1    1  : 152-176
1yixA     0    2    1   NA  : 173-202
1yj7A     0   NA    2   NA  : 2-32
1yj7A     0    0    1   NA  : 123-165
1yk3A    NA   -3   -1    0  : 127-167
1yk3A     0   NA    2   NA  : 164-187
1yleA     1    0   -1    0  : 73-101
1yleA     0    3    1    1  : 106-130
1yleA    NA   -2   -1    0  : 123-165
1yleA     0    2    2    4  : 260-282
1yleA    -3    0   -2    0  : 276-295
1yloD     0    1    1    1  : 192-223
1ylqA     0    0    0   NA  : 38-74
1ylqA     0   NA    1   NA  : 69-91
1ynfA    -1    0    0   NA  : 136-173
1ynfA     0    2    1   NA  : 202-247
1ynfA     0    1    0   NA  : 270-300
1ynfA     0    2    0   NA  : 328-362
1yocA     0    1    0   NA  : 43-97
1yqhA    -4    0    2   NA  : 8-43
1yqhA     0    2    0   NA  : 48-82
1yqtA     0    1    0    1  : 179-214
1yqtA     1    0    1    4  : 210-234
1yqtA    -1   -4    0   NA  : 314-352
1yqtA     0    1    0    1  : 422-458
1yqtA     1    0    1    4  : 454-478
1yrbA    NA   -2    0    3  : 15-48
1yrbA     0    0    3   NA  : 44-63
1yrbA    NA    0    2    1  : 111-145
1yrbA     0    2    1    3  : 140-178
1yreA    NA   -3   NA    0  : 96-139
1yreA     0   NA    2   NA  : 133-160
1yt3A     0   NA   -2    0  : 4-31
1yt3A     3    0    0    1  : 52-79
1yt3A     0   NA    1   NA  : 76-102
1ytlC     0   NA    1    0  : 20-42
1ytlC     1    0    0    2  : 39-67
1ytlC     0    1    2   NA  : 63-86
1ytlC     0   NA   -1    0  : 84-115
1ytlC    -1    0    0    2  : 111-140
1ytlC     0   -1    2    0  : 137-152
1yu0A     0   NA   -2    0  : 9-28
1yu0A     0   NA    0   NA  : 356-370
1yw4A     0   NA    0    1  : 48-88
1yw4A     0   NA    1    0  : 160-190
1ywfA     1    0    0    0  : 47-74
1ywfA     0    0    0   NA  : 71-97
1ywmA     5   NA   NA   -1  : 76-97
1yzvA     2    0    1    3  : 20-68
1yzvA     0    2    3   NA  : 61-91
1yzvA     0   NA    0    2  : 87-117
1yzvA    NA    0    2    1  : 110-141
1yzvA     0   NA    1   NA  : 137-171
1yzyA    NA    0    0   NA  : 3-30
1yzyA     0    1    0    1  : 26-47
1yzyA     0    0    0    0  : 43-80
1yzyA     0   NA    0    0  : 164-196
1yzyA     0    0    0   NA  : 248-274
1yzyA     0   NA    0   -2  : 272-307
1yzyA     0    0   -1   -1  : 349-372
1z0sA    -1   -1    0   NA  : 31-59
1z0sA     1   NA    2    0  : 55-76
1z0sA     0    1    0   -2  : 72-98
1z2nX     0    2    3    0  : 41-60
1z2nX     0   -1    0   NA  : 58-87
1z2nX     0   NA    0    0  : 116-142
1z2nX     0    0    0    0  : 153-174
1z3eA     0    1    0   NA  : 4-32
1z45A     1    0    0    3  : 13-42
1z45A     0    1    3   NA  : 37-67
1z45A     0   NA    2   -1  : 65-90
1z45A     3    0   -1    0  : 88-135
1z6mA     0    1    0    2  : 29-68
1z6nA     0    0    0   NA  : 56-91
1z70X     0   NA    0   NA  : 278-290
1z84A     0   -1    0   NA  : 123-174
1z84A     0    1    0   NA  : 186-230
1z84A    NA    0    0    0  : 248-295
1z94D     1   NA    0   NA  : 3-44
1zarA     0   NA    0   NA  : 31-63
1zatA     0   NA    1   NA  : 203-229
1zavA     0    0    0   NA  : 24-57
1zavA    NA    0    0    3  : 84-119
1zbpA     0   NA    0   NA  : 165-178
1zbsA     0   NA   NA    0  : 21-67
1zbsA    -1    0    0   NA  : 62-95
1zbsA     0   -1    0   NA  : 238-267
1zbxB     0   NA    4    5  : 68-88
1zbxB     5   NA    1   NA  : 94-120
1zc3B     0   NA    1   NA  : 50-65
1zd0A     0   NA    0   NA  : 20-45
1zelA     0   NA    0   NA  : 33-66
1zelA     0    0    0   NA  : 124-145
1zghA     0    1    0   NA  : 31-62
1zghA     0   NA    3    0  : 57-82
1zghA     3   -1    0    1  : 81-104
1zh8B     0    0    0    4  : 19-51
1zh8B    -1    0    4   NA  : 45-70
1zh8B     1   NA    2    0  : 69-88
1zh8B     0    0    0    1  : 85-111
1zh8B     0    0    1   NA  : 108-138
1zhsE     2   NA    2   NA  : 2-41
1zhsE     2   NA    2   NA  : 61-100
1zi8A    NA   -1    0    1  : 30-61
1zi8A     0    1    2    0  : 117-144
1zi8A     2    0    0    0  : 141-168
1zi8A     0    2    0   NA  : 163-197
1zjcA     0   NA    0   NA  : 31-63
1zjcA     0   NA    0    1  : 58-107
1zjcA     0   NA    1   NA  : 102-151
1zk4A     0   -1    0    1  : 8-35
1zk4A     0    0    1   NA  : 32-58
1zk4A     0   NA    1   -1  : 56-88
1zk4A     2    1    0    4  : 135-187
1zkpA     0   -1    2   NA  : 53-80
1zkpA     1    0   NA    0  : 78-116
1zkpA     0    1    0   NA  : 112-137
1zkpA     2   -2    0    0  : 174-199
1zkpA     0    2    0    1  : 195-234
1zkpA    -1    0    1   NA  : 230-259
1zl0A    -1    0    1   NA  : 19-50
1zl0A     1   NA    0    3  : 48-86
1zl0A    NA    0    3    0  : 81-115
1zl0A     0   NA    0    1  : 113-135
1zl0A     2    5    4    0  : 186-221
1zl0A     0    2    0    1  : 215-253
1zl0A    NA    0    1    0  : 246-281
1zmaA     2   NA   -2   -1  : 15-37
1zmaA     0    1    2    0  : 32-66
1zpvA     1    1    1   NA  : 4-41
1zpvA     0    1    1   NA  : 44-81
1zr6A     1   NA    0   NA  : 46-72
1zr6A     0   NA    0    1  : 69-93
1zr6A     3   NA    0    3  : 176-206
1zr6A    NA    0    0   NA  : 215-254
1zr6A     1    0    0   NA  : 259-295
1zr6A     0   NA    1   NA  : 287-329
1zr6A     0   NA    0    4  : 322-362
1zs9A     0    1    3   NA  : 148-180
1zs9A     0   NA    0    1  : 179-211
1zs9A     1    1    1    3  : 207-230
1zs9A     0    1    3   NA  : 226-249
1zsqA     1    0   -1    0  : 211-251
1zsqA     0    0    0   NA  : 247-281
1ztcC     0   -1    2    0  : 45-78
1ztcC     2    0    0    1  : 76-101
1ztcC     0    2    1   NA  : 97-133
1ztcC     0   -2    2   NA  : 167-208
1zvpC     1    5    3   NA  : 17-47
1zvpC     7    3    5    0  : 50-76
1zvpC    NA    0    2   NA  : 71-106
1zvtA     1    4    0   NA  : 13-42
1zxxA    NA   -1    0    2  : 3-37
1zxxA     0    1    0   NA  : 97-123
1zxxA     0    1    2   NA  : 163-190
1zxxA     1   NA   -2    0  : 188-221
1zxxA     0    1    0   NA  : 216-246
1zy7B    -1    0    0   NA  : 246-284
1zybA     0    0    1   NA  : 183-219
1zymA     0    0    0    3  : 156-180
1zymA     0    0    3   NA  : 176-202
1zyoA     0   NA    0   NA  : 63-76
1zzkA     0   NA    1   NA  : 7-42
2a14A     2   -2    0    1  : 58-85
2a14A     0   NA    1    0  : 135-163
2a14A     2    2    0   -1  : 159-198
2a1iA     0    0    0   NA  : 20-42
2a1iA     0    4    0    2  : 55-91
2a1iA     0    0    2   NA  : 85-118
2a1vA     0   NA    1   NA  : 58-81
2a35B    -2    0    0    1  : 7-35
2a35B     0   -2    1   NA  : 33-49
2a35B     0   NA    1    0  : 48-71
2a35B     1    0    0    0  : 68-112
2a35B     0    1    0    0  : 108-147
2a3nA     0   NA    0   NA  : 57-88
2a3nA     0   NA    0    1  : 84-109
2a3nA     1   NA    1    1  : 105-136
2a3nA     0    1    1   NA  : 132-152
2a3nA     0   NA    0   NA  : 221-253
2a3nA     0   NA    1    0  : 249-274
2a3nA     0   NA    0   NA  : 271-301
2a40E     0    2    1    0  : 2-38
2a40E    -1    0    0   NA  : 34-67
2a40E     2   NA    2    0  : 127-168
2a40E     0    2    1   NA  : 163-194
2a5dB     1    1   -2    0  : 60-89
2a5dB     0    0    1   NA  : 83-97
2a5hD    NA    0    0    1  : 165-200
2a5hD     1   NA    1    2  : 196-229
2a5hD     3    1    2    1  : 225-260
2a5hD     0    3    1    3  : 255-290
2a5hD     2    0    3    2  : 285-330
2a67C     2    0    2    1  : 5-52
2a67C     0    2    1   NA  : 47-81
2a67C     0   NA    0    0  : 77-108
2a67C    NA    0    0    2  : 103-131
2a67C     0   NA    2   NA  : 128-164
2a6aA     0   NA    2    0  : 33-73
2a6aA     0   NA    0   NA  : 70-103
2a6aA     0   NA    2   NA  : 142-169
2a6hD     0   NA    0   NA  : 398-437
2a6hD     0   NA   -1   NA  : 1118-1149
2a6hD     0   NA    0   NA  : 1392-1418
2a6qD     0   NA   -1    0  : 6-33
2a7kD    -1    0    0    1  : 10-51
2aalB     0   NA    1   NA  : 3-46
2aalB     0    1    0   NA  : 67-109
2aamA     1   NA   -1    0  : 24-45
2aamA     3    1    0    2  : 42-77
2aamA     0   NA    0   NA  : 80-103
2aamA     0    1    2   NA  : 242-278
2ab5B     4    3    1   NA  : 38-73
2ab5B     0    1    1   NA  : 179-207
2absA     1   NA    2   NA  : 64-86
2absA     0   NA    0    2  : 183-216
2absA     1    0    2    0  : 212-242
2abwB     0   NA    0   NA  : 4-35
2abwB     0   NA    2    1  : 30-49
2abwB     1   NA    1    0  : 46-86
2acfC     0    2   NA    0  : 22-44
2acfC     0    0   NA    0  : 97-130
2acfC     2   NA    0    1  : 127-161
2ae6C    NA   -3    0    0  : 82-123
2ae6C     0   NA    2   NA  : 117-144
2aefA     1    0    0    1  : 12-37
2aefA     0    1    1   NA  : 33-55
2aefA     0   NA    1    0  : 52-77
2aefA     1    0    0    1  : 75-104
2aefA     0    1    1   NA  : 101-123
2aefA     0   NA    1    3  : 157-192
2aefA     3   NA    1    0  : 195-216
2aeuA     0   NA    0    0  : 77-104
2aeuA     0   -1    0   NA  : 100-128
2aeuA     0   NA    0    2  : 124-147
2aeuA     0    1    2    1  : 142-178
2aeuA     2    0    1   -1  : 175-205
2ahuB    NA   -2   -1    0  : 30-67
2ahuB     0   NA    0    2  : 63-93
2ahuB    -1    0    2   NA  : 88-114
2ahuB     3   NA    1   NA  : 134-168
2ahuB     0    1    2   NA  : 221-252
2ahuB    -2   -1    0   NA  : 304-330
2ahuB     0    0    2   NA  : 479-511
2ajrA     0   NA    0    2  : 149-182
2ajrA    -1    0    2    0  : 178-201
2ajrA     4   -1    0   NA  : 200-241
2al6A    -1    0    0    3  : 23-59
2al6A     3   NA    0   NA  : 65-96
2amlB     0   -1    0   NA  : 52-83
2amlB     0   NA    1    1  : 79-104
2amlB     1    1    1    1  : 100-132
2amlB     0    1    1   NA  : 128-148
2amlB     0   NA    0   NA  : 227-258
2amlB     0   NA    0    1  : 254-279
2amlB     2   NA    1    2  : 275-308
2amlB     0    2    2   NA  : 303-319
2anrA     0   NA    1   NA  : 6-41
2anrA     0   NA    0   NA  : 106-139
2aotB     1   NA    0    0  : 54-89
2aotB     0    1    0   NA  : 83-117
2aotB     0   NA    2    0  : 111-142
2aotB     2   NA    0    0  : 138-173
2apjD     2   NA    0    4  : 113-158
2apjD    NA    0    4    0  : 151-199
2apjD     0   NA    0   NA  : 195-226
2asbA    -2    0    0   NA  : 113-155
2asbA     0    1    0   NA  : 185-221
2asfA     0   NA    4   NA  : 35-44
2astB    NA   NA    0    0  : 51-76
2astB    NA    0    0    0  : 74-99
2astB     0   NA    0   NA  : 97-124
2astB     0    0   NA    0  : 122-148
2astB     0    0    0   -1  : 147-174
2astB     0    0   -1    0  : 173-201
2astB     0    0    0    0  : 199-228
2astB     0    0    0    0  : 226-253
2astB     0    0    0    0  : 251-278
2astB    -1    0    0   NA  : 276-300
2atzA     0   NA    1    1  : 38-63
2axoA     0    1    0    3  : 45-79
2axpA    -1   -2    1   NA  : 3-31
2axpA     0   NA   -1    0  : 29-61
2axpA     1    0    0    3  : 58-102
2axqA     0    0    0    3  : 24-53
2axqA    -1    0    3   NA  : 48-71
2axqA     1   NA    3    0  : 70-94
2axqA    -1    0    0   -1  : 92-116
2axqA     0   -1   -1    0  : 115-140
2aydA     0   NA    0   NA  : 2-26
2az4A     2   NA    3    1  : 85-113
2az4A     0    2    1   NA  : 110-147
2az4A     2   -2   NA    0  : 182-216
2az4A    -1    0    0    3  : 256-282
2az4A     0   NA    3   NA  : 278-300
2az4A     0   NA    0   NA  : 299-331
2az4A     1   NA    0    0  : 328-347
2az4A     0    0    0   NA  : 344-376
2az4A    -3    0    0   NA  : 399-418
2b0cA     0    2    3   NA  : 109-140
2b0cA     0   NA    0    1  : 138-172
2b0cA     0    1    1   NA  : 168-190
2b0tA    NA   NA    0   NA  : 3-39
2b0tA     0   NA   NA    0  : 34-80
2b0tA     0   NA    0   NA  : 480-515
2b0tA     0   NA    0    1  : 512-538
2b0tA     0   NA    0   NA  : 535-566
2b3yA     1    1    1    0  : 81-122
2b3yA     0   -1    0   NA  : 200-219
2b3yA    -2    0    0    1  : 241-280
2b3yA    -2   -2    1   NA  : 276-308
2b3yA     0    1    2   NA  : 428-470
2b3yA     0   -1    0    3  : 528-550
2b4aA     0   -1    0   NA  : 17-45
2b4aA     0   NA    1    0  : 41-67
2b4aA     1    1    0    1  : 63-95
2b4aA     0    1    1   NA  : 90-113
2b5gA    -6   -2    3   NA  : 86-126
2b69A     1    0    0    1  : 29-58
2b69A     0    1    1   NA  : 53-81
2b69A     0   NA    1    0  : 77-97
2b69A     3    0    0    1  : 94-141
2b78A     0   NA   -3    0  : 3-39
2b78A     0    0   NA    0  : 118-153
2b78A     1    0    0    0  : 216-242
2b78A     0    1    0   NA  : 238-269
2b78A     0   NA    0    0  : 265-291
2b78A     2    0    0    0  : 288-331
2b78A     0    2    0   NA  : 326-360
2b82A     0   NA   NA    0  : 22-42
2b82A     0    2    4   NA  : 106-141
2b82A     0   NA   NA    0  : 140-165
2b82A     0    1    0    3  : 162-183
2b82A     1    0    3    0  : 180-206
2b99D     0   NA    0   NA  : 4-39
2b99D     0   NA    2    0  : 33-65
2b99D     0   NA    0   NA  : 61-99
2b9wA     0    0    0   NA  : 9-36
2b9wA     2   NA    0   NA  : 325-370
2bayF     0   NA    0   NA  : 25-55
2bb3B     0    1    0    1  : 23-52
2bb3B     0   NA    1   NA  : 49-70
2bb3B     0   NA    0   NA  : 68-95
2bb3B     0   NA    0   NA  : 91-120
2bb3B     1   NA    0    1  : 140-167
2bb3B     0    1   NA    0  : 162-185
2bb3B     0   NA    0    0  : 193-213
2bbeA     0    0    0   NA  : 61-103
2bbhA     1   NA    2    0  : 41-68
2bdtA    NA   -2    0   NA  : 2-33
2bdtA    NA    0    0    6  : 75-109
2bdtA     0    2    6   NA  : 101-151
2bdvA     0   NA    2   NA  : 54-75
2bdvA     0   NA    1   NA  : 73-99
2bfdA     1    3    0    1  : 187-221
2bfdA     0   NA   -1   -1  : 250-284
2bfdB     0   NA    1   NA  : 42-71
2bfdB     0   NA    0    0  : 69-96
2bfdB     3   NA    0    1  : 93-136
2bfdB     0    3    0   NA  : 130-163
2bfdB     3   NA    0   -1  : 161-190
2bfdB     0   NA    0    2  : 222-253
2bfdB     0    0    1    1  : 249-282
2bfdB     0   NA    1   NA  : 275-312
2bfwA     0   NA    0    2  : 37-76
2bfwA     0    0    2   NA  : 71-100
2bfwA     0   NA    2    0  : 97-121
2bfwA     1   NA    0    2  : 118-145
2bfwA     0    1    2   NA  : 141-162
2bh1Y     0    0    1   NA  : 38-66
2bhgA     1   NA    0   NA  : 61-71
2bibA     0   -1    0    0  : 81-107
2bibA     0    0    0   NA  : 106-144
2bibA    NA   -1    2    0  : 196-225
2bibA     1   NA    0    0  : 223-251
2bibA     0    1    0   NA  : 248-279
2bjiB     4   NA    0   -1  : 66-93
2bjiB     0   -3    0   NA  : 159-191
2bjiB     0   NA   NA    0  : 190-214
2bjiB     0    3    0   NA  : 210-236
2bjnA     0    1    0   NA  : 93-145
2bjqA    NA   NA   NA   -3  : 10-39
2bjqA     5    2   NA    0  : 64-79
2bjqA     0   NA    0   NA  : 96-113
2bjqA     5   NA   NA    0  : 249-262
2bjqA     0   NA   NA    0  : 275-302
2bkfA     0   NA    0    3  : 16-51
2bkfA     3   NA   NA   -1  : 57-86
2bkrA     4   NA    0    0  : 51-91
2bkrA    -1   -2    1   NA  : 114-151
2bkxA     0   NA   -2    0  : 2-34
2bkxA     0   NA    0    1  : 31-65
2bkxA     1   NA    2    0  : 99-131
2bkxA     0    2    0    1  : 193-233
2bkyA     2   NA   -2   -1  : 11-42
2bkyA     5    2    0   NA  : 36-78
2blnB    -1    0    0    4  : 2-30
2blnB     0   -1    4   NA  : 25-57
2blnB     0   NA    1    1  : 56-82
2blnB    NA    0    1    1  : 78-104
2bm8K     1    0    0    1  : 84-116
2bm8K     0    1    1   NA  : 111-136
2bm8K     0   NA    0    1  : 132-159
2bm8K     0    0    1   -1  : 155-185
2bm8K    -1    0    0   NA  : 182-213
2bmoB     6   NA    1   NA  : 84-127
2bnmB     0   -3    0    0  : 118-148
2bo4E     1    2    0    1  : 3-36
2bo4E     0    1    1   NA  : 31-65
2bo4E     0   NA   -1    0  : 61-98
2bo4E    -2    0    0   NA  : 206-253
2bogX     0   NA   -1    0  : 40-72
2bogX     0    0    0    0  : 69-114
2bogX     1    0    0    2  : 111-156
2bogX     1    1    2    0  : 152-186
2bogX     1    1    0    1  : 183-218
2bogX     0    1    1   NA  : 214-256
2bonA     0   NA    0   NA  : 32-64
2bonA     0   NA   NA    0  : 60-89
2bonA     0   NA    0   NA  : 85-116
2bopA     1   NA    1   NA  : 49-80
2bryA     0    0    0    2  : 94-121
2bryA     0    2    0   NA  : 246-296
2bsjA     2   NA    4   NA  : 50-80
2bu3A     0   NA    1   NA  : 149-183
2bu3A     0    2    2    0  : 221-249
2bueA    NA   -3   -1    0  : 115-154
2bueA     0   NA    2   NA  : 151-174
2bvfB     0    1    0   NA  : 42-68
2bvfB     0   NA    0    1  : 65-87
2bvfB     3   NA    0    3  : 170-201
2bw3A     1   NA    0    1  : 128-172
2bw3A     0   NA    1   NA  : 169-189
2bz1A     0   NA   NA    0  : 46-89
2bz1A     0   NA    0   NA  : 145-169
2c0cA     2   -1    0    2  : 166-195
2c0cA     0    2    2   NA  : 190-214
2c0cA     0   NA    1    0  : 211-237
2c0cA     0    1    0    0  : 234-259
2c0cA     0    0    0   NA  : 256-293
2c0gB     2   NA    0    1  : 19-41
2c0gB     0    1    0    3  : 35-73
2c0nA     0   NA    2   NA  : 3-31
2c0nA     0   NA    0    0  : 28-60
2c1lB     1    0    0    2  : 37-72
2c1lB     0    1    2    2  : 66-98
2c1lB     3    1    0   NA  : 136-169
2c3nB     0    1    0   NA  : 11-39
2c5aA     1    0    0    2  : 31-60
2c5aA     0    1    2   NA  : 55-78
2c5aA     0   NA    1   NA  : 75-99
2c5aA    NA    0   NA    0  : 96-145
2c5lD     0   NA    0   NA  : 21-62
2c60A     0   NA    0    2  : 41-73
2c60A     2   NA   NA   -2  : 78-108
2c61B     3    1    2   NA  : 60-82
2c92E     0   NA    1   NA  : 20-56
2c92E     0   NA    0    1  : 52-83
2c92E     0   NA    1   NA  : 75-119
2cc6A     1   NA    1   NA  : 3-45
2ccqA     0   NA    0   NA  : 43-72
2cdcB     1    0    0    2  : 183-211
2cdcB     0    1    2   NA  : 206-232
2cdcB     0   NA    1    0  : 229-252
2cdcB     0    0    0    0  : 249-276
2cdcB     0    0    0   NA  : 273-304
2cduA     0    0    0    2  : 2-31
2cduA     1   NA   -2    0  : 130-155
2cduA     1    0    0    2  : 151-179
2cduA     0    1    2   NA  : 174-210
2ce2X     1    0    3    1  : 49-83
2ce2X     0    3    1    2  : 77-116
2ce2X     0    0    2   NA  : 111-144
2cfaA     0    2    2   NA  : 61-85
2cfmA     1   NA   -1    0  : 228-248
2cfmA     0   NA    0    0  : 376-403
2ch5C     0   NA   NA    0  : 29-78
2ch5C     0    0    0   NA  : 73-109
2ch5C    NA   -1   -1    0  : 267-310
2chcA     5    2    2   NA  : 50-83
2chcA    NA   -7    2   NA  : 121-166
2chgC     0    0    1   NA  : 41-75
2chgC     0   NA   -1    0  : 71-109
2chgC    NA    0    0    3  : 104-139
2chgC     0   NA    0   NA  : 133-157
2ci1A     0    0    0   NA  : 80-111
2ci1A     0    2    0   NA  : 131-160
2ci1A     0    0    0   NA  : 178-206
2ci1A     0    1    2   NA  : 224-252
2cibA    NA    0    0   NA  : 48-71
2cjaB    -1    0    1   NA  : 24-73
2cjaB     1    1    0   NA  : 77-126
2cjaB     0    2    0   NA  : 113-145
2ckkA     0   NA    0   NA  : 58-67
2ckkA     0   NA    0   NA  : 114-125
2cmgB    NA    0    0    1  : 75-100
2cmgB     0   NA    1   NA  : 96-129
2cmgB     0   NA   NA    0  : 126-145
2cmgB     2    0    0   NA  : 142-171
2cmgB     0    2    0   NA  : 166-198
2cu3A     0   NA    0    1  : 7-34
2cu3A     1   NA   -1   -1  : 37-59
2culA     1    0    0    0  : 6-33
2cvbA     1    0    0    4  : 35-72
2cvbA     0    1    4   NA  : 66-102
2cveA     0    2    1    3  : 18-54
2cveA     1    1    4   NA  : 127-158
2cveA     0    4    1   NA  : 161-190
2cviB    -2    0    2   NA  : 2-33
2cviB     0    2    0   NA  : 40-75
2cw6C     4   NA   -1    0  : 78-102
2cw6C     0    4    0    3  : 96-142
2cw6C     0    0    3    0  : 136-176
2cw6C     0    0    0   NA  : 173-206
2cw6C    NA    0   NA    0  : 203-231
2cxaA     0   NA    0   NA  : 43-65
2cxaA     1    1    1    1  : 81-108
2cxaA    NA   -3    0    1  : 169-205
2cxaA     1   NA    1   NA  : 201-219
2cxcA     0    2    0   NA  : 37-73
2cxcA     0    0    2   NA  : 102-143
2cxhA    -2    0    1   NA  : 35-64
2cxhA     2   NA    0    2  : 62-90
2cxhA     4   NA    0   NA  : 140-183
2cxiA     2   NA    0   NA  : 3-41
2cxiA     0   NA    1   NA  : 281-317
2cxnB     0   -1    0   NA  : 151-184
2cxnB     0   NA    0    2  : 180-209
2cxnB     0    1    2    2  : 204-246
2cxnB     0    0    2   NA  : 243-264
2cxnB    -3   -2    0   NA  : 335-380
2cxnB     3   NA    2    1  : 378-409
2cy5A     0   NA    0   NA  : 70-85
2cz4C     0    2    3   NA  : 22-57
2cz4C     4    3    2   NA  : 74-113
2czlA     0   NA    0   NA  : 98-123
2czlA     0   NA    1   NA  : 120-143
2czlA     0   NA    0   NA  : 140-161
2czvC    -2    0    2   NA  : 16-62
2d00C     0    1    1   NA  : 7-27
2d00C     0   NA    0   NA  : 25-52
2d0bA     0   NA    0    1  : 152-202
2d0bA     0   NA    1   NA  : 198-228
2d0oC     0   NA    3    0  : 27-73
2d0oC     2    2    5    0  : 110-135
2d0oC     0    2    0    3  : 131-163
2d0oC    -1    0    3   NA  : 158-182
2d0oC     0   NA    1   NA  : 271-298
2d0oC    -1   -1    0   NA  : 551-581
2d1gB     2   NA    0    2  : 210-233
2d1gB     0   NA    0   -1  : 320-342
2d1gB    NA    0    0    2  : 338-385
2d1sA     0    0    0   NA  : 79-107
2d1sA     0   NA   NA    0  : 103-130
2d1sA     0    0    0   NA  : 127-153
2d1sA     0   NA   NA    0  : 150-198
2d1sA     0   NA    0   NA  : 238-266
2d1sA     0   NA    0    2  : 286-316
2d1sA     2    0    2    2  : 313-342
2d28C     0    0    1   NA  : 105-134
2d4pA    -6   -3    2   NA  : 61-96
2d59A     0    0    0   NA  : 24-55
2d59A     0    0    0    0  : 80-107
2d59A     0    0    0   NA  : 104-129
2d5mA     0   NA    0   NA  : 28-38
2d5wA     0    3    0   NA  : 79-131
2d5wA     0    1    2   -1  : 246-270
2d5wA    NA   -1    0   NA  : 269-298
2d5wA    -1   -5    0   NA  : 406-438
2d5wA     1   NA    3    0  : 435-469
2d7jA     0    1    0   NA  : 23-51
2d7jA     0   NA    0    1  : 47-69
2d7jA     1   -1    1    0  : 66-98
2d81A     0    1   NA    0  : 8-43
2d81A     0    2    1   NA  : 92-130
2d81A     0   NA    0   NA  : 137-159
2d81A    NA   -1    1   NA  : 221-260
2dbnA     0   NA   -2   -1  : 103-131
2dbsA     1   NA    0    1  : 33-69
2dbyA     1    1    0    1  : 70-108
2dbyA     0    0    1   NA  : 204-241
2dbyA     0    5    0    0  : 294-328
2dbyA     0   NA    0   NA  : 348-364
2dc1B     0    0    0    4  : 2-30
2dc1B     0    0    4   NA  : 25-40
2dc1B     0   NA    2    0  : 39-56
2dc1B     0    0    0    0  : 54-79
2dc1B     0    0    0   NA  : 77-107
2dchX     1    2    1   NA  : 43-73
2dchX     1    3    2   NA  : 139-175
2dclA     0    3    2   NA  : 71-103
2ddmB     0   -1    0    2  : 91-124
2ddmB     0    0    2    0  : 121-156
2ddmB     6    0    0    1  : 155-198
2ddrB     0    2    3    0  : 9-52
2ddrB    -1    0    0   NA  : 48-74
2ddrB     0   NA    3   NA  : 143-195
2ddzE     3   NA    0   -1  : 5-42
2de3A    -2   -1    0   NA  : 21-51
2de3A     2   NA    2   NA  : 48-72
2de3A     3    1    0   NA  : 68-97
2de3A     0   NA    0   NA  : 221-239
2dejA     0    3    0   NA  : 308-342
2dgkD     0    1    0   NA  : 142-165
2dgkD     0   NA    0   NA  : 162-191
2dgkD     2   NA   -1    0  : 228-259
2dgkD    NA    0    3   NA  : 363-396
2dh2A     0    1   NA    0  : 18-55
2dh2A     1    1   NA    0  : 97-141
2dh2A     1    1    0    3  : 138-173
2dh2A     0    1    3   NA  : 169-195
2dh2A     0   NA    0   NA  : 194-227
2dh2A     3   NA    0    2  : 226-261
2dhdA    NA   -1    0    1  : 49-80
2dhdA     0    1    0    2  : 118-146
2dhdA     0    3    4   NA  : 251-284
2dkjA     2   NA   NA    0  : 86-115
2dkjA     0   NA    0   NA  : 111-141
2dkjA     0   NA   NA    0  : 137-169
2dkjA     1   NA    0    2  : 166-197
2dkjA     2    1    2   NA  : 193-223
2dkoA     0    0    0   NA  : 18-61
2dkoA     0   NA   NA    0  : 56-91
2dm9A    -1   -2    0   NA  : 121-152
2dplB     3   NA    0    2  : 23-54
2dplB     0    3    2   NA  : 48-82
2dplB     0   NA    0    0  : 78-125
2dplB     0   NA    0   NA  : 123-158
2dpmA     2   NA   -1    0  : 39-62
2dpmA     0   NA    0    0  : 170-193
2dpmA     0    2    0   NA  : 235-257
2dqlB     0   NA    0   NA  : 16-53
2dstA    NA    0    0    1  : 24-48
2dstA    NA   -4    2    0  : 44-86
2dstA     0    0    0   NA  : 84-106
2dtjA     0    4    3   NA  : 15-48
2dtjA     0    3    4   NA  : 58-92
2dtjA    -2    0    2   NA  : 95-132
2dulA     2   -1    0    0  : 50-78
2dulA     0    2    2   NA  : 73-101
2dulA     0    1    1    0  : 113-137
2dulA     2    1    0   -3  : 134-164
2dulA     1   NA    2   NA  : 259-277
2dulA     0   NA    0   NA  : 322-353
2dvmC     0    1    0   NA  : 65-109
2dvmC     0   NA    1    1  : 104-134
2dvmC     0   -1    1   NA  : 131-159
2dvmC     3    0    0    3  : 189-221
2dvmC     0    0    0    0  : 266-294
2dvmC    -2    0    0   NA  : 291-315
2dwuC     0    1    1    1  : 9-39
2dwuC     0    0    0    3  : 35-75
2dwuC     0   -1    3   NA  : 70-98
2dwuC     0    1    0   NA  : 115-147
2dwuC     0   NA   NA    0  : 142-186
2dwuC    -1   -1    0   NA  : 183-209
2dwuC     0    0    1   NA  : 238-264
2dxqB    -6   -3    1   NA  : 81-119
2dxuA     0   NA    0   -2  : 13-39
2dxuA     0    2    1   NA  : 60-100
2dxuA     0   NA    0   NA  : 222-234
2dy0A     1   NA    1   NA  : 66-93
2dy0A     5    1    0   NA  : 89-109
2dy1A     1    0    4    0  : 74-106
2dy1A     0    3    0   NA  : 101-134
2dy1A    -1    0    0   NA  : 129-158
2dy1A    NA    0    1   NA  : 383-416
2dy1A     0    1    0   NA  : 423-450
2dyiA     2   NA    0   NA  : 136-147
2dyjB    -1    0    0   NA  : 44-89
2dyoA     0   NA    0    4  : 37-79
2dyoA     4   NA   NA   -3  : 82-126
2dyoA     2   NA    0    3  : 218-255
2dyoA     3   NA   NA    0  : 258-286
2e0nB     0   NA    0   NA  : 36-67
2e0nB     0   NA    0   NA  : 99-130
2e0nB     0   NA    0    1  : 154-179
2e0nB    NA    0    1    1  : 175-203
2e0nB     1   NA    0   NA  : 211-232
2e11B    -2    0    2    0  : 4-40
2e11B     7   -2    0    1  : 38-87
2e11B     1    4    2    0  : 136-173
2e11B     0    1    0    1  : 168-202
2e12A     0   NA    0   NA  : 79-91
2e2oA     0   NA    0    0  : 25-67
2e2oA     0    0    0   NA  : 62-94
2e2oA    -2   -1    0   NA  : 242-271
2e3hA     1   NA    0   NA  : 60-70
2e4tA     0    2    2   NA  : 134-157
2e52A     1    2    1    2  : 105-144
2e52A     0    1    2   NA  : 139-169
2e5aA    NA    0    0   -1  : 6-40
2e5aA     0    1    0   NA  : 45-72
2e5fA    -1   -1    0   NA  : 33-62
2e5fA     1   NA    1    1  : 59-86
2e5fA     1    1    1    1  : 82-110
2e5fA     0    1    1   NA  : 106-125
2e5fA     0   NA    0   NA  : 190-221
2e5fA     0   NA    0    0  : 217-243
2e5fA     0   NA    0    2  : 238-268
2e5fA     0    0    2   NA  : 263-281
2e5yA     0   NA    2    0  : 13-27
2e5yA     0   NA   -4   -1  : 30-54
2e6fB     0   NA    0   NA  : 17-47
2e6fB     1    0    1   NA  : 96-129
2e6fB     0    1   NA    0  : 125-166
2e6fB     1    0    0    2  : 163-194
2e6fB     2    0    3    0  : 246-272
2e6mA     0   NA   NA    0  : 16-48
2e6mA     1    0    0    1  : 72-101
2e6mA     0   NA    1   NA  : 98-124
2e7jA     0   NA    0    0  : 71-99
2e7jA     0   NA    0   NA  : 95-120
2e7jA     0   NA    0    3  : 116-154
2e7jA     0   NA    3    1  : 148-183
2e7jA     2    0    1    0  : 180-206
2e7zA     0   NA    0    2  : 75-107
2e7zA    -1    0    2   NA  : 103-132
2e7zA     0    3    0    2  : 163-196
2e7zA     0    0    2   NA  : 192-211
2e7zA     1    0    0    2  : 408-440
2e7zA     0    1    2   -1  : 435-455
2e8bA     1    0    0    3  : 16-61
2e8bA     0    1    3   NA  : 56-76
2e8bA     0   NA   NA    0  : 74-104
2e8eA    -1    0    2   NA  : 80-130
2e9xB     0   NA    0   NA  : 42-60
2e9xH     0   NA    0   NA  : 203-222
2ebbA     0    4    1   NA  : 25-61
2ebeB     0   NA    2   NA  : 55-99
2ecuA     0   NA    3   NA  : 26-39
2ed6L     2    1    2    0  : 47-71
2ehbD     1   NA    0   NA  : 37-64
2ehgA     2    2    0    0  : 31-75
2ehgA     0   NA    0   NA  : 72-115
2ehpB     0   NA   -1    0  : 10-49
2ehpB     0   NA    0   NA  : 46-72
2ehpB     0   NA    1    1  : 69-83
2ehzA     0    0    0   NA  : 10-36
2ehzA     1    1    2   NA  : 64-94
2ehzA    NA    0    2   NA  : 152-181
2ehzA     1    2    1   NA  : 213-246
2ei9A     0    2    2    0  : 8-40
2ei9A     0    1    1    1  : 90-127
2ei9A     0    0    0   NA  : 122-167
2eiyC     2    2    0    3  : 141-185
2eiyC     0   NA    1   NA  : 206-238
2eiyC     0   NA    1   NA  : 235-255
2ej8A     0   NA    2   NA  : 78-91
2ejxA     0   NA    2   NA  : 7-42
2ek0B     1   NA   -2   -3  : 3-33
2ek0B     5    1    0   NA  : 28-71
2ekdE     0   NA   NA    0  : 17-48
2ekdE     0    1    0    0  : 44-77
2ekdE     0    0    0   NA  : 73-90
2ekdE     0   NA   NA    0  : 85-119
2ekdE    NA   -1    0    2  : 114-156
2ekdE     0   NA    1    1  : 149-182
2elcD    NA    0    0    0  : 74-108
2elcD     0   NA    0   NA  : 104-149
2elcD     0   NA    0    0  : 145-191
2elcD     1    0    0    2  : 187-216
2eq5B     0    1    0   NA  : 7-43
2eq5B     0   NA    3    0  : 37-81
2eq5B     0   -1    0   NA  : 79-102
2eq5B     0    0    0   NA  : 118-143
2eq5B     0   NA    0    1  : 139-180
2eq5B    -1    0    1   NA  : 177-203
2essA     0   NA    0   NA  : 162-206
2etjA     0   NA    0    1  : 77-119
2etjA     0   NA    1   NA  : 115-132
2etvA     0    0    0   NA  : 100-123
2etvA     0    1    1   NA  : 234-270
2ew0A     0    2    0   NA  : 80-97
2ew0A     2    0    2    2  : 100-125
2ewcC     2    3    1    2  : 24-70
2ewcC     0    0    2   NA  : 63-98
2ewfA     0    2    0    2  : 471-517
2ewfA    -1    0    2   NA  : 512-542
2ex2A     0   NA    1   NA  : 255-272
2ex5A     0    4    1   NA  : 79-111
2eyuA    -2   -4   -1    0  : 26-61
2eyuA     0    1    0   NA  : 56-79
2eyuA     0   NA    1    0  : 74-104
2eyuA    NA   -1    0    0  : 101-128
2eyuA     2   NA    1    3  : 125-171
2f06A     0    2    0   NA  : 6-41
2f06A    NA    0    2   NA  : 46-80
2f06A     0    6    0   NA  : 69-108
2f1fB     0    1    2   NA  : 3-38
2f1fB     0    2    1   NA  : 44-76
2f1nA     0    2   NA    0  : 18-54
2f1nA    NA    0    2   NA  : 50-65
2f1nA     0   NA    0    1  : 141-185
2f1nA     0    0    0   NA  : 179-208
2f23A     0    2    3   NA  : 99-120
2f3lA     0   NA    0    0  : 53-75
2f3lA     0    0    0    0  : 73-95
2f3lA     0    0    0    0  : 93-115
2f46B     0    1    0    0  : 24-48
2f46B     0    0    0   NA  : 45-78
2f46B     0   NA    0    0  : 75-108
2f48A    NA    0   -1    0  : 58-79
2f48A    NA   -1    0    2  : 74-110
2f48A     0    1    0   NA  : 169-202
2f48A     0    0    2   NA  : 245-271
2f48A     2   NA   -2    0  : 270-311
2f4mA     4   NA    0    1  : 192-213
2f4nA    -1    0    0   NA  : 14-50
2f4nA     1   NA    1    0  : 47-81
2f4nA     0   NA    0   NA  : 103-126
2f4nA     0   NA    0   NA  : 212-234
2f5gB     1    1    0   NA  : 14-57
2f5gB     0    0    1   NA  : 60-109
2f5tX     0   NA   -1    0  : 2-29
2f5tX     1   -1    0   NA  : 25-56
2f5tX     0    1   NA    0  : 51-75
2f5tX     1    0    0   NA  : 106-136
2f62A    -2   -1    0   NA  : 11-44
2f62A     2   NA    1    1  : 42-74
2f62A     0    1    1   NA  : 70-104
2f69A     0   NA    1   NA  : 143-163
2f6kA     0    2    3   NA  : 49-93
2f6kA     1   NA    2    1  : 200-239
2f6kA     0    1    1   NA  : 237-262
2f6rA    -1   -1    1   NA  : 76-104
2f6rA     1    0    2    2  : 183-206
2f6rA     0    1    2   NA  : 202-249
2f7vA     0   NA    0    0  : 125-156
2f7vA     1    0    2   NA  : 243-282
2f8lA     2   NA    0    4  : 131-166
2f8lA     0    2    4   NA  : 159-190
2f8lA     0   NA    3    0  : 187-208
2f8lA     0    2    0    4  : 251-284
2f9iA    NA    0    3    0  : 117-167
2f9iA     0   NA    0    1  : 163-205
2f9iA     1    0    1    3  : 201-226
2f9zD     0    2    1    3  : 41-90
2f9zD     0    0    3   NA  : 85-126
2fa8A     0    1    0   NA  : 10-47
2faoA    NA    0    2    2  : 134-172
2faoA     0    2    0   NA  : 178-213
2faoA     2   NA    0    0  : 212-228
2fb0A     0    0    0   NA  : 5-45
2fb0A     0    0    0   NA  : 52-93
2fb6A     0    1    0    2  : 9-46
2fb6A     1    0    2    2  : 41-77
2fb6A     0    1    2   NA  : 73-98
2fb6A     0   NA    2   NA  : 96-116
2fbiA     1   NA    0   NA  : 51-84
2fcaB     0   NA    0    1  : 41-68
2fcaB     0    0    1   NA  : 64-93
2fcaB     0   NA   NA    0  : 90-115
2fcaB     1   NA    0   NA  : 111-153
2fcaB     0    1    0   NA  : 148-177
2fcjA     0    1    1   NA  : 6-31
2fcjA     0   NA    0    2  : 28-55
2fcjA     0   -1    2   NA  : 52-79
2fckA    NA   -2    1    0  : 98-139
2fckA     1   NA    1   NA  : 135-161
2fclA     4    1    2   NA  : 56-84
2fclA    -4    0    0   NA  : 100-132
2fd4A     0   NA    0    2  : 84-120
2fdrA     0    2    2   NA  : 103-133
2fdrA     0   NA    0    1  : 131-167
2fdrA     1    1    1    3  : 163-186
2fdrA     0    1    3   NA  : 182-209
2feaA     0    1    2   NA  : 96-121
2feaA     0    1    2    1  : 165-187
2feaA    -1    0    1   NA  : 184-203
2fexA     1   NA    0    4  : 3-36
2fexA     0   NA    2    0  : 54-69
2fexA     1   NA    0    0  : 67-100
2ffsA     0   NA    2   NA  : 3-51
2fg9A     4   NA   NA    0  : 16-46
2fgtA     2   NA    0   NA  : 34-61
2fgtA     2   NA    0   -1  : 55-88
2fhpA     2   -1    0    1  : 47-74
2fhpA     0    2    1   NA  : 69-100
2fhpA     0   NA    1    0  : 96-122
2fhpA     3    1    0   NA  : 119-155
2fhxB     0   -3    0    1  : 42-73
2fhxB     2    0    1    2  : 70-98
2fhxB     0    2    2   NA  : 94-141
2fhxB     0   -1    0   NA  : 179-218
2fhzA     2   NA    2   NA  : 61-107
2fhzB     2   NA    5   NA  : 83-102
2fi1A     0    1    3   NA  : 100-128
2fi1A     0   NA    0    1  : 127-159
2fi1A     0    1    1   NA  : 155-177
2fi9A     0   NA    0    0  : 43-75
2fi9A     0    0    0   NA  : 71-101
2fi9A     0   NA    0   NA  : 97-124
2fipE     1   NA    0   NA  : 85-110
2fiuB    -2    0    1   NA  : 6-41
2fiuB     0    1    0   NA  : 55-95
2fiwA    NA   -3   -2    0  : 84-123
2fiwA     5   NA    2   NA  : 118-146
2fiyB     2   NA    0   NA  : 217-237
2fjrA     4    0   NA   -3  : 123-142
2fjrA     0   NA    1    4  : 168-185
2fkkA     0   NA    0   NA  : 63-84
2fl4A    NA   -3   NA    0  : 71-112
2fl4A     0   NA    2   NA  : 107-134
2fmaA     0   NA    0   NA  : 4-41
2fnaA    -1    0    1   NA  : 32-62
2fnaA     0    0    0    2  : 139-176
2fnaA     1    0    1   NA  : 171-205
2fnuA     0   NA    0    0  : 49-79
2fnuA     0   NA    0   NA  : 76-100
2fnuA     0   NA    0    2  : 97-128
2fnuA     0   NA    2    3  : 122-154
2fphX     1   NA    0   NA  : 31-57
2fphX    -2    0    1   NA  : 85-123
2fpnA     0    5    3   NA  : 17-55
2fpnA     4   NA    5   NA  : 91-134
2fqxA     0   NA    0   NA  : 6-44
2fqxA     0   NA    1    1  : 39-69
2fqxA     0   NA    1    0  : 65-92
2fqxA     2    0    0    2  : 89-107
2fqxA     0    0    0   NA  : 131-167
2fqxA     0   NA   NA    0  : 162-195
2fqxA    NA    0    0    1  : 191-223
2fqxA     1   NA    1    5  : 218-245
2fr5C     0   NA    0    2  : 49-88
2fr5C    NA    0    2    0  : 82-118
2fsrA    NA   -2    0    0  : 114-153
2fsrA     0   NA    0   NA  : 150-171
2ft0B    NA    0    0    2  : 32-60
2ft0B     5   NA    0    5  : 54-87
2ft0B     0    2    2   NA  : 76-98
2ft0B    NA   -3    0    0  : 173-209
2ft0B     5   NA    2    5  : 203-234
2ftrA     0    1    1   NA  : 7-49
2ftrA     3    1    1   NA  : 60-106
2fueA     1   -1    1    2  : 14-51
2fueA     1    1    2    0  : 47-78
2fueA     0    0    0   NA  : 136-182
2fueA     0    1    2   NA  : 212-239
2fvyA     0    1    0   NA  : 3-40
2fvyA     0   NA    3    0  : 34-65
2fvyA     1   -1    0    0  : 63-90
2fvyA     1    1    0    2  : 87-109
2fvyA     0    1    0   NA  : 141-180
2fvyA     0   NA    2    1  : 173-209
2fvyA    -1   -1    1   NA  : 206-233
2fwhA     2   NA    0    0  : 14-39
2fwhA     0    2    0    2  : 34-72
2fx5A    NA   -2    0   NA  : 51-82
2fx5A    NA    0    0    2  : 78-126
2fx5A     0    2    2    0  : 120-149
2fx5A    NA    0    0    0  : 144-173
2fx5A     0   NA    0    0  : 168-201
2fxaD     0   NA    0   NA  : 63-95
2fyfB     0   NA    1    0  : 98-126
2fyfB     0   NA    0   NA  : 123-151
2fyfB     0   NA   -1    0  : 148-172
2fyfB     0   NA    0    2  : 168-198
2fyfB     1    0    2    0  : 194-218
2g0cA     0    0    0   NA  : 2-38
2g0cA    -1    0    0   NA  : 43-73
2g0wA     0    0    1   NA  : 25-53
2g0wA     0   NA    0    1  : 121-153
2g0wA     0    0    1   NA  : 150-181
2g1uA     1    0    0    2  : 21-49
2g1uA     0    1    2   NA  : 44-68
2g1uA     0   NA    1    1  : 65-90
2g1uA     1    0    1    1  : 87-117
2g1uA     0    1    1   NA  : 114-135
2g2cA     0    1    0   NA  : 5-51
2g2cA     0   NA    3    0  : 42-76
2g2cA     0   -1    0   NA  : 72-98
2g2qB     0    1    0   NA  : 4-36
2g30A     0   NA    2   NA  : 171-202
2g3aA    NA    0   NA    0  : 75-116
2g3aA     1   NA    2   NA  : 111-136
2g3rA     0   NA    1   NA  : 44-53
2g3rA     2   NA    1   NA  : 97-107
2g3wB     1    2    2    1  : 78-106
2g3wB     0    1    1    2  : 101-133
2g40A     0   NA   -1    0  : 70-94
2g40A     0   -2    0   NA  : 92-111
2g40A     0   NA    1   NA  : 109-130
2g40A     0   NA    0   NA  : 171-196
2g5gX     0   NA    0    1  : 44-82
2g5gX     0    2    0    3  : 215-248
2g5gX     2   NA    3    0  : 243-264
2g8lB     1   -1    0    2  : 162-195
2g8lB     0    1    2   NA  : 190-222
2g8lB     0   NA    2    0  : 219-252
2g8lB     2    1    0    1  : 249-273
2ga8A     1    0    1    3  : 262-295
2gagB     0    0    0    1  : 24-52
2gagB     0   NA    1   NA  : 107-137
2gagB    NA   -1    0   NA  : 281-326
2gagC     0    1    0   NA  : 88-116
2gakA     0    1    0    1  : 87-117
2gakA    -2    0    1   NA  : 112-141
2gakA     2   NA   -1    0  : 139-180
2ganB    -6   -3    0   NA  : 106-143
2gauA     2   NA    0    2  : 34-59
2gaxB     0    1    4   NA  : 59-86
2gaxB     0    4    1   NA  : 112-133
2gb3E     0   NA    0    0  : 105-133
2gb3E     0   NA    0   NA  : 128-154
2gb3E     0   NA    0    2  : 149-181
2gb3E     0   NA    2    1  : 175-213
2gb3E     2    0    1    2  : 209-241
2gb4B     2   NA    0    1  : 71-97
2gb4B     0    2    0   NA  : 92-118
2gb4B     0    0    1    0  : 135-158
2gb4B     4   NA    0   NA  : 155-193
2gb4B     0    4    0   NA  : 186-228
2gb7D     0    2   NA    0  : 177-207
2gb7D     1    0    0    3  : 204-230
2gb7D     0    1    3   NA  : 226-247
2gd9B    NA    0    0    2  : 11-54
2gd9B     0    2    2   NA  : 48-89
2gd9B     0   NA    0    1  : 85-124
2gd9B    NA   -2    1    0  : 121-147
2gd9B     0    0    0   NA  : 142-175
2gefA     0    0    1   NA  : 184-196
2geyC     7   NA    2   NA  : 40-71
2gf3A     0    0    0    1  : 6-32
2gf3A     0   NA    1   NA  : 48-85
2gffA     0    2    0   NA  : 2-42
2gffA     0    0    2   NA  : 49-92
2gfqB     0   NA    1   NA  : 24-50
2gfqB     0    3    1    0  : 66-101
2gfqB     0    0    0   NA  : 212-241
2gfqB     0   NA    2    0  : 235-269
2gfqB     0    0    0   NA  : 266-295
2ggcA     0   NA   -1   -1  : 181-202
2ghtB     5   NA    2   NA  : 27-45
2ghtB     0    1    3   NA  : 72-101
2ghvC     0   NA    2   NA  : 28-54
2ghvC     0    4    0    0  : 69-111
2giyB    -1    0    1   NA  : 63-88
2gj2D     0    0    0   NA  : 13-38
2gj4A     0   NA    0    0  : 551-595
2gj4A    -1    0    0   NA  : 590-633
2gj4A     1   NA    2    0  : 629-654
2gj4A     0   NA    0    2  : 651-679
2gj4A     0    0    2   NA  : 676-699
2gk4A     0    1    0   NA  : 46-67
2gk4A     0   NA    0    0  : 63-90
2gk4A     0   NA    2    1  : 156-191
2gkeA     1   NA    2    0  : 11-49
2gkeA    -5    0   -3   -1  : 58-98
2gkeA     4   NA    1   NA  : 158-198
2gkeA    NA   NA   -2    0  : 201-242
2gkgA     0   -1    0   NA  : 7-35
2gkgA     0   NA    1    1  : 31-56
2gkgA     1    1    1    1  : 52-87
2gkgA     0    1    1   NA  : 83-107
2glzB     0   -1    2   NA  : 47-76
2gm3E     3   NA    0    2  : 6-54
2gm3E     0   NA    2    1  : 103-131
2gm3E     0   NA    1   NA  : 127-161
2gmhB     1    1    0   NA  : 285-334
2gmqA     1   NA    0   NA  : 15-25
2gnoA     0    0    1   NA  : 19-55
2gnoA     0   NA   -1    0  : 52-88
2gnoA     2    0    0    1  : 84-119
2gnoA     0    2    2   NA  : 113-137
2gnpA     0   NA   -1    0  : 24-63
2gnpA     0   -1    0    0  : 60-88
2gnpA    -2    0    0   NA  : 85-117
2gnpA     2   NA    1    0  : 116-156
2gnpA     2    1    2    0  : 223-252
2go8A     0    1    0   NA  : 13-53
2go8A     1    0    1   NA  : 58-102
2gqtA     0    2    0   NA  : 22-44
2gqtA     3   NA    1    3  : 138-167
2gqwA     1    0    0    1  : 10-39
2gqwA     0    1    1   NA  : 35-78
2gqwA     1   NA   -1    0  : 126-151
2gqwA     0    0    0    2  : 147-174
2gqwA     0    0    2   NA  : 170-205
2grvB    -1    0    0   NA  : 118-168
2grvB     0    1    3    0  : 249-275
2grvB     2   NA    0   NA  : 272-297
2grvB     0   NA    0   NA  : 411-446
2grvB     0   NA    3    0  : 440-469
2gs5A    -1    0    0   NA  : 88-108
2gs5A    NA    0    0    6  : 113-136
2gsoA    -1    0    1    0  : 8-40
2gt1B     2    0    0    1  : 2-38
2gt1B     0    2    1   NA  : 32-57
2gt1B     0   NA    2    0  : 51-92
2gt1B    NA    0    0    1  : 90-114
2gt1B     0   NA    1   NA  : 111-132
2gt1B    NA    0    0    0  : 181-215
2gt1B     0   NA    0   NA  : 213-238
2gt1B     0   NA    1    0  : 236-259
2gt1B     2    0    0    2  : 257-279
2gt1B     0    2    2   NA  : 275-298
2gufA     2   NA    0    0  : 83-111
2guiA     0   NA    0   NA  : 97-132
2gukB     0   NA    1   NA  : 30-58
2gumB     0   NA    0   NA  : 472-481
2gupA     1   NA    1    0  : 27-62
2gupA    -1   -1    0   NA  : 231-269
2gv8B     0    0    0    3  : 8-37
2gv8B     0   NA    0   NA  : 198-218
2gv8B     0    0   NA    0  : 215-242
2gv8B     0    0    0   NA  : 239-257
2gviA     0   -1    1   NA  : 49-82
2gwfA     0   NA    0    3  : 21-42
2gwfA     0    0    3   NA  : 38-59
2gwfA     0   NA    0    2  : 58-98
2gwfA    NA    0    2    1  : 94-136
2gxqA     0    0    0    0  : 41-78
2gxqA     0   -1    0   NA  : 75-104
2gxqA     0   NA    0    0  : 101-126
2gxqA     0    0    0    0  : 123-151
2gxqA     1    1    0    2  : 147-182
2gxqA     0    1    0   NA  : 177-204
2gzsA     3   -2    0   NA  : 45-79
2gzsA     0    2    1    0  : 143-171
2gzsA     1    0    0    1  : 167-203
2gzsA     0    1    1   NA  : 198-241
2h1tB     0   NA   -6   -3  : 103-135
2h1vA     0   NA   NA    0  : 78-112
2h1vA    -2   -1    0   NA  : 107-143
2h1vA     0    0    2   NA  : 176-218
2h1vA     0   NA    0    0  : 216-254
2h1vA    -2    0    0   NA  : 250-285
2h30A     1    0    0    3  : 41-78
2h30A     0    1    3   NA  : 73-107
2h5cA     0   NA    1    2  : 16-25
2h62C     0   NA    1   NA  : 71-102
2h88B     0   NA   -2    0  : 29-77
2h88B     0   NA   -2   -3  : 80-100
2h8eA    -1    0    0   NA  : 55-101
2h9aA     0    0    1    1  : 130-161
2h9aA    NA    0    1    1  : 158-184
2h9aA     1   NA    1    0  : 180-206
2h9aA     0    1    0   NA  : 203-231
2h9aA     0   NA    0   NA  : 228-266
2h9aA     1   NA    0    0  : 264-292
2h9aA     0   NA   -1    0  : 336-365
2h9aA     0    3   NA    0  : 360-406
2h9aA     0   NA    0   NA  : 403-427
2h9aB     0    3    2    1  : 48-94
2h9aB     0    0    1    1  : 90-128
2h9aB    NA    0    1    0  : 125-157
2h9aB     1   NA    0    1  : 153-179
2h9aB     0    1    1   NA  : 175-207
2h9aB     0   NA    0   NA  : 204-244
2h9bA     0   -1    0   NA  : 91-125
2h9bA     0   NA    3   NA  : 120-145
2h9bA     0    1    0   NA  : 142-158
2h9bA     0   NA    0   NA  : 192-223
2ha8A     1    0    1    0  : 28-57
2ha8A     0    1    0   NA  : 55-83
2ha8A     0   NA    0    2  : 81-106
2ha8A     1    1    2   NA  : 102-114
2ha8A     0   NA    0    1  : 113-127
2ha8A     1    0    2    2  : 124-148
2hbaB     0   NA    0   NA  : 18-38
2hboA     0    2    0   NA  : 46-95
2hbvA     0   NA    0    0  : 144-177
2hbvA     1   -1    1    1  : 224-268
2hbvA     0    1    1   NA  : 266-290
2hbwA     0   NA   -1   -1  : 35-52
2hbwA     0   NA    0   NA  : 65-79
2hbwA     4   NA    1   -1  : 154-170
2hbwA     0   NA    1    4  : 199-225
2hc8A     0   NA   NA   -3  : 21-38
2hc8A     0   NA    0    1  : 35-52
2hcfA     0    1    4   NA  : 111-141
2hcfA     0   NA    1    1  : 140-177
2hcfA     1    1    1    2  : 173-196
2hcfA     0    1    2   NA  : 192-215
2hd0G     1   NA    1   NA  : 111-127
2hdoA     0    1    3   NA  : 100-129
2hdoA     0   NA    0    2  : 128-162
2hdoA     1    1    2    1  : 158-181
2hdoA     0    1    1   NA  : 178-198
2heuB     0   -1    0   NA  : 19-53
2heuB     0   NA    4    0  : 48-76
2heuB     0   NA    0   NA  : 253-276
2hf2A     1   -1    0    2  : 7-45
2hf2A     1    1    2   NA  : 41-68
2hf2A     0   NA    0   NA  : 114-138
2hf2A     0   NA    0   NA  : 135-154
2hf2A     0    0    0   NA  : 148-179
2hf2A     0    1    1    2  : 212-233
2hf2A     0    0    2   NA  : 230-248
2hfsA     2    1    0   NA  : 291-324
2hhcA     0    0    0   NA  : 6-38
2hhcA     1    2    0   NA  : 67-85
2hhcA    -1    0    0    2  : 170-222
2hhcA    -2   -1    2   NA  : 217-240
2hhcA     2   NA    2    0  : 239-283
2hhcA    NA    0    0    0  : 279-303
2hi0A     0    1    3   NA  : 128-156
2hi0A     0   NA    0    2  : 155-189
2hi0A     1    1    2    2  : 185-208
2hi0A     0    1    2   NA  : 205-227
2himA     0    0    0   NA  : 25-73
2himA     0   NA    2    0  : 68-108
2himA     1   NA   -1    0  : 233-261
2himA     0    1    0    2  : 256-291
2himA    -2    0    2   NA  : 286-316
2hiqB     0    2    0   NA  : 10-51
2hiqB     0    0    2   NA  : 56-94
2hiyA     0    0    1   NA  : 5-41
2hiyA     0    1    0   NA  : 47-81
2hiyA     0    0    0   NA  : 102-133
2hiyA     0    0    0   NA  : 137-170
2hjeA     2   NA    4   NA  : 73-110
2hkjA     0   NA    0    1  : 168-205
2hlzC     1    1    2    2  : 147-186
2hlzC     0    1    2    0  : 181-205
2hlzC    NA    0    0    1  : 202-238
2hmaA     3    1    0    3  : 11-42
2hmaA     0    3    3   NA  : 35-77
2hmaA     0   NA    0   NA  : 232-269
2hmvB     1    0    1    1  : 9-36
2hmvB     0    1    1   NA  : 33-54
2hmvB     0   NA    0    0  : 52-76
2hmvB     1    0    0    3  : 73-103
2hmvB     0    1    3   NA  : 99-122
2hoxD     0   NA   -1    0  : 125-160
2hoxD     0   NA    0   NA  : 156-185
2hoxD     0   NA    1    1  : 180-203
2hoxD     0   NA    1   NA  : 198-225
2hoxD     2    0   NA    0  : 221-248
2hqxB     1   NA    1   NA  : 105-114
2hqyA    NA   -1   NA   -1  : 61-96
2hqyA     0   NA    0   NA  : 92-115
2hqyA     0    2    1   NA  : 122-159
2hqyA    -6   -3    0    0  : 230-265
2hqyA     2   -6    2   NA  : 263-288
2hraA     0    1    0   NA  : 21-56
2htdA     0   NA    3   NA  : 52-64
2htiA     0   NA    4   NA  : 37-48
2hvwC     0   -1   NA    0  : 125-150
2hvwC     0    0    0   NA  : 147-173
2hw2A     0    0    0    2  : 48-77
2hw2A    -3    0    1   NA  : 71-83
2hw2A     0    1    0    0  : 99-111
2hw4A     4    0    0    8  : 59-101
2hw4A    -1   -8    0   NA  : 106-139
2hx1B     0    2    2   NA  : 49-82
2hx1B    -1    0    0   NA  : 99-121
2hx1B     1   NA    0    3  : 118-138
2hx1B    NA    0    3    1  : 133-167
2hx1B     1    1    1    2  : 228-252
2hx1B     0    1    2   NA  : 248-277
2hy5A     0    0    0    4  : 2-39
2hy5A     1    0    4    1  : 33-78
2hy5A     0    1    1   NA  : 75-110
2hy5A     0   NA    1   NA  : 108-128
2hy5B     0    2    0    3  : 7-43
2hy5B     1    0    3    1  : 38-83
2hy5B     0   NA    1   NA  : 116-134
2hy5C     0    1    1    0  : 3-32
2hy5C     1    0    0    2  : 29-62
2hy5C     0    1    2   NA  : 58-83
2hy5C     0   NA    0   NA  : 81-100
2hy7A     0   NA    0   NA  : 17-50
2hy7A     1   NA    0    2  : 127-155
2hy7A     0    1    2    1  : 150-184
2hy7A     0    0    1   NA  : 181-201
2hy7A     0   NA    0    1  : 224-253
2hy7A    -1    0    1   NA  : 249-269
2hy7A     1   NA    2    0  : 267-289
2hy7A     2   NA    0    0  : 288-321
2hy7A     0    2    0   NA  : 318-334
2hzfA     0    1    0   NA  : 21-53
2hzmC     4    1    2    5  : 6-46
2hzmC     2   NA    0   NA  : 78-134
2hzmC     0   -1    1   NA  : 149-187
2i00B    NA   -3   NA    0  : 87-130
2i00B     0   NA    2   NA  : 127-145
2i00B    NA   -2   NA    0  : 237-272
2i00B     2   NA    4   NA  : 267-293
2i00B     3   NA    1   NA  : 344-358
2i06A     4   NA    2    1  : 59-102
2i0zA     0    0    0    1  : 29-55
2i1sA     1    2    0   NA  : 23-58
2i1sA     0   NA    3   NA  : 65-84
2i1sA     0   NA   NA   -6  : 83-105
2i2cA    -4   -1    0   NA  : 2-31
2i2cA     4   NA    1    0  : 30-43
2i2cA     0    1    0   NA  : 38-68
2i2xG     3    2   NA    0  : 40-86
2i2xG     0    3    0    4  : 80-125
2i2xG     0    0    4    0  : 119-162
2i2xG     0   NA    0    0  : 285-310
2i2xJ    -2    0    0   NA  : 125-156
2i2xJ     2   NA    2    0  : 153-181
2i2xJ     0    0    0    0  : 178-210
2i2xJ    -1    0    0   NA  : 207-227
2i3dB    NA   -1    0    1  : 49-85
2i3dB    NA   -4    0    0  : 81-129
2i3dB     0    1    0   NA  : 124-152
2i3dB     2    0   NA    0  : 146-176
2i3dB     0    2    0   NA  : 171-207
2i3oC     0    0    0   NA  : 457-479
2i49A     0   NA    0   NA  : 37-72
2i49A     0   NA   NA   -1  : 67-97
2i49A     0   NA    0   NA  : 94-123
2i49A     0   NA    0   NA  : 165-198
2i49A     0   NA    1    0  : 195-219
2i49A     0   NA    0   NA  : 215-237
2i4lA     1   NA    1   NA  : 94-117
2i4lA    -2    0    0    0  : 368-400
2i4lA     2    0    0    0  : 398-425
2i5eA     0    1    0   NA  : 52-71
2i5eA     0   NA    0    0  : 68-94
2i5hA     0   NA    0   NA  : 71-88
2i6tB     0    0    0    1  : 16-45
2i6tB     0    0    1   NA  : 41-69
2i6tB     0   NA   NA    0  : 66-83
2i6tB     0    0    0    1  : 80-123
2i6tB     0    0    1   NA  : 120-148
2i71A     0    2    2   NA  : 65-109
2i71A     1   -1   NA    0  : 140-183
2i79F    NA   -3    0    0  : 87-129
2i79F     0   NA    2   NA  : 123-150
2i7hD     0    2    0   NA  : 94-137
2i7rA     0   NA    4   NA  : 8-35
2i7rA     1   NA    1   NA  : 67-94
2i7xA     0    0    2    0  : 25-58
2i7xA     2    0    0    2  : 56-90
2i7xA     1   -2    2   -1  : 173-212
2i7xA     0   NA    0    0  : 243-282
2i7xA    -1   -1    0   NA  : 279-325
2i7xA     1   NA    0   -1  : 323-343
2i7xA     0    1    0    1  : 339-366
2i7xA     0    0    0   NA  : 680-707
2icsA     1   NA    0    0  : 57-89
2icsA     2    1    0    3  : 85-116
2icsA     2    2    3    3  : 110-156
2icsA     0    2    3    1  : 150-188
2icsA    -1    0    1    0  : 185-209
2id4A     0   NA    4   NA  : 57-83
2id4A     0    0    1    0  : 126-158
2id4A     1   NA    0    2  : 155-198
2id4A     3    1    2    3  : 194-226
2id4A     0    3    3   NA  : 221-247
2idlB     0   -1    0   NA  : 17-64
2idlB     2    0    0   NA  : 70-115
2ielB     4   -2    0    2  : 4-40
2ielB     0    4    2   NA  : 33-81
2ielB     0   NA    1    0  : 77-106
2ielB     0    2    0   NA  : 102-134
2if6A     2   NA   NA    0  : 53-75
2ig8A     0    0    2   NA  : 78-115
2igiB     0   NA    0   NA  : 103-132
2igtB    NA    0    2    1  : 62-90
2igtB     1    0    0    1  : 156-182
2igtB     0    1    1   NA  : 177-209
2igtB     0   NA    1    1  : 205-231
2igtB     5    2    0    0  : 269-306
2ih2D     2   NA    0    2  : 42-71
2ih2D     0    2    2   NA  : 66-87
2ih2D     0   NA    1    0  : 84-104
2ih2D     0    3    0    1  : 159-193
2ih2D     0   NA    0    0  : 343-360
2ihtD     0   -1    0   NA  : 29-53
2ihtD     0   NA   NA    0  : 50-79
2ihtD     2    1    0    1  : 75-108
2ihtD     0    2    1   NA  : 102-138
2ihtD     2   NA   -1   -1  : 136-169
2ihtD     0    0    1    0  : 220-249
2ihtD     0    0    0   NA  : 247-267
2ihtD     0   NA   -1    0  : 264-294
2ihtD     1    0    0    2  : 290-319
2ihtD     0    1    2   NA  : 314-336
2ihtD    -1   -2    1   NA  : 405-430
2ihtD     1   NA    0    1  : 429-462
2ihtD     1    2    1    0  : 457-489
2ihtD     0    1    1   NA  : 484-532
2ihtD     2   NA   -1    0  : 530-558
2iidB     0    0    0    3  : 35-62
2iidB     0   NA    0   NA  : 91-111
2iidB     0   NA    0   NA  : 367-419
2iihA     0    3    1    7  : 94-146
2ij2A     1    0    0   NA  : 47-69
2iksA     0    1    0   NA  : 22-57
2iksA     0   NA    2    0  : 52-82
2iksA     1   -1    0   NA  : 80-106
2iksA     2    1   NA    0  : 103-120
2iksA     0    2    1   NA  : 141-176
2iksA     0   NA    0    0  : 172-203
2iksA     1   -2    0   NA  : 200-232
2iksA     1    1   NA    0  : 228-249
2il5A     0   NA    1   NA  : 13-55
2imfA     0    1    0   NA  : 2-36
2imjB     6   NA    0   NA  : 53-85
2imqX     0    4    3   -1  : 6-46
2imqX    -1    0    0   NA  : 39-80
2imqX    NA    0    2    1  : 127-170
2imrA     1   NA    1   NA  : 65-86
2imrA     2    2    0    0  : 149-176
2imrA     0    2    0   NA  : 170-212
2imrA    NA    0    1    0  : 300-324
2imrA     0   NA    0   NA  : 322-351
2in3A     0    1    0   NA  : 9-45
2io0A     5   NA    0    0  : 78-118
2iojA     1    1   -1    0  : 34-58
2iojA     0    1    0    3  : 54-80
2iojA     0    0    3    0  : 75-103
2iojA     0    0    0   NA  : 101-124
2ip1A     0   NA    1    0  : 104-142
2ip1A     0    0    0   NA  : 138-184
2ip1A     0   NA    1    1  : 251-283
2irpB     0    2   NA   -3  : 138-171
2iskG     0    1    0   NA  : 119-168
2it2A     1   NA    0    0  : 73-104
2it2A    NA    0    1   NA  : 107-136
2iuyA     0    0    0    1  : 5-53
2iuyA    -1    0    1   NA  : 49-67
2iuyA     1   NA    1    0  : 65-90
2iuyA     1    0    0    3  : 87-110
2iuyA     0    1    3   NA  : 106-124
2iuyA     0   NA    0    0  : 165-194
2iuyA    -1    0    0   NA  : 191-216
2iuyA     1   NA    1    0  : 214-237
2iuyA     0   NA    0    0  : 235-270
2iuyA     0    0    0   NA  : 268-286
2ivnA     0   NA    0    1  : 23-75
2ivnA     0   NA    1   NA  : 71-105
2ivnA    -2   -1    0   NA  : 247-276
2ivyA    -3    0    2   NA  : 4-33
2ivyA     0    2    0   NA  : 36-74
2iw1A     1    0    0    1  : 3-38
2iw1A     0    1    1   NA  : 34-53
2iw1A     0   NA    0    2  : 50-86
2iw1A     1    0    2    0  : 83-97
2iw1A     0    1    1   NA  : 139-164
2iw1A     0   NA    0    2  : 197-234
2iw1A     0    0    2   NA  : 229-258
2iw1A     0   NA    2    1  : 255-275
2iw1A     2   NA    1    0  : 273-300
2iw1A     0    2    0   NA  : 297-318
2iwrA     1    2    3    1  : 52-81
2iwrA     0    3    1    0  : 75-116
2iwrA     0    0    0   NA  : 111-148
2ixaA     0    0    0    4  : 21-51
2ixaA     0    0    4   NA  : 45-76
2ixaA     0   NA    2    0  : 74-97
2ixaA     0    0    0    1  : 94-120
2ixaA     0    0    1   NA  : 117-147
2ixsA     1    2    0   NA  : 243-281
2ixsA     0    1   NA    0  : 274-302
2iyvA    -1   -2    0   NA  : 6-32
2iyvA     1    0    0    1  : 75-101
2iz6B    NA   -1    0    1  : 15-51
2iz6B     1   NA    1    1  : 47-76
2iz6B     0    1    1   NA  : 72-93
2iz6B     0   NA    2    0  : 90-114
2iz6B     0    1    0    0  : 111-137
2iz6B    -1    0    0   NA  : 134-157
2izrA     0    3    0   NA  : 35-76
2j0aA     1    1    2    2  : 15-49
2j0aA     0    1    2   NA  : 45-66
2j0aA     0   NA    0    0  : 64-100
2j3wF     0    1    0   NA  : 114-164
2j4dB     3   NA    0    4  : 41-74
2j4dB     0   NA    2    0  : 117-142
2j4dB     0   NA    0   NA  : 139-172
2j58B     0   NA   NA    0  : 163-197
2j58B     0   NA    1   -2  : 200-229
2j58B     0   NA    0    0  : 247-283
2j58B     0    1    2   -2  : 293-322
2j5bA     0    3    0    1  : 42-79
2j5bA     0    0    1   NA  : 74-122
2j5bA     2   -3    0    2  : 189-219
2j5gD    -1    0    0    1  : 34-75
2j5gD     1   NA    1    3  : 120-144
2j6bA     3    1    0   NA  : 2-24
2j6bA     3   NA    1   NA  : 20-41
2j6bA     1   NA    0   -1  : 40-80
2j6lE     0   -1    0    1  : 160-191
2j6lE    NA    0    1    2  : 187-224
2j6lE    NA    0    1    0  : 221-246
2j6lE     0    1    0   NA  : 242-269
2j6lE     1    0    0   -2  : 275-312
2j6lE    NA    0    0    2  : 385-411
2j6lE     0   NA   NA    0  : 405-433
2j6lE    -1    0    0   NA  : 429-456
2j6pE     0   NA    0    3  : 5-29
2j6pE     0    0    3   NA  : 25-45
2j6pE     0   NA    0    0  : 44-74
2j6pE    NA    0    0    2  : 70-106
2j7nA     0   NA    0   NA  : 300-312
2j85A     3    1    0   NA  : 4-26
2j85A     3   NA    0   NA  : 22-47
2j85A     1   NA    0   NA  : 45-86
2ja9A     0   NA    0   NA  : 93-128
2jaeB     0    0    0    3  : 13-40
2jaeB     0   NA    0   NA  : 364-414
2jbwD    NA   -1    0    1  : 154-184
2jbwD    NA   -5    0    2  : 181-230
2jbwD     0    1    2    0  : 225-253
2jbwD     0    2    0    1  : 306-338
2jc9A     4   NA    0   NA  : 145-171
2jc9A     1    1    3    1  : 263-307
2jc9A    -1    0    0    1  : 346-369
2jc9A     1    1    1    2  : 365-390
2jcbB     4   -1    0    2  : 54-86
2jcbB     0    2   NA    0  : 161-188
2jdaA     0    5    2   NA  : 125-143
2jdcA    NA   -3   -1    0  : 70-111
2jdcA     2   NA    2   NA  : 105-132
2jdjB    -2    0    0   NA  : 2-44
2jdjB     0    0    0   NA  : 55-96
2je6A     4   NA    2    0  : 210-231
2je6I     0    0    0   NA  : 24-41
2je6I     0   NA    1   NA  : 157-190
2je8A     0   NA    0    0  : 28-74
2je8A     0    2   NA    0  : 334-371
2je8A     1    0    0    1  : 368-396
2je8A     0    1    1    3  : 392-435
2je8A     0   NA    0   NA  : 486-508
2je8A     0   NA    0   -1  : 507-532
2jfkB     1    0    2    3  : 220-247
2jfkB     0    2    0   NA  : 250-276
2jfkB    -2    0    0   NA  : 359-384
2jg1C     0    1    0    1  : 151-183
2jg1C    -1    0    1    0  : 180-202
2jg1C     3   -1    0    0  : 201-242
2jgpA     2   NA   -3   -1  : 174-210
2jgpA     1   NA   -3    0  : 303-356
2jh1A     0    1    1    0  : 66-88
2jh1A     0   NA    1   NA  : 94-110
2jh3C     0    1    1   NA  : 5-48
2jh3C     0   NA   -1    0  : 44-71
2jh3C     1    0    2    3  : 143-177
2jh3C     0    1    3   NA  : 173-194
2jh3C     0   NA    0    1  : 193-211
2jh3C    -2    0    1   NA  : 206-243
2jh3C     2   NA    0   NA  : 322-359
2jh3C     0   NA    0   NA  : 428-450
2jheA    -1    0    0   NA  : 2-34
2jheA     0    0    0   NA  : 38-69
2jhfB     0    0    0    3  : 194-222
2jhfB     0    0    3   NA  : 218-241
2jhfB     0   NA    1    0  : 240-267
2jhfB     0    0    0    0  : 264-291
2jhfB     0    0    0   NA  : 288-316
2jhnA     0   NA    5   NA  : 2-31
2jhpA    NA   -1    1   NA  : 7-27
2jhpA     0   NA   -1    0  : 25-51
2jhpA    NA    0    0    3  : 48-71
2jhpA     2   -1    0    2  : 131-152
2jhpA     0    0    0    1  : 192-223
2jhpA     0    0    1   NA  : 219-238
2jhpA     0   NA    0   NA  : 235-264
2jhpA     3    0   NA    0  : 260-308
2jhpA     0   NA    0   NA  : 393-408
2jhpA     3    1   NA    0  : 406-437
2jhpA     0    3    0   NA  : 433-469
2jiiA     0   NA    3   NA  : 78-128
2jisB     0   NA    0    2  : 167-209
2jisB     0   NA    2   NA  : 204-233
2jisB     0   NA    0    3  : 230-266
2jisB     0   NA    3    2  : 259-295
2jisB     1    0    2   NA  : 291-323
2jisB    NA    0    3   NA  : 433-478
2jkdB     0    2    3   NA  : 80-108
2jliA     0   NA    1   NA  : 63-89
2nlvA    -4   -7    1   NA  : 68-95
2nn5A     1    5    2   NA  : 35-72
2nptC     0   NA    0    2  : 26-61
2nptC     2   NA   NA   -1  : 67-105
2nqtB     1    0    0    6  : 10-47
2nqtB     0    1    6   NA  : 40-72
2nqtB     0   NA    2    0  : 71-86
2nqtB     0    0    0    1  : 83-108
2nqtB     0   NA    0   NA  : 250-281
2nqtB     5   NA    0   NA  : 279-306
2nrhB     0   NA   -1    0  : 22-42
2nrhB    -2    0    0   NA  : 38-59
2nrhB    -1   -1    1   NA  : 171-190
2nrkA     0    0    1   NA  : 54-80
2ns0A     3   NA    1   NA  : 66-81
2ns6A     0   NA    2   NA  : 5-44
2ns6A     2    1    0    0  : 72-113
2ns9B     0   NA    3   NA  : 11-51
2nteB    -2   -1    0   NA  : 4-29
2nteB     2   NA    1    0  : 28-42
2nteB     0    1    0   NA  : 39-65
2nteB    -2   -1    0   NA  : 109-135
2nteB     2   NA    0   NA  : 134-172
2ntkD     0   NA    0    3  : 174-210
2ntpA    NA   NA    0    0  : 6-39
2nuhA     7    3    3   NA  : 5-46
2nuhA     0    3    3   NA  : 49-89
2nutA     2   NA    0    0  : 637-656
2nvoA     1   -1    0    3  : 365-411
2nvoA     0    1    0    1  : 459-496
2nvoA     0    0    1    2  : 491-516
2nvwB    NA    0    0    4  : 40-75
2nvwB     0   NA    4   NA  : 69-97
2nvwB     0   NA    2    0  : 95-114
2nvwB    NA    0    0    0  : 111-144
2nvwB     0   NA    0   NA  : 140-172
2nwhA     0    1    1    1  : 137-166
2nwhA     2    0    1    1  : 163-189
2nwhA     1    2    1    0  : 185-223
2nx2A    NA    0    0    0  : 4-49
2nx2A     2   NA    0    2  : 46-79
2nx2A     0    2    2   NA  : 74-108
2nx2A     0   NA    2    0  : 105-137
2nx2A     0    0    0   NA  : 134-167
2nxfA     0    0    0   NA  : 55-92
2nxfA     1    0    1    2  : 222-263
2nxoC     0   NA    0   NA  : 10-40
2nxoC     0   NA    1   -1  : 36-60
2nxoC     3   NA    0   NA  : 56-81
2nxoC     0   NA    0   NA  : 103-134
2nxoC     0   NA   NA    0  : 130-151
2nxoC     0   NA    2   NA  : 147-172
2nxpF     0   NA    0   NA  : 120-154
2nxvB     0    2    0   NA  : 18-53
2nxvB     0   NA    0    0  : 47-81
2nxvB    NA   NA   NA    0  : 148-161
2nxwA    -1   -1    0   NA  : 39-63
2nxwA     1   NA   NA    0  : 62-90
2nxwA     2    1    0    1  : 86-119
2nxwA     0    2    1   NA  : 113-154
2nxwA     2   NA   -1   -1  : 152-184
2nxwA     0    0    1   NA  : 226-255
2nxwA     0   NA    0    0  : 253-296
2nxwA     1    0    0   NA  : 293-321
2nxwA    -1   -2    0   NA  : 396-416
2nxwA     1   NA    0    0  : 415-448
2nxwA     1    2    0    0  : 444-475
2nxwA     0    1    0   NA  : 470-513
2nxwA     1   NA    0    0  : 509-539
2nyiB     0    2    1   NA  : 4-41
2nyiB     0    1    2   NA  : 44-78
2nyiB     1    2    2   NA  : 91-130
2nyiB     0    2    2   NA  : 137-174
2nyvA     0    1    3   NA  : 101-130
2nyvA     0   NA    0    1  : 129-163
2nyvA     1    1    1    2  : 159-182
2nyvA     0    1    2   NA  : 178-198
2nzcD     0    1    2   NA  : 6-43
2nzcD     0    2    1   NA  : 48-81
2nzxC     0   -2    0   NA  : 25-60
2nzxC     0   NA    3    0  : 56-72
2nzxC     0    2    0    2  : 69-91
2nzxC     2    0    2    1  : 88-109
2nzxC     0    2    1   NA  : 106-121
2nzxC     0   NA    1   NA  : 183-210
2nzxC     0   NA    0    0  : 209-236
2nzxC     1   NA    0    2  : 234-263
2nzxC     0    1    2   NA  : 260-280
2o0jA    -1    0   -1    0  : 180-215
2o0jA     0   NA    0   NA  : 210-246
2o0jA     0    3    1    0  : 258-280
2o0jA     1   NA    0    1  : 276-311
2o0jA     1    1    1   NA  : 306-338
2o0mA     0   NA   -4    0  : 110-148
2o0mA     0   -1    0    3  : 142-175
2o0mA    -2    0    3   NA  : 169-203
2o0mA     2   NA    4    0  : 202-241
2o0mA     2    1    2    1  : 302-332
2o14A    -1    0    0   NA  : 164-204
2o14A     1   NA    1    0  : 201-236
2o14A     1    0    0    2  : 233-275
2o14A     0    1    2   NA  : 271-313
2o1sB     2    1    1    0  : 146-180
2o1sB     0   NA    0    0  : 249-281
2o1sB     0   NA    2   NA  : 339-365
2o1sB     0   NA    0    2  : 363-392
2o1sB     0   NA    2    0  : 386-419
2o1sB    -1    0    0    1  : 415-449
2o1sB     1    0    0    0  : 447-475
2o1sB     0    0    1    1  : 506-531
2o1sB     0    0    1   NA  : 552-585
2o2gA    NA   -1    1    1  : 36-70
2o2gA     0    1    3    0  : 115-145
2o2gA     2    0    0    0  : 142-168
2o2gA     0    2    0   NA  : 163-194
2o3bB     1   NA    0   NA  : 31-62
2o3iB     0    1    0    1  : 49-69
2o3iB    -5    0    0    2  : 61-105
2o3iB    NA   -5    2   NA  : 101-129
2o3iB    NA    0   NA    0  : 127-159
2o3iB     0   NA   -2    0  : 165-211
2o3jC     0    0    0    1  : 11-40
2o3jC    -1    0    1   NA  : 36-76
2o3jC     1   NA    1    0  : 74-92
2o3jC     0    0    0    0  : 89-133
2o3jC     0    0    0   NA  : 130-165
2o3jC     0   NA    0   NA  : 185-219
2o3jC     0    0    0    1  : 337-374
2o3jC    -1    0    1   NA  : 370-402
2o3jC     1   NA   NA    0  : 400-418
2o3jC     0    0    0    0  : 415-445
2o3jC     0    0    0   NA  : 442-464
2o57D     1   NA    0    1  : 85-112
2o57D     0    1    1   NA  : 107-138
2o57D     0   NA    1    0  : 134-157
2o57D     4   NA    0   -1  : 153-190
2o57D     0    4    0   NA  : 182-233
2o62A     1   NA    0   NA  : 60-73
2o6lA     1   -1    0    1  : 23-57
2o6lA     0    1    1   NA  : 53-73
2o6lA     0   NA    0    3  : 70-92
2o6lA     0    1    3    0  : 87-111
2o6lA     0    0    0   NA  : 109-133
2o7iA    -1    0    0   NA  : 68-119
2o7iA    NA    0    3   -1  : 209-233
2o7iA     0    0    0   NA  : 232-252
2o7iA     0   -3    0   NA  : 375-406
2o7iA     0   NA    2    0  : 404-428
2o7rA    NA   -1    0   NA  : 85-122
2o7rA    NA   -2    0    0  : 118-168
2o7rA     0    1    0    2  : 163-200
2o7rA     0    2    1   NA  : 267-301
2o90A     0   NA    2    0  : 68-97
2o9sA     0   NA    0   NA  : 52-64
2ob0B    NA   -3   NA    0  : 72-115
2ob0B     0   NA    2   NA  : 109-136
2ob3A    -1    0    0   NA  : 63-91
2ob3A     2   NA    0    0  : 94-137
2ob3A     0    2    0    0  : 134-167
2ob3A    -1    0    0    1  : 164-194
2ob3A     2   -1    1    1  : 192-218
2ob5A     0    1    1   NA  : 29-53
2ob5A     0   NA    1    1  : 52-83
2ob5A     0   NA    1   NA  : 80-116
2ob5A     0   NA    2    1  : 114-133
2obbA     0    0    0   NA  : 5-45
2obnC     0    0    0    3  : 10-41
2obnC     0    0    3   NA  : 37-63
2obnC     0   NA    0    0  : 62-79
2obnC    NA    0    0    1  : 76-108
2obnC     0   NA    1   NA  : 105-132
2obnC    NA   -2    0   NA  : 153-187
2obnC     0   NA    0    0  : 184-231
2obnC    NA    0    2    1  : 228-262
2obnC     0    2    1    3  : 256-307
2obnC    -2    0    3   NA  : 301-332
2ocgA    NA   -1    0    2  : 24-57
2ocgA    NA   -2    3    1  : 52-101
2ocgA     0    1    1    1  : 98-125
2ocgA     0   NA    1   NA  : 201-230
2od4A     0    0    2   NA  : 10-53
2od4A     0    2    0   NA  : 56-95
2od5A     6   NA    0   NA  : 29-71
2od6C     0    0    0   NA  : 7-51
2od6C     0    0    0   NA  : 60-105
2odfF    -1   -2    0   NA  : 169-196
2odkB     1   NA   -1    0  : 5-32
2ofzA     0   NA   -1    0  : 21-55
2ofzA     1    4    2   NA  : 72-99
2oh1D    NA   -2   -1    0  : 104-145
2oh1D     0   NA    2   NA  : 139-166
2ohwA     0   NA    0    2  : 37-70
2ohwA     0   NA    2   NA  : 65-95
2oikB    -1    0    0   NA  : 43-88
2oixA     5   NA    0    0  : 30-71
2oixA    -1   -3    2   NA  : 90-124
2oj5E    NA    0    0   NA  : 57-67
2oj5E    NA    0    0   NA  : 150-161
2okfA     2    2    2    3  : 54-101
2okfA     1    2    3    0  : 95-129
2oktA     1   NA   -1    0  : 124-148
2oktA     0    1    0    3  : 144-172
2oktA     0    0    3    0  : 168-197
2oktA     1    0    0    1  : 196-219
2oktA     2    1    1    0  : 217-243
2oktA     0    2    0   NA  : 240-270
2olmA     0   NA    0   NA  : 45-66
2olnA     0   NA    1   NA  : 49-85
2olnA     0    0    1   NA  : 89-121
2om6B     0    2    2   NA  : 117-150
2om6B     0   NA    0    1  : 147-182
2om6B     1    1    1    1  : 178-202
2omkA    NA    0    0    1  : 35-60
2omkA     1    0    1    1  : 58-79
2omkA     0    1    1   NA  : 77-98
2omkA     0   NA   -2    0  : 97-126
2omkA    NA    0    0   NA  : 122-156
2onfA    -1    0    4   NA  : 89-139
2opcA     0   NA   -3    0  : 75-125
2opiB     1    1    2   NA  : 90-129
2opiB     0   NA   -2   -2  : 128-155
2orwA    -1    0    0    3  : 5-39
2orwA     0   NA    0    0  : 61-82
2orwA     1   -2    0    1  : 79-109
2orwA     1    1    1   NA  : 105-135
2oryB    -1   -2    0   NA  : 166-203
2osoA    -1    0    0   NA  : 98-142
2osxA     2    2   NA    0  : 48-87
2osxA     0    2    0    1  : 82-125
2osxA     1   -1    2    1  : 216-262
2osxA     0    1    1   NA  : 259-292
2osxA     2   NA    0    1  : 339-372
2ouxB     1   NA   -2    0  : 149-179
2ouxB     0   NA   -3    0  : 214-238
2ov0A     0   NA    1    4  : 3-26
2ov9B     0    3    0   NA  : 112-162
2owlB     6   NA    0    3  : 206-236
2ozeA    NA   -3    0    0  : 37-72
2ozeA     1    1    0    0  : 116-161
2ozeA    NA    0    2    0  : 157-184
2ozeA     2    3    0    7  : 179-221
2ozeA     0    2    7   NA  : 213-252
2ozgA     2   NA    4   NA  : 334-348
2ozhA    -6   -3    0   NA  : 69-107
2ozjA     0    2    1    0  : 38-66
2ozlC     1    3    0    1  : 165-199
2ozlC     0    2   -1   -1  : 226-260
2oztA     1   NA   -1    0  : 112-138
2oztA     0    1    0    1  : 134-167
2oztA     0    0    1    3  : 163-196
2oztA     1    0    3    1  : 192-220
2oztA     2    1    1    1  : 218-244
2oztA     0    2    1   NA  : 241-270
2ozzA     0   NA    0   NA  : 18-50
2ozzA     0   NA    3   -1  : 46-72
2ozzA     0   NA    0   NA  : 69-90
2ozzA     0   NA    0   NA  : 114-141
2ozzA     0   NA    1   NA  : 138-162
2ozzA     0   NA    0   NA  : 158-177
2p0aB     0    0    0   NA  : 19-51
2p0aB     0   NA    0    0  : 156-176
2p0aB     0   NA    0    0  : 185-212
2p0lA     0    2    0   NA  : 13-51
2p0lA     0    1    0   NA  : 57-86
2p0sB    -2    0    0   NA  : 10-35
2p0sB     2   NA    2    1  : 31-59
2p10B     1    1    3    0  : 30-54
2p10B     0    1   NA    0  : 97-126
2p10B    -1    0    0   NA  : 124-166
2p10B     1   NA    2   NA  : 165-170
2p10B     1   NA   -2    0  : 169-190
2p10B     0    1    0   NA  : 186-233
2p10B    NA    0   NA    0  : 229-258
2p11B     0    3    2   NA  : 114-145
2p11B     0   NA    0    1  : 142-167
2p11B     2    0    1    3  : 163-190
2p11B     0    2    3   NA  : 185-212
2p14A     1    2    0    2  : 69-110
2p14A     0    1    2   NA  : 104-134
2p1mB    NA   NA   NA    0  : 47-74
2p1mB    NA    1    0    0  : 70-113
2p1mB     0    0    0    0  : 109-138
2p1mB    -2    0    0    0  : 134-162
2p1mB     0   -2    0    0  : 160-190
2p1mB     0    0    0    0  : 188-217
2p1mB     0    0    0    0  : 215-241
2p1mB     0    0    0    0  : 239-271
2p1mB    NA    0    0    0  : 269-295
2p1mB     2   NA    0    0  : 293-322
2p1mB     0    2    0    0  : 318-346
2p1mB    NA    0    0    0  : 342-381
2p1mB     0   NA    0    0  : 376-406
2p1mB    -3    0    0    0  : 401-438
2p1mB     2   -3    0    0  : 436-464
2p1mB     0    2    0    0  : 460-489
2p1mB     0    0    0   NA  : 485-514
2p1mB     0    0    0    3  : 510-538
2p1mB     0   NA    0   NA  : 555-575
2p25A     0   NA    1   NA  : 9-37
2p25A     1   NA    4   NA  : 78-103
2p2sB     0    0    0   NA  : 6-35
2p2sB     0   NA    1    0  : 30-72
2p2sB     0    0    0    1  : 69-95
2p2sB     0    0    1   NA  : 92-122
2p2sB     0    2    0    6  : 148-205
2p35A     2   -2    0    2  : 37-64
2p35A     0    2    2   NA  : 60-84
2p35A     0   NA   NA    0  : 82-102
2p35A     2    2    0   -1  : 98-133
2p3yB     0    0    2   NA  : 157-179
2p4hX     0   NA    0    1  : 3-31
2p4hX    -1    0    1   NA  : 27-57
2p4hX     1   NA    2    0  : 55-80
2p4hX     3   NA    0    0  : 78-125
2p4zA     0   -1   NA    0  : 43-73
2p4zA     2    0    0    1  : 71-100
2p4zA     0   NA    3    0  : 191-224
2p4zA    NA    0    0    0  : 222-253
2p4zA     0   NA    0   NA  : 251-275
2p51A     1   NA    0    0  : 23-53
2p51A     0   NA    1   NA  : 163-205
2p57A     0   NA    0   NA  : 57-79
2p5vC    -2    0    2   NA  : 70-103
2p5vC     0    2    0   NA  : 110-143
2p62A     0   -3    1   NA  : 2-29
2p62A     0    1    1   NA  : 58-97
2p62A     0    3    1   NA  : 89-120
2p65A     0    0    0    2  : 45-84
2p65A    NA    0    0    2  : 80-121
2p65A     2   NA    2   NA  : 117-159
2p65A     0    2    0   NA  : 155-182
2p6wA     0   NA    1   NA  : 8-43
2p6wA     0   NA    0    0  : 39-79
2p6wA     0   NA   -1    0  : 179-195
2p75B     0    1    1    1  : 2-49
2p75B     0   -1    1   NA  : 47-68
2p7iB     1   NA    0    0  : 46-71
2p7iB     0    1    0   NA  : 67-92
2p7iB     0   NA    0    0  : 88-110
2p7iB     2   NA    0   NA  : 106-142
2p8iB     0    2    1   NA  : 13-48
2p8iB     0    1    2    0  : 58-89
2p8jA     1   NA    0    3  : 26-53
2p8jA     0    1    3   NA  : 48-77
2p8jA     0   NA    1    0  : 75-95
2p8jA     3   NA    0    0  : 92-129
2p8tA     0    3    0    5  : 95-131
2p8tA     5   NA    2    0  : 134-168
2p97B     0   -4    0    0  : 36-61
2p97B     2    0    0    2  : 59-85
2p97B     0    2    2   NA  : 81-100
2pblD    NA   -1    0    1  : 65-99
2pblD    NA   -1    0    0  : 95-136
2pblD     0    1    0    2  : 131-166
2pblD     2    0    2    2  : 160-212
2pblD     0    2    2   NA  : 206-237
2pc1A    NA   -3   NA    0  : 111-149
2pc1A     1   NA    2   NA  : 144-171
2pcsA     0    4    2   NA  : 4-42
2pd1D     0    4    2   NA  : 6-48
2pd1D     0    2    4   NA  : 51-94
2pd2A     0    1    0    2  : 2-36
2pd2A     1    0    2    2  : 31-67
2pd2A     0    1    2   NA  : 63-88
2pd2A     0   NA    1   NA  : 86-107
2pezB    -2   -2    0   NA  : 6-39
2pezB     0   NA    0    0  : 36-82
2pezB     2    0    1    3  : 79-112
2pezB     0    2    3   NA  : 106-156
2pfiA     0   NA   -3    0  : 26-50
2pfiA     1   NA   -2    0  : 103-128
2pfzA     0   NA    0   NA  : 2-39
2pfzA     0   NA    0   NA  : 140-161
2pfzA     0   NA    0    0  : 179-199
2pg3A     3    1    0    3  : 4-35
2pg3A     0    3    3   NA  : 28-63
2pg3A     0   -1    0   NA  : 119-158
2pgeA     2   NA   -1    0  : 156-184
2pgeA     0    2    0    3  : 180-214
2pgeA     0    0    3    0  : 210-240
2pgeA     1    0    0    1  : 239-264
2pgeA     2    1    1    0  : 262-290
2pgeA     0    2    0   NA  : 287-317
2pgnB    -2   -1    1   NA  : 21-47
2pgnB     2   NA    0   NA  : 46-76
2pgnB     1    1   NA    0  : 71-103
2pgnB     0    1    2   NA  : 97-132
2pgnB     2   NA   -2    0  : 130-163
2pgnB     0    0    1    0  : 209-238
2pgnB     0    0    0   NA  : 236-256
2pgnB     0   NA    0    0  : 253-278
2pgnB     1    0    0    2  : 275-302
2pgnB     0    1    2   NA  : 298-319
2pgnB    -1   -2    1   NA  : 393-418
2pgnB     1   NA    0    1  : 417-450
2pgnB     1    2    1    0  : 445-477
2pgnB     0    1    0   NA  : 472-518
2pgnB     2   NA    0    0  : 515-544
2ph0A     0   NA   -1    0  : 40-66
2ph7A     2    2    1    3  : 139-173
2ph7A     1    2    3    0  : 167-203
2phnB     1   NA    1    0  : 7-42
2phpE     1    2    0   NA  : 95-117
2phpE     1   NA    0   -2  : 115-150
2piaA     1    1    0    2  : 114-147
2piaA     0    1    2   NA  : 141-172
2piaA     0   NA    0    1  : 168-199
2piaA    -1   -1    1   NA  : 195-222
2piaA     0   NA   -2    0  : 248-284
2pieA     0    1    2   NA  : 30-41
2pjdA    NA    0    0    3  : 22-46
2pjdA     0   NA    3   NA  : 41-65
2pjdA     0   NA    1    0  : 63-83
2pjdA     2    0    0    0  : 79-113
2pjdA     0    2    2   NA  : 107-133
2pjdA     0   NA    0   NA  : 224-251
2pjdA     3   NA    0    0  : 264-304
2pjdA     0    3    2   NA  : 298-325
2pjpA     0   NA    0   NA  : 21-52
2pjsA     1   NA    2   NA  : 69-95
2pjuD     0   NA    0   NA  : 15-44
2pjuD     0   NA    1    1  : 40-69
2pjuD     0   NA    1   NA  : 66-87
2pjuD     0   NA    0   NA  : 109-137
2pjuD     0   NA    0    0  : 132-160
2pjuD     0   NA    0   NA  : 157-177
2pkeB     0    3    3   NA  : 129-160
2pkeB     0   NA    0    1  : 157-186
2pkeB     0    1    1    1  : 182-205
2pkeB     0    0    1   NA  : 202-229
2pkfA     0   NA    0   NA  : 79-103
2pkfA     0    0    1    2  : 151-178
2pkfA     3    0    2    0  : 176-205
2pkfA     0    3    0    0  : 202-233
2pn1A     1    0    0    3  : 6-35
2pn1A     0    1    3   NA  : 30-51
2pn1A     0   NA    1    0  : 49-78
2pn1A    -2    0    0   NA  : 75-101
2pn1A     2   NA    0   NA  : 132-156
2pn2A    -1    0    3   NA  : 105-150
2pocB     0   NA    0   NA  : 53-84
2pocB     0   NA    0    0  : 80-105
2pocB     0   NA    0    2  : 100-131
2pocB     0    0    2   NA  : 126-147
2pocB     0   NA    0   NA  : 224-256
2pocB     0   NA    2    1  : 251-277
2pocB     2   NA    1    0  : 274-306
2pocB     0    2    0   NA  : 302-323
2pofA     0    3    0    2  : 154-192
2ppqA    NA    0    3   NA  : 48-94
2ppvA     0    1    0    2  : 6-34
2ppvA     2   NA    0   NA  : 141-161
2ppvA     1   -1    1    1  : 180-215
2ppvA     0    1    1    0  : 212-250
2ppvA     0    0    0   NA  : 248-287
2pr7B     2   -1    0    2  : 4-41
2pr7B     0    2    2   NA  : 36-66
2pr7B     0   NA    0    1  : 63-98
2pr7B     0    1    1   NA  : 94-116
2prsB     0   -1    0   NA  : 2-25
2prsB     0   NA    1    0  : 23-54
2prsB     0    1    0   NA  : 52-77
2prsB     0   NA    0   NA  : 226-251
2psbA    NA   NA    1    0  : 33-59
2psbA     0   NA    1   NA  : 99-122
2psbA     4   NA    0    0  : 284-298
2pstX     0   NA    0   NA  : 24-44
2pt7G    -2    0    0   NA  : 34-78
2pt7G     1   NA    1   NA  : 106-136
2ptrB     0   NA    0   NA  : 204-241
2puzB     1    1    0    4  : 149-185
2puzB     0    1    4   NA  : 180-223
2puzB     0   NA   -1    0  : 253-277
2puzB    NA    0    0    1  : 274-298
2puzB     0   NA    1   NA  : 295-326
2pv7B     0    0    0   NA  : 24-51
2pv7B     0   NA    0    0  : 48-71
2pv7B     0    0    0    1  : 68-97
2pv7B     3    0    1    0  : 94-122
2pv7B    -4    0    0   NA  : 135-163
2pw6A     0    2    0    0  : 17-55
2pw9D     0   NA    0   NA  : 44-82
2pw9D     0   NA    1   NA  : 165-199
2pw9D     0   -2   NA    0  : 196-221
2pw9D    NA    0    0    2  : 218-242
2pxxA     2   -2    0    1  : 46-72
2pxxA     0    2    1   NA  : 68-95
2pxxA     0   NA    0    0  : 92-114
2pxxA     1    2    0   -1  : 110-159
2pxxA     1    1    0   NA  : 154-184
2py5A     3   NA    0   -2  : 38-60
2py5A     0   NA    0   NA  : 57-94
2py5A     9   NA    0    2  : 269-294
2py5A     2   NA    0    9  : 324-353
2py6A     0    0    0    4  : 54-82
2py6A     0    0    4   NA  : 77-99
2py6A     0   NA    0    2  : 98-118
2py6A    -1    0    2   NA  : 114-141
2py6A     0    0    0    1  : 229-258
2py6A     0    0    1   NA  : 254-287
2py6A     1    0    0    1  : 338-368
2py6A     1    1    0   NA  : 364-396
2pywA     0    0    0   NA  : 59-108
2pyxB     2   NA    1   NA  : 60-89
2pyxB     0    0    3   NA  : 293-333
2q01C     0    4    3   NA  : 165-197
2q01C     0    0    0   NA  : 357-383
2q07A     0    2    1    2  : 31-65
2q07A     0   -2    0   NA  : 115-141
2q07A     0   NA    0   NA  : 243-252
2q0xB    -1    0    0    1  : 40-72
2q0xB     1   -4    0    0  : 69-114
2q0xB     3    0    0    3  : 110-143
2q0xB    -1    0    0   NA  : 227-264
2q0yA    -6   -3    2   NA  : 86-125
2q1wB     1    0    0    1  : 23-52
2q1wB     0    1    1   NA  : 47-72
2q1wB     0   NA    1    0  : 68-95
2q1wB    NA    0    0    1  : 92-137
2q1zD     0    1   NA    0  : 126-153
2q28B     0   -1    0   NA  : 25-50
2q28B     0   NA   NA    0  : 47-76
2q28B     2    1    0    0  : 72-105
2q28B     0    2    2   NA  : 99-136
2q28B     2   NA   -2    0  : 134-167
2q28B     0    0    1   NA  : 215-244
2q28B     0   NA   -1    0  : 242-277
2q28B     1    0    0    2  : 273-302
2q28B     0    1    2   NA  : 297-319
2q28B    -2    0    1   NA  : 390-415
2q28B     2   NA    0    0  : 414-445
2q28B     2    0    0    1  : 441-473
2q28B     0    2    0   NA  : 467-516
2q28B     1   NA    0   -1  : 512-541
2q35A    -1    0    0    1  : 13-54
2q3sF     0   NA   -2    0  : 21-56
2q3sF     4    0    0    1  : 84-113
2q3sF     0   NA    1   NA  : 110-136
2q40A     1    0    0    1  : 214-248
2q40A     0    1    1   NA  : 243-288
2q40A     0   NA    1   NA  : 284-317
2q43A     0   NA    2    0  : 142-178
2q43A    -1    0    0   NA  : 198-253
2q43A    -1    0    0   NA  : 265-302
2q48A     0   NA    1   NA  : 29-52
2q48A     1   NA    0   NA  : 104-126
2q4aB    -1    0   -1   -1  : 24-66
2q4aB     3    0   -1    0  : 105-139
2q4aB     0    4    4   NA  : 175-219
2q4kC     0   NA    0    0  : 38-82
2q4kC     0    1   -1    0  : 127-160
2q4kC     2   -1    1   NA  : 172-205
2q4oB    NA    0    0    1  : 15-50
2q4oB     2   NA    1    1  : 47-76
2q4oB     0    2    1   NA  : 72-95
2q4oB     0   NA    2    0  : 92-115
2q4oB     1    0    0    1  : 113-145
2q4oB     0    1    1   NA  : 142-178
2q4wA     1   NA    0   NA  : 65-92
2q4wA     0   NA    0    1  : 89-111
2q4wA     2    2    3   NA  : 241-280
2q4wA     0    3    2   NA  : 312-354
2q4wA     1    2    4   NA  : 383-418
2q4wA     0    4    2   NA  : 436-478
2q4zB     0   NA    1   NA  : 13-51
2q4zB     0   NA    1   NA  : 123-155
2q5cA     0   NA    0   NA  : 6-35
2q5cA     0   NA    1    1  : 30-57
2q5cA     0   NA    1   NA  : 54-75
2q5cA     0   NA    0   NA  : 96-125
2q5cA     0   NA   NA    0  : 119-148
2q5cA     0   NA    0   NA  : 145-165
2q6kA    -1    0    0   NA  : 5-37
2q6kA     1   NA    0    1  : 34-69
2q6kA     0   NA    0   NA  : 91-114
2q6kA     0   NA    0   NA  : 218-240
2q7sB     1   NA    1    1  : 26-75
2q7sB    -1   -4    0   NA  : 193-224
2q82A     0   NA    0   NA  : 26-45
2q82A     1   NA    0   NA  : 42-63
2q82A     0    1    0    3  : 59-89
2q82A     0   NA    3   NA  : 85-111
2q83A     2    0    4   NA  : 57-102
2q88A     0   NA    3   NA  : 53-76
2q88A     0   -1    0   NA  : 75-92
2q88A     0   NA    0   NA  : 127-151
2q88A     0   NA    0   NA  : 149-173
2q88A     0   NA    0   NA  : 169-192
2q8kA     0   NA    0   NA  : 285-311
2q8pA     0    2    3   NA  : 63-88
2q9kA     0   NA    3   NA  : 37-46
2q9uB     0    0    0    0  : 52-82
2q9uB     1    0    0    1  : 80-108
2q9uB     0    1    1   NA  : 105-129
2q9uB     0    0    0   NA  : 258-292
2q9uB     0   NA    1   NA  : 287-314
2q9uB     0    0   NA   NA  : 310-347
2qa1A     0    0    0    1  : 14-40
2qa1A    NA    0    0   NA  : 217-264
2qa1A     0    0    0   NA  : 423-449
2qb7B    -1   -1    3   NA  : 28-73
2qb7B     1    1    3    3  : 120-147
2qb7B     0    1    3   NA  : 142-163
2qb7B     4    2    2    1  : 280-328
2qb7B     0   -1    0   NA  : 331-363
2qcuB     0    0    0    1  : 6-32
2qcvA     0   NA    0    2  : 141-175
2qcvA     2    0    2    0  : 171-206
2qcvA     0    2    0    0  : 202-240
2qdlB     0   NA    2   NA  : 100-112
2qecA    NA   -2    0    0  : 126-163
2qecA     0   NA    1   NA  : 159-182
2qedA     0   NA    0    3  : 30-57
2qedA     1    0    3    2  : 52-83
2qedA     0    1    2   NA  : 80-95
2qg7D     0    0    0   NA  : 135-174
2qgmA     1   NA    0    0  : 50-79
2qgmA     0   -3    0    0  : 76-111
2qgmA     0    0    0    3  : 301-342
2qgoA     0    1    0   NA  : 50-65
2qgqC    -1    0    0   NA  : 52-91
2qgqC     5   NA    0    2  : 116-163
2qgqC     0    5    2   NA  : 156-192
2qh9A     1   NA    1    0  : 32-70
2qh9A     0    2    3   NA  : 94-132
2qhfA    -1    0    1   NA  : 14-61
2qhfA    -1    0    0   NA  : 221-263
2qhpA     1   NA    0    2  : 117-152
2qhpA     2    1    2    1  : 148-178
2qhpA     0    2    1   -1  : 174-215
2qipA     1    1    0    5  : 11-55
2qipA     0    1    5   NA  : 47-79
2qipA     0   NA    1    0  : 76-115
2qipA     1   -1    0    2  : 111-140
2qipA     0    1    2   NA  : 135-158
2qiyA     5   NA    0   NA  : 62-97
2qjfB     0   NA    0    1  : 196-232
2qjfB     0    0    1   NA  : 229-269
2qjfB     0   NA    1    0  : 267-301
2qjfB     0   NA    0   NA  : 298-340
2qjfB     0   NA    0   NA  : 352-365
2qjlA     3   NA   -1   -3  : 72-94
2qjtB     0    3    0    1  : 9-41
2qjtB     0    0    1   NA  : 36-81
2qjtB     0   NA    0    1  : 77-112
2qjtB     0   -3    1   NA  : 110-132
2qjwD    -2   -1    0   NA  : 6-37
2qjwD     2   NA    1    1  : 35-81
2qjwD     0    1    1    0  : 77-103
2qjwD     2    0    0    1  : 100-127
2qjwD     0    2    1   NA  : 122-152
2ql3B     0   NA    0   NA  : 5-40
2ql3B     0   NA    4   NA  : 34-61
2ql3B     2   NA    0   NA  : 57-77
2ql3B     0   NA    0   NA  : 106-135
2ql3B     0   NA    0   NA  : 131-154
2ql3B     0   NA    0   NA  : 151-172
2ql8A    -2    0    5   NA  : 91-137
2qlcE     1   NA    1    0  : 38-75
2qlcE     1    0    0    4  : 71-112
2qltA     0    1    2   NA  : 134-161
2qltA     0   NA    0    1  : 160-201
2qltA     1    1    1    2  : 197-220
2qltA     0    1    2    0  : 216-238
2qlzB     0   NA    0   NA  : 179-211
2qmlA    NA   -3   -1    0  : 106-145
2qmlA     0   NA    2   NA  : 142-165
2qmqA    NA   -1    1    0  : 37-73
2qmqA    NA   -4    0    0  : 70-118
2qmqA     0    1    0    3  : 113-142
2qmqA     0    2    0   NA  : 230-261
2qn6B    -2    0    0   NA  : 4-48
2qn6B     0    0    0   NA  : 53-90
2qniA     0   NA    0    0  : 23-70
2qniA     0   -1    0   NA  : 67-93
2qntA     0   NA    0   NA  : 15-37
2qntA     0   NA    1   NA  : 78-104
2qp2A     0   NA    1   NA  : 464-484
2qpxA     2    1    0    4  : 98-129
2qpxA     1    2    4    0  : 124-168
2qpxA     0    2    0    0  : 225-264
2qpxA    -2    0    0   NA  : 260-284
2qr6A     0   NA    1   NA  : 70-97
2qr6A     1    1    0    1  : 159-185
2qr6A     0    1    1   NA  : 181-217
2qr6A    NA    0   NA    0  : 214-238
2qr6A     0   NA    0    2  : 235-282
2qr6A     2    0    2    1  : 279-305
2qrdA     0   NA    2   NA  : 17-41
2qrlA     1    0    0    2  : 26-60
2qrlA     0    1    2   NA  : 56-80
2qrlA     0   NA    1   NA  : 78-95
2qrlA     1    0   NA    0  : 93-114
2qrlA     0    1    0   NA  : 111-141
2qrlA     0    0    0   NA  : 217-247
2qrlA     0   NA    0    0  : 244-269
2qrlA     0    0    0    0  : 266-298
2qruA    NA   -1    0    2  : 28-64
2qruA    NA   -1    1    2  : 59-103
2qruA     0    1    2    0  : 98-130
2qruA    -1    0    1   NA  : 213-241
2qs9A    -2   -1    0   NA  : 7-40
2qs9A     2   NA    0    0  : 39-74
2qs9A     0    1    0    1  : 70-96
2qs9A     2    0    1    1  : 92-135
2qs9A     0    2    1   NA  : 130-160
2qsdH     0   NA    1    0  : 26-62
2qsdH     0   NA    1   NA  : 105-148
2qsfA     3   NA    0    1  : 238-267
2qsfA     0   NA    0   NA  : 460-476
2qsfA     2   NA    2    2  : 472-495
2qsiB     0   NA    0    1  : 19-40
2qsiB    NA    0    0    4  : 35-73
2qswA     3    2    0   NA  : 24-61
2qswA    -1    0    2   NA  : 64-96
2qsxB     0   NA    0   NA  : 21-54
2qsxB     0   NA    3    0  : 50-74
2qsxB     0   NA    0   NA  : 69-87
2qsxB     1   NA    0   NA  : 159-184
2qt1A    -2   -1    0   NA  : 22-52
2qt1A     2    0    2    2  : 112-137
2qtcA     1    3    0    1  : 224-259
2qtcA     0    1    0   NA  : 253-292
2qtcA     0   NA    0    2  : 565-599
2qtcA     0   NA    2   -1  : 593-626
2qtcA    -1    0    0   NA  : 622-658
2qtcA     1   NA    0    1  : 655-690
2qtcA     1    1    0    1  : 725-758
2qtcA    -1    0    2    0  : 752-799
2qtcA     0   -1    0   NA  : 797-822
2qtdA     0   NA    2    1  : 35-62
2qtdA     0   NA    1   NA  : 59-81
2qu7A     0    1    0   NA  : 10-44
2qu7A     0   NA    2    0  : 39-69
2qu7A     1   -1    0    2  : 67-90
2qu7A     2    1    2    1  : 87-104
2qu7A     0    1    1   NA  : 126-162
2qu7A     0   NA   -1    0  : 160-193
2qu7A    NA   -1    0    3  : 190-222
2qu7A     1   NA    3    0  : 218-239
2qu8A    NA   -3    4   NA  : 31-57
2qu8A    NA   -1    0    2  : 76-117
2qu8A     0    3    2    0  : 110-150
2qu8A    -1    0    0   NA  : 145-183
2qv6B    -1    0    0   NA  : 2-49
2qv6B     2    0    0    2  : 56-91
2qv6B    -1    0    2   NA  : 132-179
2qv6B     2    2    0    4  : 184-219
2qvgA     0   -1    0   NA  : 10-39
2qvgA     0   NA    0    0  : 36-66
2qvgA     1    1    0    3  : 62-96
2qvgA     0    1    3   NA  : 91-117
2qvpC     0   -4    0    2  : 67-105
2qwzB     0    0    0   NA  : 53-107
2qxfA    -1   -5    1   NA  : 97-134
2qxfA     0   NA    1   NA  : 298-310
2qy6A     2    0    0    1  : 61-103
2qy6A     0    0    3    0  : 150-178
2qy6A     1    0    0    0  : 176-211
2qy6A     1    1    0   NA  : 208-232
2qyaC     0   NA    0    1  : 48-77
2qyaC     2   -1    5   NA  : 71-99
2qycB    -2    0    0   NA  : 3-46
2qycB     2    0    0   NA  : 57-100
2qyvA     0    1    0    0  : 138-168
2qzbB     4   -3    1   NA  : 79-114
2qziD    NA    0    2   NA  : 47-91
2qzuA    -1    0    1   NA  : 29-66
2qzuA     0   NA    2   NA  : 126-172
2r01A     0    2    0   NA  : 96-135
2r0xA     0   NA    3   NA  : 31-42
2r1iB    -5   -1    1   NA  : 97-135
2r2aB     0   -3    0    1  : 7-45
2r2aB     0   NA    1   NA  : 43-56
2r2aB     0   NA    0    0  : 55-93
2r2aB     2   NA    0    1  : 90-130
2r2aB     0    2    2    0  : 125-152
2r2dF     2    0    0    1  : 106-131
2r2dF     0    2    1   NA  : 127-169
2r31A     0   NA    0   NA  : 104-139
2r3sA     0   NA    0    1  : 168-195
2r3sA    -1    0    1   NA  : 191-219
2r3sA     1   NA    1    0  : 217-239
2r3sA     1   NA    0    0  : 235-271
2r44A     0    0    0   NA  : 49-78
2r44A     0   NA    1   NA  : 152-181
2r47C     0   NA    0   NA  : 28-58
2r47C     0   NA    1    0  : 74-91
2r47C     2   NA    0    2  : 87-125
2r47C     0    2    2   NA  : 119-146
2r4iB     6   NA    0   NA  : 44-74
2r60A     2   -1    0    1  : 9-58
2r60A     0    2    2    0  : 81-127
2r60A     0    1    0    2  : 124-149
2r60A     0   NA    0   NA  : 194-225
2r60A     2   NA    0    1  : 264-300
2r60A     0    2    1   NA  : 295-341
2r60A     0   NA    1    1  : 337-364
2r60A     1   NA    1    1  : 361-388
2r60A     0    1    1   NA  : 385-406
2r6jB    NA    0    0    1  : 14-42
2r6jB     0   NA    1   NA  : 38-64
2r6jB     0   NA    0    1  : 61-85
2r6jB    -1    0    1   NA  : 82-112
2r6uA     0    3    0   NA  : 26-53
2r6uA     2    1    0   NA  : 93-121
2r6vA     0   NA    2   NA  : 43-54
2r6zA    -2   -1    0   NA  : 3-25
2r6zA     2   NA   NA    0  : 24-39
2r6zA     2   -1    0    0  : 87-112
2r6zA     0    2    0   NA  : 108-145
2r6zA     0   NA    0    0  : 141-167
2r6zA     0    2    1   NA  : 211-233
2r7dC     1   NA    4    0  : 82-93
2r7dC     0    1    0   NA  : 185-201
2r85B     0    2    1    1  : 4-30
2r85B     0    0    1   NA  : 27-50
2r85B     0   NA    0   NA  : 48-66
2r85B     0   NA    0   NA  : 143-174
2r9fA     0   NA    1   NA  : 196-226
2r9fA     4   NA    0    0  : 308-327
2ra8A     0   NA    2   NA  : 37-67
2ra8A    NA   NA    0    0  : 80-114
2ra8A     0    0    0    0  : 111-146
2ra8A     1    0    0    0  : 143-180
2ra8A     0    1    0    0  : 176-201
2ra8A    NA    0    0    0  : 197-227
2ra8A     0   NA    0    0  : 223-260
2ra8A    -2    0    0    0  : 256-285
2ra8A     0   -2    0    1  : 283-313
2ra8A     0    0    1   NA  : 311-336
2ra9A     0   NA    2   NA  : 102-113
2raaA     0    2    1   NA  : 19-55
2raaA     1   -2    0    1  : 87-113
2raaA     0    1    1    1  : 109-134
2rafB     0    0    0   NA  : 21-48
2rafB     0   NA   NA    0  : 44-63
2rafB    NA    0    0    0  : 60-88
2rafB     0   NA    0    3  : 85-124
2rafB    -1   -3    0   NA  : 146-173
2rauA    NA   -1    0   -2  : 53-100
2rauA     0    1    0    3  : 146-176
2rauA     0    2    1   NA  : 297-324
2rb7A     0    2    1   NA  : 176-233
2rb7A     0    1    2   NA  : 244-280
2rbbA     1   NA    0   NA  : 79-109
2rbcA     0   NA    0   NA  : 88-114
2rbcA     2    0    1    1  : 160-189
2rbcA     1    2    1    0  : 185-210
2rbcA     0    1    0    1  : 206-242
2rbgB     1    0   -1    0  : 6-41
2rbgB     0    1    0   NA  : 35-70
2rbgB     0   NA    1    0  : 64-93
2rbgB     0    0    0   NA  : 90-121
2rbkA     1   -1    0    3  : 4-42
2rbkA     1    1    3   -1  : 38-67
2rbkA    NA    0    0   NA  : 149-172
2rbkA     0    1    1    2  : 206-227
2rbkA     0    0    2   NA  : 224-242
2rc3D     2   NA   -2    0  : 21-47
2rdmB     0   -1    0   NA  : 7-35
2rdmB     0   NA    1    1  : 31-57
2rdmB     1    1    1    1  : 53-86
2rdmB     0    1    1   NA  : 82-105
2rdqA     0   NA    2    1  : 111-158
2reeA     1   NA    1   NA  : 135-185
2remC     0    1    0   NA  : 27-64
2rffA     0    0    0   NA  : 53-88
2rffA     0   NA    0    3  : 82-103
2rfvA     0   NA    0    0  : 81-109
2rfvA     0   NA    0   NA  : 105-134
2rfvA     0   NA    0    2  : 130-155
2rfvA     1   NA    2    2  : 150-185
2rfvA     2    1    2   NA  : 181-207
2rfvA    -1    0    0   NA  : 312-336
2rfvA     1   NA    0    0  : 335-348
2rgqA     5   NA    0   NA  : 46-80
2rgyA     0    0    0   NA  : 10-44
2rgyA     0   NA    2    0  : 40-73
2rgyA     1    0    0    2  : 71-96
2rgyA     0    1    2   NA  : 93-108
2rgyA     0    1    2   NA  : 131-168
2rgyA     0   NA    0    0  : 166-195
2rgyA    NA   -1    0    3  : 192-225
2rgyA     0   NA    3    0  : 220-241
2rh2A     0   NA    0   NA  : 50-60
2rhmA    -1   -2    1   NA  : 6-35
2rhmA     1    0    0    3  : 80-112
2rhqB     1   NA    0   NA  : 2-37
2rhqB     0   NA    3   NA  : 406-442
2rhqB     0   NA    0   NA  : 709-747
2rhwA    NA   -2    0    1  : 32-66
2rhwA    NA   -4   NA    0  : 62-109
2rhwA     0    2    0    3  : 103-134
2rhwA     0   NA    0   NA  : 226-257
2rieC     0   NA   -1    0  : 145-155
2rihA     0   NA   -2    0  : 17-42
2rihA     0   NA   -2    0  : 82-107
2rilA     1    2    0   NA  : 6-46
2rilA     0    0    2   NA  : 56-94
2rinB     0   NA    0   NA  : 8-40
2rinB     0   NA    3   -1  : 36-59
2rjoA     0    1    1   NA  : 7-42
2rjoA     0   NA    0    1  : 38-69
2rjoA     1   -1    1    1  : 65-94
2rjoA     1    1    1    3  : 90-115
2rjoA     0    1    0   NA  : 137-175
2rjoA     0   NA    1    3  : 168-203
2rjoA    -1   -1    3   NA  : 198-228
2rk9B     0    1    1   NA  : 7-35
2rk9B     2    1    1   NA  : 75-108
2rkhA     0   NA    0   NA  : 27-65
2rkvA     0   NA    1   NA  : 423-449
2trcP     2   NA    0   -1  : 102-128
2trcP     0    1    0    2  : 123-158
2uv4A     0   NA   -3    0  : 34-58
2uv4A     1   NA   -2    0  : 105-130
2uvfB    NA   NA    1   -1  : 156-191
2uvpA    -2    0    1   NA  : 55-90
2uvpA     2   NA    0    2  : 88-121
2uvpA     1    0    2    3  : 116-143
2uvpA     0    1    3   NA  : 139-153
2uyoA     1   NA    0    1  : 105-132
2uyoA     0    1    1   NA  : 127-159
2uyoA     0   NA    1    0  : 155-185
2uyoA     1   NA    0   -1  : 182-217
2uytA     0   NA    3   NA  : 261-284
2uytA    -1   -1    0    0  : 397-423
2uz0A    NA   -1    0   NA  : 43-76
2uz0A     0    1   NA    0  : 119-147
2uz0A     0    0    1   NA  : 198-230
2uz1A     0   -1    0   NA  : 22-46
2uz1A     0   NA   NA    0  : 44-72
2uz1A     2    1    0    1  : 68-101
2uz1A     0    2    1   NA  : 95-131
2uz1A     2   NA   -1   -1  : 129-162
2uz1A     0    0    1    0  : 208-237
2uz1A     0    0    0   NA  : 235-256
2uz1A     0   NA   -1    0  : 253-276
2uz1A     1    0    0    2  : 272-302
2uz1A     0    1    2   NA  : 297-319
2uz1A    -1   -2    1   NA  : 387-413
2uz1A     1   NA    0    2  : 411-447
2uz1A     1    2    2    0  : 441-474
2uz1A     0    1    0   NA  : 469-518
2uz1A     1   NA    0    0  : 514-543
2v03A     2    2    0    2  : 63-92
2v03A     0    2    2   NA  : 86-113
2v03A     0   NA    1   NA  : 109-137
2v03A     2   NA    0    2  : 168-200
2v03A     0    2    2   NA  : 194-232
2v1mA     0    2    0    3  : 33-71
2v1mA    -2    0    3   NA  : 65-100
2v1qB     0   NA    0   NA  : 49-59
2v1yA     0   NA    0    2  : 31-73
2v1yA     2   NA   NA   -4  : 79-102
2v3aA     0    0    0    1  : 7-35
2v3aA     0    0    1   NA  : 32-78
2v3aA     1    0    0    2  : 147-175
2v3aA     0    1    2   NA  : 170-206
2v3gA    NA    0    2    0  : 10-42
2v3gA     0   NA    0   NA  : 37-69
2v3gA     0    0   NA    0  : 64-106
2v3gA     0   NA   -2    0  : 156-183
2v3gA    NA    0    0    0  : 180-223
2v3gA     1   NA    0    2  : 218-256
2v3iA     0   NA    0   NA  : 274-283
2v3kA     1   NA    0    4  : 160-180
2v3kA    NA    0    0    1  : 175-207
2v3kA    NA   -2    4   NA  : 201-225
2v54B    -1   -1    0   NA  : 6-37
2v54B     1    0    1    1  : 88-128
2v54B     0    1    1   NA  : 124-171
2v6kB     0    1    0   NA  : 4-32
2v76C     0   NA    0   NA  : 46-62
2v7sA    NA    0    1   NA  : 116-156
2v82A     2    1   NA    0  : 9-39
2v82A     0    2    0    2  : 35-65
2v82A    -1    0    2    0  : 61-84
2v82A     0   -1    0   NA  : 83-104
2v82A     0   NA    1   NA  : 103-108
2v82A     0   NA   -1    0  : 107-127
2v82A     0    0    0    2  : 125-153
2v82A     2    0    2    0  : 151-175
2v84A     0   NA    0   NA  : 223-246
2v8fA     4   NA    6   NA  : 30-66
2v8qA     0   NA    2   NA  : 9-37
2v8tB     0   NA    0   NA  : 232-263
2v94A     0    0    1   NA  : 24-65
2v9lA     1    1    4   NA  : 32-57
2v9lA     1    1    1   NA  : 138-182
2v9lA     1   NA   -1   -2  : 181-209
2v9vA     2   NA    0   NA  : 18-52
2v9vA     0   NA    0   NA  : 88-121
2vakA     0   NA    0   NA  : 309-326
2vccA     0   NA    0   NA  : 388-403
2vchA     2   -1    0    1  : 8-42
2vchA     0    2    1   NA  : 37-67
2vchA     2    1    0    2  : 114-138
2vchA     0    0    0   NA  : 210-238
2vchA     2   -1    1    0  : 270-304
2vchA     0    2    0   NA  : 300-344
2vchA     0   NA    0    3  : 340-363
2vchA     0    1    3    0  : 358-382
2vchA    -1    0    0   NA  : 380-404
2vdjA     0    0    0   NA  : 36-70
2vdjA     0   NA    2    0  : 65-105
2vdjA     1    0    0    1  : 102-141
2ve3A     1    1    0   NA  : 54-78
2vfoA    NA   NA    0    0  : 17-39
2vfrA     0   NA    0   NA  : 43-65
2vfrA     2   NA    0    3  : 150-179
2vfxH     0   NA    0   NA  : 150-188
2vhaA     0   NA    0   NA  : 132-161
2vhaA     0   NA    2   -2  : 157-182
2vhaA     3   NA    0   NA  : 179-211
2vk2A     0    1    0   NA  : 4-39
2vk2A     0   NA    1    1  : 34-64
2vk2A     1   -1    1    2  : 61-89
2vk2A     1    1    2    0  : 86-106
2vk2A     0    1    0   NA  : 129-167
2vk2A     0   NA    2    0  : 160-197
2vk2A    NA   -1    0    2  : 194-227
2vk2A     0   NA    2    1  : 222-246
2vk8C    -2   -2    0   NA  : 21-45
2vk8C     2   NA   NA    0  : 44-73
2vk8C     1    2    0    1  : 68-101
2vk8C     0    1    1   NA  : 95-138
2vk8C     2   NA   -1   -1  : 136-168
2vk8C     0    0    1    0  : 215-244
2vk8C     0    0    0   NA  : 242-262
2vk8C     0   NA    0    0  : 259-285
2vk8C     0    0    0    1  : 282-309
2vk8C    -1   -2    0   NA  : 383-407
2vk8C     1   NA    0    1  : 405-443
2vk8C     1    2    1    0  : 438-470
2vk8C     0    1    0   NA  : 465-512
2vk8C     1   NA    0    0  : 508-539
2vliB     0   -2    0   NA  : 7-34
2vliB     0    3    1    2  : 80-112
2vliB     0    2    2   NA  : 107-152
2vqcA     1   NA    0   NA  : 29-67
2vs7A     0    2    2   NA  : 34-73
2vs7A     1   NA    0   NA  : 126-155
2vswB     0   NA    0    3  : 5-26
2vswB     0   NA    0    1  : 42-84
2vswB    NA    0    1    2  : 80-117
2vsyA     0    1    0    3  : 206-244
2vsyA     0    0    3   NA  : 238-265
2vsyA     0   NA    2    1  : 262-288
2vsyA    NA   -1    1    1  : 285-311
2vsyA     2   NA    1    0  : 309-329
2vsyA     0    2    0   NA  : 326-348
2vsyA     2   -1    0    2  : 378-412
2vsyA     0    2    2   NA  : 407-439
2vsyA     0   NA    2    1  : 436-458
2vsyA     0    1    1   NA  : 456-480
2vunC     0   NA    1    2  : 33-53
2vunC    -1    0    2   NA  : 93-136
2vunC     0   NA    0    2  : 161-192
2vunC     0    0    2    0  : 189-218
2vunC     3    0    0    1  : 217-247
2vunC     0    3    1   NA  : 243-274
2vvmB     0    0    0    0  : 42-68
2vvmB     0    1    0   NA  : 377-417
2vw8A     0   -1    0    2  : 36-68
2vw8A     1    0    2    1  : 64-94
2vzyD    NA   -3    0    0  : 106-148
2vzyD     4   NA    2   NA  : 142-173
2vzyD     0    2    0   NA  : 176-201
2w0iA     2   NA   NA    0  : 33-67
2w0iA     0    0    7   NA  : 70-119
2w15A     0   NA    0    1  : 53-99
2w15A     0   NA    0   NA  : 163-177
2w1vB    -2    0    3    0  : 3-40
2w1vB     8   -2    0    1  : 38-89
2w1vB     2    1   NA    0  : 147-176
2w1vB     0    2    0    1  : 172-206
2w2gB     0   NA    2    0  : 6-27
2w2gB     0    1   -2    0  : 66-97
2w2gB     0   NA    0    1  : 94-125
2w2gB     1   NA    0    2  : 215-246
2w2xC     0   NA    0   NA  : 63-73
2w39A    -1    0    0   NA  : 129-150
2w3pB     0   NA    2   NA  : 377-404
2w3qA     0   NA    1   NA  : 67-95
2w3qA     0   NA    0    0  : 91-128
2w40D     0   NA    0   NA  : 181-220
2w40D     2    1    3   NA  : 272-295
2w40D    NA   -1    0    0  : 411-438
2w42B     0   NA    0   NA  : 48-87
2w42B     0   NA    2    0  : 82-115
2w42B     0   NA    0   NA  : 111-140
2w56A     0   NA    0   NA  : 109-146
2w5qA     0    0    2   NA  : 125-152
2w7aB    -1    0    0   NA  : 4-50
2w7yA     0   NA    0   NA  : 39-81
2w7yA     0   NA    3    0  : 76-104
2w7yA     1   NA    0   NA  : 276-296
2w8tA     0   NA    0    0  : 126-154
2w8tA     0   NA    0   NA  : 150-175
2w8tA     0   NA    0    1  : 171-201
2w8tA     0   NA    1    2  : 196-230
2w8tA     2    0    2   NA  : 226-261
2wadB     9   NA    1   NA  : 189-225
2waoA     0    1    0   NA  : 124-174
2waoA     2   -1    0    1  : 216-260
2waoA     0    2    1   NA  : 255-295
2wawA     0    1    1   NA  : 49-73
2wawA     0   NA   -1    0  : 70-103
2wb6A     0    0    2   NA  : 64-84
2wbmB     0   NA    3   NA  : 77-107
2wbmB     0    1    2   NA  : 184-214
2wbmB     0    2    1   NA  : 220-248
2wbnA     0   NA    2   NA  : 33-56
2wbnA     0   NA   NA    0  : 77-110
2wbnA     0   -1    0   NA  : 108-132
2wbnA     0   NA    0    1  : 130-155
2wdcA     0    0    2   -1  : 257-284
2wdcA     0    2    0   NA  : 433-470
2wdcA     0   NA    2   NA  : 501-517
2we5B     0   -1    0   NA  : 4-48
2we5B     1   NA    2   NA  : 128-152
2we8B     2   NA    3   NA  : 50-81
2we8B     1    0    0    2  : 206-234
2we8B     0    1    2   NA  : 229-253
2we8B     0   NA    1    1  : 250-277
2we8B     0    0    1   NA  : 274-303
2wefA     0   NA    0   NA  : 187-214
2wefA     0   NA    1   NA  : 210-234
2wefA     0   NA    0   NA  : 231-259
2wf7A     0    0    2   NA  : 109-135
2wf7A     0   NA    1    0  : 134-168
2wf7A    -1    0    0   NA  : 166-185
2wfbA     0   NA    1    0  : 40-72
2wfbA     0   -2    0   NA  : 70-92
2wfoA     0    2    0   NA  : 20-39
2wi8A    NA   -2    1    0  : 38-60
2wi8A     0   NA    0   NA  : 59-80
2wi8A     0   NA    0    1  : 79-103
2wi8A     0    2    1   NA  : 99-123
2wi8A     2   NA    0    1  : 216-234
2wi8A    -1   -2    1   NA  : 230-269
2wk1A     1    0    1    0  : 109-142
2wk1A     0   NA    0    0  : 191-215
2wk1A     0    0    0    5  : 210-242
2wk1A     0    0    2   NA  : 234-270
2wkbD     0    0    0   NA  : 2-44
2wkbD     0    0    0   NA  : 58-100
2wlrA     0    0    2   NA  : 21-50
2wlrA     0   NA    0    0  : 49-82
2wlrA    -1    0    0   NA  : 79-105
2wlrA     0   NA    0    3  : 125-154
2wlrA     0    2    3   NA  : 148-173
2wlrA     0   NA    0    1  : 170-209
2wlrA    NA   -2    1    2  : 205-234
2wlrA     0   NA    0    3  : 273-292
2wlrA     0   NA    0    1  : 319-364
2wlrA    NA    0    1    2  : 360-389
2wm3A     2   -1    0    2  : 7-37
2wm3A     0    2    2   NA  : 32-57
2wm3A     0   NA    1    0  : 54-78
2wm3A     1    1    0    1  : 75-113
2wm3A     1    1    1    2  : 109-152
2wmyD     0    1    0   NA  : 10-42
2wmyD     0   -1    1   NA  : 84-109
2wnfA    NA    0    1    2  : 99-127
2wnfA     1   NA    2    0  : 123-148
2wnfA     0    1    0    1  : 145-164
2wnfA     0    0    1   NA  : 161-204
2wnfA     0   NA    0    2  : 202-245
2wolA     0    1    3   NA  : 248-272
2wolA    -1    0    0   NA  : 304-347
2wolA     0   NA    0   NA  : 391-424
2wolA     0   NA    4    0  : 418-453
2wp7A     1    1    2   NA  : 54-77
2wqkB    NA   -3    0    3  : 3-35
2wqkB     0    0    2    0  : 61-94
2wqkB     2    3    0   NA  : 89-128
2wshA     1   NA    0    0  : 18-48
2wshA     0   NA    0    1  : 51-103
2wteB     3   NA    0    2  : 10-42
2wteB     0    3    2   NA  : 36-73
2wteB     0   NA    0    0  : 69-99
2wteB     2   NA    0    1  : 96-127
2wtmD    NA   -1    0    1  : 29-62
2wtmD    NA   -4    0    2  : 58-107
2wtmD     0    1    2    0  : 102-131
2wtmD     0    2    0   NA  : 192-223
2wtpA     4   NA    2   NA  : 52-65
2wvbB     0    1    1   NA  : 64-101
2wvbB     0    1    1   NA  : 106-140
2wxfA     0   NA    0    2  : 99-139
2wxfA     2   NA   -1   -4  : 145-174
2wyhB     0   NA    0   NA  : 71-104
2wyhB     1   NA   -1   -2  : 143-169
2wyhB     0   NA    0   NA  : 246-280
2wzbA    -1    0    2   NA  : 56-94
2wzbA     0   NA   -2    0  : 93-117
2wzbA     0    0    1   NA  : 159-185
2wzbA     0    0    1    0  : 207-235
2wzbA     0   NA    0   NA  : 297-315
2wzbA    NA    0    0    2  : 332-371
2wzbA     0   NA    2   NA  : 367-392
2x0dA     0   NA    0    1  : 48-86
2x0dA     0    0    1   NA  : 81-104
2x0dA     2   NA   -1   -1  : 103-119
2x0dA     2   NA   NA    0  : 134-169
2x0dA     1    2    0    2  : 165-201
2x0dA     0    1    2   NA  : 196-222
2x0dA     0    2    0   NA  : 243-283
2x0dA     2    2    1    0  : 296-319
2x0dA     2   -2    0    1  : 317-344
2x0dA     0    2    1   NA  : 340-361
2x0qA     0   NA    1   NA  : 242-274
2x3gA     0    1    1   NA  : 15-54
2x3gA     0    1    1   NA  : 63-94
2x3jA     0   NA    2   NA  : 236-269
2x3jA     0    1    1   NA  : 469-493
2x3lA     0   NA   -1    0  : 72-101
2x3lA     0   -2    0    0  : 99-122
2x3lA     0    0    1    0  : 120-153
2x3lA     0    2    0    1  : 150-181
2x3lA     1    0    1   -1  : 178-207
2x49A     0   NA    0   NA  : 10-50
2x49A    NA    0    1   NA  : 78-99
2x49A     0    1    0   NA  : 102-123
2x49A     0    1    1   NA  : 291-317
2x49A     0   NA    0   NA  : 315-332
2x4dA     0    1    3   NA  : 50-82
2x4dA     1    0    0    1  : 122-154
2x4dA     1    1    1    3  : 210-234
2x4dA     0    1    3   NA  : 230-255
2x4jA     0    1    0   NA  : 54-67
2x4jA     0   NA   NA   -4  : 65-96
2x4jA     0   NA    0   -1  : 121-136
2x4lA     0   NA    0    0  : 49-69
2x4lA    -1    0    0   NA  : 67-93
2x4lA     1   NA    0    0  : 92-118
2x4lA     0   NA    0   NA  : 114-146
2x4lA     0   NA    0    1  : 247-266
2x4lA     0   NA    1   NA  : 262-296
2x5fA     0   NA   NA    0  : 117-143
2x5fA     0   NA    0   NA  : 139-165
2x5fA     0   NA   NA    0  : 161-195
2x5fA     1   NA    0    1  : 190-233
2x5fA     2    1    1    3  : 227-268
2x5fA    -1    0    2   NA  : 370-397
2x5nA     0   NA    2    0  : 3-52
2x5nA     0   NA    2    2  : 106-142
2x5nA     0    0    2   NA  : 137-169
2x5xA    NA   -1    0    2  : 43-90
2x5xA    NA    0   -1    0  : 87-135
2x5xA     0    1    0    2  : 130-161
2x5xA     0    1    1    4  : 232-273
2x5yA     3    0    0   NA  : 95-122
2x5yA     0   NA    0   NA  : 127-145
2x5yA     0   NA    0   NA  : 153-172
2x6rB     0   NA    0    4  : 42-77
2x6rB     0   NA    1    2  : 129-153
2x6rB     1    0    2    0  : 150-181
2x6rB     0    1    0   NA  : 179-198
2x6rB     0   NA    0    1  : 233-268
2x6rB     0    0    1   NA  : 264-298
2x6rB     0   NA    1    1  : 295-321
2x6rB     0   NA    1    1  : 318-344
2x6rB     0    0    1   NA  : 342-362
2x78A     0   NA    0    0  : 44-75
2x78A     0   NA    0   NA  : 72-99
2x7qA     0   NA    0   NA  : 17-50
2x7qA     0   NA    2   NA  : 46-73
2x7qA     0   NA    0   NA  : 69-93
2x7qA     0   NA    0   NA  : 121-151
2x7qA     0   NA    0   NA  : 149-177
2x7qA     1   NA    0   NA  : 173-197
2x9qB     0   NA    0    1  : 82-117
2x9qB     3   NA    0    3  : 249-283
2xapC     0   NA    0    1  : 225-257
2xapC     1    2    1    1  : 302-339
2xc8B     0   NA    0   NA  : 71-103
2xciC     0   -1    0    1  : 43-72
2xciC    -1    0    1   NA  : 69-92
2xciC     1   NA    1    0  : 91-118
2xciC     2    1    0    1  : 115-139
2xciC     0    2    1    1  : 134-159
2xciC     0    0    1   NA  : 156-178
2xciC     0    2    0    1  : 198-232
2xciC    -2    0    0   NA  : 227-254
2xciC     0   NA    0   -1  : 252-264
2xciC     2    0    2    0  : 262-283
2xciC    NA   -2    0    0  : 281-307
2xciC     0   NA    0   NA  : 305-329
2xdoD     0    0    0    2  : 29-55
2xdwA     1   -2    0   NA  : 468-502
2xdwA     0    2    1    0  : 548-577
2xdwA     0    2    1   NA  : 632-675
2xe4A     1   -2    0   NA  : 511-544
2xe4A     0    2   NA    0  : 591-620
2xe4A     0    2    1   NA  : 673-712
2xedC     0    2    0   NA  : 26-62
2xedC     0   NA   NA    0  : 55-96
2xedC     0   -2    0   NA  : 93-132
2xedC     0    2    0   NA  : 148-179
2xedC     0   NA    1    1  : 173-212
2xedC     0   -2    1   NA  : 210-237
2xeuA     0   NA    0   NA  : 31-61
2xhfB     0   NA   -2    0  : 33-49
2xhfB     1    1    2    1  : 44-84
2xhfB     0    1    1    3  : 80-108
2xhgA     0   NA   -1   -1  : 93-134
2xhgA     2   NA   NA    0  : 233-287
2xhiA     0   NA    3   NA  : 39-64
2xi7C     0    4    1    6  : 88-132
2xijA     0    1    1   NA  : 173-207
2xijA     0    3    0    1  : 297-343
2xijA    -1    0    1    0  : 339-376
2xijA    -1   -2    0   NA  : 606-637
2xijA     1   NA    1    0  : 634-663
2xijA     0    2    0    3  : 658-693
2xijA    -1    0    3   NA  : 688-712
2xioA     0    0    0   NA  : 44-69
2xioA     0   NA    0    0  : 107-148
2xioA    -3    0    0    1  : 143-170
2xioA     2   -3    1    1  : 168-192
2xioA     0    2    1   NA  : 189-216
2xioA     0   NA    0   NA  : 241-251
2xj4A     0   -4    0    1  : 5-40
2xj4A    -2    0    1   NA  : 36-71
2xj4A     2   NA    0    0  : 70-110
2xj4A     0    0    2    0  : 106-134
2xj4A    -1    0    2   NA  : 180-216
2xlgA     0   NA    0   NA  : 189-203
2xmjB     0   NA    0   NA  : 3-34
2xmoA     0    0    0   NA  : 95-130
2xmoA     1    0   NA   -2  : 237-279
2xn6A     0    1    5   NA  : 96-130
2xnqA    -1    0    0   NA  : 24-55
2xnqA    -1    0    0   NA  : 60-91
2xodA     0   -1    0   NA  : 3-25
2xodA     0   NA   -1    0  : 23-40
2xodA     2    1    0    3  : 36-70
2xodA     0    2    3   NA  : 63-98
2xqqC     1   NA    1    0  : 54-78
2xrwA     0    2    1   NA  : 51-93
2xryA     3   NA    0    2  : 39-75
2xryA     0    3    2   NA  : 69-112
2xryA     0   NA    1    0  : 108-133
2xryA     1   NA    0    0  : 131-159
2xt2A     0    0    2   NA  : 100-123
2xtpA    NA    0    2    1  : 71-114
2xtpA     0    3    1    2  : 108-146
2xtpA    -1    0    2   NA  : 141-181
2xtyA     0    0    0    0  : 42-70
2xtyA     0    0    0    0  : 68-90
2xtyA     0    0    0   NA  : 88-120
2xvoD     0   NA    0   NA  : 98-125
2xvoD     0   NA    2   NA  : 121-132
2xvyA     0    1    2   NA  : 10-48
2xvyA     0   NA    0    0  : 44-86
2xvyA    -1   -1    0   NA  : 81-118
2xvyA     0    1    0   NA  : 149-182
2xvyA     0   NA   -2    0  : 178-208
2xvyA    -2   -1    0   NA  : 203-242
2xw6C    -2    0    1    1  : 5-36
2xw6C     0   -2    1   NA  : 34-54
2xw6C     0   NA    0    3  : 53-81
2xw6C    -2    0    3   NA  : 75-109
2xwsA     0    1    2   NA  : 4-42
2xwsA     0   NA    0   -1  : 38-67
2xwtC     1    0    0    0  : 17-39
2xwtC     0    1    0    0  : 35-63
2xwtC     0    0   -2    0  : 109-138
2xwtC    -2    0    0    1  : 132-162
2xwtC     0    0    0   NA  : 209-232
2xwvA     0   NA    0   NA  : 3-41
2xwvA     0   NA    4   -1  : 36-66
2xwvA     0   NA    0   NA  : 145-167
2xwvA     0   NA    1    0  : 164-187
2xwvA     0   NA    0    0  : 184-205
2xziB     0   NA    0   NA  : 126-142
2y1bA     7   NA    0   NA  : 36-61
2y1bA     0   NA    1    0  : 50-98
2y3mA     0   NA    1   NA  : 106-140
2y53A     0   -1    0    0  : 155-185
2y53A    -1    0    0   NA  : 182-214
2y53A     1   -1    0    0  : 212-235
2y53A     0    1    0   NA  : 231-260
2y53A    NA    0    0   -2  : 266-308
2y53A     3    0    0    2  : 386-414
2y53A     0    3   -1    0  : 408-444
2y53A     0    0    0   NA  : 440-468
2y5pD     0   NA    0   NA  : 14-43
2y66A     1    0    1    1  : 9-36
2y66A     0    1    1   NA  : 33-55
2y66A     0   NA    0    1  : 53-71
2y66A    -1    0    1   NA  : 68-93
2y66A    -1    0    0   NA  : 107-138
2y66A     0   NA    0    1  : 134-158
2y66A     1    0   NA    0  : 154-177
2y66A    NA    0    0    2  : 174-212
2y66A     0   NA    2    2  : 208-231
2y66A     4    0    2    0  : 229-242
2y66A     0    0    0    0  : 313-345
2y66A     0    2    0    2  : 340-370
2y66A    -1    0    2   NA  : 365-387
2y66A     1   NA    0   -1  : 385-410
2y6uA    NA   -2    0    4  : 51-92
2y6uA     0    2    3    1  : 137-170
2y6uA     0   NA    0   NA  : 207-241
2y6uA     0   NA    0   NA  : 287-318
2y71A     0    0    0   NA  : 4-51
2y71A     0   NA    2    0  : 46-75
2y71A    NA    0    0    2  : 72-101
2y71A     0   NA    2   NA  : 97-126
2y7pA     0   -2    0   NA  : 9-42
2y7pA     0   NA    4   -2  : 38-63
2y7pA     3    2    0   NA  : 61-80
2y7pA     0   NA    0   NA  : 107-137
2y7pA     0   NA    0   NA  : 154-173
2y8gB     4   NA    3   NA  : 69-85
2yb1A     4   -4    2    0  : 186-221
2yb1A     0    4    0   NA  : 216-246
2yc3A     0    0    2   NA  : 48-77
2yc3A     0   NA    1    0  : 73-105
2ycdA     0    3    0   NA  : 18-54
2ychA     0   NA    0   NA  : 89-128
2ychA    -2   -1    0   NA  : 310-335
2ydyA     0   NA    0   NA  : 4-32
2ydyA     0   NA    1    0  : 28-66
2ydyA     3   NA    0    2  : 63-110
2yeqB     0   NA    3    0  : 117-148
2yeqB     1    0    1   NA  : 402-438
2yfoA     1   NA    0    0  : 332-365
2yfoA     0    0    0    3  : 474-517
2yfoA     1    0    3    0  : 514-537
2yfoA     0    1    0   NA  : 536-564
2yh5A     0    1    0   NA  : 15-45
2yh6C     1   NA    0   NA  : 3-35
2yhaA     0   NA    2   NA  : 18-59
2yhaA     0   NA    0    0  : 57-86
2yhaA     0   NA    0   NA  : 82-113
2yhaA     0   NA    0    0  : 198-243
2yhaA     0   -3    0    2  : 238-282
2yhgA     0    1    0    4  : 30-64
2yhgA     0   NA   NA    0  : 110-150
2yhgA     1   -1    0    2  : 146-185
2yhgA     0    1    2   NA  : 180-207
2yicA     1    0    0    3  : 235-284
2yicA     2    2    3    0  : 278-318
2yicA     0    2    1    0  : 313-351
2yicA     0    1   -1    0  : 347-381
2yicA     1   NA    1    2  : 583-615
2yicA     2    1    2    0  : 611-651
2yicA     0    2    0    1  : 647-681
2yicA     2    0    0    0  : 679-709
2yicA     1   NA    0    4  : 752-781
2yicA     0   NA    2   NA  : 804-839
2yijB     0   NA    2    0  : 228-272
2yijB     2    0    0    3  : 267-299
2yijB     0    2    3   NA  : 292-321
2yilE     0   NA    0    0  : 25-50
2yilE     0   NA    0   NA  : 96-121
2yimB     1   NA    0    2  : 9-37
2yimB     0    1    2   NA  : 32-58
2yimB     0   NA    1    0  : 55-82
2yimB     2   NA    0    0  : 79-112
2yizC     0   NA    1   NA  : 5-46
2yj3A     0    0    3   NA  : 154-179
2yj3A     0   NA    0    1  : 178-205
2yj3A     1   NA    1    2  : 201-223
2yj3A     0    1    2    0  : 219-238
2yjgB     0   NA    0    3  : 65-103
2yjgB     0    0    3   NA  : 98-132
2yjgB     0    2    0    0  : 279-316
2yjgB    -1    0    2   NA  : 371-391
2yjgB     1   NA    0    0  : 390-414
2yk4A     2   NA    0    1  : 4-35
2yk4A     0    2    1   NA  : 29-60
2yk4A     0   NA    0   NA  : 90-116
2yk4A     0    1    0   NA  : 163-184
2yk4A     0   NA    3    0  : 202-231
2yk4A    -1    0    0   NA  : 229-245
2yk4A     1   NA    0    1  : 244-272
2yk4A     3   NA    1    4  : 267-294
2yk4A     0    3    4   NA  : 287-320
2ykfA     0   NA    1   NA  : 76-117
2ylnA     0   NA    3   NA  : 97-120
2ylnA     0   -1    0   NA  : 119-137
2ylnA     0   NA    0   NA  : 166-188
2ylnA     0   NA    1   NA  : 185-210
2ylnA     0   NA    0   NA  : 206-231
2ymoA     0    0    1   NA  : 156-170
2ymvA    -1    0    0   NA  : 39-86
2ymvA     0    1    0   NA  : 235-273
2yn0A     0   -1    0   NA  : 60-85
2ynmC     0   NA    2   NA  : 40-72
2ynmC     0   NA    0    0  : 68-109
2ynmC     0   NA    0   NA  : 104-141
2ynmC     0    0    0   NA  : 172-201
2ynmC     0   NA    0    0  : 198-220
2ynmC    -2    0    0   NA  : 217-239
2ynmC     2   -1    0   NA  : 295-325
2ynmC     1    2   NA   -1  : 319-349
2ynmC    -1    0    1    1  : 345-369
2ynmC     0    1    1   NA  : 366-386
2ynmD    -1    0    2   NA  : 26-57
2ynmD     1   NA    0    1  : 55-93
2ynmD    -2    0    1   NA  : 88-119
2ynmD     0    0    0   NA  : 168-203
2ynmD     0   NA    2   NA  : 198-223
2ynmD     2   -1    0    5  : 298-328
2ynmD     0    2    5   NA  : 322-350
2ynmD     0   NA    1    1  : 349-371
2ynmD     0    1    1   NA  : 368-388
2yopC     1   NA    0    0  : 76-111
2yqzB     1   NA    0    0  : 43-68
2yqzB     0    1    0   NA  : 64-92
2yqzB     0   NA    0    0  : 88-110
2yqzB     5   NA    0    0  : 107-144
2yv4A     0    1    0    1  : 5-38
2yv4A     0   NA    1   NA  : 34-49
2yv4A     0   NA    0    0  : 46-81
2yv4A     0   NA    2   NA  : 75-104
2yvqA    NA    0    0    2  : 26-56
2yvqA     0   NA    2   NA  : 52-73
2yvqA     0   NA    1    1  : 71-102
2yvqA    -1    0    1   NA  : 99-129
2yvsB     2   NA    0    3  : 74-110
2yvsB     1    2    3    3  : 116-142
2yvsB     0    3    2   NA  : 147-171
2yvsB     1   NA   NA   -1  : 185-193
2yvtA     0   NA    1    1  : 7-39
2yvtA    -1    0    0   NA  : 92-122
2yvtA     0   NA    0   NA  : 142-157
2yvtA     0    1    2   -1  : 175-218
2ywlB     1    0    0    1  : 4-31
2ywlB     0    1    1   NA  : 27-75
2yxnA     0   NA    0    2  : 35-72
2yxnA     0   NA    0   NA  : 194-224
2yxoA     2   NA    0    0  : 2-35
2yxoA     0    2    0   NA  : 32-77
2yxoA     3   -1    0    1  : 151-191
2yxoA     0    3    1   NA  : 187-222
2yy3B    NA    0    1   NA  : 6-45
2yy3B     0    1    0   NA  : 51-90
2yy8B     0    0   NA    0  : 2-35
2yy8B     0    0    0   NA  : 32-62
2yy8B     0   NA    0    2  : 59-80
2yy8B     1   NA    2   NA  : 76-86
2yy8B     0   NA    0    0  : 85-108
2yy8B    NA    0    2    2  : 104-126
2yysB    NA   -2    0    1  : 27-58
2yysB    NA   -4   NA    0  : 54-103
2yysB     0    2    0    3  : 97-127
2yysB     0   NA    2   NA  : 221-250
2yyyB    NA    0    0    5  : 3-34
2yyyB     0   NA    5   NA  : 27-53
2yyyB     0   NA    2    1  : 51-87
2yyyB    NA    0    1    0  : 84-111
2yyyB     0   NA    0   NA  : 109-140
2yyyB    -2    0    0   NA  : 226-256
2yyyB     7   NA    0   NA  : 253-295
2yziB     1   NA   -2    0  : 19-44
2yziB     1   NA   -2    0  : 84-110
2yzyA     0    1    2   NA  : 84-125
2yzyA     0   NA    0   NA  : 169-199
2z08A     3   NA    0    3  : 4-39
2z08A     0    3    3   NA  : 32-84
2z08A     0   NA    1    1  : 80-105
2z08A     0   NA    1   NA  : 102-135
2z0jF    NA    3    1    0  : 2-22
2z0jF     0   NA    0   NA  : 42-62
2z0jF     1   NA    0    0  : 60-95
2z0jF     1   NA   -1    0  : 112-140
2z0jF    -1    0    0   NA  : 135-170
2z1dB     0   NA    0   NA  : 32-62
2z1dB     0   NA    2   NA  : 93-123
2z1dB     0   NA    0    1  : 121-146
2z1dB     0   NA    1   NA  : 141-175
2z1dB     0   NA    0    0  : 197-225
2z26B     0   NA   -1    0  : 14-41
2z26B    -1    0    0   NA  : 38-75
2z26B     0    1    0    0  : 101-138
2z26B     0    0    0    0  : 136-175
2z26B     1    0    0    2  : 173-197
2z30B    -1    0    1   NA  : 2-28
2z30B     0    1    0   NA  : 34-58
2z3jB     1   NA    0    2  : 40-78
2z3jB    NA    0    2    0  : 71-107
2z51A    -3    0    1   NA  : 36-75
2z51A    -3    0    1   NA  : 118-153
2z69B     0   NA    0    2  : 36-61
2z6rA     0    1    0    2  : 3-32
2z6rA     0   -1    2   NA  : 29-57
2z6rA     0   NA    0    0  : 56-84
2z6rA     0    1    0   NA  : 80-111
2z6rA     0   NA    0    1  : 130-166
2z6rA     0   NA    0   NA  : 215-238
2z72A     0   NA    0    0  : 73-111
2z72A     0    0    0   NA  : 108-145
2z7bA     1    1    2   NA  : 125-161
2z7bA     0   NA   -2   -2  : 160-196
2z8fB     0   NA    0   NA  : 16-53
2z8fB     0   NA    4    0  : 47-81
2z8fB     0   NA    0   NA  : 246-272
2z98A     0   NA    0   NA  : 2-41
2z98A     0    2    1   NA  : 133-173
2z9wB     0   NA    0    0  : 62-90
2z9wB     0   NA    0   NA  : 86-113
2z9wB     0   NA    0    0  : 109-141
2z9wB     0   NA    0    2  : 137-170
2z9wB     1    0    2    0  : 166-192
2za4D    -1    0    0   NA  : 50-89
2zayA     0   -1    0   NA  : 10-38
2zayA     0   NA    2    0  : 34-59
2zayA     1    1    0    2  : 56-89
2zayA     0    1    2   NA  : 85-110
2zb4A     2   -1    0    3  : 163-193
2zb4A     0    2    3   NA  : 188-213
2zb4A     0   NA    1    0  : 211-236
2zb4A     0    1    0   NA  : 233-258
2zdpB     0    0    0   NA  : 4-43
2zdpB     0    0    0   NA  : 51-103
2ze3A     1   NA    1   NA  : 18-23
2ze3A     0   NA   -1    0  : 22-42
2ze3A    NA    0    0   NA  : 40-82
2ze3A     2   NA   NA    0  : 79-112
2ze3A     0    2    0    2  : 108-151
2ze3A     0    0    2    1  : 147-186
2ze3A     2    0    1    1  : 184-210
2ze3A     0    2    1    0  : 207-230
2ze7A    -1    0    2    0  : 2-31
2ze7A    -1    0    0   NA  : 29-59
2ze7A     1   NA   -2    0  : 58-96
2ze7A     1    0    0   NA  : 92-122
2zejB     0   NA   -1    0  : 83-120
2zejB    -1    0    0   NA  : 114-155
2zfdB     1   NA    1   NA  : 34-64
2zfuB     1   NA    0    3  : 71-93
2zfuB     0    1    3   NA  : 89-103
2zfuB     0   NA    0    0  : 102-122
2zfuB     2   NA    0   -1  : 118-152
2zfuB     0    2    0   NA  : 146-177
2zg6B     0    1    2   NA  : 113-141
2zg6B     0   NA   NA    0  : 139-171
2zg6B     0    1    0   NA  : 167-190
2zgyB     3   NA    1    1  : 32-50
2zgyB    -2   -1    1   NA  : 275-302
2zkmX     0   NA    0   NA  : 56-69
2zkmX     0   NA   -1    0  : 382-409
2zkmX     4   NA    0    2  : 550-573
2zkmX     0    4    2    1  : 568-600
2zkmX    -1    0    1   NA  : 597-624
2zktA    -1    0    1    3  : 6-50
2zktA     0   -2    1   NA  : 246-267
2zktA     0   NA    0   -1  : 265-301
2zktA     0    2    0    2  : 296-344
2zogA     0   NA    1    1  : 161-197
2zogA     0    1    0   NA  : 339-386
2zosB     1   NA    1   NA  : 3-39
2zosB     1    1   NA   -2  : 35-62
2zosB     0    2    2   NA  : 67-84
2zosB     0   NA    0   NA  : 144-167
2zosB     1   NA    2    2  : 198-221
2zosB     0    1    2   NA  : 217-232
2zpaB     0    0    0   NA  : 21-50
2zpaB     1   NA    0   -1  : 48-79
2zpaB     1    1   -1    0  : 76-106
2zpaB     0    2    1   NA  : 194-223
2zpaB     1   NA   -1    0  : 222-262
2zpaB     2    1    0    0  : 259-287
2zpaB     0    2    1   NA  : 282-312
2zpaB    NA   -2    1    0  : 454-495
2zpaB     0   NA    2   NA  : 489-514
2zptX     0   NA    1    0  : 104-129
2zq0A     0    0    0    1  : 465-507
2zq0A    -1    0    1   NA  : 503-525
2zq5A    -1   -2    0   NA  : 94-118
2zq5A     1    3    0    1  : 227-255
2zsjC     3    1    0    1  : 82-110
2zsjC     0    3    1   NA  : 105-132
2zsjC     0   NA    0   NA  : 128-154
2zsjC     2   NA    0    2  : 183-221
2zt5A     0    1   NA    0  : 291-322
2zt5A    -2    0    0   NA  : 562-593
2zt5A     2   NA    0    0  : 591-618
2zu0C     0    1    0    1  : 185-220
2zu0C     1    0    1    1  : 216-239
2zuvB     0   NA    0   NA  : 440-488
2zuvB     0   NA    1    0  : 483-508
2zuvB     0   NA    0   -1  : 503-543
2zvyB     0    1    1    0  : 50-98
2zvyB    -1    0    0   NA  : 93-143
2zw2A     0   NA    0   NA  : 45-86
2zw5B    NA   -3   -2    0  : 94-134
2zw5B     2   NA    2   NA  : 128-157
2zw5B     0   NA    0   NA  : 188-209
2zw5B     1   NA    4   NA  : 248-277
2zwaB     0   NA    0    2  : 109-145
2zwaB     1    0    0    1  : 190-224
2zwaB     2   NA    1    1  : 218-255
2zxeB     0   NA    0   NA  : 124-150
2zxrA    -1    0    0   NA  : 75-105
2zxrA     1   NA    0   NA  : 103-134
2zxrA     1   NA    0    0  : 332-363
2zxrA     0    0    1   NA  : 366-393
2zxrA     0   NA    1   NA  : 462-473
2zxrA     0   NA   -1    0  : 587-603
2zy4D     0   NA   NA    0  : 166-201
2zy4D     0   NA    0   NA  : 196-224
2zy4D     0   NA   NA    0  : 219-252
2zy4D     0   NA    0    1  : 248-286
2zy4D     2    0    1   NA  : 282-312
2zy4D     0   NA    2   NA  : 441-485
2zyrB    -1   -1    0   NA  : 25-57
2zyrB     0    1    0    3  : 130-162
2zyrB     1    0    3    1  : 156-180
2zyrB     0    1    1   NA  : 176-204
2zyrB     0    1    0   NA  : 400-431
3a09A     1   NA    4    0  : 41-73
3a09A     0   NA    0   NA  : 266-292
3a16C    NA    1    2   NA  : 62-105
3a16C     0    2    1    1  : 111-155
3a16C     1    0    1   NA  : 149-166
3a16C    NA    0    0    0  : 225-242
3a16C     3    0    0   NA  : 235-287
3a16C     0    0    0    2  : 293-344
3a16C     0    1    0   NA  : 337-355
3a1fA     1    1    0    1  : 19-61
3a1fA     0    1    1    5  : 54-96
3a1fA     0    0    5   NA  : 90-127
3a1fA     0   NA   NA    0  : 126-153
3a1fA    -3   -1    0   NA  : 147-181
3a2zA     2    5    2   -4  : 98-120
3a4cA     2   NA    0   NA  : 34-76
3a4mA    -2   -2    0   NA  : 6-38
3a4mA     0   NA    0    1  : 35-77
3a4mA     2    0    0    3  : 74-107
3a4rB     0   NA    0    2  : 20-53
3a4rB     2   NA   NA   -2  : 56-78
3a8gB     0   NA    0   NA  : 198-210
3a9sA     2   NA    0    3  : 60-92
3a9sA     0    1    3    1  : 85-114
3a9sA    -1    0    1   NA  : 110-143
3a9sA     0    0    0   NA  : 181-213
3abiB     1    0    0    2  : 18-45
3abiB     0    1    2   NA  : 40-62
3abiB     0   NA    2    0  : 59-83
3abiB     0    0    0   -1  : 81-106
3abiB    -1    0   -1    0  : 104-129
3adrB     0   -2    1    0  : 31-55
3adrB     2    0    0    1  : 53-81
3afoA    -2    0   -1    0  : 33-48
3afoA    -3   -1    0   NA  : 43-76
3afoA     1   -3   NA    0  : 74-105
3afoA    -1    0    1    1  : 101-122
3afoA     0    1    1   -2  : 117-146
3agcA    -1   -1    1   NA  : 119-163
3ahcA     0    2    0   NA  : 195-233
3ahcA     1    0    0   NA  : 227-268
3ahcA     0   NA    0    0  : 450-473
3ahcA     0   NA    0   NA  : 472-488
3ahcA     0   NA    0   -2  : 487-495
3ahcA     0   NA    0   NA  : 493-521
3ahcA     0   NA   NA    0  : 515-560
3ahcA    -1    0    0   NA  : 555-597
3ahcA     0   NA    0    0  : 593-622
3ahcA    NA    0    0    3  : 662-694
3ahcA    NA    0    1    0  : 689-729
3ahcA    -1    0    0   NA  : 725-752
3aiaA     1    1    0    2  : 118-142
3aiaA     1   NA    2   NA  : 138-148
3aiaA     0   NA    0   NA  : 147-161
3aiaA    NA   -2    2    2  : 157-184
3aj1A     0    0    2   NA  : 93-141
3aj4A     0   NA    0   NA  : 45-60
3aj7A     0    1    0    0  : 20-59
3aj7A     0   NA    0   NA  : 137-166
3aj7A     0    3    2   NA  : 273-302
3aj7A     3   NA    0    2  : 345-389
3ajdA    -1    0    0   NA  : 12-37
3ajdA    -1    0    0   NA  : 44-67
3ajvA    -4    0    0   NA  : 41-63
3ajvA    NA    0    0   NA  : 66-83
3ajvA     0    3    2    2  : 135-172
3akeA     0   -2    1   NA  : 4-32
3akeA     0    1    1    2  : 121-143
3akjB     3    0    1   NA  : 32-79
3aksA    NA   -1    3   NA  : 85-110
3al2A    -3    0    0   NA  : 11-36
3al2A     3   NA    1    0  : 35-51
3al2A    -1    0    0   NA  : 48-71
3al2A    -3    0    0   NA  : 140-164
3al2A     3   NA    1    0  : 163-181
3al2A    -1    0    0   NA  : 178-206
3aljA     0    0    0    2  : 13-40
3aljA    NA   -1    6   NA  : 221-269
3amlA     0    1    1    0  : 182-221
3amlA     1    0    2    1  : 395-422
3amlA     0    1    1   NA  : 420-461
3anoB    -2    0    0   NA  : 107-152
3apsA     2   NA    0   -3  : 6-29
3apsA     0    1    0    2  : 24-60
3aq2B     1   -4    0    0  : 93-137
3aq2B     0    1    1   NA  : 133-151
3ar4A     0   NA   -1   -3  : 139-155
3ar4A     0   NA    0    1  : 151-169
3ar4A     0    1    0   NA  : 621-655
3ar4A     0   NA    0   -3  : 653-678
3ar4A     0    0    0    1  : 676-703
3ar4A     1   NA    1    2  : 699-721
3ar4A     0    1    2    0  : 717-736
3atsA     0    2    1   NA  : 49-99
3axbA     0    1    0   NA  : 108-137
3ayjB     0    0    0    1  : 56-93
3azoB     1   -2    0    1  : 426-459
3azoB     0    2    2    0  : 505-533
3azoB     0    2    0   NA  : 585-620
3b0gA     5   NA    0    0  : 256-280
3b0gA     5    1    0   NA  : 505-530
3b0xA     0    1    0   NA  : 199-227
3b0xA     2   NA    0    4  : 368-415
3b0xA     0    2    4    2  : 407-438
3b0xA    -1    0    2    0  : 434-466
3b0xA     3   -1    0    1  : 465-501
3b0xA     0    3    1   NA  : 497-527
3b1lX     0   NA    0    3  : 13-45
3b1lX     3   NA   NA   -2  : 48-71
3b21A     0   NA   -2   -1  : 115-148
3b4uB     1    1    2    1  : 6-43
3b4uB     2    1    1    2  : 40-79
3b4uB     0    2    2    0  : 75-104
3b4uB     2    0    0    0  : 102-140
3b4uB     0    2    0    2  : 136-170
3b4uB     0    0    2   NA  : 165-192
3b4uB     0   NA    0   NA  : 189-211
3b5eA    NA   -1    0    1  : 32-62
3b5eA     0    1   NA    0  : 113-142
3b5eA     2    0    0    0  : 138-166
3b5eA     0    2    0   NA  : 160-195
3b5mC     0   NA    1   NA  : 18-28
3b64A    -1    0    0   NA  : 2-43
3b64A     0    0    0   NA  : 58-100
3b6eA     0   NA    0    0  : 51-89
3b6eA     0    1    0   NA  : 85-115
3b6eA     2   NA    0    0  : 113-139
3b6eA     0    2    0    0  : 135-168
3b6eA     2   -1    0    2  : 165-214
3b6hA     2   NA   -2    0  : 22-59
3b6hA    NA    0    0   NA  : 62-85
3b77C     0   NA    0   NA  : 62-79
3b79A     3   NA   NA   -4  : 53-76
3b79A     0   NA    0    3  : 106-126
3b7cA     0   NA    0   NA  : 44-77
3b85B     0    0    0    0  : 24-58
3b85B     1   NA    0    0  : 108-128
3b85B     2    0    0    1  : 125-156
3b85B     0    2    0   NA  : 151-188
3b8lC     5   NA    0   NA  : 70-102
3b8xA     0   NA   -1    0  : 51-86
3b8xA     0   NA    0    1  : 82-107
3b8xA     0    1    1    0  : 103-135
3b8xA     0   NA    0    3  : 131-161
3bamA     2    2    5    0  : 104-144
3bamA     1    2    0    1  : 139-180
3bb6C     1   NA    1    2  : 9-47
3bb9F     6   NA    2   NA  : 66-101
3bbjA     0    3    0   NA  : 21-65
3bbjA    -2    0    2   -1  : 174-224
3bbyA     0    2    1   NA  : 7-39
3bc8A     0   NA    0    0  : 118-150
3bc8A     0   NA    0   NA  : 146-171
3bc8A     0   NA    3    1  : 199-234
3bc8A     2    0    1   NA  : 231-263
3bc8A     0   NA    2   NA  : 354-388
3bcyA     2    1   NA   -3  : 17-47
3bdiA    NA   -1    0    1  : 29-62
3bdiA    NA   -4   NA    0  : 58-107
3bdiA     0    1    0    3  : 102-131
3bdiA     2    0    3    1  : 125-155
3bdiA     0    2    1   NA  : 150-181
3bdvB    -1   -1    2   NA  : 19-47
3bdvB     1   NA    0    0  : 46-81
3bdvB     0    1    0    3  : 76-105
3bdvB     1    0    3    1  : 99-132
3bdvB     0    1    1   NA  : 128-157
3be6B     0   -1   NA    0  : 24-45
3be6B     0   NA    0    0  : 74-96
3be6B     0    1    0   NA  : 94-115
3be6B     0    3    1   NA  : 222-265
3bedA     0    2    2   NA  : 7-39
3bedA     0   NA    0    0  : 35-68
3bedA     0   -2    0   NA  : 64-93
3bexA     0   NA    1    1  : 27-64
3bexA    -2    0    1   NA  : 60-87
3bexA    -1   -1    1   NA  : 214-233
3bf5B     0    4    3   NA  : 74-104
3bf5B     0    0    0    2  : 143-165
3bf5B     2    0    2    1  : 162-191
3bf5B     1    2    1   -1  : 188-215
3bf7A    NA   -1    0    0  : 19-48
3bf7A    NA    0   -1    0  : 45-88
3bf7A     0    1    0   NA  : 83-112
3bf7A    -1    0    0   NA  : 198-226
3bfmA     2   NA    0   NA  : 13-44
3bfmA     0   NA    0   NA  : 48-91
3bguA    -2    0    1   NA  : 21-63
3bguA     0    1    0   NA  : 74-115
3bh0A     0   -2    0    1  : 70-102
3bh0A     0   NA    0    1  : 154-187
3bh0A     2    0    1    1  : 183-228
3bh0A     0    2    1    0  : 223-264
3bh7B     0    0    1    0  : 102-122
3bh7B     1    1    0   NA  : 237-272
3bh7B     0    0    1   NA  : 299-328
3bhnA     1    0    0    5  : 21-56
3bhnA     0   NA    2    0  : 73-86
3bhnA     1    0    0    1  : 83-118
3bhoA     2   NA    1   NA  : 89-131
3biyA    NA   -5    0    0  : 106-150
3bjaA     1   NA    0   NA  : 48-81
3bjoA     0   NA    0   NA  : 60-82
3bjqH     0   NA    0    0  : 142-183
3bjqH     0    1    0   NA  : 179-225
3bkwB     1   NA    0    1  : 46-73
3bkwB     0    1    1   NA  : 68-95
3bkwB     0   NA    1    0  : 91-114
3bkwB     2   NA    0    0  : 110-145
3bkxB     0   NA    0    1  : 46-74
3bkxB     0    0    1   NA  : 70-106
3bkxB     0   NA    1   NA  : 103-129
3bkxB     2   NA   NA    0  : 125-160
3bl4A     0    1    0   NA  : 22-58
3bl4A     0   NA    0   NA  : 82-111
3bl9B    -2    0    0    3  : 181-232
3bl9B     0    1    0   NA  : 242-261
3blnA    NA   -3   -2    0  : 66-103
3blnA     0   NA    2   NA  : 97-124
3blzI     5   NA    0   NA  : 52-84
3bm1B     0    0    1   NA  : 88-132
3bm3B     0    2    1    2  : 155-190
3bm3B     1    0    2    0  : 187-214
3bm3B     0    1    0   NA  : 212-245
3bm7A    -1    0    0   NA  : 21-62
3bm7A     0    0    0   NA  : 69-112
3bmaC     0   -1    0   NA  : 43-76
3bmaC     0   NA   NA    0  : 72-105
3bmaC     0    1    3   NA  : 291-335
3bmvA     0    0    1    1  : 226-257
3bmvA     0    0    1   NA  : 255-281
3bmvA     0   NA    0   NA  : 280-323
3bmvA     3   NA    0    2  : 322-359
3bmzB     0   NA    3   NA  : 90-128
3bn7A    -2    0    2   NA  : 21-60
3bn7A     0    2    0   NA  : 77-118
3bo6A     0    0   NA   -1  : 82-117
3boeA     0   NA   -1    0  : 171-208
3bonA     0   NA    0    0  : 144-155
3bosB     0    0    0   NA  : 54-87
3bosB     0   NA    0    0  : 83-111
3bosB    NA    0    0    1  : 107-145
3bosB     0   NA    1   NA  : 140-170
3bpkB     0   NA    3   NA  : 42-54
3bptA     0    0    0    1  : 16-58
3bq9A    NA    0    0    1  : 147-180
3bq9A     2   NA    1    1  : 177-212
3bq9A     0    2    1   NA  : 208-231
3bq9A     0   NA    1    1  : 228-251
3bq9A     0    0    1    1  : 248-283
3bq9A     0    0    1   NA  : 281-314
3bq9A     0   NA    0   NA  : 411-449
3bqwA     0   NA    0   -1  : 170-209
3bqxA     0   NA    2   NA  : 8-35
3bqxA     1   NA    0   NA  : 73-102
3brcB     0   NA    1   NA  : 39-66
3brcB     0   NA    0    1  : 65-102
3brsB    -1    0    0   NA  : 7-42
3brsB     1   NA    1    0  : 39-71
3brsB     1    0    0    3  : 68-96
3brsB     1    1    3    0  : 92-110
3brsB     0    1    1   NA  : 133-169
3brsB     0   NA    0    2  : 164-196
3brsB     2   -1    2   NA  : 191-224
3brsB     0    2   NA    0  : 219-243
3bs4A     0   -5    0    1  : 22-56
3bs4A    -1    0    1    2  : 51-87
3bs4A     0   -1    2   NA  : 84-104
3bs4A     0   NA    0    1  : 103-146
3bs4A    NA    0    1    1  : 141-190
3bs4A     0   NA    1    1  : 184-216
3bsoA     0    0    0   NA  : 344-370
3bsuA     1   NA    0   NA  : 15-38
3bt3B     0   NA    0   NA  : 26-49
3bt3B     2   NA    4   NA  : 92-121
3bt4A     0    3    3   NA  : 42-68
3bt7B    NA    0    0    3  : 121-159
3bt7B     0   NA    0    0  : 217-241
3bt7B     0    0    0   NA  : 238-266
3bt7B     0   NA   NA    0  : 263-301
3bt7B     2   NA    0   -1  : 298-326
3bt7B     1    2    0    6  : 321-351
3btpA     1   NA    2    3  : 128-153
3btpA     0   NA    0    2  : 272-308
3buxD     2   NA    0   NA  : 292-318
3bv8A    -1    0    2   NA  : 21-43
3bv8A     0    2    0   NA  : 47-75
3bvxA     0   NA    0   NA  : 126-160
3bvxA     1   NA    0   NA  : 199-226
3bvxA     0   NA    0   NA  : 333-376
3bvxA    NA    0    2   NA  : 648-671
3bvxA    -1    0    1    4  : 972-1012
3bvxA     4   NA   NA   -1  : 1019-1044
3bwhA     0   -2    0   NA  : 79-102
3bwvB     0    1    3   NA  : 86-121
3bwvB     0   NA    1    0  : 119-135
3bwvB     1   NA    0    3  : 132-151
3bwvB     0    1    3   NA  : 147-165
3bwxA    NA   -1    0    0  : 32-61
3bwxA    NA   -3   -1    0  : 58-104
3bwxA     0    1    0    3  : 99-128
3bwxA     0    2    1   NA  : 230-260
3bypA     0    2    1   NA  : 41-85
3bywB     0   NA    2   NA  : 126-161
3bzcA     0   NA    0   NA  : 214-244
3bzcA     0   NA    0    0  : 353-390
3bzcA     0   NA    0   NA  : 386-419
3c0fB     0   NA    0    6  : 6-41
3c0wA     4    3    2   NA  : 57-89
3c0wA     3    0    0   NA  : 160-192
3c18C     0    1    2   NA  : 63-99
3c19A     2    4    1   NA  : 12-50
3c19A     0    1    4   NA  : 54-93
3c1aB     0    0    0    4  : 11-42
3c1aB    -2    0    4   NA  : 35-57
3c1aB     2   NA    2    0  : 56-76
3c1aB    -1    0    0    1  : 72-98
3c1aB     0   -1    1   NA  : 95-125
3c1aB     0    0    2   NA  : 148-201
3c24A     0    0    0   NA  : 13-41
3c24A     0   NA    1    0  : 37-73
3c24A    NA    0    0    0  : 70-99
3c24A     3   NA    0    1  : 96-123
3c24A    -4   -1    0   NA  : 150-181
3c26A    NA   -3   -1    0  : 85-125
3c26A     1   NA    2   NA  : 119-153
3c26A    -2   -1   -1    0  : 214-243
3c26A    NA   -2    6    1  : 237-265
3c2eA     0   NA    0   NA  : 137-174
3c2eA     1   NA    0    1  : 172-205
3c2eA     0    1    1    0  : 202-224
3c2eA     1    0    0    2  : 222-254
3c2eA     1    1    2    0  : 251-275
3c2qB     0   NA   NA    0  : 62-78
3c2qB    NA    0    1    1  : 138-169
3c2qB     0   NA    0    0  : 241-280
3c2qB     1    0    0    2  : 276-303
3c2qB     0    1    2   NA  : 298-324
3c3dC     0    1    0    0  : 2-30
3c3dC     2   NA    0   NA  : 143-166
3c3dC     1   -1    0    2  : 186-219
3c3dC     2    1    2    0  : 215-262
3c3dC     0    2    0   NA  : 258-282
3c3pA     1   NA    0    1  : 59-88
3c3pA     0    1    1   NA  : 83-114
3c3pA     0   NA    1    0  : 110-133
3c3pA     0   NA    0   -1  : 129-159
3c3pA    NA    0    0   NA  : 155-197
3c3yB     1    0    0    1  : 73-102
3c3yB     0    1    1   NA  : 97-128
3c3yB     0   NA   NA    0  : 124-153
3c3yB     1    0    0   -1  : 150-180
3c3yB     0    1    0   NA  : 176-224
3c4aA     0    0    0    3  : 2-31
3c4aA     0   NA    2   NA  : 43-72
3c4aA     0   NA    1    1  : 115-137
3c4nB     0   NA    0   NA  : 85-120
3c4nB     1   NA    3   NA  : 123-137
3c5eA     0   -1    0   NA  : 101-128
3c5eA     0   NA    1    0  : 125-152
3c5eA     0    1    0    2  : 149-175
3c5eA     0    0    2   NA  : 172-186
3c5eA     0   NA   NA    0  : 185-213
3c5eA    NA    0    0   NA  : 249-279
3c5eA    NA    0    1    0  : 275-302
3c5eA     1    0    0    2  : 300-329
3c5eA     4    1    2    2  : 326-356
3c5eA     0    0    4   NA  : 495-539
3c5vA    NA   -1    0    1  : 40-72
3c5vA    NA   -6    0    0  : 68-117
3c5vA     0    1    0    3  : 112-142
3c5vA     0    1    1   NA  : 246-273
3c6kB    NA    0    0    1  : 208-235
3c6kB     0   NA    1   NA  : 230-268
3c6kB     0   NA    1    0  : 264-291
3c6kB    NA    0    0   NA  : 287-333
3c6kB     0   NA    0   NA  : 326-361
3c70A    -1   -2    0   NA  : 5-35
3c70A     1   NA   NA    0  : 32-80
3c70A     0    2    0    3  : 74-105
3c70A     0   NA    1   NA  : 199-229
3c7aA     0    0    0    4  : 3-32
3c7aA     0   NA    2    0  : 72-88
3c7aA     0    0    0    1  : 85-114
3c7aA     1    0    1    0  : 111-141
3c7aA    -3    0    0   NA  : 165-196
3c7mA     0    1    0   NA  : 20-57
3c85C     1    0    0    2  : 42-70
3c85C     0    1    2   NA  : 66-88
3c85C     0   NA    0    0  : 86-111
3c85C     2    0    0    2  : 108-139
3c85C     0    2    2   NA  : 134-158
3c8dB    NA    0    3   NA  : 91-136
3c8dB     1   -3    0    0  : 199-235
3c8dB     0    3    0    0  : 279-309
3c8dB    NA    0    0    1  : 303-345
3c8dB     0   NA    1   NA  : 339-374
3c8yA     0   NA   -2    0  : 9-53
3c8yA     0   NA   -1   -3  : 57-73
3c8yA    -2   -1    2   NA  : 224-265
3c8yA     0    1   NA    0  : 464-497
3c8zB    NA   -2    0    3  : 40-84
3c8zB     0    2    0   NA  : 247-282
3c96A     0    0    0    3  : 6-34
3c96A     0   NA    2   NA  : 46-72
3c9fA     0   NA    0    4  : 16-66
3c9fA     0    0    4   NA  : 61-99
3c9fA     0    0    1   NA  : 200-235
3c9fA     0   NA    0   NA  : 461-480
3c9fA     0   NA    4   NA  : 502-534
3c9hA     0   -1    0    1  : 35-67
3c9hA     0    0    3    1  : 62-93
3c9uA     0    6    1    3  : 72-124
3c9uA     0    1    3   NA  : 114-158
3c9uA     0   NA    0    1  : 241-265
3c9uA     0    2    0    4  : 300-322
3ca8A     0    1    0    0  : 40-68
3ca8A     0   NA   -1    0  : 117-150
3ca8A    -1   -1    0   NA  : 147-178
3caiA     0   NA    0    0  : 89-119
3caiA     0   NA    0   NA  : 115-144
3caiA     0   NA    0    2  : 140-172
3caiA     0   NA    2    2  : 166-201
3caiA     2    0    2    0  : 197-224
3canA     1   NA    0    1  : 7-38
3canA     2    1    1    1  : 35-61
3canA     3    2    1    2  : 57-101
3canA     0    3    2    0  : 95-133
3cawA     2   NA   -1    0  : 103-130
3cawA     0    2    0    1  : 126-155
3cawA     0    0    1    3  : 151-184
3cawA     1    0    3    1  : 180-205
3cawA     2    1    1    0  : 203-227
3cawA     0    2    0   NA  : 224-250
3cc1A     1    1    1    0  : 14-52
3cc1A    -2    0    0   NA  : 180-216
3cc8A     1   NA    0    3  : 35-61
3cc8A     0    1    3   NA  : 56-79
3cc8A     0   NA   NA    0  : 77-100
3cc8A     2   NA    0   -1  : 96-131
3ccdB     0   NA    0    2  : 2-37
3ccdB     2   NA   NA    0  : 40-66
3ccfB     1   NA    0    3  : 60-86
3ccfB     0    1    3   NA  : 81-106
3ccfB     0   NA   NA    0  : 104-124
3ccfB     2   NA    0   -1  : 120-155
3ce8A     5    1    4   NA  : 23-60
3ce8A     0    4    1   NA  : 74-111
3ce9D     0   NA   -2    0  : 14-41
3ce9D     0   -1    0   NA  : 36-69
3ce9D     0   NA    2    0  : 63-96
3ce9D     0    1    0    1  : 92-119
3cebA     1   NA    0    4  : 90-127
3cebA     0   NA    2   NA  : 146-172
3cebA     0   NA    2   NA  : 170-188
3cetA     0   NA    1    0  : 25-57
3cetA    NA    0    0    2  : 53-90
3cf4A     0    0    0   NA  : 244-276
3cf4A     0   NA    2    0  : 272-319
3cf4A     0    0    0    0  : 317-341
3cf4A     0    0    0   NA  : 339-374
3cf4A     0   -1    0    1  : 517-549
3cf4A     0    0    1   NA  : 546-583
3cf4A     0    1    2   -2  : 626-654
3cg4A     0   -1    0   NA  : 9-37
3cg4A     0   NA   NA    0  : 33-58
3cg4A     1    1    0    4  : 53-88
3cg4A     0    1    4   NA  : 82-109
3cg6A     1   NA    0    3  : 26-50
3cg6A     0    1    3   NA  : 44-82
3cggB     1   NA    0    2  : 49-75
3cggB     0    1    2   NA  : 70-95
3cggB     0   NA    1    0  : 92-113
3cggB     3   NA    0   NA  : 110-148
3cggB     0    3    0   NA  : 142-173
3cgxA     0    0    3   NA  : 53-81
3cgxA     0   NA    0    0  : 79-109
3ch4B    -2   -3    0   NA  : 12-43
3ch4B     2    0    1    3  : 105-135
3ch4B     0    3    3   NA  : 128-172
3cijB     0   NA    0   NA  : 6-40
3cijB     0   NA    3    1  : 34-61
3cijB     0   NA    1   NA  : 58-81
3cijB     0   NA    0   NA  : 184-208
3cijB     0    3    0   NA  : 204-220
3cimA     0    1    1   NA  : 4-36
3cimA     0    1    1   NA  : 41-78
3cinA     1    0    0    6  : 14-65
3cinA     0    1    6   NA  : 58-97
3cinA     0   NA    2   -1  : 96-141
3cinA     0   -1    0   NA  : 189-217
3cjpB     0   NA    0    0  : 6-33
3cjpB     1   NA    0    0  : 119-150
3cjpB     0    1    0    0  : 147-178
3cjpB    NA    0    0    2  : 175-201
3cjpB     0   NA    2   NA  : 198-223
3cjsA     0    2    2   NA  : 2-31
3cjsA     0    2    2   NA  : 34-53
3ck6E     4   NA    0   NA  : 19-37
3ckjA     0   NA    0    1  : 31-56
3ckjA     0    3    1    2  : 50-85
3ckjA     0    0    2   NA  : 80-105
3ckjA     0   NA    0    0  : 102-137
3ckkA     1   NA    0    0  : 50-77
3ckkA     0    1    0   NA  : 73-108
3ckkA     0   NA    0    0  : 104-130
3ckkA     1   NA    0   -1  : 126-168
3ckkA     0    1    0   NA  : 163-189
3ckmA     0    2    0   NA  : 5-41
3ckmA     0   NA   NA    0  : 37-63
3ckmA     1   -2    0    1  : 61-88
3ckmA     0    1    1   NA  : 85-103
3ckmA     0    2    1   NA  : 128-161
3ckmA     0   NA   -1    0  : 158-183
3ckmA    NA   -2    0    2  : 180-208
3ckmA     2   NA    2   -2  : 205-234
3cl5A     0    1    2   NA  : 16-54
3cl5A     0    1    0   NA  : 268-297
3cl5A     1   NA    1   NA  : 334-351
3clwB     0   NA    0   NA  : 273-310
3clwB     2   NA    0    0  : 360-371
3cm3A     0    1    0    0  : 39-62
3cm3A     0    0    0   NA  : 59-79
3cm3A     0   NA    0    0  : 76-114
3cnbC     0   -1    0   NA  : 10-40
3cnbC     0   NA    1    0  : 36-61
3cnbC     1    1    0    3  : 57-91
3cnbC     0    1    3   NA  : 86-112
3cneD     0    1    0    4  : 4-36
3cneD     0   NA    1    0  : 55-72
3cneD    NA   -1    0    1  : 69-110
3cneD     0   NA    0   NA  : 127-143
3cniA    -1    0    1   NA  : 14-41
3cniA     1   NA   -1   -2  : 40-62
3cnrA     0   NA    3   NA  : 11-26
3cnuA     2   NA    3    0  : 51-66
3cnyB     0   NA    0   NA  : 47-71
3cnyB     0   -2    2   NA  : 156-187
3co5B     0   NA    0   NA  : 30-55
3co5B     4   NA    0    0  : 54-83
3co5B     3    4    0    2  : 78-115
3covA     0   NA    0   NA  : 13-40
3covA     0   NA    0    3  : 34-67
3covA    -1    0    3    0  : 61-103
3covA     0   NA    0   NA  : 155-185
3cpxC     0    1   -1    0  : 183-216
3cpxC     0   NA    0   NA  : 232-264
3cq1A     0    0    0   NA  : 42-81
3cqjA     2    1   NA    0  : 19-50
3cqjA     0    2    0    3  : 46-86
3cqjA     1    0    3    1  : 81-127
3cqjA     0    1    1    0  : 124-165
3cqjA     0    0    0   NA  : 163-193
3cqjA     0   NA    0   NA  : 191-223
3cqjA     0   NA    0    0  : 221-261
3crrA    -1   -2    0   NA  : 6-35
3crvA     0    0    0    1  : 24-54
3crvA     0    1    0   NA  : 49-80
3crvA     0    2    0    2  : 151-179
3crvA     0    2    0   NA  : 318-345
3crvA     0    0    0    1  : 357-400
3crvA     0   NA    0   NA  : 395-419
3crvA     2   NA    0   -1  : 417-444
3crvA     0    0    4   NA  : 522-549
3csvA     0    2    0   NA  : 45-83
3ct6B     0    1    2   NA  : 3-35
3ct6B     0   NA    0    0  : 31-65
3ct6B    -2   -1    0   NA  : 60-87
3ct8A     0   NA    1   NA  : 23-53
3ct9A     0   NA    2    0  : 128-160
3ct9A     0    3    0   NA  : 176-231
3ct9A    -1    0    3   NA  : 242-274
3ctpA     0   NA    0   NA  : 62-97
3ctpA     0   NA    2    0  : 92-123
3ctpA     0   NA    0    2  : 120-141
3ctpA     2    0    2    1  : 138-154
3ctpA     0    1    1   NA  : 175-209
3ctpA     0   NA    0    0  : 206-237
3ctpA    -1   -1    0   NA  : 234-264
3cu3A     5   NA    0   NA  : 54-89
3cvjC    -1   -1    0   NA  : 45-72
3cvjC     1   NA    0    0  : 70-115
3cvjC     1    1    0    2  : 111-142
3cvjC     0    1    2   NA  : 137-169
3cvoB     1    0    0    0  : 33-58
3cvoB     0    1    0   NA  : 53-86
3cvoB     0   NA    1   -1  : 81-128
3cvoB     0    0   -1    0  : 125-152
3cvoB     1    0    3   NA  : 148-174
3cvzC     0   NA    1    3  : 7-38
3cvzC     3   NA    0    0  : 41-88
3cwcB     0   -4    0   NA  : 5-41
3cwcB     0   NA    0    0  : 88-135
3cwcB     1    4    1    2  : 290-328
3cwcB     0    1    2   NA  : 322-348
3cwwA     1    3    1   NA  : 283-338
3cwwA     0    0    4   NA  : 448-463
3cwwA     0    4    2   NA  : 760-811
3cwwA     0   NA    1   NA  : 924-962
3cx5L     0    0    1   NA  : 23-71
3cx5M     1    3    3   NA  : 221-263
3cxgA     2    2   -1   -2  : 20-48
3cxgA     0    1    1   -1  : 42-77
3cymA     1   NA    0    0  : 70-98
3cymA     0   NA    0   NA  : 96-120
3cypD     0   NA    0    1  : 5-44
3cypD    -1    0    1   NA  : 38-87
3czqB    -2   -2    0   NA  : 87-118
3czqB     0   NA    0    0  : 115-149
3czxB     3   NA    1    1  : 49-77
3czxB     0   NA    1   NA  : 91-125
3d00A     0    0    2   NA  : 50-79
3d01G     0    1    3   NA  : 101-146
3d03C     0   NA    2    0  : 2-47
3d03C     0    0    0   NA  : 45-76
3d03C     1    0    0    0  : 115-155
3d03C     0    1    0   NA  : 151-193
3d0kA    NA   -1    0   NA  : 56-89
3d0kA     0    1    1    2  : 142-172
3d0kA     2    0    2    0  : 168-213
3d1cA     0    0    0    2  : 7-34
3d1cA     0   NA   -3    0  : 153-172
3d1cA     0    0    0    1  : 168-195
3d1cA     0    0    1   NA  : 191-233
3d1lB     0    0    0    2  : 13-40
3d1lB     0    0    2   NA  : 36-59
3d1lB     0   NA    0    0  : 57-74
3d1lB     0    0    0    1  : 71-100
3d1lB     3    0    1    1  : 97-122
3d1lB    -2   -1    0   NA  : 139-165
3d1pA     0    0    3   NA  : 41-62
3d1pA     0   NA    0    1  : 61-97
3d1pA    -1    0    1   NA  : 93-121
3d1rA     0   NA    0   NA  : 159-185
3d1rA     0   NA    1   NA  : 181-211
3d1rA     0   NA    0   NA  : 205-233
3d2lD     1   NA    0    3  : 36-61
3d2lD     0    1    3   NA  : 56-85
3d2lD     0   NA    1    0  : 83-102
3d2lD     3   NA    0   -1  : 99-138
3d32B     0   NA    0   NA  : 50-81
3d3bJ     1    1    0   NA  : 11-50
3d3bJ    -1    0    1   NA  : 53-86
3d3kC    -1    0    0    2  : 87-118
3d3kC     0   -1    2   NA  : 114-144
3d3kC     0   NA    1    1  : 142-161
3d3kC    NA    0    1    1  : 157-193
3d3kC     2   NA    1    0  : 190-212
3d3kC     0    2    0    2  : 208-228
3d3sC     0   NA    0   NA  : 130-161
3d3yA     0    2    2   NA  : 24-82
3d40A     0   -1    1   NA  : 25-71
3d59A     5   NA    0    0  : 87-104
3d59A    NA   -1    0   NA  : 100-131
3d59A     0    1    2    0  : 221-249
3d59A     2    0    0    0  : 246-273
3d59A     0    2    0    3  : 268-300
3d6wB     0   NA    0   NA  : 13-27
3d6wB     2   -4    0   NA  : 39-60
3d79A     0   NA    0   NA  : 113-121
3d7aA     0   NA    1   NA  : 8-40
3d7aA     0    1    4   NA  : 45-82
3d7lE     1    0    0    4  : 5-33
3d7lE     0    1    4   NA  : 28-40
3d7lE     0   NA    1    0  : 39-64
3d7lE     1   NA    0    3  : 109-156
3d7rB    NA   -1    0   NA  : 98-133
3d7rB    NA   -2    0    2  : 129-171
3d7rB     0    1    2    0  : 166-199
3d7rB     0    2    0   NA  : 259-292
3d8pA    NA   -2   -1    0  : 79-119
3d8pA     0   NA    2   NA  : 114-137
3d9rC     5   NA    0   NA  : 50-82
3da8B     1    1    0    5  : 13-46
3da8B     0    1    5   NA  : 39-65
3da8B     0   NA    2    1  : 63-94
3da8B     3   -1    1    1  : 92-118
3dalB     4   NA    0   NA  : 92-113
3daoA     1   -1    0    2  : 23-61
3daoA     0    1    2    1  : 57-83
3daoA     0   NA    0   NA  : 131-154
3daoA     0   NA    0   NA  : 152-172
3daoA     0    0    0   NA  : 168-198
3daoA     1    1    1    2  : 230-252
3daoA     0    1    2   NA  : 248-267
3db2B     0    0    0   NA  : 6-36
3db2B     0   NA    2    0  : 30-72
3db2B     0    0    0    1  : 69-95
3db2B     0    0    1   NA  : 92-122
3dc7C     0    1    0   NA  : 25-59
3dc7C     0   NA    0    0  : 56-88
3dc7C     0    2    2   NA  : 132-179
3dcmX     0    0    0   NA  : 46-88
3dcmX     0   NA    0    2  : 85-110
3dcmX    NA    0    0    0  : 107-140
3dcmX    NA   -1    2   NA  : 136-157
3dczA     0   NA    0   NA  : 154-175
3ddtC     0   NA    0   NA  : 26-45
3defA     0    3    1    2  : 119-159
3df6B     0   NA    4   NA  : 25-53
3df7A    -3    0    0   NA  : 3-42
3df7A     3   NA    1    0  : 40-76
3df7A    -3    0    0   NA  : 72-97
3df7A     2   NA    0   NA  : 127-140
3df7A     0   NA    5   NA  : 279-294
3dfuB    -1    0    0   NA  : 8-34
3dfuB     1   NA    1    0  : 31-49
3dfuB     0    0    0    0  : 46-73
3dfuB     3    0    0    3  : 70-98
3dfuB    -3   -3    0   NA  : 103-128
3dfzA     0    0    0    1  : 34-60
3dfzA     0    0    1   NA  : 57-80
3dfzA     0   NA    0    1  : 78-97
3dfzA    -1    0    1   NA  : 94-119
3dgpA     1   NA    1   NA  : 23-52
3dgpB     0   NA    0   NA  : 7-35
3dhaA     2    0    0    0  : 104-128
3dhaA     0    2    0   NA  : 125-155
3dhxB     2    2    0   NA  : 21-59
3dhxB    NA    0    2   NA  : 62-98
3djeB     1    0    0    1  : 9-37
3djeB     0   NA    0   NA  : 53-93
3dk9A     1    0    0    1  : 23-50
3dk9A     0    0    0    2  : 189-216
3dk9A     0    0    2   NA  : 212-246
3dkmA     0   NA    0   NA  : 67-82
3dkrA    NA    0    1    1  : 23-54
3dkrA    NA    0    0    3  : 51-99
3dkrA     0    0    3    0  : 94-122
3dkrA     0    3    0   NA  : 187-221
3dkzA     0    1    0   NA  : 30-83
3dlcA     1   NA    0    1  : 46-73
3dlcA     0    1    1   NA  : 68-99
3dlcA     0   NA    1    0  : 95-118
3dlcA     1   NA    0    0  : 114-148
3dliC     1   NA    0    2  : 45-70
3dliC     0    1    2   NA  : 66-87
3dliC     0   NA    1    0  : 85-108
3dliC     2   NA    0    0  : 105-141
3dliC     0    2    1   NA  : 136-184
3dluD     4   NA    0   NA  : 3-55
3dm8A     5   NA    0   NA  : 48-79
3dmcA     5   NA    3   NA  : 52-85
3dmeA     0    0    0    1  : 7-33
3dmeA     0   NA    0   NA  : 50-86
3dmgA     2   -2    0    4  : 48-73
3dmgA     0    2    4   NA  : 68-91
3dmgA     0   NA    1    0  : 90-108
3dmgA     2    2    0    0  : 104-140
3dmgA     0    2    1   NA  : 134-165
3dmgA     1   NA    0    2  : 236-262
3dmgA     0    1    2   NA  : 257-286
3dmgA     0   NA    1    0  : 283-304
3dmgA     2   NA    0    0  : 301-340
3dmgA     0    2    2   NA  : 335-362
3dmlA     0    1    2   NA  : 20-59
3dmnA     0    3    0   NA  : 36-68
3dmnA     0   NA    0   NA  : 64-90
3dmnA     2   NA    0   NA  : 88-106
3dmnA     0    2    0    0  : 102-121
3dmnA     2   NA    0    2  : 117-153
3dmnA     0    2    0   NA  : 147-170
3dmyA     0   NA    0    0  : 23-42
3dmyA     0    1    0    1  : 39-65
3dmyA    -1    0    1   NA  : 62-90
3dmyA     0   -1    0   NA  : 115-144
3dmyA     0   NA    0    1  : 139-179
3dmyA     0    1    1    0  : 174-205
3dmyA     0    1    0    2  : 292-337
3dmyA     0   NA    2    2  : 329-374
3dmyA    -3    0    2   NA  : 368-397
3dmyA     1   -1    0    2  : 432-454
3dnjA     0   NA    1   NA  : 49-84
3dnpA     0   -1    0   NA  : 8-44
3dnpA     0   -2    0   NA  : 114-143
3dnpA     0   NA    1   -2  : 141-164
3dnpA     0    0    0   NA  : 161-190
3dnpA     0    1    1    2  : 221-242
3dnpA     0    0    2   NA  : 239-257
3dnsA    NA   -2    0    0  : 46-89
3dnsA     0   NA    2   NA  : 83-108
3dnxA     1    2    1    2  : 54-86
3dnxA     1    1    2    1  : 81-104
3do8A     1   NA    0    2  : 3-36
3do8A     0    1    2   NA  : 31-75
3do8A     0   NA    0    0  : 72-92
3do8A     0   NA    0   NA  : 89-119
3douA     1    0    0    1  : 29-54
3douA     0    1    1   NA  : 50-68
3douA     0   NA    0    0  : 65-97
3douA     3    0    0    0  : 94-140
3douA     0    3    0   NA  : 134-162
3dp7B     1   NA    0    1  : 182-210
3dp7B     0    1    1   NA  : 205-235
3dp7B     0   NA    1    0  : 231-255
3dp7B     1   NA    0   NA  : 251-287
3dqpA    NA    0    0    1  : 2-31
3dqpA     0   NA    1   NA  : 26-47
3dqpA     0   NA    1   NA  : 43-69
3dqpA     1    0   NA    0  : 66-104
3dqpA     2    1    0    3  : 100-150
3dqpA     1    2    2   NA  : 194-203
3dr5A    NA    0    0    1  : 59-88
3dr5A     0   NA    1   NA  : 83-115
3dr5A     0   NA   NA    0  : 111-135
3dr5A     0    0    0   -1  : 132-161
3dr5A     1    0    0   NA  : 158-201
3drfA     0    2    3   NA  : 252-276
3ds8A    NA   -1    0    2  : 6-42
3ds8A    NA   -1   -2    0  : 61-101
3ds8A     0    1    0    3  : 95-130
3ds8A     0    3    0    0  : 173-216
3dsbB    -6   -3    1   NA  : 82-123
3dsdA     0   NA    2    0  : 2-46
3dsdA     0    0    0    1  : 44-80
3dsdA     0    0    1   NA  : 78-106
3dsdA     1   NA    0    1  : 273-308
3dsdA     0    1    1   NA  : 301-332
3dskA    NA    0    0   NA  : 85-105
3dtnA     1   NA    0    1  : 47-75
3dtnA     0    1    1   NA  : 70-98
3dtnA     0   NA    1    0  : 94-116
3dtnA     2   NA    0    0  : 112-149
3dtyA     0    0    0   NA  : 13-46
3dtyA     0    0    0    1  : 88-114
3dtyA     0    0    1   NA  : 111-141
3dupA     0   NA    0   NA  : 28-50
3duwA     1    0    0    1  : 61-90
3duwA     0    1    1   NA  : 85-116
3duwA     0   NA   NA    0  : 112-139
3duwA     0    0    0   -1  : 136-165
3duwA     5    0    0   NA  : 162-209
3dvoA     0    2    3    2  : 234-277
3dvoA     0    0    2   NA  : 274-313
3dwgC     0   NA    0    3  : 20-63
3dwgC     3   NA   -1   -1  : 66-88
3dxeA     0   NA    3   NA  : 67-81
3dxpA     1    0    0   NA  : 62-107
3dxyA     0   NA    0    1  : 37-64
3dxyA     0    0    1   NA  : 60-89
3dxyA     0   NA   NA    0  : 86-112
3dxyA     1   NA    0   -1  : 108-150
3dxyA     0    1    0   NA  : 145-171
3dydB     0   NA    0    0  : 121-149
3dydB     1   NA    0   NA  : 144-171
3dydB    -1   NA    0    3  : 165-198
3dydB     0   NA    3    0  : 192-230
3dydB     2    0    0    0  : 227-260
3e03A     1   NA    0    0  : 8-37
3e03A     0    1    0   NA  : 32-68
3e03A     0   NA    1    0  : 63-96
3e03A     1    1    0    3  : 143-193
3e05B     1    0    0    1  : 43-71
3e05B     0    1    1   NA  : 66-96
3e05B     0   NA    1    0  : 92-114
3e05B    NA    0    0   NA  : 111-142
3e05B     1   NA    0   NA  : 137-167
3e0hA     0   NA   -1    0  : 10-26
3e0hA     0    5    2   -1  : 18-62
3e0hA     1    2    5   NA  : 69-91
3e0hA     0    4    0   NA  : 95-135
3e0rC     0    2    0   NA  : 9-36
3e0rC    -1    0    2    2  : 74-102
3e0rC     2   NA    0    4  : 131-159
3e0rC     0    2    4   NA  : 151-180
3e0xB    NA   -1    0    0  : 18-47
3e0xB    NA    0    0    0  : 43-91
3e0xB     0    1    0    3  : 86-115
3e0xB     0    2    0   NA  : 191-222
3e15B     0    2   -1    0  : 27-66
3e15B     0   -1    0    1  : 63-96
3e15B     1   NA    1    0  : 129-164
3e15B     0    2    1   NA  : 246-291
3e19C     1   NA   -1   -3  : 4-21
3e19C     0   NA    0    1  : 60-76
3e1eC     0    2    0   NA  : 35-89
3e23A     2   -1    0    4  : 46-72
3e23A     0    2    4   NA  : 67-91
3e23A     0   NA    1    0  : 90-108
3e23A     3    1    0    0  : 105-142
3e35A     1   NA    1    4  : 31-64
3e35A    -1    0    0    0  : 106-146
3e38B     1   -1    2    0  : 132-167
3e48A     2   -1    0    1  : 3-32
3e48A     0    2    1   NA  : 28-50
3e48A     0   NA    0    0  : 47-71
3e48A     3    1    0    1  : 68-106
3e48A     0    3    1    2  : 100-140
3e4gA     0    2    2    0  : 63-93
3e4gA     0    0    0    0  : 89-122
3e4gA     0    0    0    0  : 118-147
3e4gA     0    0    0   NA  : 143-174
3e4vA     0   NA    1   NA  : 32-44
3e54A     0    3    1   NA  : 36-66
3e58B     0    2    3   NA  : 107-137
3e58B     0   NA    0    2  : 135-169
3e58B     1    1    2    2  : 165-188
3e58B     0    1    2   NA  : 185-204
3e59A     0    1    2   NA  : 108-152
3e59A     0   NA    2   NA  : 252-267
3e59A     0   NA    0   NA  : 292-310
3e5xA     0   NA    0   NA  : 172-208
3e8mD     1    0    1    1  : 6-53
3e8mD     0    1    1   NA  : 50-74
3e8mD     0   NA    0    1  : 72-101
3e8mD     0    0    1   NA  : 98-118
3e8oB     0    2    0   NA  : 20-60
3e8oB     0    0    2   NA  : 67-110
3e8sA     1   NA    0    3  : 55-81
3e8sA     0    1    3   NA  : 76-100
3e8sA     0   NA    1    0  : 98-123
3e8sA     1   NA    0    0  : 119-152
3e97A     0   NA    0    1  : 30-53
3e97A     0   NA    0   NA  : 173-207
3e98A     0    1    5   NA  : 137-154
3e99A     6   NA    0   NA  : 59-103
3e9kA     0   NA    0    1  : 131-161
3e9kA     0   NA    1   NA  : 157-190
3e9kA     0   NA    0    2  : 187-221
3e9kA     0   NA    2   NA  : 215-250
3e9kA     1    0   NA    0  : 246-272
3ea0A    -2   -1    0    0  : 5-41
3ea0A     1    1    0    0  : 88-125
3ea0A     2    0    2    1  : 121-148
3ea0A     0    1    1    3  : 143-179
3ea0A     0    0    3   NA  : 175-204
3eafA     0   NA   -1   NA  : 3-56
3eafA     0   NA   NA    0  : 47-82
3eafA     0   NA    0    1  : 79-104
3eafA    -1    0    1   NA  : 101-118
3eafA     0    1    0   NA  : 142-178
3eafA     0   NA    2    0  : 171-205
3eafA     0   -1    0    1  : 202-230
3eafA     2    0    1   NA  : 227-255
3ebtA     5   NA    0   NA  : 47-79
3ec3A     1   NA   -2    0  : 9-32
3ec3A     0    0    2    0  : 28-60
3ec3A     0    1    0   NA  : 135-175
3ecfA     5   NA    0   NA  : 43-71
3edfB     0    0    0    1  : 308-339
3edfB     0    0    1   NA  : 337-369
3edfB     2   NA    0    2  : 411-450
3edoB     0   -2    1   NA  : 6-35
3edoB     0    2    0    1  : 79-114
3edoB    -1    0    1   NA  : 108-141
3eeqA     0   NA    0   NA  : 11-42
3eeqA     0   NA    0    0  : 38-61
3eeqA     0   NA    0    1  : 57-87
3eeqA    -4   -1    0   NA  : 93-119
3eeqA     3    0    0    4  : 187-207
3eeqA    NA    0    0    3  : 210-248
3eeqA     0   NA    3   NA  : 243-266
3ef8A     5   NA    0   NA  : 48-83
3egaA     0   NA    2    1  : 42-70
3egaA     0    1    5   NA  : 87-103
3egeA     0   NA    0    1  : 37-62
3egeA     0    0    1   NA  : 58-81
3egeA     0   NA    1    1  : 78-101
3egeA     2   NA    1   NA  : 97-131
3egeA     0    2    0   NA  : 126-177
3eglB     0    2    2   NA  : 7-29
3eglB     0   -2    0   NA  : 66-96
3eglB     0   NA    0    0  : 178-215
3eglB    -1    0    0   NA  : 209-242
3ehdB    -2   -1    0   NA  : 5-39
3ehdB     2   NA    2    1  : 36-76
3ehdB     0    1    1    0  : 72-103
3ehdB     0    0    0   NA  : 100-147
3ehgA     0   -1    2   NA  : 71-112
3einA     0    1    0   NA  : 3-31
3ej9B     0   NA    0   NA  : 2-45
3ej9C     0   NA    0   NA  : 3-46
3ejfA     0   NA   NA    0  : 15-42
3ejfA     0    0   NA    0  : 91-128
3ejfA     2   NA    0    0  : 125-162
3ejvA     5   NA    1   NA  : 68-108
3ek3A     0    1    0   NA  : 96-134
3ekiA     0   NA    0   NA  : 248-290
3ekiA     0   NA    0   -2  : 288-308
3ekiA     0   NA    0   NA  : 304-337
3eleA     0   NA    0    0  : 102-130
3eleA     0   NA    0   NA  : 126-151
3eleA     0   NA    0    2  : 147-178
3eleA     1   NA    2    1  : 173-217
3eleA     2    1    1    2  : 213-245
3emxB     2   NA   -1   -1  : 17-40
3emxB     0    2    1   NA  : 34-69
3en0A     0   -1   -1    0  : 29-62
3en0A    -1    0    0   NA  : 58-90
3en0A     1   NA    1    0  : 87-116
3en0A     1    0    0    1  : 113-151
3en0A     1   NA    0   NA  : 189-219
3en8A     5   NA    0   NA  : 43-73
3eo4B    NA   -5   -2    0  : 92-132
3eo4B     0   NA    2   NA  : 126-152
3eo7A     0    1    0   NA  : 162-207
3eo7A     0    1    0   NA  : 433-480
3eoiB     0    2    2    1  : 66-95
3eoiB     1   NA   NA    0  : 98-123
3eqxB     3   NA    0   NA  : 311-346
3er6B     0    0    0   NA  : 10-48
3er6B     1    0    0    1  : 77-114
3er6B     0   NA    0   NA  : 131-151
3er9B     0    0    0   NA  : 205-233
3er9B     0    1    0   NA  : 250-270
3erwD     0   NA    0    4  : 36-74
3erwD     0    0    4   NA  : 68-100
3es1A     0    0    0    2  : 79-107
3eshC     2   NA    0    0  : 104-134
3eshC     0    2    0   NA  : 131-167
3esiA     0    0    0   NA  : 18-74
3essA     2   NA    0    0  : 138-170
3eulB     0   -1    0   NA  : 16-47
3eulB     0   NA    2    0  : 41-68
3eulB     1    1    0    3  : 64-96
3eulB     0    1    3   NA  : 91-117
3euoB    -1   -2    0   NA  : 105-137
3euoB     1   NA   NA    0  : 134-175
3euoB     0    0    6    0  : 204-233
3eurA     0   NA    0    1  : 23-38
3eurA     1    0    0    3  : 33-74
3eurA     0    1    3    3  : 68-97
3evnA     0    0    0   NA  : 6-36
3evnA     0   NA    2    0  : 30-73
3evnA     0    0    0    1  : 70-96
3evnA     0    0    1   NA  : 93-123
3evnA     0    2    0   NA  : 148-202
3evzA     1   NA    0    2  : 58-86
3evzA     0    1    2   NA  : 81-110
3evzA     0   NA    1    0  : 107-129
3evzA     1    2    0   NA  : 174-205
3ewgA    -1    0    0   NA  : 2-34
3ewgA    -1    0    0   NA  : 42-66
3exnA    NA   -3   -1    0  : 89-128
3exnA     0   NA    2   NA  : 122-148
3ey5A    NA   -3    0    0  : 74-110
3ey5A     0   NA    1   NA  : 106-132
3eyeA     0    0    0    0  : 8-38
3eyeA     0   NA    0   NA  : 34-66
3eyeA     0   NA    0    0  : 62-88
3eyeA     0   NA   NA    0  : 84-109
3eytB     0    1    0    4  : 30-69
3eytB     1    0    4    0  : 63-99
3ez2A    NA   -3    0    0  : 109-150
3ez2A    NA    0    2    1  : 247-274
3ez2A     3    3    1    5  : 269-317
3ez2A     0    3    5   NA  : 310-344
3f08A     0   NA    1   NA  : 3-40
3f0dF     0   -2    7   NA  : 113-155
3f0hA     0   NA    0    0  : 72-102
3f0hA     0   NA    0   NA  : 98-125
3f0hA     0   NA    0    0  : 121-151
3f0hA     2    0    2    0  : 176-203
3f13B     2   NA    0   NA  : 43-78
3f14A     5   NA    2   NA  : 37-68
3f1lB     1   NA    0    3  : 14-43
3f1lB     0    1    3   NA  : 38-68
3f1lB     0   NA    1    0  : 66-98
3f1lB     1    1    0    3  : 146-193
3f2iB     0   -1    0   NA  : 50-76
3f2iB     0   NA   -2    0  : 74-109
3f40A     5   NA    1   NA  : 42-69
3f43A     1    0   NA    0  : 22-58
3f43A     0    1    0    3  : 54-90
3f43A     0    0    3   NA  : 86-112
3f4aA     0   NA    1    3  : 31-58
3f4aA     0   NA   -1    0  : 73-110
3f4aA    NA    0    0    3  : 105-142
3f4sA     0    1    0   NA  : 41-81
3f5bA    NA   -3   NA    0  : 94-132
3f5bA     3   NA    2   NA  : 129-156
3f5oF     0    2    0   NA  : 37-90
3f5rA     0   NA    0    4  : 66-80
3f5rA     0   NA    4   NA  : 96-124
3f67A    NA   -1    0   NA  : 34-65
3f67A     0    1    2    0  : 117-145
3f67A     2    0    0    0  : 142-177
3f67A     0    2    0   NA  : 172-207
3f6cA     0   -1    0   NA  : 3-32
3f6cA     0   NA    1    0  : 27-53
3f6cA     1    1    0    2  : 49-81
3f6cA     0    1    2   NA  : 76-102
3f6vA     2   NA    0   NA  : 72-106
3f6yA     0   NA    0    2  : 164-205
3f6yA    -1    0    2   NA  : 197-239
3f7eB     0   NA    4   NA  : 29-38
3f7sA     5   NA    0   NA  : 48-81
3f7wA     0   -1    1   NA  : 41-83
3f8kA     0   NA    2   NA  : 109-134
3f8tA     0   NA    0   NA  : 55-99
3f8tA     0    0    0   NA  : 242-270
3f8tA     0   NA    0   NA  : 341-376
3f8xD     5   NA    1   NA  : 60-87
3f9sB     4   NA    2   NA  : 50-80
3f9tA     0   NA   -1    0  : 88-129
3f9tA     0   NA    0   NA  : 125-150
3f9tA     0   NA    1    1  : 146-178
3f9tA     0   NA    1    1  : 174-207
3f9tA     0    0    1    0  : 204-241
3f9tA     0   NA    2   NA  : 340-364
3f9uA     0    1    0   NA  : 50-89
3f9xD     3   NA    0   NA  : 62-91
3fakA    NA   -1    1   -1  : 82-117
3fakA    NA   -2    0    2  : 114-156
3fakA     0    1    2    0  : 151-184
3fakA     0    2    0   NA  : 243-276
3fauB     0   NA   -3    0  : 3-40
3fauB     0    0    1   NA  : 36-73
3fb9B     0   NA    0   NA  : 70-88
3fbgB    NA    0    0    2  : 153-181
3fbgB     0   NA    2   NA  : 177-200
3fbgB     0   NA    1    0  : 198-223
3fbgB     0    0    0    0  : 220-246
3fbgB     0    0    0   NA  : 243-268
3fbuB    NA   -2    0    0  : 83-124
3fbuB     1   NA    2   NA  : 119-146
3fd3A     0   NA    0   NA  : 3-36
3fd3A     0   NA   NA    0  : 31-56
3fd3A     0   NA    0   NA  : 53-69
3fd3A     0   NA    0   NA  : 102-130
3fd4B     0    2    2   NA  : 82-109
3fdiB    -2   -2    1   NA  : 8-35
3fdiB     2    1    0    3  : 101-125
3fdxA     3   NA    0    1  : 3-40
3fdxA     0   NA    1    1  : 85-112
3fdxA     0   NA    1   NA  : 109-141
3fedA     2   NA    0    1  : 131-161
3fedA     0    2    1    0  : 157-185
3fedA     0    2    0    1  : 328-378
3fedA     0   NA    0    3  : 372-408
3fegA     0    1    1   NA  : 84-123
3fetD     1   NA    0   NA  : 5-34
3fetD     0    1   NA    0  : 28-50
3fetD     0    1    1    1  : 46-76
3fetD     0   NA    0   NA  : 72-100
3fetD     0    0    0   NA  : 131-152
3feuA     0    1    1   NA  : 26-59
3ff1B     0   -1    0   NA  : 78-114
3ff1B     0   NA    0    2  : 110-140
3ff1B     1    1    2    2  : 135-177
3ff1B     0    1    2   NA  : 173-197
3ff1B     0   NA    0   NA  : 265-303
3ff1B     0   NA    0    2  : 298-329
3ff2A     0   NA    0   NA  : 40-72
3ff4A     0    0    0   NA  : 7-37
3ff4A    NA    0    0    0  : 61-88
3ff4A     0   NA    0   NA  : 85-110
3ffrA     0   NA   NA    0  : 62-90
3ffrA     0   NA    0   NA  : 85-113
3ffrA     0   NA   NA    0  : 108-137
3ffrA     0   NA    0    2  : 133-167
3ffrA     2    0    2   -1  : 163-188
3ffvB     0   NA    0   NA  : 29-44
3ffvB     0   NA    1   NA  : 163-179
3ffyA     2   NA    0    0  : 21-50
3ffyA     0    2   -1    0  : 46-79
3ffyA     0   NA   NA    0  : 82-110
3fg9C     3   NA    0    0  : 18-54
3fg9C     0   NA    0    1  : 96-125
3fg9C     0   NA    1   NA  : 122-154
3fgrA     3   NA   NA    0  : 32-50
3fgvA     1    1    0   NA  : 15-56
3fgvA     0    0    1   NA  : 61-104
3fh1A     5   NA    0    7  : 59-89
3fhdA     0   NA   -1    0  : 312-328
3fhkD     2   NA   -1    0  : 29-53
3fhkD     0    1    1    2  : 47-85
3fhlB     1   -1    0    4  : 6-37
3fhlB     0    1    4   NA  : 31-54
3fhlB     0   NA    2    0  : 52-71
3fhlB     1    1    0    1  : 68-95
3fhlB     0    1    1   NA  : 91-122
3fhvA     0   -1    0    0  : 89-119
3fhvA     0   NA    0    0  : 122-152
3fi9B    NA    0    0    1  : 11-40
3fi9B     0    0    1   NA  : 37-67
3fi9B     0   NA    0    0  : 65-82
3fi9B     0    0    0    1  : 79-124
3fi9B     0    0    1   NA  : 121-149
3fijH     0   -1    0   NA  : 6-46
3fijH     0   NA    1    1  : 43-67
3filA     0   NA    0   NA  : 13-46
3fj1A    -1   -1    0   NA  : 46-75
3fj1A     1   NA    0    0  : 73-98
3fj1A     1    1    0    2  : 94-125
3fj1A     0    1    2   NA  : 120-141
3fj1A     0    1    0   NA  : 208-239
3fj1A     0   NA    1    0  : 235-259
3fj1A     0   -1    0    1  : 257-286
3fj1A     0    0    1   NA  : 284-296
3fk4B     0    2    1   NA  : 4-56
3fk4B     0    1    2   NA  : 72-113
3fk4B     0    2    2    0  : 142-174
3fk4B     2    0    0    2  : 172-214
3fk4B     1    2    2    1  : 210-239
3fk4B     0    1    1    1  : 236-264
3fk4B     3    0    1    0  : 262-301
3fk4B     0    3    0   NA  : 297-336
3fk4B     0   NA    0   NA  : 332-358
3fk8A     0    1    0   NA  : 32-70
3fkaC     5   NA    2   NA  : 47-80
3fkeB     0   NA    1   NA  : 83-101
3fkeB     2   NA    0    3  : 100-118
3fkjA     0   NA    0   NA  : 42-75
3fkjA     0   NA    0    1  : 70-96
3fkjA     1   NA    1    2  : 91-123
3fkjA     0    1    2   NA  : 118-139
3fkjA     0    2    0   NA  : 263-295
3fkqA     0   -1    0   NA  : 22-54
3fkqA     0   NA    2    0  : 49-75
3fkqA     1    1    0   NA  : 71-95
3fkqA     0   -3    0    1  : 144-179
3fkqA    NA    0    0    0  : 228-266
3fkqA     0    0    2    1  : 262-289
3fkqA     0    3    1    2  : 284-325
3fkqA     0    0    2   NA  : 321-346
3fkrA     0   NA    0   NA  : 11-48
3fkrA     1   NA    0    1  : 46-83
3fkrA     1    1    1    1  : 80-109
3fkrA     2    1    1    0  : 106-144
3fkrA     0    2    0    2  : 140-172
3fkrA    NA    0    2   NA  : 167-197
3fkrA     0   NA   NA    0  : 194-215
3fldB     1    3    1    1  : 106-131
3fldB    -1    0    0   NA  : 127-150
3flhB     0   NA    0    3  : 16-37
3flhB     0    0    3   NA  : 33-55
3flhB     0   NA    0    1  : 54-77
3flhB    NA    0    1    2  : 73-103
3floA     0   NA    2    0  : 148-187
3floA    -1    0    1   NA  : 236-272
3floD     0   NA    0   NA  : 94-116
3fm2A     0   NA    0    0  : 3-24
3fmcD     0   -2    0    0  : 36-72
3fmcD     0   NA   NA    0  : 180-202
3fn2B     0   NA    0   NA  : 51-78
3fnbA    NA   -1    0    1  : 161-193
3fnbA    NA   -4    0    2  : 189-235
3fnbA     0    1    2    0  : 230-258
3fnbA     0   NA    0   NA  : 336-371
3fncB    NA   -3    0    0  : 85-124
3fncB     4   NA    1   NA  : 119-149
3fniA     0   NA    0   NA  : 6-40
3fniA     0   NA    2   -1  : 35-63
3fniA     0   NA   -1    0  : 60-93
3fniA    -3    0    0   NA  : 89-117
3fnrA     3   NA    0    4  : 32-76
3fnrA     0   NA    1   NA  : 237-272
3fotA     0   NA   -2    0  : 125-163
3fovA     0    4    0    5  : 62-115
3fpcD     0    0    0    1  : 170-197
3fpcD     0    0    1   NA  : 194-216
3fpcD     0   NA    0   NA  : 214-241
3fpcD     0    0   NA    0  : 238-264
3fpcD     0    0    0   NA  : 260-292
3fpfB     1    0    0    1  : 125-153
3fpfB     0    1    1   NA  : 148-178
3fpfB     0   NA    1    0  : 174-194
3fpfB     2    0    0   NA  : 191-222
3fpfB     0    2    0   NA  : 217-248
3fpnA     0   NA   NA    0  : 21-53
3fpnA     0   NA    0    0  : 56-82
3fpnA     0   NA   NA    0  : 74-110
3fqdA     0    1    0    0  : 197-235
3fqdA    NA   -1    0    1  : 232-258
3frhA     1   NA    0    1  : 108-133
3frhA     0    1    1   NA  : 128-157
3frhA     0   NA    1   NA  : 153-175
3frhA     2   NA   NA   -1  : 171-206
3frhA     0    2    0   NA  : 200-241
3frlB     3    3    2   NA  : 72-93
3frmD    -1    0   NA    0  : 41-75
3frmD     7   -1    1    5  : 72-105
3frmD     0    1    1   NA  : 96-123
3frmD    NA   -3    0    0  : 188-225
3frmD     5   NA    1    7  : 221-251
3fseB     1   NA    0    4  : 12-44
3fseB     0   NA   NA    0  : 64-79
3fseB     1   NA    0    1  : 76-111
3fseB     0   NA    0   NA  : 128-146
3fsgD    NA   -1    0    1  : 23-55
3fsgD    NA   -1   NA    0  : 51-96
3fsgD     0    1    0    3  : 91-120
3fsgD     0    2    0   NA  : 211-242
3fssA     2   NA    0   NA  : 47-65
3fssA     0   NA    0   NA  : 185-198
3ftdA     1   -2    0    1  : 34-60
3ftdA     0    1    1   NA  : 56-81
3ftdA     0   NA    1   NA  : 78-102
3ftdA     2    2   NA   -1  : 98-130
3ftdA     0    2    0   NA  : 124-162
3fuyA     0    2    0   NA  : 106-160
3fvvA     0    2    3   NA  : 110-136
3fvvA     1    1    1    3  : 181-203
3fvvA     0    1    3   NA  : 199-221
3fvzA     0   NA    0   NA  : 183-195
3fw2D     0    1    0    4  : 35-76
3fw2D    -1    0    4   NA  : 70-98
3fwkA     0    1    0   NA  : 107-138
3fwkA     0   NA    0    0  : 134-165
3fwyA    NA   -2    0    1  : 49-84
3fwyA     1    2    0    0  : 130-171
3fwyA    NA    0    2    0  : 166-194
3fwyA     1    2    0    4  : 189-228
3fwyA     0    1    4   NA  : 221-251
3fwzB     1    0    0    2  : 10-37
3fwzB     0    1    2   NA  : 33-55
3fwzB     0   NA    0    0  : 53-77
3fwzB     2    0    0    2  : 74-105
3fwzB     0    2    2   NA  : 100-124
3fx3A     0   NA    0    2  : 35-60
3fx3A     0   NA    0   NA  : 174-208
3fxaD    -1   -1    0   NA  : 48-76
3fxaD     1   NA    0    0  : 74-99
3fxaD     1    1    0    2  : 95-126
3fxaD     0    1    2   NA  : 121-142
3fynA    -6   -3    3   NA  : 98-138
3fz5C     0    1    0   NA  : 7-40
3fzeA     0    0    1    0  : 20-59
3fzeA     1    0    1    3  : 112-150
3fzeA     0    1    3   NA  : 145-167
3fzqB     1    0    0    2  : 7-44
3fzqB     1    1    2    0  : 40-66
3fzqB     0    1    0   NA  : 160-186
3fzqB     1    0    2   NA  : 219-240
3fzxA     3   NA    0   NA  : 99-107
3fzyB     1    0    1    3  : 57-89
3fzyB    NA    0    0    1  : 159-196
3g02B    NA    0    0    2  : 110-148
3g02B    NA   -4   NA    0  : 143-191
3g02B     0    0    0    3  : 187-214
3g02B     0    2    0   NA  : 341-369
3g0tB     0   NA    0    1  : 108-140
3g0tB     0   NA    1   NA  : 136-161
3g0tB     0   NA    0    0  : 158-189
3g0tB     0   NA    0    1  : 185-221
3g0tB     2    0    1    1  : 217-257
3g13B     0   NA    0   NA  : 6-51
3g13B     0   NA    2    0  : 42-81
3g13B     0   NA    0    2  : 78-110
3g14B     0   NA    2   NA  : 144-175
3g16A     5   NA    1   NA  : 52-81
3g1jA     0   NA    0   NA  : 63-89
3g23A     0   NA    0   NA  : 4-38
3g23A     0   NA   NA    0  : 34-73
3g23A     1   NA    0    0  : 71-103
3g23A     0    1    0    2  : 100-124
3g23A     2   NA    0    1  : 164-194
3g23A     0    2    1    0  : 188-226
3g23A    -4    0    0   NA  : 220-257
3g2eA     0   NA    0    0  : 73-97
3g2eA     0    0    0   NA  : 94-116
3g2mA     2   -1    0    0  : 86-111
3g2mA     0    2    0   NA  : 107-139
3g2mA     0   NA   NA    0  : 135-156
3g2mA     3    1    0   NA  : 153-191
3g3sB    -2    0    0   NA  : 52-77
3g3sB    NA   -2    0   NA  : 73-102
3g3sB    -5   -3    0   NA  : 184-220
3g40A    NA   NA    0    0  : 22-54
3g40A     0    0    0   NA  : 49-86
3g40A     0   NA    1    0  : 81-116
3g40A     1   NA    0    1  : 112-145
3g40A     2   NA    0    2  : 157-201
3g40A     0    2    2   NA  : 195-232
3g40A     0   NA    1    1  : 228-251
3g40A     1   NA    1    0  : 247-276
3g5bA     3    3    0   NA  : 169-208
3g5jB     0   NA    0    3  : 6-22
3g5jB     0    0    3   NA  : 18-39
3g5jB    NA    0    1    2  : 91-120
3g5tA     2   -2    0    1  : 39-68
3g5tA     0    2    1   NA  : 63-95
3g5tA     0   NA    1    0  : 91-120
3g5tA     3    2    0   -1  : 116-151
3g7qA     0   NA    0    1  : 101-132
3g7qA     0   NA    1   NA  : 129-153
3g7qA     0   NA    3    0  : 181-219
3g7qA     2    0    0    2  : 216-247
3g85A     0    2    0   NA  : 13-52
3g85A     0   NA    2    0  : 46-74
3g85A     1   -2    0    2  : 72-97
3g85A     2    1    2    0  : 94-109
3g85A     0    1    1   NA  : 131-167
3g85A     0   NA   -1    0  : 165-194
3g85A     2   -1    0    3  : 191-224
3g85A     0    2    3    0  : 219-242
3g89A     1   NA    0    1  : 83-111
3g89A     0    1    1   NA  : 106-136
3g89A     0   NA    1    0  : 132-157
3g89A     2   NA    0   -1  : 154-184
3g89A     2    2    0   NA  : 179-213
3g8yA    -1   -1    0   NA  : 116-164
3g8yA     0    1    2    0  : 227-255
3g8yA     0   -1    0   NA  : 308-337
3g8zA     5   NA    3   NA  : 61-95
3g91A     0    2    3    0  : 3-37
3g91A     0    0    0   NA  : 33-61
3g91A     0    1    0   NA  : 106-151
3g91A     0    0    0   NA  : 146-191
3g98A     1    4    1    1  : 9-46
3g98A    -1   -1    3   NA  : 49-84
3ga4A     2   NA    0    1  : 21-45
3ga4A     0    1    0    3  : 39-88
3ga7A     1   -2    1    0  : 89-124
3ga7A    -1   -2   -1    0  : 121-167
3ga7A     0    2    0    4  : 161-197
3ga7A     0    2    0   NA  : 257-290
3gbvA     0    2    0   NA  : 9-50
3gbvA     0   NA    2    1  : 43-75
3gbvA     1   -2    1    2  : 72-100
3gbvA     1    1    2    0  : 97-114
3gbvA     0    4    0   NA  : 137-180
3gbvA     0   NA   NA    0  : 173-205
3gbvA     2   -4    0    1  : 203-231
3gbvA     1    2    1    3  : 227-251
3gbyA     1   NA   -3    0  : 18-43
3gd6A     1   NA   -1    0  : 132-164
3gd6A     0    1    0    3  : 160-193
3gd6A     0    0    3    1  : 188-221
3gd6A     2    0    1    1  : 219-246
3gd6A     1    2    1    1  : 243-267
3gd6A     0    1    1   NA  : 264-294
3gdhC     2   -1    0    2  : 81-107
3gdhC     0    2    2   NA  : 102-133
3gdhC     0   NA    1    1  : 130-150
3gdhC     2    1    1    1  : 147-193
3gdhC     4    2    0   NA  : 189-219
3gdwB     0    3    2   NA  : 6-38
3gdwB     0   NA    0    0  : 34-69
3gdwB     0   -3    0   NA  : 66-93
3ge3C     0   NA    0   NA  : 17-54
3ge3E     0    1    2   NA  : 13-44
3gemB     2   -1    0    1  : 30-58
3gemB     0    2    1   NA  : 54-77
3gemB     0   NA   NA    0  : 74-105
3gemB     2    1    0    3  : 151-199
3getB     0   NA    0    0  : 85-111
3getB     0   NA    0   NA  : 108-132
3getB     0   NA    0    2  : 129-160
3getB     0   NA    2    1  : 154-191
3getB     2    0    1    2  : 187-224
3gffB     1   -3    0    1  : 45-81
3gffB     0    3   NA   -1  : 139-170
3gffB    NA    0   -1    0  : 164-201
3gfsL     0   -2    0   NA  : 4-33
3gfsL     0   NA    0   -1  : 30-72
3gfsL     0    2   -1    0  : 67-104
3gfsL     0    0    0   NA  : 98-136
3gg7A     0   NA    0    1  : 4-32
3gg7A     0    0    1   NA  : 29-55
3gg7A     0   NA   -1    0  : 83-124
3gg7A    NA    0    0    3  : 119-148
3gg7A     1   NA    3    1  : 143-169
3gg7A     0    1    1   NA  : 166-193
3ggdA     1   NA    0    0  : 60-85
3ggdA     0    1    0   NA  : 81-107
3ggdA     0   NA    0    1  : 103-131
3ggdA     2   NA    1   -2  : 127-164
3ggnB     0   NA    2   NA  : 4-43
3ghaA     0    1    0   NA  : 31-71
3ghfA     0   NA   -2    0  : 19-53
3ghfA     0    0    0   NA  : 49-81
3ghjA     0   NA    1   NA  : 31-58
3ghjA     1   NA    2   NA  : 88-118
3giuB     0    6    2    0  : 36-71
3gj0A    NA   -3    7   NA  : 15-45
3gj0A    NA    0    3    1  : 62-96
3gj0A     0    3    1    1  : 90-127
3gj0A    -1    0    1   NA  : 122-153
3gjyA     1    0    0    1  : 92-120
3gjyA     0    1    1   NA  : 115-145
3gjyA     0   NA    1    0  : 141-165
3gjyA     4    0    0   NA  : 162-202
3gjyA     0    4    0    3  : 195-227
3gjyA     0   NA    0   NA  : 238-274
3gk6A     0   NA   -3    0  : 18-39
3gk6A     0    5    0   NA  : 30-78
3gk6A     3    0    5   NA  : 88-110
3gk6A     0   NA   NA    0  : 106-121
3gk6A     0    0    0   NA  : 113-159
3gk7A    -1   -3   -1    0  : 26-56
3gk7A    NA   -1    0    3  : 53-79
3gk7A     0   NA    3   NA  : 75-97
3gk7A     0   NA    1    0  : 96-123
3gk7A    NA   -3    0   NA  : 211-236
3gk7A     1   NA   NA    0  : 234-267
3gk7A     0    1    0   NA  : 265-288
3gk7A     0   NA    0    1  : 286-311
3gkeC     1   NA    2   NA  : 136-183
3gkrA     1   -7    0    2  : 70-108
3gkrA     1    1    2   NA  : 103-130
3gkrA    -6   -3    0    0  : 252-289
3glvA     0   NA    0    2  : 4-36
3glvA     0    0    2   NA  : 31-71
3glvA     0   NA    1    0  : 68-91
3glvA     0   NA    0   NA  : 88-117
3gm5A     0    0    5   NA  : 21-50
3gm5A     1   NA    3    0  : 49-61
3gm5A     0   NA    0    1  : 64-77
3gm5A     2   NA    0    2  : 104-135
3gmfA     0    1    0    1  : 18-57
3gmgB     0    1    0   NA  : 104-141
3gmiA     1   NA    0    2  : 54-85
3gmiA     0    1    2    0  : 80-119
3gmiA     0    1    1    0  : 116-151
3gn3B     0    1    0    2  : 16-54
3gnfB     2   NA    0   NA  : 92-115
3gnjD     0    1    0   NA  : 25-61
3gnlB     1   NA    0    0  : 25-52
3gnlB     0    1    0   NA  : 48-78
3gnlB     0   NA    0    0  : 74-97
3gnlB     0   NA    0   NA  : 93-124
3gnlB    NA    0    0   NA  : 120-151
3go5A     1   NA    0   NA  : 239-278
3go9A     0    4    1   NA  : 267-324
3gocB     0   NA    2    0  : 70-114
3gocB     1   NA    0    0  : 111-142
3goeA     0   NA    0    2  : 22-55
3goeA     2   NA   NA   -4  : 58-80
3gohA     0   NA    0    3  : 145-172
3gohA     0    0    3   NA  : 168-190
3gohA     0   NA   NA    0  : 189-205
3gohA     0   NA    0    0  : 202-227
3gohA     0    0    0   NA  : 224-248
3gonA     0    0    0   NA  : 298-328
3gozA    NA   NA    0    0  : 2-28
3gozA     0    0    0    0  : 26-57
3gozA     0    0    0    0  : 55-86
3gozA     0    0    0    0  : 84-115
3gozA     0    0    0    0  : 113-144
3gozA     0    0    0    0  : 142-173
3gozA     0    0    0    0  : 171-202
3gozA     0    0    0    0  : 200-231
3gozA     2    0    0    0  : 229-261
3gozA     0    2    0   NA  : 257-289
3gpgB     0   NA    2   -2  : 12-30
3gpgB     0    0   -2    0  : 71-114
3gpgB     2   NA    0    1  : 111-151
3gpiA     1    0    0    2  : 6-33
3gpiA     0    1    2   NA  : 29-47
3gpiA     0   NA    0    0  : 45-69
3gpiA     3    0    0    1  : 66-109
3gq8A    NA   NA    2   -2  : 23-54
3gqvA     0    0    0    3  : 167-195
3gqvA     0    0    3   NA  : 191-213
3gqvA     0   NA   NA   -1  : 212-237
3gqvA     0    0   -1    0  : 234-261
3gqvA     0    0    0   NA  : 257-279
3gr3A     0    2    0   NA  : 133-172
3gr5A     0   NA    0   NA  : 90-123
3graA    NA    0    0    5  : 6-45
3graA     0   NA    2    0  : 62-78
3graA     0    0    0    1  : 74-107
3graA     0   NA    0   NA  : 124-144
3grcD     0    0    0   NA  : 8-36
3grcD     0   NA    2    0  : 32-56
3grcD     1    0    0    2  : 54-86
3grcD     0    1    2   NA  : 83-108
3grdB     5   NA    0   NA  : 45-77
3grzB     0    2    0   NA  : 12-33
3grzB     1   NA    0    1  : 64-90
3grzB     0    1    1   NA  : 86-115
3grzB     0   NA    0    0  : 112-132
3grzB     3   NA    0   NA  : 128-161
3grzB     0    3    0   NA  : 154-185
3gs2C     0   NA    0    3  : 24-74
3gs2C     3   NA   NA   -2  : 80-109
3gtzC     2   NA    1    2  : 23-69
3gtzC     0    0    2   NA  : 62-98
3gu3B     1   NA    0    1  : 25-54
3gu3B     0    1    1   NA  : 49-78
3gu3B     0   NA    1    0  : 74-96
3gu3B     1   NA    0    0  : 92-126
3guyC     0    0    0   NA  : 4-31
3guyC     2    1    0    3  : 124-173
3gv0A     0   -1    0   NA  : 10-45
3gv0A     0   NA    2    0  : 42-72
3gv0A     1    1    0    2  : 70-95
3gv0A     2    1    2    0  : 92-109
3gv0A    -3    0    0   NA  : 129-160
3gv0A     3   NA    1    0  : 159-194
3gv0A    NA    0    0    2  : 191-224
3gv0A     0   NA    2   NA  : 219-240
3gw2A     2   NA    0   NA  : 39-73
3gwcF    -1    0    2   NA  : 77-103
3gwqA     0   NA   -1    0  : 98-119
3gwqA    NA    0    0   NA  : 116-147
3gwqA     1   NA   NA    0  : 142-172
3gwqA     0    1    0   NA  : 167-208
3gwqA     0    0   NA    0  : 202-248
3gwqA     1    0    0   NA  : 245-275
3gwrA     0   NA    0   NA  : 49-80
3gwyA     2   NA    0   NA  : 40-74
3gxhA     0    1    0    0  : 22-46
3gxhA     0    0    0   NA  : 43-72
3gxhA     0   NA    0    0  : 69-103
3gy9A    NA   -2    0    0  : 76-114
3gy9A     0   NA    2   NA  : 111-130
3gybB     0    0    0   NA  : 7-41
3gybB     0   NA    2   NA  : 37-66
3gybB    NA    0    0    3  : 179-211
3gybB     1   NA    3    0  : 207-228
3gycA     1    5    2    0  : 17-57
3gycA    NA    0    1    3  : 109-157
3gycA     0   NA    0   NA  : 208-233
3gycA     0   NA    0    2  : 301-343
3gygD     0   NA    0    3  : 23-67
3gygD     1    0    3    0  : 62-93
3gygD     0   NA    1   NA  : 230-251
3gykD     0    1    0    0  : 25-60
3gyyD     0   -2    0   NA  : 28-62
3gyyD     0   NA    2   -1  : 59-87
3gyyD    -1   -2    0   NA  : 167-187
3gyyD     1   NA    1    0  : 186-209
3gyyD     0    2   NA    0  : 206-228
3gzbF     0   NA    2   NA  : 58-90
3gzrB     5   NA    0   NA  : 44-77
3h05A     0   NA    1    1  : 3-35
3h05A    -2    0    1   NA  : 30-69
3h05A     2   NA    0    2  : 67-104
3h05A     0   NA    2   NA  : 100-129
3h0dB     1   NA    0   NA  : 22-60
3h0uB     0    0    0    0  : 18-59
3h14A     0   NA   -1    0  : 94-122
3h14A     0   NA    0   NA  : 117-143
3h14A     0   NA    1    0  : 138-168
3h14A     0   NA    0    2  : 164-200
3h14A     2    0    2    1  : 196-227
3h1dA     0   NA    0   NA  : 47-81
3h1dA     0   NA    0   NA  : 212-228
3h1nA    -1    0    0   NA  : 22-50
3h20A     0   NA    0    3  : 34-65
3h20A     0   NA    2    1  : 73-99
3h2bB     1   NA    0    2  : 45-70
3h2bB     0    1    2   NA  : 66-90
3h2bB     0   NA    1   -1  : 88-109
3h2bB     2   NA   -1   -1  : 106-142
3h2gA    NA   -1    0   NA  : 81-123
3h2gA     0    1    0    3  : 170-205
3h2gA     0    1    0   NA  : 328-363
3h2sB    NA    0    0    3  : 2-31
3h2sB     0   NA    3   NA  : 26-49
3h2sB     0   NA    1    0  : 47-68
3h2sB     1    0    0    1  : 65-103
3h2yA     0    3    1    2  : 72-104
3h2yA    -1    0    2   NA  : 99-138
3h2yA     1   NA    0   -1  : 136-166
3h2yA    -1   -3    2   NA  : 163-195
3h2yA     0   NA    0   NA  : 286-326
3h49A     0    0    0    2  : 138-171
3h49A     0    0    2    0  : 168-195
3h49A     3    0    0    1  : 194-229
3h4lA     0    0    0    2  : 144-195
3h4tA     1    0    0    2  : 3-35
3h4tA     0    1    2   NA  : 31-52
3h4tA     2    0    0    3  : 96-123
3h4tA     1   -1    0    0  : 224-255
3h4tA     0    1    0   NA  : 252-273
3h4tA     0   NA    1    0  : 270-290
3h4tA     0    1    0    0  : 288-309
3h4tA     0    0    0   NA  : 307-331
3h5jA    NA    0    0    0  : 67-97
3h5jA     0   NA    0   NA  : 94-117
3h5lA     0   NA    0   NA  : 15-62
3h5lA     0   NA    3    0  : 56-88
3h5lA     1   NA    0    0  : 87-112
3h5lA     0    1    0    2  : 110-135
3h5lA     0    1    0   NA  : 166-200
3h5lA     0   NA    1    0  : 194-225
3h5lA     0   -1    0    2  : 222-251
3h5lA    NA    0    2    0  : 248-275
3h5lA     0   NA    0   NA  : 364-377
3h6eB    NA    0    2   NA  : 261-286
3h6eB    NA   -1    0    2  : 390-418
3h74A     0   -1    1    1  : 77-106
3h74A     0    0    0   NA  : 137-176
3h75A     0   NA    0   NA  : 5-41
3h75A     0   NA    1    0  : 36-69
3h75A     0   NA    0    1  : 65-92
3h75A     1    0    1    2  : 88-119
3h75A     0    1    0   NA  : 146-184
3h75A     0   NA    2    0  : 177-211
3h75A    NA   -1    0    2  : 208-240
3h75A     1   NA    2    2  : 236-260
3h79A     2   NA    0    1  : 18-41
3h79A     0    1    0    3  : 35-77
3h7aC     1    0    0    1  : 9-38
3h7aC     0    1    1   NA  : 33-62
3h7aC     0   NA    0   NA  : 58-89
3h7aC     1    2    0    4  : 135-185
3h7cX     2    1    3    1  : 22-64
3h7cX     0    2    1   NA  : 60-84
3h7cX     0    3    2   NA  : 115-160
3h7cX     0    2    0   NA  : 173-211
3h7cX     0    2    0   NA  : 236-277
3h7cX     0    2    0   NA  : 320-351
3h7hA     0   NA    0   NA  : 25-57
3h7hB     0    2    2   NA  : 7-45
3h7hB     0    2    2   NA  : 53-83
3h7iA     0   NA    0    0  : 122-152
3h7iA     1   -1    0    3  : 149-171
3h86G    -1   -2    0   NA  : 5-38
3h8gC     0   NA   NA    0  : 2-22
3h8gC     0    1   NA    0  : 72-110
3h8gC    -2   -1    0   NA  : 390-416
3h8vB     0    0    0    0  : 38-66
3h8vB     0    0    0   NA  : 62-110
3h8vB     0   NA    2   NA  : 106-143
3h8vB     3    0   NA    0  : 141-170
3h9cA    NA   -2    0    4  : 6-51
3h9cA     1   NA    0   NA  : 153-175
3h9cA     0    2    2   NA  : 288-323
3h9mA    NA   NA   -1    0  : 5-34
3h9mA     0   NA   -1    0  : 57-86
3h9mA     0    2   -1    0  : 184-219
3ha9A     0    1    0    3  : 39-75
3ha9A     0    0    3   NA  : 69-117
3hbcA     0   NA    0   NA  : 98-130
3hbmA    NA    0    0    2  : 3-35
3hbmA     0   NA    2   NA  : 31-52
3hbmA     0   NA    0    0  : 50-75
3hbmA     1    0    0    2  : 72-99
3hbmA     1    1    2    0  : 95-113
3hbmA     0    1    0   NA  : 110-135
3hbmA    NA   -1    0    0  : 160-190
3hbmA     0   NA    0   NA  : 186-214
3hbmA     0   NA    0    1  : 210-232
3hbmA     0    1    1    2  : 228-250
3hbmA     0    0    2   NA  : 247-271
3hc7A    -3   -1    0   NA  : 5-36
3hc7A     3   NA    0    0  : 35-81
3hc7A     0    1    0    2  : 76-116
3hdjB     1   NA    1   NA  : 6-47
3hdjB     0    0    0    1  : 123-152
3hdjB    -1    0    1   NA  : 148-174
3hdjB     1   NA    1    0  : 172-189
3hdjB     0    0    0    0  : 186-211
3hdjB     0    0    1    0  : 208-235
3hdjB     0   NA    0   NA  : 233-263
3hdjB     0   NA   -1    0  : 261-285
3hf5B    -1    0    1   NA  : 11-52
3hf5B     0    1    0   NA  : 72-111
3hftA     1    1   NA    0  : 39-71
3hftA     0    1    0   NA  : 67-91
3hftA     0    0   NA    0  : 87-124
3hftA     0    0    0    0  : 123-147
3hftA     0    0    0   NA  : 171-207
3hg9A     4   NA    1   NA  : 98-123
3hgtA     0    1    1   NA  : 126-153
3hgtA     3   NA   -1    0  : 151-177
3hgtA     0    3    3    0  : 171-199
3hgtA     3   -1    0    0  : 197-235
3hguA    NA   -1    0   NA  : 138-165
3hguA     0    1    0    0  : 208-238
3hguA     4    0    0   NA  : 235-267
3hguA    NA   -3    1   NA  : 287-300
3hhfB     0   -2    0   NA  : 7-41
3hhfB     0   NA    4   NA  : 36-59
3hhfB     3    2    0   NA  : 56-76
3hhfB     0   NA    0   NA  : 106-134
3hhfB     0   NA    0   NA  : 151-169
3hi0B     0   NA    1    3  : 41-92
3hi0B     0    0    3   NA  : 88-119
3hi0B     0   NA    1   NA  : 161-212
3hi0B    -1    0    0   NA  : 472-505
3hieB     1   NA    1   NA  : 94-110
3hj4B    -1    0    0   NA  : 65-110
3hj7A     0    3    3   NA  : 23-45
3hjeA     0    1    1    0  : 5-34
3hjeA     0    0    0   NA  : 218-248
3hjhA    -1    0    0    0  : 16-46
3hjhA     0    1    0   NA  : 42-69
3hjhA     2   NA    0    0  : 67-109
3hjhA     3   NA    0    1  : 151-165
3hjhA     1    1    2   NA  : 336-352
3hjhA     1   NA    1    0  : 355-389
3hjhA     0    1    1   NA  : 385-411
3hjhA     2   NA   -1    0  : 410-427
3hkaB     0    1    3   NA  : 137-166
3hkaB     0    3    0    0  : 220-259
3hkaB    -2    0    0   NA  : 296-321
3hkmB     6   NA   NA    0  : 151-172
3hkvB     3    0   -2   -2  : 111-141
3hkvB     0    0    0   NA  : 134-148
3hkvB     0   NA    0   NA  : 146-172
3hkvB     0   NA    0   NA  : 180-199
3hl6B     0   NA   -3   -1  : 5-37
3hlkA    NA   -1    0   NA  : 176-205
3hlkA     0    1    0    2  : 243-271
3hlkA     0    2    2   NA  : 334-372
3hlzA     0    4    7   NA  : 43-75
3hmsA     0   NA    0   -1  : 35-65
3hn0A     0    6    2    0  : 33-61
3hn0A     0   NA    0   NA  : 57-77
3hn0A     0   -2    0   NA  : 99-126
3hn0A     0   NA   NA    0  : 125-149
3hn0A     0    2    0   NA  : 146-169
3hn7A     1    0    0    2  : 21-50
3hn7A     0    1    2   NA  : 45-70
3hn7A     0   NA    1    1  : 67-86
3hn7A    -1    0    1   NA  : 83-108
3hn7A    NA    0    1    1  : 123-154
3hn7A     1   NA    2    0  : 193-222
3hn7A    NA    0    0    1  : 219-259
3hn7A     3   NA    1    3  : 255-283
3hn7A     1    3    3    0  : 277-312
3hn7A     0    1    0    1  : 387-420
3hn7A     1    0    1    1  : 416-449
3hn7A     0    1    1   NA  : 445-478
3hn7A     0   NA    0   -1  : 475-501
3hnoC    NA   -1    1    1  : 5-42
3hnoC     0    1    2   NA  : 105-140
3hnoC     0    1    1   NA  : 184-216
3hnoC     1   NA   -1    0  : 213-246
3ho6A     0    0    2   NA  : 37-69
3ho6A     0   NA    0    0  : 88-111
3ho6A     0    0    0    1  : 105-156
3ho6A    NA    0    1   NA  : 150-199
3holA     0   NA    0   NA  : 50-74
3hp7A     0    0    0    1  : 88-114
3hp7A     0    0    1   NA  : 110-134
3hp7A     0   NA   NA    0  : 131-157
3hp7A     2    0    0   -1  : 154-185
3hp7A     0    2    0   NA  : 180-231
3hpyB     0    2    0   NA  : 6-37
3hpyB    -1    0    2   NA  : 66-96
3hpyB     0    1    0    3  : 152-182
3hpyB     1    1    1   NA  : 213-247
3hrdG     1   NA    1   NA  : 5-30
3hrdG     0   NA   -1    0  : 28-52
3hrgA     1   NA    0    2  : 33-73
3hrgA     0   NA    0   NA  : 78-112
3hrgA     0   NA    0    1  : 181-220
3hrgA    -2    0    1   NA  : 215-241
3hrlA     0    3    0   NA  : 45-79
3hrpA     0   NA    0   NA  : 315-330
3hrqB     0    1    1   NA  : 139-184
3hrqB     0    1    0   NA  : 216-273
3hs3B     0   NA    0   NA  : 12-47
3hs3B     0   NA    2    0  : 42-74
3hs3B     0   NA    0   NA  : 71-91
3hs3B     0    2    0   NA  : 124-159
3hs3B     0   NA    1    0  : 154-183
3hs3B     0   -2    0   NA  : 181-211
3hshD     0   NA    0   -2  : 5-29
3hsiB     0   NA   -1    0  : 29-56
3hsiB     2    1    0    3  : 52-90
3hsiB     0    2    3    1  : 84-130
3hsiB     0    1    1   NA  : 176-203
3hsiB     0   NA   -1    0  : 245-277
3hsiB     2    0    0    1  : 273-306
3hsiB     0    0    0   NA  : 392-421
3hsyA     0    2    0   NA  : 2-41
3hsyA     0   NA    4    0  : 33-66
3hsyA    NA   -2    0    0  : 64-89
3hsyA     0   NA    0   NA  : 87-103
3hsyA     0    0    0   NA  : 123-155
3hsyA     0   NA   NA    0  : 150-186
3hsyA    -1    0    0    0  : 182-213
3hsyA    NA   -1    0   NA  : 210-237
3htkC     0   NA    0   NA  : 203-237
3htuC     2   NA    0   NA  : 28-70
3hufC     0    1    3   NA  : 21-37
3hufC    -1    0    0   NA  : 118-141
3hufC     1   NA    0    0  : 140-152
3hufC     0    0    0   NA  : 150-176
3hufC     0   NA    0   NA  : 230-254
3hufC     0   NA    2    0  : 250-272
3hufC     0   NA    0   NA  : 271-292
3huhC     0   NA    1   NA  : 26-52
3huhC     1   NA    4   NA  : 88-120
3hutA     0    1    0   NA  : 5-52
3hutA     0   NA    3    0  : 46-78
3hutA    NA   -1    0    0  : 76-101
3hutA     0   NA    0   NA  : 99-118
3hutA     0    1    0   NA  : 141-176
3hutA     0   NA    2    0  : 169-201
3hutA    -1   -1    0    1  : 198-225
3hutA    NA   -1    1   -2  : 223-249
3huuB    -1    0    0   NA  : 25-62
3huuB     1   NA    1    0  : 60-89
3huuB     1    0    0    2  : 87-112
3huuB     1    1    2    0  : 109-125
3huuB     0    2    1   NA  : 148-182
3huuB     0   NA   -1    0  : 179-208
3huuB    NA   -2    0    3  : 205-237
3huuB     1   NA    3    0  : 233-254
3hv2B     0    0    0   NA  : 16-44
3hv2B     0   NA    1    0  : 40-64
3hv2B     2    0    0    3  : 61-93
3hv2B     0    2    3   NA  : 88-115
3hvaB    -1    0    2   NA  : 45-90
3hvwA     0    0    3   NA  : 27-77
3hx3A     0    2    0    0  : 156-202
3hx3A     0    0    0    3  : 197-240
3hx3A    -1    0    3   NA  : 234-267
3hx8B     5   NA    2   NA  : 45-76
3hxlA     2   NA    0    1  : 202-236
3hxlA     0    2    1   NA  : 232-249
3hxlA     1   NA    0   NA  : 260-295
3hyiA     1    2    2   NA  : 48-79
3hyiA     0    2    1   NA  : 134-163
3hynA     0    1    0    0  : 83-115
3hynA     0    0    0    0  : 112-158
3hz6A     0    3    3   NA  : 267-289
3hz6A    -1   -1    0   NA  : 405-432
3hz8A     0    1    0   NA  : 26-63
3hzhB     5   NA    0    1  : 38-62
3hzhB     1   NA    1    5  : 127-155
3i09B     0    7    2    1  : 43-77
3i09B     0   -1    1    0  : 74-100
3i09B     0    0    0   NA  : 98-119
3i09B     0    1    0   NA  : 142-177
3i09B     0   NA    1    0  : 170-202
3i09B    -2   -1    0   NA  : 198-227
3i0wA     1    0    2   NA  : 12-37
3i0yC     5   NA    0   NA  : 46-75
3i0zB    -1   -2    0   NA  : 57-91
3i0zB     1   NA    1    0  : 87-117
3i0zB     0    2    0    2  : 111-145
3i0zB    -2    0    2   NA  : 139-164
3i0zB     0   -1    0   NA  : 232-265
3i0zB     0   NA    0    2  : 261-287
3i0zB     1    1    2    1  : 282-318
3i0zB     0    1    1   NA  : 314-331
3i1aB     0    2    4   NA  : 48-91
3i2kA     0   NA    0   NA  : 37-73
3i2kA     0   NA    0    0  : 68-116
3i2kA     0   NA    0    3  : 111-140
3i2kA     0    2    0    2  : 251-283
3i2vA     0   NA    2    2  : 2-22
3i2vA     0    0    2   NA  : 19-39
3i2vA     0   NA   -2    0  : 38-78
3i2vA    NA    0    0    4  : 73-109
3i3vB     0    0    0   NA  : 10-46
3i3vB     0   NA    2    0  : 42-69
3i3vB     0   NA    0   NA  : 244-266
3i3wA     0   NA   -2    0  : 11-48
3i3wA     0    0    0    1  : 43-77
3i3wA     0    3    2    0  : 71-98
3i3wA    -1    0    0   NA  : 175-201
3i3wA     1   NA    0    1  : 199-237
3i3wA     0   NA    0   NA  : 277-301
3i3wA     0   NA   NA    0  : 298-321
3i3wA     0   NA    0   NA  : 367-408
3i45A     0    1    0   NA  : 6-53
3i45A     0   NA    3    0  : 47-79
3i45A     0   -1    0    0  : 77-102
3i45A     0    0    0   NA  : 100-121
3i45A     0    0    0   NA  : 144-179
3i45A     0   NA    1    0  : 174-205
3i45A     4    0    0    2  : 202-236
3i45A     0    4    2   -4  : 229-256
3i57B     0   NA    0   NA  : 15-51
3i6eA     1   NA   -1    0  : 142-170
3i6eA     0    1    0    3  : 166-198
3i6eA     0    0    3    0  : 194-224
3i6eA     1    0    0    1  : 223-248
3i6eA     2    1    1    0  : 246-272
3i6eA     0    2    0   NA  : 269-299
3i7mA     0    2    1   NA  : 55-78
3i7mA     0   NA    0   NA  : 75-104
3i83B     0   NA    0    2  : 5-31
3i83B     0   NA    0    0  : 61-77
3i83B     1   NA    0    1  : 74-104
3i83B     2    1    1    1  : 100-128
3i8bA    NA    0    3   NA  : 297-318
3i8bA    NA   -1   NA    0  : 428-455
3i9fB     0   NA    0    1  : 21-45
3i9fB     0    0    1   NA  : 42-65
3i9fB     0   NA    0    0  : 63-82
3i9fB     2   NA    0   NA  : 78-113
3i9fB     0    2    0   NA  : 107-145
3ia1B     0   NA    1    1  : 33-67
3ia1B    -2    0    1   NA  : 63-89
3iacB     0    4    2   NA  : 155-188
3iacB    -2    0    0   NA  : 351-382
3iarA     0    3    3    3  : 144-180
3iarA    NA    0    3    1  : 174-212
3iarA     0   NA    1    1  : 208-235
3iarA    NA    0    1    0  : 232-258
3iarA     0   NA    0   NA  : 256-289
3ib5A     0    0    4    0  : 277-321
3ib7A     0   NA   NA    0  : 26-72
3ib7A     0    0    0   NA  : 69-105
3ib7A     0    0    1    0  : 139-179
3ib7A     1    0    0   NA  : 176-217
3ibwB     0    1    1   NA  : 4-41
3ibwB     0    1    1   NA  : 44-77
3ic9B     1   NA   -1    0  : 161-180
3ic9B     0    0    0    3  : 176-203
3ic9B     0    0    3   NA  : 199-232
3idfA     3   NA    0    3  : 2-39
3idfA     0   NA    2    1  : 83-107
3idfA     0   NA    1   NA  : 104-136
3ie7A     0    1    0    2  : 136-169
3ie7A    NA    0    2    0  : 165-186
3ie7A     3   NA    0   NA  : 185-221
3iekA     0    0    3    0  : 24-56
3iekA     1    0    0    0  : 55-82
3iekA     0    1    0   NA  : 80-120
3iekA     2   -2    2   NA  : 155-186
3iekA     0   NA    1    0  : 217-249
3iekA     0   -1    0   NA  : 247-290
3iekA     0   NA   -1    0  : 288-311
3iekA     0    1    1    0  : 307-338
3iekA    -1    0    0   NA  : 395-422
3ieyB     0   NA    0   NA  : 2-16
3ieyB     1    3    1    1  : 100-135
3if4B    NA    0    0   NA  : 38-60
3ifeA     0    1    1    2  : 192-221
3ifeA     0    1    1   NA  : 299-345
3ifrB     0   NA    0   NA  : 177-214
3ifrB    NA   -1    2   NA  : 270-288
3ifrB    -1    0   NA    0  : 403-430
3ifuA     0   NA    1    1  : 127-142
3ifuA     1   NA    0    0  : 147-160
3ig2B     0    1    0   NA  : 109-163
3ig3A     0   NA    0    3  : 248-290
3ig9D     0   NA    0   NA  : 23-48
3igfA    NA   -2    0    0  : 3-37
3igfA     0    2    2    3  : 215-250
3igfA     0    0    3   NA  : 245-270
3ighX     0   NA    0   NA  : 30-53
3ighX     0   NA   -2    0  : 80-106
3ighX     0    0    0    1  : 103-132
3ighX    -1   -1    0   NA  : 139-158
3igrA    NA   -3    0    0  : 96-137
3igrA     1   NA    2   NA  : 132-159
3ih6E     0    2    0    0  : 26-77
3ihmB     1    0    0    1  : 25-52
3ihmB     0   NA    1   NA  : 138-161
3ihtB     1   NA    0    2  : 44-71
3ihtB     0    1    2   NA  : 67-89
3ihtB     0   NA   NA    0  : 87-112
3ihtB     0   NA    0    0  : 109-145
3ihtB     0    0    0   NA  : 142-156
3iibA     3   NA    0   NA  : 88-94
3iibA     0    4    3    1  : 107-134
3iibA     1    0    1    0  : 131-172
3iibA     0    1    0    1  : 169-201
3iibA     0    2    0    1  : 251-300
3iibA     0   NA    0    3  : 294-329
3ij6D    -1    0    0    1  : 158-204
3ij6D     0   -1    1   NA  : 202-235
3ijlA     0   NA    0    0  : 152-179
3ijlA     0    0    0    3  : 176-206
3ijlA     1    0    3    1  : 202-230
3ijlA     2    1    1    0  : 228-252
3ijlA     0    2    0   NA  : 249-279
3ijmA     0    3    3    0  : 79-117
3ikbB    -1   -1    0   NA  : 40-85
3ikbB     1   NA    0    1  : 83-128
3ikbB     0    1    1   NA  : 124-162
3ikwA     0   NA    3   NA  : 164-182
3ilsA     1   -2    0    2  : 22-52
3ilsA    -1    0    3   -1  : 47-92
3ilsA     0    2   -1    0  : 89-119
3ilsA     0    2    1   NA  : 188-239
3ilvA    -3    0    3    0  : 5-43
3ilvA    NA   -3    0    0  : 41-91
3ilvA     3    2    2    0  : 158-190
3ilvA     0    3    0    0  : 185-221
3ilvA     0    3    1   NA  : 371-404
3ilwB     0   NA    0   NA  : 41-83
3ilwB     0    0    0   NA  : 237-274
3ilxA     0   NA    2   NA  : 4-41
3ilxA     0   NA    0    2  : 36-69
3ilxA     0   NA    2   NA  : 64-96
3imkA     0   -2    1   NA  : 10-35
3imkA     0   NA    0   NA  : 37-57
3imkA     0    2    0   NA  : 77-107
3imkA     0   NA   -2    0  : 103-135
3in6B     1   NA    2   NA  : 44-55
3io1A     0    1    1    0  : 175-207
3io1A     0    0    0   NA  : 228-284
3io1A     0    0    0   NA  : 294-339
3io3A    -1   -2   -1    0  : 20-55
3io3A     3    2   NA    0  : 232-270
3io3A     0    3    0   NA  : 264-310
3io5B     0   NA    0    1  : 29-65
3io5B     0    0    1   NA  : 60-89
3io5B     0   NA    0   NA  : 85-118
3io5B     0   NA    2    1  : 164-200
3ip3G     0    0    0    3  : 4-31
3ip3G    -1    0    3   NA  : 26-55
3ip3G     1   NA    1    0  : 54-73
3ip3G     0    0    0    1  : 70-96
3ip3G     0    0    1   NA  : 93-125
3ip3G     0    2    0    2  : 150-205
3ip4B    NA   -4    1   NA  : 147-199
3ipfB     1   NA    1   NA  : 5-19
3ipjA    -1    0    1   NA  : 31-59
3iprE     0    2    1   NA  : 3-35
3iprE     0   NA    0    0  : 30-65
3iprE    -1   -2    0   NA  : 61-94
3ir4A     0    1    0   NA  : 5-33
3iraA     0    1    0   NA  : 42-81
3irsA     2    1    4    0  : 93-124
3irsA     0    2    0    0  : 122-156
3irsA     1    0    0    0  : 154-189
3irsA     0    1    0   NA  : 186-212
3iruB     1    1    0    2  : 190-212
3iruB     0    1    2   NA  : 208-254
3isaA     0    0    0    0  : 17-58
3isrC     0   NA    0   NA  : 158-179
3it4A     0    0    0   NA  : 79-126
3iteA     0   -1    0   NA  : 81-108
3iteA     0   NA   NA    0  : 105-132
3iteA     0    1    0   NA  : 129-150
3iteA     0   NA   NA    0  : 147-183
3iteA     1   NA    0   NA  : 226-254
3iteA    -1   -2    1    0  : 251-277
3iteA     1   NA    0    0  : 275-301
3iteA     2    1    0    2  : 298-326
3itwB     0   NA    0   NA  : 7-32
3itwB     1   NA    1   NA  : 71-100
3iu0A     0    1    0    3  : 334-361
3iupB     2   -1    0    2  : 175-203
3iupB     0    2    2   NA  : 199-222
3iupB     0   NA   NA   -1  : 220-246
3iupB     0    1   -1    0  : 243-285
3iupB    -1    0    0   NA  : 281-307
3iuuA     0    0    2    0  : 61-104
3iuuA    NA   -1    0    1  : 100-138
3iuuA     0   NA    1   NA  : 134-157
3iuuA     0    3    1   NA  : 188-231
3iuuA    -1    0    0   NA  : 295-333
3iuuA     0   -1    0    0  : 404-436
3iuuA     1   NA    0   NA  : 433-455
3iuzA     0   NA    0   NA  : 80-120
3iuzA     2    1    2   NA  : 238-266
3iv4A     2   NA   NA    0  : 8-32
3iv4A     0    1   NA    0  : 26-61
3iwgA    NA   -3   -1    0  : 66-103
3iwgA     6   NA    1    4  : 99-129
3iwgA    NA    0    3   NA  : 120-145
3iwgA    NA   -3    0   NA  : 207-247
3iwgA     4   NA    0    6  : 241-272
3ix7B    NA    0    0    0  : 8-36
3ix7B     0   NA    0   NA  : 33-77
3ix7B     0   NA    0    1  : 74-102
3ix7B     0    0    1   NA  : 100-120
3ixlA     0    1    0   NA  : 9-37
3ixlA     0   NA    1    0  : 33-72
3ixlA     0   -1    0   NA  : 70-103
3ixlA     0    0    0   NA  : 119-150
3ixlA     0   NA    1    1  : 144-187
3ixlA    -1    0    1   NA  : 183-210
3jr1B     0    1    0   NA  : 61-101
3jrnA    -2   -2    0   NA  : 11-40
3jrnA     2   NA    0    0  : 39-70
3jrnA     0    2    0    4  : 65-102
3js6A     0   NA   NA    0  : 23-33
3js6A     0    2    0    2  : 30-56
3js6A    NA    0    2   NA  : 64-79
3js6A    -2   -1    0   NA  : 294-317
3js8A     0   NA    0   NA  : 55-83
3js8A     2   NA    4    2  : 182-213
3js8A     1    2    3   NA  : 219-258
3js8A     1    3    1   NA  : 266-282
3js8A     0    2    0    4  : 337-365
3js8A     0    1    2    0  : 357-405
3js8A     0    2    1   NA  : 437-476
3jsaA     0    0    0    6  : 2-41
3jsaA     0    0    0    1  : 86-116
3jsaA    -1    0    1   NA  : 113-141
3jsyB     0    1    1   NA  : 21-49
3jsyB     2   NA    0   NA  : 123-146
3jtnA     2   NA    0    1  : 4-33
3jtnA     0    0    1   NA  : 36-78
3jtwA    NA    0    0    2  : 6-53
3jtwA     1    1    2    1  : 48-80
3jtwA     0    1    1   NA  : 76-94
3jtwA     0   NA    0    1  : 91-115
3jtwA    NA   -1    1    0  : 112-138
3jtwA     1    0    0   NA  : 133-167
3jtxB     0   NA    0    0  : 94-127
3jtxB     0   NA    0   NA  : 122-148
3jtxB     0   NA    0    2  : 143-175
3jtxB     0   NA    2    1  : 169-207
3jtxB     2    0    1    1  : 203-242
3ju3A     1   NA    0    2  : 16-47
3ju7B     0    1    0   NA  : 80-104
3ju7B     0   NA    0   NA  : 101-133
3jumA     5   NA    3   NA  : 82-112
3juwC    NA   -2   -1    0  : 100-140
3juwC     2   NA    1   NA  : 135-163
3jv9B     0   NA    0   NA  : 106-139
3jwgA     1   NA    0    1  : 32-60
3jwgA     0    1    1   NA  : 55-90
3jwgA     0   NA    1    0  : 86-109
3jwgA     2   NA    0   -1  : 105-141
3jx9B    -2   -1    0   NA  : 41-68
3jx9B     2   NA    0    1  : 66-85
3jx9B     0    1    1    3  : 80-111
3jx9B     0    0    3   NA  : 107-127
3jxoB     0    3    1    5  : 14-48
3jxoB     5   NA    1    0  : 51-72
3jy6D     0    1    0   NA  : 9-44
3jy6D     0   NA    2    0  : 39-69
3jy6D     1   -1    0    2  : 67-91
3jy6D     1    1    2    0  : 88-104
3jy6D     0    2    1   NA  : 125-158
3jy6D     0   NA    0    0  : 153-187
3jy6D     0   -2    0   NA  : 183-215
3jygD     0   NA    0   NA  : 81-105
3jygD     0    1    1    3  : 132-171
3jyoA     0    1    0   NA  : 5-40
3jyoA     0   NA   NA   -1  : 34-68
3jyoA    -1   -1    1   NA  : 65-83
3jyoA     0    0    0    1  : 129-157
3jyoA    -1    0    1   NA  : 153-182
3jyoA     1   NA   NA    0  : 180-200
3jyoA     0    0    0    1  : 197-227
3jyoA    -1    0    1   NA  : 224-249
3jz0B     0    0    0   NA  : 61-92
3jz0B     0    4    1   NA  : 107-140
3jzlA     1   NA    0    0  : 76-106
3jzlA     0   -2    0   NA  : 103-138
3jzlA     0   NA    0    2  : 135-166
3jzlA     0    2    2    2  : 160-201
3jzlA     2    0    2    0  : 197-224
3k01A     0   NA    0   NA  : 28-64
3k01A     0   NA    4    0  : 58-91
3k01A     0   NA    0   -1  : 234-259
3k01A     0   NA    0   NA  : 256-282
3k05B    -2    0    0   NA  : 5-27
3k05B     2   NA    2    0  : 26-38
3k05B     0    0    0   NA  : 37-59
3k05B    -2    0    0   NA  : 111-136
3k05B     2   NA    0    2  : 135-151
3k05B     0    0    2   NA  : 148-171
3k0yA     1   NA    6   NA  : 86-116
3k13C     2    0    3    0  : 13-56
3k13C     1    2    0    0  : 54-90
3k13C     2    1    0    1  : 87-113
3k13C     1    2    1    1  : 108-139
3k13C    -1    0    1   NA  : 175-214
3k13C     1   NA    0   NA  : 213-253
3k1tA    NA    0    0   NA  : 97-133
3k1tA    -2    0    0   NA  : 174-196
3k1tA     0   NA    0    0  : 237-285
3k1tA     0   NA    1    0  : 291-329
3k1zA     0    2    3   NA  : 124-153
3k1zA     0   NA    0    1  : 151-185
3k1zA     1    1    1    3  : 181-205
3k1zA     0    1    3   NA  : 201-225
3k2vB     1   NA   -2    0  : 42-67
3k32E     3    1    0    3  : 8-39
3k32E     0    3    3   NA  : 32-64
3k32E     0   NA   NA    0  : 60-106
3k32E    -1   -1    0   NA  : 104-134
3k3vA     0   NA   NA    0  : 27-53
3k40B     0   NA    0    1  : 141-188
3k40B     0   NA    1   NA  : 183-209
3k40B     0   NA    0    3  : 205-241
3k40B     0   NA    3    2  : 234-270
3k40B     1    0    2    0  : 266-298
3k40B    NA    0    3   NA  : 405-437
3k50A    -1    0    2   NA  : 187-230
3k50A     0    1    0    4  : 292-322
3k59A     1   NA    0   NA  : 44-74
3k59A     0   NA    2   NA  : 178-201
3k59A     0   NA    0    0  : 197-225
3k59A     0   NA    0   NA  : 551-601
3k6mC     2   NA   -1   -1  : 2-22
3k6mC    -1   -2   -1    0  : 19-49
3k6mC     1   -1    0    2  : 46-74
3k6mC     0    1    2   NA  : 69-96
3k6mC    NA   -1    0    2  : 279-304
3k6mC     0   NA    1    0  : 339-360
3k6mC     0    0    2   NA  : 444-475
3k6qC     1   NA   -2    0  : 5-31
3k6rA     0    0    1    0  : 36-66
3k6rA     2   -1    0    1  : 128-155
3k6rA     0    2    1   NA  : 150-181
3k6rA     0   NA    1    0  : 177-198
3k6rA     5    1    0   -2  : 195-228
3k6rA     0    5    0   NA  : 220-262
3k6yA     1   NA    0   NA  : 90-100
3k7iB    NA    0    0    1  : 135-167
3k8gB     0    1    5   NA  : 199-232
3k8kA     0    1   NA    0  : 40-79
3k8kA     0   NA    0   NA  : 156-187
3k8kA     0    0    0   NA  : 362-407
3k8kA     1    0   NA    0  : 405-427
3k8kA     0    1    0   NA  : 425-468
3k8kA     0   NA    0   NA  : 466-507
3k8uA     3   NA   NA   -4  : 63-88
3k8uA     0   NA    0    3  : 118-140
3k93A     0    4    0    0  : 108-158
3k94A     1    0    0    4  : 2-30
3k94A     0    1    4    0  : 25-48
3k94A     0    0    0   NA  : 47-72
3k94A     0   NA    1    0  : 71-99
3k94A    NA    0    0   NA  : 96-128
3ka7A     0    0    0    2  : 2-29
3ka7A     0   NA    0   NA  : 326-370
3kanB     0   -1    0   NA  : 2-42
3kanB     0    1    0   NA  : 57-101
3kbgA     0   NA    0   NA  : 180-190
3kbqA     0    1    0   NA  : 5-45
3kbqA     0   NA    1   -1  : 38-69
3kc2A     0    1    2   NA  : 48-80
3kc2A    -2    0    0   NA  : 95-117
3kc2A     2   NA    1    1  : 115-160
3kc2A    NA    0    1    1  : 157-202
3kc2A     0    1    2    2  : 292-316
3kc2A     0    0    2   NA  : 313-336
3kd4A     0   NA    0   NA  : 260-285
3kd6A     0    0    0    2  : 122-148
3kd6A     3    0    2    0  : 145-175
3kd6A     0    3    0   NA  : 171-206
3ke3A     0   NA   NA    0  : 52-81
3ke3A     0   NA    0   NA  : 76-106
3ke3A     0   NA    0    2  : 138-174
3ke3A     1    0    2    0  : 170-195
3ke7B     5   NA    2   NA  : 54-85
3kebA     0   NA    0    0  : 40-55
3kebA     1    0    0    2  : 51-89
3kebA     0    1    2    2  : 84-112
3keoB     1    0    0   NA  : 85-117
3keoB     0    1   NA   NA  : 110-136
3keoB     0   NA   NA    0  : 133-154
3keoB     0    0    0    0  : 151-178
3keoB     0    0    0   NA  : 175-194
3keyA     0   NA    0   NA  : 113-161
3kffA     3   NA    0    3  : 17-26
3kffA     0    0    1   NA  : 112-150
3kfwX     0    0    2   NA  : 88-117
3kfwX     0    2    0   NA  : 122-146
3kg0A    -1    0    0   NA  : 24-63
3kg0A     0    0    0   NA  : 70-110
3kgkA     0    0    0   NA  : 4-46
3kgwA     0   NA   NA    0  : 76-105
3kgwA     0   NA    0   NA  : 100-128
3kgwA     0   NA   NA    0  : 123-155
3kgwA     2    0    2    0  : 180-207
3kgyB     1    1    3   -1  : 96-126
3kgyB     0    3    0    1  : 141-167
3kgyB    NA   -1    1   -1  : 164-190
3kgyB     0    0    0   NA  : 185-219
3kh0B     0   NA    0    3  : 38-77
3kh0B     3   NA   NA   -4  : 83-108
3khiA     0    1    1   NA  : 91-132
3khnB     0    2    0    2  : 44-89
3khnB     0   -1    2   NA  : 83-134
3kizA     0    0    0   NA  : 103-151
3kizA     2   NA    0    1  : 285-309
3kizA     0    1    1    4  : 341-373
3kjhA    -1   -2   -1    0  : 2-35
3kjhA     0    2    1    0  : 97-138
3kjhA     1    0    2    0  : 135-161
3kjhA     3    2    0    2  : 157-193
3kjhA     0    3    2   NA  : 186-216
3kk7B    NA    0    1    0  : 407-458
3kk7B     2    5    0   NA  : 451-472
3kk7B    -2    0    0   NA  : 499-540
3kkfA    -1    0    0   NA  : 6-47
3kkfA     0    0    0   NA  : 54-94
3kkgA     5   NA    2   NA  : 51-81
3kkiB     0   NA   -1    0  : 121-149
3kkiB     0   NA    0   NA  : 145-170
3kkiB     0   NA    1    0  : 166-193
3kkiB     0   NA    0    2  : 189-222
3kkiB     2    0    2    0  : 218-253
3kklA     1    0    0    4  : 5-49
3kklA     0    1    4   NA  : 44-90
3kklA     0   NA    1    0  : 89-104
3kklA     1    0    0    1  : 101-137
3kklA     0   NA    0   NA  : 161-198
3kkzA     1   NA    0    1  : 49-76
3kkzA     0    1    1   NA  : 71-102
3kkzA     0   NA   NA    0  : 98-121
3kkzA     4   NA    0   -1  : 117-153
3kkzA     0    4    0   NA  : 145-195
3kljA     0    0    1   NA  : 35-80
3kljA     0    0    0    2  : 149-175
3kljA     0    0    2   NA  : 172-206
3kljA     0   NA    0   NA  : 205-225
3klkA     0    0    2   NA  : 282-323
3klkA     0    0    0    0  : 666-704
3klkA     0   NA   -6    0  : 770-784
3kmaA     0    5    2   NA  : 29-54
3knzD     0   -1    0   NA  : 53-83
3knzD     0   NA    0    0  : 80-104
3knzD     0    1    0    2  : 100-130
3knzD    -1    0    2   NA  : 126-145
3knzD     0   NA    0   NA  : 226-257
3knzD     0   NA    0    1  : 253-278
3knzD     1   NA    1    3  : 274-304
3knzD     0    1    3   NA  : 300-315
3kosA     0   NA    0   NA  : 12-48
3kosA     0   NA    4   NA  : 41-66
3kosA     0   NA    0   NA  : 61-79
3kosA     0   NA    0   NA  : 106-135
3kosA     0   NA    0    1  : 133-156
3kp8A     0    1    1   NA  : 17-45
3kq5A     3   NA   NA    0  : 133-157
3kq5A     2    1    0   NA  : 277-326
3kqnA     0   NA    0    0  : 10-41
3kqnA     0    1    1    1  : 37-65
3kqnA     0    1    0    0  : 77-101
3kqnA     1   -1    0    0  : 98-133
3kqnA     0    0    1   NA  : 175-203
3kqnA     0   NA   -1    0  : 200-222
3kqnA     0    0   NA   -1  : 218-239
3kqnA     0   NA    0   NA  : 408-422
3ksnA     0    2    0   NA  : 76-110
3ksnA     1   NA    0   NA  : 150-180
3ksuA     1    0    0    0  : 13-42
3ksuA     0    1    0   NA  : 37-69
3ksuA     0   NA    1    0  : 64-97
3ksuA     2    1    0    3  : 142-191
3ksxA     0   NA    0   NA  : 30-64
3ksxA     0   NA   NA    0  : 59-85
3ksxA     1   NA    0   NA  : 82-106
3ksxA     0   NA    0   NA  : 133-164
3ksxA     0   NA    1   NA  : 161-185
3ksxA     0   NA    0   NA  : 181-202
3ktaB     0   NA    0   NA  : 89-123
3ktcB     3    1    1    0  : 10-55
3ktcB     0    3    0    3  : 50-82
3ktcB    NA    0    3    1  : 76-126
3ktcB     0    3    2   NA  : 197-230
3ktcB     0   NA    0   NA  : 226-270
3kvnA     1    0    1    0  : 149-195
3kw0A     0   NA    2   -4  : 30-50
3kw0A     2   NA    0   NA  : 89-118
3kw2B     0   NA   -3   -4  : 8-42
3kw2B     2    0    1    0  : 79-111
3kw2B     0    2    0   NA  : 106-149
3kw2B     0   NA    0    2  : 143-166
3kw2B    NA    0    0    0  : 162-197
3kw2B    NA    0    2   NA  : 193-219
3kwlA     0   NA   -1    0  : 41-75
3kwlA     0   NA   -3   -2  : 78-100
3kwlA    -2   -1    0   NA  : 253-284
3kwlA     2   NA    1    2  : 283-325
3kwlA    -1    0    0   NA  : 452-484
3kxpB    NA   -1    0    1  : 70-100
3kxpB    NA   -3   NA    0  : 96-141
3kxpB     0    1    0    3  : 136-165
3kxpB     0    2    2   NA  : 258-289
3kxrA     1   NA   -2    0  : 66-94
3kxrA     0   NA   -3    0  : 129-153
3kxwA     0   -1    0   NA  : 67-94
3kxwA     0   NA    2   -2  : 91-121
3kxwA     0    3   NA    0  : 143-174
3kxwA     0   NA    0   -2  : 211-239
3kxwA     0   -2    0    0  : 237-266
3kxwA     0   NA    0    1  : 263-296
3kxwA     0    0    1   NA  : 293-325
3kxwA     0    0    4    0  : 499-544
3kyfA     0   NA   NA    0  : 5-31
3kyzA     0   NA    0   NA  : 57-104
3kzhB     0   NA    0   NA  : 64-91
3kzhB     0   NA    0    2  : 139-165
3kzhB     0    0    2    0  : 162-186
3kzhB     3    0    0    1  : 185-225
3kzpA     0   NA    0    1  : 75-107
3kzpA     0    0    1   NA  : 103-146
3kzpA     3    0   NA    0  : 143-172
3kzpA     2    3    0    2  : 168-207
3kzpA     0    2    2   NA  : 201-228
3kzpA     0   NA    2   NA  : 225-234
3kzqE     0    1    1   NA  : 3-40
3kzxA     0    1    2   NA  : 122-150
3kzxA     0   NA    0    0  : 149-184
3kzxA     1    1    0    3  : 181-203
3kzxA     0    1    3   NA  : 199-215
3l00A     0   NA    0   NA  : 115-152
3l0qA     0   NA    3   NA  : 290-310
3l0qA    NA    0    0    1  : 445-473
3l1wD     2    2   NA    0  : 2-44
3l1wD     0    2    0   NA  : 38-64
3l1wD     0   NA    1    0  : 126-166
3l1wD     0    0    1   NA  : 161-185
3l2bB     1   NA    0    0  : 104-126
3l2bB     1    1    0    1  : 123-147
3l2bB     0    1    1    0  : 143-170
3l2bB     0   NA   -3    0  : 199-223
3l3sI    -1    0    0    1  : 17-57
3l46A    -3    0    0   NA  : 26-51
3l46A     3   NA    1    0  : 50-64
3l46A     0    0    0   NA  : 61-84
3l49D     0    0    0   NA  : 7-42
3l49D     0   NA    2    0  : 37-68
3l49D     0    0    0    2  : 65-92
3l49D     1    0    2    0  : 89-104
3l49D    -2    0    0   NA  : 126-159
3l49D     2   NA    2    0  : 157-196
3l49D     3    0    0    1  : 194-224
3l49D     0    3    1    2  : 219-245
3l4eA     0   NA   -1    0  : 4-33
3l4eA    -1    0    0   NA  : 29-62
3l4eA     1   NA    1    1  : 59-85
3l4eA     1    0    1   -1  : 82-119
3l4eA     0   NA    0   NA  : 157-186
3l51A     0    0    0   NA  : 47-72
3l51A     0    0    0    0  : 123-146
3l51B     0    0    0   NA  : 47-74
3l51B     0   NA    0    0  : 120-143
3l5oB     0   -1    0   NA  : 143-166
3l5oB     0   NA    1    1  : 162-193
3l5oB     0    1    1    1  : 189-218
3l5oB     4    0    1    0  : 215-241
3l6bA     2    2    0    1  : 79-107
3l6bA     0    2    1   NA  : 102-128
3l6bA     0   NA    0   NA  : 124-150
3l6bA     2   NA    0    3  : 179-211
3l6tB     1   NA    2   NA  : 5-40
3l7vA    NA   NA   -1   -1  : 38-64
3l7vA     0    1    2   NA  : 67-96
3l7vA     2    2    1    0  : 185-216
3l7vA     0   -1    0   NA  : 265-289
3l81A     0   NA    0   NA  : 83-98
3l82B    -1   -3    2   NA  : 18-47
3l82B     1    3    1    0  : 128-171
3l82B     0    1    0   NA  : 165-203
3l8dA     1   NA    0    0  : 57-82
3l8dA     0    1    0   NA  : 78-104
3l8dA     0   NA    0   NA  : 100-123
3l8dA     2   NA   NA   -1  : 119-154
3l8dA     0    2    0   NA  : 148-200
3l8eA     3   -1    0    2  : 7-54
3l8eA     0    3    2   NA  : 48-92
3l8eA     0   NA    1    0  : 88-135
3l8eA     1    1    0    2  : 132-155
3l8eA     0    1    2   NA  : 151-173
3l9aX     1    1    1   NA  : 40-66
3l9aX     0   NA    0   NA  : 61-83
3la7A    NA    0    0   NA  : 187-226
3laxA    -1    0    4   NA  : 43-87
3lc0A     1   NA    1   NA  : 70-92
3lc0A    -2    0    0   NA  : 364-393
3lc0A     2   NA    0    0  : 391-418
3lccA     2   NA    0    2  : 68-95
3lccA     0    2    2   NA  : 89-121
3lccA     0   NA    2    0  : 117-138
3lccA     2   NA    0   NA  : 135-171
3lccA     0    2    0   NA  : 166-205
3ld1A     0    3    1   NA  : 57-76
3ld1A     3   NA    0   NA  : 294-308
3ld1A     0   NA   NA    0  : 302-322
3ldtA     0    2   NA    0  : 47-93
3ldtA    -3    0    0   NA  : 88-130
3lduA     0    2    1   NA  : 7-36
3lduA     0    1    2    0  : 39-70
3lduA     0   NA    0   NA  : 63-104
3lduA     0    2    0   NA  : 260-290
3lduA     0   NA    0    0  : 286-307
3lduA     2   NA    0    1  : 304-344
3lduA     3    2    2   NA  : 339-365
3ledA     0   NA    0   NA  : 141-173
3ledA     0   NA   NA   -2  : 169-205
3ledA     0    2    6    0  : 225-251
3lfjB    -1    0    2    1  : 22-54
3lfjB     0   NA    1   NA  : 50-81
3lfjB     0   NA   -2    0  : 78-104
3lfjB     1   NA   NA    0  : 98-127
3lfkB     2   NA    0   NA  : 52-84
3lfrB     0   NA   -3    0  : 18-42
3lfrB     0   NA   -2    0  : 81-106
3lftB     0    0    0   NA  : 5-43
3lftB     0   NA    1    0  : 39-69
3lftB     0    0    0    0  : 66-89
3lftB     2    0    0    3  : 86-115
3lftB     0   -1    0   NA  : 135-167
3lftB     0   NA    1    1  : 164-192
3lftB     0    1    1   NA  : 189-218
3lftB     0    0    2   NA  : 268-294
3lfuA    -1    0    0    1  : 25-60
3lfuA     0    0    1   NA  : 57-88
3lfuA     2    0    0    2  : 216-247
3lfuA     1    2    0   NA  : 242-279
3lfuA     0    3    0   NA  : 318-354
3lfuA     0    1    0   NA  : 350-376
3lfuA     0    2    0    0  : 554-572
3lfuA     3   -1    0   NA  : 569-615
3lgdA     0   NA    2   NA  : 118-138
3lgdA     3    1    0    2  : 217-267
3lgdA     0    3    2   NA  : 260-299
3lgdA     0   NA   -1    0  : 330-358
3lgdA    NA    0    0    0  : 356-381
3lgdA     0   NA    0   NA  : 379-412
3lhiA     0   NA   -2    0  : 4-40
3lhiA     0   -1    0    1  : 36-67
3lhiA     2   NA    2    0  : 98-133
3lhiA     0    2    2    0  : 188-230
3lhlA     1   NA    0   NA  : 58-95
3lhlA    NA    0    1    1  : 90-120
3lhlA     2   -1    1    1  : 116-158
3lhlA     0    2    1   NA  : 153-179
3lhlA     0   NA   -1    0  : 176-202
3lhlA     0    1    0   NA  : 196-247
3lhoA     0    5    0   NA  : 39-74
3lhoA     2    1    3   NA  : 166-203
3lhsA     0   -2   NA    0  : 26-47
3lhsA     0    0    0   NA  : 46-69
3lhsA     0   NA    0    1  : 68-92
3lhsA     0    2    1   NA  : 88-112
3lhsA     1   -3    2   NA  : 174-210
3lhsA     1    2    0    1  : 213-233
3lhsA     0   NA    1   NA  : 228-267
3lhxA     0   NA    0   NA  : 55-81
3lhxA     0   NA    0    2  : 132-168
3lhxA     2    0    2    0  : 164-199
3lhxA     0    2    0    0  : 195-230
3liuB     0    1    1   NA  : 238-263
3liuB     0   NA    0   NA  : 347-366
3lkbB     0   NA    0   NA  : 6-55
3lkbB     0   NA   NA    0  : 47-81
3lkbB     0   NA    0   NA  : 79-103
3lkbB     0    0    0   NA  : 145-179
3lkbB     0   NA    1    0  : 173-205
3lkbB    -1    0    0    2  : 201-229
3lkbB     2   -1    2   -2  : 226-253
3lkdB     2   NA    0    1  : 224-255
3lkdB     0    2    1   NA  : 250-282
3lkdB     0   NA    1    0  : 278-303
3lkdB     0    2    0   NA  : 353-387
3lkeC     0    0   NA    0  : 14-56
3ll3B     0   NA    0   NA  : 171-208
3ll3B     1    3    3   NA  : 263-286
3ll3B    NA   -1    0    0  : 397-424
3ll5D     0   -1    0   NA  : 6-47
3ll5D     2   NA    0   NA  : 99-131
3ll7A     2   -1    0    0  : 96-122
3ll7A     0    2    0   NA  : 117-149
3ll7A     0   NA    1    0  : 144-169
3ll7A     4    2    0    3  : 204-233
3ll7A    -2    0    1   NA  : 293-318
3ll7A     0    1    0    3  : 326-347
3ll7A     1    6    0   NA  : 337-367
3llcA    NA   -1    0    1  : 39-72
3llcA    NA   -4   -1    0  : 68-113
3llcA     0    1    0    4  : 107-143
3llcA     0    2    0   NA  : 209-242
3lloA     3   NA   NA    0  : 16-36
3lloA    -1    0    0    0  : 31-70
3lloA     0   -1    0    3  : 66-102
3lloA     0    0    3   NA  : 98-128
3lluA     1    0    1    0  : 71-104
3lluA     0    3    0    2  : 98-137
3lluA    -1    0    2   NA  : 131-176
3llvA     1    0    0    2  : 9-36
3llvA     0    1    2   NA  : 32-54
3llvA     0   NA    0    1  : 52-76
3llvA     2    0    1    1  : 73-103
3llvA     0    2    1   NA  : 99-122
3lm2A     0   NA    0    1  : 29-62
3lm2A    -1   -1    1   NA  : 185-205
3lm3A     2   NA   -1    0  : 147-172
3lm3A     0    2    0   NA  : 168-216
3lo8A     1    1    0    1  : 162-202
3lo8A     0    1    1   NA  : 195-231
3lo8A     0   NA    1    1  : 225-269
3lo8A    -1   -1    1   NA  : 265-308
3lodA    NA   -2   -1    0  : 75-115
3lodA     0   NA    2   NA  : 110-133
3logC    NA   NA    0   -1  : 18-52
3logC     0   NA   NA    0  : 80-112
3logC     2    7    0   NA  : 207-243
3lopA     0   NA    0   NA  : 6-53
3lopA     0   NA    3    0  : 47-78
3lopA     0   NA    0    0  : 77-103
3lopA     0    0    0   NA  : 102-119
3lopA     0    1    2   NA  : 144-178
3lopA     0   NA    0    0  : 175-203
3lopA    -1   -1    0    2  : 199-227
3lopA    NA   -1    2   -1  : 224-252
3loqA    NA   NA    0    2  : 23-56
3loqA     0   NA    0   -1  : 127-159
3loqA     2   NA    0    1  : 172-206
3loqA     0    2    1   NA  : 200-235
3loqA     0   NA    2    0  : 230-258
3loqA     0   NA    0    0  : 255-288
3louB     0    2    0   NA  : 11-46
3louB    -2    0    2   NA  : 51-91
3louB     1    0    0    4  : 97-130
3louB     0    1    4   NA  : 124-148
3louB     0   NA    1    1  : 146-177
3louB    NA    0    1    1  : 174-202
3lovA     0    0    0    2  : 6-35
3lovA     0   NA    0   NA  : 62-84
3lovA     1   NA    1   NA  : 358-406
3lp5A    NA   -1    0    1  : 7-42
3lp5A    NA    0   -2    0  : 62-105
3lp5A     0    1    0    3  : 99-134
3lp5A     1    0    3    0  : 127-172
3lp5A     0    1    0   NA  : 167-206
3lqbA    -2   -1    0   NA  : 20-55
3lqbA     2   NA   NA    0  : 51-66
3lqcA     0   NA   -2    0  : 7-48
3lqkA     0    0    0   NA  : 9-41
3lqkA     0    0    1    0  : 89-128
3lqnA     0   NA   -2    0  : 99-122
3lqvB    -1    0    0   NA  : 10-40
3lrtB     0    0    0    1  : 50-83
3lrtB     2    0    1    1  : 80-121
3lrtB     0    2    1   NA  : 117-139
3lrtB     5   NA    1    2  : 156-186
3ls9A     1   NA    0   NA  : 31-49
3ls9A     2    0    0    1  : 125-160
3ls9A     4    0    4    0  : 204-239
3ls9A     0    4    0    1  : 235-274
3ls9A    NA    0    1    1  : 270-295
3ls9A     0   NA    1   NA  : 292-322
3ltiA     2   NA   NA   NA  : 137-150
3luaA     0    0    0   NA  : 6-35
3luaA     0   NA    2    0  : 31-56
3luaA     2    0    0    2  : 54-88
3luaA     0    2    2   NA  : 84-109
3lubJ    -3    0    0   NA  : 24-68
3lubJ     0    0    0   NA  : 113-145
3lufB     0    0    0   NA  : 6-35
3lufB     0   NA    2    0  : 31-54
3lufB     2    0    0    2  : 52-81
3lufB     0    2    2   NA  : 77-102
3lufB     0   -1    0   NA  : 126-154
3lufB     0   NA   NA    0  : 150-176
3lufB     1    1    0    2  : 172-206
3lufB     0    1    2   NA  : 201-227
3lurB     0   NA   -2    0  : 5-21
3lurB     0    5   NA    0  : 12-64
3lurB     2   NA    5   NA  : 70-92
3lurB     0   NA   -2    0  : 88-103
3lurB     0    4   NA   -2  : 95-138
3luyA    -1   -2    0   NA  : 112-134
3luyA     1   NA    0   NA  : 133-155
3luyA     0    2    0   NA  : 151-169
3lvjD     1   NA   -1    0  : 11-44
3lvjD     0    1    1   NA  : 39-68
3lvuC     0   NA    0   NA  : 129-164
3lvuC     0   NA    3    0  : 158-186
3lw7B    -1   -2    1   NA  : 3-30
3lw7B     1    0    0    3  : 81-109
3lwaA     0    2    0    4  : 61-105
3lwaA     0    0    4   NA  : 99-129
3lwtX     0   NA    3   NA  : 39-56
3lwxA     0   NA    0   NA  : 153-168
3lx3A     0   NA   NA    0  : 124-167
3lxqA     0    1    1    0  : 87-123
3lxqA     0   -1    2   NA  : 175-202
3lxzC     0    1    0   NA  : 4-32
3ly7A    -3   -2    0   NA  : 58-101
3ly7A     3   NA    1    0  : 98-122
3lydB     0    5    3   NA  : 52-92
3lyeA     0   NA   NA    0  : 27-51
3lyeA     1    0    0    1  : 49-94
3lyeA     2    1    1    0  : 91-123
3lyeA     1    2    0    2  : 119-169
3lyeA     0    1    2   NA  : 164-197
3lyeA     0   NA    0   NA  : 194-223
3lyeA     0   NA    0    0  : 219-247
3lygA     5   NA    1   NA  : 41-72
3lyhB     0    1    1   NA  : 7-42
3lyhB     0   NA   -1    0  : 38-69
3lyhB    -2   -1    0   NA  : 64-99
3lypB     0    1    0   NA  : 10-38
3m0fB     0    0    0   NA  : 4-31
3m0mD    -1    0    0   NA  : 97-123
3m0mD     1    3    2    2  : 249-282
3m0mD     0    1    2   NA  : 277-326
3m0zA     2   NA    0    2  : 17-43
3m0zA     0    2    2    1  : 38-71
3m0zA    NA    0    1    0  : 68-97
3m0zA     2   NA    0    3  : 94-120
3m0zA     0    0    0   NA  : 162-192
3m1rB     3   NA   NA    0  : 29-44
3m1rB     0    3    0   NA  : 87-126
3m1rB     1    0    0    2  : 121-152
3m1rB     2   -1    2    1  : 147-191
3m1rB     0    2    1   NA  : 186-213
3m1rB     0   NA    0    1  : 210-245
3m1rB     0    1    1   NA  : 239-289
3m1uB    -1    0   NA    0  : 116-127
3m1uB     0   NA   -2   -1  : 152-167
3m1uB     0   NA    0   NA  : 182-192
3m1uB     0   NA    0   NA  : 256-270
3m1uB     0   NA    0   NA  : 330-359
3m1xA     2    3    1    2  : 49-102
3m1xA     0    0    2   NA  : 95-130
3m2tA     0    0    0    5  : 6-37
3m2tA     0    0    5   NA  : 31-57
3m2tA     0   NA    2    0  : 56-74
3m2tA     0    0    0    1  : 71-97
3m2tA     0    0    1   NA  : 94-124
3m2tA     0    0    0   NA  : 149-205
3m33A     1   NA    0    2  : 51-77
3m33A     0    1    2   NA  : 72-97
3m33A     0   NA    1    0  : 94-118
3m33A     1   NA    0   NA  : 114-142
3m33A     7    1    0   11  : 137-173
3m3hA     1   NA    1    2  : 91-117
3m3pA     0    1    0   NA  : 6-35
3m3pA     0   NA    1    0  : 31-54
3m3pA     1   -1    0   NA  : 52-88
3m4iA     0    0    0   NA  : 20-47
3m4iA    NA    0    0    1  : 94-131
3m4iA     0   NA    0   NA  : 146-176
3m4rA     1    1    0   NA  : 127-159
3m4rA     0   NA    0   -3  : 157-185
3m4wD     0   NA    0   NA  : 78-113
3m6nC     0    0    0    0  : 42-93
3m84B     2   NA    2    3  : 61-114
3m84B     0    1    3   NA  : 104-147
3m84B     2   NA    0    1  : 251-276
3m84B     0    1    1    4  : 309-342
3m89A     1   NA    2    2  : 45-79
3m89A     0    1    2   NA  : 75-98
3m89A     1   NA    1    0  : 150-188
3m89A     0    1    0   NA  : 182-232
3m89A     0   NA    0   NA  : 302-347
3m9lA     0    1    3   NA  : 88-119
3m9lA     0   NA    1    0  : 118-151
3m9lA     0    1    0    2  : 148-169
3m9lA     0    0    2   NA  : 166-184
3m9qA     4   NA    1   NA  : 74-82
3madA     0   NA    0    0  : 162-198
3madA     0   NA    0   NA  : 194-219
3madA     0   NA    0    2  : 215-246
3madA     0   NA    2    2  : 240-275
3madA     1    0    2    0  : 271-308
3madA    NA    0    2   NA  : 408-435
3mahA    -1    0    2   NA  : 11-54
3mahA     8    2    0    8  : 58-94
3mahA    -1    0    3   NA  : 80-121
3majA    NA    0    0    1  : 129-162
3majA     1   NA    1    1  : 159-184
3majA     1    1    1    1  : 181-213
3majA    -1   -1    2    0  : 210-242
3majA     0    0    0    1  : 240-267
3majA     0    0    1   NA  : 265-290
3maoA     1   NA    0   NA  : 38-52
3mb2D     0   NA    0   NA  : 2-46
3mb5A    NA    0    0    1  : 96-125
3mb5A     0   NA    1   NA  : 120-151
3mb5A     0   NA    1    0  : 147-168
3mb5A     2    0    0    0  : 165-194
3mb5A     0    2    2   NA  : 189-220
3mbkA     0   -1    2   NA  : 82-112
3mc3A     0    1    0    2  : 17-53
3mc3A     1    0    2    2  : 48-94
3mc3A     0    1    2   NA  : 90-116
3mc3A     0   NA    1   NA  : 114-133
3mcwB     2    0    1    2  : 14-60
3mcwB     0    2    2   NA  : 55-93
3mcwB     0   NA   -1    0  : 90-120
3mcwB     0    0    0    2  : 115-148
3mczA     1   NA    0    1  : 182-210
3mczA     0    1    1   NA  : 205-235
3mczA     0   NA    1    0  : 231-255
3mczA     2   NA    0    0  : 251-288
3md1A    -1    0    0   NA  : 2-33
3md7A     0   -1    4   -2  : 77-104
3md7A     1    0   -2    0  : 103-134
3md7A     0    1    0   NA  : 130-166
3md7A     1   NA    0    0  : 204-230
3md7A     0    1    0    1  : 226-261
3md7A    -1    0    1   NA  : 257-282
3mdnC    -1   -1    3   NA  : 221-238
3mdpA     0   NA    0    2  : 29-55
3mdqA     0   NA    2    3  : 27-81
3mdqA     0   NA    3   NA  : 77-108
3mduA     1   NA    1   NA  : 28-43
3mduA     0    2    0    2  : 115-156
3mduA     3   NA    0    0  : 203-233
3mduA     0    3    0    1  : 229-269
3mduA    NA    0    1    1  : 265-290
3mduA     0   NA    1   NA  : 287-317
3me7A     0   NA    0    0  : 20-36
3me7A     0   NA    0    1  : 31-71
3me7A    NA    0    1    3  : 66-100
3memA     5   NA    3    2  : 69-102
3merB     0   -2    0   NA  : 32-56
3merB     0   NA    1    0  : 53-101
3merB     2    2    0    0  : 97-132
3merB     2    2    0   NA  : 126-173
3mfbB     0   NA    1   NA  : 94-134
3mfiA     0   NA    0    0  : 461-510
3mg9A     0   NA    1    2  : 70-98
3mgdB    -6   -3    2   NA  : 83-122
3mggB     2   -2    0    1  : 40-68
3mggB     0    2    1   NA  : 63-93
3mggB     0   NA    1    0  : 89-112
3mggB    10    2    0    0  : 108-151
3mggB     0   10    0   NA  : 137-202
3mhxB     0   NA    0   NA  : 62-83
3milA     0    1    0   NA  : 5-50
3milA     0   NA    0    2  : 45-78
3milA     1   -1    2    3  : 73-119
3mj0A     1   NA   NA    0  : 2-42
3mjeA    NA   NA    0    0  : 25-49
3mjeA     0    1    0   NA  : 46-74
3mjeA     0   NA    0    0  : 71-102
3mjeA     2   -1    0    0  : 100-144
3mjeA     0    2    0    3  : 140-184
3mjeA     1   NA    0    0  : 216-245
3mjeA    NA    0    0    0  : 241-271
3mjeA     0   NA    0   NA  : 266-298
3mjeA     0   NA    0    3  : 293-325
3mjeA     0    3    1    1  : 370-414
3mjfA     0    1    0    1  : 6-35
3mjfA    -2    0    1   NA  : 31-48
3mjfA     2   NA    0    1  : 47-73
3mjfA    -1   -1    1   NA  : 70-95
3mjfA     0   NA   -1    0  : 125-148
3mjfA     0   NA   -1    0  : 158-190
3mkcA     2   NA   NA    0  : 141-179
3mkcA     0    2    0    3  : 175-211
3mkcA     0    0    3   NA  : 207-238
3mkcA     0   NA    0    0  : 261-284
3mkcA     0    0    0   NA  : 283-311
3ml1A     1    1    0    2  : 181-216
3ml1A     0    1    2   NA  : 211-231
3ml1A    -1   -1    1   NA  : 340-378
3mmgA     0   NA    1   NA  : 62-76
3mmgA     0   NA    0   NA  : 121-133
3mmpG     0   NA    0   NA  : 462-473
3moiA     0    0    0    5  : 3-34
3moiA     0    0    5   NA  : 28-53
3moiA     0   NA    2    0  : 52-70
3moiA     0    0    0    1  : 67-93
3moiA    -1    0    1   NA  : 90-119
3mpkA     0   NA    3   NA  : 72-96
3mpkA     0   NA    0   NA  : 141-166
3mpkA     0   NA    1   NA  : 162-187
3mpkA     0   NA    0   NA  : 183-208
3mqdA     2   NA    0   -1  : 175-210
3mqdA     0    1    7    0  : 253-283
3mqdA     0   NA    2   NA  : 275-315
3mqzA     0    1    2   NA  : 107-148
3mstA     0   NA    0   NA  : 22-47
3mstA     0   NA    0   NA  : 45-61
3mstA     0   NA    0    4  : 57-77
3mstA     0   NA    0   NA  : 91-118
3mstA     0   NA    1    0  : 115-137
3mstA     0   NA    2   NA  : 133-145
3mszA     0    1    1   NA  : 6-35
3mt0A    NA   NA    0    1  : 9-43
3mt0A     0    2    1   NA  : 37-72
3mt0A     0   NA    2    0  : 67-96
3mt0A     0   NA    0   -1  : 93-126
3mt0A     3   NA    0    3  : 136-178
3mt0A     0    3    3   NA  : 171-222
3mt0A     0   NA   NA    0  : 218-244
3mt0A     0   NA    0   NA  : 240-274
3mtkB    -1    0    3   NA  : 37-82
3mtqB     0    2    2   NA  : 22-55
3mtqB     0   NA    0    1  : 50-84
3mtqB     0   -2    1   NA  : 79-108
3mtwA     0   NA    1   NA  : 31-50
3mtwA     0   NA    0    2  : 60-107
3mtwA     0    0    2   NA  : 102-134
3mtwA     1   NA    0    1  : 184-227
3mtwA     0    1    1    0  : 223-246
3mtwA    -1    0    0   NA  : 243-266
3mw8A     0   NA    0   NA  : 4-29
3mw8A     0   -1    0    2  : 53-80
3mw8A     0    0    2   NA  : 77-98
3mw8A     0   NA   -1    0  : 97-127
3mw8A     0    1    0   NA  : 122-150
3mw8A     1   NA    0    1  : 175-206
3mw8A     0    1    1   NA  : 203-225
3mxoB     0    1    3    0  : 11-61
3mxoB     0   NA    0   NA  : 58-85
3n01A    -1    0    0   NA  : 2-41
3n01A    NA    0    0   NA  : 44-86
3n0aA    NA    0    0    2  : 31-68
3n0aA     0    0    2   NA  : 64-85
3n0aA     0   NA    0    1  : 83-121
3n0rA     0   -1    0   NA  : 162-191
3n0rA     0   NA    1    1  : 186-212
3n0rA     1    1    1    2  : 208-240
3n0rA     0    1    2   NA  : 236-259
3n0xA     0    7    3    0  : 45-79
3n0xA     0   NA    0    0  : 77-102
3n0xA     0    0    0   NA  : 100-121
3n0xA     0    2    1   NA  : 142-178
3n0xA     0   NA    0    2  : 171-207
3n0xA    -1   -2    2   NA  : 202-232
3n10A     2   NA    1    7  : 9-47
3n10A     1   NA    0   NA  : 83-118
3n17A     3   NA    2    0  : 8-41
3n17A    NA    3    0   NA  : 34-80
3n17A     0   NA   NA    0  : 74-116
3n17A    -1    0    0   NA  : 112-160
3n2wC     0   NA    1   NA  : 95-134
3n2wC     5   -4    0    0  : 251-301
3n3yB    -1    0    2   NA  : 64-90
3n40P     3   NA    1   NA  : 296-316
3n4jA     0    1    0    2  : 6-35
3n4jA     0    0    2   NA  : 31-63
3n4jA     0   NA    0    2  : 61-86
3n4jA    NA    0    0    0  : 83-107
3n4jA    NA   -1    2   NA  : 104-128
3n4pD     0    3    0    1  : 91-138
3n4pD    NA    0    1    2  : 133-169
3n54B     1   NA    0   NA  : 74-109
3n6tA    -1   -2    0   NA  : 2-35
3n6tA     1   NA    4   -2  : 31-57
3n6tA     1    2    0   NA  : 54-74
3n6tA     0   NA    0   NA  : 101-131
3n6tA     0   NA    0   NA  : 128-152
3n6tA     0   NA    0   NA  : 148-167
3n6xA     0    0    2   NA  : 220-247
3n6xA    -1    0    0   NA  : 272-310
3n6xA     1   NA    0    0  : 347-369
3n6xA     0   NA    0    1  : 378-406
3n6zA     0   NA   -2    0  : 50-75
3n75D    -1   -2    0   NA  : 3-34
3n75D     1   NA    0    3  : 32-58
3n75D     0    2    3    0  : 52-82
3n75D     0    0    0   NA  : 79-103
3n75D     0   NA   -2    0  : 212-241
3n75D     0   NA    0   NA  : 237-262
3n75D     0   NA    2   -1  : 258-304
3n75D     2    0    0    1  : 326-364
3n79A     1    0    1   NA  : 3-37
3n79A     1    1    0   NA  : 41-77
3n79A     0    1    1   NA  : 96-128
3n79A     0    1    1   NA  : 135-171
3n7xA    -1    0   NA    0  : 149-164
3n7xA     0   NA    0   NA  : 179-203
3na2D    NA    0    1   NA  : 116-154
3na5A     0   NA    0    0  : 70-109
3na5A    NA    0    0    0  : 105-136
3na5A    NA    0    0    1  : 133-167
3na5A     0   -1    0   NA  : 255-281
3na5A     0   NA    1   NA  : 368-393
3na6A     0    0   -1    0  : 51-88
3na6A     0    3    0    0  : 156-186
3napA     1   NA    2   NA  : 148-164
3nb0C     2   -1    1   NA  : 29-68
3nb0C     0    2    0   NA  : 63-80
3nb0C     0    1    1    2  : 183-211
3nb0C     0   NA    0    1  : 332-376
3nb0C     1   NA    3    1  : 492-523
3nb0C     2   NA    1    0  : 521-548
3nb0C     0    2    0   NA  : 545-574
3nb2B     0   NA    0   NA  : 78-100
3nbmA     0    1    0   NA  : 7-43
3nbmA     0   NA    2    0  : 37-59
3nbmA     0   -1    0   NA  : 56-83
3nd1B     0    1    2    0  : 22-54
3nd1B     0   NA    0   NA  : 50-85
3nd1B     0   NA   -2    0  : 81-131
3nd1B     0   NA    0   NA  : 125-159
3nd1B     0   NA   -1   -1  : 184-206
3nd1B    NA    0    0    1  : 202-227
3nd1B     1   NA    0   NA  : 235-270
3ndhB     0    6    3    0  : 97-141
3nekA     0    4   NA    0  : 42-80
3nekA     3   NA    1    3  : 121-158
3nekA     0    2    1   NA  : 149-180
3nekA     0   NA    4   NA  : 224-234
3nfiE     1   NA    0   NA  : 178-207
3nftA     0   NA    0   NA  : 194-215
3ng9F     0   NA    0   NA  : 619-640
3ngwA     0    0    3   NA  : 40-63
3ngwA     0   NA   NA    0  : 62-90
3ni8A     1   NA    1   NA  : 21-55
3njcB    NA    0    0   NA  : 92-140
3njdA     0    0    0    1  : 45-87
3njeA     7   NA   NA    0  : 133-161
3nk6B     0   NA    0   NA  : 11-38
3nk6B     0   NA    1    3  : 34-59
3nk6B     0    2    3    2  : 53-82
3nk6B     0    0    1    0  : 121-151
3nk6B    -1    0    0   NA  : 148-178
3nk6B     1   NA    0    2  : 176-198
3nk6B     1   NA    1   NA  : 195-205
3nk6B     0   NA    0    0  : 204-221
3nk6B    NA    0    2    1  : 217-240
3nklA     0    2   -2    0  : 49-71
3nklA     0    0    0    2  : 68-97
3nksA     0    0    0    2  : 4-33
3nksA     1    0    1   NA  : 363-415
3nkuB     0   NA    1   NA  : 155-185
3nlcA     0    6    0   NA  : 12-52
3nlcA    -2    0    6   NA  : 62-90
3nlcA     0    0    0    0  : 111-136
3nlcA    -2    0    0   NA  : 418-448
3nnfA     0    1    2    0  : 119-160
3no0A     3    2    0   NA  : 12-33
3no4A     0    0    0   NA  : 122-164
3nohA     0   NA    0   NA  : 61-96
3nohA     0   NA    3    0  : 90-116
3nohA     1   NA    0   NA  : 112-134
3noqA     1   NA    0    5  : 6-40
3noqA     0   NA    2    0  : 58-71
3noqA     1   NA    0    1  : 68-103
3noqA     0   NA    0   NA  : 120-138
3npdA     0    0    0    1  : 43-95
3nqbB     0   NA    0   NA  : 63-81
3nqbB     0   NA    0    2  : 91-122
3nqbB     0    0    2   NA  : 117-152
3nqbB     0   NA    0   NA  : 187-218
3nqbB     3   NA    0    1  : 240-263
3nqbB     0    3    1   NA  : 259-290
3nqbB     0   NA    1    1  : 424-449
3nqnB     0   NA    5   NA  : 5-43
3nr5A    -1    0    0   NA  : 33-79
3nraB     0   NA   NA    0  : 105-133
3nraB     0   NA    0   NA  : 128-154
3nraB     0   NA   NA    0  : 149-186
3nraB     0   NA    0    1  : 182-218
3nraB     1    0    1    1  : 214-249
3nrlB     3   NA   -2   -3  : 26-41
3nrsA    -1    0    0    1  : 53-84
3nrsA     1    1    2   NA  : 145-169
3nrsA     0    0   NA    0  : 166-203
3nrsA     0    0    0   NA  : 200-225
3nrsA     1    0    0    1  : 313-351
3nrsA     0    0    1    2  : 347-375
3nrsA     0    0    2   NA  : 372-398
3nrsA     0   NA    0    0  : 397-422
3ns6B     0    0    0   NA  : 8-43
3ns6B    -1    0    0   NA  : 56-89
3nswF     2   NA    1    2  : 9-33
3nsxB    NA    0    0    0  : 168-199
3nsxB     3   NA    0   NA  : 196-239
3nsxB     2   NA    1   NA  : 242-273
3nsxB     0   -1    2   NA  : 403-419
3ntkA     0   NA    1   NA  : 88-95
3ntvA     1   NA    0    1  : 74-102
3ntvA     0    1    1   NA  : 97-128
3ntvA     0   NA    1    0  : 124-149
3ntvA     0   NA    0   -1  : 145-175
3ntvA     0    0    0   NA  : 171-219
3nuqA     0    1    3   NA  : 162-191
3nuqA     0   NA    0    2  : 190-229
3nuqA     1    1    2    1  : 225-249
3nuqA     0    1    1   NA  : 246-268
3nutA     0    1    1    0  : 10-40
3nutA     0   NA    0   NA  : 37-58
3nutA     0   NA   -1    0  : 55-85
3nutA     0   NA    1   NA  : 80-116
3nutA     0   NA    0    1  : 137-169
3nutA    NA    0   -1    0  : 165-201
3nutA     0   NA    0   NA  : 209-231
3nvoB     1   NA    1    0  : 28-48
3nvsA    -1    0    1   NA  : 62-90
3nvsA     0   NA   -1    0  : 112-140
3nvsA    -1    0    1   NA  : 136-166
3nvsA     0   NA    0    0  : 185-216
3nvsA    -1    0    1   NA  : 212-243
3nvsA     0    0    0   NA  : 284-314
3nvsA     0   NA   -1   -1  : 330-357
3nvsA     0    0    0   NA  : 354-386
3nvsA     1   NA   -1    0  : 403-429
3nvwB     0    0    1   NA  : 41-63
3nvwB     1   NA   -1    0  : 62-86
3nvwB     0   NA    1    3  : 185-216
3nvwL    NA   -1    0    3  : 190-221
3nvwL     0    1    3    0  : 286-331
3nvwL    -3   -3    0   NA  : 459-492
3nwrA     1    1    2   NA  : 14-70
3nwrA     0    2    1    1  : 89-133
3nycA     0   NA    0   NA  : 54-90
3nytA     0    2    0   NA  : 77-102
3nytA     0   NA    0   NA  : 98-127
3nznA     0    1   NA    0  : 24-53
3nztA     0   NA    0   NA  : 209-224
3o0qB     2    1    0    1  : 134-166
3o0qB     0    2    0    3  : 211-246
3o3mA    -1   -1    0   NA  : 33-52
3o3mA     0    1    1   NA  : 109-137
3o3mA    -3   -3    0   NA  : 258-285
3o3mA     0    3    0   NA  : 338-373
3o3mB     0    0    0   NA  : 30-52
3o3mB     0   NA    2    0  : 49-94
3o3mB     0    0    0   NA  : 93-119
3o3mB     0   NA    0   NA  : 230-260
3o3mB     0   NA    1   NA  : 316-351
3o4hD    NA   -2    0    1  : 362-395
3o4hD     0    2    2    0  : 439-468
3o4hD     0    2    0   NA  : 516-551
3o53A    -2    0    0    0  : 11-40
3o53A     0   -2    0    0  : 38-64
3o53A     0    0    0    2  : 123-150
3o53A     0    0    0    0  : 195-220
3o53A     0    0    0   NA  : 218-243
3o7bA     1    1    0    2  : 150-172
3o7bA    NA    0    0    1  : 168-194
3o7bA    NA   -2    2   NA  : 189-215
3o8mA     0   NA   NA    0  : 105-156
3o8mA    -1   -1    0   NA  : 411-454
3o94D     2    0    0    1  : 24-73
3o94D     0   NA   -1    0  : 118-150
3o94D     0    0    0    2  : 145-178
3o94D    -4    0    2   NA  : 170-202
3o9zA     0    0    0    3  : 5-34
3o9zA     0    0    3   NA  : 29-53
3o9zA     0   NA    1    0  : 51-78
3o9zA     0    0    0    1  : 75-101
3o9zA     0    0    1   NA  : 98-128
3o9zA    -1    0    0   NA  : 152-207
3oajA     0    2    0   NA  : 9-39
3oajA     0    2    2   NA  : 79-111
3oajA    NA    0    0   NA  : 154-183
3oajA     0    2    4   NA  : 216-248
3ocjA     2    0    0    1  : 121-150
3ocjA     0    2    1   NA  : 145-176
3ocjA     0   NA    1    0  : 172-192
3ocjA     2    0    0    0  : 190-226
3ocuA     0    5    3   NA  : 119-155
3ocuA     0   NA    0    5  : 152-180
3ocuA     0    1    5   NA  : 173-215
3od1A     1   NA    1   NA  : 51-72
3od1A     0    0    0    2  : 125-167
3od1A     0    0    0   NA  : 339-369
3od1A     0   NA    1   NA  : 365-389
3oepA     0   NA    0   NA  : 3-42
3oepA     0   NA    0   NA  : 390-396
3ofgA    -1    0    0   NA  : 12-56
3ofgA    -1    0    0   NA  : 59-89
3ofkB     0   NA    0    1  : 54-79
3ofkB     0    0    1   NA  : 75-102
3ofkB     0   NA   NA    0  : 99-121
3ofkB     2   NA    0    0  : 117-155
3ofkB     1    2    0   NA  : 149-189
3og2A     2   NA    2    0  : 42-76
3og2A     0    2    0    1  : 72-114
3og2A     1   NA   -1    0  : 237-280
3og2A     0    1    0    0  : 275-322
3og9B    NA   -1    0    0  : 19-48
3og9B     0    1    0   NA  : 105-133
3og9B     1    0   NA    0  : 129-156
3og9B     0    1    0   NA  : 151-186
3oh8A     1   NA    0   NA  : 3-38
3oh8A    NA    0    0    4  : 149-178
3oh8A     0   NA    4   NA  : 173-188
3oh8A     0   NA    1   NA  : 187-207
3oh8A     1    0   NA    0  : 204-252
3oheB    -2    0    0   NA  : 34-81
3ohgA     0   NA    0    2  : 59-100
3ohgA     0   NA    0   NA  : 142-162
3ohgA     0   -4    0   NA  : 200-238
3ohsX     0    0    0    5  : 3-35
3ohsX     0    0    5   NA  : 29-55
3ohsX     0   NA    2    0  : 54-72
3ohsX     0    0    0    1  : 69-95
3ohsX     0    0    1   NA  : 92-122
3oiyA     0   NA    0    0  : 39-71
3oiyA     0    1    0   NA  : 67-96
3oiyA     2   NA    0    0  : 94-124
3oiyA     0    2    0    0  : 120-145
3oiyA     0    1    0    0  : 231-259
3oiyA     0   NA    0   NA  : 255-281
3oiyA     2   NA    0    0  : 279-304
3oiyA     0    2    0   -1  : 300-327
3oiyA     0    0    3   NA  : 356-385
3oizA     0    2    0    0  : 17-56
3oizA    -6    0    0   NA  : 46-82
3oj0A    NA    0    0    2  : 23-51
3oj0A     0   NA    2   NA  : 46-70
3oj0A     0   NA    1    0  : 67-86
3oj0A     0    0    0    2  : 83-108
3oj0A     0    0    2   NA  : 105-123
3okgA     0   NA    0   NA  : 70-84
3okgA     0   NA    0   NA  : 250-260
3okpA     0    1    0    2  : 7-41
3okpA     0    0    2   NA  : 37-62
3okpA     0   NA    0    0  : 60-92
3okpA     1   -1    0    2  : 89-116
3okpA     1    1    2    0  : 112-146
3okpA     0    1    0   NA  : 143-167
3okpA     0   NA    0    1  : 200-235
3okpA    -1    0    1   NA  : 231-257
3okpA     1   NA    1    1  : 255-277
3okpA     1   NA    1    0  : 275-308
3okpA     0    1    0   NA  : 306-325
3om0A     0    2    0   NA  : 5-50
3om0A     0   NA    3    0  : 44-75
3om0A     1   -2    0    1  : 74-100
3om0A     0    1    1   NA  : 98-118
3om0A     0    0    0   NA  : 142-173
3om0A     0   NA   NA    0  : 169-198
3om0A    -1    0    0    1  : 194-225
3om0A    NA   -1    1   NA  : 222-249
3ondB     0   -1    0    2  : 59-86
3ondB     1    0    2   NA  : 83-110
3ondB    -1    0    1    1  : 108-141
3ondB     0    0    0    0  : 205-231
3ondB     0    0    0   NA  : 267-294
3ondB     0   NA    1    0  : 290-326
3ondB     0    0    0   -2  : 323-350
3ondB    NA    0    0   NA  : 347-375
3onhA     0    0    0    1  : 6-43
3onhA     1   NA   -1   -3  : 48-78
3onmB     0   NA    0   NA  : 30-63
3onmB     0   NA    1    1  : 59-82
3onmB     0   NA    0   NA  : 79-93
3onmB     0   NA    0   NA  : 115-147
3onmB     0   NA    0   NA  : 164-177
3oo8A     0   NA    0   NA  : 30-64
3oo8A     0   NA    2    1  : 60-89
3oo8A     0   NA    0   NA  : 259-282
3ooqJ     0    1    0    2  : 223-251
3ooqJ    NA    0    2    0  : 247-271
3ooqJ     0   NA    0   NA  : 269-303
3oosA    -1   -4   NA    0  : 51-98
3oosA     0   NA    0    3  : 93-122
3oosA     0    2    1   NA  : 224-255
3ooyB     2    1    0    1  : 145-180
3ooyB     0    2    0   NA  : 174-213
3ooyB     0   NA    0   -1  : 208-237
3ooyB     0   -2    2   NA  : 331-357
3ooyB     0   NA    0   NA  : 355-385
3ooyB     0    2   NA    0  : 379-411
3ooyB    -1    0    0   NA  : 406-442
3ooyB     1   NA    0    0  : 439-467
3ooyB     1   -1    0    1  : 500-529
3ooyB    -1    0   -1    0  : 526-555
3ooyB     0    1    0   NA  : 551-583
3op6B     0   NA    0   NA  : 54-82
3op6B     5   NA    3    1  : 80-114
3oq4A    -2    0    0   NA  : 9-46
3oq4A     2   NA    1    0  : 45-58
3oq4A     0    0    0   NA  : 56-86
3oqiA     0   NA    0    3  : 31-66
3oqiA     2   NA    0    3  : 200-233
3oqpA     2    0    2    1  : 7-56
3oqpA     0    2    1   NA  : 51-89
3oqpA     0   NA    0    0  : 85-116
3oqpA    NA    0    0    2  : 111-140
3or1D     0    2    3   NA  : 98-131
3or1D     3   NA    0    0  : 216-240
3or1E     0    2    3   NA  : 61-95
3or1E     2   NA    0    0  : 184-206
3orhD     1    0    0    1  : 63-90
3orhD     0    1    1   NA  : 85-114
3orhD     0   NA    1    0  : 110-134
3orhD     0    0    0    0  : 131-168
3orhD    NA    0    1   NA  : 165-213
3oryA     0   NA   -2    0  : 25-41
3oryA     0   NA    2   -1  : 160-184
3oryA     1   -1   -1    0  : 183-200
3os4A     0    0    0   NA  : 171-202
3os4A     1   NA    0    0  : 255-283
3os4A     0    1    0    0  : 280-313
3os4A     2    0    0    3  : 310-339
3oseA     1   NA    1   NA  : 34-61
3ostA     0   NA    0   NA  : 23-60
3ot2A     1    2    0    1  : 108-141
3ot9B     0   NA    0    1  : 129-158
3ot9B    -1   -1    0    1  : 163-201
3ot9B     0   -2    2   NA  : 239-259
3ot9B     0   NA    0    0  : 257-287
3ot9B     0    2    0    2  : 281-330
3otdA    -1    0    0   NA  : 23-74
3otiB     1   -1    0    3  : 22-55
3otiB     0    1    3   NA  : 50-71
3otiB     0    1    1    2  : 133-157
3otiB     0    0    2   NA  : 154-193
3otiB     0   -1    0    1  : 234-268
3otiB     0    0    1   NA  : 265-287
3otiB     0   NA    2    0  : 285-305
3otiB     0    1    0    0  : 303-324
3otiB     0    0    0   NA  : 322-348
3ou2A     1   NA    0    0  : 50-75
3ou2A     0    1    0   NA  : 71-96
3ou2A     0   NA    0    0  : 92-114
3ou2A     2   NA    0   NA  : 110-147
3oulA     0   NA    2   NA  : 4-32
3oulA     2    1    4   NA  : 60-94
3ovgB     0   NA    0    0  : 23-68
3ovgB    -1    0    0   NA  : 65-96
3ovgB     0    2    0    0  : 154-188
3ovgB     0    0    0    1  : 185-215
3ovgB    NA    0    1    1  : 212-239
3ovgB     0   NA    1   NA  : 236-271
3ovkC     0    1    1   NA  : 55-78
3ovkC     0   NA   -2    0  : 75-101
3ovkC     0   NA    0   NA  : 97-124
3owcB    NA   -3    0    0  : 93-136
3owcB     0   NA    2   NA  : 130-157
3oxhA     0    1    1   NA  : 33-61
3oxhA     2    1    0   NA  : 97-127
3oxhA     0    0    1   NA  : 165-191
3oxhA     2    1    0   NA  : 225-256
3oy2B     0   NA    0    3  : 2-38
3oy2B    -1    0    3   NA  : 32-53
3oy2B     1   NA    1    1  : 51-89
3oy2B     0   NA    1    0  : 84-114
3oy2B    NA    0    0    3  : 110-139
3oy2B     0   NA    3   NA  : 134-159
3oy2B     2   -2    0    2  : 185-223
3oy2B     0    2    2   NA  : 218-258
3oy2B     0   NA    2    1  : 255-279
3oy2B     1    2    1    1  : 276-303
3oy2B     0    1    1   NA  : 300-320
3oyzA     0    2    1    0  : 13-48
3oyzA    -2    0    0   NA  : 45-81
3oyzA     2   NA    0   NA  : 80-121
3oyzA     2   NA    0    1  : 118-157
3oyzA     0    2    1    2  : 152-188
3oyzA    NA    0    2    3  : 183-229
3oyzA     2   NA    3    0  : 226-258
3oz2A     0   NA    0   NA  : 48-69
3oz2A     1    1    0   NA  : 221-266
3p06A     1    1    1   NA  : 22-48
3p06A     0    1    1   NA  : 153-162
3p0kA     0   NA    0   NA  : 191-214
3p0yA     0   NA    0    0  : 3-33
3p0yA     0    0    1   NA  : 127-158
3p1vA    -2    0    0    2  : 158-204
3p24A     1   NA   -3   -2  : 37-66
3p24A    -2    0    1   NA  : 119-157
3p24A     0   -1    0    3  : 218-266
3p24A     0    2    4    1  : 258-305
3p2eB     0   NA    0    2  : 8-31
3p2eB     1   NA    0    2  : 26-55
3p2eB     0    1    2   NA  : 49-84
3p2eB     0    1    2    0  : 80-104
3p2eB     1   NA    0    0  : 100-139
3p2eB     1    1    0   NA  : 134-185
3p3cA     0   NA    0   NA  : 179-205
3p42C     0   NA    0   NA  : 16-46
3p42C     0   NA   NA    0  : 140-171
3p42C     0   NA    0   -2  : 177-200
3p51A     1   NA    0   NA  : 3-40
3p7iA     0   -1    0   NA  : 16-51
3p7iA     0   NA    2   -1  : 48-72
3p7iA     1    1    0    4  : 70-92
3p7iA     0   NA    0   NA  : 129-163
3p7iA     0   NA    0   NA  : 161-184
3p7iA     0   NA    0   NA  : 180-207
3p7iA     0    1    0   NA  : 215-257
3p8aA     2    0    2   NA  : 24-52
3p8aA     2    0    0   NA  : 106-139
3p8aA     0    1    0   NA  : 189-219
3p9vA     0   NA    0   NA  : 3-44
3p9zA     0    0    2   NA  : 7-21
3p9zA     0   NA    1   NA  : 40-72
3p9zA     0   NA    0    0  : 70-117
3p9zA     0   NA    0   NA  : 113-140
3p9zA     0    0    0    2  : 164-190
3p9zA     0    0    2   NA  : 187-208
3pb6X     0   NA    1    3  : 163-216
3pc7B     0   NA    0   NA  : 21-45
3pc7B     0   NA    0   NA  : 56-69
3pd7A    -2    0    0   NA  : 20-45
3pd7A     2   NA    1    0  : 44-57
3pd7A     0    0    0   NA  : 55-80
3pe6A    NA   -2    0    1  : 44-75
3pe6A    NA   -3    0    2  : 71-122
3pe6A     0    2    2    0  : 116-147
3pe6A     0   NA    0   NA  : 231-264
3pfeA     0   NA   NA    0  : 154-189
3pfeA     0    1    0   NA  : 334-373
3pfgA     1   NA    0    3  : 53-79
3pfgA     0    1    3   NA  : 74-99
3pfgA     0   NA    1    0  : 97-116
3pfgA     0   NA    0   NA  : 113-149
3pfoB     0   NA    1    0  : 170-200
3pfoB     0    2    2   NA  : 292-342
3pg7B     0    1   NA    0  : 24-64
3pg7B     0    0    0    3  : 59-100
3pg7B    -1    0    3   NA  : 94-128
3phhA     0    1    0   NA  : 3-43
3phhA     0   NA   NA   -2  : 36-64
3phhA    -1   -1    2   NA  : 61-79
3phhA     0    0    0    2  : 120-147
3phhA     0    0    2   NA  : 143-165
3phhA     0   NA    1    0  : 163-178
3phhA     0    0    0    1  : 175-207
3phhA    -1    0    1   NA  : 204-228
3piuA     0   NA    0    0  : 114-142
3piuA     0   NA    0   NA  : 137-164
3piuA     0   NA    0    2  : 159-198
3piuA     0   NA    2    1  : 192-230
3piuA     2    0    1    2  : 226-270
3pj0B     0   NA   NA    0  : 65-94
3pj0B     0   NA    0   NA  : 91-118
3pj0B     0   NA   NA    0  : 115-144
3pj0B     0   NA    0    2  : 140-177
3pj0B     2    0    2   NA  : 173-205
3pkzD     0   NA    2   NA  : 2-34
3pkzD     0   NA    0    0  : 30-61
3pkzD     0   NA    0   NA  : 58-90
3pl8A     0    0    0    0  : 49-75
3plnA     0    0    0    1  : 38-64
3plnA     0    0    1   NA  : 60-100
3plnA     0   NA    1    0  : 97-115
3plnA     0    0    1   NA  : 148-174
3plnA     0   NA    0   NA  : 194-223
3plnA     0    1    0   NA  : 335-371
3plnA     0   -1    0   NA  : 399-416
3pluA     0   NA    0    3  : 33-66
3pluA     3   NA   NA   -3  : 69-92
3pmoA     1   NA    1    0  : 61-83
3pmoA     0    1    0    0  : 81-97
3pnnA     1    1    1    0  : 7-55
3pnnA     0    1    0   NA  : 51-81
3pnnA     0   NA    0    0  : 77-121
3pnnA     2   NA   NA    0  : 204-213
3pnxF     0    1    0    2  : 6-40
3pnxF     0    1    2   NA  : 117-142
3pnxF     0   NA    1   NA  : 140-159
3po8A     0    1    4   NA  : 23-36
3popC    NA    0    0   NA  : 37-64
3popC     0   NA    0    0  : 61-84
3popC     2   NA    2    3  : 170-206
3popC     0    2    1   NA  : 226-274
3popC     0    1    2   NA  : 280-320
3popC     0   NA    0   NA  : 314-349
3popC     0   NA    2    1  : 341-380
3pplA     1   NA    0    0  : 98-140
3pplA     2   NA    0    6  : 135-163
3pplA     1   NA    2    1  : 181-221
3pplA     2    1    1    2  : 217-257
3ppmB     0   NA    0    3  : 132-179
3ppmB     0   NA    0   NA  : 227-249
3ppmB     0   -1    0   NA  : 320-356
3ppmB     4    1    0    0  : 463-505
3proD     0    0    3   NA  : 61-83
3proD     0    0    1   NA  : 127-158
3pshA     0   -2    0   NA  : 21-44
3pshA     0    2    0   NA  : 88-112
3pshA     0    1    1   NA  : 237-270
3psmA     1   NA    3   NA  : 2-35
3pt1A     0   -1    0    1  : 249-283
3pt1A     0   NA    1    1  : 341-383
3pt1A     2    1    1    0  : 379-422
3pt5A    -2    0    1    1  : 21-55
3pt5A     0   NA    0   NA  : 233-268
3ptyA     2   NA    0   -3  : 263-294
3ptyA     0    2    0   NA  : 291-326
3pu5A     0   NA    0   NA  : 7-41
3pu5A     0   NA    3    0  : 36-65
3pu5A     0   NA    2   NA  : 62-107
3pvhA     0    1    0    1  : 47-89
3pvzD     0    0    0    0  : 37-66
3pvzD     0    0    0   NA  : 62-94
3pvzD     0   NA    1    0  : 90-118
3pvzD    -1    0    0    1  : 115-161
3pvzD     2   -1    1    2  : 159-198
3pvzD     3   NA    0    3  : 284-312
3q1tB     0    1    0    1  : 30-71
3q2iA     0    0    0    4  : 14-45
3q2iA     0    0    4   NA  : 39-64
3q2iA     0   NA    2    0  : 62-81
3q2iA     0    0    0    1  : 78-104
3q2iA     0    0    1   NA  : 101-131
3q3eA     1   NA    0    2  : 276-311
3q3eA     0    1    2   NA  : 306-328
3q3eA     0   NA    1    0  : 325-355
3q3eA     0   NA    0    2  : 352-378
3q3eA     3    0    2    0  : 375-397
3q3eA     0    3    0   NA  : 393-414
3q3eA     0   NA    0    2  : 442-478
3q3eA    -1    0    2   NA  : 472-504
3q3eA     1   NA    2    1  : 501-523
3q3eA     2   NA    1    2  : 521-547
3q3eA     0    2    2   NA  : 544-572
3q3jB    NA    0    2    1  : 75-107
3q3jB     0    3    1    2  : 101-139
3q3jB    -1    0    2   NA  : 134-180
3q64A     1   NA    3   NA  : 6-51
3q6zA     0    0    1   NA  : 38-57
3q6zA     0    0   -1    0  : 111-153
3q6zA     0   NA    0    0  : 150-194
3q7rB     0   -1    0   NA  : 13-42
3q7rB     0   NA    2    2  : 37-57
3q7rB     1    1    2    1  : 53-80
3q7rB     0    1    1   NA  : 77-100
3q87B     1   NA    0    3  : 26-51
3q87B     0    1    3   NA  : 46-67
3q87B     0   NA    1    0  : 65-84
3q87B     3   NA    0    0  : 81-124
3q87B     2    3    0   NA  : 118-151
3q8dB     1   NA    2   NA  : 171-184
3q9lB    -1   -2    0    0  : 3-38
3q9lB     1    1    0    0  : 83-120
3q9lB     1    0    2    0  : 116-143
3q9lB     3    2    0    3  : 138-183
3q9lB     0    3    3   NA  : 175-212
3qb8B    NA   -2    0    0  : 109-148
3qb8B     2   NA    2   NA  : 143-169
3qc0A     0    1   NA    0  : 7-36
3qc0A    -1    0    0   NA  : 34-61
3qc0A     0   NA    0    0  : 64-103
3qc0A    -1    0    0    0  : 100-141
3qc0A     0   -1    0   NA  : 139-174
3qc0A     0    1   NA    0  : 203-247
3qd7X     0   NA   -2   -1  : 49-82
3qd7X     0    0    0    2  : 78-115
3qekB     0    1    0   NA  : 5-45
3qekB     0   NA    4    0  : 38-71
3qekB     0   -1    0    0  : 69-99
3qekB     0    0    0   NA  : 97-118
3qekB     0   NA   NA    0  : 190-222
3qekB    -2   -1    0    2  : 218-248
3qekB     4   -2    2   -2  : 246-271
3qexA     0   NA    0    0  : 186-214
3qexA     0   NA    0   NA  : 430-456
3qfeA     1    1    0    1  : 49-86
3qfeA     1    1    1    1  : 83-112
3qfeA     1    1    1    0  : 109-145
3qfeA     0    1    0    2  : 142-175
3qfeA     0    0    2   NA  : 171-199
3qfeA     0   NA    0   NA  : 197-218
3qfmA     0   NA    2    1  : 12-44
3qfmA     0    0    1   NA  : 41-70
3qfmA     0    0    2    0  : 130-169
3qftA     3   -2    0    1  : 309-347
3qftA     0    3    1   NA  : 341-376
3qftA     0   NA    0    1  : 371-411
3qftA     0    2    1   NA  : 406-456
3qguB     0   NA    0    1  : 135-162
3qguB     0   NA    1   NA  : 158-193
3qguB     0   NA    0    0  : 190-216
3qguB     0   NA    0    1  : 212-248
3qguB     2    0    1    2  : 244-279
3qh6A     0   NA    1    1  : 91-116
3qh6A     1    0    0    0  : 125-151
3qhoC     3    1    1    0  : 64-105
3qhoC    -1    0    1    2  : 149-197
3qhoC     0    1    1   NA  : 248-294
3qhpB     0   NA    0    2  : 3-38
3qhpB    -2    0    2   NA  : 33-59
3qhpB     2   NA    3    0  : 58-80
3qhpB     1   NA    0    2  : 78-104
3qhpB     0    1    2   NA  : 101-122
3qhqA     1    1    1    0  : 164-197
3qhqA     1    1    3    0  : 193-209
3qi7B     0    1    0   NA  : 13-63
3qi7B     0   NA    1    2  : 57-93
3qi7B     0   -1    2    2  : 88-118
3qi7B     2    0    2    1  : 115-137
3qi7B     0    2    0   NA  : 159-195
3qi7B     0   NA    0   NA  : 191-230
3qitA    NA   -1    0    1  : 28-59
3qitA    NA   -4   NA    0  : 55-102
3qitA     0    1    0    3  : 97-126
3qitA     0    2    1   NA  : 234-265
3qj4B     0    0    0    2  : 3-33
3qj4B     0   NA    0   NA  : 63-88
3qj4B    NA    0    0   NA  : 241-288
3qnmA     0    2    3   NA  : 124-154
3qnmA     0   NA    0    2  : 152-186
3qnmA     1    1    2    1  : 182-206
3qnmA     0    1    1   NA  : 203-222
3qpaA    -1   -1    0   NA  : 19-57
3qpaA     1   NA    0    1  : 53-104
3qpaA     0    1    1    3  : 98-132
3qpaA     0    0    3   NA  : 126-155
3qslA     0   NA    0   NA  : 34-70
3qslA     0   NA    3   NA  : 65-92
3qslA     0   NA    0   NA  : 88-111
3qslA     0   NA    0   NA  : 140-172
3qslA     0   NA    1   -1  : 169-193
3qslA     0   NA    0   NA  : 190-212
3qszA     0   NA    0   NA  : 28-67
3qtaA     0   NA   -1    0  : 37-67
3qtaA     0   NA   NA    0  : 138-170
3qu5A     1    1    2    1  : 186-209
3qu5A     0    1    1   NA  : 206-228
3qufA     0   NA    0   NA  : 30-63
3qufA     0   NA    4    0  : 57-89
3qvlB     0    0    0   NA  : 2-36
3qvlB     0   NA    3    0  : 31-75
3qvlB     0    0    0   NA  : 73-96
3qvlB     0    1    0   NA  : 112-143
3qvlB     0   NA    1    0  : 138-180
3qvlB    -1   -1    0   NA  : 178-201
3qvpA     0   NA    0   NA  : 303-319
3qvsA     0    1    4   NA  : 52-97
3qvsA    -1    0   -1    0  : 196-222
3qvsA     0    1    3   NA  : 247-298
3qwuB     0   NA   -1    0  : 187-220
3qwuB     1   NA    0   NA  : 303-340
3qx1A     0   NA    0   NA  : 19-50
3qxcA    -2   -1    0   NA  : 22-56
3qxcA     0   NA    0   NA  : 59-96
3qxcA     0    1    1    3  : 163-196
3qxcA     0    0    3   NA  : 192-226
3qy7A     1   NA    0    0  : 2-38
3qy7A     0   NA   -3    0  : 81-108
3qy7A    NA    0    0    2  : 104-135
3qy7A     2   NA    2    2  : 131-163
3qy7A     0    2    2   NA  : 159-192
3qy9A     0    0    0   NA  : 5-33
3qy9A     0   NA    2    0  : 28-60
3qy9A     0    0    0   -1  : 58-81
3qy9A     0    0   -1    0  : 79-105
3qy9A     0    1    0   NA  : 131-167
3qy9A     5   NA    0   NA  : 165-188
3qyfB     0    2    2   NA  : 93-128
3qyfB     0   NA    0    2  : 123-165
3qyfB     3   NA    2    2  : 161-193
3qyfB     0   NA    0   NA  : 226-251
3qzrA     0   NA    1   NA  : 116-127
3r0vA    NA   -1    0    1  : 25-55
3r0vA    NA   -3   NA    0  : 51-94
3r0vA     0    1    0    3  : 89-117
3r0vA     0    1    0   NA  : 209-239
3r1kA    NA   -2   NA    0  : 101-144
3r1kA     0   NA    2   NA  : 141-159
3r1kA    NA    0    0    0  : 261-295
3r1kA     2   NA    2   NA  : 290-318
3r1kA     2   NA    4   NA  : 363-377
3r1xB     0   NA    2    0  : 27-67
3r1xB     0   NA    0   NA  : 250-277
3r2qA     0    1    0   NA  : 2-30
3r2uD     0   -3    0    3  : 49-77
3r2uD     2    0    3    1  : 72-103
3r2uD     0    2    1   NA  : 99-122
3r2uD     0    0    1   NA  : 299-318
3r2uD     0   NA    0    1  : 317-342
3r2uD     0    0    1   NA  : 340-367
3r3cA     0    2    0   NA  : 45-100
3r3pB     0    3    0   NA  : 42-79
3r41A    NA   -1    0    0  : 35-65
3r41A    NA   -4   NA    0  : 61-111
3r41A     0    1    0    3  : 106-135
3r41A     0    2    0   NA  : 246-278
3r44A    -1    0    0   NA  : 70-97
3r44A     1   NA   NA    0  : 94-121
3r44A    -1    0    0   NA  : 118-146
3r44A     1   NA   NA    0  : 144-178
3r44A     0   NA    0   NA  : 213-241
3r44A     0   NA    1    0  : 238-264
3r44A     0   NA    0    0  : 261-291
3r44A    NA    0    0    3  : 288-315
3r4vA    NA   NA    1    1  : 6-32
3r4vA     0    1    1   NA  : 28-49
3r4vA     0   NA    0    0  : 46-89
3r4vA     1   NA    0   NA  : 84-119
3r4vA     0    1   NA    0  : 113-154
3r4vA     2   NA    1    0  : 208-233
3r4vA     0    0    0   NA  : 228-252
3r5tA     0   -2    0    2  : 26-47
3r5tA     0    0    2   NA  : 44-70
3r5tA     0   NA    1    0  : 69-93
3r5tA     0    2    0   NA  : 90-116
3r5tA     0   NA    0    1  : 214-232
3r5tA     0   -1    1   NA  : 229-262
3r6aA     0    5    1   NA  : 5-35
3r6aA    NA    0    0   NA  : 70-97
3r6dA    NA    0    0    1  : 7-37
3r6dA     0   NA    1   NA  : 32-58
3r6dA     0   NA    1   NA  : 54-79
3r6dA     3    0   NA    0  : 76-108
3r6dA     0    3    0    2  : 102-154
3r75A     1   NA   -3    0  : 46-74
3r75A     0   NA    0   NA  : 100-125
3r75A     0    0    0    0  : 156-191
3r75A     0    1    0   NA  : 448-477
3r75A     0   NA    1    1  : 472-492
3r75A     1   -1    1    0  : 489-527
3r7aB     0   -1    1   NA  : 63-91
3r8jB     0   NA   -2    0  : 42-57
3r8jB     0    4   NA    0  : 49-97
3r8jB     2   NA    4   NA  : 107-135
3r8jB     0   NA   NA    0  : 131-145
3r8jB     0    3    0   NA  : 138-181
3r9fB    NA   -3    0    0  : 104-146
3r9fB     0   NA    2   NA  : 140-167
3rbyA     0    1    0   NA  : 54-66
3rbyA     0    0    1   NA  : 71-81
3rbyA     2   NA    5   NA  : 205-233
3rc1A     1   NA    0    4  : 28-60
3rc1A     0    1    4   NA  : 53-79
3rc1A     0   NA    2    0  : 76-95
3rc1A     0   NA    0    1  : 92-118
3rc1A     0    0    1   NA  : 115-145
3rc1A     0    0    0    5  : 170-227
3rc3A     0    0    0    0  : 156-186
3rc3A     0    1    1    1  : 182-209
3rc3A     0    1    0    0  : 226-245
3rc3A     2   -1    0    0  : 242-276
3rc3A     0    2    1   NA  : 271-299
3rc3A     2   NA    0    1  : 306-326
3rc3A     0    0    0   NA  : 323-350
3rc3A     0   NA    0   -1  : 348-378
3rc3A     0    0    0   -1  : 376-395
3rc3A     0    0   -1    0  : 392-440
3rc3A     0   NA    0   NA  : 463-503
3rd5A     1   NA    0    1  : 18-47
3rd5A     0    1    1   NA  : 42-68
3rd5A     0   NA    1    0  : 64-92
3rd5A     1   NA    0    0  : 89-137
3rf0B     0    1    0   NA  : 157-196
3rfaA    NA    0    1    1  : 172-212
3rfaA     1   NA    1   NA  : 208-233
3rfaA     0    2    0    2  : 275-309
3rfaA    -1    0    2   NA  : 304-343
3rftC     1   NA    0    1  : 5-34
3rftC     0    1    1   NA  : 29-49
3rftC     0   NA    2    0  : 45-70
3rftC     3   NA    0    0  : 68-111
3rgaA     5   NA    1   NA  : 46-68
3rgoA    NA    0    0    2  : 9-35
3rgoA     0    1    2   NA  : 29-61
3rgoA     0   NA    0    1  : 57-95
3rh0B     0   NA    0   NA  : 22-55
3rh0B     0   NA    0   NA  : 95-118
3rhtD    -1    0    1   NA  : 7-36
3rhtD     1   NA    0    0  : 34-57
3rhtD    NA    0    0   NA  : 53-85
3rhzA     0   NA    1   NA  : 13-49
3rhzA     0   NA    0    0  : 44-82
3rhzA     0   NA    0    2  : 77-109
3rhzA    NA    0    2    1  : 104-139
3rhzA     0   NA    1   NA  : 136-160
3rhzA     2   NA    0    0  : 181-206
3rhzA     0    2    0   NA  : 202-220
3rhzA     0   NA    0    1  : 216-238
3rhzA     2   NA    1    0  : 236-270
3rhzA     0    2    0   NA  : 267-288
3rjtB     1   NA    1    1  : 57-89
3rjtB     0    1    2   NA  : 133-172
3rk1B     4    1    0    4  : 6-39
3rk1B     0    4    4   NA  : 30-71
3rk1B     0   NA    1    0  : 66-95
3rk1B     0   -1    0   NA  : 93-120
3rl5A     0    1    3    1  : 59-85
3rl5A     0    0    1    1  : 82-115
3rl5A     0    1    2    0  : 174-214
3rl5A    NA    0    0    0  : 211-252
3rm3A    NA   -1    1    1  : 41-72
3rm3A    NA    0    0    3  : 69-116
3rm3A     0    1    3    0  : 110-139
3rm3A     0    2    0   NA  : 208-241
3rmuD     2    0    4   NA  : 3-36
3rmuD     0    0    3   NA  : 77-109
3rnlA     0   -3    0   NA  : 11-35
3rnlA     0    3    0    1  : 85-116
3rnvA    -3    0    0   NA  : 115-157
3rofA     0    1    0   NA  : 7-45
3rofA     0   NA    2    0  : 39-89
3rofA     0   -1    0   NA  : 86-111
3rotB     0    0    0   NA  : 5-39
3rotB     0   NA    2    0  : 35-67
3rotB     1    0    0    2  : 65-92
3rotB     1    1    2    1  : 89-109
3rotB     0    1    0   NA  : 132-167
3rotB     0   NA    1    0  : 162-194
3rotB    NA   -1    0    3  : 191-224
3rotB     0   NA    3   NA  : 220-243
3rpcB     0   -1    2    1  : 22-69
3rpcB     1    0    1    0  : 67-94
3rpcB     0    1    0   NA  : 92-113
3rpcB     2   -1    0    0  : 163-190
3rpcB     0    2    0    1  : 186-225
3rpcB    -2    0    1   NA  : 221-254
3rpdB     0    0    0    2  : 187-224
3rpdB     1    0    2    0  : 220-265
3rpdB     1    1    0    1  : 262-288
3rpdB     0    1    1   NA  : 284-322
3rppC     0    1    0   NA  : 6-41
3rpzA     1    0    0    2  : 32-65
3rpzA     0    1    2   NA  : 60-84
3rpzA     0   NA    2    0  : 81-104
3rpzA     0    0    0    0  : 102-130
3rpzA     0    0    0    1  : 128-149
3rpzA     2    0    1    1  : 147-188
3rq1C     0   NA   NA    0  : 102-132
3rq1C     0   NA    0   NA  : 128-153
3rq1C     0   NA   NA    0  : 149-186
3rq1C     0   NA    0    1  : 180-225
3rq1C     2    0    1   NA  : 219-259
3rq4A     2    3    2   NA  : 133-164
3rqaB     0   NA    0   NA  : 25-34
3rqtA    -1    0    1   NA  : 76-124
3rqtA     0    1    2   -1  : 197-221
3rqtA     3   NA    0   NA  : 220-243
3rqtA     0   NA    0   NA  : 328-363
3rqtA     0   NA    4    0  : 357-385
3rriB     0   NA    1   NA  : 12-39
3rriB     2   NA    1   NA  : 71-102
3rs1B     0    2    2   NA  : 18-43
3rufB     1    0    0    1  : 27-56
3rufB     0    1    1   NA  : 51-85
3rufB     0   NA    1    0  : 81-106
3rufB     3    0    0    2  : 103-151
3rwxA     1   NA    0    4  : 135-147
3rwxA     4   NA    0    1  : 150-164
3rxyE     0    1    2    0  : 40-65
3rxyE     1   NA    0    0  : 198-226
3rxyE     0    1    0   NA  : 223-247
3ry0A     0   NA    0   NA  : 2-45
3ry3B    -1    0    0   NA  : 89-137
3ry3B    NA    0    1   -1  : 210-234
3ry3B     2    1    0   NA  : 232-252
3ry3B     0   NA    0   NA  : 361-396
3ry3B     0   NA    4    0  : 390-412
3rzaA     0    1    1    0  : 154-187
3rzaA     0    0    0   NA  : 263-306
3s1sA     0    2    0    4  : 71-112
3s1sA     1   NA    1    1  : 324-354
3s1sA     0    1    1   NA  : 351-385
3s1sA     0   NA    0    2  : 383-405
3s1sA     0    3    1   NA  : 460-495
3s44A     0   NA    3    0  : 2-37
3s44A    -2    0    0   NA  : 33-55
3s44A     0   NA    0    5  : 78-115
3s44A     0    1    2   NA  : 171-200
3s44A     0   -1    0    2  : 237-285
3s44A    -1    0    2   NA  : 281-306
3s44A     1   NA    1    1  : 305-329
3s44A     1    1    1    3  : 325-347
3s44A     0    1    3   NA  : 342-381
3s4eA     0    1    0    0  : 11-35
3s4eA     0    0    0   NA  : 32-52
3s4eA     0   NA    0    0  : 49-87
3s4yA    NA    0    2   NA  : 23-49
3s4yA     1    1   NA    0  : 46-74
3s4yA     0    1    0   NA  : 71-96
3s4yA     0   NA    0    1  : 93-129
3s4yA     1    0    1   NA  : 125-161
3s5bB    -6    0    0   NA  : 196-244
3s5jA     0    0    0    2  : 52-88
3s5jA     2    0    2    1  : 84-127
3s5jA     0    2    1   NA  : 123-145
3s5jA     3   NA    0    3  : 166-194
3s5jA     0   NA    0   NA  : 269-290
3s5mA     0   NA    4   NA  : 210-229
3s5mA     0   NA    2   NA  : 1007-1055
3s5mA     0   NA    2   NA  : 1166-1191
3s5wA     0    0    0    2  : 33-64
3s5wA     0   NA   -2    0  : 207-233
3s5wA     0    0    0    3  : 228-258
3s6eB    -1    0    0   NA  : 9-49
3s6fA    -6   -2    0   NA  : 73-109
3s6pB    -1   -3    1   NA  : 300-322
3s8mA     1    0    0    1  : 63-93
3s8mA     0    1    1    2  : 88-129
3s8mA     0    0   NA    0  : 125-158
3s8mA     0    2    0    4  : 240-290
3s8sA    -1    0    0   NA  : 8-38
3s99A     0    0    0   NA  : 27-66
3s99A     0   NA   NA    0  : 61-92
3s99A     1    0    0    1  : 89-116
3s99A     2    1    1    2  : 112-130
3s99A     0    1    0   NA  : 151-187
3s99A     0   NA    2   NA  : 182-214
3sb4A     0   NA    0    0  : 179-211
3sb4A    -3    0    0    0  : 206-232
3sbmA     0    0    0    4  : 122-153
3sbmA     0    0    0   NA  : 156-183
3sc7X     0   NA    1   -1  : 364-398
3sd7A     0    1    3   NA  : 128-157
3sd7A     0   NA    0    2  : 156-191
3sd7A     1    1    2    1  : 187-210
3sd7A     0    1    1   NA  : 207-229
3sdbA    -2    0   NA    0  : 12-50
3sdbA     7   -2    0   NA  : 48-100
3sdbA     1   NA    1    0  : 171-202
3sdbA     0    1    0    0  : 197-233
3sdbA     1   NA    1    1  : 363-399
3sdbA     0    1    1   NA  : 395-426
3sg0A     0    7    3    0  : 61-94
3sg0A     0   -2    0    0  : 93-117
3sg0A     0    0    0   NA  : 116-137
3sggA     0    2    0   NA  : 48-83
3sggA     0   NA    1   NA  : 78-105
3sggA     0    1    0   NA  : 125-155
3sggA     0   NA    0   NA  : 152-173
3sggA     0    0    2   NA  : 194-218
3sggA     0   NA    0    0  : 217-245
3sggA    -2    0    0   NA  : 242-265
3sgwA    -2   -1    0   NA  : 32-62
3sgwA     2   NA    0    1  : 60-97
3sgwA     0    1    0   NA  : 92-117
3sgwA     2   NA    0   -1  : 115-139
3shoB     0   -1    0   NA  : 42-71
3shoB     0   NA    0    1  : 68-94
3shoB     1    1    1    1  : 90-121
3shoB     0    1    1   NA  : 117-137
3shpB    NA   -2   -1    0  : 85-127
3shpB     0   NA    2   NA  : 121-148
3shqA     0   NA    0   NA  : 15-47
3shqA     1   -1    0    4  : 141-185
3shqA     0    1    4   NA  : 180-214
3shqA     0    1    2   NA  : 250-269
3sigA     0   NA    0   NA  : 42-70
3sigA     0   NA    1   -3  : 66-92
3sigA    -1   -1   -1    0  : 168-217
3sigA     1   NA    0    0  : 214-256
3sj5B     1    4    0   NA  : 126-166
3sk2B     0   NA    2   NA  : 16-42
3sk2B     0   NA    1   NA  : 76-110
3sk7A     0   NA    0   NA  : 56-74
3skvA    -2   -1    0   NA  : 187-222
3skvA     2   NA    1    1  : 219-252
3skvA     0    1    1    0  : 247-290
3skvA    -1    0    0   NA  : 286-333
3slrA    -2    0    0   NA  : 22-55
3slrA     2   NA    3    0  : 50-83
3slrA    NA    0    0    1  : 79-126
3slrA     0    3    3   NA  : 274-309
3slrA     0   NA    0   NA  : 306-334
3sm4B     1    3   -1    0  : 130-178
3smvA     0    2    2   NA  : 116-144
3smvA     0   NA    0    2  : 141-179
3smvA     1    1    2    1  : 175-199
3smvA     0    1    1   NA  : 196-224
3snkA     0   -1    0   NA  : 15-45
3snkA     0   NA    2    1  : 40-66
3snkA     1    1    1    2  : 62-94
3snkA     0    1    2   NA  : 90-115
3snoA     2   NA    0    7  : 26-56
3snoA     0   NA    0   NA  : 231-264
3snoA     0   NA    1   NA  : 260-281
3snyA     1   NA    0    1  : 64-88
3so6A     0   NA    1   NA  : 65-79
3sojA     0   NA    5   NA  : 88-113
3sq7D     0   NA    0    1  : 192-232
3sq7D     0    3    2   NA  : 421-442
3sqlA     0    4    1    0  : 25-64
3sqlA    NA    0    0    2  : 60-90
3sqlA    -1    0    0   NA  : 239-278
3sqlA     0   NA    0   NA  : 397-433
3sqlA     0   NA    1    0  : 427-453
3sqlA     0   NA    0    3  : 447-485
3sqlA    -1    0    3    1  : 478-505
3sqnA     0   NA    0   NA  : 109-145
3sqnA    -1    0    0   NA  : 400-431
3sqnA     1   NA    1    1  : 428-450
3sqnA     0    0    1   NA  : 447-463
3ss7X     2    2    0    2  : 162-191
3ss7X     0    2    2   NA  : 185-212
3ss7X     0   NA    0   NA  : 208-235
3ss7X     2   NA    0   NA  : 272-306
3ssoC     1    0    0    1  : 219-254
3ssoC     0    1    1   NA  : 249-270
3ssoC     0   NA    1    0  : 266-294
3ssoC     1    0    0   -1  : 291-323
3su6A     3   NA   NA   -2  : 27-58
3su6A     0   NA    2   NA  : 72-98
3sumD     0   NA    1   NA  : 112-119
3suuA    -1    0    0   NA  : 63-99
3suuA     1   NA    0   -1  : 97-111
3sx6A     0    0    0    2  : 6-36
3sx6A     2   NA    0    0  : 127-157
3sx6A     0    0    0    1  : 153-194
3sx6A    -1    0    1   NA  : 190-226
3sxuA     0    1    0    0  : 6-45
3sxuA     0    0    0   NA  : 42-72
3sxuA     1   NA    0    0  : 70-86
3sxuA     0    1    0   NA  : 83-101
3sxuA    NA    0   NA    0  : 98-120
3sxuA     0   NA    0   NA  : 115-147
3sxuB    -1   -1    0   NA  : 40-71
3sxuB     1   NA    1    0  : 69-91
3sxuB     0    1    0   NA  : 88-106
3sz3A     0   NA    0    2  : 8-44
3sz3A     0    0    2   NA  : 39-84
3sz3A     0   NA    0   NA  : 146-183
3szaB     0   -1    0   NA  : 123-154
3szaB     0    1    0    2  : 200-226
3szaB    NA    0    0   -3  : 233-268
3szaB     3    0    0    3  : 335-360
3szaB     0    3   -2    0  : 355-383
3szaB    -1    0    0   NA  : 379-404
3szyA     0    0    0   NA  : 26-64
3szyA     0    0    0   NA  : 127-155
3szyA     0    0    0    2  : 207-251
3szyA    -1    0    0   NA  : 304-333
3t2cA     1    1    1    3  : 2-50
3t5xA     0   NA    0   NA  : 141-182
3t6oA    NA    0   NA    0  : 15-54
3t6oA     0   NA    0    3  : 50-87
3t6oA     0    0    3   NA  : 83-109
3t6qA    NA    0    0    0  : 16-39
3t6qA     0    0    0    0  : 85-111
3t6qA     0    0    0    0  : 109-135
3t6qA     0    0    0    0  : 133-159
3t6qA     0    0    0    0  : 282-307
3t6qA     0    0    0    0  : 305-331
3t6qA     0    0    0    0  : 329-356
3t6qA     0    0    0    0  : 354-382
3t6qA     0    0    0    0  : 429-455
3t6qA     0    0    0    0  : 504-529
3t6qA     0    0    0   NA  : 527-553
3t6sA    -1   -2    3   NA  : 76-111
3t6sA     1   NA    0    0  : 109-146
3t6sA     0    0    6    0  : 167-190
3t7aA    -1    0    0   NA  : 8-41
3t7aA     1   NA    2    0  : 37-63
3t7aA    -2    0    0   NA  : 60-85
3t7aA     0   NA    0    0  : 184-201
3t7dB    NA   -1   NA   -3  : 6-53
3t7dB     0    1    1    1  : 153-180
3t7dB     1    0    1   -2  : 177-214
3t7dB     0    1    0   NA  : 211-237
3t7dB     0   NA    0    2  : 283-323
3t7dB    -1    0    2   NA  : 316-359
3t7dB     1   NA    2    0  : 355-378
3t7dB     1   NA    0    2  : 375-405
3t7dB     0    1    2   NA  : 401-421
3t7hB    NA    0    4    1  : 80-132
3t7hB     2   NA   NA   -2  : 191-208
3t7hB     0    1   -2   -3  : 204-243
3t7kA    -2    0    0   NA  : 23-50
3t7kA     2   NA    2    0  : 48-64
3t7kA     0    0    0   NA  : 62-87
3t7kA     0    1    0   NA  : 143-172
3t7kA     0   NA   NA    0  : 168-201
3t7kA     0   -1    0    0  : 198-227
3t7zA     0   NA    0   NA  : 28-65
3t9yA    -6   -3    2   NA  : 79-118
3tahB    -1   -3    2   NA  : 4-32
3tahB     1   NA    2    1  : 51-89
3tahB     0    3    1    2  : 83-115
3tb2B    NA   -2    0    4  : 33-72
3tb2B     0   NA    4   NA  : 66-101
3tb2B    NA    0    1   NA  : 184-205
3tbdA    -1    0    4   NA  : 145-179
3tc3B     1   NA    0    2  : 76-120
3tc3B     2    1    2    1  : 117-161
3tc3B     0    2    1   NA  : 158-194
3tc3B     0   NA    0    1  : 249-287
3tc8B     0   NA    2    0  : 150-199
3tcvA    NA   -2    0    0  : 126-169
3tcvA     0   NA    2   NA  : 163-190
3tdgA     0    1    0    1  : 150-182
3tduD     0   NA    0   NA  : 25-65
3tfgB    -2    0    0   NA  : 129-166
3tfjB     0    2    0    2  : 56-69
3tfjB     0    0    0   NA  : 118-146
3tfjB     2   NA    0    0  : 144-156
3tfjB     0   -4    0   NA  : 202-231
3tg0D    -1    0    1    3  : 44-85
3tg0D    -1    0    0   NA  : 202-237
3tg0D     1   NA    0    0  : 235-258
3tg0D     0   NA    0    2  : 317-367
3tg0D     3   NA    0   NA  : 375-391
3tg2A     1    0    2    1  : 29-76
3tg2A     0    1    1   NA  : 72-117
3tg2A     0   NA    0    0  : 114-145
3tg2A     0    0    0    2  : 140-173
3tg2A    -4    0    2   NA  : 165-196
3thiA     0    2    0   NA  : 227-248
3tj8B     0    1    2   NA  : 78-107
3tj8B     2    2    1   NA  : 113-138
3tjmA     0   -1    0    1  : 27-54
3tjmA     0    0   NA    0  : 51-90
3tjmA     0    1    0   NA  : 86-120
3tjmA     0    1    0   NA  : 226-259
3tjrA     0   -1    0    1  : 33-60
3tjrA     0    0    1   NA  : 57-84
3tjrA     0   NA    1   -1  : 82-114
3tjrA     0    1    0    4  : 161-209
3tlqB     1   NA    1    2  : 86-119
3tlqB     3    1    2    1  : 115-149
3tlqB     0    3    1    0  : 144-169
3tlqB     0    0    0   NA  : 166-203
3tlqB     0   NA    4   NA  : 200-232
3tm4A     0    1    0   NA  : 2-34
3tm4A     0   NA    0   NA  : 78-128
3tm4A     2   NA    0    1  : 221-248
3tm4A     0    2    1   NA  : 244-274
3tm4A     0   NA    0    0  : 271-293
3tm4A     1   NA    0   NA  : 289-329
3tm4A     3    1    0   NA  : 324-354
3tm8A     0   NA   NA    0  : 23-45
3tm8A     0   NA   NA    0  : 48-78
3tmgB     0   NA    0   NA  : 17-50
3tmgB     0   NA    3    0  : 45-68
3tmgB     0   NA    0   NA  : 126-156
3to3A     0   NA    1   NA  : 241-273
3tosJ     1    0    1    0  : 72-107
3tosJ     0   NA    0    2  : 160-188
3tosJ     0    0    2    0  : 183-215
3towA     0   NA    1   NA  : 6-22
3towA     0   NA    4   NA  : 63-83
3tpdA     2   NA   NA   -1  : 117-163
3tpdA    NA    0    3    0  : 166-181
3tpdA     3    1    1   NA  : 178-225
3tqqA     0    0    0    4  : 4-32
3tqqA     0    0    4   NA  : 27-62
3tqqA     0   NA    1    1  : 61-86
3tqqA     2    0    1    1  : 83-109
3tsaA    NA   -1    0    3  : 3-36
3tsaA     0   NA    3   NA  : 31-53
3tsaA     0    1    1    2  : 117-141
3tsaA     1    0    2    1  : 138-180
3tsaA     0    1    1   NA  : 178-196
3tsaA     0   NA    0    2  : 219-256
3tsaA    -1    0    2   NA  : 251-274
3tsaA     1   NA    3    0  : 272-292
3tsaA     0   NA    0    0  : 290-311
3tsaA     0    0    0   NA  : 309-333
3ttcA     0   NA   -1   -2  : 106-130
3ttcA     0    2    3   -3  : 135-164
3ttcA     1    3    1   -1  : 229-261
3ttcA     0    2    3    1  : 323-363
3ttcA     0    2    1   NA  : 359-384
3ttcA    -2   -1    0   NA  : 602-629
3ttgA    -1   -5    0   NA  : 99-130
3ttgA     0    2    0   NA  : 187-215
3tu3B     0   NA    2    0  : 128-165
3tufA     0    1    0   NA  : 157-194
3tuoA     0   NA    0   NA  : 26-68
3tutA     0   NA    0   -1  : 25-56
3tutA    -1    0    0   NA  : 53-87
3tutA     1   NA   -1    0  : 107-142
3tutA     0    1    0   NA  : 136-176
3tutA    -1    0    5   NA  : 208-245
3tutA     1   NA    0   NA  : 319-349
3tvqA     1   NA    0   NA  : 3-43
3tw0D     0   NA    1    1  : 11-61
3tw0D     0    0    3   NA  : 319-354
3txyA     2    0    2    1  : 14-61
3txyA     0    2    1   NA  : 56-106
3txyA     0   NA    0    0  : 102-133
3txyA     0    0    0    2  : 128-161
3txyA    -4    0    2   NA  : 153-184
3tztA     1   NA    0    1  : 6-42
3tztA     0    1    1   NA  : 36-68
3tztA     0   NA   NA    0  : 63-107
3tztA     0   NA   -1    0  : 215-244
3tzyA     1    0    1   NA  : 273-301
3tzyA     0    1    0   NA  : 304-330
3tzyA    -1   -1    0   NA  : 412-441
3u07A     0    2    3   NA  : 134-157
3u0hA     0   NA    0   NA  : 32-63
3u0hA     2   NA   -1    0  : 66-104
3u0hA     0    0   NA    0  : 204-248
3u0vA    NA   -1    0    2  : 24-61
3u0vA     0    1    2    0  : 120-149
3u0vA     2    0    0    0  : 146-178
3u0vA     0    2    0   NA  : 173-208
3u26A     0    2    2   NA  : 117-147
3u26A     0   NA    0    1  : 144-179
3u26A     1    1    1    2  : 175-199
3u26A     0    1    2   NA  : 195-216
3u28B     0   NA    2   NA  : 13-29
3u2rA     1   NA    0   NA  : 63-96
3u2uA     0   NA    0    2  : 6-40
3u2uA     0    0    2   NA  : 35-61
3u2uA     0   NA    0    0  : 58-102
3u2uA     0   NA   -1    0  : 190-213
3u3zA    -3    0    0   NA  : 13-39
3u3zA     3   NA    0    2  : 38-52
3u3zA     0    0    2   NA  : 47-73
3u3zA     0    0    0   NA  : 159-175
3u4gA    -2    0    3   NA  : 82-99
3u4gA     2   NA   -1    0  : 98-143
3u4gA     2   NA    1    2  : 223-254
3u4gA     0    2    2   NA  : 249-279
3u4vB    NA    0    2   NA  : 84-95
3u4vB     0    2    0   NA  : 98-112
3u52E     0   NA    0    2  : 40-80
3u52E     2   NA   -1   -3  : 83-107
3u65B     0   -1    0   NA  : 10-49
3u65B     0   NA    4   -1  : 43-79
3u65B     0   NA    0   NA  : 158-181
3u65B     0   NA   NA    0  : 179-201
3u65B     0   NA    0    0  : 198-219
3u7qB    -1    0    0   NA  : 224-253
3u7qB     1   NA    1   NA  : 251-292
3u7qB     1   -1    0    3  : 366-394
3u7qB     0    1    3   NA  : 389-422
3u7qB     0   NA    1    1  : 420-444
3u7qB     0    1    1   NA  : 441-468
3u7qC    -1    0    0   NA  : 148-181
3u7qC     0    2    0   NA  : 222-254
3u7qC     0   NA    2    0  : 248-273
3u7qC     0   -2    0   NA  : 271-296
3u7qC     0   NA    0    3  : 350-379
3u7qC     0    0    3    0  : 373-402
3u7qC     0    1    1    1  : 399-423
3u7qC     0   NA    1   NA  : 420-440
3u9gA     0   NA    0   NA  : 24-56
3u9rB    NA    0    3    0  : 121-163
3u9rB     0   NA    0    1  : 159-204
3u9rB     1    0    1    2  : 200-225
3u9rB    NA    0    3    0  : 357-394
3u9rB     0   NA    0    2  : 390-432
3uanA     0   NA    0   NA  : 42-79
3ub2A    -1   -2    0   NA  : 13-58
3ub2A     1   NA    0    1  : 56-72
3ub2A     0    2    1    3  : 67-104
3ub2A     0    0    3   NA  : 100-123
3uc9A     0    3    0    2  : 71-110
3uc9A     0   NA    2    1  : 103-138
3uc9A     0    0    1   NA  : 133-167
3ucpA     0    0    1   NA  : 324-350
3ue2A     3    1    0   NA  : 22-61
3uebD     0   NA    0   NA  : 6-55
3uenA    -2   -1    0   NA  : 14-39
3uenA     2   NA    1    0  : 38-53
3uenA     0    1    0   NA  : 50-69
3uenA    -2    0    0   NA  : 107-132
3uenA     2   NA    1    1  : 131-153
3uenA     0    0    1   NA  : 151-173
3uf6B    NA    0    0    1  : 20-50
3uf6B     0    1    1   NA  : 45-67
3uf6B     0   NA    1    1  : 63-92
3uf6B    -1    0    0   NA  : 89-124
3uf6B     0   NA    0    0  : 132-172
3uf6B     0    1    0   NA  : 169-205
3uf6B     0   NA    0   -1  : 201-233
3uf6B     0   -1    0   NA  : 231-260
3ufbA     1   NA    0    1  : 221-260
3ufbA     0    1    1   NA  : 257-285
3ufbA     0   NA    0    0  : 283-308
3ufbA     0    2    0   NA  : 357-391
3uidA     1    2    2   NA  : 14-54
3ujcA     1   NA    0    1  : 58-85
3ujcA     0    1    1   NA  : 80-108
3ujcA     0   NA    1    0  : 104-127
3ujcA     4   NA    0    0  : 123-162
3ujcA     0    4    0   NA  : 154-205
3umoA     0    3    1   NA  : 56-84
3umoA     0    1    0   NA  : 133-166
3umoA    -1    0   NA    0  : 162-184
3umoA     3   -1    0    1  : 183-224
3un6A     0   NA    0   NA  : 53-88
3un6A     0   NA    3   -1  : 83-110
3un6A     0   NA    0   NA  : 106-129
3un6A     0   NA    0   NA  : 155-188
3un6A     0   NA    2    0  : 184-209
3un6A     0   NA    0   NA  : 205-227
3uoaB     0    0    1   NA  : 6-47
3uoaB     0   NA    0    1  : 42-76
3uoaB    -1    0    0    1  : 120-153
3uplB     0    0    0   NA  : 24-54
3uplB     0    0    0   NA  : 48-77
3uplB     1   NA    0   NA  : 75-96
3uplB     0    1    2    0  : 93-113
3uplB    NA    0    0    1  : 110-137
3uplB     0   NA    1   NA  : 134-163
3upsA     0    0    0   NA  : 52-86
3uqcD     0    0    0   NA  : 58-101
3urgA     0   NA    4   NA  : 112-122
3us3A     2   NA    0   -1  : 16-38
3us3A     0    1    0    2  : 33-76
3us3A     1   NA   -1    0  : 128-151
3us3A     0    1    1    1  : 147-179
3us3A     1   NA   NA    0  : 230-254
3us3A     0    0   NA    0  : 249-287
3uueA     0   NA    1    1  : 140-173
3uueA     2    0    1   NA  : 169-200
3uueA     0    2   NA    0  : 195-224
3uuwD     0    0    0   NA  : 8-38
3uuwD     0   NA    1    0  : 33-72
3uuwD    NA    0    0    1  : 69-95
3uuwD     0   NA    1   NA  : 92-122
3uuwD    NA    0    0   NA  : 142-192
3uv0A     0    1    2   NA  : 23-34
3uw3B    NA    0    0    4  : 6-39
3uw3B     0   NA    4   NA  : 34-59
3uw3B     0   NA    1    0  : 58-74
3uw3B     0    0    0    1  : 71-99
3uw3B     0    0    1   NA  : 96-112
3uw3B     0   NA   -1   -1  : 111-134
3uw3B    -1    0    0   NA  : 281-312
3uw3B     5   NA    0   NA  : 310-342
3uwpA     1   NA    0    0  : 177-204
3uwpA     0    1    0   NA  : 200-238
3uwpA     0   NA    0    0  : 234-258
3uwpA     0   NA    0   -1  : 255-286
3uwpA     0    0    0   NA  : 283-313
3v0dB    NA    0    0    2  : 34-71
3v0dB     0    0    2   NA  : 67-89
3v0dB     0   NA    0    1  : 87-125
3v32A     0   NA    0    1  : 97-130
3v32A     0   -1    1   NA  : 128-154
3v3lA     0    5   NA    0  : 65-79
3v3tA    -2   -2    1   NA  : 7-32
3v3tA     0   NA    0   NA  : 34-53
3v3tA     1    2    0    2  : 91-129
3v3tA     0    1    2    0  : 122-165
3v3tA     0   NA    2    0  : 211-252
3v3tA     0    1    0   NA  : 247-275
3v42B     0   -2    0   NA  : 33-66
3v42B     0   NA    0   -1  : 62-80
3v42B     0    0    0    2  : 77-102
3v46A     0    0    0    3  : 68-92
3v46A     4    1    3    1  : 88-122
3v46A     0    4    1   NA  : 117-141
3v48B    NA   -1    0    2  : 17-46
3v48B    NA    0   NA    0  : 43-89
3v48B     0    1    0    3  : 84-113
3v48B     0    2    0   NA  : 203-234
3v4cB     0   NA    0    0  : 173-205
3v4cB     0    0    0   NA  : 202-238
3v4cB     0   NA    1    0  : 235-261
3v4cB     0   NA    0   NA  : 258-286
3v4cB    NA    0   -1   -2  : 293-332
3v4cB     1    2    0    2  : 394-423
3v4cB     0    1   -2    0  : 417-445
3v4cB    -1    0    0   NA  : 441-470
3v4gA    -1    0    0   NA  : 120-150
3v4kA     0   NA    2    0  : 54-106
3v4kA     0   -1    0    3  : 100-134
3v4kA     0    0    3   NA  : 128-160
3v5rB     0    3    1   NA  : 450-494
3v69A     0   NA    0   NA  : 58-92
3v7bB     0   NA    3   NA  : 69-98
3v7nA     2    3    0    2  : 152-183
3v7nA     0    2    2    3  : 176-208
3v7nA     0    0    1   NA  : 203-235
3v7nA     1   NA    0    3  : 267-298
3v96A     0   NA    0   NA  : 128-147
3v9wC     0   NA    1   NA  : 134-170
3va4A     0    1    4   NA  : 45-58
3vb0C     0    1    0   NA  : 5-35
3vb0C     0    0    2   NA  : 61-90
3vb0C    NA    1    0    3  : 147-176
3vb0C     1    2    2    3  : 207-241
3vbcA    -2   -2    0   NA  : 6-37
3vbcA     2   NA    1    1  : 35-69
3vbcA     0    0    2   NA  : 116-140
3vc1L     1   NA    0    1  : 120-147
3vc1L     0    1    1   NA  : 142-173
3vc1L     0   NA   NA    0  : 169-192
3vc1L     4   NA    0   -1  : 188-224
3vc1L     0    4    0   NA  : 216-268
3venA     0   NA    2    0  : 31-75
3venA     0   -1    0   NA  : 73-117
3venA    -2   -1    0   NA  : 310-337
3venA     2    1    3    1  : 429-462
3venA     1    3    0    0  : 531-565
3vg8B     0    4    0   NA  : 42-84
3vglA     0   NA    1    0  : 25-64
3vglA     0    0    0   NA  : 60-104
3vglA    -1   -1    0   NA  : 255-294
3vhjA     3   NA   -1    0  : 21-52
3vhjA     0   NA    0   NA  : 107-137
3vi6A     1   NA    2    1  : 27-49
3vi6A     0    0    1   NA  : 46-74
3vivB     0    4    3    0  : 8-47
3vivB    -1    0    0    2  : 42-74
3vivB     0   -1    2    1  : 70-97
3vivB     0   NA    0   NA  : 170-207
3vk6A     0   NA    0   NA  : 23-53
3vk8B    NA    0    0   NA  : 76-89
3vk8B     2   NA    0    2  : 87-102
3vk8B     0    0    0   NA  : 107-122
3vkwA     0   NA    0    2  : 108-132
3vkwA    -1    0    0    1  : 162-191
3vkwA     0    1    1   NA  : 188-219
3vkwA     0   NA    0   -1  : 217-240
3vkwA     2   -1   -1    0  : 238-267
3vkwA     1    2    2   NA  : 262-298
3vkwA     0   NA    0   NA  : 300-322
3vkwA     0   NA    1    2  : 330-354
3vkwA     0   NA    2   NA  : 351-373
3vkwA     0   NA   -1    0  : 372-389
3vkwA     0   NA    0    1  : 384-420
3vmkA     0    0    0   NA  : 14-51
3vmkA     1   NA    3   -1  : 47-82
3vmkA    NA    0    0    0  : 80-121
3vmkA     0   NA    0   NA  : 198-234
3vmkA     0   NA    1   -2  : 229-254
3vmkA     1   NA   NA    0  : 251-281
3vmnA     0    0    0    0  : 121-159
3vmnA     0   NA    0    0  : 354-394
3vmvA    NA   NA    0    0  : 21-52
3vn5A     0   NA    1   NA  : 3-25
3vn5A     0   NA   -1    0  : 131-178
3vn5A     0   -3    0   NA  : 176-193
3voqB     0   NA    2   NA  : 62-79
3vorA     0    5    1    1  : 93-123
3vorA     0   NA    2   NA  : 138-151
3vorA     1   NA   -1    0  : 149-181
3votB     2    1    0    1  : 7-36
3votB     0    2    1   NA  : 30-54
3votB     0   NA    1   NA  : 48-80
3votB     0   NA    0    0  : 130-152
3votB     0   NA    0    0  : 162-199
3vpbA     0    1    0   NA  : 3-32
3vpbA     0   NA    0    0  : 28-52
3vpbA    -1   -1    0   NA  : 49-75
3vpbA     0   NA   -1    0  : 104-127
3vpbA     0   NA   -1    0  : 138-167
3vpzA     0   -2    0    0  : 270-310
3vqjA     0   NA    1   NA  : 39-67
3vqjA     0   NA    0    0  : 63-97
3vqtC     0    3    0   NA  : 127-160
3vqtC    -1    0    0   NA  : 155-186
3vqtC    -3    0    1    2  : 415-448
3vqtC     0    1    0   NA  : 455-482
3vqtC    NA    0    2    1  : 488-514
3vqtC     0    2    0   NA  : 519-542
3vr0A     2   -5    1    3  : 34-66
3vr0A    -2    0   NA    0  : 102-145
3vr0A    -2   -2    0   NA  : 155-181
3vrdB     0    0    0    2  : 4-33
3vrdB    NA    0    0    1  : 149-188
3vrdB     0   NA    1   NA  : 184-220
3vrhA     3   NA    0    2  : 50-80
3vrhA     0    3    2   NA  : 74-109
3vs8G    -1   -2    0   NA  : 150-181
3vs8G     1   NA   NA   -2  : 178-221
3vs8G     0    2    5    0  : 246-275
3vsvB    NA   NA    1   -1  : 2-39
3vsvB     0    0    0   NA  : 531-548
3vu9A     0   -3    0    2  : 46-77
3vu9A    -1    0    2   NA  : 71-95
3vu9A     1   NA    0    3  : 92-139
3vu9A    NA    0    3    1  : 132-182
3vu9B     0   NA    0    3  : 9-41
3vu9B     0    1    3   NA  : 34-73
3vu9B     0   NA    0    0  : 69-116
3vu9B     2   -1    0    4  : 110-165
3vupB     2    0    2    0  : 18-62
3vupB     0   NA    0   NA  : 220-261
3vupB     0   NA    0   NA  : 259-291
3vupB     3    0   NA    0  : 289-322
3vusB     0   NA    0   NA  : 16-29
3vusB     0   NA    0   NA  : 206-231
3vwaA    -1    0    0   NA  : 39-77
3vx0A     0    0    1    1  : 202-229
3vx0A     0    0    1   NA  : 227-249
3vx0A     0   NA    0   NA  : 248-291
3vx0A     3   NA    0    2  : 290-328
3vxcB     0   NA    0   NA  : 39-77
3vxcB     0   NA    2    0  : 72-101
3vypB     0   NA    1   NA  : 195-218
3vywD     1    0    0    1  : 97-133
3vywD     0    3    3    0  : 166-192
3vywD    NA    0    0   NA  : 189-224
3vywD     1   NA    0   NA  : 221-245
3vzhA     3   NA    0   NA  : 147-169
3w06A    NA   -1    0    1  : 21-50
3w06A    NA    0   NA    0  : 47-96
3w06A     0    1    0    3  : 91-120
3w06A     0    2    0   NA  : 211-243
3w0eA     1   NA    0    0  : 34-56
3w0oA     1    0    1   NA  : 44-84
3w0tD     2   NA    0   NA  : 37-66
3w0tD     0   NA    1   NA  : 131-154
3w3wA     1   NA    0   NA  : 627-648
3w4sA     0    1    2   NA  : 40-66
3w4sA     1    0    1   NA  : 106-134
3w5fB     0   NA   -1    0  : 433-459
3w5sB     0   NA   -1    0  : 32-58
3w5sB     0   -2    0   NA  : 55-82
3w5sB     0   NA    1    0  : 78-113
3w5sB     0    2    0    1  : 109-136
3w61A     0    2    1   NA  : 35-80
3w6sA    NA   -2    0    0  : 147-189
3w6sA     0   NA    2   NA  : 182-210
3w7tA     1   NA    1   NA  : 464-487
3wa2X     0   NA    0   NA  : 401-413
3warA    NA    0    0   NA  : 68-107
3wcoA     0   NA    0    0  : 75-102
3wcoA     0   NA    0   NA  : 98-129
3wcoA     0   NA    0    3  : 125-154
3wcoA     2   NA    3    1  : 148-189
3wcoA     1    2    1    0  : 184-222
3wcqA     0   NA   -2    0  : 14-54
3we0A     0    0    0   NA  : 67-94
3we0A     0   NA    0   NA  : 123-143
3we0A     0   NA    0   NA  : 430-481
3wecA     0    0    0   NA  : 47-65
3wgxA     2   NA   -1    0  : 7-28
3wgxA     0    1    1    2  : 22-61
3wisA     0    1    1    2  : 24-53
3wisA    -1    0    2   NA  : 49-78
3wisA     1   NA    0    3  : 77-101
3wisA     1   -1    3    0  : 96-138
3wjpA     0    1    4   NA  : 91-136
3wjpA     0   NA    0    1  : 216-245
3wjpA     0    0    0   NA  : 276-307
3wjtA     1   NA    4   NA  : 83-122
3wliA     0    2    1    0  : 37-58
3wliA     0    0    0   NA  : 56-97
3wliA     1   NA    2    0  : 464-489
3wliA     0    3    0    1  : 484-527
3wliA    -1    0    1    0  : 522-546
3wmtB     2   -4    0   NA  : 100-130
3wmtB     0    4    1    0  : 179-210
3wmtB     0   NA    1   NA  : 390-434
3wndA    -1   -2    1   NA  : 21-47
3wndA     1    0    3    1  : 61-91
3wndA     0    2    1    2  : 86-119
3wndA     0    0    2   NA  : 115-153
3wnzA     1    1    0    3  : 7-36
3wnzA     0    1    3   NA  : 31-59
3wnzA     0   NA    0    0  : 157-181
3wnzA     0   NA    0    0  : 191-229
3wpcB    NA    0    0    0  : 21-48
3wpcB     0    0    0    0  : 106-128
3wpcB     0    0    0    0  : 182-205
3wpcB     0    0    0    0  : 267-293
3wpcB     0    0    0    0  : 291-319
3wpcB     0    0    0    0  : 317-349
3wpcB     0    0    0    0  : 455-481
3wpcB     0    0    0    0  : 479-506
3wpcB     0    0    0    0  : 504-530
3wpcB     0    0    0    0  : 528-560
3wpcB     0    0    0    0  : 558-583
3wpcB     0    0    0    0  : 581-613
3wpcB     0    0    0    0  : 611-638
3wpcB     0    0    0    0  : 636-662
3wpcB     0    0    0    0  : 660-686
3wpcB     0    0    0    0  : 684-710
3wpcB     0    0    0   NA  : 708-735
3wqbB     0    0    1   NA  : 111-138
3wqmA     0    4    0   NA  : 78-126
3wqmA     0    3    0   NA  : 208-233
3wrbA     0   -2    1    0  : 3-56
3wrbA    -1    0   -1    0  : 143-187
3wryB     0   NA    0    3  : 10-52
3wryB    -1    0    3   NA  : 47-69
3wryB     0   NA    3    1  : 116-148
3wryB     0    0    1   NA  : 144-168
3wryB     0   NA    0   NA  : 213-244
3wryB     0   NA    1    1  : 239-267
3wryB     0   NA    1   NA  : 264-301
3wryB     0   NA    1   NA  : 308-328
3wryB     0    3    0   NA  : 361-408
3wsgE     0    1    0    0  : 48-72
3wsgE     0    0    0    1  : 69-104
3wsgE     0    0    0   NA  : 139-165
3wsgE     1    0    1    0  : 175-201
3wsgE     0    1    0    1  : 198-221
3wt0C    -1   -1    0   NA  : 338-364
3wv4B     0   -1    0   NA  : 97-124
3wv4B     0   NA    2    0  : 121-148
3wv4B     0    1    0   NA  : 146-167
3wv4B     0   NA   NA    0  : 165-200
3wv4B     0   NA    0   NA  : 236-264
3wv4B     0    1    1    0  : 261-286
3wv4B     1   NA    0    0  : 284-314
3wv4B     2    1    0    4  : 311-340
3wv7C     0    0    0    0  : 15-46
3wv7C     0    0    0   NA  : 42-88
3wv7C     0   NA    1    0  : 84-107
3wv7C    NA    0    0    2  : 104-135
3wvaB     0   -1    0   NA  : 5-56
3wvqA     0    0    0    0  : 3-38
3wvqA     0    0    0   NA  : 36-65
3wvqA     0   NA    0   NA  : 63-105
3wvqA     0   NA    0   -1  : 159-186
3wvqA     0    1    2   NA  : 195-214
3wvqA     0   NA    0    0  : 212-244
3wvqA    NA    0    1   NA  : 360-399
3wwcA    NA   -1    0    1  : 64-100
3wwcA     0    1   NA   -1  : 171-200
3wwnA    -1   -1    0   NA  : 2-34
3wx4A     0   NA    0   NA  : 11-50
3wxmH     0    0    0   -5  : 32-65
3wxmH     0   NA   NA    0  : 113-127
3wxmH     0   NA   NA    0  : 169-218
3wxmH     0   NA    0   NA  : 213-243
3wxmH     1   NA    0    2  : 291-313
3wxmH     0    1    2   NA  : 307-345
3wydB    NA   -1    0    1  : 39-76
3wydB    NA    0    0    2  : 72-116
3wydB     0    1    2    0  : 111-140
3wydB     2    0    0    0  : 137-162
3wydB     0    2    0   NA  : 157-192
3wzsA     0    1    0    2  : 33-69
3x01B     4    1    3   NA  : 124-168
3x0vA     0    0    0   NA  : 8-39
3x0vA     0   NA    0   NA  : 69-91
3x1lA     2    1    0    2  : 480-524
3x30A     0    0    1    0  : 19-46
3x30A     0    0    0   NA  : 44-70
3x30A     2   -1    2    0  : 135-163
3x30A     0    2    0   NA  : 159-190
3x37A     0   NA    2   NA  : 5-28
3zdbA     0    1    1    3  : 4-48
3zdbA     0   NA    0    1  : 95-124
3zdbA     1   -1    1    3  : 120-142
3zdsF     0    0    2    0  : 194-227
3zeuA     0   NA    0    1  : 22-62
3zeuA     0   NA    1   NA  : 58-92
3zfpA     2   NA   -1   NA  : 68-78
3zfpA     1   NA    0   NA  : 86-102
3zgjB     2    0    1    3  : 19-48
3zgjB     0    2    0   NA  : 91-122
3zgjB     0   NA    1   NA  : 142-165
3zgjB     2    0    1   NA  : 178-214
3zh9B    -1    0    1   NA  : 17-53
3zh9B     0   NA   -1    0  : 49-81
3zh9B     0    0    0    2  : 76-118
3zh9B     1    0    1   NA  : 113-142
3zi1A     2    3    0   NA  : 27-59
3zi1A     0    1    2   NA  : 108-131
3zi1A     0    2    0   NA  : 160-189
3zi1A     0    1    1   NA  : 224-254
3zidB    NA   NA    0    5  : 3-49
3zidB     0    1    5   NA  : 42-68
3zidB     0   NA    1    0  : 66-111
3zidB     1   NA    0    4  : 105-143
3zidB     0    1    4    0  : 136-175
3zidB     0   NA    0    2  : 232-279
3zidB     0    1    2   NA  : 270-309
3zieD     0   NA    0   NA  : 3-30
3zieD     0    0    0   NA  : 26-62
3zigA     0   NA    0   NA  : 8-35
3zigA     0    0    0   NA  : 31-68
3zihB     1   NA    0   -1  : 9-35
3zihB     0    1    0   NA  : 32-66
3ziuB    -3    0    0   NA  : 37-78
3ziuB     0    0    1   NA  : 360-398
3zj0A    NA   -3   -1    0  : 132-171
3zj0A     0   NA    2   NA  : 166-192
3zk4C     0   NA    2    1  : 246-291
3zk4C     0    0    1   NA  : 288-323
3zl8A     1   NA    0    1  : 9-23
3zl8A     1    1    1    0  : 21-49
3zl8A     0    1    0   NA  : 47-61
3zl8A    -1    0    0   NA  : 83-112
3zl8A     2   NA    0    0  : 110-140
3zl8A     1    2    2    0  : 136-163
3zl8A    NA    0    0    1  : 160-200
3zl8A     1   NA    1    3  : 196-220
3zl8A     7    1    3    0  : 216-234
3zl8A     1    0    0    1  : 302-334
3zl8A     1    0    1    1  : 330-364
3zl8A     0    1    1   NA  : 360-382
3zl8A     0   NA    0   -1  : 378-405
3zlcB     0   NA    0   NA  : 54-68
3zmdB     0   NA    0   NA  : 79-112
3znuA    -1    0    1   NA  : 2-45
3znuA     0    1    0   NA  : 51-83
3zoqB     0   NA    0   NA  : 23-54
3zpxB    NA   -5    0    0  : 126-173
3zpxB     0    2    0    3  : 168-202
3zpxB     0    2    0   NA  : 316-351
3zssC     1    0    2    0  : 232-272
3zssC     0    0    0    2  : 410-442
3zssC     0    0    2   NA  : 439-462
3zssC     0   NA    1   NA  : 461-495
3zssC     2   NA   -1    0  : 494-531
3zthB     0    0    0    2  : 199-236
3zthB     2    0    2    1  : 232-257
3ztvA    -1    0   NA   -2  : 198-224
3ztvA     0    4    0   NA  : 435-470
3ztvA     1   NA    4   NA  : 508-544
3zvlA     0    3    2    0  : 105-145
3zvlA     0   NA    1    1  : 141-180
3zvlA     0    0    1   NA  : 178-215
3zvlA    -2   -1    0   NA  : 260-286
3zvlA     1   NA    0    0  : 285-314
3zvlA     2    1    0    2  : 312-343
3zvsC    -2   -1    0   NA  : 2-32
3zwfA     0   -1    1   NA  : 29-57
3zwfA     2    0   NA    0  : 53-94
3zwfA     0    2    0    4  : 89-121
3zwfA     0    0    4   NA  : 116-154
3zwfA    NA   -1    1    1  : 245-273
3zwfA     0   NA    1    0  : 269-310
3zwfA    -1    0    0   NA  : 307-348
3zx3B     1   NA   NA    0  : 65-116
3zx3B     0    0    0   NA  : 111-154
3zx3B     4   NA    5   NA  : 192-214
3zxcB     0   NA    0   NA  : 39-58
3zxnA     0    2    1    0  : 13-49
3zxnA     0    0    0    2  : 46-81
3zxnA     0    0    2   NA  : 78-104
3zzhC     0   NA    1   NA  : 51-85
3zzoA    -2    0    3   NA  : 6-25
3zzpA     0   NA    0   NA  : 7-39
3zzyA    NA    0    0    2  : 28-63
3zzyA    -1    0    0   NA  : 66-102
3zzyA     1   NA    4   NA  : 97-119
4a0eB     0    1    4   NA  : 24-38
4a0eB     0   NA    0   -4  : 72-88
4a15A     0    0    0    1  : 24-58
4a15A     0    1    0   NA  : 53-84
4a15A     0    2    0    1  : 178-210
4a15A     0    2    2   NA  : 377-403
4a15A     0    1    0    0  : 413-455
4a15A     0    1    1   NA  : 451-474
4a15A     2   NA   -1    0  : 473-501
4a15A     0    2    0   -1  : 497-522
4a15A     0    1    3   NA  : 576-597
4a20A     0   NA    0    3  : 33-67
4a20A     3   NA   NA   -3  : 70-94
4a2bA    -1    0    0   NA  : 332-358
4a2vA    NA    0    0   NA  : 30-46
4a37A    -1   -3    0    2  : 171-217
4a4jA    -2    0    0   NA  : 2-36
4a4jA     0    0    0   NA  : 41-68
4a57C    -5    0    0   NA  : 157-198
4a57C     1   NA    5   NA  : 259-279
4a5sA    NA   -2    0   NA  : 504-540
4a5sA     0    2   NA    0  : 586-615
4a5sA     0    2    2   NA  : 661-697
4a5zB     0   NA   -1    0  : 7-41
4a5zB     1    0    0    0  : 37-75
4a5zB     0    1    0   NA  : 70-108
4a6dA     1   NA    0    1  : 182-210
4a6dA     0    1    1   NA  : 205-234
4a6dA     0   NA    1    0  : 230-251
4a6dA     1   NA    0    0  : 247-283
4a6hD     0   NA    0   NA  : 51-62
4a6qA     0   NA    0    0  : 56-94
4a6qA     0   NA    2   NA  : 101-138
4a7wB     0   NA    0   NA  : 9-53
4a7wB     0    0    3   NA  : 101-115
4a7wB     0   NA    0   NA  : 114-134
4a7wB    NA    0    2    0  : 130-163
4a8jA     0   -2    0    2  : 42-89
4a8jA     0   NA    0    1  : 191-223
4a8jA     3   NA    1    2  : 218-267
4a8jA     0    3    1    1  : 260-291
4a8jE     0   NA    1    1  : 24-59
4a8jE     0    1    1   NA  : 55-74
4a8jE     0   NA   -1    0  : 71-106
4a8jE     3   -1    0    2  : 102-136
4a8jE     0    3    1   -1  : 129-172
4a8jF     0   NA    0    1  : 37-88
4a8jF     0    0    1   NA  : 83-114
4a8jF     0   NA    0   NA  : 110-156
4a8jF     2    0   NA    0  : 151-193
4a8jF     0    2    3    0  : 187-229
4a9vA     0   NA    0   NA  : 171-183
4a9vA    -3   -3    0   NA  : 340-391
4ablA     0    2    1    0  : 22-43
4ablA     0    2   -1    0  : 92-123
4ablA     2   NA    0   -1  : 120-165
4acvA     1    1    0   NA  : 55-107
4admD     0   NA    0   NA  : 245-282
4ae5D     1    3    3   NA  : 3-31
4ae5D     0    3    3    2  : 34-59
4ae5D     0    1    0    3  : 67-108
4ae5D     0    0    1   NA  : 114-162
4ae7A    -2    0    0   NA  : 112-163
4aeeB    NA    0    4   NA  : 65-91
4af1A     0   NA    0   NA  : 225-256
4af1A     1   NA    0    3  : 301-323
4af1A     0   NA    0   NA  : 340-370
4af8A    -1    0    1   NA  : 93-136
4af8A     1   NA    0    0  : 132-176
4af8A    NA    0    0    0  : 225-246
4affA     3    1    3   NA  : 2-35
4affA     0    3    1   NA  : 56-95
4ag6B     0    0    0    0  : 38-70
4ag6B     0    1    1   NA  : 66-88
4ag6B     0    0    0    0  : 225-268
4ag6B     2   -1    0    2  : 265-304
4ag6B     0    2    0    0  : 299-331
4agsB     0    1    1   NA  : 27-56
4agsB     0    1    0   NA  : 254-282
4ajyB     0   NA    0    3  : 12-46
4ajyB     3   NA   NA   -3  : 49-79
4alzA     0    2    0   NA  : 34-66
4alzA     0    1    0   NA  : 161-197
4amqA     0    1    0    5  : 67-105
4amwB     2    0   NA    0  : 358-400
4amwB     1    0    1    1  : 635-651
4amwB     0    1    1   NA  : 649-681
4amwB     0   NA    0   NA  : 680-719
4annA     0   NA    0   NA  : 21-54
4anoA     0    2    0   NA  : 26-58
4ao6A    NA    0    0   NA  : 58-91
4ao6A     2    0    2    0  : 150-178
4ao6A     2    2    0    0  : 175-206
4ao6A     0    2    0   NA  : 201-234
4aq4A     0   NA    0   NA  : 6-42
4aq4A     0   NA    4   -1  : 36-69
4aq4A     0    2    0   NA  : 247-269
4aqlA     0   NA    2   NA  : 63-89
4aqlA     0    0    2    1  : 158-189
4aqlA    -1    0    1   NA  : 185-230
4aqlA     0   NA    0    1  : 259-301
4aqlA    NA    0    1    1  : 297-322
4aqlA     0   NA    1   NA  : 319-349
4aqnB     0   NA    0    1  : 59-102
4aqnB     0   NA    3    2  : 105-141
4ar9A     1    4    5   NA  : 320-375
4artA     1   NA    0    2  : 67-96
4as2D     0    1    3   NA  : 161-192
4as2D     0   NA    0   NA  : 206-228
4as2D     1    1    0    1  : 258-284
4as2D     0    1    1   NA  : 280-321
4at0A     0   NA    4   NA  : 30-42
4at0A     0    2    2   NA  : 356-385
4at7B    -1    0    0   NA  : 111-151
4au1A    -1   -1    0   NA  : 93-116
4au1A     1   NA    0    0  : 115-154
4au1A     0    1    0    1  : 151-181
4au1A    NA    0    1    1  : 178-207
4aukA     0    1    0   NA  : 3-32
4aukA    -1    0    1   NA  : 41-73
4aukA     3   NA    1   NA  : 70-106
4aukA     0   NA    0    1  : 214-239
4aukA     0    0    1   NA  : 235-257
4aukA     0   NA    1    0  : 254-276
4aukA     3   NA    0   -1  : 273-306
4aukA     0    3    0   NA  : 300-339
4aw7A     0    5    2    1  : 189-228
4axvA     0   -2    0   NA  : 49-82
4axvA     0   -2    1   NA  : 168-190
4ay7A     0    0    1    1  : 206-246
4ay7A    NA    0    1    0  : 243-267
4ay7A     3   NA    0    2  : 265-292
4ay7A     0    3    2   NA  : 287-323
4azsA     1   NA    0    1  : 69-95
4azsA     0    1    1   NA  : 90-120
4azsA     0   NA    1    0  : 116-141
4azsA     0   NA    0   NA  : 137-173
4azsA     2    0    0   NA  : 169-207
4azsA     0    1    1   NA  : 262-312
4b0zA     0   NA    0   NA  : 190-220
4b1yB     0   NA    0   NA  : 54-69
4b1yB     0   NA   -1    0  : 104-137
4b2oA     0    3    3    1  : 108-150
4b2oA     0    0    1    0  : 145-174
4b46A    NA   NA    0    5  : 3-38
4b46A     0    1    5   NA  : 31-57
4b46A     1   NA    1    2  : 100-137
4b46A     0    1    2    0  : 131-168
4b46A     0   NA    1   NA  : 294-333
4b4dA     1    1    0    1  : 113-148
4b4dA     0    1    1   NA  : 141-184
4b4dA     0   NA    0    2  : 178-223
4b4dA    -1   -1    2   NA  : 218-255
4b4uB     0    2    0   NA  : 55-90
4b4uB     0   NA    1   NA  : 84-117
4b4uB     0    0    0   NA  : 181-209
4b4uB     0   NA    1    0  : 205-228
4b4uB     0    0    0   NA  : 225-249
4b4uB    -2    0   NA    0  : 246-275
4b5oA    NA   -2    1    1  : 123-161
4b6gA    NA   -1    0   NA  : 53-86
4b6gA     0    1    2    1  : 147-176
4b6gA     0    2    0   NA  : 222-257
4b8xB     0   NA    0   NA  : 51-84
4ba0A     2   NA    0    0  : 267-298
4ba0A     2    2    0    3  : 295-342
4ba0A     2   NA    2   NA  : 345-375
4bb9A     0   NA    2   NA  : 100-138
4bb9A     0   NA    0    1  : 134-178
4bb9A     0   NA    1    3  : 172-206
4bb9A     0    0    3   NA  : 201-245
4bb9A     0   NA    0   NA  : 330-365
4bb9A     0   NA    0    1  : 360-411
4bb9A     2   NA    1    3  : 405-440
4bb9A     0    2    3   NA  : 433-461
4bbyB     1    0    0   NA  : 208-235
4bbyB     0   NA    0    1  : 231-259
4bbyB     0   NA    1   NA  : 343-374
4bbyB     0    1    3   NA  : 387-421
4bbyB     0    3    1   NA  : 464-495
4bbyB     6   NA    0   NA  : 494-532
4bbyB     1   NA    2    4  : 523-571
4bc3A     0    2    3   NA  : 305-324
4bc3A    -1    0    0    0  : 438-464
4beuA     1    3    2    0  : 45-76
4beuA     0    1    0   NA  : 73-96
4beuA     1   NA   -3    0  : 116-142
4beuA     0    1    0    4  : 137-179
4beuA     0    0    4   NA  : 173-218
4bfcA     0    2    0    2  : 43-78
4bfcA    -2    0    0   NA  : 72-100
4bfcA     0   NA    0   -2  : 98-115
4bfcA     2    0    2    1  : 113-134
4bfcA    NA   -2    1    1  : 131-159
4bfcA     0   NA    1   NA  : 157-181
4bgbA     0   NA    1    1  : 28-77
4bgbA    NA   -1    1    0  : 73-102
4bgcA     0   NA    2   NA  : 11-39
4bhqB     1    0    1   NA  : 102-141
4bi3B     1   NA    0   -3  : 102-124
4bjiA     0   NA    1   NA  : 14-54
4bjiA     0   NA    0    2  : 53-82
4bjzA     0    0    0    2  : 8-35
4bjzA     0    1    6   NA  : 224-274
4bk7A     0   NA    1   NA  : 2-45
4bluA     0    1    1   NA  : 113-140
4bluA     0   NA    0    1  : 137-163
4bluA     3    1    1    1  : 159-197
4bluA     1    3    0    0  : 191-225
4bluA     0   -1    0   NA  : 237-278
4bmdA    -2   -1    0   NA  : 17-42
4bmdA     2   NA    1    1  : 41-55
4bmdA     0    1    1   NA  : 52-73
4bmdA    -3    0    0   NA  : 111-136
4bmdA     3   NA    1    0  : 135-149
4bmdA     0    0    0   NA  : 146-175
4bn4A     0    0    3   NA  : 107-131
4bn4A     0   NA    0   NA  : 147-174
4bn4A     1    0    0    0  : 200-229
4bn4A     0    1    0   NA  : 225-248
4bndA     0   -1    0   NA  : 5-40
4bndA     0    1    0   NA  : 133-176
4bndA     0    1    2   NA  : 208-233
4bolA     0    2    3    0  : 38-66
4bpsA     1   NA    0   NA  : 21-45
4bpsA     0   NA    0    4  : 98-142
4bpsA     0    1    4   NA  : 133-184
4bpsA     0    0    0   NA  : 296-327
4bq2B     0   NA    0    0  : 624-650
4bqnA    -3    0    0   NA  : 6-35
4bqnA     3   NA    2    0  : 33-65
4bqnA     0    0    0   NA  : 62-94
4bqqA     0   NA    0   NA  : 27-80
4bqqA     0   NA    3    0  : 72-113
4bqqA     0   NA    0    1  : 110-143
4brcB     1   NA   NA    0  : 37-84
4brcB     0   -1    0   NA  : 79-120
4brcB     4   NA    5   NA  : 158-181
4bspA     0   NA    0   NA  : 42-60
4bt7A    NA    0    0   NA  : 25-57
4bt7A     2   NA    0   NA  : 82-97
4bu0A    -3    0    0   NA  : 11-36
4bu0A     3   NA    1    0  : 35-49
4bu0A    -1    0    0   NA  : 46-70
4bu0A    -3    0    0   NA  : 106-131
4bu0A     3   NA    1    1  : 130-144
4bu0A    -1    0    1   NA  : 141-163
4bvxA     0    1    0   NA  : 2-32
4bwcA     4   NA    3    0  : 15-33
4bwvA     2   NA    0    2  : 70-102
4bwvA     0    2    2   NA  : 98-129
4bx8B     0   -1    0   NA  : 34-65
4bx8B     0   NA    0    0  : 60-83
4bx8B     0    1    0    3  : 78-113
4bx8B     0    0    3   NA  : 108-139
4bx8B     0    0   NA    0  : 151-195
4bx8B    -1    0    0    3  : 544-578
4bxfA     0   NA    1    3  : 41-83
4bxfA     3   NA    3   NA  : 86-115
4bxfA     0   NA    1   NA  : 187-203
4bxfA     0   NA    0   NA  : 413-441
4bxiA     0    1    1   NA  : 85-140
4bxmA     0   NA    1    0  : 90-97
4bxmA     0   NA   NA    0  : 110-122
4byzA     2   NA    0    0  : 20-51
4byzA     0   NA    1    0  : 118-150
4byzA     0   NA    0   NA  : 148-164
4c08A     1    1    0    0  : 93-119
4c08A     0    1    0   NA  : 115-144
4c08A     0   NA    0    0  : 140-160
4c08A     0   -1    0   NA  : 158-192
4c12A     1   NA    0   NA  : 25-40
4c12A     1    1   NA    0  : 37-66
4c12A     0    1    0    1  : 63-80
4c12A    NA    0    1    0  : 104-136
4c12A     1   NA   -1    0  : 145-177
4c12A     1   NA    2    0  : 173-198
4c12A    NA    0    0    1  : 195-239
4c12A     1   NA    1    3  : 235-260
4c12A     7    1    3   NA  : 256-275
4c12A     0    1    0    1  : 346-380
4c12A     0   NA    1    1  : 373-406
4c12A    -3    0    1   NA  : 400-431
4c12A     3   NA    0    0  : 429-455
4c1oA     0   -3    0   NA  : 79-112
4c2fA    -1    0    3    0  : 170-206
4c2fA     0    1    2    1  : 257-286
4c2lA    NA   NA    1   -1  : 18-50
4c3sA    -1   -1    0    1  : 112-142
4c3sA    NA   -1    1    2  : 139-176
4c3sA    NA    0   NA    0  : 173-199
4c3sA     0    1    0   NA  : 195-218
4c3sA     1    0    0   -3  : 225-261
4c3sA     0    1    0   NA  : 258-280
4c3sA     3    2    1    3  : 325-351
4c3sA     0    3   -2    0  : 345-375
4c3sA    -1    0    0   NA  : 371-396
4c4aA     0    1    0    1  : 67-93
4c4aA     0    0    1   NA  : 89-119
4c4aA     0   NA    1    0  : 116-142
4c4aA     0   -1    0   NA  : 140-174
4c4aA     1    0    0    2  : 404-429
4c4aA     0    1    2   NA  : 425-455
4c4aA     0   NA    1    0  : 453-476
4c4aA     0    0    0   NA  : 474-511
4c5kB     0   -1    1    1  : 75-104
4c5kB     0    0    1    1  : 102-136
4c5kB     3    0    1    0  : 135-176
4c5wA     0   NA   -2   -1  : 124-153
4c5wA    -1    0    3   NA  : 149-183
4c6aA     1    0    0   NA  : 9-44
4c6aA     0    0    0   NA  : 76-122
4c6sA     0   NA    0   NA  : 8-39
4c6sA     0   NA   NA    0  : 35-65
4c6sA     0   NA    0    3  : 59-98
4c6sA    -1    0    3   NA  : 92-121
4c89C    NA   -2    2   -1  : 116-152
4c89C    NA   -4    0    1  : 149-191
4c89C     0    2    1    3  : 184-220
4c89C     0   NA    0   NA  : 292-325
4c92B     0   NA    0   NA  : 70-81
4c92E     3   NA    0   NA  : 62-83
4c97A     0    0    4   NA  : 194-240
4c9sC     0    2    0   NA  : 8-52
4c9sC     0    0    2    0  : 161-203
4c9sC     0    2    0   NA  : 215-263
4c9yA     1   NA    0   NA  : 78-112
4cbuG     0    0    3   NA  : 59-100
4ccsA     0    1    0   NA  : 4-43
4ccsA     0   NA    1    0  : 38-61
4ccsA    -2   -1    0   NA  : 58-88
4ccsA     0    1    1   NA  : 121-157
4ccsA     0   NA    0    1  : 153-179
4ccsA    -2   -1    1   NA  : 175-205
4ccwA    NA   -2    0    1  : 56-86
4ccwA    NA   -4   NA    0  : 82-129
4ccwA     0    2    0    3  : 123-154
4ccwA     0   NA    0   NA  : 236-268
4cdpA     2   NA   -1    0  : 54-79
4cdpA     2   NA    0    0  : 230-257
4cf4B     0    2    3   NA  : 119-149
4cf4B     0   NA    0    1  : 147-181
4cf4B     1    1    1    2  : 177-200
4cf4B     0    1    2   NA  : 196-220
4cfsD    NA   -1    1    1  : 40-70
4cfsD    NA   -4    0   NA  : 67-111
4cfsD     0    1   NA    0  : 106-136
4cfsD     0    1    0   NA  : 226-256
4cgsB     0    5    1   NA  : 97-125
4chiA     1   NA    0   NA  : 35-64
4chmD     0   NA    0   NA  : 57-69
4cijB     0    0    0   NA  : 6-47
4cijB     7    0    0    4  : 79-123
4ck4B     3   NA    0    3  : 17-26
4ck4B     0    0    0   NA  : 118-150
4clqA     0   NA   -1   -1  : 10-34
4clqA     1   NA    0    1  : 84-120
4clqA     0    1    0   NA  : 114-155
4clqA     0    0    4   NA  : 190-230
4clqA     0    2    2   NA  : 308-341
4cmrB    -2    0    0   NA  : 76-108
4cmrB     3   NA    0   NA  : 146-177
4cngB     0    1    2    2  : 22-54
4cngB     0    0    2   NA  : 50-81
4cngB     0   NA    1    2  : 79-97
4cngB    NA    0   -1    0  : 93-130
4cngB    NA   -1    2   NA  : 125-149
4cnnA     1    3    2    1  : 17-48
4cnnA     0    1    1    1  : 44-80
4cnnA    NA    0    1    0  : 77-116
4cnnA     3   NA    0    2  : 112-144
4cnnA     0    3    2    2  : 137-173
4cnnA     0    0    2   NA  : 168-204
4cnnA     0   NA    0   NA  : 201-225
4co8A    -1    0    0   NA  : 33-75
4cogC     0   -1    0   NA  : 143-174
4cogC     0   NA    0    0  : 200-208
4cp6A    NA    0    0    1  : 366-393
4cp6A     0   NA    1   NA  : 390-414
4cs4A     0   NA    1   NA  : 81-105
4cs4A     0    0    1   NA  : 155-195
4ct3B     2   NA    1   -3  : 89-107
4ct3B     0   NA    0    2  : 146-160
4cu4A     1   NA    0    3  : 90-114
4cu5D     0   NA    0   NA  : 4-33
4cu5D     0   NA    0    2  : 29-48
4cu5D     0   NA    2   NA  : 44-67
4cvbA     0   NA    1   NA  : 305-323
4cvqA     0   NA    0    0  : 124-152
4cvqA     1   NA    0   NA  : 147-174
4cvqA    -1   NA    0    2  : 168-201
4cvqA     0   NA    2    1  : 195-233
4cvqA     2    0    1    0  : 229-263
4cvuA     1   NA   -1    0  : 48-91
4cvuA     0    2   NA    0  : 384-421
4cvuA    NA    0    0    1  : 418-446
4cvuA     0   NA    1    3  : 442-485
4cw4A     0   NA    0   NA  : 121-141
4cy8D     0    0    0    1  : 9-35
4cy8D    NA   -1    3   NA  : 249-292
4cy8D     0   NA    0   NA  : 497-526
4cyfB     4    0    1    0  : 198-229
4cyfB     0    4    0   NA  : 224-259
4czgA     0   NA    2   NA  : 40-64
4czgA     0   NA    0   NA  : 99-132
4czgA    -1   -1    0   NA  : 283-309
4d05B     2   NA    0   NA  : 10-25
4d05B     3   NA    0    1  : 39-67
4d05B    -2   -1    1   NA  : 94-128
4d0pA     0   NA    0   NA  : 342-377
4d2kB     0   NA    0   NA  : 22-53
4d53A     1   NA    0    0  : 78-120
4d6gA     0    0    2   NA  : 334-373
4d6gA     0   NA    0   NA  : 372-395
4d79B     0    0    0    0  : 32-60
4d79B     0    0    0   NA  : 56-105
4d79B     0   NA    2    0  : 101-127
4d79B     1    0    0   NA  : 125-152
4d7eD     1    0    0    3  : 3-37
4d7jA     0   NA    0    0  : 76-112
4d8bA     3   NA   NA   -3  : 158-189
4d8bA     0   NA    0    3  : 220-249
4d9bB     0    4    0    2  : 83-114
4d9bB    -1    0    2   NA  : 108-142
4d9bB     1   NA    0   NA  : 139-169
4d9bB     0   NA    0    3  : 202-233
4d9bB    -1    0    3   NA  : 228-267
4d9iA     0   NA    1   NA  : 8-49
4d9iA     1    2    0    2  : 114-142
4d9iA     0    1    2   NA  : 137-163
4d9iA     0   NA    1   NA  : 160-186
4d9iA     2   NA    0    2  : 226-260
4dadA     0   -1    0   NA  : 22-51
4dadA     0   NA    1    0  : 47-74
4dadA     1    1    0    3  : 70-102
4dadA     0    1    3   NA  : 97-123
4dckA     0   NA   NA   NA  : 36-71
4dcmA     0   -1    1    0  : 42-64
4dcmA     0    0    0   NA  : 62-91
4dcmA     0   NA    0    0  : 89-107
4dcmA     2    1    0   NA  : 103-137
4dcmA     0    2    0   NA  : 131-158
4dcmA     1   NA    0    1  : 225-253
4dcmA     0    1    1   NA  : 248-281
4dcmA     0   NA   NA    0  : 277-298
4dcmA     3   NA    0    0  : 295-335
4dcmA     0    3    2   NA  : 329-356
4devC     0    1    0   NA  : 167-217
4devC     0    2    1   NA  : 333-369
4dgfA     0   NA    0    0  : 24-58
4dgfA     0    0    0   NA  : 54-90
4di9A     1   NA    0    1  : 28-74
4di9A     1    1    1    2  : 70-101
4di9A     3    1    2    2  : 97-126
4di9A     0    3    2    1  : 120-156
4di9A    -1    0    1    0  : 152-178
4di9A     1   -1    0    2  : 176-211
4di9A     0    1    2   NA  : 208-244
4djaA     2   NA    0    1  : 4-32
4djaA     0    2    1   NA  : 28-72
4djaA     0   NA    0    0  : 69-102
4djaA     0   NA    0   NA  : 99-127
4djbB     0    3    0   NA  : 16-67
4dmgB     0   NA    0   NA  : 24-32
4dmgB    -2    0    0    0  : 117-149
4dmgB     1    0    0    2  : 217-243
4dmgB     0    1    2   NA  : 238-267
4dmgB     0   NA    1    0  : 264-286
4dmgB     2    0    0   -1  : 283-326
4dmgB     0    2    0   NA  : 321-358
4dmvA     1   NA    0    3  : 111-145
4dnyA     2   NA    0    0  : 25-59
4do4A     0    4    2    0  : 98-139
4do4A    -1    0    0    2  : 135-170
4do4A     0   -1    2    0  : 167-195
4do4A     0    0    0   NA  : 194-232
4do4A     0   NA    0   NA  : 231-265
4do7A     0    1    0    2  : 79-105
4do7A     2    0    2    1  : 102-140
4do7A     0    2    1    0  : 137-164
4do7A     2    0    0    2  : 162-202
4do7A     0    2    2   NA  : 198-241
4dpzX     0    5    1   NA  : 58-76
4dq6B     0   NA   NA    0  : 93-119
4dq6B     0   NA    0   NA  : 116-140
4dq6B     0   NA    0    1  : 167-203
4dq6B     1    0    1    2  : 199-234
4dqjB     0   NA    2   NA  : 15-52
4dqzA     0    2    3   NA  : 116-149
4dvcA     0    1    0   NA  : 24-60
4dwdA     0   NA    0   NA  : 267-295
4dweA     1   NA    0    1  : 230-255
4dweA     0    1    1   NA  : 252-277
4dz1A     0   NA    3    0  : 69-92
4dz1A     0   -1    0   NA  : 91-108
4dz1A     0   NA    1   NA  : 140-170
4dz1A     0   NA    0   NA  : 168-191
4dz1A     0   NA    0   NA  : 187-212
4dz4C     0   NA    0   NA  : 98-135
4dz4C     1    0    0    2  : 131-162
4dz4C     0   -1    2    0  : 158-200
4dz4C     0    0    0   NA  : 198-215
4dz4C     0   NA    0    0  : 213-246
4dz4C     0    1    0   NA  : 241-289
[truncated: 252,047 more chars]
