# Supplementary material for: Exploration of novel αβ-protein folds through de novo design
Source: Nat Struct Mol Biol. 2023 Jul 3;30(8):1132–40. doi: 10.1038/s41594-023-01029-0 (PMC10442233; doi:10.1038/s41594-023-01029-0)
Supplement: Supplementary file 11 — Statistical source data. [file 41594_2023_1029_MOESM11_ESM.txt]

# Anti:Eta >= 100; L:loop length <= 10
# Mu is the twist angle mu in the Extended Data Fig. 4
# The definition of Eta angle of BAmotif, see SI of Y.-R. Lin et al, PNAS, 2015
#    Mu    Eta   L  Name  Region     ABEGO
   90.5  129.3   3  12asA 0067-0078  BAE
 -149.6  150.8   7  12asA 0120-0135  BBBGABB
   69.3  106.3   2  12asA 0253-0263  BB
   59.5  140.6   4  1a41A 0095-0107  BGBA
 -152.1  162.8   6  1a5tA 0028-0042  BBBGAG
   31.1   83.7   5  1a5tA 0161-0174  BBBBB
   53.1   84.6   1  1a62A 0079-0088  B
 -157.7   59.1   1  1a7jA 0154-0163  B
  160.9   37.3   7  1a7jA 0233-0248  ABABGBB
 -110.7   95.2   2  1a7jA 0262-0272  AA
 -164.3   47.9   6  1a8lA 0028-0042  BABGBA
 -101.1   90.7   3  1a8lA 0059-0070  AAB
  156.7  133.1   5  1a8lA 0094-0107  EBBBE
 -164.1   42.4   5  1a8lA 0140-0153  BABBA
  173.9  155.3   4  1a8lA 0207-0219  EBBB
 -120.9  135.8   7  1a9nD 0010-0025  GBBAABB
  163.4   20.2   2  1a9nD 0054-0064  AB
   55.0   91.8   5  1a9nD 0081-0094  BABBB
  148.3   24.1   5  1a9xF 0030-0043  ABABG
  119.7  134.0   3  1a9xF 0108-0119  GBB
 -150.8  145.3   5  1a9xF 0131-0144  EABBB
 -179.1  131.3   5  1a9xF 0194-0207  BAGBB
  161.1    7.4   5  1a9xF 0216-0229  BAABB
  169.0  153.4   1  1a9xF 0265-0274  E
   49.6   40.9   3  1aolA 0157-0168  ABB
 -136.8   65.4   1  1atgA 0032-0041  B
 -175.1  145.8   3  1atgA 0051-0062  BAB
 -116.4   61.0   5  1atgA 0108-0121  BAAAB
  139.9   31.2   2  1atgA 0141-0151  AB
  167.0  101.6   5  1atgA 0195-0208  AABAA
 -174.6   78.8   6  1atzB 0011-0025  ABAABB
 -158.6   41.0   7  1atzB 0057-0072  BAABBBB
 -173.9   40.2   7  1atzB 0114-0129  ABBBABB
  170.4  134.1   5  1atzB 0141-0154  EAABB
  137.5   25.5   3  1atzB 0165-0176  ABA
   60.9   73.4   1  1ayoB 0052-0061  B
  -60.2   72.7   3  1azoA 0145-0156  BBB
   54.7   72.5   1  1azoA 0214-0223  B
   51.9  103.5   2  1b25C 0020-0030  BB
   71.8  125.9   1  1b25C 0092-0101  B
 -141.8  119.9   8  1b25C 0130-0146  AAAABGBB
  -75.0   97.8   4  1b25C 0180-0192  GAAG
  127.0  123.2   9  1b25C 0200-0217  BABBBBBAB
   96.0   91.2   1  1b25C 0303-0312  B
 -109.1   34.0   4  1b35A 0131-0143  ABBB
  129.6   60.0   1  1b35C 0102-0111  B
   -4.7   71.8   4  1b5eA 0126-0138  ABBA
 -103.2   72.6   1  1b5eA 0169-0178  A
  178.5  130.3   3  1b5qA 0008-0019  EAB
   31.9   76.3   6  1b5qA 0062-0076  GBABBB
  117.6   19.3   5  1b5qA 0197-0210  BBAAE
  129.8   57.9   3  1b5qA 0262-0273  ABB
 -172.3  161.4   4  1b5qA 0277-0289  BBBB
  176.4   71.7   6  1b63A 0058-0072  ABAEBB
   96.4  127.2   6  1b63A 0148-0162  GBGAAB
 -172.9   73.1   8  1b63A 0199-0215  BBBBBGBB
  102.9   41.4   2  1b77B 0052-0062  AB
   73.7   79.0   1  1b77B 0116-0125  B
  172.0   26.9   4  1bcoA 0057-0069  ABBB
 -153.3  126.7   7  1bcsB 0072-0087  AABAABB
  103.1   41.2   3  1bdfC 0029-0040  BBG
  102.2   23.8   5  1bdfC 0205-0218  AGABB
   29.6  101.4   1  1bf2A 0454-0463  B
  175.4  142.2   3  1bg6A 0008-0019  EAB
  178.8  129.4   3  1bg6A 0031-0042  BAB
 -154.2   34.4   2  1bg6A 0064-0074  AB
  143.7   49.4   3  1bg6A 0079-0090  BBB
  142.5   17.2   6  1bg6A 0105-0119  BBAEBG
 -111.2  169.3   1  1bg6A 0162-0171  B
 -154.4  115.9   3  1bg6A 0183-0194  BAB
 -177.3  139.0   5  1bheA 0017-0030  BBABB
   94.9   65.7   1  1bjaB 0068-0077  B
 -133.5   62.8   1  1bm8A 0073-0082  B
  116.7   47.3   2  1bm9B 0088-0098  AB
   26.4   84.9   4  1bquB 0200-0212  BBBB
 -121.6  170.7   6  1brtA 0027-0041  BBBABB
   53.5   15.6   6  1brtA 0250-0264  BGBBAA
  147.6   26.4   2  1btkB 0112-0122  AB
  172.5   83.6   4  1bu8A 0051-0063  BAAB
 -168.1  178.4   9  1bu8A 0074-0091  BBBBBBGAA
 -160.1  132.8   4  1bvyF 0027-0039  BAAG
 -176.1   44.5   9  1bvyF 0110-0127  BAABBAABG
 -170.6  102.9   4  1bvyF 0144-0156  AABB
 -136.3   56.8   8  1bxyB 0006-0022  ABBABGBB
  -79.8   95.2   2  1bxyB 0036-0046  BB
 -172.6   46.1   1  1byfA 0010-0019  B
  138.1   50.7   6  1byiA 0006-0020  ABABAG
   70.7    5.1   5  1byiA 0074-0087  ABABB
  149.6  129.6   3  1byiA 0145-0156  BBG
  170.8   72.2   6  1byiA 0174-0188  ABBBBA
  156.1   87.9   3  1byrA 0008-0019  AAG
 -174.3   88.6   6  1byrA 0059-0073  AAABAB
  128.3  156.5   2  1byrA 0126-0136  GB
   78.8   98.8   1  1c0aA 0047-0056  B
 -116.7   60.5   4  1c0aA 0187-0199  BBAB
 -139.6  166.7   3  1c0aA 0235-0246  GBB
  116.1   88.1   2  1c0aA 0352-0362  AB
   93.9   93.4   3  1c0aA 0487-0498  BAB
  178.9  138.5   3  1c0pA 0010-0021  EAB
   79.6   67.8   1  1c0pA 0137-0146  B
 -148.4  150.1   8  1c0pA 0331-0347  GAEAAAAA
  177.1   74.8   4  1c1dA 0042-0054  BBAB
  177.3  131.6   3  1c1dA 0179-0190  EAB
 -177.5  145.4   3  1c1dA 0202-0213  BAB
   59.1   81.6   1  1c1kA 0197-0206  B
 -165.8   12.9   6  1c3pA 0164-0178  ABABBB
 -177.6  120.8   6  1c3pA 0290-0304  BEBEAB
  158.4    8.0   5  1c4oA 0033-0046  BBGAG
  156.2   26.4   2  1c4oA 0058-0068  AB
  -79.5   76.0   7  1c4oA 0103-0118  BBBBGBB
  101.8   58.2   2  1c4oA 0329-0339  BG
 -107.1   27.9   4  1c4oA 0385-0397  ABBB
  155.0   36.6   4  1c4oA 0417-0429  BABG
 -168.4  125.9   3  1c4oA 0443-0454  BAB
  164.1  121.6   6  1c4oA 0466-0480  BBAABB
  158.8  148.6   5  1c4oA 0544-0557  BABBB
 -138.8   41.6   3  1c4qD 0029-0040  ABA
 -170.4  135.2   6  1c7kA 0005-0019  AAABAA
    4.7   82.8   6  1c8nA 0111-0125  BBAAAB
    7.6   62.9  10  1c8nA 0156-0174  ABAABBBBAB
   93.9   32.9   7  1c8uA 0181-0196  BEBBBBB
 -174.6   31.5   5  1c9kB 0004-0017  BBGAG
  173.6   48.6   6  1c9kB 0028-0042  ABBBAB
  -42.4  135.7   1  1c9kB 0078-0087  B
  141.9   51.0  10  1c9kB 0132-0150  BAAABBBBAB
 -147.8  167.1   4  1cb8A 0560-0572  GBAB
  145.9   54.6   4  1cc8A 0009-0021  BBAB
  141.8   34.0   3  1cc8A 0047-0058  ABB
  149.6  123.5   5  1ccwC 0009-0022  EABAB
   71.8   72.5   1  1ccwC 0039-0048  B
  157.4   26.4   3  1ccwC 0060-0071  AAG
 -154.8  121.9   8  1ccwC 0090-0106  BABBEBBB
  149.9   46.8   6  1ccwD 0063-0077  BBEBAB
 -148.9  175.7   5  1ccwD 0147-0160  BGBAB
 -177.4  134.6   4  1ccwD 0251-0263  BAGB
 -157.9  104.2   9  1ccwD 0289-0306  BBABBBBAB
 -162.4  157.6   7  1ccwD 0430-0445  AEABABB
   62.1   80.0   1  1cfrA 0013-0022  B
  -56.9  127.5   3  1cfrA 0137-0148  ABG
 -174.0   11.2   4  1cfrA 0188-0200  ABBB
  163.4   35.6   4  1cfrA 0231-0243  ABBB
 -149.9  101.8   3  1cfrA 0266-0277  BAB
 -152.6  144.0   1  1cfzC 0076-0085  E
 -125.4  165.1   7  1cg2D 0111-0126  EBGAABA
  152.8   26.7   2  1cg2D 0265-0275  AB
  170.8   21.9   3  1chdA 0015-0026  BBG
  149.3   49.8   5  1chdA 0041-0054  BBBBG
 -163.5   61.1   1  1chdA 0180-0189  B
 -150.9   39.8   2  1chmB 0042-0052  AB
  151.5   19.5   6  1chmB 0096-0110  BAABBG
  174.2   25.2   6  1chmB 0120-0134  BAAABB
  155.2  128.6   4  1chmB 0264-0276  GBBB
 -107.5   67.5   3  1cjwA 0007-0018  BBB
  141.7   37.6   8  1cjwA 0095-0111  BAAABGAG
 -150.6   55.5   1  1cjwA 0129-0138  B
 -109.9   78.3   1  1ckmB 0029-0038  B
   54.8   71.4   2  1cl8A 0111-0121  BE
 -164.9  173.0   8  1cl8A 0236-0252  BAAGBBBB
 -169.2   42.4   5  1cr1A 0040-0053  BBGAG
  128.6   13.3   4  1cr1A 0069-0081  AABB
  164.7   38.9   7  1cr1A 0122-0137  BGAABAB
  175.4   58.2   1  1cr5A 0058-0067  B
  153.9   25.2   5  1cs0G 0063-0076  BBBBB
 -176.3  113.2   4  1cs0G 0085-0097  AAAA
  173.4   43.7   2  1cs0G 0147-0157  AB
  166.1   56.6   2  1cs0G 0180-0190  AB
  132.1  117.2   6  1cs0G 0249-0263  BBAABB
  -71.0   35.9   4  1cs0G 0299-0311  BBBB
  154.7   20.9   2  1cs0G 0386-0396  AB
 -156.1  151.3   4  1cs0G 0616-0628  BBBB
  147.8  109.1   5  1cs0G 0637-0650  AAAAE
 -170.5  145.7   3  1cs0G 0692-0703  BAB
  157.2   52.8   2  1cs0G 0726-0736  AB
  120.8  121.3   6  1cs0G 0794-0808  BBAABB
  -76.1   38.4   5  1cs0G 0841-0854  ABBBA
  158.4   23.7   2  1cs0G 0919-0929  AB
  170.3  138.1   2  1cs0G 0946-0956  BB
 -157.8   57.9   1  1cs0G 0971-0980  B
  176.6   70.9   4  1cs0G 1013-1025  BBBE
  -82.5  111.0   3  1ctfA 0012-0023  AEA
 -128.5   64.5   1  1ctfA 0050-0059  B
  154.0   21.6   2  1cukA 0061-0071  AB
 -173.1    8.5   5  1cv8A 0082-0095  ABBBB
  109.9   68.5   3  1cwvA 0332-0343  GGB
  170.5   23.4   4  1cxqA 0044-0056  ABBB
  152.6   26.9   2  1cywA 0113-0123  AB
 -179.0  122.9   6  1d02B 0177-0191  BBBGBB
 -160.5  157.9   6  1d2nA 0068-0082  EBBGAG
 -171.7   57.9   9  1d2nA 0094-0111  BAAAABGBB
  150.7   29.2   2  1d2nA 0172-0182  AB
   70.5   75.4   1  1d2nA 0231-0240  B
  160.6   41.0   2  1d3yA 0126-0136  AB
  164.0  114.6   6  1d3yA 0150-0164  AGEBBB
   29.7   86.0   2  1d3yA 0215-0225  BB
 -178.8   47.8   7  1d4aD 0007-0022  BBABAAB
   66.4   88.8   1  1d4oA 0027-0036  B
  177.6   19.6   9  1d4oA 0058-0075  BAABEABBG
 -119.6  144.4   2  1d4oA 0162-0172  EB
  173.7  135.6   3  1d5tA 0010-0021  EAB
  -70.8   81.2   3  1d5tA 0082-0093  AAB
 -150.7   51.4   4  1d5tA 0118-0130  BBAB
   87.0   10.3   4  1d5tA 0227-0239  BGEA
 -144.1  144.4   5  1d5tA 0356-0369  BABAB
    0.8  108.5   5  1d8hB 0195-0208  BBABB
   26.5   75.8   1  1d8hB 0257-0266  B
 -174.8  155.7   9  1d8wD 0264-0281  AAABBBGBB
  148.5   16.5   8  1d8wD 0330-0346  BBBBAABB
 -169.1  122.5   3  1dbhA 0328-0339  BAB
 -154.5  155.9   3  1dbwB 0007-0018  BAB
 -124.1  118.4   3  1dbwB 0030-0041  BAB
 -119.5  115.0   7  1dbwB 0052-0067  ABBAABB
  174.0   27.6   4  1dbwB 0080-0092  BBGB
  156.3  123.3   4  1dbwB 0101-0113  BBBB
  170.9   40.6   4  1dc1B 0240-0252  ABAB
 -169.1   30.6   4  1dc1B 0279-0291  ABBB
 -161.2   92.8   3  1dc1B 0304-0315  AAB
  105.0  110.8   5  1dcsA 0033-0046  GAGBB
  -55.4   23.2   9  1dcsA 0101-0118  BABGBBBAB
   55.5   78.2   1  1dcsA 0224-0233  B
   93.4   79.6   5  1dd9A 0064-0077  BBEAA
 -164.2  133.6   3  1dd9A 0166-0177  BAB
  172.2   44.6   3  1dd9A 0211-0222  BAB
  -69.1  143.6   6  1dd9A 0242-0256  BBBGBB
 -159.1  151.0   6  1dekA 0005-0019  EBBGAG
  -55.5   83.1   3  1dekA 0027-0038  BBA
 -126.2   65.3   1  1dekA 0108-0117  B
 -158.6   34.0   5  1dekA 0171-0184  AABAB
  179.7  121.1   4  1dekA 0220-0232  BABB
   49.3   97.3   1  1dfmA 0046-0055  B
   75.1   87.7   2  1dfmA 0069-0079  BB
 -149.5  124.4   5  1dfuP 0006-0019  BABBE
  148.6   32.6   6  1dj0A 0188-0202  ABBBBG
 -114.6   40.5   3  1dleB 0180-0191  ABA
   51.9   74.9   1  1dm9A 0085-0094  B
  134.1   12.9   9  1dmgA 0123-0140  ABBBBABBB
 -168.0   22.1   4  1dmgA 0154-0166  ABBB
   80.2  120.3   1  1dmuA 0120-0129  B
   72.4   95.2   2  1dmuA 0238-0248  BB
  178.6   33.5  10  1dp4A 0007-0025  BAABAABAAB
 -170.1  135.6   4  1dp4A 0080-0092  EBAB
  -50.1   26.1   4  1dp4A 0123-0135  ABBB
  176.3   44.9   6  1dp4A 0154-0168  BABBAG
 -146.5   86.0   3  1dp4A 0187-0198  AAB
 -145.8  151.7   2  1dp4A 0211-0221  BB
 -129.5   64.3   5  1dp4A 0280-0293  BBBAB
   81.3   73.5   1  1dqpB 0034-0043  B
 -129.6  109.9   2  1dqpB 0066-0076  BA
   97.5  109.8   2  1dqpB 0104-0114  BB
   98.4   73.1   3  1dqpB 0126-0137  BAG
   67.5   50.0   2  1dqpB 0149-0159  AB
  161.0   31.5   4  1dqpB 0198-0210  AABB
  -10.4   94.6   1  1ds1A 0003-0012  A
  106.1  131.3   4  1dtdB 0029-0041  BBBB
   61.9  104.4   2  1dunA 0052-0062  BB
   72.0   81.4   1  1dvoA 0120-0129  B
  151.3   25.1   2  1dynB 0097-0107  AB
   73.4  102.1   2  1dzfA 0153-0163  BB
 -174.4   47.6   6  1dzkA 0117-0131  ABABBB
  150.3   46.7   3  1e0cA 0027-0038  BBB
 -167.0  154.3   5  1e0cA 0085-0098  BAAGG
   39.9   54.2   2  1e0cA 0111-0121  BG
 -164.2  147.6   4  1e0cA 0227-0239  BAAG
  -23.3   69.6   1  1e0cA 0252-0261  A
  168.0   21.8   7  1e2kB 0007-0022  BEBBGAG
   15.4  103.9   3  1e2kB 0034-0045  BBB
   -4.3  118.0   2  1e2kB 0115-0125  EB
  -82.6  116.5   2  1e2kB 0160-0170  BB
 -174.3   89.2   4  1e2kB 0281-0293  ABBB
  115.8   20.6   3  1e2kB 0305-0316  ABA
  136.1   65.0   1  1e30A 0008-0017  B
  172.2   44.6   3  1e58A 0054-0065  BAB
 -127.7   63.5   1  1e58A 0180-0189  B
  127.4   31.9   3  1e58A 0226-0237  BEB
  164.8  111.2   8  1e5kA 0097-0113  AABAABBA
  -68.8   91.9   1  1e5kA 0137-0146  A
 -173.6  121.8   4  1e6uA 0007-0019  GAAB
   86.5   89.8   7  1e6uA 0059-0074  ABBBBBB
  157.4   55.6   1  1e7lA 0055-0064  B
   53.9   74.5   1  1e9rF 0045-0054  B
 -154.0   34.9   5  1e9rF 0058-0071  BBGAG
  114.1   66.6   1  1e9rF 0245-0254  B
 -127.2   25.6  10  1e9rF 0283-0301  ABAAABBBBA
  104.6   66.2   2  1e9rF 0313-0323  AB
  158.9  115.2   5  1e9rF 0342-0355  BBAAB
   -0.3   30.2   3  1e9rF 0388-0399  ABB
  161.3   25.0   6  1eayD 0008-0022  BGBBBG
  124.7   31.6   5  1eayD 0043-0056  BAABB
 -163.5  121.7   3  1eazA 0090-0101  BAB
 -158.1  169.0   4  1eb6A 0002-0014  GBBE
   71.5   62.1   1  1eb6A 0100-0109  B
 -175.1   71.3   4  1eejA 0092-0104  BAAB
 -174.5   47.3   8  1eejA 0120-0136  BBAAEABB
 -157.9  151.2   4  1eejA 0192-0204  EBBB
  167.9   42.3   2  1efdN 0008-0018  AB
 -178.2  135.3   6  1efdN 0071-0085  BGBEBB
  146.1   72.5   7  1efdN 0090-0105  BABAGAB
  -46.8   48.7   4  1efdN 0159-0171  BAAB
 -146.2  127.9   4  1efdN 0206-0218  BBGA
  138.9   50.9   8  1efdN 0237-0253  BBBBAABB
   76.2   18.7   3  1egwC 0055-0066  ABB
   38.3   93.4   1  1ei5A 0057-0066  A
  155.3   51.1   5  1ei5A 0310-0323  ABABB
  -11.6   87.2   4  1ei7B 0068-0080  AABA
   66.7   71.6   6  1ei9A 0040-0054  BBBEAB
 -153.0  145.8   1  1ei9A 0085-0094  E
  176.8   12.3   8  1ei9A 0256-0272  BEBBGBBB
   72.2  124.7   1  1ek9B 0074-0083  B
  -65.4   78.1   7  1ek9B 0287-0302  BAGBBGG
 -169.7  164.2   4  1ekqA 0021-0033  BBAA
 -167.0   42.4   7  1ekqA 0042-0057  ABABAAA
  166.4  125.3   5  1ekqA 0063-0076  AABBB
  173.6  116.7   7  1ekqA 0092-0107  BBGBGAB
 -141.2   60.0   1  1ekqA 0120-0129  B
  134.5   17.9   2  1eluA 0080-0090  AB
  172.5  100.7   4  1eluA 0105-0117  AABB
  106.2   43.8   5  1eluA 0334-0347  BBAAE
 -173.1  125.7   6  1eluA 0366-0380  BBAABB
 -120.6   22.9   5  1eokA 0185-0198  BAABA
  128.7   30.2   6  1eokA 0208-0222  BABGBB
  169.6   30.0   6  1eokA 0269-0283  BBAAAB
  142.4   57.4   1  1epuA 0028-0037  B
 -158.5   35.6   3  1epuA 0072-0083  BBB
  167.5   21.3   5  1epuA 0101-0114  ABBBB
   70.7   82.4   3  1epuA 0141-0152  AGB
  177.2   34.4   4  1epuA 0186-0198  BAAB
 -174.2  135.0   4  1eq2I 0003-0015  GAAB
  177.5   35.1   4  1eq2I 0029-0041  BAAB
   53.6   90.3   1  1es5A 0057-0066  B
  134.5   34.1   2  1es5A 0240-0250  AB
 -120.2   66.0   1  1es9A 0043-0052  B
 -142.7  127.3   5  1es9A 0069-0082  BBGBB
 -148.8  141.9   9  1es9A 0098-0115  BGAABBGBB
  150.3   92.7  10  1es9A 0134-0152  BBBBBEABBB
  160.3   36.2   8  1eteD 0033-0049  ABBBBEAA
  179.2   97.7   9  1eu1A 0029-0046  BAABABBBA
  132.8  114.4   2  1eu1A 0081-0091  BB
   80.9   74.7   6  1eu1A 0141-0155  EBAAAA
  106.8   63.9   5  1eu1A 0234-0247  BBBBG
   48.4   74.3   1  1eu1A 0669-0678  B
   99.2   65.4   1  1euwA 0068-0077  B
  111.4   77.1   1  1evlD 0023-0032  B
  105.8  134.9   3  1evlD 0086-0097  BAB
 -172.0   55.8   1  1evlD 0145-0154  B
 -175.6  116.0   9  1evlD 0178-0195  BBBABBBEB
  -10.7   67.7   1  1evlD 0243-0252  A
  151.0   28.2   2  1evlD 0303-0313  AB
  145.4   31.2   5  1evlD 0329-0342  ABBBB
  162.6   34.2   4  1ewfA 0144-0156  ABAA
   87.3   48.4   6  1ewfA 0389-0403  AAEBBB
 -171.3   20.6   2  1eziB 0050-0060  AB
  167.3   47.5   8  1eziB 0101-0117  BAABAABB
 -147.7   59.0   1  1f00I 0192-0201  B
 -116.6   87.2   3  1f00I 0241-0252  BBB
 -149.4  137.7   6  1f0kB 0010-0024  BBABGG
 -129.2   24.2   4  1f0kB 0039-0051  BAAB
  -70.6  113.4  10  1f0kB 0058-0076  BBABGABGBB
 -172.1   45.9   4  1f0kB 0100-0112  AEEA
 -150.1   58.9   6  1f0kB 0124-0138  ABABBB
  171.1  146.1   6  1f0kB 0187-0201  AEAAEB
 -153.2  144.4   4  1f0kB 0216-0228  AEBG
 -162.8   25.5   5  1f0kB 0240-0253  ABBAB
 -151.3   48.8   3  1f0kB 0258-0269  BBB
 -171.6   38.5   8  1f0kB 0277-0293  BBBBBAAG
  130.7   34.7   3  1f0lB 0021-0032  BBG
 -172.7   42.8   2  1f0lB 0054-0064  AB
  112.6   45.1   4  1f0lB 0092-0104  ABAB
 -175.0   63.5   4  1f0xB 0048-0060  BBAB
 -173.1   23.8   2  1f0xB 0281-0291  AB
 -158.1  147.7   1  1f0xB 0395-0404  E
   94.3  113.1   2  1f0xB 0419-0429  BB
 -155.6  105.5   4  1f0xB 0500-0512  BGBB
 -115.9   44.0   4  1f2lA 0049-0061  BAAB
  -39.3   70.6   5  1f2tA 0108-0121  ABBBB
  168.8  143.8   7  1f2tB 0086-0101  GABBBGB
  165.7  158.7   3  1f2tB 0117-0128  BAB
   97.0  113.6   3  1f32A 0027-0038  BBE
   38.9  103.0   2  1f32A 0093-0103  BB
   50.9   93.1   1  1f35B 0014-0023  B
   21.2   73.1   1  1f35B 0114-0123  B
   17.3  112.8   2  1f3uC 0019-0029  BB
  158.6   43.8   6  1f3vA 0019-0033  ABBGAB
 -126.9  130.7   1  1f3vA 0076-0085  E
 -178.7   44.0   5  1f46B 0082-0095  BBBEB
   54.6   81.0   1  1f5nA 0021-0030  B
 -168.6  111.8   4  1f5nA 0129-0141  EBBB
  169.4  100.3   6  1f5nA 0235-0249  BBBABB
 -157.4   58.3   2  1f5vB 0049-0059  AB
   17.9  101.3   1  1f86A 0062-0071  B
  171.5   35.5   5  1f9vA 0058-0071  BAABB
 -157.2  157.1   6  1f9vA 0089-0103  EBBGAG
  138.7   77.5   3  1f9vA 0316-0327  BAB
  125.4   69.5   1  1fc6A 0066-0075  B
 -136.8   47.7   6  1fc6A 0288-0302  BAABBE
   30.0  147.7   2  1fcqA 0014-0024  BB
  169.4  112.8   8  1fcqA 0223-0239  ABBBABBB
   45.8   88.5   2  1fcqA 0275-0285  BB
  149.3   61.8   1  1fcyA 0111-0120  B
 -144.3  138.4   5  1feuA 0007-0020  BBABB
  -54.7   77.2   3  1ffyA 0093-0104  ABE
   14.1   96.2   1  1ffyA 0412-0421  B
  125.8   69.9   1  1ffyA 0903-0912  B
  117.8   53.0   1  1fg7A 0079-0088  B
 -150.2    6.4   5  1fg7A 0103-0116  BBBBB
 -155.9  133.3  10  1fg7A 0124-0142  BBBBAAGBBB
 -136.1   60.8   1  1fg7A 0226-0235  B
  115.3   38.4   2  1fg7A 0302-0312  BG
 -155.7   97.4   3  1fg7A 0335-0346  BBB
 -165.2   35.3   7  1fiuD 0185-0200  ABBBAAA
  156.8   27.7   4  1fiuD 0218-0230  ABAB
   68.5   42.5   2  1fiuD 0241-0251  AB
 -177.0  126.4   4  1fjhB 0005-0017  GAAB
 -158.6   68.0  10  1fjhB 0066-0084  ABBBBBGBAB
 -112.0   82.8   4  1fjrB 0081-0093  BABB
 -161.8   66.9   1  1fm0D 0004-0013  B
 -177.9   70.0   5  1fm0E 0007-0020  ABBBB
   71.4   56.8   3  1fm0E 0052-0063  BAA
  163.7   29.6   2  1fm0E 0099-0109  AB
   33.6   80.6   4  1fm0E 0134-0146  BBBB
 -149.4  145.2   3  1fm2A 0029-0040  BAB
   35.0   58.9   6  1fm2B 0139-0153  BGAABA
  102.3   46.1   2  1fm2B 0380-0390  AB
  -19.6   73.3   1  1fn9A 0221-0230  B
 -169.6   67.0   3  1fn9A 0282-0293  BBB
 -151.8  171.1   6  1fnnB 0048-0062  EBBGAG
  171.9  119.3   6  1fnnB 0078-0092  AAABAB
  158.5   17.8   2  1fnnB 0164-0174  AB
  -73.2  115.2   5  1fnnB 0365-0378  BAABB
  166.3   52.2   4  1fo8A 0008-0020  BABA
 -174.8   26.1   4  1fo8A 0037-0049  BGGB
   75.8   49.1   2  1fo8A 0110-0120  BA
 -164.5  119.9   3  1fo8A 0283-0294  BAB
  -16.5  106.9   2  1fobA 0006-0016  AA
  -70.9   74.1   1  1fobA 0028-0037  B
  159.7   81.0  10  1fobA 0046-0064  BABBAAGBGB
  145.4   24.0   5  1fobA 0178-0191  BGAAB
  173.9   47.8   9  1fobA 0212-0229  BAAAEAABB
 -169.2  150.0   5  1fp2A 0193-0206  GAEAG
 -161.3   96.9   6  1fp2A 0289-0303  BAAABB
  100.2   52.9   3  1fpzC 0075-0086  ABB
  173.9  126.0  10  1fpzC 0103-0121  BBBBBGBBBB
 -179.0  148.4   6  1fpzC 0137-0151  BAAGAB
 -171.6  100.5   8  1fs0G 0061-0077  BBABBGAE
 -147.9  139.6   1  1fs0G 0098-0107  E
  178.7    7.7   8  1fs0G 0117-0133  BGAEABBB
  168.0   83.5   8  1fs7A 0215-0231  BBAAAEAB
   73.3   78.1   1  1fsgC 0048-0057  B
  134.6  115.2   2  1fsgC 0079-0089  AA
  116.4   80.1   3  1fsgC 0150-0161  BAG
   11.7   92.9   2  1fsgC 0220-0230  BB
 -135.4  134.3   3  1ftrD 0024-0035  BAB
  174.8   34.4   2  1ftrD 0077-0087  AB
   15.4   92.9   1  1ftrD 0116-0125  B
  145.8   28.2   2  1ftrD 0171-0181  AB
  147.7   27.3   2  1ftrD 0248-0258  AB
 -149.9   97.8   5  1fviA 0066-0079  BAABB
   93.7   77.9   8  1fviA 0097-0113  AGBBAABB
  154.7   58.3   2  1fviA 0139-0149  AB
 -134.4   75.1   5  1fviA 0244-0257  ABGBB
 -134.4  158.7   8  1fyeA 0035-0051  AAABAABB
  147.0  139.9   6  1fyeA 0064-0078  AAABAB
  141.2   59.7   4  1fyeA 0083-0095  BBEB
  139.6  157.9   1  1fyeA 0117-0126  E
 -128.7   69.5   2  1g2rA 0051-0061  BB
 -129.9  152.2   2  1g3kA 0045-0055  EB
 -170.2  169.7   2  1g3kA 0121-0131  EA
   82.6  106.6   3  1g3pA 0168-0179  BAB
   -8.0  101.8   3  1g5aA 0187-0198  AAB
 -173.2   60.1   4  1g5aA 0255-0267  BAAB
  158.5   36.7   5  1g5aA 0325-0338  BBBBB
   36.6   86.3   1  1g5aA 0347-0356  B
 -172.7   60.9   1  1g5hA 0199-0208  B
  149.8   17.0   4  1g5hA 0343-0355  BBEB
   71.8  103.4   1  1g5hA 0399-0408  B
  -91.0   96.0   2  1g5hA 0423-0433  AA
 -169.4  152.4   5  1g5tA 0033-0046  EABBG
 -160.4   25.9   8  1g5tA 0061-0077  ABBBABBB
 -158.3  114.3  10  1g5tA 0084-0102  BBAABAGBAA
  -56.1  144.9   1  1g5tA 0125-0134  G
  147.9  171.4   5  1g5tA 0157-0170  EBGBB
 -119.5  143.7   2  1g60B 0007-0017  BB
 -150.6   56.8   1  1g60B 0072-0081  B
 -159.3   21.1   6  1g60B 0216-0230  ABAEAG
 -160.3   50.5   2  1g60B 0239-0249  AB
  155.0   14.4   5  1g61A 0026-0039  BAABB
  172.2   21.8   5  1g61A 0070-0083  BAABB
 -126.8   65.6   1  1g61A 0118-0127  B
  143.8   13.9   5  1g61A 0161-0174  BAABB
 -174.7   97.3   4  1g61A 0208-0220  AABB
 -128.2  145.4   9  1g66A 0008-0025  BBBGBBBEA
 -166.5  145.6   1  1g66A 0087-0096  E
   63.5   75.6   1  1g6gA 0020-0029  B
   34.5   85.0   1  1g6gA 0117-0126  B
   84.4  110.6   6  1g8aA 0048-0062  BBAAAB
  176.5  146.1   5  1g8aA 0078-0091  GAABE
 -177.9   36.6   2  1g8aA 0103-0113  AB
  176.5   24.1   5  1g8aA 0147-0160  BBBBA
   14.2   98.8   2  1g8kG 0131-0141  BB
  -73.6  146.4   3  1g8kG 0229-0240  GBB
  162.1  149.6   5  1g8kG 0274-0287  BABBB
  123.6   49.2   5  1g8kG 0297-0310  BBBBG
  125.8  127.8  10  1g8kG 0453-0471  GBBAAAABBG
   89.3   68.1   1  1g8kG 0728-0737  B
   56.3   92.4   1  1g8kG 0807-0816  B
  173.7   26.3   5  1g8mB 0010-0023  ABABG
 -143.5   55.5   1  1g8mB 0032-0041  B
  152.2   56.5   2  1g8mB 0144-0154  AB
 -140.4  111.9   4  1g8mB 0231-0243  EBBB
  145.5  120.2   5  1g8mB 0274-0287  BBBBB
  165.3   31.3   2  1g8mB 0447-0457  AB
  164.3   23.2   6  1g8mB 0537-0551  ABBBAB
 -150.4  117.5   4  1g8mB 0561-0573  BGBA
 -147.4  152.8   7  1g8pA 0049-0064  EBAAAGA
   57.3   82.0   1  1g8pA 0120-0129  B
 -131.5   85.8   6  1g8pA 0212-0226  BBBBAB
  177.1   48.3   6  1ga6A 0102-0116  BAABBE
  -83.1   77.2   2  1ga6A 0281-0291  BE
 -107.9   61.3   2  1gciA 0209-0219  BE
  130.8   67.5   3  1gheA 0007-0018  BAA
  -91.7   87.9   3  1gheA 0130-0141  BGB
   93.1   54.2   1  1gjwA 0041-0050  B
  133.2   15.3   6  1gjwA 0411-0425  BBABAA
  173.3   28.2   2  1gk9A 0019-0029  AB
   18.6   46.2   4  1gk9B 0139-0151  AABG
 -172.6   84.4   6  1gkmA 0003-0017  BBGABB
   90.6   58.3   1  1gkmA 0025-0034  B
   60.0   87.3   2  1gkmA 0088-0098  BB
 -129.1  151.8   6  1gkmA 0135-0149  GBAGBB
  -58.3   74.1   6  1gkmA 0320-0334  BBAAAB
  165.7  126.2   3  1gl4A 0090-0101  GBB
 -153.3   51.4   4  1gmlC 0102-0114  BGBB
 -173.3  152.0   3  1gmuA 0076-0087  BAB
 -115.3  106.9   2  1gmuA 0107-0117  BB
 -152.6   62.5   1  1gmxA 0005-0014  B
  151.6   52.0   3  1gmxA 0023-0034  ABB
 -147.8  160.9   4  1gmxA 0062-0074  BAAG
   41.5   59.1   2  1gmxA 0087-0097  BG
 -170.6  154.7   3  1gnlB 0236-0247  EAB
  179.7   54.5   1  1gnlB 0259-0268  B
   -8.0   79.4   4  1gnlB 0281-0293  BEBB
  129.6  112.4   3  1gnlB 0365-0376  GBB
 -137.3   76.1   1  1gnlB 0448-0457  B
 -168.4  118.0   3  1gnlB 0482-0493  BAB
 -131.9  123.4   8  1gnlB 0506-0522  ABBBAABB
    2.2   75.6   1  1gnyA 0063-0072  B
  168.4   70.0   8  1gp6A 0049-0065  AAAAABAB
  137.5  115.7   5  1gp6A 0081-0094  GAGBB
   65.2   80.6   1  1gp6A 0269-0278  B
  148.8  162.4   5  1gpjA 0008-0021  AAABB
 -152.5  172.2   4  1gpjA 0054-0066  GAAA
  179.6  128.3   3  1gpjA 0171-0182  EAB
 -155.1  146.4   3  1gpjA 0195-0206  BAB
  145.7   42.5   3  1gqeA 0132-0143  BBA
 -157.4  155.9   3  1gqeA 0182-0193  EBG
  149.5   49.3   5  1gqeA 0272-0285  AABAB
 -171.0   42.1   4  1gqiB 0029-0041  ABAB
  -66.0   43.6   5  1gqiB 0070-0083  BAAAB
  160.5   16.9   2  1gqiB 0112-0122  AB
   56.6   71.2   2  1gqiB 0237-0247  BA
 -177.6   90.1  10  1gqiB 0319-0337  ABBBBAABAB
  -28.2   73.9   2  1gs5A 0040-0050  BG
   71.7   96.0   2  1gs5A 0125-0135  BB
  -49.7  114.2   2  1gs5A 0156-0166  BB
 -126.5   79.6   3  1gs5A 0234-0245  AAB
 -175.6   51.2   7  1gsaA 0083-0098  ABBBBBB
    2.6  170.6   2  1gsaA 0111-0121  BB
 -152.0   31.2   2  1gsaA 0139-0149  AB
 -177.4   43.2   5  1gsaA 0171-0184  BBGBA
   47.5   96.4   2  1gsaA 0244-0254  BB
 -108.9   35.0   6  1gsaA 0281-0295  AABBBG
   77.7  105.5   1  1gu7A 0043-0052  B
   39.5   92.7   2  1gu7A 0122-0132  BB
 -157.6   25.4   5  1gu7A 0171-0184  BGAAB
  152.0   25.5   5  1gu7A 0197-0210  BBBAA
  -87.6   76.6   2  1gu7A 0296-0306  BB
  173.4   34.7   7  1gu7A 0334-0349  BBAGABB
  172.8  122.3   9  1gveB 0009-0026  AAABGBABB
 -176.8  118.3   5  1gveB 0038-0051  BBAAB
  153.2   25.5   9  1gveB 0072-0089  BBBGGBBAB
  171.1   28.6   8  1gveB 0106-0122  ABBBAABB
 -159.9  174.7   3  1gveB 0137-0148  GBB
    5.4  103.7   3  1gveB 0191-0202  GAA
  153.0   60.7   4  1gveB 0281-0293  BBAB
 -151.1  139.3   6  1gvnB 0037-0051  EBBGAG
   61.2  114.6   1  1gvnB 0062-0071  B
  158.8   38.8   6  1gvnB 0113-0127  BBAGAB
  168.7   55.3   3  1gvnB 0142-0153  BBB
   62.5   32.7   9  1gweA 0131-0148  ABABBABAB
  -77.0  113.3   5  1gxuA 0014-0027  ABGAG
  137.3    1.8   3  1gxuA 0048-0059  ABB
 -167.0  142.3   1  1gy7B 0043-0052  E
  135.8   36.1   6  1gyxA 0005-0019  BBBBBB
 -173.7  113.9   2  1gyxA 0043-0053  BB
  -44.2   52.0   7  1gzsD 0087-0102  AABEBBA
   73.8   66.9   1  1h12A 0139-0148  B
  163.1   77.4   5  1h16A 0107-0120  BAAAE
 -173.3   94.9   5  1h16A 0373-0386  BAABB
  -45.8  129.0   1  1h16A 0525-0534  G
 -150.1  128.0  10  1h16A 0558-0576  EBBBBBGAGB
   64.4  120.1   3  1h16A 0601-0612  BAE
  -86.2  134.4   2  1h16A 0707-0717  BB
  -43.1   90.2   2  1h2bA 0050-0060  BB
 -145.6  126.6   6  1h2bA 0148-0162  BBAABB
  171.7  137.1   3  1h2bA 0191-0202  GBB
 -170.8   37.7   2  1h2bA 0216-0226  AB
 -153.7  115.5   4  1h2bA 0235-0247  AABG
 -176.9   40.1   4  1h2bA 0258-0270  AAGB
 -139.8   50.5  10  1h2bA 0281-0299  ABBGBBBBBB
   49.5  103.9   5  1h2bA 0304-0317  BBEBB
  169.3   63.3   1  1h2bA 0332-0341  B
  173.9   36.8   6  1h2cA 0045-0059  BAAABB
   92.7   66.2   1  1h32A 0103-0112  B
   75.2   90.8   5  1h32A 0145-0158  BBBAB
   68.3   82.8   1  1h32A 0211-0220  B
   70.7   93.9   1  1h4xB 0019-0028  B
   44.1   78.3   1  1h4xB 0053-0062  B
  157.5  146.1   3  1h4xB 0078-0089  GBB
 -136.0  144.2   7  1h5wB 0040-0055  GBBAABB
    6.9  102.0   7  1h5wB 0120-0135  ABAAGBB
  145.9   15.1   5  1h5wB 0161-0174  ABAAA
   -0.3   75.0   5  1h5wB 0198-0211  ABBBB
 -173.1  135.6   3  1h6dK 0087-0098  GBB
 -156.5  157.8   3  1h6dK 0113-0124  BAB
  170.6   47.8   3  1h6dK 0154-0165  ABB
 -178.1   18.7   7  1h6dK 0177-0192  BBBABAB
  125.8  128.0   7  1h6dK 0237-0252  BBBBAAB
   34.3  114.4  10  1h6dK 0363-0381  BBAABBABBB
   52.5   57.2   2  1h6fB 0007-0017  BG
  -86.7   20.5   5  1h6fB 0161-0174  ABBAB
   39.9  104.8   3  1h80B 0216-0227  BAB
  161.7   54.0   3  1h80B 0325-0336  BBB
   91.0   71.7   1  1h80B 0364-0373  B
  -83.4  102.4   7  1hcuB 0046-0061  BAAGGAG
 -178.1  134.2   4  1hdoA 0007-0019  GAAB
  173.4  138.6   5  1hdoA 0050-0063  EBAAB
  155.0   48.3   5  1hf2C 0013-0026  BBBAB
  169.0   60.4   1  1hi9B 0129-0138  B
   71.7   78.0   2  1hi9B 0182-0192  BB
  159.7   27.4   2  1hi9B 0221-0231  AB
 -147.4  140.3   3  1hi9B 0248-0259  BAB
 -164.7   30.1   8  1hj6A 0227-0243  BAAABAAA
 -143.6   59.5   1  1hj6A 0299-0308  B
  -25.5   88.5   2  1hk8A 0079-0089  BB
 -150.0   54.8   5  1hk8A 0097-0110  BBBAB
   66.3   69.2   2  1hk8A 0127-0137  BG
 -124.0   54.4   5  1hk8A 0197-0210  GABAB
  -52.7  118.8   1  1hk8A 0400-0409  G
   79.6  112.3   4  1hk8A 0440-0452  BAGA
 -164.0  146.6   7  1hk8A 0507-0522  BBBAAAB
  147.1   22.6   4  1hn0A 0876-0888  AABB
   57.8   96.7   2  1hp1A 0162-0172  BB
  125.3   74.3  10  1hq0A 0163-0181  ABABBGAAAB
  170.8  115.7   6  1hqz7 0084-0098  BBAABB
 -110.9  105.1   3  1hr6F 0193-0204  BBB
 -164.8  101.7   5  1hr6F 0322-0335  AAABB
  -91.4   90.9   7  1hr6F 0424-0439  BAAABBB
 -178.0   31.4   4  1hruA 0033-0045  BAAB
  118.9  116.6   3  1hruA 0116-0127  BAB
  135.5   74.0   2  1htwA 0006-0016  AB
 -144.3  155.4   6  1htwA 0037-0051  EBBGAG
  171.6   51.8   2  1htwA 0142-0152  AB
   11.2   97.4   1  1hw7A 0023-0032  B
 -172.7   95.3   4  1hw7A 0131-0143  ABAB
  -68.5   88.7   7  1hw7A 0174-0189  BBBAABB
  126.2   36.8   2  1hxnA 0191-0201  AB
  178.2  139.8   3  1hyhA 0005-0016  GBB
 -162.6  148.9   3  1hyhA 0030-0041  BAB
  152.0   33.3   4  1hyhA 0118-0130  ABBB
  -14.5   90.9   2  1hyhA 0143-0153  AE
  144.7   61.8   6  1hyhA 0276-0290  BBBBBB
   43.5   91.4   3  1hyoA 0127-0138  AAB
  -41.6  106.5   7  1hyoA 0318-0333  AABBABB
 -151.4   68.6   1  1hz6A 0030-0039  B
  132.0   65.1   7  1hztA 0066-0081  BBBAABB
 -178.4   57.2   1  1hztA 0140-0149  B
  -51.7  105.5   3  1i0rA 0045-0056  AAB
 -168.1   96.4   4  1i0rA 0066-0078  AABB
   19.6  105.3   2  1i12B 0010-0020  BB
  153.4  103.6   4  1i12B 0131-0143  BBBB
  116.8   44.6   5  1i1qA 0013-0026  BBBAB
  166.2   43.9   2  1i1qA 0070-0080  AB
 -174.6  126.2   9  1i1qA 0102-0119  BBBBBAABB
   53.2   89.0   1  1i1qA 0148-0157  B
 -176.9   49.8   4  1i1qA 0195-0207  ABBB
  -92.7  115.0   3  1i1qA 0271-0282  BAB
  105.6   41.0   5  1i1qA 0405-0418  BAABB
 -163.5   33.7   8  1i1wA 0171-0187  BGAABAAB
  150.4    3.5   4  1i1wA 0238-0250  BGGB
  178.8  133.0   4  1i24A 0015-0027  GAAB
   13.5   69.8   2  1i24A 0040-0050  AG
  178.3  143.1   5  1i24A 0081-0094  EBAAB
  168.2   55.5   7  1i24A 0181-0196  BBBBBAB
    5.5   84.7   2  1i2kA 0106-0116  BB
 -171.6  128.8   3  1i36B 0004-0015  EBB
 -165.2   37.5   6  1i36B 0026-0040  BABGBB
  163.1   55.8   3  1i36B 0060-0071  BBB
  160.8   27.0   5  1i36B 0084-0097  ABBBB
   69.9   46.3   3  1i36B 0110-0121  AEB
 -177.5  165.9   2  1i36B 0126-0136  EA
  -83.3  128.1   6  1i36B 0145-0159  BEABBG
  138.8   24.7   2  1i3jA 0081-0091  AB
   96.6   55.7   3  1i4jB 0008-0019  BBB
 -100.3  123.4   7  1i4uB 0007-0022  EBBBBAG
 -177.7   64.2   6  1i4uB 0135-0149  ABABBB
 -117.9   65.3   6  1i58A 0096-0110  ABAEBB
  -76.3   83.9   3  1i60A 0032-0043  AAA
  168.3  111.7   6  1i60A 0067-0081  GABGBB
  149.4   21.5   2  1i7dA 0004-0014  AB
  128.5   48.4   4  1i7dA 0075-0087  BAAA
 -145.5  149.8   4  1i7dA 0099-0111  BBBB
 -140.4   74.9   7  1i7dA 0284-0299  BBBBBBB
  103.7   70.3   1  1i7dA 0548-0557  B
 -113.1  120.8   5  1i8nB 0060-0073  BABAB
  176.9  132.3   9  1i9zA 0031-0048  AGGBBBBAB
 -145.7  129.5   7  1i9zA 0164-0179  BBBEAAB
   55.3   82.3   1  1i9zA 0318-0327  B
 -120.0  153.2   2  1id0A 0037-0047  EB
  171.8  136.4   3  1id1B 0007-0018  EAB
  170.1   52.3   3  1id1B 0031-0042  ABB
 -168.9  142.3   5  1id1B 0053-0066  BBAAB
  177.8   48.0   4  1id1B 0075-0087  ABAB
  176.1  127.9   3  1id1B 0102-0113  BAB
   82.0  103.1   1  1id1B 0121-0130  B
 -137.2  124.0   3  1ii5A 0048-0059  BAB
 -134.5  105.2   3  1ii5A 0120-0131  BGB
  146.2   27.8   2  1ii5A 0139-0149  AB
 -123.5   93.2   4  1ii5A 0193-0205  BGBA
 -173.6   41.1   2  1iibB 0008-0018  AB
  153.8   63.8   1  1iibB 0054-0063  B
   37.5   87.8   2  1iibB 0076-0086  BB
  -70.2   85.1   1  1iktA 0100-0109  B
 -165.8  160.5   6  1in4A 0055-0069  EBBGAG
   79.6  107.3   5  1in4A 0174-0187  BBBBB
   51.5   71.5   1  1in4A 0314-0323  B
 -119.5   82.7   2  1inlD 0067-0077  AA
  -93.5  107.9   4  1inlD 0096-0108  GAAG
  169.3   38.6   2  1inlD 0119-0129  AB
 -108.3  142.3   2  1inlD 0148-0158  BB
 -148.3   33.6   4  1inlD 0204-0216  BABA
  127.2   23.8  10  1inlD 0248-0266  AGBBAAAABB
  169.0  160.4   8  1io0A 0040-0056  ABGBAABB
 -179.4  150.2   7  1io0A 0069-0084  ABGAGBB
 -174.3  150.3   7  1io0A 0097-0112  ABGBABB
 -175.6  146.7   9  1io0A 0125-0142  ABGBABBAE
  172.2  166.2   5  1io0A 0155-0168  BBBAB
 -175.1  139.1   7  1iq4A 0037-0052  BABGAAB
  105.9   28.5   4  1iq4A 0156-0168  ABAB
  121.8   29.7   2  1iujA 0054-0064  AB
  -66.4  128.7   1  1iuqA 0112-0121  G
  129.3   23.0   5  1iuqA 0134-0147  BBABA
   38.2   93.8   5  1iuqA 0304-0317  BBBBB
 -121.5  100.8   3  1ixhA 0006-0017  BAA
  171.0  134.6   2  1ixhA 0033-0043  AE
  172.4   23.9   5  1ixhA 0053-0066  ABBBB
 -133.3   21.2   4  1ixhA 0133-0145  ABBB
  128.4   60.7   1  1ixhA 0172-0181  B
 -164.7   55.4   3  1ixhA 0215-0226  BBB
  171.1   50.0   4  1izcA 0046-0058  ABBB
  168.3  137.5   7  1izcA 0068-0083  AAABABB
 -176.1  139.8   5  1izcA 0099-0112  BBAAB
  140.4   16.0   5  1izcA 0121-0134  BGBAB
  166.4   76.4   2  1izcA 0182-0192  AB
   52.5   87.8   1  1izcA 0205-0214  B
 -156.7  124.3   3  1izcA 0251-0262  BAB
  156.3  148.8  10  1j24A 0081-0099  EBABGBBGBB
  147.3   41.6   2  1j24A 0113-0123  AB
 -119.2  143.4   5  1j27A 0011-0024  BABAB
  172.5   36.5   2  1j27A 0059-0069  AB
 -115.2  143.5   2  1j3aA 0037-0047  EB
  111.4   63.4   9  1j3wB 0044-0061  BAABBBBBB
  169.6    5.4   5  1j3wB 0107-0120  BAABB
  157.7   28.1   2  1j5uA 0027-0037  AB
 -166.9   67.2   4  1j5uA 0059-0071  BBBB
 -163.7  151.6   4  1j5wB 0092-0104  BBBA
 -123.6  137.9   2  1j5yA 0088-0098  BB
  176.7   54.2   2  1j5yA 0127-0137  AB
  138.5   27.8   2  1j5yA 0162-0172  AB
   54.5   77.3   2  1j6rB 0102-0112  AE
  142.3   27.3   5  1j7xA 0111-0124  ABBBB
  171.3  139.0  10  1j7xA 0144-0162  AAABAEEBAA
 -150.6   64.2   5  1j7xA 0207-0220  BAABB
   56.2  123.2   4  1j83A 0136-0148  AAAB
 -141.7  138.1  10  1j98A 0037-0055  ABBBGABBBB
 -119.6   82.7   3  1j98A 0092-0103  BBB
  177.8  138.0   4  1jayA 0004-0016  GAAB
  156.0   25.0   2  1jayA 0029-0039  AB
  135.5   48.6   3  1jayA 0068-0079  BBB
 -175.9   41.8   2  1jayA 0153-0163  AB
  -83.5  108.9   3  1jayA 0176-0187  AEB
   55.2  108.4   4  1jb0A 0136-0148  BAAG
  110.5  100.8   6  1jb0A 0524-0538  BBBBBB
  -58.3   27.5   4  1jb0A 0631-0643  AAGG
  159.2   26.0   2  1jb0D 0056-0066  AB
  -39.8  127.3   1  1jb3A 0043-0052  G
   37.9  149.2   6  1jb7A 0147-0161  BABABB
 -119.5   13.5   4  1jb7A 0297-0309  BAAB
   90.8   73.6   1  1jb7B 0061-0070  B
 -151.7  160.5   3  1jbeA 0008-0019  BAB
  155.8   37.7   2  1jbeA 0033-0043  AB
 -123.0  120.9   7  1jbeA 0054-0069  ABBBGBB
  172.5    1.8   4  1jbeA 0084-0096  ABBB
  171.3  112.2   4  1jbeA 0105-0117  BBBB
  -17.9   76.7   4  1jdcA 0019-0031  ABBA
  154.1   10.7   7  1jdcA 0190-0205  BGAAABB
 -139.9   87.3   3  1jdwA 0371-0382  AAB
  -76.0  103.3   3  1je5B 0043-0054  AAB
  167.3   44.6   4  1jetA 0222-0234  ABAB
  161.4   14.0   9  1jetA 0275-0292  BAABBAAAB
 -162.0  108.3   2  1jetA 0364-0374  BB
 -168.1   60.7   1  1jetA 0393-0402  B
 -149.0  144.4   5  1jetA 0415-0428  BABBB
 -119.8   59.3   3  1jeyA 0107-0118  BBB
 -144.5   10.5   9  1jeyA 0168-0185  ABABAAAAB
  128.4   60.6   1  1jeyA 0327-0336  B
  170.1   25.6   7  1jeyA 0368-0383  BAAABBG
 -110.0   72.5   3  1jeyB 0082-0093  BBB
  167.4  147.5  10  1jeyB 0133-0151  BAGABBBBAA
  -68.7  108.2   2  1jeyB 0320-0330  BB
  161.2   26.2   4  1jeyB 0364-0376  BBGB
 -141.8   46.0   2  1jfbA 0044-0054  AB
 -134.1   70.4   4  1jfuB 0066-0078  BAAB
  154.6   17.5   6  1jfuB 0098-0112  ABABGA
  150.3  144.9   7  1jfuB 0159-0174  EBBBAAB
 -172.5  156.0   5  1jg1A 0096-0109  GAEAG
 -175.0   41.1   2  1jg1A 0119-0129  AB
 -144.5   51.4   2  1jh6B 0013-0023  BA
  -77.7   89.2   2  1jh6B 0090-0100  BB
  164.4   31.2   5  1jh6B 0121-0134  BBBBB
 -158.6  114.4   6  1jhsA 0061-0075  BBBBAB
  111.4  119.7   2  1jhsA 0145-0155  BB
  -46.9   92.9   1  1jiwI 0043-0052  B
  167.2   22.5  10  1jixA 0005-0023  AABBBABAAB
    4.6  103.7   2  1jixA 0157-0167  BB
 -171.0   60.9   4  1jixA 0233-0245  BBBB
   72.3   66.8   1  1jl1A 0040-0049  B
 -121.5   53.5   2  1jl1A 0067-0077  AB
   73.0  158.2   7  1jl1A 0118-0133  BBEABGB
 -115.5  159.9   6  1jmkC 0021-0035  BBAAGB
  164.6   30.4   6  1jmkC 0046-0060  BBBABA
 -166.1  149.2   1  1jmkC 0076-0085  E
 -142.2  112.2  10  1jmkC 0199-0217  BBEBAAAAAB
  160.7   60.2   4  1jmvA 0007-0019  AGBA
 -127.1   75.8   1  1jmvA 0086-0095  B
  157.5   21.0   4  1jmvA 0108-0120  AGBB
  175.8  136.3   3  1jnrA 0026-0037  EAB
   54.2   92.3   1  1jnrA 0148-0157  A
  116.6   74.5   6  1jnrA 0264-0278  BGAGBB
 -167.8   83.9   6  1jo0B 0022-0036  BAAEBB
  131.4   36.7   4  1jo0B 0049-0061  BGBB
  125.2   17.5   5  1josA 0053-0066  ABAAB
 -112.4   72.0   1  1jqlB 0002-0011  B
 -170.2  156.6   3  1jqlB 0022-0033  EAB
  162.3  122.5   6  1jqlB 0052-0066  BBAABB
  179.7  132.6   8  1jqlB 0081-0097  BBAAEBBA
   53.2   69.4   2  1jr2B 0059-0069  BG
  147.2   58.0   2  1jr2B 0080-0090  AB
  160.1   48.1   2  1jr2B 0117-0127  BE
   30.7   70.1   2  1jr2B 0191-0201  BA
  138.7   48.8   2  1jr2B 0214-0224  AB
  151.4   32.4   2  1jr2B 0242-0252  AB
   62.1   73.3   1  1jr7A 0021-0030  B
 -170.8   36.8   5  1jtvA 0005-0018  BGAAB
  137.5   21.0   2  1jtvA 0034-0044  AB
 -157.4   87.3   5  1jtvA 0061-0074  BBAAB
  136.5   26.3   4  1jtvA 0252-0264  ABAA
  177.1  138.5   4  1ju2A 0030-0042  EBBA
  171.4   49.8   4  1ju2A 0253-0265  AAEA
   60.7   92.7   6  1ju2A 0384-0398  AGBGAB
 -158.6  166.4   4  1juhD 0126-0138  BBGA
   93.3   87.7   1  1juhD 0237-0246  B
  -48.8  143.3   4  1juhD 0323-0335  EAAB
 -142.2   58.9   1  1juvA 0049-0058  B
 -167.8   61.7   1  1juvA 0089-0098  B
 -144.3  146.1   1  1juvA 0126-0135  E
   38.1   73.5   1  1juvA 0158-0167  B
 -174.2  137.2   3  1jw9B 0035-0046  EAB
 -179.3  152.9   4  1jw9B 0105-0117  BBBB
  179.1   53.6   4  1jw9B 0125-0137  ABAB
  140.8   39.9   8  1jw9B 0162-0178  AGBBGBBB
 -170.1   29.2   6  1jx6A 0048-0062  AABBAB
  165.5  153.2   6  1jx6A 0081-0095  BBBGBG
 -150.0   43.3   6  1jx6A 0108-0122  BBABAA
    0.5   69.6   2  1jx6A 0152-0162  BB
 -153.8  123.8   5  1jx6A 0179-0192  BBBBE
  157.0   47.6   5  1jx6A 0210-0223  BBAGB
  158.6   35.1   2  1jx6A 0238-0248  AB
 -105.0   77.1   2  1jx6A 0265-0275  GB
   14.3   68.7   1  1jx6A 0285-0294  B
  164.2  113.0   4  1jx6A 0319-0331  AABB
  161.0   45.8   3  1jy1A 0082-0093  ABB
  159.7   86.4   9  1jyaB 0048-0065  BBBBBAABB
  169.2  114.0   6  1jyaB 0092-0106  AAABBA
  173.5   50.0   5  1jyeA 0066-0079  BBAAB
 -168.8  136.8   5  1jyeA 0096-0109  BAEEE
 -148.0  179.2   4  1jyeA 0123-0135  BBBB
   11.7   84.2   1  1jyeA 0159-0168  B
  163.0   66.8   5  1jyeA 0184-0197  BBAAB
 -157.7  134.1   4  1jyeA 0215-0227  BAGB
  143.7   37.8   2  1jyeA 0242-0252  AB
   33.4   98.0   1  1jyeA 0289-0298  B
 -145.4  155.9   2  1jyhA 0017-0027  EB
  159.6   52.9   4  1jyhA 0099-0111  BEAB
 -147.5  143.3   8  1jykA 0096-0112  BAAAAABB
   96.9   76.9   1  1jykA 0183-0192  B
 -153.9  104.8   3  1jykA 0234-0245  BAB
  166.2  135.0   6  1jyoD 0052-0066  BBAAAE
  173.3   40.0   5  1jyoD 0095-0108  ABAAB
 -139.6  109.0   9  1jyoE 0016-0033  AEBBBBAAB
  160.4  164.0   7  1jz8C 0386-0401  BBBBBBB
  161.1  116.5   8  1jz8C 0538-0554  BBEBBGBG
   35.3   50.7   3  1jz8C 0958-0969  ABB
  171.6   78.1   3  1jztA 0063-0074  BAB
  150.7  147.4   8  1jztA 0089-0105  BABBBAAB
 -119.8  156.3   5  1jztA 0216-0229  GBABB
  175.6  131.4   3  1k0iA 0006-0017  EAB
  -75.3  141.4   4  1k0iA 0029-0041  BABB
  -63.6  124.3   2  1k0iA 0097-0107  BB
  174.1   76.6   7  1k1xB 0010-0025  BBBBGBB
   78.6   73.6   1  1k1xB 0048-0057  B
   32.5   87.0   1  1k1xB 0175-0184  B
  155.0   61.0   1  1k1xB 0248-0257  B
 -116.2  117.8   5  1k32F 0571-0584  BBBBB
 -137.0   18.9   3  1k32F 0824-0835  ABA
 -136.7   37.8   6  1k32F 0931-0945  BAABBE
 -179.6   97.1   4  1k3sA 0046-0058  BBAB
 -178.1   91.4   4  1k3sA 0084-0096  AABB
 -164.2   39.4   2  1k3xA 0025-0035  AB
  163.9  110.7   5  1k4iA 0043-0056  AAABB
  -89.8   71.7   1  1k4iA 0067-0076  B
   78.0   45.3  10  1k4iA 0098-0116  BBAABBAGAB
 -168.6  135.4   3  1k4nA 0048-0059  BAB
 -145.6  112.6   4  1k4nA 0119-0131  BBEB
   30.1   55.5   3  1k4nA 0176-0187  ABB
   17.4  104.5   1  1k5cA 0137-0146  A
  153.6   44.2   2  1k5nA 0133-0143  AB
 -176.9  137.8   9  1k77A 0005-0022  AAABGAABB
 -143.8  152.7   8  1k77A 0031-0047  BABAAABB
  125.4   37.6   7  1k77A 0237-0252  BBBBABB
 -105.0  113.9   7  1k7cA 0035-0050  ABBBGBB
   28.6   93.4   1  1k7cA 0165-0174  B
  166.6  123.2   7  1k7jA 0004-0019  BBAABBB
 -162.8   99.7   3  1k7jA 0041-0052  AAB
 -145.8  142.6   3  1k7jA 0066-0077  BAB
 -121.9   79.6   4  1k7jA 0120-0132  BBAB
   74.4  120.3   2  1k8kD 0058-0068  BA
  163.5  112.3   7  1k8kD 0096-0111  AABBBAB
  179.3  120.0   3  1k8kD 0166-0177  BAB
  170.6  103.1   5  1k8kF 0073-0086  BBBAB
  121.5   55.3   5  1k8wA 0030-0043  BBGBB
  160.6  132.7   6  1k8wA 0109-0123  BBBABB
  119.7    7.9   5  1k8wA 0185-0198  BBGBB
  170.3   62.9   1  1k8wA 0267-0276  B
  109.0   45.8   8  1ka1A 0069-0085  ABBABGBB
  -76.3  137.8   1  1ka1A 0143-0152  G
 -179.1   31.9   8  1ka1A 0233-0249  BABAAABB
 -174.4  148.0   3  1ka1A 0259-0270  BBE
  149.2   28.6   3  1ka1A 0332-0343  AEB
 -167.7  131.0   8  1kaeA 0128-0144  BBBEABBB
 -172.5    9.3   5  1kaeA 0159-0172  BBBBB
 -123.1  133.2   2  1kaeA 0181-0191  BB
  159.2  151.6   4  1kaeA 0205-0217  EBBB
 -177.3   25.2   5  1kaeA 0241-0254  BAABB
 -174.8   33.7   2  1kaeA 0270-0280  AB
 -143.6  133.7   3  1kaeA 0307-0318  BAB
 -145.4  172.9   3  1kaeA 0329-0340  BAA
 -143.2  131.6   5  1kaeA 0348-0361  EAABB
  117.6   72.5   1  1kaeA 0393-0402  B
 -179.1  156.9   3  1kafC 0060-0071  GBB
 -138.4  100.3   2  1kafC 0090-0100  BB
  157.2   41.9   9  1kcfA 0116-0133  BBBBAAABB
  -16.9  105.4   2  1kcfA 0163-0173  BB
  156.3   28.1   2  1kcfA 0204-0214  AB
   98.7   44.8   3  1kcmA 0008-0019  BBB
 -178.8   61.9   4  1kcmA 0198-0210  BAGA
  168.9  138.4   3  1kdgA 0011-0022  EBB
  158.9   57.8   3  1kdgA 0253-0264  AAE
  -10.4   73.3   6  1kdgA 0421-0435  BABGAB
   38.1  114.8   6  1kdgA 0455-0469  BBAABB
 -158.1  167.3   6  1kgdA 0009-0023  EBBGAG
 -159.7  149.2   2  1kgdA 0100-0110  BB
 -165.7  118.8   3  1kgdA 0159-0170  BAB
  145.6  115.2  10  1khxA 0070-0088  AAABBBAABB
   85.4  126.9   1  1khxA 0116-0125  B
  170.2  134.9   7  1kjnA 0010-0025  BBBBABA
 -139.7   59.7   1  1kjnA 0041-0050  B
  161.6   79.7   2  1kjnA 0084-0094  AB
 -170.8   43.2   2  1kjnA 0110-0120  AB
 -173.2  124.2   4  1kjnA 0135-0147  BAAB
 -171.3  142.3   3  1kjqA 0015-0026  EAB
 -166.1  144.5   5  1kjqA 0055-0068  BBAAB
 -152.1   32.3   6  1kjqA 0078-0092  ABABBB
  174.0   43.0   2  1kjqA 0132-0142  AB
  151.0   60.0   2  1kjqA 0165-0175  AB
  149.8  104.9   5  1kjqA 0232-0245  BBBBB
  -83.2   23.8   4  1kjqA 0278-0290  BEBB
 -140.8  144.8   3  1kjqA 0367-0378  BAB
    4.3  123.2   3  1kkoB 0236-0247  AGG
  -66.4   77.6   3  1kmoA 0547-0558  BBB
 -152.9   95.2   4  1kmtB 0024-0036  AABB
 -175.0   73.6   4  1kngA 0048-0060  BAAB
 -145.6  137.5   3  1kngA 0078-0089  GBB
  112.5   37.3   3  1kngA 0102-0113  AAG
  178.9  134.4   4  1kngA 0133-0145  EBBB
   76.5   31.6   3  1knyB 0109-0120  ABG
   68.2   99.0   1  1ko7A 0051-0060  B
 -146.4   35.0   7  1ko7A 0084-0099  BGGBBBB
 -109.2  133.6   4  1ko7A 0107-0119  BABB
 -156.3   46.2   5  1ko7A 0149-0162  BBGAG
 -165.7  118.9   6  1ko7A 0260-0274  BBBGBB
  -18.0   84.0   2  1kolA 0042-0052  BB
 -177.1  133.3   3  1kolA 0190-0201  EAB
 -158.8   36.8   2  1kolA 0215-0225  AB
 -176.1  117.7   6  1kolA 0233-0247  AABABB
  156.7  145.7   4  1kolA 0333-0345  EBBB
  167.0   61.6   1  1kolA 0365-0374  B
  179.7   29.4   3  1kp6A 0051-0062  ABB
 -176.7  147.5   5  1kpgC 0069-0082  GAEAG
 -153.5   39.0   2  1kpgC 0092-0102  AB
   39.0   87.3   2  1kpgC 0169-0179  BB
 -116.5   82.5   2  1kq3A 0024-0034  BG
   79.1   70.4   1  1kq3A 0046-0055  B
 -132.8   70.2   1  1kq3A 0100-0109  B
  115.6  112.8   2  1kqfA 0121-0131  BB
  177.6  127.5   6  1kqfA 0162-0176  BBAABB
  -64.7  161.8   3  1kqfA 0227-0238  GBB
 -111.8  127.1   4  1kqfA 0272-0284  BBBG
 -124.2   65.2   1  1kqfA 0920-0929  B
   41.5   64.3   3  1kqfC 0006-0017  ABB
  173.1  104.9   4  1kqpB 0042-0054  BAGB
  177.2   52.2   7  1kqpB 0076-0091  BBBEBBA
  -12.3   93.5   2  1kqpB 0102-0112  BB
 -175.0   64.9   7  1kt6A 0136-0151  ABBEAEB
 -118.1   99.6   9  1kveB 0010-0027  ABBBABBBB
 -148.6   54.3   1  1kxoA 0029-0038  B
  160.6   46.9   6  1kxoA 0130-0144  ABABBB
  133.8  107.9   2  1kyfA 0064-0074  BB
  141.1  105.7   4  1kyfA 0135-0147  BBBB
 -110.0  127.1   6  1kyfA 0162-0176  BABBBB
  167.2   44.1   2  1kyfA 0228-0238  AB
 -167.9  136.6   3  1kyqC 0017-0028  EBB
 -119.2   34.1   5  1kyqC 0041-0054  ABBBA
  179.7   19.3   4  1kyqC 0110-0122  BBAB
  151.2   48.4   6  1kyqC 0162-0176  BBBGBB
   54.2   91.5   1  1kzfA 0121-0130  B
  -88.5   69.2   2  1kzfA 0195-0205  AB
 -120.2   28.9   6  1kzyC 0091-0105  ABBBAB
 -166.9   35.3   6  1kzyC 0163-0177  ABABGB
 -140.9    6.2   5  1kzyC 0207-0220  BAABB
 -126.5   66.5   1  1l1lD 0094-0103  B
 -134.8   29.3   5  1l1lD 0186-0199  BAABA
  166.1  122.2   4  1l1lD 0217-0229  BBBB
 -164.4   32.4   6  1l1lD 0354-0368  BAABAA
   64.8   90.2   1  1l1lD 0422-0431  B
   54.5   73.4   2  1l1lD 0472-0482  BG
    9.0   70.3   1  1l1lD 0508-0517  B
   85.8  113.9   3  1l1lD 0545-0556  BBB
  -73.4  100.6   3  1l1lD 0576-0587  AAB
  153.0   66.2   1  1l1lD 0651-0660  B
  173.2  122.2   2  1l1lD 0690-0700  BB
 -105.2  169.0   7  1l3kA 0017-0032  GBBAABB
  153.4   23.3   2  1l3kA 0060-0070  AB
 -114.6  168.1   7  1l3kA 0108-0123  GAEAABB
  168.9   21.3   2  1l3kA 0151-0161  AB
 -172.2   50.2   3  1l3lC 0049-0060  ABB
 -143.4  146.3   4  1l6rB 0042-0054  BABB
   42.8   38.7   3  1l6rB 0080-0091  ABB
 -106.2  116.6   2  1l6rB 0116-0126  BB
  -66.2   80.9   4  1l6rB 0147-0159  BGBB
 -173.4  140.4   3  1l6rB 0173-0184  BAB
 -149.1    8.0   5  1l6rB 0191-0204  BAABB
 -155.9  170.8  10  1l7aA 0086-0104  BBBGABBGGG
  160.9  155.2   1  1l7aA 0178-0187  E
   23.6  121.3   6  1l7aA 0201-0215  GBBGBG
 -172.2  121.9   7  1l7aA 0264-0279  AABAABB
  165.1   29.8   8  1l7aA 0291-0307  AABBBBBB
  176.1   72.6   5  1l9xC 0069-0082  BAABB
 -162.6   65.4  10  1l9xC 0090-0108  BBEABBAAAB
 -164.8  147.9   1  1l9xC 0128-0137  E
   43.7   71.4   2  1lb6A 0009-0019  BG
   98.5   96.2   9  1lbqB 0012-0029  AEBBABABA
  155.5   39.9   8  1lbqB 0128-0144  ABABBBAA
  -24.3   44.1   6  1lbqB 0163-0177  ABBAAB
 -175.1   52.6   7  1lbqB 0272-0287  AABABBB
   39.0   89.8   7  1lbqB 0302-0317  BBBAEAB
 -148.0   48.2   4  1lbuA 0133-0145  BBBB
  161.7   41.8   6  1lbuA 0160-0174  BAEAAE
 -176.7  135.6   3  1lc0A 0011-0022  EAB
   16.9  101.5   2  1lc0A 0052-0062  BB
  165.9   54.2   3  1lc0A 0069-0080  ABB
  159.9  130.4   6  1lc0A 0093-0107  BBABAB
  122.2   32.2   2  1lc5A 0080-0090  BE
 -173.3   85.0   3  1lc5A 0103-0114  BBB
 -146.4   55.3   2  1lc5A 0228-0238  AB
  107.6   13.3   6  1lc5A 0302-0316  ABAABB
 -146.8   79.4   3  1lc5A 0337-0348  BBB
  -84.9  128.2   5  1lf6B 0201-0214  BGAAB
  156.2   17.3   2  1lf6B 0249-0259  AB
 -107.4   67.0   4  1lf6B 0388-0400  ABBB
 -169.9   53.6   6  1lf7A 0130-0144  ABBBBB
  140.0   24.9   2  1lfpA 0101-0111  AB
  161.0   53.3   1  1lfpA 0173-0182  B
 -136.3  169.8   7  1lfwA 0111-0126  EBGAABB
  133.1   58.2   7  1lfwA 0148-0163  AAAABAG
 -153.4  155.0   3  1lfwA 0226-0237  EBG
  111.4    2.4   5  1lfwA 0349-0362  BBGBB
 -155.7  142.2   3  1lj8A 0030-0041  GBB
 -176.6   25.0   3  1lj8A 0062-0073  ABA
  137.2   23.5   6  1lj8A 0186-0200  ABBBAB
  -70.4  129.7   7  1lj8A 0228-0243  BBBBBBB
 -152.5   39.7   2  1lj8A 0283-0293  AB
  150.5  159.2   1  1llfA 0206-0215  E
  -64.1   51.7   3  1llfA 0336-0347  ABA
  -55.4   68.5   5  1llfA 0511-0524  BBABG
 -105.8   63.0   2  1lmlA 0198-0208  AB
  114.1   49.1   4  1ln1A 0058-0070  BGBB
 -152.7  138.1   6  1ln1A 0176-0190  AGEBBB
  -37.5  108.4   8  1lnsA 0205-0221  BAAAAEBB
  -32.8  128.0   9  1lnsA 0386-0403  BBBGBBGBB
  175.1  123.0   7  1lnsA 0463-0478  AABAABB
  -52.3   49.2   4  1lnsA 0569-0581  ABBB
   73.7   95.3   4  1lo7A 0127-0139  BBBB
 -136.2  146.0   4  1lpbA 0068-0080  EBBB
  144.3   33.6   2  1lq9A 0016-0026  AE
  114.0   36.7   2  1lq9A 0063-0073  AB
 -176.3  136.3   3  1lqtB 0007-0018  EAB
 -162.3  163.5   9  1lqtB 0078-0095  GBBBGAABB
 -173.8  137.1   3  1lqtB 0151-0162  EAB
  139.8   31.3   6  1lqvA 0050-0064  ABAABB
 -152.0   51.5   6  1lqvA 0133-0147  ABABBB
 -141.6  128.4   4  1lr0A 0071-0083  BAGB
   85.8   92.7   1  1lr0A 0114-0123  B
   24.5   91.2   5  1lr5B 0144-0157  BBBAA
   75.2  104.7   2  1lrzA 0003-0013  BB
   59.8   63.7   3  1lrzA 0123-0134  AGA
 -152.0  112.6   5  1lrzA 0160-0173  ABGBB
   92.5  113.6   2  1lrzA 0193-0203  BB
 -146.1  101.7  10  1lrzA 0363-0381  BAGBBBAABA
  117.7   52.3   2  1lrzA 0398-0408  AB
  170.0   41.9   5  1ls1A 0131-0144  ABAAB
 -161.1  140.3   6  1ls1A 0156-0170  BBBGBB
   84.4   89.0   4  1lshA 0067-0079  BBBG
 -132.8  161.7   6  1lshA 0096-0110  BBAABB
   10.8  101.5   1  1lshA 0661-0670  A
 -169.8   71.0   4  1lu4A 0030-0042  BAAB
  142.9   23.4   4  1lu4A 0060-0072  BGBB
  -65.7  140.9   4  1lu4A 0083-0095  BAAG
 -172.6    3.2   8  1lu4A 0113-0129  BBAABBBB
  166.1   39.5   6  1luaB 0007-0021  ABABBB
  169.0   13.9   6  1luaB 0031-0045  BGBBAA
 -158.2  153.6   3  1luaB 0063-0074  EAB
  -64.0  101.6   1  1luaB 0091-0100  A
  171.1  136.2   4  1luaB 0123-0135  GAAB
  161.1   45.9   2  1luaB 0148-0158  AB
 -146.8  112.9   3  1luaB 0173-0184  BAB
   78.4   86.1   1  1luaB 0244-0253  B
 -165.2   63.0   9  1lucA 0005-0022  AGBBBAABB
 -159.7  114.1   5  1lucA 0075-0088  AAABB
  -86.1   73.1   4  1lucA 0104-0116  AEAB
 -175.3  127.0   3  1lucA 0171-0182  BAB
  150.7   36.4   5  1lucA 0190-0203  BAABB
 -149.2  120.5   6  1lucA 0324-0338  AAAAEB
 -148.5  155.9   6  1lv7A 0049-0063  EBBGAG
  -30.1   69.6   5  1lv7A 0176-0189  BBBBB
  122.0   41.8   7  1lxjA 0012-0027  BGBABAB
   83.3   54.9   8  1lxjA 0080-0096  BBAABBBB
 -153.1  146.9   6  1ly1A 0006-0020  EBBGAG
   69.7  119.0   1  1ly1A 0030-0039  B
  169.2   26.3   6  1ly1A 0081-0095  ABAGAB
   46.6   92.8   4  1ly1A 0109-0121  BBBB
 -117.7  153.5   9  1lzlA 0083-0100  BBGGGABEB
  164.8   42.0  10  1lzlA 0114-0132  BBBBBAABBB
 -175.5  146.4   1  1lzlA 0157-0166  E
 -166.6  167.0   2  1lzlA 0257-0267  BA
 -166.3   35.3   4  1m0dC 0054-0066  BBBB
   46.0   75.6   1  1m0wB 0051-0060  B
 -134.9   24.9   6  1m0wB 0146-0160  ABGBBG
 -172.2  140.3   7  1m0wB 0221-0236  BBBGBAA
  105.0   71.5   1  1m0wB 0250-0259  B
   19.1  166.4   2  1m0wB 0311-0321  BB
  115.4  117.2   5  1m15A 0167-0180  ABGBB
  146.0    4.5   7  1m15A 0325-0340  ABABGBB
  104.5   47.2   3  1m1fA 0025-0036  ABB
   62.1   82.0   2  1m1fA 0090-0100  BB
  132.7   44.8   7  1m1sA 0087-0102  BAABABA
   64.1   53.9   2  1m1zB 0077-0087  AB
  172.6   25.7   2  1m1zB 0153-0163  AB
  178.3   96.3   4  1m1zB 0245-0257  BBAB
  -78.6   67.8   1  1m1zB 0298-0307  B
   32.9   76.8   2  1m22A 0052-0062  BA
  124.8   51.6   4  1m22A 0183-0195  ABGA
  159.4   23.8   2  1m22A 0226-0236  AB
  -35.8   84.0   7  1m22A 0308-0323  BBBGBGA
 -141.1  150.4   4  1m22A 0462-0474  BBBG
  158.4   29.1   4  1m2dA 0072-0084  BGBB
 -126.8  139.3   2  1m32D 0060-0070  EB
  176.5   81.2   2  1m32D 0085-0095  BE
 -158.9  158.8   8  1m32D 0108-0124  AEAABBBB
 -107.7  132.8   8  1m32D 0302-0318  BBABAABB
 -161.3  121.2   6  1m32D 0339-0353  ABEBBB
 -179.7  126.2   2  1m4iB 0115-0125  BB
  145.1   47.0   5  1m4jB 0041-0054  BBABB
 -176.0  113.4   6  1m4jB 0086-0100  BBAABB
 -146.8   55.0   6  1m4lA 0064-0078  GABAAB
  -14.0   74.8   4  1m4lA 0106-0118  ABAB
  172.2   21.9  10  1m4lA 0202-0220  BBAABABBBA
 -133.2  131.9   5  1m55A 0093-0106  ABGBB
  -66.0  106.7   1  1m55A 0144-0153  A
   93.6  146.0   7  1m5qO 0061-0076  BABBBBB
  177.8  154.6   3  1m5qO 0107-0118  EBE
  147.1   31.1   2  1m6sC 0057-0067  AB
   76.4   78.7   2  1m6sC 0171-0181  AA
 -129.3   71.2   1  1m6sC 0213-0222  B
 -109.2  143.4   7  1m6sC 0287-0302  AAABABB
  168.8   33.3   7  1m6yB 0030-0045  ABAEAGA
 -166.8   38.0   2  1m6yB 0055-0065  AB
 -126.1  143.9   4  1m6yB 0079-0091  BBAA
  -22.8   48.5   4  1m6yB 0103-0115  BEBB
 -170.1   25.1   2  1m6yB 0243-0253  AB
   12.6  159.5   4  1maiA 0066-0078  EBAB
 -164.9  127.8   3  1maiA 0100-0111  BAB
  173.7   41.6   4  1mc2A 0073-0085  BBBB
  158.5   22.3   2  1mgtA 0028-0038  AB
 -139.5  143.7   2  1mixA 0185-0195  BA
  -38.0  113.7   5  1mj5A 0243-0256  EBABB
   77.1   73.1   1  1mjnA 0052-0061  B
  118.1   21.5   2  1mk0A 0019-0029  AB
 -163.7  147.6   4  1mk0A 0061-0073  BBBB
   24.2  105.4   2  1mk4B 0004-0014  BB
  114.6   16.6   5  1mk4B 0074-0087  BAABB
 -153.7   17.5   4  1mk4B 0107-0119  BAAB
  127.8  115.8  10  1mkfB 0016-0034  BBBBAAABBG
  -35.5   76.9   1  1mkfB 0258-0267  A
   97.8   35.5   4  1mnnA 0120-0132  AABB
  175.3  142.7   7  1mo9B 0003-0018  AAABBBB
  173.1  130.5   3  1mo9B 0047-0058  EAB
  178.7  133.3   3  1mo9B 0218-0229  EAB
   57.2   90.4   2  1mo9B 0399-0409  BB
 -101.9   84.6   2  1mo9B 0469-0479  BG
 -107.9  143.4   6  1mpgA 0003-0017  BBBBBB
  162.1   58.1   1  1mpgA 0061-0070  B
   63.2   38.9   3  1mr7A 0164-0175  ABB
 -165.5   21.0   6  1mrzA 0004-0018  AGBGGB
   18.6  107.0   1  1ms9A 0382-0391  B
  173.1    9.3   5  1ms9A 0620-0633  ABBBB
 -175.4   76.5   4  1mscA 0091-0103  AABB
   61.4   71.7   1  1mswD 0244-0253  B
   47.6   79.9   1  1mswD 0328-0337  B
   82.1   28.6   9  1mswD 0426-0443  ABABBAABB
  -20.0   99.4   3  1mswD 0535-0546  BBG
 -162.1   49.1   1  1mswD 0814-0823  B
 -148.8  108.5   6  1mtpA 0111-0125  BBAAAB
  156.3   40.9   2  1mtyE 0432-0442  AB
 -130.0  159.5   8  1mtzA 0032-0048  BBEBGBBA
 -162.3  142.7   1  1mtzA 0102-0111  E
 -173.8  128.1   6  1mtzA 0239-0253  AABABB
  113.1   26.9   6  1musA 0300-0314  ABBAAB
  151.6   32.6   9  1muwA 0283-0300  BBBBBAABB
  -87.0   78.9   3  1mvfD 0013-0024  BBB
 -178.9   52.1   3  1mvlA 0024-0035  BBB
   95.0   78.8   2  1mvlA 0070-0080  BA
   77.8   89.2   1  1mvlA 0103-0112  B
  165.0   35.7   2  1mw9X 0006-0016  AB
  155.4   54.5   5  1mw9X 0106-0119  ABBAB
 -157.9  129.1   7  1mw9X 0134-0149  BBBABBB
 -175.0   83.8   7  1mw9X 0276-0291  BBBBBBB
   77.8   74.9   1  1mw9X 0517-0526  B
  106.9   45.7   3  1mwqB 0010-0021  BBG
 -114.3  135.1   3  1mwqB 0065-0076  BAB
 -169.1  117.2   4  1mwwB 0065-0077  BGBB
   71.7  115.5   1  1mxrA 0182-0191  B
  170.4   31.3   7  1n08B 0119-0134  BBBBBAE
  156.7   68.6   3  1n13L 0058-0069  BBB
    8.7   81.0   1  1n35A 0113-0122  B
  164.6   70.9   7  1n35A 0215-0230  BBAABBA
 -115.9   24.5   6  1n35A 0412-0426  BAABAB
   86.6   93.3   4  1n35A 0526-0538  BBBB
 -127.9   66.4   1  1n35A 0639-0648  B
   26.0   62.8   8  1n35A 0675-0691  ABBBAABA
   11.3  100.4   2  1n35A 0862-0872  BB
   25.5   85.7   1  1n35A 0929-0938  B
   58.6   34.8   3  1n35A 1243-1254  AAE
  -60.5  132.1   1  1n3lA 0020-0029  G
   16.9  102.9   1  1n3lA 0071-0080  B
  152.9   38.8   2  1n3lA 0287-0297  AB
   34.0  100.8   2  1n4kA 0209-0219  BB
   48.3   75.8   2  1n57A 0018-0028  BB
 -179.7  164.5   2  1n57A 0182-0192  EA
  150.0   39.5   2  1n57A 0258-0268  AB
 -179.6   49.9   4  1n62C 0007-0019  BBAB
  124.7   88.8   4  1n62C 0029-0041  BAGA
  144.6   32.4   2  1n62E 0121-0131  AB
   12.5   83.6   1  1n62E 0185-0194  B
  148.7   56.6   4  1n62E 0235-0247  BBAB
   74.3  107.8   2  1n62E 0296-0306  BB
  124.7   35.1   8  1n62E 0521-0537  ABBBAGAG
   89.7  108.1   5  1n71B 0003-0016  BBAAB
 -176.5  141.3   7  1n7kB 0025-0040  BBBAABB
 -162.4   53.0   1  1n7kB 0053-0062  B
  155.9   65.6   8  1n7kB 0076-0092  GBAAGABB
 -137.1  141.9   5  1n7kB 0196-0209  GGBAB
  168.3   41.6   2  1n7kB 0218-0228  AA
   12.0   40.5   7  1n7zA 0140-0155  ABAABAB
   58.0   74.8   1  1n7zA 0192-0201  B
   62.8  102.4   2  1n7zA 0208-0218  BB
   -8.1   97.7   7  1n9pA 0184-0199  BBBBABB
  142.7  127.9   3  1na6A 0136-0147  BAB
  166.4   17.0   6  1na6A 0346-0360  ABBEBB
  175.7   19.6   6  1nbwD 0010-0024  BAABBB
 -118.2  150.0   6  1nbwD 0038-0052  BBGEEB
  143.0  122.8   4  1nbwD 0087-0099  AABB
 -178.8  146.2   5  1ne2B 0056-0069  GAEAG
 -166.1   39.4   2  1ne2B 0079-0089  AB
 -156.6   23.6   9  1ne2B 0114-0131  BBABBABBB
 -175.4  113.9   3  1nfpA 0073-0084  BAB
  161.2   44.8   5  1nfpA 0092-0105  BAABB
 -149.7  150.4   3  1nfpA 0132-0143  BAB
 -141.9   62.3   1  1nfpA 0170-0179  B
 -170.6  125.9   6  1nfpA 0195-0209  AAABAB
   73.9  118.4   4  1nh1A 0124-0136  BBBA
 -178.3   53.7   2  1nh1A 0179-0189  AB
  -29.5   93.6   3  1nh1A 0214-0225  BBB
  -49.0   97.0   3  1nigA 0013-0024  AAB
 -136.5   54.6   5  1nijA 0009-0022  BBGAG
  159.1   21.7   5  1nijA 0065-0078  BAABB
 -160.3  153.7   4  1nijA 0097-0109  EABB
  -99.2   77.4   2  1nijA 0129-0139  AA
 -164.4  154.8   7  1nijA 0156-0171  GAAABAB
 -112.0  136.2   3  1nijA 0300-0311  GBB
 -153.2   42.9   2  1njrA 0021-0031  AB
 -128.4  145.2   2  1njrA 0049-0059  EB
  129.1   35.2   2  1nkiA 0010-0020  AB
  -96.0  107.1   2  1nkiA 0066-0076  BB
   65.6   51.2   3  1nkiA 0110-0121  BEB
 -170.3   34.0   5  1nlfA 0035-0048  BBGAG
  148.4   28.3   4  1nlfA 0073-0085  AABB
   38.3  100.5   2  1nlfA 0212-0222  BB
 -148.8   43.8   2  1nnlB 0176-0186  AB
 -170.3  148.8   5  1nnwB 0006-0019  GAGGB
  162.0  145.3   9  1nnwB 0038-0055  BBABEABAA
   60.9  102.9   2  1nnwB 0067-0077  BB
  -61.0   89.1   3  1nnwB 0220-0231  BBB
 -157.6  175.5   6  1np6A 0010-0024  BBBGAG
  154.5   19.3   9  1np6A 0077-0094  BBAABBBAB
 -135.5   75.7   3  1np6A 0152-0163  AAB
 -140.7   42.7   6  1npdA 0012-0026  BBAAAB
 -125.1  123.1   4  1npdA 0041-0053  BBAA
 -174.5   39.5   3  1npdA 0064-0075  BBA
   40.4   81.1   1  1npdA 0102-0111  B
 -172.5  120.0   3  1npdA 0128-0139  EAB
 -148.6   33.9   3  1npdA 0153-0164  BBB
 -115.3   94.6   3  1npdA 0181-0192  AAB
 -165.6   27.2   8  1npdA 0229-0245  ABABBABB
  148.7   25.2   8  1nqkA 0047-0063  BBEAABBB
  165.8   71.5   6  1nqkA 0076-0090  BBAABB
  110.5  107.3   5  1nqkA 0105-0118  BBBAB
  157.3  142.4   3  1nqkA 0175-0186  EAB
 -168.0   97.8   3  1nqkA 0195-0206  BBB
  148.1   34.0   2  1nqkA 0231-0241  AB
 -141.0  117.6   3  1nqkA 0328-0339  BBB
 -134.0  149.5   6  1nqzA 0070-0084  BBBGBB
  106.1   64.1   7  1nrjA 0017-0032  AAGBBBB
  173.9   23.6   4  1nrjA 0089-0101  BBBB
 -166.1  167.5   6  1nrjB 0016-0030  EBBGAG
  175.4  137.1   7  1nrjB 0059-0074  BBABAAA
  170.9   79.4   7  1nrjB 0089-0104  AABBAAA
 -126.9  139.0   9  1nrjB 0126-0143  GAABAABBB
  -68.8   83.6   3  1nthA 0082-0093  BBB
 -138.1   90.1   6  1nthA 0201-0215  BAABAB
 -175.8  120.8   9  1nthA 0331-0348  BBBABBBGB
 -161.3  144.5   6  1ntvA 0027-0041  BABABE
  115.2    3.6   3  1ntvA 0119-0130  ABB
  -41.2  127.9   2  1nu3B 0131-0141  BB
 -177.6   21.6   6  1nuuA 0011-0025  AGBBBB
 -147.9  165.4   6  1nuuA 0163-0177  BBBGBB
  -32.4   75.0   9  1nuuA 0190-0207  BBABBBBBB
  -56.7  138.9   2  1nuyA 0208-0218  BB
 -126.3   87.4   1  1nuyA 0317-0326  B
 -133.0  143.9   9  1nv8B 0094-0111  BBBGBBBBB
 -179.7  148.2   5  1nv8B 0128-0141  GAEAG
 -165.8   35.3   2  1nv8B 0151-0161  AB
  154.1  143.0   7  1nv8B 0177-0192  EBEAAAA
 -111.8  133.6   4  1nv8B 0246-0258  BBAA
   41.5   97.4   1  1nwzA 0040-0049  B
   65.5   90.9   4  1nxmA 0035-0047  BABB
  104.3   36.7   5  1nxmA 0140-0153  ABBBB
 -149.8  139.8   5  1nxuB 0078-0091  AGGBB
 -116.1  108.1   4  1nxuB 0113-0125  BAGB
 -119.4  105.6   6  1nxuB 0265-0279  AAAABB
   42.2   77.8   1  1nz0C 0087-0096  B
 -161.0   53.3   9  1nzjA 0008-0025  BBBAABBBB
   96.7   59.2   3  1nzjA 0099-0110  ABB
  176.6  174.6   5  1o13A 0079-0092  BBBBB
 -177.5  151.7   1  1o1yA 0097-0106  E
 -137.9   88.1   4  1o22A 0023-0035  BGBB
 -124.6  171.5   3  1o2dA 0022-0033  EBG
 -131.5   66.6   1  1o2dA 0104-0113  B
   36.1   76.8   1  1o4wA 0026-0035  B
  113.2   75.5   6  1o4wA 0091-0105  BBABBE
  169.4  158.2   3  1o4wA 0113-0124  BAB
   15.4  100.7   3  1o57B 0071-0082  BBB
 -168.5  134.0   3  1o57B 0135-0146  BAA
  116.4   76.5   3  1o57B 0204-0215  BAG
  128.3   68.2   1  1o59A 0014-0023  B
 -116.0   57.7   3  1o5uA 0016-0027  BBB
 -167.4  117.6   3  1o66D 0021-0032  BAB
   65.4  118.2   2  1o66D 0041-0051  BA
 -141.3  125.0   9  1o66D 0082-0099  BBBGAAAAB
 -146.0  139.2   2  1o66D 0113-0123  EB
 -172.8  169.4   3  1o66D 0179-0190  GBB
  136.5   33.8   2  1o69A 0051-0061  AB
 -165.3   72.4   4  1o69A 0076-0088  ABBB
 -175.0   44.7   2  1o69A 0194-0204  AB
  -16.4   80.0   8  1o69A 0301-0317  BBBBBBBB
   58.7   76.4   2  1o69A 0346-0356  AG
  138.5   55.9   7  1o69A 0360-0375  BABAABB
 -176.8  141.5   4  1o6dA 0008-0020  EBBB
  143.2   54.0   7  1o6dA 0037-0052  BBABBEB
  170.0  174.3   7  1o6dA 0099-0114  BBAAEBB
  -93.3  126.7   7  1o6dA 0118-0133  AEABBBB
 -137.6  144.3   3  1o75B 0054-0065  BAG
 -149.8  148.0   4  1o7jC 0090-0102  BBAA
  169.0  107.3   6  1o7jC 0222-0236  BBBGBB
 -120.6   53.9   4  1o7zA 0052-0064  BAAB
 -152.7   63.1   4  1o8xA 0034-0046  BAAB
  136.5   22.8   4  1o8xA 0067-0079  ABAB
   23.5   54.5   1  1o8xA 0122-0131  A
 -122.1   99.5   9  1o98A 0114-0131  BBAAGAABB
  129.2   64.8   8  1o98A 0148-0164  BGAABBAB
  164.2   22.0   7  1o98A 0255-0270  ABABAAA
 -177.1   10.5   6  1o9gA 0055-0069  ABAEAG
 -167.3   44.6   2  1o9gA 0082-0092  AB
 -155.3  113.5   5  1o9gA 0149-0162  BBAAB
  156.7   85.0   7  1o9yA 0020-0035  AEBBBBB
  155.6   39.6   2  1oa8B 0097-0107  AB
 -140.7   94.2   4  1oaoC 0159-0171  BBAB
  156.3  159.8   1  1oaoC 0184-0193  E
 -138.8   65.0   1  1oaoC 0208-0217  B
  165.5  140.0   4  1oaoC 0253-0265  EBBB
 -140.8  129.3   5  1oaoC 0292-0305  BABAA
 -122.2  160.4   6  1oaoC 0389-0403  BAABBA
 -145.4   46.3   2  1oaoC 0466-0476  AB
  -86.4  117.5   2  1oaoC 0667-0677  BB
 -164.8  143.3   4  1obbA 0007-0019  GAAB
 -161.8  150.5   3  1obbA 0036-0047  BAB
  -17.9   84.3   5  1obbA 0081-0094  ABBBG
  161.8   27.5   4  1obbA 0148-0160  ABBB
   40.5  102.6   2  1obbA 0171-0181  BA
  146.6   57.6   8  1obbA 0401-0417  BBBBBBBB
  117.1  111.0   5  1odmA 0043-0056  GAGBB
   99.1   61.6   1  1odmA 0251-0260  B
  173.9   50.6   5  1oeyB 0018-0031  BBGBB
 -173.0   53.6   9  1oeyJ 0023-0040  ABBAABBBB
  165.0  122.6   3  1oeyJ 0062-0073  BAB
  167.2   61.1   6  1of8B 0072-0086  BABBAB
 -170.4   33.7   7  1of8B 0175-0190  BAAAAAB
 -157.7  130.2   6  1of8B 0199-0213  BBAAGB
  -27.6   58.6   4  1oflA 0329-0341  AABG
  153.5   46.7   3  1ofuY 0007-0018  BEB
 -152.4  169.6   7  1ofuY 0037-0052  GBBAABB
  165.9   67.7   4  1ofuY 0061-0073  BBAB
  172.3   14.3   6  1ofuY 0087-0101  BBBBBB
 -152.9   58.9   1  1ogdD 0094-0103  B
 -156.9   64.3   4  1oh4A 0012-0024  AGAB
 -178.3   61.5   8  1oi0D 0070-0086  ABABABBB
  109.7  154.4   5  1oi2A 0085-0098  GBBBB
 -158.2   97.0   2  1oi2A 0112-0122  BB
 -135.4  102.6   3  1oi2A 0235-0246  BAB
  175.8   64.0   5  1oi2A 0292-0305  AGABB
 -117.6  116.1   2  1oi2A 0342-0352  BB
 -168.0  135.6   4  1oi7A 0011-0023  GAAB
  151.4   25.6   2  1oi7A 0051-0061  AB
  167.9   49.9   3  1oi7A 0068-0079  ABB
 -177.8   21.3   6  1oi7A 0092-0106  ABBGBB
  165.1   27.3   2  1oi7A 0149-0159  AB
 -157.2  178.6  10  1oi7A 0174-0192  AEABABBABB
 -150.8   26.6   4  1oi7A 0205-0217  BBEE
 -144.5   61.7   3  1oisA 0033-0044  BBB
  179.1   39.2   6  1oltA 0144-0158  BABGBB
  129.1   66.9   3  1oltA 0170-0181  BAB
  172.6   65.0   6  1oltA 0210-0224  GBBGBB
  -90.5   32.5   4  1oltA 0289-0301  BAAB
  112.8   74.0   3  1oltA 0337-0348  BAB
   63.9  109.0   2  1oltA 0360-0370  BB
  142.8   41.9   4  1oltA 0423-0435  BAAA
   43.0   68.2   4  1olzB 0063-0075  BBBB
  160.6   38.2   3  1omzB 0034-0045  BGA
  137.1   34.2   7  1omzB 0061-0076  ABBGBBB
   32.6   76.4   1  1omzB 0117-0126  B
  148.1   66.1   1  1on2B 0060-0069  B
  163.9   45.6  10  1onwA 0100-0118  BBBABAAABB
 -148.0   53.4   9  1onwA 0163-0180  GBAABAGBB
  142.4   70.8   6  1onwA 0200-0214  BABAAE
  149.2  160.9   5  1onwA 0227-0240  GAAAB
 -174.3  134.4   8  1onwA 0252-0268  AABABABB
   68.6  105.3   2  1oo0A 0050-0060  BB
  129.8   44.2   5  1oo0A 0100-0113  BBBBB
 -114.2  171.9   7  1oo0B 0030-0045  GBBAABB
  161.3   26.4   2  1oo0B 0073-0083  AB
  178.0  136.1   4  1ooeB 0007-0019  GAAB
 -172.3  121.4   6  1ooeB 0044-0058  BBAABB
 -137.5   60.7   1  1oqjA 0041-0050  B
   57.6   93.1   4  1oruB 0126-0138  BBBB
  -50.1   72.6   1  1ow1A 0058-0067  B
  -99.4   78.7   2  1ow1A 0083-0093  BB
  150.3   60.9   4  1ow1A 0109-0121  BBAB
 -104.9   26.4   3  1ow1A 0158-0169  BBB
    1.2   47.0   4  1oygA 0113-0125  ABBA
  137.8   42.5   6  1oz9A 0013-0027  ABAABB
 -120.4   60.6   1  1oz9A 0046-0055  B
 -178.8  136.8   4  1p1jA 0069-0081  GAAB
  -50.8  160.4   6  1p1jA 0145-0159  BABABB
 -159.2   34.7   8  1p1jA 0292-0308  ABABBABB
 -113.6   60.7   2  1p1jA 0350-0360  AB
   51.4   68.2   1  1p1mA 0054-0063  B
 -138.5   64.1   2  1p1mA 0113-0123  BG
 -153.0   39.1   7  1p1mA 0170-0185  ABAAABB
  164.7   56.6   9  1p1mA 0199-0216  GABAABABB
 -135.2  109.5   5  1p1mA 0226-0239  GAABB
   56.0  108.0   1  1p1mA 0247-0256  B
 -165.8  143.2   7  1p1xB 0017-0032  BBBAABB
  178.3  135.8   2  1p1xB 0046-0056  BB
  167.2   57.3   8  1p1xB 0073-0089  GBAAGBAB
    7.0   80.1   2  1p1xB 0103-0113  BB
  -35.6   56.8   1  1p1xB 0236-0245  B
  109.6  133.9   5  1p32C 0152-0165  AABBB
   84.7  106.9   6  1p35C 0053-0067  BBBBBG
  -16.9  115.7   2  1p3cA 0081-0091  BB
  -25.9   93.4   2  1p3cA 0129-0139  BB
   -9.4   96.4   2  1p3cA 0198-0208  BB
  175.5  137.4   4  1p3dB 0022-0034  GAAB
 -156.1   24.2   4  1p3dB 0047-0059  ABBB
 -148.6   49.1   8  1p3dB 0081-0097  BAABBAAB
 -152.0  171.2   4  1p3dB 0122-0134  EABG
 -123.3   87.6   3  1p3dB 0227-0238  AAB
  118.2   17.3   4  1p3dB 0283-0295  ABBE
  162.2   48.0   4  1p3dB 0343-0355  ABAB
  158.3   49.1   2  1p3dB 0432-0442  AB
  179.4  159.3   3  1p3dB 0455-0466  EAB
  -61.1   95.1   2  1p4xA 0093-0103  BB
   79.3   98.7   2  1p4xA 0217-0227  BB
 -134.9  117.6   3  1p57A 0030-0041  BBA
 -151.0  169.2   6  1p5zB 0028-0042  EBBGAG
    3.2  127.4   2  1p5zB 0128-0138  EB
 -109.6  124.2   2  1p5zB 0180-0190  BB
 -142.5  100.4   4  1p5zB 0238-0250  AABB
  -98.0   79.5   3  1p6oB 0089-0100  BBB
  127.1  142.1   6  1p6oB 0111-0125  AAABBB
   83.4   93.2   3  1p6oB 0132-0143  AGB
   38.5   78.7   1  1p9yB 0020-0029  B
 -129.3   61.8   1  1pbyA 0029-0038  B
 -171.8   55.2   1  1pbyA 0112-0121  B
  150.8   35.2   2  1pbyA 0411-0421  AB
  138.4   60.0   1  1pcfE 0042-0051  B
 -105.5  159.8   3  1pdkB 0050-0061  GBB
  144.1   64.1   1  1pdkB 0129-0138  B
 -168.1   17.5   5  1pdoA 0063-0076  ABBGB
 -168.7  149.2   3  1pdoA 0088-0099  GBB
 -134.4  119.4   6  1peaA 0011-0025  BBABEA
  169.1   59.3   5  1peaA 0052-0065  BAGGB
 -126.8   94.1   3  1peaA 0079-0090  EAB
   -1.9   46.8   4  1peaA 0117-0129  ABBB
 -143.0   89.5   2  1peaA 0146-0156  BB
 -170.4   47.4   5  1peaA 0175-0188  BABBB
 -156.5  150.3   3  1peaA 0202-0213  BBE
   92.6   69.8   8  1peaA 0252-0268  ABBAABAB
  103.4   37.1   2  1pf5A 0079-0089  AB
  -88.3  105.9   4  1pg6A 0193-0205  BABB
  -12.6   53.9   3  1pg6A 0221-0232  ABB
  132.9  155.6   1  1pixA 0191-0200  E
  172.1   27.0   2  1pixA 0267-0277  AB
 -144.7  140.4   1  1pixA 0454-0463  E
   15.8   36.7   3  1pixA 0482-0493  ABB
  145.2   19.7   7  1pkhB 0066-0081  BBGAGBB
  173.0  136.4   3  1pn0D 0012-0023  EAB
 -151.6   21.6   6  1pn0D 0222-0236  AAEAAB
 -161.0   58.8   4  1pn0D 0516-0528  BAAB
 -165.9    8.8   4  1pn0D 0627-0639  BAAA
  167.1   64.9   2  1po5A 0057-0067  BE
   32.6  103.7   1  1po5A 0369-0378  B
 -162.1   42.7   3  1poiD 0025-0036  BBE
  123.2  122.4   2  1poiD 0077-0087  BB
   98.1   18.5   5  1poiD 0208-0221  BAABB
  168.7   21.5   5  1pp0D 0009-0022  ABBAA
   44.1   88.6   1  1pp0D 0039-0048  B
   68.5   69.2   1  1pp7U 0065-0074  B
 -122.3  103.3   2  1ppjO 0110-0120  AA
 -139.8  169.0   3  1ppjO 0207-0218  GBB
 -159.3  105.8   6  1ppjO 0258-0272  BBBBGB
 -149.8  116.2   4  1pswA 0004-0016  BBAB
 -128.0   66.2   1  1pswA 0035-0044  B
  166.4   33.2   4  1pswA 0084-0096  ABAB
  149.9   27.7   9  1pswA 0119-0136  BBBAAABAB
  159.6   49.1   4  1pswA 0216-0228  BEBA
  161.1  134.0   6  1pswA 0243-0257  ABGABB
 -143.2   16.4   3  1pswA 0265-0276  BBB
    6.2   77.8   6  1pv5A 0152-0166  BBBAAB
  104.7   65.7   1  1pv5A 0242-0251  B
   53.9   69.9   1  1pvgB 0059-0068  B
  137.1   34.1   4  1pyaF 0119-0131  ABAB
 -159.9  124.8   3  1pytA 0011-0022  BAB
 -179.4   77.3   1  1pytA 0049-0058  B
   96.2   52.7   2  1pytA 0072-0082  AB
  -72.5   80.0   1  1pz4A 0098-0107  B
   13.3  120.8  10  1pzwA 0016-0034  ABBEGBEEAG
 -157.3   20.6   9  1q0pA 0067-0084  BAABAAAAB
 -164.3   13.6   9  1q0pA 0133-0150  AGBBABGEB
 -177.1   54.9   6  1q0pA 0174-0188  BEABBB
 -160.9  146.3   1  1q0rA 0099-0108  E
   14.5  143.5   8  1q0rA 0123-0139  GBBBAABB
  173.7  116.0   8  1q0rA 0243-0259  AABAABBB
  144.4   35.5   8  1q0rA 0269-0285  BGBBBBBB
  -90.8   85.2   4  1q15C 0055-0067  BBAA
  164.0   13.7   2  1q15C 0136-0146  AB
 -170.8   93.2   4  1q15C 0242-0254  BAGB
  110.5   66.5   1  1q15C 0295-0304  B
  -11.3   89.1   5  1q15C 0392-0405  BAABB
   60.8  133.9   9  1q33A 0253-0270  BBAABBBBE
 -170.3  143.4   1  1q40D 0093-0102  E
 -132.7   89.6   3  1q5yC 0011-0022  AAB
 -127.7   74.2   1  1q5yC 0053-0062  B
  -18.8  109.0   2  1q67A 0155-0165  BB
 -175.7   44.4   2  1q67A 0203-0213  AB
  150.5   52.0   4  1q6oB 0008-0020  BBAB
   59.4   88.9   1  1q6oB 0032-0041  B
  159.2   35.0   3  1q6oB 0063-0074  ABG
  162.4  116.2   4  1q6oB 0085-0097  AABB
 -179.7   65.8   5  1q6oB 0111-0124  BEBBB
   -0.3   86.6   2  1q6oB 0134-0144  BB
 -148.2  142.5   4  1q6oB 0167-0179  GGBB
 -170.4   45.3   3  1q6zA 0020-0031  BBB
 -146.5  128.7   3  1q6zA 0041-0052  BAB
 -146.8   60.4   4  1q6zA 0125-0137  BBAB
   50.3   76.1   1  1q6zA 0205-0214  B
 -166.0  109.6   4  1q6zA 0250-0262  BBBB
 -176.7   29.4   2  1q6zA 0297-0307  AB
 -128.4  142.8   2  1q6zA 0313-0323  BB
 -163.7  174.4   3  1q6zA 0373-0384  BAA
 -174.8  149.2   7  1q6zA 0395-0410  BAAGBBG
  173.7   68.3   2  1q6zA 0495-0505  AB
  121.2   20.2   4  1q74D 0009-0021  ABBG
  -86.1   17.2   8  1q74D 0134-0150  BAAGGAGB
  -21.0   86.2   2  1q74D 0182-0192  BB
  114.1  129.0   2  1q74D 0226-0236  BB
  179.7   66.8   4  1q7eA 0012-0024  ABBE
 -175.5  109.0   5  1q7eA 0071-0084  BBAAB
  -73.2   78.4   2  1q7eA 0271-0281  BB
 -129.5   54.2   3  1q7eA 0337-0348  BBB
  114.1   26.5   5  1q8bA 0020-0033  ABABB
  122.2   26.1   2  1q8bA 0067-0077  AB
  109.3   35.2   3  1q9uB 0009-0020  ABB
   81.7   90.4   1  1q9uB 0058-0067  B
   32.8   86.1   1  1q9uB 0095-0104  B
 -172.6  131.9   5  1qamA 0035-0048  EAEAG
 -170.1  146.4   3  1qamA 0056-0067  BAB
 -162.7  128.7   2  1qamA 0099-0109  BB
  114.9   87.4   6  1qamA 0176-0190  BBBABB
  101.0  101.4   3  1qcsA 0012-0023  BAB
  149.2   63.1   1  1qcsA 0064-0073  B
 -145.3   65.9   1  1qd1B 0050-0059  B
 -108.5  156.9   3  1qd1B 0094-0105  GBB
  150.5   48.7   3  1qd1B 0186-0197  BBB
  141.7   37.4   7  1qd1B 0235-0250  ABAAABB
  166.9   44.4   3  1qfjC 0107-0118  BEA
 -161.6  153.5   2  1qfjC 0198-0208  EB
 -169.3   39.5   7  1qftB 0136-0151  ABAABBB
  172.3   63.4   5  1qg8A 0007-0020  BGBAA
 -178.7   36.3   4  1qg8A 0035-0047  AGBB
   74.7   55.7   2  1qg8A 0099-0109  BA
  -11.8   46.2   9  1qhdA 0330-0347  ABBBBBAAB
  167.9  130.3   3  1qhlA 0165-0176  BAB
 -158.2  173.7   6  1qhxA 0007-0021  BBBGAG
   68.4   82.6   1  1qhxA 0062-0071  B
 -141.6   57.5   3  1qhxA 0091-0102  BBA
  -46.6  104.7   2  1qhxA 0118-0128  BB
 -176.8  137.1   5  1qhxA 0157-0170  AAABB
   30.6   53.3  10  1qlwA 0101-0119  BBGBEABBBB
 -147.5   32.9   9  1qlwA 0250-0267  BBGAAABAA
 -163.5  161.8   3  1qmpD 0006-0017  BAB
  167.4   32.7   2  1qmpD 0032-0042  AB
  164.0   42.2   8  1qmpD 0052-0068  BABBBGEB
 -179.2   33.2   4  1qmpD 0082-0094  ABBB
  167.3  119.7   4  1qmpD 0103-0115  BBBB
  -98.2  130.4   6  1qnaB 0031-0045  AGEBBB
  156.3   25.6   2  1qnaB 0082-0092  AB
  164.5   24.9   2  1qnaB 0173-0183  AB
  139.1   65.6   5  1qnrA 0275-0288  BBABG
  -82.4   98.9   3  1qnrA 0324-0335  BGB
 -176.4  157.9   4  1qo0D 0016-0028  BBBE
 -170.9   97.5   4  1qo0D 0057-0069  BBBE
  179.6   59.3   4  1qo0D 0084-0096  ABAB
  167.1  118.2   4  1qo0D 0105-0117  BBBB
  141.1   47.6   3  1qq5A 0112-0123  ABB
 -156.6   30.6   2  1qq5A 0169-0179  AB
  -38.2  123.1   4  1qq5A 0188-0200  BABB
  148.0   24.0   2  1qq5A 0229-0239  AB
  -58.2   98.3   6  1qqp2 0081-0095  BBBBAB
  166.8  139.6   6  1qr0A 0005-0019  BABBBB
   52.4  107.2   2  1qsmC 0007-0017  BB
  148.0   36.5   8  1qsmC 0089-0105  BAAABGAG
 -123.9   66.5   5  1qstA 0004-0017  BBAGB
  132.9   43.9   3  1qstA 0111-0122  AGA
  103.5   73.2   1  1qv1A 0081-0090  B
 -142.1   58.1   4  1qv9A 0008-0020  BEBB
 -161.9  113.6   6  1qv9A 0037-0051  AEABAB
  178.4  170.8   6  1qv9A 0069-0083  EBGAAB
 -117.0   51.9   1  1qv9A 0096-0105  B
   90.9  104.7   1  1qv9A 0181-0190  B
  179.7   43.0   5  1qw2A 0041-0054  BAABB
 -111.3  144.5   6  1qw2A 0059-0073  BBGBAB
   79.1   63.0   5  1qw9B 0101-0114  AGABB
  151.3   35.4   6  1qw9B 0125-0139  BABABB
 -178.7   47.5   6  1qw9B 0245-0259  BBAAGB
  -19.4   90.9   3  1qw9B 0295-0306  BAA
   78.7   63.1   2  1qw9B 0367-0377  BA
  170.7   40.6   6  1qwdB 0140-0154  ABABBB
  163.6   49.8   4  1qwgA 0018-0030  AGBB
  -51.6   70.9   1  1qwgA 0071-0080  B
 -168.1  171.6   7  1qwgA 0103-0118  AAABBBB
 -151.8  122.4   3  1qwgA 0203-0214  BAB
  112.3   51.6   3  1qwgA 0226-0237  BAA
 -154.7   91.3   2  1qwoA 0135-0145  BB
 -152.2   59.4   1  1qwoA 0333-0342  B
   83.0   97.9   2  1qwrA 0099-0109  BB
   99.5   37.8   4  1qwrA 0134-0146  ABAB
 -124.6  159.5   4  1qyiA 0235-0247  BABB
 -147.6   37.4   2  1qyiA 0320-0330  AB
  131.6   33.1   2  1qyiA 0361-0371  AB
  -14.4  109.2   2  1qynA 0022-0032  BA
 -146.6  162.5   3  1qynA 0085-0096  GBB
  160.2   23.8   3  1qysA 0021-0032  BAG
 -153.3  141.2   3  1qysA 0051-0062  BAB
   58.4   82.0   1  1qzmA 0031-0040  B
  135.7   42.1   2  1r0mD 0085-0095  AB
  156.9   33.9   5  1r0mD 0141-0154  BBBAB
 -148.5  143.7   6  1r0mD 0193-0207  AGGABB
 -164.0  141.3   7  1r0mD 0218-0233  GABBAAB
  161.2   30.0   6  1r0mD 0242-0256  BAABAB
  175.5   56.5   7  1r0mD 0266-0281  BAAAAGE
  170.7   47.1   6  1r0mD 0293-0307  BBAGBB
   59.6   62.9   1  1r29A 0041-0050  B
 -138.0  130.2   6  1r29A 0069-0083  BBAABB
 -158.8   47.8   4  1r44A 0066-0078  BBBB
  164.8  110.4   5  1r4xA 0165-0178  BBBAB
  116.0   17.9   5  1r4xA 0190-0203  AABAB
 -179.7   31.8   2  1r4xA 0259-0269  AB
 -175.5  125.6   4  1r6dA 0004-0016  GAAB
 -169.2   17.0   7  1r6dA 0035-0050  AGBAABB
 -165.5  130.8   5  1r6dA 0059-0072  BBAAB
   41.0   91.7   6  1r6dA 0080-0094  ABBBAB
   26.9   63.4   8  1r6dA 0180-0196  EBGBBAAB
  161.5   59.7  10  1r6wA 0045-0063  BBBBGABABB
 -162.1  112.1   5  1r6wA 0133-0146  BGABB
 -178.6  150.7   5  1r6wA 0262-0275  BAGBB
   75.4  109.4   2  1r6xA 0033-0043  BB
 -133.3   59.8   1  1r6xA 0085-0094  B
  -79.3   68.4   3  1r6xA 0118-0129  BBB
 -162.4   22.0   5  1r6xA 0193-0206  ABBBB
  127.3   64.4   1  1r7jA 0057-0066  B
  143.6   14.6   5  1r89A 0064-0077  BAABB
  -10.7   83.1  10  1r89A 0113-0131  BBBEBGABAB
 -144.5  117.7   5  1r89A 0282-0295  BBBBB
  170.9  108.6   3  1r89A 0346-0357  AAB
  -85.6  104.7   5  1r89A 0377-0390  BABAB
 -173.8  134.3  10  1r8eA 0136-0154  AGGBBAAABB
 -156.9  113.1   2  1r8eA 0221-0231  BB
 -143.7  132.6   3  1r8gB 0138-0149  BAB
 -165.0   95.3   4  1r8gB 0240-0252  BBAB
  158.8   26.8   3  1r9lA 0012-0023  BAB
  123.0  115.8   2  1r9lA 0064-0074  AA
 -156.5  123.4   6  1r9lA 0132-0146  BBBBGB
 -179.6   67.3   3  1r9lA 0160-0171  BEB
  114.6   66.8   1  1r9wA 0039-0048  B
  127.5   62.2   1  1r9wA 0081-0090  B
  -68.8   80.9   3  1r9wA 0130-0141  BBB
 -142.7  103.2   6  1ra0A 0126-0140  ABBAAG
 -173.0  158.8  10  1ra0A 0156-0174  BAAEAAABBG
  143.7   49.8   9  1ra0A 0217-0234  GBBBBAABA
   61.8   92.5   1  1ra0A 0276-0285  B
   70.8   30.3   4  1ra0A 0381-0393  BBAB
  159.5   28.8   2  1rcqA 0055-0065  AB
 -171.8    6.7   6  1rcqA 0075-0089  AAEBAB
  156.5   68.5   2  1rcqA 0097-0107  AB
  154.3   42.3   5  1rcqA 0321-0334  EAABB
  112.8   16.7   3  1regY 0004-0015  ABA
  174.3   53.1   4  1reqB 0110-0122  ABAB
 -163.8  150.9   4  1reqB 0164-0176  BAAB
   53.3  106.4   1  1reqB 0196-0205  B
  162.5  107.5   3  1reqB 0283-0294  BAB
  145.1   34.8   9  1reqB 0323-0340  BAAABBABG
  127.8   61.2   3  1reqB 0514-0525  BEB
  170.4  138.6   3  1reqB 0543-0554  EEB
 -136.1  138.0   2  1reqB 0565-0575  BB
  -85.4  137.3   2  1reqB 0593-0603  EB
 -171.3   94.4   5  1reqB 0614-0627  BBGBB
  172.5  167.4   5  1rf6C 0038-0051  GBBAB
 -177.1  154.0   5  1rf6C 0159-0172  BABBB
  158.6  164.6   6  1rf6C 0185-0199  BABBBB
  -78.7   95.4   5  1rf6C 0255-0268  ABAAA
  177.0  138.3   4  1rf6C 0377-0389  AGGB
  -51.5  138.5   1  1rf6C 0403-0412  G
  -34.2   95.6   3  1rfeA 0053-0064  AAB
 -105.2   58.0   2  1rfeA 0093-0103  AB
 -154.7  139.6   6  1ri5A 0069-0083  GAEAGA
 -166.0   41.8   2  1ri5A 0092-0102  AB
   48.4   88.5   1  1ri5A 0173-0182  B
  -70.2   71.3   3  1ri5A 0224-0235  BBB
 -150.3  142.3   2  1rifA 0014-0024  BB
  153.4   23.2   7  1rifA 0131-0146  BBBAAAG
  156.6   36.3   2  1rifA 0162-0172  AB
  158.5  161.9  10  1rifA 0256-0274  BABBBAABAA
 -175.3  138.5   6  1rjdA 0102-0116  GAEABA
 -135.8   66.7   1  1rjdA 0126-0135  B
 -154.9  109.1   5  1rjdA 0171-0184  BBAAB
 -125.8   54.6   8  1rjdA 0231-0247  BAEABBGB
  170.3   48.5   7  1rk6A 0230-0245  BBABABA
   92.3  102.4   3  1rk6A 0356-0367  ABB
  125.8    7.4   3  1rkiA 0007-0018  BBG
 -130.4   60.1   1  1rkiA 0044-0053  B
 -145.5  175.0   4  1rkqB 0042-0054  BABB
 -160.0   19.4   6  1rkqB 0117-0131  ABABBB
 -165.7  137.5   2  1rkqB 0157-0167  BB
  -62.5   90.6   4  1rkqB 0192-0204  AABB
 -153.7   29.2   2  1rkqB 0219-0229  AB
 -141.4   27.1   5  1rkqB 0236-0249  BAABB
   -5.2   77.7   9  1rkuB 0005-0022  BABGAABBB
  -23.8  103.6   5  1rkuB 0125-0138  BABBG
 -163.0   31.7   2  1rkuB 0150-0160  AB
  168.7  158.0   3  1rkuB 0168-0179  GBB
  170.2   80.3   5  1rl0A 0005-0018  AABBB
  135.5    4.6   6  1rl0A 0088-0102  BAAABB
  -97.1  102.5   6  1rl0A 0112-0126  BABBAB
 -171.1  136.0   5  1rl6A 0050-0063  BABAB
 -173.6   55.9   2  1rl6A 0132-0142  AB
  170.2   59.8   7  1rliB 0008-0023  ABBBAGB
  165.0   54.7   3  1rliB 0122-0133  ABG
 -135.5   56.5   1  1rlzA 0128-0137  B
 -168.4  125.5   2  1rlzA 0279-0289  EB
 -119.0  147.9   2  1rlzA 0338-0348  BB
    3.8   97.2   2  1rmgA 0111-0121  AG
  115.4   37.5   2  1ro2A 0071-0081  AB
  139.6   19.2  10  1ro5A 0105-0123  BABAABAAEA
  -76.4   78.6   2  1ro5A 0177-0187  AB
  147.6   68.3   1  1ro7C 0048-0057  B
 -149.0   22.5  10  1ro7C 0076-0094  BBAGBAAABB
  175.7  137.5   3  1rp0A 0043-0054  EAB
 -113.1  132.5   2  1rp0A 0090-0100  BA
  106.3   40.2   2  1rp0A 0113-0123  AB
 -156.1   29.2  10  1rp0A 0183-0201  BAEABEAABG
   94.6  113.8   1  1rp0A 0214-0223  B
 -121.4   58.4   2  1rp0A 0236-0246  BE
  173.3  136.5   3  1rsgB 0012-0023  EAB
   75.2   44.6   2  1rsgB 0196-0206  BG
  137.6   60.6   3  1rsgB 0249-0260  ABB
  176.7  159.2   4  1rsgB 0273-0285  BBBB
  -34.9  106.8   5  1rsgB 0313-0326  BBBBB
   50.0   94.9   2  1rssA 0083-0093  BB
  119.1   46.4   7  1rtqA 0146-0161  BGAAAGG
 -173.5  120.7   5  1rtqA 0191-0204  ABGBB
  -37.2   99.8   7  1rtqA 0219-0234  BAGBBAB
  173.5   43.8   7  1rttA 0011-0026  ABABAAB
 -147.0  163.1   7  1rttA 0114-0129  BABAAGG
  159.0   55.1   1  1rutX 0055-0064  B
  108.6  105.8   1  1rv9A 0134-0143  B
   52.0   94.3   1  1rv9A 0202-0211  B
 -158.4  168.8   3  1rwhA 0628-0639  GBB
 -106.6   90.0   3  1ry9C 0069-0080  BBB
  173.2  140.7   3  1ryiB 0021-0032  EAB
  167.3   52.0   2  1ryiB 0110-0120  AB
  162.8   70.6   2  1ryiB 0211-0221  BA
  157.1  126.8   8  1ryiB 0274-0290  GBABABBB
 -147.2  149.7   8  1ryiB 0336-0352  GBAAAAAA
   98.5   72.7   1  1rylB 0008-0017  B
  -83.7  104.9   1  1rylB 0041-0050  A
   75.8   79.7   1  1rylB 0086-0095  B
 -149.1  129.2   1  1ryoA 0009-0018  E
  147.4   24.6   2  1ryoA 0040-0050  AB
 -170.5   57.1   1  1ryoA 0060-0069  B
  155.3   58.9   9  1ryoA 0117-0134  AEBGBAAAA
  -80.8   96.6   1  1ryoA 0204-0213  A
  159.3    6.5   6  1ryoA 0251-0265  BABGAG
  -65.3   90.8   8  1rypN 0054-0070  AAAAAAAA
 -168.2   31.4   5  1rz3A 0027-0040  BBGAG
  162.3  153.0   5  1s12D 0012-0025  EBBAB
  178.8   45.8   4  1s12D 0054-0066  BGBB
  175.2  168.5   2  1s21A 0138-0148  EA
 -118.3  164.6   4  1s2oA 0038-0050  BABB
  142.1   35.7   5  1s2oA 0119-0132  BAABB
   12.0   71.0   4  1s2oA 0156-0168  AABB
 -166.2   33.0   2  1s2oA 0183-0193  AB
 -151.3   46.5   5  1s2oA 0200-0213  BAABB
 -130.2  142.6   4  1s2oA 0222-0234  BABB
  167.3   54.6   2  1s2wA 0024-0034  AB
 -165.1  149.4   7  1s2wA 0083-0098  BABGAAB
  144.5   52.8   6  1s2wA 0187-0201  BBABAB
  157.1   32.6   9  1s2wA 0212-0229  BAAAAAABB
   14.3   76.0   2  1s2wA 0235-0245  AA
  166.6   92.2   4  1s3cA 0006-0018  BAAB
  105.0  144.5   7  1s3cA 0031-0046  AAABBBB
 -160.1  128.7   3  1s3cA 0103-0114  BBB
  136.0   26.8   2  1s7iA 0090-0100  AB
  160.2   24.4   3  1s99A 0017-0028  BBA
 -142.3   65.9   1  1s99A 0051-0060  B
  168.8   31.9   4  1s99A 0121-0133  BGBA
  170.5   96.1   5  1s9rA 0170-0183  BBBAB
  157.5   75.0   5  1s9rA 0227-0240  BAABB
  125.1   56.7   3  1s9rA 0309-0320  ABB
   89.5   66.7   7  1s9rA 0329-0344  BGEBGBB
 -118.0   92.6   3  1s9rA 0362-0373  AAB
  146.0   54.5   1  1sa3B 0129-0138  B
  -34.7   99.9   2  1sazA 0085-0095  BB
  -50.1   74.4   2  1sazA 0329-0339  EB
 -168.1  130.4   4  1sbyB 0009-0021  GAAB
  175.6   22.5   4  1sbyB 0035-0047  ABBB
 -170.4  102.6   6  1sbyB 0059-0073  BBAABB
 -166.2   67.4   9  1sbyB 0088-0105  ABBBBBAAB
  145.8   90.7   9  1scfC 0054-0071  BBBGAAABB
  143.6   59.1   1  1scfC 0133-0142  B
   64.6   40.5   3  1sd4B 0069-0080  ABB
  -90.6  123.2   2  1sdoA 0007-0017  GG
 -159.4   53.9   2  1sdoA 0081-0091  AB
 -118.8  104.7   2  1seiB 0025-0035  BB
 -149.6   63.9   4  1senA 0052-0064  BAAB
 -141.7  163.4   6  1sfsA 0031-0045  BABBBB
 -106.1   36.6   5  1sfsA 0154-0167  BAABE
   94.2   52.7   1  1sfsA 0229-0238  B
   65.9   99.5   1  1sg4C 0106-0115  B
 -154.1   64.6   1  1sg4C 0183-0192  B
 -138.7   58.9   6  1sg6B 0016-0030  BGAAAA
 -129.1   58.7   1  1sg6B 0111-0120  B
 -166.0   45.9   2  1sg6B 0136-0146  AB
   35.7   74.3   1  1sg6B 0380-0389  B
  179.6  157.6   6  1sgwA 0039-0053  EBBGAG
  163.6  136.5   7  1sgwA 0156-0171  GAABGBB
    5.3   90.7   2  1sh8A 0100-0110  BB
  -82.9   66.6   2  1shuX 0012-0022  AB
 -126.0   43.3   2  1shuX 0058-0068  AB
 -139.0   23.8   6  1shuX 0109-0123  AGBBBE
  167.4   40.3   5  1shuX 0139-0152  BEBBB
 -121.7  104.0   5  1shuX 0160-0173  ABEGG
   73.3  107.5   2  1sqhA 0010-0020  BB
 -163.2  152.8   7  1sqhA 0094-0109  BABABGG
  -92.4   97.7   2  1sqhA 0126-0136  AA
   44.5   79.4   1  1sqhA 0155-0164  B
 -101.6   68.0   4  1sqhA 0175-0187  BBBA
 -130.2   94.3   3  1sqhA 0271-0282  AAB
  176.1   33.3   7  1sqsB 0006-0021  BBABAAB
  163.9   58.4   7  1sqsB 0123-0138  ABBBBBA
 -162.8  117.0   5  1sqsB 0153-0166  BBABB
   53.9   82.0   1  1sqwA 0079-0088  B
 -126.6   64.3   1  1sqwA 0097-0106  B
   43.1   90.4   2  1sr8A 0157-0167  BA
  155.6   31.1   2  1sr8A 0212-0222  AB
 -141.2   60.4   1  1sr8A 0251-0260  B
 -135.5  144.8   3  1ss4A 0016-0027  BAB
  -71.2   65.6   2  1ss4A 0040-0050  AB
 -121.8  133.2   3  1ss4A 0100-0111  BAB
  113.5   69.6   1  1stzA 0077-0086  B
 -120.2  145.9   6  1stzA 0175-0189  BABBBB
  -26.4  124.8   1  1stzA 0232-0241  G
 -146.5   99.2   4  1stzA 0307-0319  ABBB
 -171.3   31.3   7  1su1A 0091-0106  BBBAABB
 -168.5  164.9   6  1svmA 0173-0187  EBBGAG
  163.9   67.3   5  1svmA 0196-0209  BAABB
    0.3  103.9   4  1svmA 0294-0306  BBBB
 -160.3  165.7   6  1svsA 0036-0050  EBBGAG
  151.6   67.4   3  1svsA 0198-0209  BAB
  -51.3  126.6   1  1svsA 0266-0275  G
 -170.7  111.4   5  1svsA 0320-0333  BBAAB
  105.4  111.4   4  1sx5B 0029-0041  BBAB
 -121.2   57.9   1  1sx5B 0191-0200  B
  125.1    7.6   4  1szwA 0070-0082  BGBB
 -166.0  174.9   4  1szwA 0156-0168  GBAB
  105.8   87.2   1  1szwA 0256-0265  B
 -144.7  106.6   4  1szwA 0345-0357  BGBB
 -161.8   63.6   8  1t07A 0016-0032  BABBABBE
  152.7   45.5   2  1t0fB 0059-0069  AB
   37.5   90.0   2  1t0fB 0085-0095  BB
  162.4   49.6   7  1t0iB 0005-0020  ABABABB
 -177.3   32.4   4  1t0iB 0123-0135  AAGG
 -165.0   96.3   9  1t0iB 0152-0169  BBBGBBBBB
 -156.0  116.2   7  1t1jA 0012-0027  BBBBBAB
 -134.2  107.4   8  1t1uA 0108-0124  BBBBBBAB
  129.3   17.6   8  1t1uA 0280-0296  BBBAGBAB
  138.0   16.8   6  1t1uA 0329-0343  BAAABB
   15.7   62.5   4  1t1uA 0405-0417  AABB
    5.3   84.9   3  1t1uA 0460-0471  ABB
 -143.1  147.2   7  1t1uA 0585-0600  AABAABB
   94.1  109.9   1  1t3gA 0073-0082  B
 -160.6   57.7   6  1t3gA 0107-0121  ABABBE
 -175.9   18.7   2  1t3yA 0039-0049  AB
  178.9   38.4   5  1t3yA 0079-0092  BAABB
 -114.8   16.5   6  1t4aB 0008-0022  BAABBB
  133.2   14.5   6  1t4aB 0045-0059  BBBABB
 -147.7  162.5   3  1t4wA 0175-0186  BAB
  177.0  142.5   6  1t6aA 0083-0097  BBAABB
   35.6   81.8   3  1t6cA 0164-0175  BBB
  119.5  142.0   1  1t6cA 0210-0219  E
   70.8   48.5   3  1t6cA 0294-0305  ABB
   81.4   76.2   1  1t6lA 0013-0022  B
   82.3   66.4   1  1t6lA 0146-0155  B
 -106.3   68.0   1  1t6sB 0070-0079  B
   54.5   71.6   1  1t6sB 0150-0159  B
  163.7   30.6   2  1t6t1 0024-0034  AB
 -172.1  136.9   5  1t6t1 0043-0056  ABGBB
  172.1   59.8   5  1t6t1 0065-0078  BBBAB
 -173.3  124.3   3  1t77C 0089-0100  BAB
 -127.3   68.2   2  1t9iB 0076-0086  AB
 -127.5  154.0   3  1tfzA 0030-0041  BAB
  108.6   35.4   2  1tfzA 0123-0133  AB
 -124.8  140.6   3  1tfzA 0207-0218  BAB
  114.6   29.3   2  1tfzA 0290-0300  AB
 -146.2  108.0   4  1thtB 0039-0051  AAAA
    8.6  126.8   5  1thtB 0133-0146  GBBAB
 -177.3  112.0   7  1thtB 0206-0221  ABBAABB
  160.3   61.1  10  1thtB 0234-0252  ABEBABAAAB
   33.3   70.4   1  1tifA 0058-0067  B
 -167.4   80.4   5  1tigA 0010-0023  BAABB
 -177.3  163.5   6  1tigA 0041-0055  BBEABA
   38.4  108.5   2  1tiqA 0005-0015  BB
 -134.2   92.7   3  1tiqA 0130-0141  AAB
   46.0  136.6   3  1tkeA 0059-0070  AAB
 -117.7  171.6   6  1tkeA 0105-0119  BABBBB
  169.3  125.8   2  1tkeA 0136-0146  BB
   15.4  120.9   5  1tqyF 0109-0122  BAAEB
 -163.7   65.4   2  1tqyF 0163-0173  BA
 -145.6   74.5   4  1tqyF 0194-0206  BBAB
 -161.2  165.6  10  1tqyF 0267-0285  BBBBGAGBBB
 -151.6  131.2   6  1tqyF 0301-0315  BAGAGB
  115.1   46.7   7  1tu1A 0043-0058  AAAEABB
  157.7   56.4   1  1tu1A 0118-0127  B
  -88.4   89.3   3  1tu5A 0083-0094  BBB
  127.6   31.5   2  1tu5A 0252-0262  AB
 -104.8  108.8   2  1tuaA 0007-0017  BB
  179.6   65.3   6  1tuaA 0048-0062  ABAABB
  177.1   57.5   8  1tueF 0085-0101  BBBBBABA
 -166.5   37.0   4  1tueF 0107-0119  BGBB
 -160.0  150.7   1  1tuhA 0071-0080  E
  136.1   28.2   2  1tuhA 0143-0153  AB
 -169.7   53.2   3  1tulA 0045-0056  BBB
  134.6   18.5   5  1tuvA 0008-0021  BBEGG
  128.5   38.4   2  1tuvA 0064-0074  AB
   82.0   64.0   1  1tuwA 0009-0018  B
  111.2    4.4   3  1tuwA 0053-0064  ABB
  156.3   28.0   3  1tv8A 0101-0112  AGA
  167.0   96.8   5  1tv8A 0124-0137  BABAB
 -135.8  116.1   4  1tv8A 0167-0179  BGAA
   92.9   78.1   1  1tvfA 0086-0095  B
  162.8   35.1   2  1twdA 0006-0016  AB
  -44.6   96.3   6  1twdA 0145-0159  AGGBAB
 -145.4  146.7   6  1twdA 0174-0188  GGBBAA
   43.8   80.8   1  1twdA 0228-0237  B
   66.6   83.5   1  1twfB 0405-0414  B
  175.2  101.2   5  1twfB 0480-0493  BBAAB
  105.5   50.4   4  1twfB 0544-0556  AEBB
  122.3   45.7   2  1twfB 0588-0598  BG
 -170.1  125.7   2  1twfB 1193-1203  BB
 -152.6  171.6   3  1twfK 0034-0045  GBB
  111.7   23.7   5  1twfK 0075-0088  BBGBB
 -132.1  140.1   3  1twuA 0016-0027  BAB
 -172.0  135.0   3  1twuA 0082-0093  BAB
  172.8  139.9   3  1txgA 0004-0015  EAB
  166.2  136.1   4  1txgA 0027-0039  BBAA
  165.7   37.9   3  1txgA 0058-0069  BAA
  137.4   50.8   3  1txgA 0075-0086  BBB
  -96.9  151.8   4  1txgA 0134-0146  EBAB
 -149.9  153.3   3  1txgA 0153-0164  BAB
 -133.3   49.1   2  1txgA 0177-0187  AB
 -130.5   61.0   1  1tzpB 0157-0166  B
 -128.6  167.3   4  1u02A 0042-0054  BABB
  112.8   31.4   3  1u02A 0076-0087  BGG
  176.1  150.4   7  1u02A 0116-0131  AAABBAA
   26.2   34.5   5  1u02A 0153-0166  BBGBB
 -146.9   34.2   2  1u02A 0176-0186  AB
  146.4   37.3   2  1u02A 0207-0217  AB
   56.8   87.8   7  1u07B 0006-0021  BBBBBBB
 -120.0  151.7   4  1u07B 0046-0058  BBGA
 -140.4  163.7   7  1u0sA 0008-0023  BBAABBG
  -30.9  160.9   2  1u0sA 0038-0048  BB
  101.6   27.6   3  1u0sA 0059-0070  ABB
  147.4   29.7   4  1u14A 0005-0017  BBAB
   34.9   87.6   1  1u2mC 0007-0016  B
  113.6   46.3   2  1u2wA 0097-0107  AB
  178.2  148.1   5  1u2zB 0247-0260  GAEAG
 -149.2   47.2   2  1u2zB 0271-0281  AB
  155.2  144.6   7  1u2zB 0305-0320  GBBABGB
  178.4   42.2   6  1u2zB 0327-0341  BAAABB
 -171.6   99.0   9  1u3dA 0016-0033  ABABBABGB
 -129.3  156.5   3  1u3dA 0083-0094  BAB
  159.5  113.3   4  1u3dA 0106-0118  BBAB
  127.2   26.5   6  1u53A 0088-0102  ABAABB
 -149.0  122.7   3  1u5fA 0098-0109  BAB
 -128.2  118.6   8  1u5uB 0136-0152  EABBABAB
   61.2   98.9   2  1u5uB 0309-0319  BB
  161.3   64.1   1  1u60C 0198-0207  B
 -161.1   74.8   6  1u6tA 0004-0018  BAABAB
  102.3  119.0   4  1u6tA 0035-0047  AAAB
 -124.3   57.1   1  1u6tA 0074-0083  B
 -179.0   38.2   2  1u7bA 0004-0014  AB
 -130.3  143.5   3  1u7iA 0012-0023  EBA
 -160.7  134.2   3  1u7iA 0083-0094  BAB
   77.2  105.3   4  1u7kE 0010-0022  BBBB
 -130.5   98.0  10  1u7lA 0045-0063  BBBBBBBBAB
   92.6   71.2   5  1u7lA 0256-0269  BBBBB
  115.5   41.9   3  1u7lA 0330-0341  BBG
  159.9   29.5   4  1u7pD 0067-0079  ABAB
 -142.0  161.4   4  1u7pD 0093-0105  BBEB
 -163.7   36.6   2  1u7pD 0120-0130  AB
 -172.2  142.8   6  1u7pD 0138-0152  BAAEBB
   57.5   64.7   5  1u7zA 0027-0040  BBBAG
 -161.4  133.4   3  1u7zA 0068-0079  BAB
  -43.0   69.8   3  1u7zA 0124-0135  BBB
  145.2    2.1   3  1u7zA 0148-0159  ABG
 -125.7  118.0   4  1u8sA 0012-0024  BBBG
 -142.4   63.8   1  1u8sA 0052-0061  B
  160.8   22.4   5  1u8sA 0098-0111  ABABG
  151.5   25.7   5  1u8sA 0147-0160  BAABB
 -179.2   67.2   7  1u8vC 0198-0213  BBABBBB
  160.1  157.7   2  1u8vC 0273-0283  GB
 -156.3  146.9   5  1u8xX 0032-0045  GAABA
 -145.9  150.1   3  1u8xX 0061-0072  BAB
  -29.3   95.1   5  1u8xX 0106-0119  BBBBG
  175.4   49.6   4  1u8xX 0167-0179  ABBB
  -36.0  108.9   2  1u8xX 0190-0200  BB
 -164.9  136.4   2  1u9pA 0022-0032  BB
  166.3   61.9   4  1ua7A 0142-0154  BAAB
  150.3   49.7   9  1ua7A 0202-0219  BBBBBAAAG
   30.2   86.8   1  1ua7A 0222-0231  B
   79.3   78.2   1  1ub9A 0074-0083  B
   65.5   73.3   1  1ucdA 0007-0016  B
  -79.1   98.0   2  1ucrA 0063-0073  BG
  170.8   45.5   2  1ud9B 0003-0013  AB
 -156.5  137.1  10  1uekA 0080-0098  BABBBGAGAG
  113.0   91.3   6  1uekA 0156-0170  AGBBBB
 -150.5  127.8   3  1uekA 0238-0249  BAB
  172.9   44.5   8  1uf5A 0009-0025  BBBBAABB
  -49.4   72.0   3  1uf5A 0272-0283  AAA
   43.1  102.8   2  1ufhA 0029-0039  BB
 -166.5   41.5   6  1ufhA 0149-0163  BBBAAB
 -113.2  163.6   6  1ufoE 0028-0042  BBBGBB
 -170.7  148.0   1  1ufoE 0110-0119  E
 -173.6  127.0   7  1ufoE 0178-0193  AABAABB
  161.9   26.5   8  1ufoE 0210-0226  BGBBBBBB
 -158.4  133.7   5  1ufyA 0008-0021  BABBB
  135.5   51.1   8  1ufyA 0047-0063  BAABAABB
  116.9   64.6   1  1ugiF 0022-0031  B
   27.9   99.6   1  1uhvD 0075-0084  B
 -166.7   14.9   4  1uhvD 0198-0210  BBGA
 -111.1   30.2   4  1ui0A 0038-0050  ABBB
 -160.3  138.7   1  1ui0A 0118-0127  E
 -159.0  172.8   6  1uj2A 0026-0040  EBBGAG
  166.7  162.4   7  1uj2A 0135-0150  BAAAAAB
 -100.9  120.3   2  1uj2A 0156-0166  BB
  163.0   54.6   3  1ujcA 0048-0059  BAB
 -134.4   46.3   2  1ujcA 0105-0115  BB
 -148.2  140.8   8  1ukfA 0007-0023  BBAAAAGA
 -175.9  125.2   4  1ukfA 0095-0107  ABEB
 -114.7  164.7   5  1ukkB 0101-0114  BBGBB
 -168.0   35.2   2  1unnD 0015-0025  AB
 -151.2  138.0   5  1unnD 0065-0078  BAAGB
 -155.7  125.2   3  1unqA 0089-0100  BAB
  162.6   61.3   8  1us0A 0077-0093  BAAABBAA
 -164.6  169.2   3  1us0A 0158-0169  GBB
 -176.1  132.2   6  1us5A 0022-0036  BBBAAB
  160.8   66.6   4  1us5A 0053-0065  BBAE
 -154.1    5.2   4  1us5A 0135-0147  BBGB
 -158.2  143.5   2  1us5A 0164-0174  BB
  -96.3   24.8   4  1us5A 0186-0198  BBGB
   41.4   81.5   4  1us5A 0204-0216  BBBB
 -159.9   98.0   4  1us5A 0251-0263  AABB
 -111.4   35.7   4  1uscB 0052-0064  BAAB
 -161.0   65.7   5  1usgA 0007-0020  BABEA
 -149.0  112.6   4  1usgA 0048-0060  AGGB
 -174.1  136.6   4  1usgA 0072-0084  EBAB
  -56.1   29.1   4  1usgA 0114-0126  ABBB
 -177.2   45.8   3  1usgA 0143-0154  AGB
 -170.7  145.6   7  1usgA 0172-0187  BBBGBAB
 -145.8  157.1   2  1usgA 0198-0208  EB
 -144.0  137.1   3  1usmA 0015-0026  BAB
  158.7   32.4   8  1usuB 0125-0141  BGBBAAAA
   81.3  167.1   6  1utyA 0013-0027  BAAGAB
  178.7   30.8   3  1uuyA 0050-0061  BBB
 -177.2  162.7   9  1uuyA 0076-0093  EGABABAAB
  143.3   54.2   3  1uuyA 0135-0146  BAB
  134.1   66.0   1  1uvjB 0226-0235  B
  -43.2   56.6   3  1uvjB 0244-0255  ABA
   67.2  103.6   2  1uvjB 0272-0282  BB
 -145.2   39.8   3  1uvjB 0457-0468  BBE
   28.2   77.8   1  1uvjB 0514-0523  B
  -59.7   75.4   1  1uvjB 0647-0656  B
  112.2   26.5   5  1uw4A 0007-0020  BAABB
  152.3   26.2   2  1uw4A 0050-0060  AB
   88.6  122.7   3  1uwcB 0002-0013  EBB
 -118.2   68.5   5  1uwcB 0063-0076  BBBAB
  178.4  150.2   1  1uwcB 0130-0139  E
  159.0  164.9   6  1uwkB 0171-0185  EBBAAA
  174.5   41.5   2  1uwkB 0195-0205  AB
  -97.4  142.7   2  1uwkB 0239-0249  EB
  145.5    9.7   4  1uwkB 0363-0375  AAGB
  157.1  118.3   3  1uwkB 0506-0517  AGB
  172.8    4.8   5  1uwvA 0205-0218  ABBBB
 -177.0  148.8   6  1uwvA 0291-0305  GAEAGA
 -166.1   44.1   2  1uwvA 0313-0323  AB
 -173.0    7.3   7  1uwvA 0360-0375  BBBAAEA
  153.7   29.6   2  1uwvA 0386-0396  AB
 -158.4  142.1   6  1ux6A 0245-0259  BAAEBE
  177.6  163.2  10  1uxoA 0008-0026  BBBGBBAABE
  141.8   51.5   9  1uxoA 0037-0054  BBBGAABBB
 -139.2  142.4   1  1uxoA 0070-0079  E
 -157.7  113.0  10  1uxoA 0096-0114  GBBABBBAAB
 -178.1  122.6   7  1uxoA 0134-0149  AABAABB
 -175.9  108.3   5  1v0wA 0085-0098  BBBBB
   91.2  137.0   1  1v0wA 0203-0212  E
  110.2  138.6   1  1v0wA 0469-0478  B
  174.0  144.6   4  1v2xA 0026-0038  GBAB
  135.2   29.8   2  1v2xA 0077-0087  AB
 -167.5   62.1   1  1v30A 0062-0071  B
   93.8   44.8   5  1v30A 0105-0118  AAGBA
 -158.6  129.6   3  1v33A 0070-0081  BAB
 -177.9   30.8   2  1v33A 0327-0337  AB
 -143.8  147.0   6  1v4pC 0043-0057  BABBBB
  151.2   15.2   5  1v5iB 0007-0020  BAABB
  130.5   62.6   1  1v5iB 0046-0055  B
   77.7   43.5   3  1v5vB 0030-0041  AAB
  179.6  166.0   2  1v5vB 0059-0069  EA
  173.5   42.2   3  1v5vB 0113-0124  BAA
  166.0  161.3   2  1v5vB 0155-0165  EA
   27.6   75.1   1  1v5vB 0244-0253  B
 -164.2   78.3   7  1v6tA 0032-0047  AGAABEB
 -102.6   85.4   3  1v6tA 0142-0153  BGB
 -167.4  105.5   5  1v6tA 0219-0232  BBAAB
 -169.6  115.4   4  1v6zB 0076-0088  BBBE
 -155.6   79.6  10  1v6zB 0102-0120  BAABABABBB
 -170.5  165.9   7  1v6zB 0178-0193  BBAAEBB
  106.6   74.8   8  1v6zB 0200-0216  BAEABBBB
  160.9   37.7   2  1v72A 0063-0073  AB
 -145.8  124.7   9  1v72A 0111-0128  BBEBGGBBB
  164.3  138.2  10  1v72A 0146-0164  BBBAAGBBBB
   87.1   78.9   2  1v72A 0178-0188  AA
 -176.6   28.4   2  1v72A 0221-0231  AB
 -142.7   63.8   1  1v72A 0299-0308  B
 -170.3  140.1   6  1v72A 0327-0341  BBAABB
  168.7   47.3   2  1v77A 0012-0022  AB
 -169.3   46.1   5  1v77A 0034-0047  AABBB
  176.4  144.3   3  1v77A 0058-0069  GBB
  179.4  154.0   3  1v77A 0080-0091  BAB
 -129.0  151.7   3  1v7wA 0266-0277  EBG
 -178.5  147.1   3  1v7wA 0305-0316  BAB
   44.8  131.6   3  1v7wA 0704-0715  GBB
  155.0   30.6   4  1v7zA 0116-0128  ABAA
  170.9   54.9   4  1v84B 0009-0021  BBBA
 -175.8  121.9   5  1v84B 0039-0052  BABBB
  155.5   55.1   1  1v96A 0007-0016  B
  -60.2   67.0   3  1v96A 0068-0079  BBB
 -160.3   35.2   2  1v96A 0112-0122  AB
  172.1   38.3   2  1v9fA 0146-0156  AB
  112.0   72.8   6  1v9fA 0225-0239  ABABBG
   74.3   79.7   4  1v9fA 0295-0307  BBBB
   47.2   99.4   1  1v9yB 0063-0072  B
   46.3   72.9   1  1vajA 0144-0153  B
 -137.6  158.1   3  1vbkB 0052-0063  BAB
 -136.8   84.7   2  1vbkB 0079-0089  BB
  137.1   61.8   8  1vbkB 0113-0129  ABAABABB
 -165.1  102.8   3  1vbkB 0183-0194  BAB
 -173.3  136.6   5  1vbkB 0208-0221  EABAA
  148.6   44.9   2  1vbkB 0239-0249  AB
 -157.6  129.9   2  1vchE 0057-0067  BA
 -126.0   67.2   1  1vctA 0179-0188  B
  141.2   47.5   5  1vd6A 0099-0112  BBBBG
 -161.9   33.9   2  1vd6A 0127-0137  AB
  167.3   37.0   4  1vd6A 0149-0161  ABBA
 -152.5  161.3   4  1vd6A 0190-0202  BBAB
  -65.5  135.2   1  1vdwA 0085-0094  G
 -150.8  161.0   4  1vdwA 0152-0164  BABB
 -167.4   52.9   4  1vdwA 0168-0180  BAGB
   86.5   72.3   1  1vdwA 0195-0204  B
  160.8   23.2   2  1vdwA 0237-0247  AB
   23.8  107.5   5  1ve2A 0110-0123  BBBBA
  109.5  141.1   1  1ve2A 0216-0225  E
 -136.2   82.9   3  1ve4A 0009-0020  BEA
  166.5   54.6   1  1ve4A 0050-0059  B
  172.6   30.9   2  1ve4A 0111-0121  AB
 -150.2  149.1   4  1ve4A 0132-0144  BABG
  117.3   72.0   3  1ve4A 0153-0164  AAG
   55.2   76.4   1  1ve4A 0179-0188  B
  -48.1   86.1   1  1vf7L 0072-0081  B
  161.2   57.5   1  1vf7L 0180-0189  B
  170.7  139.1   3  1vg0A 0012-0023  EAB
 -115.1   66.0   4  1vg0A 0268-0280  BBAB
   80.8   17.9   4  1vg0A 0371-0383  BGEA
 -121.9  142.9   4  1vg0A 0506-0518  BABB
 -163.9   80.5   8  1vg0A 0570-0586  BBBBABAB
 -166.2    4.1   5  1vgwD 0055-0068  BAABA
  119.7   59.4   6  1vgwD 0075-0089  BABBAB
 -171.7  144.1   9  1vgwD 0107-0124  BBAABAABB
  -79.3  109.7  10  1vgwD 0205-0223  BBAAABBBAB
  -43.4   57.1   3  1vh4B 0365-0376  BBB
  161.3   14.8   8  1vhnA 0007-0023  BBBBGABB
 -158.8  146.7   3  1vhnA 0064-0075  EAB
   99.0  148.4   4  1vhnA 0089-0101  ABAB
  170.4   38.6   8  1vhnA 0131-0147  BAEAABBA
 -129.4  144.9   5  1vhnA 0187-0200  EGBAB
 -176.1  162.9   2  1vhqA 0137-0147  EA
 -164.6  162.7   6  1vhtB 0008-0022  EBBGAG
 -179.0  118.9   2  1vhtB 0131-0141  BB
 -175.8   93.9   7  1vhtB 0174-0189  AABBAAA
 -139.9  138.6   6  1vhzA 0081-0095  BBBGBB
 -170.3  145.2   4  1vi4A 0041-0053  BBGB
   92.1   84.5   1  1vi4A 0075-0084  B
 -168.0   77.2   4  1vi6A 0023-0035  ABBB
   23.2   78.7   1  1vi6A 0045-0054  B
 -140.1   43.5   2  1vi6A 0073-0083  AB
  178.4   20.8   5  1vi6A 0119-0132  ABAAA
 -145.7  140.8   5  1vi6A 0157-0170  BBAAB
 -155.3   56.9   1  1vimB 0052-0061  B
 -135.8   30.0   5  1vimB 0095-0108  AAGAB
  -34.0   82.8   9  1vimB 0137-0154  BBBBBGABB
 -142.1  126.1   5  1vjgA 0061-0074  BBGBB
  135.0  117.2   2  1vjlB 0044-0054  BB
  119.4   60.8   1  1vjlB 0121-0130  B
 -161.9   53.8   4  1vjqB 0004-0016  BBAB
  102.6   69.9   1  1vjqB 0043-0052  B
  176.9  173.1   5  1vjuB 0139-0152  BABBB
  177.5   66.6   4  1vjuB 0197-0209  AABB
  -76.1   61.4   1  1vjvA 0386-0395  B
  -38.6  123.4   1  1vk1A 0067-0076  G
 -103.5  150.8   2  1vk1A 0105-0115  EB
 -132.4  131.7   2  1vk1A 0150-0160  EB
  151.4   26.4   2  1vk1A 0177-0187  AB
  -89.8  115.5   5  1vk1A 0197-0210  BBBBB
   22.4   81.1   1  1vk3A 0081-0090  A
 -173.9   14.5   4  1vk3A 0121-0133  ABBB
  139.4   65.0   3  1vk3A 0247-0258  BBG
  167.5   28.9   3  1vk3A 0299-0310  BAA
 -164.7  138.5   7  1vk3A 0455-0470  BBBAAAB
 -166.9   35.7   4  1vk3A 0530-0542  ABBB
  167.9   28.8   7  1vk3A 0556-0571  BBAAGBB
 -140.7  142.4   6  1vk6A 0170-0184  BBBGBB
 -154.2   32.4   2  1vkfB 0087-0097  AB
 -157.2   96.4   3  1vkfB 0108-0119  BAB
 -135.9  153.6   1  1vkfB 0133-0142  B
 -145.9  152.3   5  1vkfB 0153-0166  EGBAB
  147.4   57.3  10  1vkhA 0081-0099  BBBBBAABBB
 -109.1  103.5   3  1vkhA 0162-0173  BAB
 -179.7  123.5   7  1vkhA 0218-0233  AABAABB
 -166.1  140.4   6  1vkiA 0037-0051  BBBBAB
 -152.2  157.1   3  1vkkA 0060-0071  GBB
 -168.1  111.9   6  1vkkA 0101-0115  BBAABB
  162.5   60.2   5  1vkwA 0066-0079  BBBBB
 -160.8  148.2   3  1vkwA 0174-0185  BAB
  -90.7  163.0   3  1vkyB 0141-0152  BBB
   54.7   89.5   1  1vkyB 0236-0245  B
 -135.2  134.0   1  1vkyB 0257-0266  E
 -169.0   89.7   6  1vkyB 0300-0314  BBBBGB
 -164.5   27.2   5  1vl5C 0043-0056  BBGAB
  147.2   62.9   3  1vl5C 0141-0152  BAB
 -100.7   36.4   4  1vl7A 0061-0073  BAAB
 -115.5   47.6   4  1vl7A 0106-0118  BBGB
 -172.0   42.2   2  1vlmA 0070-0080  AB
 -178.4  162.9   8  1vlmA 0107-0123  GAAAABAB
  -86.5   59.6   4  1vlmA 0138-0150  BABB
  175.4  158.2   2  1vlyA 0043-0053  EA
 -160.0  166.8   3  1vlyA 0131-0142  EBG
 -128.3   60.2   1  1vlyA 0175-0184  B
  -81.1   56.4   1  1vlyA 0194-0203  B
  154.3   21.2   5  1vmbA 0025-0038  BAABB
 -170.3   16.6   4  1vmbA 0083-0095  AGAA
   32.3   94.4   1  1vmbA 0108-0117  B
 -133.8   44.7   3  1vmhA 0063-0074  AAB
  142.4   19.7   4  1vp8A 0018-0030  ABBE
 -142.9  128.6   4  1vp8A 0048-0060  BAAG
  -29.8   76.1   8  1vp8A 0100-0116  BBBBAAAE
  136.9  127.7   3  1vpmB 0140-0151  BAB
  179.7   27.2   9  1vpqA 0053-0070  BBBAABBBB
   73.0   74.1   2  1vpqA 0082-0092  BB
 -163.9  160.6   8  1vpqA 0124-0140  BBAABBBB
  161.3   56.5   3  1vpqA 0248-0259  ABA
  119.8   35.0   2  1vprA 0052-0062  AB
 -170.9  169.3   5  1vptA 0080-0093  GABAG
 -153.2  145.1   4  1vptA 0126-0138  BBBB
   71.0   96.0   1  1vptA 0237-0246  B
   -1.7   99.2  10  1vqo3 0022-0040  BBBBBBAGAB
 -134.0  148.8   3  1vqoB 0166-0177  EEB
  178.8   19.1   4  1vqoE 0050-0062  ABAB
 -174.9   53.1   2  1vqoE 0134-0144  AB
  177.0   19.9   3  1vqoH 0136-0147  BAA
 -101.9   50.4   5  1vqoM 0039-0052  ABBAB
  137.5   59.0   1  1vqoO 0080-0089  B
  125.4   55.9   4  1vqoP 0022-0034  BAAA
   -5.2   81.0   7  1vqoP 0050-0065  BBBBBBB
 -108.3  148.8   2  1vqoR 0021-0031  BB
  -67.0   72.7   2  1vqoR 0078-0088  BB
  138.6   44.2   2  1vqoU 0029-0039  AB
 -135.2   53.4   8  1vqoW 0004-0020  ABBABGBB
 -156.0   53.3   3  1vqoW 0033-0044  BBB
 -120.7   83.8   3  1vqoW 0053-0064  BBB
  133.0  110.4   2  1vqoW 0138-0148  BB
   41.8   72.9   1  1vqoX 0049-0058  B
 -114.1   82.5   9  1vqoZ 0054-0071  BBAABABBA
  108.9   14.0   3  1vqsB 0020-0031  BBG
  123.3   36.0   2  1vqsB 0067-0077  AB
 -149.2  150.3   5  1vr7B 0093-0106  EAABB
  179.7  161.6   2  1vr8A 0065-0075  EA
 -168.2   47.4   3  1vr8A 0120-0131  ABG
  136.1   47.1   5  1vraB 0006-0019  ABBBB
  130.9   27.1   2  1vraB 0098-0108  AB
 -105.4   56.3   3  1vraB 0198-0209  BBB
 -160.7  130.9   6  1vybA 0012-0026  AGEAAB
 -137.5  141.1   5  1vybA 0113-0126  BBABG
   18.6  111.3   4  1vyrA 0180-0192  BGGB
 -147.8  143.7   4  1vyrA 0298-0310  GGBB
  -62.8  130.3   1  1vz0C 0074-0083  G
 -179.5  119.9   4  1vz0C 0094-0106  BBBB
 -165.2  121.8   6  1vzyB 0131-0145  BAAGAG
  172.1   39.1   7  1vzyB 0177-0192  BAABBBG
   79.4   81.5   1  1vzyB 0275-0284  B
 -176.9   53.4  10  1w0hA 0053-0071  BBBAABABBB
  107.9   23.7   6  1w0hA 0109-0123  AEAAAA
 -102.1   85.1   3  1w0pA 0077-0088  BBB
  167.0   35.0   5  1w1hC 0019-0032  BBABB
 -165.6  144.8   4  1w1hC 0119-0131  BAAG
  103.4   57.1   2  1w23A 0070-0080  BG
  155.5   88.5   2  1w23A 0096-0106  AE
  124.2   83.1   3  1w23A 0300-0311  BAB
 -177.7  129.1   6  1w23A 0334-0348  BBAABB
 -134.1  115.4   2  1w2fB 0023-0033  BB
  -67.0  109.3   6  1w2fB 0078-0092  EABABB
  151.6   83.9   2  1w2wI 0033-0043  AB
  -83.1   97.4   2  1w2wN 0069-0079  BG
  114.6   59.6   4  1w2zC 0041-0053  BBBB
  143.8   58.6   1  1w5qB 0061-0070  B
  155.5    2.3   6  1w5qB 0172-0186  AAGBBG
 -134.7  162.7   2  1w5qB 0258-0268  BB
   36.7   96.2   1  1w5qB 0282-0291  B
  -61.5   67.0   1  1w5qB 0321-0330  A
 -173.6   76.1   5  1w5rB 0181-0194  ABBBB
 -179.6  125.8   3  1w5rB 0239-0250  BAB
 -133.6  120.8   2  1w66A 0019-0029  BB
  128.4   28.5   5  1w66A 0096-0109  BBBBB
  -18.3  123.7   5  1w6kA 0376-0389  BABAE
   55.0   67.3   1  1w6kA 0629-0638  B
  -55.9  104.1   3  1w6kA 0700-0711  BBA
  -77.5   85.9   5  1w6sC 0088-0101  BBBBB
   -8.4  121.9   4  1w6sC 0533-0545  GBEE
  -79.9   94.9   3  1w7cA 0059-0070  BBB
  143.8   41.4   2  1w7cA 0233-0243  AB
   32.5   78.1   1  1w8iA 0003-0012  B
  -84.1   67.2   3  1w8iA 0074-0085  BBB
    1.8   85.6   1  1w8sF 0020-0029  A
  160.3   51.1   1  1w8sF 0058-0067  B
  168.1   79.5   5  1w8sF 0111-0124  BBGBA
  144.7   49.0   5  1w8sF 0176-0189  BBAGB
 -175.7  127.2   7  1w8sF 0200-0215  AEBBBAB
 -151.7  139.0   8  1w99A 0210-0226  BBBBBABB
  -87.1   96.3   2  1w99A 0547-0557  BB
 -177.0  149.1   1  1wb4B 0163-0172  E
 -169.3  166.9   9  1wb4B 0187-0204  GBBBABEAB
 -124.2  113.4   4  1wb4B 0225-0237  AABA
  122.5   12.7   6  1wb4B 0263-0277  BGBBBB
 -112.9   84.5   2  1wb9B 0070-0080  AA
 -170.4   48.2   4  1wb9B 0156-0168  BBAB
   95.8   77.8   1  1wb9B 0500-0509  B
 -161.7  170.3   5  1wb9B 0611-0624  EBBGG
  171.5  129.2   7  1wb9B 0691-0706  GBGBGBB
  157.2  144.3   3  1wb9B 0724-0735  BAB
 -115.1  150.8   6  1wb9B 0762-0776  EBBABB
  165.1   53.5   4  1wbhC 0020-0032  BBAB
  167.7  134.8   4  1wbhC 0046-0058  BABA
 -163.9  169.0   4  1wbhC 0071-0083  GBAB
 -170.2    2.2   4  1wbhC 0092-0104  ABBB
  168.9   37.4   2  1wbhC 0114-0124  AB
 -148.1  143.7   6  1wbhC 0160-0174  EGBBAA
  -56.3  100.1   5  1wbhC 0182-0195  AAABB
 -179.5   44.0   6  1wcv1 0009-0023  BBAAEE
   -4.7   82.8   4  1wcv1 0081-0093  BBBA
  159.8  132.4   6  1wcv1 0116-0130  BBBGGB
 -135.2   93.6   2  1wcv1 0140-0150  BB
  170.2   16.0   4  1wcwA 0011-0023  ABAA
  135.6   61.3   2  1wcwA 0063-0073  AB
  152.7   37.0   2  1wcwA 0094-0104  AB
  174.4  134.8   6  1wcwA 0135-0149  BAGBBB
   58.4   80.4   1  1wcwA 0165-0174  B
  143.7   49.9   2  1wcwA 0187-0197  AB
 -135.3  132.3   1  1wcwA 0219-0228  E
  155.9   15.9   4  1wcwA 0238-0250  AAGB
 -159.0  130.2   4  1wd3A 0294-0306  EBBB
  129.9  121.0   6  1wd3A 0356-0370  BBAABB
  139.6  123.4   4  1wd3A 0406-0418  BAGB
  167.3   54.2   2  1wd5A 0027-0037  BB
  114.2   64.8   1  1wd5A 0156-0165  B
  106.8   33.0   5  1wddE 0042-0055  BBGBB
 -169.0  104.5   5  1wddE 0239-0252  ABBAB
   -5.7  103.0   3  1wddE 0292-0303  ABG
 -158.5  148.0   4  1wddE 0377-0389  GGBB
   38.0  102.4   1  1wddE 0399-0408  B
  118.0   41.7   9  1wddS 0067-0084  EBBBBGBAB
  150.8   54.6   7  1wdjC 0003-0018  BAGBBBB
  -72.3   69.0   2  1wdjC 0038-0048  BE
 -170.3  158.2   6  1wdjC 0115-0129  BBAABB
 -178.5  132.2   9  1wehA 0005-0022  BBAABBAAB
 -162.1   25.7   4  1wehA 0036-0048  AGBB
 -165.4  133.6   3  1wehA 0081-0092  BAB
 -163.5   59.1   4  1wehA 0101-0113  BBBB
 -177.6   50.0   7  1whzA 0040-0055  AABABBB
 -169.3  146.4   4  1wiwA 0166-0178  BAAB
  171.1  128.7   3  1wiwA 0219-0230  EBE
  134.9   72.6   6  1wiwA 0242-0256  BBBEAB
 -156.1   51.3   4  1wjxA 0021-0033  BBBE
 -138.6  118.4   2  1wjxA 0077-0087  BB
  -82.8   78.1   3  1wkqB 0086-0097  BBB
   41.2   66.5   1  1wkqB 0108-0117  B
 -120.0   72.2   1  1wkrA 0218-0227  B
  142.1   57.9   1  1wkrA 0243-0252  B
  160.8   47.6   3  1wleB 0338-0349  BAB
 -159.0   62.6   1  1wlfA 0027-0036  B
  144.2   32.6   2  1wlfA 0106-0116  AB
  109.7   39.8   2  1wljA 0086-0096  BG
   -2.6  104.7   4  1wljA 0107-0119  AAAB
  152.6  162.7   1  1wm1A 0110-0119  E
    2.9  131.4   6  1wm1A 0134-0148  GBBAGB
  177.9  124.7   7  1wm1A 0263-0278  AABAABB
  152.9   16.5   9  1wm1A 0289-0306  BGBBABAAB
  167.7   39.0   5  1wmhA 0020-0033  BAABB
  167.2   77.1   2  1wmhA 0059-0069  AB
 -167.5  100.9   3  1wmhB 0059-0070  BAB
   63.0   73.7   1  1wmiC 0005-0014  B
  162.4   98.4   6  1wn2A 0012-0026  AAAGBB
  163.7   26.8   2  1wn2A 0060-0070  AB
 -166.6   88.4   6  1wnaA 0061-0075  EAABBG
  149.1   32.9   3  1wnaA 0092-0103  BAA
 -154.1  137.3   1  1wouA 0008-0017  E
 -174.7  116.1   6  1wpnB 0005-0019  BBBGBB
 -175.0   20.3   5  1wpnB 0036-0049  ABBBB
 -115.6  131.1   5  1wpnB 0111-0124  BBBAB
 -168.7   23.5   2  1wpuB 0041-0051  AB
  121.8   65.4   1  1wqlB 0080-0089  B
 -147.3   55.9   1  1ws8B 0048-0057  B
 -161.8   29.3   7  1wteB 0124-0139  ABAAABB
  159.8  147.8   1  1wteB 0197-0206  E
   92.7   71.1   1  1wtjB 0011-0020  B
 -117.6  125.7   4  1wtjB 0123-0135  BABB
 -105.7   67.5   9  1wtjB 0279-0296  BAABGBABB
   23.5   64.1   1  1wurA 0128-0137  B
  -28.3  123.2   1  1wv3A 0114-0123  G
 -170.3  158.4   4  1wv9A 0057-0069  BAAG
 -173.8  134.2   3  1wvfA 0060-0071  BAB
  139.3   24.2   5  1wvfA 0125-0138  BAABB
  153.8   40.5   2  1wvfA 0249-0259  AB
 -147.2   61.4   1  1wvfA 0326-0335  B
 -130.0   63.8   2  1wvfA 0397-0407  BB
 -144.2   81.7   3  1wvfA 0441-0452  AAB
 -176.1  128.8   4  1wvgB 0013-0025  GAAB
 -178.9  136.2   5  1wvgB 0061-0074  BBAAB
   42.8   92.6   6  1wvgB 0084-0098  ABBBAB
 -178.4   99.6   3  1wvhA 0013-0024  ABB
  118.6   49.7   6  1wvhA 0113-0127  ABAABB
 -157.7  137.8   3  1wvqB 0023-0034  BBE
  161.6   20.9   2  1wvqB 0063-0073  AB
 -102.9  173.5   3  1wvqB 0090-0101  GBB
   86.0   76.2   9  1wvqB 0137-0154  EBBBAEBBB
  127.7  122.2   5  1wwzA 0006-0019  BABBB
 -134.1   88.6   3  1wwzA 0124-0135  AAB
 -164.9   95.0   4  1wy5B 0028-0040  BAGB
  176.4   59.5   5  1wy5B 0060-0073  AGABA
  -32.2  114.7   2  1wy5B 0089-0099  BB
   59.4  107.3   4  1wy5B 0128-0140  BABB
  121.9   26.5   2  1wyzB 0035-0045  AB
  164.8  117.6   6  1wyzB 0061-0075  BBAABB
  -46.9   49.4   5  1wyzB 0115-0128  BBBBB
 -178.4  142.9   9  1wyzB 0138-0155  AEBBBABBG
  154.1   20.3   4  1wyzB 0171-0183  BAAA
 -153.1   91.2   4  1wz3A 0033-0045  AABB
 -177.5  146.3   5  1wznA 0046-0059  GAEAG
 -169.3   39.4   2  1wznA 0068-0078  AB
 -164.8   72.2   3  1wznA 0206-0217  BBB
   44.7   95.7   2  1x19A 0021-0031  BG
  141.2   63.0   1  1x19A 0101-0110  B
 -157.9  143.4   5  1x19A 0195-0208  GAEAG
 -149.3   56.9   1  1x19A 0219-0228  B
  166.2  144.1   7  1x19A 0261-0276  GAAAABB
 -119.4   20.6   9  1x19A 0294-0311  BAABAABBB
 -161.8  174.6   2  1x3lA 0054-0064  EA
 -167.3   48.2   6  1x3lA 0094-0108  BBABBB
 -103.9  133.7   7  1x3lA 0192-0207  BABBGGB
   95.8  128.4   1  1x3lA 0264-0273  B
  -89.1  106.5   1  1x3lA 0380-0389  A
   72.6  129.1   3  1x54A 0183-0194  BAE
 -125.1  157.1   3  1x54A 0230-0241  GBB
   90.8   94.1   3  1x54A 0362-0373  BAB
  -57.0  126.8   1  1x6mD 0140-0149  G
   78.3   91.4   1  1x7dA 0003-0012  B
 -163.9  140.9   3  1x7dA 0133-0144  EAB
 -160.8  144.5   3  1x7dA 0158-0169  BAB
  111.1   31.0   2  1x7dA 0245-0255  BB
  -66.3  111.2   4  1x7dA 0290-0302  BAEB
 -163.9   97.7   6  1x8bA 0043-0057  BBBBGB
 -100.6  116.3   4  1x8dC 0007-0019  BBAA
  120.1   32.1   2  1x8dC 0056-0066  AB
 -174.1   72.5   8  1x8qA 0136-0152  ABAABBBB
 -161.0  127.0   2  1x9iB 0041-0051  EB
  169.7  127.6   6  1x9iB 0084-0098  BAAGAB
  -98.0  123.7   6  1x9iB 0125-0139  BBBBAB
 -156.8   73.1   5  1x9iB 0231-0244  BAABB
 -145.7  108.0   4  1x9iB 0256-0268  BBAB
  118.9   76.8   1  1x9mA 0032-0041  B
  147.6    9.4   5  1x9mA 0056-0069  BGAAA
   35.5   89.4   1  1x9mA 0226-0235  B
  -87.1   39.9   6  1x9mA 0324-0338  BBBAAB
   35.8   59.5   2  1x9mA 0468-0478  BG
 -133.2  117.9   3  1x9mA 0594-0605  BAB
  145.8   30.0   2  1x9mA 0652-0662  AB
 -176.4  113.8   2  1x9zA 0062-0072  BB
   -5.3   74.5   2  1x9zA 0173-0183  BB
 -170.6  142.0   1  1xbiA 0030-0039  E
  163.2   46.0   2  1xbiA 0076-0086  AB
 -174.1  130.0   3  1xbiA 0099-0110  BAB
  -56.9   92.3   5  1xcrB 0006-0019  BBBBB
   60.6   51.5   5  1xcrB 0177-0190  ABABB
  -71.3   80.7   2  1xd3A 0055-0065  BB
 -124.8  114.5   4  1xd3A 0193-0205  BBAA
   69.7   99.2   2  1xdnA 0175-0185  BB
 -138.9   67.3   1  1xdnA 0200-0209  B
  -75.0   41.3   7  1xdpB 0107-0122  BAAABBA
  158.8   15.5   5  1xdpB 0261-0274  BAABB
  -11.0  147.9   6  1xdpB 0287-0301  BEABBG
 -152.8   47.2   7  1xdpB 0370-0385  ABBBBGB
 -160.1   47.2   8  1xdpB 0397-0413  BAABAABA
 -107.5   46.5   2  1xdpB 0472-0482  AB
  122.8  105.2   2  1xdpB 0503-0513  AA
  104.1  104.2   3  1xdpB 0624-0635  BAB
  -79.6   93.9   2  1xdyB 0264-0274  BB
  -12.5   99.1   2  1xe7B 0176-0186  BB
 -146.6  155.2   4  1xffA 0005-0017  BABB
 -137.9  147.4   2  1xffA 0046-0056  EB
  -16.3   67.4   1  1xffA 0099-0108  A
 -111.8  132.8   2  1xfkA 0030-0040  BB
   14.1  130.5   2  1xfkA 0049-0059  BA
 -171.6  138.1   5  1xfkA 0092-0105  BBEAA
 -146.9  168.8   4  1xfkA 0121-0133  BBBA
 -164.1   39.0   6  1xfkA 0199-0213  BAAABB
  124.1   42.5   3  1xfsA 0016-0027  BBB
 -155.2  133.9   3  1xfsA 0132-0143  BAB
   -2.6   77.7   4  1xg0A 0044-0056  BBBB
  176.4  129.3   4  1xg5D 0036-0048  GAAB
 -156.1   52.5   2  1xg5D 0061-0071  AB
 -154.1  104.0   5  1xg5D 0087-0100  BBAAB
  161.8  142.2   4  1xg8A 0090-0102  EBBB
 -176.0  134.6   4  1xgkA 0009-0021  GAAB
 -149.0   24.5   5  1xgkA 0034-0047  ABABE
  173.3  152.0   6  1xgkA 0055-0069  EBABGB
  175.4   48.2   8  1xgkA 0077-0093  BBBAAAEG
   75.8   85.7   1  1xgkA 0188-0197  B
  117.7   66.7   1  1xgkA 0221-0230  B
   38.4   97.4   2  1xhdA 0143-0153  BB
  -72.1   51.1   4  1xhnB 0069-0081  BAAB
   72.5   97.1   2  1xhnB 0120-0130  BB
   70.1   78.6   1  1xhnB 0171-0180  B
   65.2   76.4   1  1xjuB 0104-0113  B
  -25.6   81.4   1  1xjvA 0198-0207  B
  151.5  150.6   1  1xjvA 0216-0225  E
  -78.9   39.2   4  1xjvA 0271-0283  BAAB
 -126.5   73.1   2  1xk5A 0138-0148  AB
  119.0   59.1   1  1xk5A 0179-0188  B
 -176.7  141.2   3  1xk7A 0021-0032  EBE
 -146.0   73.2   4  1xk7A 0072-0084  BAAB
  152.7   48.9   8  1xkiA 0111-0127  ABABBAGA
  127.9  113.2   2  1xkpB 0051-0061  BB
   85.8   77.3   1  1xkrA 0078-0087  B
  129.1   21.0   3  1xkrA 0188-0199  BBG
  152.2   62.9   6  1xksA 0017-0031  BEBBBB
   56.7   93.9   1  1xkwA 0029-0038  B
   71.7   84.6   1  1xkwA 0573-0582  B
   82.4   71.3   1  1xmkA 0066-0075  B
 -166.6   72.3   2  1xmtA 0072-0082  AB
 -166.3   56.4   1  1xmxA 0033-0042  B
 -156.5  115.5   6  1xmxA 0059-0073  BBABAB
  173.9  115.3   5  1xmxA 0090-0103  AABEB
  142.8   31.5   2  1xmxA 0238-0248  AB
 -171.8   11.1   5  1xmxA 0341-0354  ABBBB
   84.5   86.5   1  1xmxA 0361-0370  B
   83.0  100.5   2  1xo0B 0191-0201  BB
  168.0   53.5   7  1xovA 0058-0073  BBAABAB
 -169.7   91.6   3  1xovA 0103-0114  BGB
 -114.4   75.6   3  1xovA 0154-0165  AAB
  168.5   86.0  10  1xpjD 0045-0063  ABGAAAAGGB
 -161.3  167.9   3  1xppA 0026-0037  GBB
  103.3   29.3   4  1xppA 0067-0079  ABEB
  144.9   58.1   1  1xr4A 0141-0150  B
  174.9  109.0   4  1xr4A 0272-0284  BBAB
   79.6   82.4   1  1xr4A 0304-0313  B
  159.3   45.8   2  1xr4A 0325-0335  AB
 -177.3   28.0   4  1xr4A 0443-0455  BAAB
  139.5   19.4   2  1xrkB 0011-0021  AB
  109.4   34.8   2  1xrkB 0066-0076  BG
   47.5  103.7   1  1xruA 0060-0069  B
  161.1  109.3   7  1xs0C 0095-0110  GBAGABB
  -80.3   80.3   3  1xszA 0246-0257  BBB
  159.0   47.3   5  1xszA 0298-0311  BABBG
  107.3  133.9   1  1xt8A 0065-0074  E
 -128.9  132.3   4  1xt8A 0090-0102  BBAA
  -95.3   93.2   3  1xt8A 0157-0168  BGB
  172.0   32.2   2  1xt8A 0178-0188  AB
 -156.2   94.5   3  1xt8A 0231-0242  BGB
   81.6   95.4   3  1xttC 0003-0014  BBB
  127.3  126.3   1  1xttC 0077-0086  A
 -175.4   42.9   5  1xu9D 0031-0044  BGAAB
 -168.2   56.7   2  1xu9D 0057-0067  AB
  177.9  138.4   5  1xu9D 0082-0095  EBAAB
 -153.0  163.4   3  1xu9D 0250-0261  BAB
  148.4   17.8   7  1xubA 0041-0056  BGAAABB
  -89.0   30.0   3  1xubA 0087-0098  ABB
   39.3   81.5   3  1xubA 0144-0155  AGA
 -157.6  122.6   3  1xubA 0177-0188  BAB
  -82.7   22.3   3  1xubA 0226-0237  ABB
 -160.1   37.3   7  1xv5A 0006-0021  AAEBAGB
 -159.0   41.1   5  1xv5A 0058-0071  BAAAA
 -157.2   16.1   5  1xv5A 0138-0151  ABAAB
  173.6  159.5   5  1xv5A 0231-0244  GBBBE
  154.2   59.4   1  1xv5A 0252-0261  B
 -175.8   20.3   4  1xv5A 0271-0283  ABBB
  161.3  120.5   4  1xv5A 0347-0359  BAAB
 -135.4   52.0   3  1xw3A 0066-0077  ABG
   66.0   69.0   1  1xw3A 0091-0100  B
  172.6  169.4   2  1xzpB 0052-0062  EA
  114.5  148.5   1  1xzpB 0113-0122  B
  174.4  126.1   5  1y08A 0208-0221  AAABB
  133.8   33.4   2  1y0hB 0057-0067  AB
   32.3   74.4   1  1y0kA 0107-0116  B
  133.9   62.2   9  1y0kA 0150-0167  BAABBBBBB
 -178.9  127.1   4  1y1pA 0015-0027  GAAB
  138.5   23.9   2  1y1pA 0040-0050  AB
  175.6   61.5  10  1y1pA 0087-0105  ABBBAAGBAB
   92.2   74.3   1  1y1pA 0275-0284  B
 -119.4  143.2   4  1y3tB 0117-0129  EAAA
 -165.7  164.7   3  1y3tB 0289-0300  BBA
   16.7  137.2   3  1y60C 0026-0037  BGB
  135.3   16.1   6  1y60C 0067-0081  ABBBAB
 -178.3  109.1   7  1y60C 0116-0131  BBAABAB
 -164.3  161.3   6  1y63A 0014-0028  EBBGAG
   83.1  102.9   2  1y63A 0106-0116  BB
 -144.9   91.6   3  1y63A 0155-0166  BAB
 -124.3  132.8   3  1y6zB 0206-0217  BAB
  165.8   64.3   2  1y6zB 0232-0242  AB
 -101.3  143.1   7  1y71A 0081-0096  BABBBBB
  137.4   20.5   5  1y7pC 0009-0022  BBBBG
 -135.2   73.4   1  1y7pC 0092-0101  B
 -165.3  134.8   3  1y7pC 0124-0135  BBE
  170.2   38.1   2  1y7pC 0189-0199  AB
 -121.1   42.2   5  1y7rA 0003-0016  ABBBB
  176.9  118.4   6  1y7rA 0101-0115  BBBBBG
 -157.8   30.2   2  1y8aA 0226-0236  AB
 -156.8  160.4   3  1y8aA 0263-0274  BAB
  148.7    7.0   8  1y93A 0012-0028  ABBBAABB
  -88.5   60.3   3  1y96A 0070-0081  AEB
 -178.0   35.2   6  1y9lA 0062-0076  BBGABB
 -149.7  138.8   4  1y9wB 0103-0115  AAAG
 -159.8   44.8   6  1yacB 0110-0124  BBAAAA
  169.7  130.2   8  1yacB 0134-0150  AAABBBAB
  113.4   64.6   1  1yacB 0161-0170  B
 -170.3  135.4   6  1yadC 0020-0034  BAGABB
  153.1   42.5   6  1yadC 0046-0060  BBAABB
 -164.6  152.0   2  1yadC 0076-0086  GB
  139.0   13.7   6  1yadC 0092-0106  BBGBBB
  170.8   38.8   2  1yadC 0115-0125  AB
 -143.6  149.4   4  1yadC 0168-0180  GGBB
 -115.7   34.9   3  1yb2A 0074-0085  BBB
 -170.5  149.1   5  1yb2A 0115-0128  EAEAG
  178.7   42.3   2  1yb2A 0140-0150  AB
  150.4   25.2   4  1yb2A 0183-0195  BBAB
  164.7   30.0   2  1yb2A 0209-0219  AB
 -104.5   47.0   5  1yc9A 0109-0122  AGAAG
  -73.1   69.3   7  1yc9A 0316-0331  BBABAGG
 -101.5  158.6   6  1ycdB 0009-0023  BBBGBB
 -170.5  142.1   1  1ycdB 0107-0116  E
 -175.8  119.3   7  1ycdB 0178-0193  AABAABB
 -168.4   56.5   9  1ycdB 0212-0229  ABBBBBBAB
  122.6   24.5   2  1yd0A 0031-0041  AB
 -153.5  131.8   3  1yd0A 0063-0074  BAB
 -171.9  144.3   3  1yd7A 0067-0078  BAB
 -142.0  146.8   1  1yd7A 0093-0102  E
 -161.7   56.6   4  1yd7A 0153-0165  BBAB
  123.6   48.0   7  1ydxA 0114-0129  ABAAABB
 -134.4   56.6   2  1ydxA 0161-0171  AB
  123.9   48.1   6  1ydxA 0303-0317  ABAABB
  167.7  120.6   3  1ydxA 0348-0359  BAB
   51.7   71.1   2  1ydyA 0170-0180  BG
 -162.9   39.3   2  1ydyA 0207-0217  AB
  168.7   31.4   2  1ydyA 0343-0353  AB
 -164.7  168.8   6  1ye8A 0004-0018  EBBGAG
   57.0   91.3   1  1ye8A 0073-0082  B
 -120.8   38.0   6  1ye8A 0135-0149  BABBAB
 -170.8  135.7   7  1ye8A 0157-0172  BBAAAAA
   87.4   87.1   1  1yf2A 0052-0061  B
   94.2   70.5   1  1yf2A 0071-0080  B
  126.1   12.5   6  1yf2A 0118-0132  BBGABB
  117.2  112.0   2  1yf2A 0163-0173  BB
   79.6   87.5   1  1yf2A 0259-0268  B
  123.1   49.3   7  1yf2A 0327-0342  ABAAABB
  129.9  122.6   2  1yf2A 0373-0383  BB
  167.1  129.4   3  1yf3A 0047-0058  BAB
 -161.2   58.3   2  1yf3A 0232-0242  AB
  -56.2   68.4   1  1yg9A 0252-0261  B
 -179.4  143.9   7  1yhtA 0022-0037  AAABBBB
   80.9   75.1   1  1yhtA 0090-0099  B
  105.0   84.4   4  1yhtA 0115-0127  ABGA
 -155.8   87.6   9  1yhtA 0179-0196  GBGBGAABB
  177.9   91.6   9  1yhtA 0234-0251  ABAAGGBAB
  153.6   26.9   9  1yhtA 0327-0344  BAAAAAABB
 -154.9  124.6   3  1yixA 0038-0049  BAB
 -171.6  110.7   6  1yixA 0096-0110  AABBAG
 -152.5  159.0   2  1yixA 0130-0140  GA
  175.7    3.3   6  1yixA 0152-0166  BGBABB
  138.9   61.2   1  1yj7A 0007-0016  B
  144.7   25.9   6  1yj7A 0128-0142  BAABBA
    5.8  100.4   2  1yk3A 0045-0055  BB
 -156.0   58.1   2  1ykiB 0049-0059  AB
 -170.8   17.7   4  1ykiB 0085-0097  ABBB
   14.0  103.9   2  1yleA 0006-0016  BB
  114.8   66.7   1  1yleA 0317-0326  B
  -73.1  125.5   5  1yloD 0127-0140  AGBAB
  -87.0   77.6   2  1yloD 0163-0173  BG
  122.4   39.3   8  1yloD 0196-0212  BGAAAEBB
   79.9  123.9   6  1yloD 0278-0292  BAABBB
  134.0   59.2   1  1ylqA 0072-0081  B
  158.2   49.6   2  1ylxA 0088-0098  AB
    9.1   75.9   7  1ynfA 0071-0086  BBBBBBB
  179.6   72.1   6  1ynfA 0138-0152  BAGAAB
  167.0   42.6   6  1ynfA 0298-0312  BAAABB
  -77.9   78.1   2  1ynfA 0360-0370  BA
  141.0   65.3   1  1ynfA 0381-0390  B
 -135.0  111.8   4  1ynpB 0064-0076  BBAA
  112.2  120.2   3  1ynpB 0108-0119  BAB
  179.7   33.6   8  1ynpB 0136-0152  BEEBAABB
 -178.5  152.1   3  1ynpB 0167-0178  BAB
  170.7   58.6   4  1ynpB 0273-0285  BBAB
 -137.2  111.3   5  1ypyA 0052-0065  BBBAB
  176.5  116.3   3  1ypyA 0147-0158  AGB
  120.4   26.5   4  1yqhA 0016-0028  AABB
 -121.5   73.8   1  1yqhA 0050-0059  B
  104.2   17.3   8  1yqhA 0081-0097  BBAAAEBB
   42.9   98.5   1  1yqsA 0057-0066  A
 -169.3  172.7   6  1yqtA 0051-0065  EBBGAG
  157.0  144.7   7  1yqtA 0181-0196  GAABGBB
  177.2  142.1   3  1yqtA 0212-0223  BAB
 -162.9  176.6   6  1yqtA 0316-0330  EBBGAG
  160.2  144.1   7  1yqtA 0424-0439  GAABGBB
  176.0  145.9   3  1yqtA 0456-0467  BAB
 -117.9   29.2   4  1yqtA 0516-0528  BBGB
 -156.5  167.0   6  1yrbA 0018-0032  EBBGAG
 -115.9  124.0   4  1yrbA 0113-0125  BBAB
  -25.3  103.8   2  1yreA 0024-0034  BB
 -135.0   92.9   3  1yreA 0137-0148  AAB
 -105.7   92.0   5  1yrtA 0039-0052  BBBAA
 -155.3   88.4   3  1yrtA 0268-0279  BBB
  133.1   61.9   1  1yrtA 0323-0332  B
 -146.0  141.8   1  1ys1X 0084-0093  E
  -58.3  122.5   7  1ys1X 0108-0123  GBBAAEB
  169.3   67.8   2  1yt3A 0004-0014  AB
  142.7   31.7   2  1yt3A 0077-0087  BG
  158.5   12.8   4  1yt5B 0005-0017  BAAA
 -141.7  149.2   2  1yt5B 0046-0056  EB
   93.8   38.5   5  1yt5B 0235-0248  BAABB
 -161.3   56.4   5  1ytlC 0040-0053  BABBB
 -134.9  142.4   1  1ytlC 0065-0074  E
  131.3   59.4   1  1ytlC 0084-0093  B
 -167.5  169.2   3  1ytlC 0113-0124  GBB
 -143.7   40.9   6  1yw4A 0051-0065  GABAAB
   71.1   73.0   2  1yw4A 0086-0096  AB
   49.3  132.8   7  1yw4A 0188-0203  BABBBAB
  177.8   80.6   8  1yw4A 0215-0231  BBBBGABB
 -162.9    7.8   7  1ywfA 0048-0063  BBAAABB
  114.1   65.1   3  1ywfA 0072-0083  ABB
 -173.7  143.1   5  1ywfA 0177-0190  BAAGA
   11.2   85.7   1  1ywmA 0119-0128  B
  169.8   49.4   7  1yx1B 0104-0119  BBBABBB
 -178.7  146.4   9  1yx1B 0129-0146  BBABAAAAB
  -59.1   72.9   1  1yx1B 0161-0170  A
  -97.2   76.2   3  1yx1B 0202-0213  BBB
  137.7    0.7   8  1yx1B 0227-0243  BBBBBEAB
 -134.9   80.8   5  1yzvA 0115-0128  BBAAB
  138.7   60.8   1  1yzvA 0169-0178  B
  158.1   31.1   2  1yzyA 0004-0014  AB
 -163.3  136.7   7  1yzyA 0045-0060  BAAAABB
 -119.2   49.0   1  1yzyA 0217-0226  B
 -142.7   51.1   4  1yzyA 0250-0262  ABAB
  -37.8   92.1   2  1yzyA 0272-0282  BB
  -33.5   72.5   4  1yzyA 0305-0317  ABBB
 -155.3  143.6   1  1yzyA 0351-0360  E
 -170.6   11.7   7  1yzyA 0393-0408  BAABEBA
  168.5   21.1   4  1z0sA 0034-0046  ABAA
 -125.5   51.6   1  1z0sA 0074-0083  B
  -73.6  101.8   3  1z0sA 0259-0270  BBA
 -105.4  118.2   4  1z0wA 0128-0140  BBBG
 -140.5  139.7   1  1z1sA 0066-0075  E
   -9.3   77.3   1  1z1sA 0139-0148  B
 -126.8  136.8   2  1z2nX 0015-0025  BB
 -138.9   35.4   7  1z2nX 0059-0074  BBABABE
   30.5  156.8   2  1z2nX 0085-0095  BB
  157.0   38.3   2  1z2nX 0117-0127  AB
  178.6   71.6   4  1z3eA 0005-0017  BBGB
  112.9  147.1   7  1z3eA 0030-0045  AAABBBB
 -171.7  130.3   4  1z45A 0015-0027  GAAB
 -174.6   22.9   6  1z45A 0040-0054  AGAABB
 -178.6  121.6   5  1z45A 0065-0078  BBAAB
   38.2   91.0   6  1z45A 0088-0102  ABEBAB
  152.7   48.3   6  1z5hB 0184-0198  ABBBAB
  150.1   22.0   2  1z5hB 0276-0286  AB
   64.0   66.9   1  1z5hB 0384-0393  B
 -177.4  113.8   2  1z5hB 0485-0495  BB
 -175.8   65.8   4  1z6mA 0033-0045  BAAB
 -158.9   89.9   5  1z6mA 0066-0079  BBBAB
 -152.6   11.3   5  1z6mA 0158-0171  BAABB
 -168.4  116.1   5  1z6nA 0059-0072  BBAAB
  -86.2   66.9   1  1z6nA 0089-0098  B
  -29.8  102.1   3  1z6nA 0126-0137  GBB
  -71.7   17.2   4  1z84A 0190-0202  ABBB
 -131.5   89.6   7  1z84A 0293-0308  BBBAABB
 -168.3  117.1   6  1z84A 0315-0329  BABBBB
   42.5   49.6   3  1z84A 0332-0343  ABB
  114.2   40.4   3  1z94D 0009-0020  BBB
  128.0   20.9   5  1z94D 0115-0128  BAABB
 -142.8  136.7   7  1z9lA 0095-0110  BBAABAB
  134.5   60.2   1  1zarA 0070-0079  B
   21.5   79.4   1  1zatA 0024-0033  B
   28.7   76.8   1  1zatA 0042-0051  B
   62.9   84.0   1  1zatA 0086-0095  B
  157.6   69.1   1  1zatA 0227-0236  B
  169.3   41.9   6  1zavA 0026-0040  BABGBB
  -32.4   72.1   1  1zavA 0056-0065  B
  155.4   20.5   4  1zavA 0086-0098  ABEB
   87.6   70.6   1  1zavA 0122-0131  B
  143.3  135.3   3  1zb1B 0112-0123  BAB
  155.3   67.3   6  1zbsA 0065-0079  BGBBAA
  133.0  144.9   1  1zbsA 0239-0248  E
  168.1   28.0   2  1zbsA 0265-0275  AB
  -88.4   44.6   4  1zbxB 0029-0041  BAAB
 -119.2   52.6   2  1zbxB 0068-0078  BB
 -167.9  116.1   3  1zc3B 0086-0097  BAB
  -99.9  143.8   2  1zccB 0109-0119  BB
  172.7  133.7   3  1zccB 0131-0142  BAB
 -153.4   32.5   4  1zccB 0199-0211  ABAB
  122.0   25.8   6  1zceA 0007-0021  BAAABB
   80.4   77.4   1  1zceA 0123-0132  B
  101.3   73.4   1  1zd0A 0024-0033  B
  140.9   38.4   4  1zd0A 0043-0055  BBAB
 -175.2   35.3   3  1zd0A 0104-0115  BEA
   62.4   79.3   8  1zeeA 0229-0245  BBBBAABB
  157.3  133.4  10  1zelA 0003-0021  BAAEABBBBB
  -56.1  148.0   2  1zelA 0082-0092  BA
  -25.0   59.7   2  1zelA 0283-0293  AA
 -150.6   47.9   2  1zghA 0035-0045  BE
  -97.6   94.1   2  1zghA 0111-0121  BG
 -173.7   95.7   4  1zghA 0149-0161  ABEB
 -164.3  138.1   3  1zh8B 0022-0033  GBB
 -155.5  140.7   3  1zh8B 0049-0060  BAB
  147.1   28.6   2  1zh8B 0069-0079  AB
  176.5   44.6   3  1zh8B 0086-0097  BBB
  173.3  119.1   6  1zh8B 0110-0124  BBABAB
  -52.1   96.4   5  1zh8B 0282-0295  BBBBB
  179.5   91.2   4  1zhsE 0008-0020  BBAB
  178.5   85.3   4  1zhsE 0067-0079  BBAB
  126.6   36.1  10  1zhvA 0065-0083  BEBBBBBGBB
   50.3   90.8   1  1zhxA 0423-0432  B
 -179.0  149.4   1  1zi8A 0120-0129  E
  173.6  115.4   7  1zi8A 0166-0181  AABAABB
 -146.6   97.9   3  1zjcA 0034-0045  AAA
   65.4   93.1   1  1zjcA 0061-0070  B
  -92.2   63.1   3  1zjcA 0149-0160  BBB
  -54.6  136.1   1  1zjcA 0300-0309  G
 -179.7  135.3   4  1zk4A 0010-0022  GAAB
  178.8   46.2   2  1zk4A 0035-0045  AB
 -159.5  114.6   5  1zk4A 0058-0071  BBAAB
  102.4   99.3   3  1zkpA 0057-0068  BBG
 -174.6   37.2   4  1zkpA 0114-0126  BAAB
  134.8   37.9   6  1zl0A 0084-0098  ABBGBG
 -122.9   60.1   2  1zl0A 0113-0123  BE
 -143.5  159.2   3  1zl0A 0219-0230  GBB
 -134.0  146.3  10  1zl0A 0251-0269  GBBAGGBABB
 -126.2   39.7   4  1zmaA 0035-0047  BAAB
  -65.5   66.3   3  1zmaA 0064-0075  AAB
 -173.3   20.2   6  1zmaA 0100-0114  BBAABB
   79.1   99.3   3  1zn6A 0005-0016  BAB
   25.6  134.6  10  1zn6A 0060-0078  GBBBAABBAA
   -3.5  113.9   9  1zn6A 0084-0101  AAAAAABAA
  111.5   72.9   1  1zpsA 0040-0049  B
  158.7   28.2   5  1zpvA 0010-0023  ABABG
  144.1   35.3   5  1zpvA 0051-0064  ABBBB
  177.2   43.3   4  1zr6A 0045-0057  BBAB
  158.5   39.0   3  1zr6A 0220-0231  BBB
  117.7   21.2   3  1zr6A 0263-0274  BEB
 -154.3   53.5   1  1zr6A 0293-0302  B
 -154.4   24.9   4  1zr6A 0327-0339  BBBB
  -61.6   73.5   8  1zs9A 0013-0029  BABGAABB
 -124.0  158.9   4  1zs9A 0150-0162  BABB
 -160.7   35.8   2  1zs9A 0209-0219  AB
  119.8  160.0   9  1zs9A 0228-0245  BBBGBBBBB
 -171.7   79.5   4  1zsqA 0176-0188  AABB
   96.4   51.4   3  1zsqA 0249-0260  ABB
  -24.4   80.2   5  1zsqA 0279-0292  AGBBB
 -174.1  147.2   5  1zsqA 0345-0358  BAAGA
 -129.7  132.8   4  1ztcC 0047-0059  GAEB
  -93.5  145.4   7  1ztcC 0169-0184  AEAABAB
  -90.5   53.6   7  1zuoA 0064-0079  ABBBAAB
  102.7   75.5   5  1zupB 0132-0145  AABAB
   85.3   89.7   1  1zvtA 0211-0220  B
  141.4  107.0   3  1zx8A 0027-0038  AAB
  -35.2  123.5   1  1zx8A 0113-0122  G
 -176.0  122.9   6  1zxxA 0007-0021  EBBBBG
   99.7   63.8   2  1zxxA 0035-0045  BG
 -124.4   61.5   1  1zxxA 0099-0108  B
  142.9   43.7   5  1zxxA 0166-0179  BGEAB
 -163.6   58.3   7  1zxxA 0188-0203  BAABBBB
 -126.6  136.0   5  1zxxA 0219-0232  AAABB
  127.5   24.9   5  1zy7B 0247-0260  ABGBB
   88.1   74.3   1  1zybA 0185-0194  B
  178.8   10.1   4  1zymA 0158-0170  ABBB
 -166.1   41.1   8  1zymA 0179-0195  ABAEGABA
  153.4  154.0   3  1zymA 0227-0238  GBB
 -112.4   66.7   1  1zyoA 0042-0051  B
   60.5  113.9   2  1zyoA 0085-0095  BB
   33.4   84.6   1  1zyoA 0175-0184  B
 -145.0   62.0   1  1zzkA 0056-0065  B
 -166.3   42.5   2  2a14A 0083-0093  AB
  -75.7   92.2   5  2a14A 0210-0223  BBBBB
 -131.6   93.8   5  2a19A 0083-0096  AAABB
 -155.2  133.2   5  2a1iA 0089-0102  BABBG
  152.5   41.8   2  2a1iA 0116-0126  AB
  -94.8   61.8   1  2a1kA 0117-0126  B
  124.3   97.3   8  2a1kA 0172-0188  BBBBGAAB
 -167.9  114.8   2  2a1vA 0060-0070  BB
  150.4  126.6   6  2a1vA 0092-0106  BAGABB
 -107.9   72.6   5  2a1xA 0037-0050  BGABB
   84.9  157.8   5  2a1xA 0090-0103  GAAAB
 -177.8  134.0   4  2a35B 0009-0021  GAAB
   54.5   86.8   1  2a35B 0201-0210  B
 -147.0   49.5   1  2a3nA 0059-0068  B
  160.7  139.6   6  2a3nA 0107-0121  BAAGAB
 -164.0  124.7   6  2a3nA 0150-0164  BABABE
 -130.7   68.3   1  2a3nA 0223-0232  B
 -171.4  115.2   5  2a3nA 0272-0285  BBABA
  124.7   59.1   5  2a40E 0038-0051  BBAAG
 -165.3  113.5   4  2a40E 0130-0142  BBBB
 -109.8  123.3   9  2a40E 0166-0183  AGBBEAABB
 -163.0  139.5   1  2a40E 0215-0224  E
   86.5   49.5   3  2a5dB 0008-0019  ABB
  157.1   23.2   2  2a5dB 0062-0072  AB
  126.1   33.1   7  2a5hD 0168-0183  BBAAABB
 -174.1  145.8   8  2a5hD 0258-0274  BBBGAABB
  149.5   72.5   9  2a67C 0079-0096  ABABAABGB
 -143.4   57.0   5  2a67C 0106-0119  BBAAB
 -173.5   73.9   5  2a6aA 0071-0084  AEBBB
   58.2   85.5   1  2a6aA 0101-0110  B
  114.3  161.6   6  2a6aA 0167-0181  GBBBBB
  122.8  112.3   4  2a6hD 0008-0020  BBBB
 -126.5   46.3   2  2a6hD 0453-0463  BE
  -38.3   64.0   1  2a6hD 0535-0544  B
  -91.2   60.5   3  2a6hD 0597-0608  BBB
 -131.5   73.4   4  2a6hD 0746-0758  BBAB
   81.4   57.6   3  2a6hD 1164-1175  BAA
  135.6  111.6   4  2a6hD 1417-1429  BBBB
  109.5  122.6   3  2a6hD 1456-1467  BBE
 -155.4  123.2   2  2a6qD 0040-0050  BB
  123.4   65.4   1  2a6sB 0003-0012  B
  139.0  109.6   6  2a6zA 0126-0140  GABBBB
 -167.8  146.5   1  2a7kD 0104-0113  E
 -160.5   59.5   1  2a7kD 0177-0186  B
 -162.8  166.1   8  2a8yD 0162-0178  BAEABBBB
  -93.3   59.7   4  2a8yD 0187-0199  AAAB
 -168.4   40.1  10  2a8yD 0212-0230  AEAABABBBB
   74.0   86.6   2  2a90A 0036-0046  BB
   83.6   86.5   2  2a90A 0125-0135  BB
 -168.8  116.7   4  2aalB 0007-0019  BGBB
  156.3   22.3   4  2aalB 0071-0083  BBBB
  175.1   24.4   5  2aamA 0024-0037  ABGBB
 -140.2   40.7   4  2aamA 0111-0123  BAAB
   -3.1  120.3   2  2aamA 0140-0150  GA
 -114.4  151.0   2  2aamA 0186-0196  EG
 -162.6  117.9   5  2aamA 0248-0261  AGBAB
 -144.6   58.3   2  2ab5B 0085-0095  AB
 -162.1  138.8   4  2ab5B 0183-0195  BBGA
 -113.7   50.1   2  2ab5B 0216-0226  AB
  104.0  122.0   2  2absA 0046-0056  BB
  134.7  137.1   1  2absA 0086-0095  E
 -177.0   40.7   3  2absA 0112-0123  BAB
 -164.8  124.6   5  2abwB 0007-0020  AAAEG
  166.2   76.4   2  2abwB 0033-0043  AB
  131.8   63.0   4  2abwB 0047-0059  BEAB
  160.3  160.2   1  2abwB 0084-0093  E
  -97.6  141.2   2  2acfC 0024-0034  BB
 -136.1   65.8   9  2acfC 0042-0059  BBAAGBBAB
 -158.7  105.8  10  2acfC 0100-0118  BBBAAAGBBA
  165.8   44.6   2  2acfC 0159-0169  AB
   72.9  123.5   4  2ae6C 0010-0022  BBAA
  146.0   43.7   8  2ae6C 0087-0103  BAAABGAG
 -129.8   92.5   3  2ae6C 0121-0132  AAB
  176.4  136.9   3  2aefA 0013-0024  EBB
 -150.8   46.7   2  2aefA 0035-0045  AB
 -175.2  134.4   5  2aefA 0053-0066  EBAAB
  168.3   48.8   4  2aefA 0075-0087  BBAB
 -161.8  128.0   3  2aefA 0102-0113  BAB
   55.0   99.9   1  2aefA 0121-0130  B
 -150.6   57.5   1  2aefA 0214-0223  B
  122.6   31.5   2  2aeuA 0080-0090  AB
  176.0  143.4   7  2aeuA 0102-0117  BABBBBB
 -153.4   30.9   2  2aeuA 0126-0136  AB
  -57.8  121.4   2  2aeuA 0176-0186  AA
 -161.7  122.7   3  2agkA 0058-0069  EBG
 -150.3  135.3   6  2agkA 0080-0094  EGBBAA
   97.7  129.0   1  2agkA 0157-0166  B
 -152.0  138.2   5  2agkA 0209-0222  AGBAB
 -127.0   70.2   3  2ahuB 0112-0123  BBB
 -177.3    5.7   6  2ahuB 0305-0319  BBEAAA
   75.8   45.9   5  2ahuB 0483-0496  BBGBB
   92.3  121.3   5  2aj6A 0013-0026  BBAAB
  128.4  130.2   1  2ajrA 0049-0058  E
 -105.1  104.6   8  2ajrA 0119-0135  BBAEBBBB
 -179.4  158.3   9  2ajrA 0151-0168  EBBBBGBBA
 -165.5  141.4   2  2ajrA 0180-0190  BB
 -149.7  124.8   6  2akzA 0168-0182  BAABAB
  177.7  145.1   7  2akzA 0290-0305  GABBAAB
  152.0   27.1   7  2akzA 0314-0329  BAAAGGB
 -175.6  121.9   6  2akzA 0391-0405  AEBBBE
  141.8   27.1   6  2al6A 0094-0108  ABBBBG
  145.3   28.6   2  2al6A 0299-0309  AB
  162.4   38.7   4  2amhA 0012-0024  BBAB
 -138.0   52.5   5  2amhA 0097-0110  BBBAB
  138.5   35.0   4  2amhA 0145-0157  BBBB
 -145.8   59.8   1  2amlB 0055-0064  B
   86.6   67.6   1  2amlB 0081-0090  B
 -156.8   38.1   2  2amlB 0229-0239  BE
  169.4   85.3   4  2amlB 0278-0290  BBBA
  112.1    8.1   8  2amlB 0317-0333  BBBBBAAA
 -145.4   51.7   2  2aneD 0036-0046  BB
 -153.9  149.8   2  2anrA 0154-0164  EB
 -113.3   66.2   1  2anuD 0057-0066  B
 -143.5  134.1   4  2anuD 0218-0230  BBBB
 -162.1  137.7   5  2aotB 0057-0070  GAEAG
 -163.1   49.7   2  2aotB 0087-0097  AB
 -112.2  144.5   2  2aotB 0115-0125  BB
  -78.0   37.5   4  2aotB 0171-0183  BAAB
  162.2  135.0   8  2apjD 0156-0172  BGAAAAAB
  176.4   80.1   7  2apjD 0197-0212  BABGEEA
   -5.4  108.1   3  2aq6A 0050-0061  AAB
 -109.2   72.3   5  2arcA 0112-0125  BBBAA
 -101.4   90.2   2  2asbA 0014-0024  BB
  -69.5   55.5   3  2asbA 0076-0087  AAB
  108.8   69.1   6  2asbA 0118-0132  ABBGBB
  179.4   78.7   4  2asbA 0153-0165  BBAB
 -163.2   63.7   1  2asbA 0188-0197  B
  -20.2  111.3   3  2asfA 0054-0065  BGB
 -105.8   62.6   2  2asfA 0089-0099  AB
 -160.9  161.5   8  2astB 0226-0242  ABGBAABB
 -168.4  149.4   8  2astB 0251-0267  ABGBAABB
 -156.6  141.1   8  2astB 0276-0292  ABGABBBG
 -176.7   31.5   5  2atzA 0039-0052  BBBBB
  145.9   18.3   4  2atzA 0076-0088  ABAB
   78.4   57.4   6  2auaA 0047-0061  AAGBBB
  150.2   29.8   2  2auaA 0132-0142  AB
  131.4   72.3   6  2axcA 0046-0060  BABBBB
   65.8  100.8   1  2axcA 0078-0087  B
 -122.5   58.6   3  2axcA 0228-0239  BBB
 -151.4   44.2   6  2axoA 0048-0062  BAABAA
 -135.5   81.5   3  2axoA 0125-0136  AAB
  -73.7   69.4   1  2axoA 0219-0228  B
 -161.3  172.7   6  2axpA 0005-0019  EBBGAG
   -3.4  137.4   2  2axpA 0059-0069  EB
   84.3   93.5   2  2axpA 0100-0110  BB
 -166.2  121.6   5  2axpA 0145-0158  AAABB
 -168.5  141.3   4  2axqA 0027-0039  EBBA
  165.1   44.8   2  2axqA 0052-0062  AB
 -168.8  102.8   5  2axqA 0071-0084  BBAAB
  163.9   41.4   3  2axqA 0092-0103  ABB
 -154.0   20.7   5  2axqA 0115-0128  ABBBB
   93.4   75.2   8  2axqA 0138-0154  BGBBABBG
  -79.5  108.5   2  2axqA 0266-0276  BG
 -113.2  155.9   7  2axqA 0401-0416  BBBGBBB
  -74.9   55.8   4  2axqA 0436-0448  BBAB
  159.4  122.7  10  2az4A 0184-0202  AEBBBAABAB
  171.3  135.9   5  2az4A 0257-0270  BBAAB
 -166.9   24.2  10  2az4A 0345-0363  BGBBBABAAB
   14.1   64.4   8  2az4A 0374-0390  BBBBABBB
 -130.2  152.0   6  2azwA 0047-0061  BBEABB
 -155.3   60.2   1  2azwA 0120-0129  B
  168.2   28.3   7  2b0aA 0123-0138  BBABAEB
   60.0   75.1   1  2b0cA 0090-0099  B
 -159.7   38.8   2  2b0cA 0170-0180  AB
 -136.0  123.2   4  2b0cA 0188-0200  BABA
  142.4  118.1   2  2b0tA 0006-0016  BB
  -83.0   66.4   2  2b0tA 0037-0047  AB
  114.8   79.5   7  2b0tA 0078-0093  BBBBBBB
   20.6   76.4   2  2b0tA 0142-0152  BB
   49.5   93.8   1  2b0tA 0223-0232  B
 -169.3  148.7   5  2b0tA 0370-0383  BABAA
   35.8   81.8   1  2b0tA 0455-0464  B
 -165.8  115.2   5  2b0tA 0481-0494  BBAAB
 -171.8   59.5   1  2b0tA 0513-0522  B
 -144.8   50.6   1  2b0tA 0536-0545  B
   38.2   92.0   7  2b0tA 0573-0588  ABABBAG
  -83.4  118.5   2  2b3yA 0083-0093  AA
  118.6   14.4   6  2b3yA 0167-0181  BBGAEB
 -150.5  154.5   3  2b3yA 0201-0212  BAA
  142.1  116.9   2  2b3yA 0217-0227  BB
 -153.8  139.0   8  2b3yA 0245-0261  EBBBAABB
 -127.4  151.3   8  2b3yA 0278-0294  EAAAAABB
   86.2  106.9   4  2b3yA 0306-0318  BBBB
 -170.2  150.6   3  2b3yA 0469-0480  BAB
 -131.8   65.4   1  2b3yA 0549-0558  B
   89.9   72.0   4  2b3yA 0860-0872  BBAB
 -161.0  151.8   3  2b4aA 0019-0030  BAB
  147.7   44.2   2  2b4aA 0043-0053  AB
 -141.3  117.5   7  2b4aA 0065-0080  AABAABB
  164.3  111.5   4  2b4aA 0111-0123  BBBB
   28.7  101.1   2  2b5gA 0006-0016  BB
 -174.7  130.6   7  2b5gA 0124-0139  BBBBAAB
 -176.8  136.2   4  2b69A 0031-0043  GAAB
   97.4  112.5   2  2b78A 0003-0013  BB
   88.4   39.0   7  2b78A 0061-0076  ABBBBBB
  154.7   52.8   2  2b78A 0121-0131  AB
 -162.4  119.0  10  2b78A 0184-0202  AABEABAGBB
 -168.9  147.9   5  2b78A 0217-0230  GAGAG
 -164.0   36.9   3  2b78A 0240-0251  ABA
 -112.9  141.9   2  2b78A 0267-0277  BB
  142.6   34.4   6  2b78A 0329-0343  ABAABB
 -163.2  125.7   5  2b81C 0104-0117  AAABB
  -65.2   66.6   4  2b81C 0133-0145  AEAB
  157.7  156.6   6  2b81C 0198-0212  EAGGBB
 -178.9   55.2   1  2b81C 0272-0281  B
 -148.6  147.6   7  2b81C 0295-0310  AAABABB
  145.6   29.3   8  2b82A 0109-0125  ABBBBABB
 -155.4   37.3   2  2b82A 0163-0173  AB
  129.8   75.1   8  2b97A 0025-0041  BBABBBAB
 -155.3  119.9   6  2b99D 0008-0022  AABABB
  151.5   34.0   2  2b99D 0037-0047  AB
 -165.7   61.0   5  2b99D 0063-0076  BBBAB
  150.2   58.7   1  2b9dB 0022-0031  B
  176.6  135.5   3  2b9wA 0010-0021  EAB
   63.6   82.3   2  2b9wA 0371-0381  BB
 -149.1   60.9   1  2bb3B 0050-0059  B
 -179.0  141.1   5  2bb3B 0068-0081  BABAB
   14.4  113.2   4  2bb3B 0118-0130  BBBB
  -60.9  106.8   2  2bbdA 0156-0166  BB
   29.2  102.5   3  2bbdA 0311-0322  BAA
  132.4   15.2   3  2bbeA 0020-0031  BBG
  136.2   32.7   2  2bbeA 0066-0076  AB
  175.9  155.6   4  2bbhA 0066-0078  GAAB
 -165.9   35.5   6  2bbhA 0141-0155  ABBEBA
 -168.7  165.0   6  2bdtA 0006-0020  EBBGAG
 -145.6  165.7   4  2bdtA 0077-0089  BBBB
   98.4  103.9   2  2bdtA 0107-0117  BB
 -141.8  128.6   5  2bdtA 0149-0162  AAABB
  112.4   76.9   3  2bdvA 0005-0016  ABB
 -174.4  157.0   4  2bfdA 0108-0120  BAAA
 -144.2   78.8   3  2bfdA 0252-0263  AAB
  135.1   62.5   1  2bfdB 0019-0028  B
 -141.3  119.4   4  2bfdB 0069-0081  BBBB
 -172.9   66.8   4  2bfdB 0161-0173  BBAB
 -154.8   37.3   2  2bfdB 0224-0234  BE
  139.3  127.2   3  2bfdB 0256-0267  BBB
  -35.3  114.6   4  2bfdB 0280-0292  ABGB
 -166.6   24.1   5  2bfwA 0098-0111  BBBBB
 -167.1   18.6   8  2bfwA 0119-0135  ABABBAAG
  165.9   31.8   4  2bfwA 0160-0172  BBGB
 -167.4  107.5   4  2bh1Y 0041-0053  BBBB
  166.3   58.5   1  2bh1Y 0065-0074  B
  -49.0   94.9   2  2bhgA 0192-0202  BB
  148.3   34.6  10  2bhuA 0130-0148  BAAAABAAGB
  175.0   75.9   4  2bhuA 0243-0255  BAAB
 -166.0  169.5   5  2bhuA 0306-0319  BAAGB
   39.0  101.3   1  2bhuA 0324-0333  B
  -29.3   32.1   3  2bhuA 0393-0404  ABB
 -170.5   74.9   4  2bibA 0081-0093  ABAB
 -150.1  149.6   9  2bibA 0198-0215  AEABBAAAG
  -64.0   92.0   3  2biiA 0005-0016  BBB
   77.7   51.1   8  2biiA 0028-0044  ABBBBBBB
    9.3   77.6   5  2biiA 0076-0089  BAABG
   45.9   98.4   1  2biiA 0294-0303  B
  -78.6  145.6   1  2bjiB 0091-0100  G
 -176.2  131.3   8  2bjiB 0158-0174  BBAEABAB
 -174.6   76.7   4  2bjiB 0189-0201  EAGB
  179.3  154.6   3  2bjiB 0212-0223  GBB
  145.7   20.2   2  2bjiB 0251-0261  AB
  -82.3  113.9   5  2bjqA 0078-0091  BABAB
  146.1   66.8   1  2bjuA 0344-0353  B
   23.5   97.5   1  2bjuA 0423-0432  B
  157.9   74.4   2  2bkfA 0058-0068  AB
   64.9   77.4   1  2bkrA 0052-0061  B
 -141.8  145.9   6  2bkrA 0116-0130  BABBGA
 -120.4   91.7  10  2bkrA 0149-0167  BBBBBBABAA
 -146.1  125.8   3  2bkxA 0003-0014  BAB
  138.6   78.2   5  2bkxA 0032-0045  BBEAA
 -155.0   75.0  10  2bkxA 0067-0085  BGBBAABAAB
   53.3  105.3   2  2bkxA 0154-0164  BB
   41.5   82.5   2  2bkxA 0179-0189  BB
  160.8   71.0   2  2bkxA 0195-0205  BE
  174.7  128.1   5  2bkyA 0011-0024  BBABB
 -161.9  146.4   1  2bkyA 0040-0049  E
 -144.0   60.9   1  2bl9A 0111-0120  B
  136.1   50.2   2  2bl9A 0150-0160  AB
 -173.0   50.7   3  2bl9A 0170-0181  AEB
  146.9   75.5   1  2blnB 0005-0014  B
 -170.5  114.9   6  2blnB 0149-0163  BBAABB
 -171.3  154.5   5  2bm8K 0086-0099  EAEAG
 -150.0  112.4   6  2bm8K 0134-0148  BBAABA
  172.6   28.8   5  2bm8K 0157-0170  AAGBG
  -30.1   53.3   2  2bm8K 0183-0193  BG
  118.7   49.4   3  2bmoA 0187-0198  BBB
  -46.3   44.2   9  2bmoA 0249-0266  BGBAAEABB
  169.8   98.4   4  2bmoA 0329-0341  AABB
  129.0   65.1   1  2bmoB 0088-0097  B
 -176.9  140.9   5  2bo4E 0005-0018  BBABG
 -152.5    3.4   4  2bo4E 0034-0046  ABBB
 -133.5  120.7  10  2bo4E 0063-0081  BBBABABBBB
 -164.4  144.0   9  2bo4E 0096-0113  BBAABAABB
 -163.8   64.7   8  2bo4E 0126-0142  BBBBAABG
  152.8    9.9   8  2bo9B 0089-0105  BEBAEBBB
  -62.4   40.4   8  2bo9B 0120-0136  BBAAGBBB
 -179.5   43.1   6  2bogX 0040-0054  ABBBBG
 -145.5  126.8   8  2bogX 0154-0170  AEBBGBEB
  149.5   42.7   7  2bogX 0184-0199  GBGBABB
 -173.6   43.0   7  2bonA 0034-0049  BABAAAB
 -161.9  151.6   5  2bonA 0062-0075  BABBG
 -123.7   65.1   1  2bonA 0088-0097  B
 -169.5   69.0   5  2bonA 0115-0128  ABAAG
  177.7   39.3   6  2bonA 0249-0263  BBABBB
 -156.1   61.3   1  2bopA 0006-0015  B
  131.3   30.6   2  2bopA 0053-0063  AB
  177.8  132.5   3  2bryA 0096-0107  EAB
    4.7  106.6   2  2bryA 0132-0142  BB
   52.9   67.5   1  2bryA 0304-0313  B
  175.4  126.1   5  2bsjA 0089-0102  ABGBB
   39.8   90.1   2  2bsyA 0167-0177  BB
   19.9  161.0   9  2btiB 0035-0052  BBAABBBBB
   29.3  109.8   3  2bu3A 0044-0055  AAB
    3.4   95.0   2  2bueA 0028-0038  BB
 -169.1   45.5   6  2bueA 0152-0166  BBBAAB
 -179.0  145.1   3  2bvfB 0042-0053  BAB
 -170.1   51.2   3  2bvfB 0214-0225  BBB
  147.8   36.1   3  2bvfB 0261-0272  ABB
  124.0   61.6   1  2bvfB 0289-0298  B
  116.9   52.1   3  2bvfB 0317-0328  ABB
 -167.1   12.1   7  2bvfB 0376-0391  BAABBGA
 -179.1   89.7   5  2bw3A 0138-0151  AAAAB
 -162.6   29.6   3  2bw3A 0170-0181  BAB
   27.2   79.4   1  2bw3A 0187-0196  B
 -113.8  104.7   2  2bz1A 0050-0060  BB
 -139.6  145.3   3  2bz1A 0146-0157  BAB
  -64.7   89.5   2  2c0cA 0062-0072  BB
 -140.7  146.5   5  2c0cA 0131-0144  BABBB
 -173.6   35.8   6  2c0cA 0167-0181  BGAABA
  177.2   36.1   2  2c0cA 0193-0203  AB
 -141.0  134.8   5  2c0cA 0212-0225  AAABB
  171.3   51.5   3  2c0cA 0235-0246  AAE
 -142.1   20.6   6  2c0gB 0039-0053  BABBBE
 -159.7  133.9   8  2c0gB 0109-0125  BBAABBBB
  174.4  123.8   6  2c0nA 0006-0020  BAGBBB
  134.0   23.7   5  2c0nA 0029-0042  BBBAB
   54.6   91.0   1  2c0nA 0067-0076  B
  -35.0   45.8   3  2c0zA 0035-0046  ABB
  118.3   71.4   1  2c1lB 0139-0148  B
  -99.7   54.4   4  2c1lB 0315-0327  BBGB
  165.2   17.2   4  2c1wB 0228-0240  BGBB
   66.1  101.6   1  2c2iB 0024-0033  B
   46.3   86.3   3  2c36A 0048-0059  BBB
 -154.5   72.3   4  2c3nB 0012-0024  BAAB
 -156.0  134.1   1  2c3nB 0070-0079  E
 -177.5  132.7   4  2c5aA 0033-0045  GAAB
 -178.4  142.3   5  2c5aA 0076-0089  BBAAB
  157.8   31.5   5  2c60A 0045-0058  BBBBB
 -178.9  112.8   3  2c60A 0078-0089  BAB
 -148.2  133.6   4  2c61B 0158-0170  BGBA
 -141.2   63.4   1  2c61B 0192-0201  B
  150.8  117.8   4  2c61B 0219-0231  AABB
  -36.2  136.2   1  2c61B 0254-0263  B
   55.0  108.8   1  2c61B 0335-0344  B
 -172.5   56.1   1  2c6uA 0020-0029  B
 -168.4  139.1   4  2c71A 0010-0022  GBBB
 -112.9   95.5   7  2c71A 0153-0168  ABBBBBB
  178.2   58.2   1  2c71A 0181-0190  B
 -154.6  101.9   3  2c92E 0023-0034  AAB
  152.8   30.4   2  2c92E 0054-0064  AB
  159.0  142.6   4  2c92E 0081-0093  BBAB
  154.5   17.9   2  2c92E 0117-0127  AB
 -133.5  155.6   3  2carB 0013-0024  BAB
   92.2   91.9  10  2carB 0038-0056  BBBBBBBBEB
  156.6   21.1   5  2cayB 0114-0127  AABAG
 -110.4   74.5   2  2cb2E 0012-0022  BB
  124.3   24.4   2  2cb2E 0078-0088  AB
  104.1  106.0   8  2cb2E 0121-0137  BBBBBBAA
  124.2   33.8   3  2cb2E 0166-0177  BBG
  135.6   29.7   2  2cb2E 0252-0262  AB
  147.5   21.0   3  2cc6A 0010-0021  AAB
  -15.6   89.5   3  2ccqA 0043-0054  AAB
 -166.2  121.6   6  2ccqA 0076-0090  BBAABB
   75.7   92.6   1  2cdcB 0036-0045  B
 -160.5  135.3   2  2cdcB 0185-0195  EB
 -156.2   30.7   5  2cdcB 0209-0222  BEBBB
 -148.1  115.0   4  2cdcB 0230-0242  AAAE
   63.2  113.7   5  2cdcB 0302-0315  BBEBB
 -152.4   98.0   3  2cdcB 0338-0349  AAB
  178.3  132.1   3  2cduA 0004-0015  EBB
  169.7  142.5   3  2cduA 0153-0164  EAB
 -131.2   84.5   4  2cduA 0293-0305  BBBB
   41.2  103.3   2  2cduA 0339-0349  BB
 -165.8   56.6   3  2cduA 0392-0403  ABB
 -152.2   50.2   5  2ce2X 0008-0021  BBGAG
  128.7  134.7   8  2ce2X 0055-0071  BBABBBBB
 -176.2   95.9   3  2ce2X 0081-0092  AAB
  173.6  140.9  10  2ce2X 0114-0132  GAABAABABB
 -174.7   56.7   7  2ce2X 0142-0157  BAAAGBG
   30.2   59.1  10  2cfaA 0006-0024  BBBABBGBAB
  128.6   34.5   2  2cfmA 0228-0238  AB
 -153.2   27.3   2  2cfmA 0377-0387  AB
 -127.0   74.2   5  2cfmA 0465-0478  ABGBB
  161.3   55.4   9  2ch5C 0033-0050  BBABAAABB
  140.4   43.2   5  2ch5C 0076-0089  BGAAB
  159.1  150.7   1  2ch5C 0270-0279  E
   91.8   29.3   3  2ch5C 0308-0319  ABB
 -160.0  143.3   1  2chcA 0051-0060  E
 -154.1  157.7   6  2chgC 0042-0056  EBBGAG
 -179.4  106.7   6  2chgC 0073-0087  AABAAE
  -65.2  102.3   5  2chgC 0155-0168  BBBBB
  169.9   86.9   5  2ci1A 0081-0094  BBBAB
  166.6   69.3   3  2ci1A 0179-0190  BAB
 -176.9   55.1   6  2ci1A 0227-0241  BBAAAB
 -149.9   58.8   2  2cibA 0051-0061  BE
   65.9   85.9   1  2ciwA 0047-0056  B
  138.3   22.6   6  2cjaB 0031-0045  ABBBAA
  135.5   20.2   5  2cjaB 0082-0095  BABGB
  135.0   47.1   3  2cjaB 0151-0162  BBB
  147.9   71.2   1  2cjaB 0224-0233  B
   99.1  136.3   4  2cjaB 0319-0331  BAAG
 -171.6  157.7   4  2cmgB 0077-0089  GBAB
 -121.5  139.3   3  2cmgB 0098-0109  BAB
  175.2   23.4   5  2cmgB 0143-0156  ABBBB
  156.0   57.5   6  2cmgB 0169-0183  BBAAAB
   43.4   69.3   3  2cnqA 0047-0058  BBG
   47.9   96.7   1  2cnqA 0123-0132  B
  169.6  135.9   3  2culA 0007-0018  EAB
 -165.6  106.2   9  2culA 0201-0218  BEAAABBEB
 -156.5   71.7   4  2cvbA 0039-0051  BAAB
   42.4  132.7   4  2cvbA 0100-0112  BAAG
 -154.9  128.1   3  2cveA 0024-0035  BAB
 -143.4  149.6   8  2cveA 0059-0075  AGGBBBGA
 -168.4  143.7   7  2cveA 0091-0106  BAGBBAE
  127.9   68.7   1  2cveA 0132-0141  B
  122.6   11.2   3  2cviB 0008-0019  BBG
  151.1   24.5   2  2cviB 0044-0054  AB
   29.9  103.6   3  2cw6C 0008-0019  AAA
 -173.2   33.5   2  2cw6C 0100-0110  AB
  167.8   43.1   6  2cw6C 0175-0189  AAGABB
 -155.4  146.2   4  2cw6C 0206-0218  AAAG
 -132.8   61.8   1  2cx7B 0076-0085  B
  -53.6  126.0   2  2cx7B 0104-0114  EB
  173.5  163.3   5  2cxaA 0044-0057  EEBAB
  104.1  141.4   3  2cxaA 0106-0117  GAB
  134.9   50.5   4  2cxaA 0175-0187  ABBG
 -177.7  103.5   3  2cxaA 0203-0214  BBB
 -110.3   66.9   1  2cxaA 0217-0226  B
  141.7   25.7   3  2cxcA 0040-0051  BBG
  177.5   83.8   4  2cxcA 0071-0083  BBAB
  154.4   29.5   3  2cxcA 0107-0118  BAA
  176.2   26.0   5  2cxhA 0038-0051  BBGBB
 -131.1  134.9   7  2cxhA 0062-0077  BBAEABB
 -178.7   38.2   4  2cxhA 0143-0155  ABAB
 -176.2  163.6   5  2cxiA 0108-0121  GBBBB
  173.0   51.0   2  2cxiA 0235-0245  AB
   75.3   20.0   9  2cxiA 0323-0340  BAABAABAB
 -137.2  129.1   7  2cxnB 0052-0067  AAABBBB
  161.1  152.9   3  2cxnB 0153-0164  BBE
 -164.0   66.8   4  2cxnB 0182-0194  ABAB
  178.2  111.8   6  2cxnB 0207-0221  BAAGAB
 -155.9  161.1   3  2cxnB 0244-0255  BAB
 -161.2  113.9   5  2cxnB 0409-0422  BABBB
  -89.0   93.8   2  2cxnB 0479-0489  BB
 -149.0  146.4   9  2cy5A 0018-0035  BBAAAGBAB
  105.9   15.3   4  2cy5A 0112-0124  BAAE
 -158.4   56.9   1  2cz4C 0079-0088  B
 -162.7   46.8   3  2czlA 0006-0017  BAB
 -175.9  132.0   2  2czlA 0034-0044  BB
  161.7   52.2   5  2czlA 0099-0112  AEAAB
 -174.8  135.1   2  2czlA 0121-0131  BB
 -128.7   46.9   2  2czlA 0141-0151  BE
  130.7   32.2   5  2czvC 0023-0036  ABBBB
 -141.2   89.1   3  2czvC 0071-0082  AAA
  159.8   23.9   2  2czvC 0101-0111  AB
 -150.0   62.9   1  2d00C 0008-0017  B
 -135.6  123.0   3  2d00C 0025-0036  BAB
  170.9  117.3   2  2d0bA 0005-0015  BB
 -151.4  174.9   3  2d0bA 0052-0063  EAA
  100.5   82.6   1  2d0bA 0113-0122  B
   71.4   89.9   1  2d0bA 0155-0164  B
 -111.2  138.5   4  2d0bA 0200-0212  BABB
 -175.8  105.1   8  2d0oC 0034-0050  BBEBBGBA
  156.9   30.3   5  2d0oC 0133-0146  BAABB
  140.8    5.3   3  2d0oC 0161-0172  ABB
  140.0  122.9   5  2d0oC 0296-0309  BBBGB
   83.5  112.3   5  2d0oC 0362-0375  BABBB
   23.6   94.1   3  2d0oC 0385-0396  BBB
  -12.2  108.6   2  2d0oC 0434-0444  EB
  -81.1  126.3   6  2d0oC 0505-0519  BBEABB
  104.0   48.2   4  2d1gB 0040-0052  BGBB
   41.4   54.5   5  2d1gB 0167-0180  ABBEB
  -59.1   24.8   5  2d1gB 0231-0244  ABEBB
  174.6  151.2   6  2d1sA 0081-0095  BBBBAA
 -174.7   32.2   5  2d1sA 0105-0118  BAABB
  129.0   64.6   1  2d1sA 0128-0137  B
 -159.8   45.2   6  2d1sA 0239-0253  ABBAAB
 -177.4  139.1   5  2d1sA 0264-0277  BABAB
  133.6   49.6   1  2d1sA 0287-0296  B
 -148.7  146.3   5  2d1sA 0315-0328  GBBBB
   42.2   86.1   1  2d1sA 0449-0458  B
   82.5   60.3   7  2d1sA 0487-0502  BBGBBBB
  156.9   35.4   5  2d28C 0108-0121  ABAAB
  141.9  113.5   2  2d28C 0132-0142  BB
  162.1   68.3  10  2d48A 0028-0046  BAAABAGBBB
  -96.3   84.3   3  2d4gB 0005-0016  BBB
  -84.3  111.4   2  2d4gB 0040-0050  BB
  -49.2  102.6   2  2d4gB 0085-0095  BB
 -167.6   46.2   4  2d4gB 0117-0129  BGBB
   -2.4  103.2   2  2d4pA 0003-0013  BB
  156.2   33.6   2  2d4pA 0068-0078  AB
 -158.6   31.4   6  2d4pA 0095-0109  BBBAAB
 -175.7  137.3   8  2d59A 0026-0042  GBBABAAB
  149.9   37.8   3  2d59A 0081-0092  ABB
 -166.3   34.4   6  2d59A 0105-0119  BBGABB
 -101.5  174.8   3  2d59A 0127-0138  GBB
  -70.4   79.0   3  2d5bA 0048-0059  ABE
  -14.3  103.4   3  2d5bA 0092-0103  AAB
   -1.6   90.1   1  2d5bA 0159-0168  B
   12.3   69.8   1  2d5bA 0222-0231  B
 -125.3   49.8   6  2d5mA 0046-0060  BBBAAB
 -159.4  129.2   3  2d5wA 0249-0260  BAB
  146.2   87.8   6  2d5wA 0306-0320  BABAAB
 -136.5   84.6   3  2d5wA 0410-0421  BGB
  160.3   78.3   4  2d7jA 0025-0037  AGBA
 -154.8   82.3   4  2d7jA 0049-0061  AABB
 -165.3   51.4  10  2d7jA 0067-0085  BBEABAABAE
 -162.2  147.0   1  2d7jA 0096-0105  E
 -127.0  158.4   6  2d7vB 0123-0137  EABBBB
  178.8  145.1   1  2d81A 0016-0025  E
 -166.0  122.7   7  2d81A 0096-0111  AABAABE
   64.2  129.7   4  2d81A 0157-0169  AGBB
   47.1   92.4   1  2d9rA 0079-0088  B
   99.0  121.1   4  2dbnA 0129-0141  GABB
  -92.3   42.7   5  2dbnA 0176-0189  BBAAB
   49.3   80.3   4  2dbnA 0316-0328  BBBA
 -158.9   52.4   3  2dbsA 0036-0047  AAB
 -179.7  166.9   6  2dbyA 0005-0019  BBBGAG
   48.7   80.3   3  2dbyA 0042-0053  BBB
   63.6   72.8   1  2dbyA 0239-0248  B
 -179.6  136.7   3  2dc1B 0004-0015  EBB
  168.2   41.6   3  2dc1B 0054-0065  BAB
 -168.1   50.9   7  2dc1B 0105-0120  BAEABBG
 -101.3  124.6   2  2dc4B 0006-0016  BB
 -118.5  123.8   3  2dc4B 0074-0085  BAB
 -146.1  154.9   3  2dc4B 0127-0138  BAB
 -166.1   36.1   2  2dchX 0045-0055  AB
  106.0  140.3   1  2dchX 0082-0091  B
 -162.4   45.3   2  2dchX 0148-0158  AB
   73.2   79.9   1  2ddfB 0012-0021  B
  -90.6   80.5   6  2ddmB 0023-0037  ABEBBE
   50.4   85.0   2  2ddmB 0065-0075  BB
 -171.2   43.6   5  2ddmB 0092-0105  BBBAB
 -142.1  154.8   8  2ddmB 0220-0236  BBBBABBG
 -179.7   68.0  10  2ddrB 0017-0035  BBAAABABAG
  142.1   83.7   2  2ddrB 0052-0062  AB
 -132.4   49.5   3  2dduA 0189-0200  BBB
 -147.8  140.8   2  2ddxA 0014-0024  AB
  -84.5  114.5   4  2ddxA 0076-0088  AGGA
  145.6   46.9   5  2ddzE 0073-0086  BBBBB
 -131.5   18.5   5  2de3A 0024-0037  BBBBB
  -99.9   82.1   1  2de3A 0070-0079  B
 -118.9   64.5   1  2de3A 0122-0131  B
   12.0   73.4   9  2de3A 0176-0193  BBBBGABBB
  113.3   48.4   3  2de6C 0165-0176  BBB
 -147.0  127.6   3  2de6C 0301-0312  BAB
   13.1  132.3   9  2dejA 0055-0072  AABABBAGB
  145.0   29.5   9  2dejA 0092-0109  ABBBGAGAG
  135.0   22.1   2  2dgkD 0107-0117  AB
 -154.1   13.8   4  2dgkD 0143-0155  BBBB
  138.7   56.4   9  2dgkD 0366-0383  BBGBBAGBB
 -157.4  127.5   6  2dgkD 0408-0422  BBBGBB
 -149.9  145.5   5  2dh2A 0171-0184  BABAB
 -143.7  110.9  10  2dh2A 0193-0211  BAAAAABBBB
  161.3   68.6   1  2dhdA 0120-0129  B
 -156.1  112.4   7  2dhdA 0255-0270  AABAABB
   92.0   13.4   6  2dhdA 0282-0296  AABBAB
  133.0   63.5   1  2dhoA 0180-0189  B
  156.4   57.5   5  2dkjA 0086-0099  AABAB
  178.0   14.9  10  2dkjA 0167-0185  EBABBABBBB
  -40.2  123.0   3  2dkjA 0195-0206  AAA
 -172.0   30.4   2  2dkjA 0236-0246  AB
 -175.4  145.7   3  2dkoA 0059-0070  GBB
 -144.3   60.7   1  2dm9A 0124-0133  B
   90.1   63.9   1  2dokB 0015-0024  B
  172.6  155.4   3  2dokB 0154-0165  BAB
  152.6  125.8   3  2dp9A 0010-0021  BBB
  169.7  102.9   4  2dplB 0024-0036  BAGB
 -179.0   66.4   7  2dplB 0052-0067  AGABBBG
  -39.1  103.9   7  2dplB 0156-0171  BAAAABB
   94.9   78.0   4  2dplB 0266-0278  BBBB
 -162.6   10.9   6  2dpmA 0039-0053  ABAEAG
 -153.9   51.0   2  2dpmA 0060-0070  AB
 -100.4   88.1   2  2dpmA 0239-0249  AB
  107.7   71.3   1  2dqlB 0089-0098  B
 -162.3  126.4   8  2dskA 0015-0031  AABAABBB
 -169.2  150.6   6  2dskA 0116-0130  BABBBB
 -153.7  138.5  10  2dskA 0177-0195  BBGAGABBBB
  167.5   69.0   1  2dstA 0084-0093  B
 -139.2  128.4   5  2dstA 0104-0117  AAABB
 -141.0   88.8   4  2dtjA 0022-0034  BBBG
 -170.6  144.3   5  2dtjA 0101-0114  GAAAB
  178.8   16.2   6  2dulA 0051-0065  ABAEAG
 -155.9   43.2   2  2dulA 0076-0086  AB
 -118.2  147.2   2  2dulA 0116-0126  EB
  174.1   24.7   8  2dulA 0135-0151  BBBEBAAA
  158.8   42.4  10  2dulA 0162-0180  ABAAAAAGAB
  177.6  149.0   1  2dulA 0233-0242  E
  138.3   40.7   3  2dulA 0362-0373  ABB
 -140.3  132.6   5  2dvmC 0107-0120  BBBAB
 -167.9   27.5   5  2dvmC 0132-0145  BGBBB
 -175.0  127.6   3  2dvmC 0190-0201  EAB
  170.4   32.1  10  2dvmC 0267-0285  BBBBBBGABB
  159.8   27.6   9  2dvmC 0292-0309  ABBABBABB
  148.5    9.2   3  2dwuC 0012-0023  ABA
  173.4   54.0   2  2dwuC 0073-0083  AB
 -131.8   66.0   1  2dwuC 0118-0127  B
   32.1   96.8   2  2dwuC 0145-0155  BA
  147.1   28.3   4  2dwuC 0184-0196  ABAA
  134.4   19.7   3  2dwuC 0239-0250  ABB
   61.6   91.3   2  2dxaA 0091-0101  BB
  -78.0   66.9   1  2dxaA 0144-0153  B
   90.9  122.7   4  2dxqB 0008-0020  BBAA
 -171.1  120.8   7  2dxqB 0117-0132  BBBBBGB
   72.0   42.2   2  2dxuA 0017-0027  AB
 -179.7   49.0   5  2dxuA 0064-0077  BBBBB
 -144.9  109.6   1  2dy0A 0068-0077  B
  107.9   97.1   3  2dy0A 0134-0145  BAG
  -89.5  101.8   4  2dy0A 0163-0175  AAAG
 -163.0  172.4   6  2dy1A 0013-0027  EBBGAG
 -134.3  119.7   4  2dy1A 0078-0090  BBAB
 -168.4   79.6   6  2dy1A 0104-0118  AAAEBB
  -78.5   74.1   3  2dy1A 0189-0200  BBB
  147.8   40.7   2  2dy1A 0387-0397  AB
  134.7   32.6   2  2dy1A 0425-0435  AE
  171.2   38.7   8  2dy1A 0495-0511  ABBGGABB
   68.6   88.9   2  2dy1A 0646-0656  BB
   99.0   63.8   5  2dyiA 0055-0068  BGBAB
 -131.9  157.8   4  2dyjB 0048-0060  BABG
 -168.0   79.9   4  2dyoA 0041-0053  ABBB
   17.2  105.1   4  2e0nB 0128-0140  BBBB
 -176.1  169.9   4  2e0nB 0156-0168  GBAB
  174.4  177.4   7  2e0nB 0177-0192  AGBAAAA
 -138.7  156.8   7  2e11B 0008-0023  BBBBBGB
  112.5  106.6  10  2e11B 0038-0056  BBBGAAAEBB
   32.6   94.3   1  2e11B 0239-0248  B
 -118.9  144.4   4  2e1vA 0047-0059  BBBB
   69.5   91.2   1  2e1vA 0249-0258  B
  171.7   46.6   9  2e2oA 0029-0046  BBABAAAAE
  131.3   44.1   5  2e2oA 0065-0078  BGBAB
  -48.4   77.4   5  2e2oA 0269-0282  AEABB
 -101.5  164.2   3  2e3nA 0080-0091  GBB
 -136.8  146.1   6  2e3nA 0213-0227  AGEBBB
   13.3   84.6   3  2e4tA 0181-0192  EBG
  146.9   43.7   2  2e4tA 0230-0240  AE
 -175.9   76.3   7  2e4tA 0358-0373  BAEGAAB
 -171.3   14.8   6  2e4tA 0389-0403  BEBAAB
  151.8   16.8   4  2e5aA 0008-0020  ABAB
  151.8   41.9   4  2e5aA 0153-0165  AABB
  -71.8   62.9  10  2e5aA 0220-0238  BAABAAABBG
 -158.4  131.0   7  2e5aA 0285-0300  BBAAABB
 -147.7   44.8   2  2e5fA 0036-0046  BE
  174.7  131.5   6  2e5fA 0084-0098  BAAGAB
 -147.5   45.5   2  2e5fA 0192-0202  BE
 -155.6    4.8   4  2e5fA 0241-0253  ABBB
  173.8   14.1   8  2e6fB 0017-0033  BBGBGAAB
  164.6   46.6   4  2e6fB 0098-0110  BBAB
 -168.7  139.4   6  2e6fB 0164-0178  BBBBAB
   97.2  133.7   3  2e6fB 0221-0232  EAA
 -125.7  152.2   5  2e6fB 0248-0261  EGBAB
  -30.7   76.6   1  2e6fB 0270-0279  B
 -170.4   51.6   2  2e6mA 0018-0028  AB
 -146.0   48.5   2  2e6mA 0099-0109  BG
  120.4   27.6   2  2e7jA 0073-0083  AE
  173.4  106.6   4  2e7jA 0097-0109  AABB
   45.9  115.1   1  2e7jA 0304-0313  B
 -173.1  118.9   5  2e7jA 0345-0358  AAABB
  119.9  111.2   2  2e7zA 0075-0085  BB
  130.3   40.7   5  2e7zA 0209-0222  BBBBG
  137.0   61.0   1  2e7zA 0627-0636  B
 -161.2   37.3   8  2e8bA 0020-0036  BBBABBEA
  159.0   28.8   2  2e8bA 0059-0069  AB
 -144.3  139.8   7  2e8bA 0074-0089  BABABBB
  156.6   99.5   7  2e8bA 0102-0117  AABAABB
   77.6  102.3   2  2e8bA 0171-0181  BB
  -78.4  125.8   2  2e8eA 0090-0100  BB
  -38.3  102.9   6  2e9xB 0059-0073  BBAABB
 -162.5  134.7   3  2ebbA 0029-0040  BAB
 -117.3  156.8   4  2ebeB 0063-0075  BABB
   51.6   85.5   1  2eceA 0124-0133  B
   20.4   73.5   4  2eceA 0396-0408  ABAB
  -67.5   91.6   3  2ecuA 0048-0059  AAB
 -144.4  115.6   2  2ecuA 0069-0079  BG
   96.8   12.8   5  2efvA 0015-0028  ABBBB
  101.1  116.2   2  2efvA 0057-0067  BB
 -154.3  113.3   4  2egvA 0076-0088  BBAB
  168.3   53.9   7  2egvA 0103-0118  BAABBAB
 -173.1  163.1   7  2egvA 0182-0197  BBAAEBB
  109.3   63.5   8  2egvA 0204-0220  BBBABBBB
  140.8   32.3   3  2ehbD 0038-0049  ABB
 -106.3  138.6   2  2ehbD 0102-0112  EB
 -128.4  133.5  10  2ehgA 0035-0053  ABBBGBAABB
 -140.4   55.7   2  2ehgA 0073-0083  AB
 -152.8   23.0   8  2ehpB 0011-0027  BBGBBAAB
 -176.3   24.9   4  2ehpB 0047-0059  ABBB
 -133.0  134.1   3  2ehpB 0091-0102  BBB
 -160.8  132.5   3  2ehzA 0014-0025  BAB
  149.0   39.1   2  2ehzA 0070-0080  AB
 -176.3   79.0   4  2ehzA 0153-0165  BBAB
  168.2   18.0   2  2ehzA 0218-0228  AB
 -173.4  129.9   4  2ei9A 0012-0024  AGGB
 -158.1  128.2   6  2ei9A 0094-0108  BBBGBB
  -58.2  124.5   1  2eiyC 0049-0058  G
  149.1   94.0   8  2eiyC 0208-0224  BAEABBBB
  154.8   21.5   5  2ej8A 0026-0039  BBBAB
  126.6   24.3   2  2ej8A 0122-0132  BG
 -135.0  149.2   4  2ejxA 0010-0022  BABB
 -175.7   46.4   2  2ejxA 0100-0110  AB
  177.7   63.2   5  2ek0B 0004-0017  BAABB
  176.0   47.4   2  2ek0B 0031-0041  AB
  167.4   14.4   5  2ekdE 0020-0033  BAAAG
  -91.9  124.3   2  2ekdE 0046-0056  GG
 -176.3   35.7   8  2ekdE 0088-0104  BBBBGBBB
  -26.2  129.4   1  2ekdE 0117-0126  G
 -179.2   61.4  10  2elcD 0076-0094  AEGAGAGBBB
  -78.8   40.8   9  2elcD 0106-0123  BBBBAAGAB
 -168.3  130.9   3  2elcD 0189-0200  BAB
   25.5   87.0  10  2engA 0121-0139  BBGAEAEABB
  -81.1   70.8   3  2engA 0185-0196  BBB
 -154.9  166.1   3  2eplX 0003-0014  GBB
  142.5   17.0   3  2eplX 0050-0061  ABA
  -17.3   91.3   1  2eplX 0265-0274  A
 -156.1  155.4   6  2eplX 0305-0319  BAABAB
 -158.7   84.2  10  2eplX 0334-0352  BBAAAEABBB
  113.3    9.3   6  2eq5B 0011-0025  ABBBAB
 -124.1   85.2  10  2eq5B 0041-0059  BBGBAAEBAB
 -179.5  144.3   6  2eq5B 0080-0094  BAAGBG
  170.6   43.2   2  2eq5B 0178-0188  AB
  130.4   33.6   4  2erfA 0192-0204  BGBB
  125.8   67.0   1  2ethB 0102-0111  B
   41.0   83.1   1  2etjA 0082-0091  B
 -169.1  167.6   3  2etvA 0030-0041  EBG
 -152.4  166.1   3  2etvA 0101-0112  GBB
  168.5   88.7  10  2etvA 0122-0140  BAEBAABAAB
   42.2  150.0   2  2etvA 0196-0206  GB
   12.1  112.9   2  2etvA 0219-0229  BB
  165.0   67.6   9  2etvA 0268-0285  BBAABGEBB
 -100.7   47.0   2  2ew0A 0101-0111  AB
  102.4   34.6   3  2ew0A 0128-0139  BBG
  138.0   80.5   7  2ewcC 0028-0043  BBGBGBB
  133.1   12.5   2  2ewcC 0068-0078  AB
   75.0   79.0   1  2ewfA 0096-0105  B
  106.5   54.1   3  2ewfA 0264-0275  BAA
 -139.2  132.5   4  2ewfA 0474-0486  BABB
 -168.4   31.0   4  2ewfA 0516-0528  ABBB
  176.9  126.8   8  2ex2A 0083-0099  BAGBAABB
   67.7  102.7   3  2ex2A 0226-0237  BAB
   -4.4   83.1   3  2ex2A 0270-0281  BBB
 -125.7   59.7   2  2ex5A 0121-0131  AB
 -166.9  171.7   6  2eyuA 0029-0043  EBBGAG
 -148.4  152.4   7  2eyuA 0077-0092  BGAABAB
  166.2  112.5   3  2eyuA 0104-0115  BAB
  110.5   33.9   4  2eyuA 0128-0140  ABAB
 -105.3   76.4   3  2eyuA 0183-0194  BBB
   64.8   95.7   2  2ezvB 0184-0194  BB
   61.0   93.3   1  2ezvB 0219-0228  B
 -170.2   80.0   3  2f01B 0098-0109  BBB
  134.3   60.0   5  2f06A 0011-0024  BEGAE
  136.1   43.4   2  2f06A 0050-0060  AB
 -150.3   85.5   4  2f06A 0078-0090  BBBG
  116.9   28.2   2  2f06A 0116-0126  AB
 -131.4   97.5   4  2f1fB 0009-0021  BBBG
 -157.6  153.2   3  2f1fB 0050-0061  BGG
 -120.1   97.1   2  2f1fB 0091-0101  BB
 -138.6   59.3   1  2f1fB 0125-0134  B
 -145.3  140.2   7  2f1nA 0020-0035  AGBBAAA
 -152.1  153.0   7  2f1nA 0145-0160  BBBBBGB
  -65.4  137.7   4  2f1nA 0183-0195  AGBB
    1.7   97.9   3  2f23A 0118-0129  AAB
  127.7   62.3   4  2f2hB 0240-0252  BBAB
 -144.8  131.2   8  2f2hB 0272-0288  AEAABBAB
  177.2   73.4   4  2f2hB 0385-0397  BAAB
 -161.7  111.6   7  2f2hB 0477-0492  AEBBBBB
  158.3   86.5   8  2f2hB 0510-0526  GEABABBB
  155.6   20.4   4  2f46B 0025-0037  BBBB
  175.1  132.4   9  2f46B 0076-0093  BBBBAAABB
 -172.8  153.3   4  2f46B 0106-0118  BAAG
  173.6  113.3  10  2f48A 0029-0047  BBBBBBBABG
  178.3  111.6   6  2f48A 0078-0092  EBBBBG
  113.0   42.4   3  2f48A 0108-0119  BGE
   75.1  101.5   1  2f48A 0123-0132  B
 -122.4   59.7   1  2f48A 0172-0181  B
  132.1   37.9   5  2f48A 0248-0261  BGEAB
   -8.3   59.8  10  2f48A 0424-0442  BAAAAABBBB
  -35.5   76.6   9  2f48A 0497-0514  BBBBBBAAB
 -123.4   92.8   5  2f4iC 0104-0117  ABBBE
  129.0  138.0   3  2f4mA 0126-0137  BAB
  170.7   16.8   6  2f4nA 0017-0031  AAEAAB
  162.7   40.2   7  2f4nA 0050-0065  AABBBGB
  -94.9  103.5   4  2f4nA 0105-0117  BAGA
   20.1   78.4   2  2f4pC 0132-0142  BB
 -113.0  167.0   6  2f5gB 0064-0078  BBAABB
  -90.8  124.9   4  2f5gB 0108-0120  EBBB
 -161.9   27.0   2  2f5tX 0003-0013  AB
  146.4   55.5   1  2f5tX 0028-0037  B
 -107.6   50.0   2  2f5tX 0107-0117  AB
  173.5   24.4   2  2f5tX 0142-0152  AB
   96.0   19.6   3  2f5uA 0014-0025  AAB
 -163.0   75.0   9  2f62A 0042-0059  BAABGBBAB
 -175.1   99.7  10  2f62A 0072-0090  ABBBGEABBB
  -43.0   95.0   2  2f6kA 0008-0018  BB
  168.6   12.9   9  2f6kA 0054-0071  BBBBABAGB
  163.3   55.8   6  2f6kA 0093-0107  BBABAB
  158.6  135.0   7  2f6kA 0237-0252  ABEBABA
  176.1   26.8   5  2f6rA 0080-0093  BBGAG
   87.7  102.7   2  2f6rA 0205-0215  BB
 -175.0  104.4   4  2f6rA 0248-0260  AABB
 -126.8  171.8   7  2f7vA 0098-0113  EBGAABA
  154.5   37.3   8  2f7vA 0128-0144  AAAABBGB
 -154.4  174.0   6  2f7vA 0249-0263  BBBGBB
 -179.7   14.6   6  2f8lA 0134-0148  ABAEAG
 -160.4   40.7   2  2f8lA 0164-0174  AB
  167.8   97.5   6  2f8lA 0317-0331  BABAAB
   63.4   66.4   2  2f9hA 0071-0081  BA
  140.9   87.1   5  2f9iA 0122-0135  BAEAB
 -114.9   45.1   6  2f9iA 0167-0181  AEBBBB
  124.2   71.1   1  2fa1B 0030-0039  B
 -150.9   40.5   2  2fa1B 0067-0077  AB
  139.4   72.1   1  2fa1B 0108-0117  B
  119.5   66.3   1  2fa5B 0107-0116  B
 -138.9  109.5   4  2fa8A 0013-0025  AAAG
  174.3  119.5   3  2faoA 0099-0110  BAB
  157.8   25.6   5  2faoA 0139-0152  BAABB
 -133.6  153.7   6  2faoA 0181-0195  BBBABB
 -111.4  117.7   2  2faoA 0253-0263  BB
  170.5   34.6   3  2fb0A 0011-0022  BAA
  123.9   41.8   2  2fb0A 0057-0067  AB
 -103.6   96.5   2  2fb5A 0115-0125  BB
  177.3   70.8   4  2fb6A 0012-0024  ABAB
  119.4   72.1   2  2fb6A 0044-0054  BE
  -68.1   74.2   1  2fb6A 0096-0105  B
  -99.5   56.4   4  2fbaA 0417-0429  BBGB
  122.7   66.6   1  2fbiA 0094-0103  B
  179.7  156.5   5  2fcaB 0043-0056  GAEAG
 -177.7  130.6   3  2fcaB 0066-0077  BAB
  134.8   39.6   3  2fcaB 0091-0102  BBB
 -173.2  152.8   7  2fcaB 0113-0128  GBBAGAB
 -150.7   38.1   2  2fcaB 0151-0161  AB
  174.0   29.9   2  2fcjA 0008-0018  AB
 -175.6  140.9   6  2fcjA 0029-0043  AGEBBB
 -173.0  137.6   4  2fcjA 0054-0066  BBBB
   65.1  104.8   4  2fckA 0017-0029  BBAA
 -177.3   31.9   4  2fckA 0137-0149  BAAB
 -167.6   53.9   1  2fclA 0058-0067  B
   -6.2   78.7   1  2fclA 0138-0147  B
   29.9   71.2   3  2fctB 0026-0037  ABB
  155.5   83.1  10  2fdoA 0053-0071  BBBAAABBBB
  137.1   37.2   3  2fdrA 0105-0116  ABB
 -170.6   29.7   2  2fdrA 0165-0175  AB
  177.4  153.9   8  2fdrA 0184-0200  AABAABBA
  169.5   25.5   2  2fdrA 0207-0217  AB
 -159.1   31.8   2  2feaA 0168-0178  AB
 -155.7   62.6   1  2feaA 0185-0194  B
 -144.8  120.0   3  2feaA 0202-0213  BAB
  169.3  156.1   1  2fexA 0098-0107  E
 -178.5   14.5   4  2fexA 0151-0163  BAAB
  169.2   34.1   2  2ffgA 0062-0072  AB
 -149.5   53.3   2  2fg9A 0023-0033  AB
 -133.8   25.7   3  2fg9A 0068-0079  BAB
 -158.5   48.0   2  2fg9A 0121-0131  AB
 -149.5   64.5   2  2fgtA 0036-0046  AB
   31.8  123.8   2  2fgtA 0144-0154  BA
 -111.1   68.4  10  2fgtA 0186-0204  BBEBGBAEBB
   55.4  104.3   3  2fgtA 0342-0353  BAG
   16.0  123.5   9  2fh5A 0025-0042  BEAABBEAE
 -103.6  127.0   1  2fh5A 0078-0087  G
  177.0   22.6   6  2fhpA 0048-0062  ABAEAG
  159.6   35.4   2  2fhpA 0072-0082  AB
 -121.3  150.6   2  2fhpA 0098-0108  BB
  154.9   20.9   8  2fhpA 0120-0136  BBBAAABA
 -164.7  150.1   5  2fhxB 0043-0056  EBBAB
  154.1  127.3   5  2fhxB 0071-0084  BABAB
 -161.8  129.1   7  2fhzA 0068-0083  BBBBABA
 -147.2  156.1   4  2fi1A 0102-0114  BABB
 -160.3   41.4   2  2fi1A 0157-0167  AB
 -153.6  121.9   3  2fi1A 0175-0186  BAB
 -163.9  137.9  10  2fi9A 0044-0062  BBBABABBBA
 -178.2  149.8   9  2fi9A 0073-0090  AEABBBBBB
 -139.8   63.2   1  2fi9A 0099-0108  B
   93.0   70.4   1  2fipE 0085-0094  B
  120.1   49.0   2  2fiuB 0012-0022  AB
  125.7   28.5   2  2fiuB 0059-0069  AB
   20.7  105.8   2  2fiwA 0010-0020  BB
  151.6   41.4   8  2fiwA 0088-0104  BAAABGAG
  151.8   34.9   3  2fiwA 0121-0132  BAA
 -115.7   60.6   1  2fkcB 0095-0104  B
 -146.9   58.6   4  2fkkA 0043-0055  BBAB
  144.6   33.3   8  2fl4A 0076-0092  BAAABGAG
 -169.1   29.4   4  2fl4A 0110-0122  BAAB
 -149.4  162.7   6  2fnaA 0034-0048  EBBGAG
  -86.2  147.7   1  2fnaA 0142-0151  G
  160.5   31.5   2  2fnaA 0175-0185  AB
    4.1   88.9   5  2fnaA 0203-0216  BBBBB
  143.6   29.7   2  2fnaA 0345-0355  AB
 -155.2  131.6   6  2fnoB 0021-0035  BBBBBB
 -171.1  140.1   1  2fnoB 0082-0091  E
  130.8   25.2   2  2fnuA 0051-0061  AB
 -174.2   24.9   5  2fnuA 0077-0090  BABBB
 -156.9   33.9   2  2fnuA 0193-0203  AB
 -164.4   53.3   1  2fnuA 0288-0297  B
  143.6   57.5   7  2fnuA 0345-0360  BBBAABB
 -132.8   64.4   1  2fphX 0034-0043  B
 -104.2  162.6   5  2fphX 0089-0102  GEBAB
 -129.0  123.5   2  2fpnA 0028-0038  BB
  158.3   37.6   6  2fpnA 0097-0111  ABBBAB
   69.7   77.7   3  2fpnA 0133-0144  BAB
 -159.4  102.6   8  2fqmF 0019-0035  BBBBBGBB
  178.0   34.1   9  2fqxA 0009-0026  ABABAAAGB
 -165.5  115.7   3  2fqxA 0042-0053  BAB
  169.1  160.7   3  2fqxA 0067-0078  EAA
   11.9   83.0   1  2fqxA 0105-0114  B
  170.6   28.8   6  2fqxA 0134-0148  ABABEA
 -166.9  142.1   6  2fqxA 0165-0179  AGBAAB
 -161.5  161.7   2  2fqxA 0193-0203  AE
    9.8  107.3   1  2fqxA 0243-0252  B
  179.7   49.5  10  2fr5C 0087-0105  ABAABBBBBB
   93.7  130.4   4  2freA 0059-0071  AABA
   29.3  104.7   2  2freA 0104-0114  BA
  153.5   38.1   4  2fsjA 0126-0138  BAAA
  -90.0   94.4   2  2fsjA 0168-0178  BG
    7.0   71.2   3  2fsjA 0220-0231  BBB
   23.8  118.2   2  2fsjA 0263-0273  EE
  161.7  160.1   2  2fsjA 0301-0311  EA
 -164.9   43.8   4  2fsqA 0047-0059  BBGB
  145.5   19.0   2  2fsqA 0145-0155  AB
 -109.5   76.0   3  2fsrA 0036-0047  BBB
  145.0   48.4   8  2fsrA 0117-0133  BBGABGAG
 -163.7   40.1   4  2fsrA 0151-0163  BAAB
   52.3   82.6   1  2ft0B 0018-0027  B
 -130.2   92.6   3  2ft0B 0058-0069  AAB
 -139.2  162.7   3  2ft0B 0178-0189  EBG
 -129.5   93.7   3  2ft0B 0207-0218  AAB
 -154.9  119.7   4  2ftrA 0014-0026  BBAB
  130.3   35.5   2  2ftrA 0066-0076  AB
 -124.8  149.8   4  2fueA 0049-0061  BABB
  -75.5  132.4   8  2fueA 0136-0152  BAAEAABB
  -23.7   71.3   5  2fueA 0191-0204  BGABA
 -154.5   11.6   8  2fueA 0215-0231  ABABBGBA
 -138.6  131.6   3  2fueA 0237-0248  BAB
  -34.5  102.6   3  2furA 0062-0073  AAB
 -154.9   49.4   2  2furA 0112-0122  AB
 -140.4  145.0   6  2fvvA 0072-0086  BBBGBB
    8.6  109.2   4  2fvvA 0123-0135  BABB
  171.9   49.5   5  2fvyA 0007-0020  ABAAB
 -151.5  125.6   4  2fvyA 0038-0050  AGGB
 -175.2   46.0   4  2fvyA 0063-0075  BBAB
 -175.5  147.1   5  2fvyA 0088-0101  GBBBB
   23.2   79.3   2  2fvyA 0107-0117  BB
  160.9   82.1   5  2fvyA 0145-0158  BBBGB
 -140.8  114.6   4  2fvyA 0178-0190  AGGB
  157.7   21.7   2  2fvyA 0207-0217  AB
   -9.3   69.2   2  2fvyA 0253-0263  BB
  112.9  105.0   1  2fvyA 0296-0305  B
  167.6   45.8   2  2fwhA 0014-0024  AB
  127.7  102.0   4  2fwhA 0037-0049  BAAB
  152.3  118.1   5  2fwhA 0070-0083  AAAGB
 -103.0  157.3   6  2fx5A 0053-0067  BBBGBB
  130.9   33.8   8  2fx5A 0080-0096  ABABAAAG
 -161.2  115.6   7  2fx5A 0171-0186  AABAABB
  119.7   71.3   1  2fxaD 0106-0115  B
  154.8   60.8   3  2fy7A 0071-0082  BGB
  131.2   52.8   7  2fy7A 0103-0118  BEABBBB
  -98.0  127.2   2  2fyfB 0101-0111  GE
 -176.6   77.3   2  2fyfB 0124-0134  AE
   91.0   71.9   1  2fyfB 0233-0242  B
  138.8   11.4   5  2fyfB 0337-0350  BAABB
 -164.4  116.3   6  2fyfB 0372-0386  ABAABB
 -167.1  135.5   8  2fzvA 0062-0078  BABABABB
 -155.3  152.5   6  2fzvA 0167-0181  BABBBB
  145.5   26.6   3  2g0cA 0045-0056  BGG
  163.9   58.4   7  2g0wA 0122-0137  BBABBBB
 -154.0  156.9   9  2g0wA 0152-0169  BBAABABAB
  175.8  137.5   3  2g1uA 0023-0034  EAB
  178.3   30.8   2  2g1uA 0047-0057  AB
  168.5   50.5   4  2g1uA 0088-0100  ABAB
 -160.0  127.1   3  2g1uA 0115-0126  BAB
   81.9  110.2   1  2g1uA 0133-0142  B
  171.2   32.8   3  2g2cA 0049-0060  BBE
  171.2  169.7   9  2g2cA 0074-0091  EGABABAAB
  148.8   54.1   3  2g2cA 0137-0148  BAB
 -153.9   27.6   4  2g2qB 0007-0019  BBGB
  108.3   25.6   6  2g30A 0173-0187  BGBABB
  171.9   27.2   2  2g30A 0237-0247  AB
 -157.0   27.2   2  2g3aA 0114-0124  AB
  131.1   67.9   1  2g3rA 0106-0115  B
  155.4   59.0   5  2g3wB 0029-0042  BAABB
  164.8  150.1   4  2g3wB 0082-0094  EBBB
  176.8   49.6   3  2g3wB 0104-0115  BGE
   35.7   95.2   2  2g3wB 0131-0141  BB
  179.0   57.1   1  2g40A 0072-0081  B
 -147.3   19.4   7  2g40A 0109-0124  BABBBBB
  171.8   59.5   4  2g5gX 0047-0059  BAAB
   47.4   79.0   2  2g5gX 0139-0149  BB
 -139.6  128.4   1  2g8lB 0250-0259  E
  164.7   69.1   2  2g8lB 0272-0282  AB
   35.7   46.6   3  2g9wB 0069-0080  ABB
 -161.7  176.8   6  2ga8A 0028-0042  BBBGAG
  -61.8  114.1   2  2ga8A 0294-0304  BB
  175.5  139.4   3  2gagB 0025-0036  EAB
  168.7   57.4   2  2gagB 0109-0119  AB
  143.4   62.4   1  2gagB 0135-0144  B
  165.1   66.0   2  2gagB 0222-0232  BA
 -160.9  163.1   6  2gagB 0349-0363  GAEAAA
 -174.1  130.2   5  2gagC 0044-0057  BBBGB
 -167.2   50.3   4  2gagC 0091-0103  BBBA
 -166.5  161.9   2  2gagC 0125-0135  EA
  179.3   29.4   3  2gakA 0090-0101  ABG
 -177.5   31.1   5  2gakA 0115-0128  BAABB
   85.0  123.2   2  2gakA 0343-0353  BB
  111.0  112.4   6  2gakA 0362-0376  BBAAAB
  114.5   38.4   2  2ganB 0005-0015  AB
  153.8   39.4   8  2ganB 0112-0128  BAAABGAG
   17.8  131.4   1  2gauA 0083-0092  G
  103.2   60.0   2  2gauA 0217-0227  AB
  172.3   89.3   4  2gaxB 0009-0021  AABB
 -129.5   62.3   1  2gaxB 0061-0070  B
  111.3   46.3   1  2gb3E 0106-0115  B
  151.5  100.6   3  2gb3E 0131-0142  BBB
 -145.0   45.8   2  2gb3E 0256-0266  AB
  -50.6  128.1   5  2gb3E 0332-0345  BBBAB
 -153.6  113.3   4  2gb3E 0378-0390  BABB
 -170.4   23.4   6  2gb4B 0072-0086  BGAEAB
 -170.9   44.0   2  2gb4B 0095-0105  AB
 -112.2  154.7   2  2gb4B 0137-0147  BB
 -170.3   48.1   8  2gb4B 0156-0172  BGAAAABB
   72.0   89.7   3  2gb4B 0226-0237  ABB
  -60.6  160.8   2  2gb7D 0161-0171  AE
  178.9   11.6   5  2gb7D 0180-0193  ABAEA
  175.5   21.3   6  2gb7D 0206-0220  ABAABB
 -115.8   70.5   1  2gb7D 0228-0237  B
  145.4  120.7   1  2gd9B 0124-0133  B
 -179.7   63.0   3  2gdqB 0049-0060  BBB
  170.5   63.4   3  2gdqB 0132-0143  BBA
 -159.0  105.0   5  2gdqB 0159-0172  BGABB
 -151.0  155.5   6  2gdqB 0188-0202  AGGABB
 -173.5  148.9   7  2gdqB 0215-0230  GABBAAB
 -158.5   95.1   6  2gdqB 0239-0253  GAABAE
  127.0  105.0  10  2ge7B 0074-0092  BBBBBBAABA
   54.0   78.6   1  2geyC 0040-0049  B
  172.3  142.6   3  2gf3A 0007-0018  GBB
 -132.6   97.0   7  2gf3A 0049-0064  BABBAAE
  -41.8  107.1   4  2gf3A 0092-0104  BGAB
  165.2  150.1   1  2gf3A 0117-0126  E
   24.6   81.5   2  2gf3A 0197-0207  BA
 -171.3  178.5   6  2gf3A 0338-0352  GAGGAA
  125.1   41.9   3  2gffA 0008-0019  BAA
  132.4   32.7   2  2gffA 0054-0064  AB
  164.2  103.3   3  2gfqB 0027-0038  AAB
  113.9   41.8   9  2gfqB 0069-0086  ABBAAABBG
 -143.5  145.6   6  2gfqB 0215-0229  EEBAAG
  155.1  114.9   7  2ggcA 0112-0127  EBABBBG
 -168.8  110.4   5  2ghsA 0289-0302  ABGBB
   62.0   52.3   3  2ghtB 0054-0065  BBG
 -136.5  163.6   4  2ghtB 0074-0086  BABB
 -149.1  114.7  10  2ghtB 0144-0162  BBBBAABAAB
 -124.0  152.2   3  2ghvC 0052-0063  GBB
   69.8   52.7   2  2giaA 0095-0105  BA
  116.2   78.8   1  2giaA 0166-0175  B
   76.9  112.2   2  2giaB 0066-0076  BB
  150.2  154.2   1  2giaB 0126-0135  E
 -154.7  179.3   5  2gj2D 0014-0027  BABAA
   66.0   40.3   1  2gj2D 0056-0065  A
   53.4   70.5   1  2gj3B 0028-0037  B
  -77.8   77.2   1  2gj4A 0079-0088  B
 -124.8  113.2   3  2gj4A 0118-0129  BAB
 -147.9  121.9   5  2gj4A 0325-0338  EAAAA
  160.4   32.2   2  2gj4A 0441-0451  AB
  165.8  150.3   7  2gj4A 0593-0608  EBBBAAB
  145.4   43.3   4  2gj4A 0632-0644  BGBB
 -149.6   42.6  10  2gj4A 0652-0670  ABBBGABAAE
 -111.3   34.5   4  2gj4A 0677-0689  BBBE
   47.0   76.7   5  2gk4A 0022-0035  BABAG
 -160.2  128.8   3  2gk4A 0065-0076  BAB
  -13.1   63.0   4  2gk4A 0138-0150  BBBA
  145.3   24.7   4  2gk4A 0161-0173  BGBB
  167.3   33.7   2  2gk4A 0211-0221  AB
  179.1  139.9   9  2gkeA 0015-0032  AAABBBBBB
 -150.3  164.7   8  2gkeA 0161-0177  BABAAABB
 -158.3  159.7   3  2gkgA 0009-0020  BAB
 -171.7   39.8   2  2gkgA 0033-0043  AB
  -98.2   72.6   1  2gkgA 0085-0094  B
  176.0  103.0   4  2gkgA 0105-0117  BBBB
 -168.5   21.3   5  2gkpA 0043-0056  BAABB
  159.2  135.1   4  2gkpA 0145-0157  AABB
  171.4   17.6   4  2glzB 0049-0061  ABBB
   -0.8   76.7   1  2glzB 0097-0106  B
 -127.5  151.7   2  2gm3E 0107-0117  EB
 -163.9  122.6   3  2gmhB 0039-0050  GGB
 -131.8   39.9   6  2gmhB 0209-0223  BAEBGB
 -169.1  133.6   9  2gmhB 0291-0308  AABABAABB
  161.4   62.8   1  2gmqA 0037-0046  B
 -166.6  171.3   4  2gnoA 0022-0034  BABA
   19.6   90.3   4  2gnoA 0135-0147  BBBB
  147.5   32.3   7  2gnpA 0026-0041  BBBAABB
  153.6   62.9   3  2gnpA 0061-0072  BBE
 -114.0   78.0   2  2gnpA 0158-0168  AB
 -167.4  127.9   3  2gnpA 0225-0236  BBE
 -111.8  143.5   5  2gnxA 0249-0262  ABBBB
  178.8   38.3   8  2gnxA 0305-0321  BEBBBAAB
  130.9   34.9   2  2go8A 0063-0073  AB
  163.9   59.3   2  2gqtA 0026-0036  AB
 -178.9   78.4   5  2gqtA 0236-0249  AGABB
 -178.0  141.9   3  2gqwA 0011-0022  EAB
  176.3  140.3   3  2gqwA 0149-0160  EAB
  -31.3   73.5   1  2gqwA 0237-0246  B
  100.9  116.3   3  2gqwA 0285-0296  BAB
 -176.5  156.2   2  2gqwA 0366-0376  GB
 -105.9   98.4   3  2grvB 0252-0263  AEB
 -164.8   66.0   3  2grvB 0273-0284  BBB
  153.1   14.8   9  2grvB 0304-0321  BAABAAAAB
 -159.4   95.0   3  2grvB 0415-0426  AAB
 -168.1   55.8   1  2grvB 0444-0453  B
 -155.4   61.7   4  2grvB 0467-0479  BGBB
  152.1   51.4   5  2gs5A 0114-0127  BAABB
  105.1   36.1   3  2gs5A 0139-0150  BBG
  128.0   29.0   3  2gsoA 0252-0263  BBG
 -167.2   55.2   1  2gsoA 0305-0314  B
 -148.7  133.3   4  2gt1B 0004-0016  BABE
  169.0   41.5   4  2gt1B 0090-0102  AAGB
  176.5   84.4   7  2gt1B 0112-0127  BAAABAB
  133.0   49.1   7  2gt1B 0130-0145  BBBABBB
  175.7   63.5   4  2gt1B 0213-0225  BBAB
 -172.9  118.6   5  2gt1B 0236-0249  BBBBB
 -124.8  111.7   2  2gt1B 0258-0268  BB
 -116.5  166.6   6  2gtiA 0043-0057  BABABB
  174.9  138.9   5  2gtiA 0117-0130  AABBG
 -154.5   67.6   3  2gtiA 0322-0333  BBB
 -173.6   74.3   8  2guiA 0052-0068  BBAGBBBB
  110.1   34.3   2  2guiA 0098-0108  BG
 -119.5   80.8   1  2gukB 0068-0077  B
   41.5   93.4   2  2gumB 0087-0097  BB
  162.9   29.0   5  2gupA 0031-0044  BBBAB
  -30.0   89.0   5  2gupA 0267-0280  BABAA
 -178.9  130.0   3  2gv8B 0010-0021  EAB
  172.0  139.9   3  2gv8B 0216-0227  EAB
  173.5   21.1   8  2gviA 0050-0066  ABBAABBG
   35.3   82.9   1  2gviA 0102-0111  B
  164.3   30.9   2  2gwdA 0104-0114  AB
 -171.4   77.9   4  2gwdA 0182-0194  BBAB
  151.3   48.6   3  2gwfA 0040-0051  ABB
   41.5   51.3   2  2gwfA 0134-0144  BG
 -163.8   64.9   4  2gwmA 0081-0093  BAAB
   92.8  125.0   3  2gwmA 0162-0173  BGB
   92.4   74.0   1  2gxgA 0094-0103  B
 -173.3  163.0   6  2gxqA 0042-0056  BBBGAG
 -156.6  134.9   3  2gxqA 0076-0087  BAB
 -162.7   96.2   5  2gxqA 0102-0115  BBGBB
  133.3   55.7   1  2gxqA 0124-0133  B
  -78.5  133.6   1  2gxqA 0149-0158  G
 -150.2    4.9   4  2gxqA 0180-0192  ABBB
  137.0   57.5   2  2gzsA 0046-0056  BG
  133.9   16.0   7  2gzsA 0077-0092  BBABABB
  156.2  158.1   1  2gzsA 0146-0155  E
 -138.5  134.5   5  2gzsA 0239-0252  BBGBB
  168.9  128.3   3  2h1tB 0104-0115  BBA
   15.5   64.9   6  2h1vA 0010-0024  AEBBAB
  141.3   24.4   9  2h1vA 0110-0127  BBABBBAAB
   32.7  118.4   7  2h1vA 0141-0156  BABAAAB
 -176.6  159.3   8  2h1vA 0252-0268  BAABABBB
  -47.8   80.8   8  2h1vA 0283-0299  BBBBAEAB
  107.0  107.9   6  2h21A 0267-0281  BBAABA
 -166.2  109.1   8  2h21A 0296-0312  BGBBBBBG
  167.7  120.9   5  2h30A 0043-0056  BBAAB
   52.9  144.0   4  2h30A 0105-0117  BBGG
  171.7  141.8   4  2h30A 0137-0149  EBBB
  154.8   38.2   4  2h62C 0076-0088  BABG
  170.3  137.7   3  2h88N 0022-0033  EAB
 -142.1  114.4   5  2h88N 0322-0335  AAABB
   87.2   73.9   1  2h8eA 0025-0034  B
  115.0   85.0   7  2h8eA 0061-0076  ABABBBB
 -154.4  139.8   3  2h8gB 0030-0041  BAB
  111.2   53.8   8  2h8gB 0136-0152  AABBBBBA
 -167.9  152.3   7  2h8gB 0175-0190  BABABBB
  -69.8   58.8   1  2h8gB 0198-0207  A
  165.4  119.3   6  2h8gB 0224-0238  AABABB
  174.7  103.9   4  2h9aA 0097-0109  AABB
 -162.2  139.4   5  2h9aA 0132-0145  AAAGB
 -142.6  147.6   2  2h9aA 0159-0169  BB
  142.3   89.5   3  2h9aA 0182-0193  BAA
 -138.9  148.4   3  2h9aA 0204-0215  BBE
 -151.0  112.1   5  2h9aA 0229-0242  AGBAB
 -172.2  110.7   5  2h9aA 0264-0277  BABAB
  164.8   18.6   4  2h9aA 0290-0302  ABAB
   35.2   53.2   6  2h9aA 0363-0377  BAGGBB
  152.5   65.4   1  2h9aA 0404-0413  B
 -112.9  114.6   4  2h9aA 0425-0437  BBAB
  -72.3   50.8   8  2h9aB 0052-0068  ABBBAABB
 -149.2  118.8   4  2h9aB 0126-0138  BAGB
  171.8   66.9   4  2h9aB 0155-0167  BAAA
 -141.6  143.6   4  2h9aB 0177-0189  BBGB
 -156.3  122.5   9  2h9aB 0205-0222  AGBBBBGAG
   27.6   89.0   1  2h9aB 0242-0251  B
  167.4   33.9   2  2h9aB 0290-0300  AB
 -127.0  130.1   2  2h9bA 0123-0133  BB
  144.0   61.7   8  2h9bA 0192-0208  BBABBBBB
 -146.5  125.8   3  2h9bA 0221-0232  BAB
 -153.0   84.1   5  2h9bA 0272-0285  AABAB
  178.7  141.8   6  2ha8A 0028-0042  AAABAB
  -69.4  101.8   2  2ha8A 0081-0091  BB
  -54.3   87.5   2  2halA 0201-0211  BB
  147.7  125.2   2  2hbaB 0018-0028  BB
 -101.2   88.9   2  2hbaB 0036-0046  BB
  -96.6   92.5   5  2hbvA 0010-0023  BBBBB
  156.8   54.1   6  2hbvA 0117-0131  BBBAAB
  159.5  119.6   5  2hbvA 0266-0279  ABAGB
   11.0   98.0   6  2hbwA 0202-0216  BBAABB
  -58.7   59.6   1  2hcfA 0016-0025  B
   60.5   52.7   3  2hcfA 0092-0103  BBG
 -107.3  171.9   4  2hcfA 0114-0126  BABB
  167.7   33.1   7  2hcfA 0139-0154  BAAABAB
 -156.9   43.5   2  2hcfA 0175-0185  AB
 -157.1  167.0   6  2hcfA 0194-0208  AABABB
 -160.0   39.7   5  2hcfA 0213-0226  ABAAB
  170.5   58.1   1  2hd9A 0006-0015  B
 -143.8   58.0   1  2hd9A 0022-0031  B
  -43.8   82.4   1  2hd9A 0101-0110  A
   96.1   66.5   1  2hd9A 0130-0139  B
  169.0   68.5   2  2hdiB 0052-0062  AB
 -133.3  155.9   4  2hdoA 0102-0114  BABB
 -148.9   43.5   2  2hdoA 0160-0170  AB
  138.1   49.3   2  2hdoA 0196-0206  AB
  172.6  138.9   3  2heuB 0022-0033  BAB
  165.9   60.0   4  2heuB 0051-0063  BBBG
  164.4  136.5   5  2heuB 0074-0087  BBAAB
  -75.9   97.8   1  2heuB 0255-0264  A
  178.3   84.6   5  2heuB 0297-0310  AABAB
  147.7   37.0   3  2hewF 0108-0119  BBB
 -135.5  161.8   4  2hf2A 0043-0055  BABB
 -169.5   90.8   4  2hf2A 0115-0127  AABB
 -165.6  136.1   2  2hf2A 0152-0162  BB
   40.2   45.5   5  2hf2A 0186-0199  BAABB
 -154.4   32.9   2  2hf2A 0214-0224  AB
 -154.8   17.5   5  2hf2A 0231-0244  BAABB
  162.7   26.7   7  2hfsA 0060-0075  ABBBBBG
 -129.8  156.8  10  2hfsA 0101-0119  EABBBBBGAG
   64.3   96.9   6  2hfsA 0192-0206  AGBBBB
  134.1   33.6   2  2hfsA 0294-0304  AB
 -160.9  140.2   4  2hhcA 0008-0020  BABB
  -82.2   12.2   9  2hhcA 0126-0143  BBBABGABB
 -165.0   35.6   2  2hhcA 0221-0231  AB
  174.2  130.1   6  2hhcA 0281-0295  BAABAA
 -108.0   27.7   4  2hhzA 0045-0057  BBGB
  -22.1  108.8   2  2hhzA 0084-0094  BB
 -156.4   38.8   2  2hi0A 0187-0197  AB
 -164.4  146.3   6  2hi0A 0206-0220  AABABB
 -151.6  150.4   4  2himA 0106-0118  BBAA
  164.6  123.8   6  2himA 0234-0248  BBBGBB
  -80.4  135.5   5  2hiqB 0015-0028  BAEBB
  145.9   24.5   2  2hiqB 0061-0071  AB
  -34.3   86.8   2  2hiqB 0092-0102  BB
  142.1   32.4   3  2hiyA 0050-0061  ABB
 -161.4  142.8   6  2hiyA 0105-0119  BBBGBB
  121.6   59.6   2  2hiyA 0140-0150  AB
  178.5   88.6   4  2hj1B 0031-0043  BGBB
  -54.1  102.8   4  2hjeA 0139-0151  ABGB
  105.0   17.4   9  2hjeA 0170-0187  ABAGABABB
  176.7   70.0   6  2hkjA 0073-0087  ABAEBB
  -49.8  110.1   2  2hkjA 0174-0184  BB
   63.2   94.7   1  2hlyA 0142-0151  B
  127.2  128.6   1  2hlzC 0052-0061  E
  155.3   76.8   3  2hlzC 0075-0086  BBE
  -84.0  124.8   8  2hlzC 0125-0141  BAGBBBBB
 -166.4  123.2   3  2hlzC 0151-0162  BBB
 -161.2   59.4   4  2hlzC 0184-0196  ABBB
   46.1   81.5   1  2hlzC 0203-0212  B
 -171.2   99.7   4  2hmaA 0013-0025  BAGB
  164.0  143.3   3  2hmvB 0010-0021  EBB
 -171.1   39.5   2  2hmvB 0034-0044  AB
 -161.9  118.8   5  2hmvB 0052-0065  BBAAB
 -179.7   47.0   5  2hmvB 0074-0087  ABBAB
 -161.5  124.5   3  2hmvB 0101-0112  BAB
   80.0   95.9   1  2hmvB 0120-0129  B
  -30.4   90.1   2  2hngA 0018-0028  BB
   80.4  176.8   2  2hnuC 0028-0038  GB
 -161.3   15.5   5  2hoxD 0158-0171  BBBBB
  178.5   39.3   2  2hoxD 0263-0273  AB
 -148.7   78.2   4  2hoxD 0401-0413  AABB
 -138.2   65.1   1  2hp0A 0089-0098  B
 -109.6   93.6   3  2hq4B 0034-0045  BBA
  154.5   21.3   3  2hq4B 0143-0154  ABA
  -98.7   99.9   2  2hq7B 0051-0061  BB
 -124.7   54.1   2  2hq7B 0088-0098  AB
  123.5   59.2   1  2hq9A 0005-0014  B
 -115.8   25.7   3  2hq9A 0048-0059  BBE
  105.1  123.0   4  2hq9A 0087-0099  BBBB
  171.3   17.6   3  2hqsA 0113-0124  BAA
 -151.0   72.5   3  2hqyA 0067-0078  BEB
   86.5   89.7   1  2hqyA 0094-0103  B
   -1.1   99.1   2  2hqyA 0157-0167  BB
  143.8   16.0   6  2hqyA 0236-0250  BAABBG
  142.6  114.7   4  2hqyA 0266-0278  AGGB
  131.5   61.3   1  2hr3C 0094-0103  B
  169.3  104.3   7  2hraA 0024-0039  AABABBB
 -142.3   45.9   4  2htdA 0070-0082  AAGB
  -72.1   42.5   3  2htdA 0108-0119  AAB
  -34.6   79.5   3  2htiA 0055-0066  ABE
  105.2  113.2   3  2htiA 0104-0115  BAB
  -21.0   66.7   1  2hu9B 0012-0021  B
   82.6   58.7   1  2huhA 0071-0080  B
  -90.6   77.0   3  2hvwC 0128-0139  BBB
 -132.0  110.7   5  2hvwC 0150-0163  BBGBB
 -139.9   52.6   7  2hw2A 0110-0125  ABBBBBB
 -125.7  126.3   6  2hw4A 0063-0077  BAABAB
  111.0   37.8   6  2hx1B 0051-0065  ABAABB
 -121.5  149.2   2  2hx1B 0101-0111  EB
 -157.7   74.1   7  2hx1B 0136-0151  ABABGBB
   66.8   81.5   1  2hx1B 0180-0189  B
    8.9   90.3   4  2hx1B 0200-0212  EBAB
 -143.2   22.1   4  2hx1B 0230-0242  ABAA
 -148.3  156.9   8  2hx1B 0250-0266  AABABBAA
  174.8  132.0   2  2hxrA 0063-0073  BB
 -100.3   43.3   4  2hxrA 0131-0143  BAAB
 -179.5   32.1   2  2hxrA 0158-0168  AB
  136.5   94.6   6  2hxrA 0207-0221  BGBBBB
  172.6   10.3   4  2hxtA 0053-0065  AEBG
  168.9   63.8   9  2hxtA 0187-0204  AAAABAABB
 -160.9  105.7   4  2hxtA 0218-0230  BGAB
 -151.6  151.8   6  2hxtA 0246-0260  AGGABB
 -166.3  143.2   7  2hxtA 0272-0287  GABBAAB
 -165.5   64.4   6  2hxtA 0297-0311  GAABAB
  168.1   52.4   6  2hxtA 0321-0335  BAAABA
  159.1   47.0   6  2hxtA 0348-0362  BABEBG
 -177.0   59.7   7  2hy5A 0005-0020  ABBBGAB
 -175.4   75.4   1  2hy5A 0037-0046  B
  -73.6   67.5   1  2hy5A 0108-0117  B
 -162.9   72.3   7  2hy5B 0010-0025  ABBBGAB
  142.2   82.7   1  2hy5B 0041-0050  B
 -126.2   59.7   1  2hy5B 0116-0125  B
 -168.0   47.5   7  2hy5C 0005-0020  ABBAAAB
  168.0   80.6   1  2hy5C 0030-0039  B
  163.1   58.1   1  2hy5C 0081-0090  B
 -152.5    9.4  10  2hy7A 0019-0037  ABBAABBGBB
 -137.3  111.1   2  2hy7A 0129-0139  BE
  134.5   24.9   2  2hy7A 0182-0192  AB
  171.1   26.2   4  2hy7A 0268-0280  BBBB
 -174.5   48.1   4  2hy7A 0332-0344  BBGB
 -170.0   61.7   4  2hzfA 0023-0035  BABB
 -121.7   64.3   1  2hzfA 0085-0094  B
  131.4   18.2   9  2hzmB 0187-0204  ABBBEABAB
  177.4   10.5   5  2hzmB 0256-0269  BBGBB
  166.9   37.1   4  2hzmC 0009-0021  ABBB
 -146.0  172.7   6  2hzmC 0156-0170  BABABA
   83.7  117.7   4  2i00B 0012-0024  BBAA
  176.7   43.5   4  2i00B 0128-0140  BBAB
  -92.5   21.7   4  2i00B 0170-0182  BAAB
 -143.1  119.9   2  2i00B 0193-0203  BB
  157.1   31.6   2  2i00B 0243-0253  AB
  112.6   55.3   2  2i00B 0297-0307  AB
  -41.8   93.9   3  2i02A 0056-0067  AAB
  -93.0   62.0   2  2i02A 0093-0103  AB
  143.5   63.4   1  2i06A 0100-0109  B
  171.5  137.2   3  2i0zA 0030-0041  EAB
  105.0   10.6   4  2i0zA 0126-0138  AAGB
  111.3  136.5   1  2i0zA 0267-0276  E
   21.1   73.0   6  2i0zA 0295-0309  ABAABB
   53.6   90.8   9  2i1sA 0134-0151  EBBBBBGAG
  168.7   45.0   3  2i2cA 0005-0016  AGB
 -132.6   57.1   1  2i2cA 0041-0050  B
  109.0   28.4   5  2i2cA 0245-0258  GBBBB
   -7.3   72.9   5  2i2xG 0161-0174  BBABG
  -34.9   82.9   6  2i2xG 0214-0228  BBAAAA
  162.0   50.8   6  2i2xJ 0128-0142  BBGBAB
 -162.4  150.9   7  2i2xJ 0154-0169  AEBBBAG
 -158.4  151.6   7  2i2xJ 0179-0194  BABAAAA
 -143.5  135.6   4  2i2xJ 0225-0237  BABA
 -168.9  148.3   1  2i3dB 0127-0136  E
 -179.3  134.9   7  2i3dB 0174-0189  AABAABB
  139.0   20.6   9  2i3dB 0205-0222  BGBBAAGBG
  170.8   44.6   2  2i3oC 0015-0025  AB
  139.2   64.4   1  2i3oC 0143-0152  B
  -42.9   89.9   2  2i3oC 0181-0191  BB
 -131.2  141.7   3  2i3oC 0410-0421  EBA
  172.8   27.7   2  2i3oC 0457-0467  AB
 -149.8  141.9   2  2i44C 0060-0070  GE
   20.6   41.4   9  2i44C 0172-0189  ABBBBBAAB
   56.6   67.6   2  2i44C 0208-0218  BA
  171.5   53.8   3  2i49A 0040-0051  BBB
 -134.1  120.6   3  2i49A 0070-0081  BAB
  -77.5  109.0   2  2i49A 0096-0106  BB
  172.9   21.9   5  2i49A 0166-0179  ABBGB
 -129.9  128.6   2  2i49A 0196-0206  BB
   99.0  148.5   1  2i49A 0217-0226  B
  107.9   80.2   1  2i4lA 0060-0069  B
   83.1  146.2   4  2i4lA 0124-0136  BABA
  155.4   24.7   2  2i4lA 0182-0192  AB
  163.5  156.8   6  2i4lA 0275-0289  AAABBA
 -179.7   56.9   5  2i4lA 0370-0383  ABBGB
  153.8   30.9   5  2i4lA 0399-0412  ABBBB
  -39.6   99.8   3  2i51B 0058-0069  AAB
  -65.6   44.1   6  2i51B 0095-0109  BABAAB
 -123.7  140.0   4  2i5eA 0069-0081  BABB
  169.4   32.4   8  2i5eA 0092-0108  BAABAABB
  145.6  127.8   3  2i5iA 0012-0023  GAB
  170.5   51.6   5  2i5iA 0036-0049  BAABA
 -179.7  134.9   3  2i6tB 0018-0029  EAB
  147.5   33.5   4  2i6tB 0121-0133  ABBB
  -25.2   95.7   2  2i6tB 0146-0156  AE
  129.6   17.3   8  2i6tB 0187-0203  BAAABBBB
  141.3   81.7   3  2i6vA 0023-0034  BAB
  163.8   10.1   2  2i71A 0048-0058  AB
  163.3  133.7   6  2i71A 0144-0158  AAABBE
   98.6   93.4   1  2i71A 0203-0212  B
  -20.1  106.4   3  2i71A 0282-0293  BBB
   31.6  103.5   3  2i71A 0384-0395  AEA
   27.0  105.9   2  2i79F 0007-0017  BB
 -130.0   92.1   3  2i79F 0127-0138  AAB
  -76.5  126.5   5  2i7gA 0130-0143  AEABA
 -167.7   38.5   3  2i7gA 0198-0209  EGB
 -134.6  144.8   3  2i7gA 0258-0269  BAB
 -143.3   65.4   1  2i7gA 0307-0316  B
 -164.6  128.0   7  2i7gA 0331-0346  ABBEABB
 -172.1  156.7   1  2i7hD 0056-0065  E
 -166.5   97.1   4  2i7hD 0099-0111  BBAB
 -129.9  148.1   3  2i7rA 0010-0021  BAB
 -127.1  138.7   3  2i7rA 0068-0079  BAB
  172.3  140.7  10  2i7xA 0027-0045  GBBBBAAABB
  164.7  163.2  10  2i7xA 0056-0074  BABABAAAAA
   22.3   47.9  10  2i7xA 0210-0228  BBABBBBABB
  154.5   36.6   4  2i7xA 0246-0258  BAAB
 -116.0  170.5   4  2i7xA 0280-0292  BAAE
 -140.4  135.1   2  2i7xA 0323-0333  BB
 -137.8   82.2   2  2i7xA 0341-0351  AB
  -93.6   43.4   8  2i7xA 0364-0380  ABABBAAB
   16.2   83.6   8  2i7xA 0655-0671  BBABBBBB
 -173.6   20.7   8  2i7xA 0681-0697  BEBAAABB
  139.2  118.0   2  2i8dA 0064-0074  BB
 -144.8  138.5   6  2i8tB 0050-0064  BBBGBB
  116.9   65.4   1  2i8tB 0128-0137  B
   -1.0   92.4   1  2i9dC 0035-0044  A
  159.7   62.8   5  2i9dC 0103-0116  BBBAB
 -145.0  125.4   5  2i9dC 0194-0207  AAABB
  116.3  108.4   6  2i9fD 0048-0062  BBBBBB
  102.3   41.7   6  2i9xA 0060-0074  ABBBAB
  131.3   30.7   7  2ia1A 0113-0128  ABBBABB
  -13.4   95.9   3  2iabA 0056-0067  AAB
  -98.2   32.0   8  2iabA 0091-0107  BAAABBBG
  126.6   79.6   5  2iayA 0017-0030  BAABB
 -167.9  159.4   6  2icsA 0087-0101  GABBAA
 -168.7   60.3   9  2icsA 0155-0172  BAAAAEAAE
  173.1   46.3   6  2icsA 0187-0201  BBBBBB
  156.1  147.8   9  2icsA 0241-0258  AGAEAAABB
  164.4  126.9   7  2id4A 0129-0144  AAABBBB
  -67.6   79.6   2  2id4A 0266-0276  BE
   66.1   89.1   1  2id4A 0377-0386  B
  167.6  137.4   9  2idlB 0021-0038  GABBAEBGG
  154.7  127.3   6  2idlB 0072-0086  BBBGBB
 -176.4  131.6   7  2ielB 0005-0020  BBAAAAB
 -175.7   55.0   2  2ielB 0079-0089  AB
  156.2  104.4   5  2if6A 0011-0024  BBABA
  156.3   36.4   5  2if6A 0073-0086  BGEBB
   57.0  129.5   3  2ig6B 0061-0072  AAB
 -103.2   63.5   2  2ig6B 0097-0107  AB
   21.0   72.1   2  2ig8A 0034-0044  AB
  143.6   18.1   2  2ig8A 0083-0093  AB
 -179.3   49.2   2  2igiB 0103-0113  BG
 -159.3   91.2  10  2igtB 0122-0140  BBABABAGBB
  178.6  148.8   5  2igtB 0158-0171  GAEAG
 -166.1   43.2   2  2igtB 0180-0190  AB
 -116.6  152.9   2  2igtB 0207-0217  BB
  145.2   28.7   6  2igtB 0271-0285  BGAABB
  168.0   20.4   6  2ih2D 0043-0057  BGAEAG
  -42.6   74.8   3  2ih2D 0266-0277  BBB
 -155.1  137.8   3  2ihtD 0051-0062  BAB
  176.7   33.4   3  2ihtD 0077-0088  BBE
  161.0  129.0   3  2ihtD 0136-0147  BAB
   56.8   82.2   1  2ihtD 0221-0230  B
  -95.7   93.0   3  2ihtD 0265-0276  BBA
 -125.9  154.9   2  2ihtD 0334-0344  BB
 -166.5   38.7   3  2ihtD 0406-0417  BBE
 -178.1  121.8   3  2ihtD 0530-0541  BAB
  172.5  132.3   3  2iidB 0037-0048  EAB
   79.0   12.3   4  2iidB 0234-0246  BGEA
 -167.4  156.4   4  2iidB 0303-0315  BBBB
  143.5  116.7   2  2iihA 0031-0041  BB
 -173.1   36.3   3  2iihA 0103-0114  ABB
 -163.0   50.2   2  2ij2A 0050-0060  AB
  -56.4   78.2   3  2ij2A 0067-0078  BBB
   65.5  116.5   1  2ijlB 0022-0031  B
  133.8   63.4   1  2ijlB 0083-0092  B
  125.8   71.6   1  2ikkB 0040-0049  B
  135.4   71.1   1  2ikkB 0119-0128  B
 -165.0   28.9   5  2iksA 0025-0038  ABAAB
 -166.1  128.5   4  2iksA 0055-0067  AGGB
 -165.7   20.1   8  2iksA 0080-0096  BBABBAAB
   37.6   75.5   1  2iksA 0118-0127  B
 -174.4  111.7   4  2iksA 0144-0156  GAAB
  139.6   24.9   4  2iksA 0174-0186  ABBB
  150.8   30.1   2  2iksA 0201-0211  AB
   40.7   74.6   1  2iksA 0248-0257  B
  134.6   36.8   3  2il5A 0020-0031  ABB
  134.3   59.2   7  2il5A 0126-0141  BBBBGBB
 -165.8   61.3   4  2imfA 0005-0017  BAAB
  -30.6  114.0   2  2imfA 0034-0044  BB
 -143.9  140.8   1  2imfA 0177-0186  E
 -150.8  138.9   5  2imhB 0043-0056  EABBB
  152.8    4.9   6  2imhB 0180-0194  ABBAAB
  161.3   50.8   2  2imjB 0053-0063  AB
 -170.0   31.7   9  2imqX 0044-0061  BGAAAGAAG
 -113.4   79.5   1  2imrA 0068-0077  B
 -163.4   17.7   4  2imrA 0099-0111  ABBB
  159.6   46.5   2  2imrA 0151-0161  AB
   70.4  122.0   3  2imrA 0239-0250  GAB
 -159.7  108.6   5  2imrA 0301-0314  GABBB
   59.5   92.7   1  2imrA 0322-0331  B
 -149.9   60.2   4  2in3A 0012-0024  BAAB
 -171.9   29.5   5  2in3A 0190-0203  AEBBB
    4.4  132.1   8  2inuA 0081-0097  BABAGBBB
 -166.5  118.9   4  2inwB 0049-0061  EBBB
   27.2  105.9   3  2io0A 0078-0089  BBA
  158.7   45.7   6  2io0A 0136-0150  AAGBBB
 -172.3  115.6   4  2iojA 0034-0046  BABB
 -119.3   93.5   3  2iojA 0057-0068  AAB
  146.4  132.4   6  2iojA 0079-0093  GGBBBB
  116.3   37.9   3  2iojA 0102-0113  ABB
  -43.4  130.8   1  2ip1A 0086-0095  G
   21.7  103.4   1  2ip1A 0140-0149  B
  140.7  125.8   8  2iqcA 0146-0162  BABAABBB
  -75.8   71.4   2  2irpB 0098-0108  BB
  152.9   36.6   5  2irpB 0141-0154  BBBAB
  148.7   21.6   2  2irpB 0178-0188  AB
 -175.5  103.3   4  2isbA 0018-0030  BBBB
   77.4   80.5   1  2isbA 0044-0053  B
  145.1  156.3   4  2isbA 0116-0128  GEBB
 -139.0   61.5   2  2iskG 0072-0082  AB
 -125.0   73.6   4  2iskG 0167-0179  ABEB
 -168.3   25.0   5  2it2A 0076-0089  ABBBB
  149.5   31.9   2  2it2A 0110-0120  AB
  140.2   60.4   1  2it9A 0032-0041  B
  167.4   36.1   3  2it9A 0104-0115  BBG
  -90.8   83.5   5  2iuwA 0043-0056  BGABB
 -147.6  109.2   5  2iuyA 0065-0078  BBBAB
  140.4   31.9   2  2iuyA 0123-0133  AB
 -175.4  172.4   5  2iuyA 0192-0205  EBBAB
 -162.7  102.2   3  2iuyA 0216-0227  BBB
 -132.5   37.3   4  2iuyA 0268-0280  BABE
  171.4  140.2   8  2iuyA 0284-0300  BBBEABBB
 -155.9  117.5   9  2ivnA 0028-0045  BBBAAEEBB
 -148.0   87.2   3  2ivnA 0075-0086  BEB
   48.7   13.0   4  2ivnA 0147-0159  ABBB
 -159.6  161.1   6  2ivnA 0249-0263  EAAAAB
 -170.4   47.5   2  2ivyA 0009-0019  AB
  131.4   71.7   1  2ivyA 0039-0048  B
  -80.2  115.2   2  2ivyA 0072-0082  BB
  115.7  102.7   4  2iw1A 0008-0020  BAAB
 -119.6  104.8   7  2iw1A 0051-0066  BBBABAB
  -20.4  133.9   5  2iw1A 0095-0108  BABBB
  137.4   38.9   2  2iw1A 0140-0150  AB
 -159.7  166.5   4  2iw1A 0232-0244  EBBB
 -164.7   20.3   4  2iw1A 0256-0268  BBBA
 -146.6    6.1   8  2iw1A 0274-0290  BBABBABG
  135.0  134.1   4  2iw1A 0298-0310  AABA
  165.9   41.9   5  2iw1A 0316-0329  BBBBB
 -157.2  166.2   6  2iwrA 0011-0025  EBAAAG
 -166.1   85.0   3  2iwrA 0079-0090  AAB
 -161.3  133.3   3  2ixaA 0024-0035  EAB
 -153.7  157.7   3  2ixaA 0049-0060  BAB
  157.0   29.3   5  2ixaA 0074-0087  ABEAA
  176.5   56.7   3  2ixaA 0095-0106  ABB
 -158.3   22.1   7  2ixaA 0118-0133  BBEBBAB
   -2.6   87.8   1  2ixaA 0252-0261  B
  114.2   69.9   1  2ixsA 0116-0125  B
 -154.1   24.1   4  2ixsA 0171-0183  BABE
   41.1   99.6   1  2ixsA 0210-0219  B
  130.3   28.1   2  2ixsA 0279-0289  AB
 -154.4  173.5   6  2iyvA 0006-0020  EBBGAG
  -97.8  111.2   2  2iyvA 0099-0109  BB
 -170.6  118.7   5  2iyvA 0147-0160  AAABB
  173.9  135.8   8  2iz6B 0017-0033  BBBAAABB
  -80.3   72.1   5  2iz6B 0049-0062  AABAB
  167.2  127.4   3  2iz6B 0112-0123  EBB
 -178.6  171.4   3  2iz6B 0135-0146  GBB
  153.7   42.3   2  2iz6B 0156-0166  AB
 -114.0  125.4   6  2izrA 0041-0055  AABABB
  -97.6  115.0   2  2j0aA 0018-0028  BB
 -154.1   22.0   4  2j0aA 0047-0059  ABBB
   64.7   87.6   1  2j0aA 0104-0113  B
  109.2   41.4  10  2j3tC 0018-0036  ABBABBBABB
 -179.3  114.9   6  2j3tC 0085-0099  AABBAG
   19.0   87.8   5  2j3tD 0097-0110  BBBBB
  156.3   22.5   6  2j3tD 0157-0171  BAABBG
  148.4    3.1   4  2j3wC 0087-0099  ABBB
 -117.5   62.9   1  2j3wF 0172-0181  B
   10.1  157.6   4  2j4dB 0005-0017  BABB
 -172.3   99.5   9  2j4dB 0044-0061  BAABBABGB
 -120.2  145.1   2  2j4dB 0118-0128  EB
  174.4   97.0   4  2j4dB 0140-0152  BBAB
  124.1   88.9   3  2j4dB 0246-0257  BBE
  -82.2   85.4   2  2j58B 0032-0042  BB
   55.3   92.8   1  2j58B 0202-0211  B
  155.4   57.9   4  2j58B 0296-0308  BAAB
   21.6   69.6   1  2j58B 0322-0331  B
  -80.5  119.1   1  2j5bA 0024-0033  E
   21.5  104.2   1  2j5bA 0077-0086  B
  164.3   49.1   2  2j5bA 0289-0299  AB
   22.8   75.5   1  2j5gD 0148-0157  B
  150.6   20.0   3  2j5gD 0201-0212  BAA
  161.7   37.7   2  2j66A 0067-0077  AB
 -168.3   27.4   6  2j66A 0088-0102  BEABBB
  152.4   44.5   2  2j66A 0111-0121  AB
   92.7   82.9   4  2j66A 0402-0414  BBBB
 -132.9   63.3   1  2j6bA 0023-0032  B
  159.8   44.2   4  2j6bA 0039-0051  ABAB
   55.0  102.5   2  2j6lE 0053-0063  BB
 -153.8  152.2   6  2j6lE 0162-0176  BBAABA
  115.9  107.9   2  2j6lE 0189-0199  BB
 -161.7   58.3   3  2j6lE 0222-0233  BEB
 -165.8  156.6   2  2j6lE 0244-0254  EB
 -171.6   45.0   5  2j6lE 0276-0289  BAABB
 -109.9  107.2   2  2j6lE 0310-0320  AA
  157.1   36.9   2  2j6lE 0409-0419  AB
 -178.5  161.6   3  2j6lE 0431-0442  BAB
   59.8   76.8   1  2j6pE 0005-0014  B
 -164.8  148.6   5  2j6pE 0072-0085  BAAGA
   36.1   55.8   2  2j6pE 0104-0114  BG
 -110.5   61.9   1  2j7nA 0332-0341  B
  118.0  120.3   2  2j7qA 0113-0123  BB
  157.6   37.3   2  2j7qA 0169-0179  AB
 -145.1  157.4   7  2j7qA 0200-0215  BABABBB
  138.3   58.3   1  2j85A 0025-0034  B
  139.1   58.4   4  2j85A 0045-0057  ABAB
 -167.6  131.8   6  2j8gA 0059-0073  BAAEAB
 -173.1  150.3   8  2j8gA 0090-0106  BABGBBAB
  161.8   86.7   4  2j97A 0085-0097  BGBB
 -162.3  153.6   5  2j9oC 0246-0259  BBBGB
 -165.5  144.2   7  2ja4A 0031-0046  BABABBB
  153.7  123.0   2  2ja9A 0094-0104  BB
 -161.1  130.9   3  2ja9A 0134-0145  BAB
  175.6  133.0   3  2jaeB 0015-0026  EAB
   86.4    3.7   4  2jaeB 0232-0244  BGEA
  128.9   56.1   3  2jaeB 0288-0299  ABB
  -21.3   24.5   3  2jaeB 0325-0336  ABB
  120.7  155.7   1  2jaeB 0370-0379  E
 -143.4  150.0   9  2jbwD 0156-0173  BBAABBAAA
   23.1  102.1   5  2jbwD 0183-0196  BBBGB
 -165.3  147.9   1  2jbwD 0228-0237  E
  165.0  140.2   6  2jbwD 0309-0323  AABABB
   78.8   34.5   4  2jbwD 0336-0348  AABB
  145.7   75.0   2  2jc9A 0170-0180  AB
 -124.0  159.2   4  2jc9A 0265-0277  BABB
   54.2   58.7   1  2jc9A 0347-0356  B
 -125.0   45.3   5  2jc9A 0367-0380  ABAAA
   43.8  105.5   2  2jc9A 0388-0398  BA
  126.7   20.8   2  2jc9A 0479-0489  AB
  171.9  154.1  10  2jcbB 0054-0072  BBBBBEABBB
  -43.6  112.0   2  2jdcA 0004-0014  BB
  148.0   41.3   8  2jdcA 0075-0091  BBGABGAG
  123.7   22.3   2  2jdjB 0008-0018  AB
  107.7   35.5   2  2jdjB 0059-0069  AB
 -141.7  104.4   4  2je6A 0148-0160  BAEG
  139.7  154.1   3  2je6A 0211-0222  GBB
 -144.0  126.1   6  2je6A 0241-0255  EABBBB
 -137.7  106.8   4  2je6B 0133-0145  BAEG
  137.4  149.9   3  2je6B 0175-0186  GBB
  158.8  119.0   2  2je6I 0158-0168  BB
   27.4  113.0   6  2je8A 0131-0145  BBAAAA
 -161.6   30.8   8  2je8A 0369-0385  BAABBBBB
  158.0   20.3   2  2jfkB 0028-0038  AB
  157.7   36.0   2  2jfkB 0179-0189  BE
  113.2   53.5   3  2jfkB 0223-0234  ABB
  -27.4   67.1   9  2jfkB 0275-0292  BAGGBBBGB
 -148.5  136.1   5  2jfkB 0361-0374  BABBA
 -164.8   79.2   8  2jfkB 0383-0399  ABBBGBAB
 -151.5  160.9   2  2jfrA 0036-0046  EA
  128.3  123.0   1  2jg1C 0054-0063  E
  124.5   85.1   1  2jg1C 0077-0086  B
 -170.0  144.7   2  2jg1C 0181-0191  BB
 -109.2   79.5   3  2jgpA 0127-0138  AEB
 -152.5  133.4   2  2jgpA 0175-0185  BB
 -151.1  143.8   5  2jgpA 0219-0232  AAABB
 -155.9  118.1   5  2jgpA 0481-0494  AAABB
  177.0   88.7   5  2jgsB 0056-0069  BBBAB
   43.0  105.6   1  2jh1A 0108-0117  B
   44.6  108.4   1  2jh1A 0202-0211  B
  160.9   33.4   7  2jh3C 0008-0023  AEBAABA
  173.2   19.2   6  2jh3C 0069-0083  BBABBB
  178.6   53.9   5  2jh3C 0147-0160  ABABB
  155.6   28.1   6  2jh3C 0209-0223  BBABBB
 -170.2   28.5   2  2jh3C 0322-0332  AB
  135.8   66.7   1  2jh3C 0357-0366  B
  142.5   10.6   5  2jheA 0005-0018  BBBBG
 -178.5   56.2   4  2jheA 0041-0053  BBBB
    6.0   76.1   5  2jheA 0068-0081  ABBAA
   43.6   75.2   1  2jheA 0103-0112  B
  -42.8   90.0   2  2jhfB 0042-0052  BB
 -123.1  143.7   6  2jhfB 0157-0171  BBAABB
 -173.5  134.9   3  2jhfB 0196-0207  EAB
 -162.9  159.6   3  2jhfB 0220-0231  BAB
 -172.3   30.1   4  2jhfB 0265-0277  AAGB
 -177.2   54.5   1  2jhfB 0348-0357  B
 -118.4  156.3   6  2jhnA 0003-0017  BABBBB
  172.5   63.5   3  2jhnA 0060-0071  ABB
   49.3   98.1   2  2jhnA 0159-0169  BB
 -140.6   61.6   1  2jhpA 0008-0017  B
 -179.5  131.0   6  2jhpA 0025-0039  BEABGB
 -144.5  158.4   7  2jhpA 0049-0064  EBAAABB
 -150.8  163.4   5  2jhpA 0194-0207  GAEAG
  160.6   13.9   6  2jhpA 0236-0250  ABBBAB
  -59.4   98.5   3  2jiiA 0082-0093  AAB
 -142.5  125.0   3  2jisB 0168-0179  BBE
 -137.9  101.8   3  2jisB 0207-0218  AAB
  145.3    6.3   5  2jisB 0338-0351  ABAAG
 -176.2  136.9   7  2jisB 0488-0503  BABAABB
  132.6  151.7   1  2jliA 0067-0076  E
   81.1  120.9   1  2jliA 0087-0096  B
  114.8   24.8   5  2nlvA 0072-0085  ABABB
 -155.0   68.3   6  2nlyA 0011-0025  GBBBBG
 -166.2   34.1   5  2nlyA 0032-0045  BBGBA
 -167.7   34.3   7  2nlyA 0131-0146  BBAEABB
 -162.5   96.9   4  2nlyA 0190-0202  BEAA
  151.3   23.1   2  2nmlA 0020-0030  AB
   19.4   71.2   1  2nmlA 0080-0089  B
  108.1   45.0   3  2nn5A 0042-0053  BBB
  159.1   16.7   7  2nn5A 0128-0143  BAABABB
  162.5   68.0   2  2nptC 0068-0078  AB
 -171.5  136.6   4  2nqtB 0013-0025  GAAB
  150.4   19.3   6  2nqtB 0084-0098  ABAABB
   41.4   32.8   9  2nqtB 0106-0123  ABAAAABAB
  -82.0   86.7   3  2nqtB 0152-0163  BBB
  116.5   28.5   3  2nqtB 0256-0267  ABB
   88.5   46.4   7  2nqtB 0316-0331  BAABAAB
  -65.8  102.9   3  2nr4A 0059-0070  BGB
  156.2  135.5   3  2nr4A 0078-0089  BAB
  178.4   57.5   1  2nrhB 0022-0031  B
 -177.7   18.5   4  2nrhB 0040-0052  ABAA
  164.8   59.2   1  2nrhB 0111-0120  B
  172.9  170.1   2  2nrhB 0172-0182  EA
   16.5  119.3   2  2nrhB 0188-0198  BA
 -125.2   87.0   4  2nrjA 0222-0234  AAAA
  126.2   26.4   2  2nrkA 0058-0068  AB
 -147.8  107.2   3  2nrkA 0105-0116  AAB
  141.8   32.0   3  2nrrA 0083-0094  BEB
 -110.8   57.2   6  2nrrA 0123-0137  BBBAAB
  -62.4  158.9   8  2ns6A 0042-0058  GBBAABAB
 -143.4  123.7   6  2ns6A 0075-0089  BBAABB
  119.4   50.4   3  2ns9B 0019-0030  ABB
   72.3  112.1   2  2nscA 0016-0026  BB
  -78.8   91.1   1  2nsfA 0151-0160  A
 -145.2   62.7   1  2nsfA 0228-0237  B
  -66.4   85.2   2  2nt0D 0082-0092  BB
 -161.2  105.8   9  2nt0D 0311-0328  AABBBBAAA
   42.3   87.5   1  2nt0D 0411-0420  B
  171.3    9.8   4  2nteB 0005-0017  BGBB
 -138.8   63.5   8  2nteB 0040-0056  ABABBBBB
  171.6   18.7   8  2nteB 0110-0126  BEBBAABB
 -171.7   32.6   2  2ntkD 0090-0100  AB
   -2.0   79.9   3  2ntpA 0105-0116  ABB
   93.2   32.3   5  2ntxA 0104-0117  BAAAA
  163.1   31.4   2  2nuhA 0010-0020  AB
  139.0  110.4   5  2nuhA 0087-0100  BABBB
   53.2   77.0   1  2nujA 0009-0018  B
 -157.4   81.1   4  2nutA 0138-0150  ABBB
  155.8   95.2   7  2nutA 0192-0207  AABBBBG
 -165.8  148.4   6  2nutA 0352-0366  BABBAG
 -161.7   18.1   5  2nutA 0376-0389  ABABB
  127.2  126.9   5  2nutA 0571-0584  BBAAA
   93.8   78.9   1  2nutA 0662-0671  B
   68.0  168.8   5  2nutA 0711-0724  BGBAA
 -158.8  113.1   4  2nutC 0075-0087  AABB
 -150.2  105.5   8  2nvoA 0415-0431  AGBBAABB
  174.2   42.4  10  2nvoA 0462-0480  BABBBBBABB
  179.0  131.0   4  2nvoA 0514-0526  EBBA
 -124.3  135.2   7  2nvwB 0043-0058  GBABAAB
 -139.7  148.4   3  2nvwB 0073-0084  BAB
  171.7   28.0   2  2nvwB 0095-0105  AB
  162.1   48.7   3  2nvwB 0112-0123  BBB
  158.6  127.1   6  2nvwB 0142-0156  BBABAB
   58.8   83.3   6  2nvwB 0389-0403  BBABBB
   86.7  117.9   2  2nwfA 0028-0038  BB
  116.0  124.3   1  2nwhA 0037-0046  E
  158.1  141.8   4  2nwhA 0139-0151  AABB
 -145.9  112.7   3  2nwhA 0164-0175  AGB
  143.2   67.9   1  2nwiF 0039-0048  B
  151.8  118.6   5  2nwiF 0077-0090  AAABB
   75.7   99.8   2  2nwiF 0118-0128  BB
  174.1  124.7   3  2nwrB 0079-0090  BAB
 -149.1  139.2   6  2nwrB 0122-0136  BBAABB
 -142.1   21.8   5  2nx2A 0047-0060  AGBBE
 -173.0  126.7   8  2nx2A 0135-0151  BBAAAEEA
   72.4  101.5   1  2nx2A 0165-0174  B
   22.3   99.7   4  2nx9A 0010-0022  AAAA
  111.6  160.1   1  2nx9A 0049-0058  E
  145.8   60.2   6  2nx9A 0117-0131  BBAAGB
  172.0   17.7   6  2nx9A 0177-0191  AAGABB
 -154.3   37.3   5  2nx9A 0206-0219  BAAAG
  -55.8   67.9   3  2nxfA 0090-0101  BBB
 -116.3   61.9   2  2nxoC 0012-0022  AB
 -141.0   58.4   1  2nxoC 0038-0047  B
 -162.4   80.9   3  2nxoC 0105-0116  AAB
 -159.6   64.0   1  2nxpF 0120-0129  B
  145.5   68.1   2  2nxvB 0022-0032  AB
  177.7  122.7  10  2nxvB 0051-0069  AAAEBABBAA
  109.3   37.0   4  2nxvB 0085-0097  AABB
  170.4   53.0   7  2nxvB 0200-0215  BEBBBBB
 -142.8   51.1   3  2nxwA 0039-0050  BBB
 -176.8  118.3   3  2nxwA 0062-0073  BAB
  176.3   36.0   3  2nxwA 0088-0099  BBE
  176.2  128.7   5  2nxwA 0152-0165  BABAA
   40.8   97.6   1  2nxwA 0227-0236  B
  137.9   46.0   4  2nxwA 0330-0342  BGBB
 -169.4   40.5   3  2nxwA 0396-0407  BBE
   32.0  145.5   7  2nxwA 0537-0552  BBBGBBB
 -117.6  117.0   4  2nyiB 0011-0023  BBBG
  123.1   14.1   4  2nyiB 0051-0063  BBAB
 -102.9  107.2   3  2nyiB 0099-0110  BBA
 -141.2  150.6   4  2nyvA 0103-0115  BABB
 -156.0   43.1   2  2nyvA 0161-0171  AB
  134.1   50.5   2  2nyvA 0196-0206  AB
 -140.1   92.3   2  2nzcD 0013-0023  AB
 -128.7   61.6   1  2nzcD 0055-0064  B
 -126.1  137.8   6  2nzxC 0027-0041  BBAABB
 -135.6   60.5   3  2nzxC 0070-0081  BBB
  -36.3  100.1   2  2nzxC 0119-0129  BB
 -151.5   47.8   7  2nzxC 0183-0198  BBABABB
  179.4  164.8  10  2nzxC 0236-0254  BABBBBGBBB
 -162.2  162.2   5  2o0aA 0097-0110  BABBA
  163.1   70.1   2  2o0aA 0226-0236  AB
  152.3   87.3   2  2o0aA 0268-0278  AB
 -110.0   19.1   9  2o0jA 0117-0134  BBGBBBBBB
   74.6   96.5   4  2o0jA 0159-0171  BBBB
  166.8    6.0   5  2o0jA 0183-0196  BBGAG
  154.6   36.4   2  2o0jA 0213-0223  AB
 -133.1  101.9   2  2o0jA 0261-0271  BB
 -115.7   29.7   6  2o0jA 0309-0323  BBBEAB
  151.1   33.3   7  2o0mA 0111-0126  BEBAAAB
  176.9   57.4   3  2o0mA 0146-0157  BBE
 -143.5  125.3   3  2o0mA 0304-0315  BBE
 -120.1  116.3   7  2o14A 0202-0217  ABBBGBB
   38.9   94.4   1  2o14A 0311-0320  B
   69.3  101.3   1  2o1qB 0132-0141  B
 -175.8   13.4   5  2o1sB 0074-0087  BGGAA
 -126.5   68.1   3  2o1sB 0253-0264  AAB
 -159.4  138.1   4  2o1sB 0363-0375  AEBB
 -172.0   55.5   4  2o1sB 0447-0459  BBAB
 -147.5  137.6   2  2o1sB 0509-0519  EA
  145.4  137.9   3  2o1sB 0534-0545  BBB
  -35.0  106.1   4  2o1sB 0558-0570  ABGB
  -43.6   76.7   9  2o1sB 0585-0602  BABBBBBEB
 -160.9  141.7   9  2o2gA 0039-0056  BBBGBBAAB
  -53.7  101.2   4  2o2gA 0068-0080  BABB
 -155.3  142.7   1  2o2gA 0119-0128  E
 -158.5   99.4   3  2o2gA 0166-0177  AAB
  130.6   25.1   3  2o34B 0039-0050  ABB
 -177.9   41.8   2  2o34B 0188-0198  AB
  104.2    4.1   8  2o3bB 0033-0049  BGBBABBB
   95.1   74.9   1  2o3iB 0003-0012  B
  176.2  129.2   5  2o3iB 0103-0116  BABBE
  139.2   62.7   1  2o3iB 0209-0218  B
  170.7  154.3   4  2o3jC 0013-0025  EBBA
  169.1  129.2   3  2o3jC 0038-0049  EAB
  165.6  141.3   3  2o3jC 0074-0085  BAB
  144.7   35.5   7  2o3jC 0131-0146  ABBBBBG
 -104.3  109.2   8  2o3jC 0163-0179  BBBBBBBG
  174.6   50.1   3  2o3jC 0187-0198  BBB
 -127.1  148.5   5  2o3jC 0372-0385  BAABB
  169.7   31.3   6  2o3jC 0443-0457  AAGABB
 -162.7  143.7   5  2o57D 0087-0100  GAEAG
 -155.5   43.9   2  2o57D 0110-0120  AB
 -179.2  168.2   8  2o57D 0155-0171  GAAAABAB
  119.9   22.8   5  2o57D 0188-0201  BBGBB
   89.0   72.2   1  2o5fB 0138-0147  B
  170.2   69.6   3  2o5hB 0075-0086  BBB
 -149.4  152.5   9  2o6lA 0025-0042  AEABBAABB
 -169.4   18.8   4  2o6lA 0071-0083  ABBB
 -168.0   22.7   3  2o6lA 0090-0101  AGB
 -145.1   42.7   5  2o6lA 0109-0122  BBABE
  170.0  136.0   7  2o6lA 0131-0146  BBAAABB
  162.0   51.3   6  2o7iA 0125-0139  BAAABB
  170.6   64.9   4  2o7iA 0211-0223  BBAB
  156.3   18.3   9  2o7iA 0269-0286  BAABBGAAB
 -174.6  143.1   5  2o7iA 0376-0389  BBBGB
 -130.1   78.3   3  2o7iA 0405-0416  BBB
  159.9   86.8   9  2o7iA 0426-0443  BBBBBBAAB
 -162.8  137.7   9  2o7rA 0121-0138  BBBBAABBB
 -173.4  146.9   1  2o7rA 0166-0175  E
   -2.4  136.1  10  2o7rA 0198-0216  GBBBBBABBB
  141.4  142.6   4  2o7rA 0271-0283  AABA
  -92.7   66.5   1  2o8lA 0046-0055  B
  -49.8  104.3   2  2o8lA 0195-0205  BB
   11.3   69.8   1  2o90A 0034-0043  B
  -58.8   45.2   5  2o99D 0058-0071  BAAAB
 -144.6  121.5   5  2o99D 0147-0160  AAABB
 -109.1   49.7   3  2o9uX 0005-0016  BBE
 -127.0  133.5   6  2oaaB 0023-0037  BABBEA
 -119.7  133.4   3  2oaaB 0189-0200  GBB
  -56.4   58.7   3  2oafB 0133-0144  BBB
   47.7   76.2   2  2oajA 0135-0145  BB
  167.9  105.4   6  2ob3A 0135-0149  BBEBBB
  171.4    2.5   5  2ob5A 0031-0044  BAABB
 -170.7   81.7  10  2ob5A 0081-0099  BBBGBAABBB
  121.9   69.4   1  2ob5A 0114-0123  B
  -67.3   69.3   3  2ob9A 0034-0045  BBB
  132.5   35.7   5  2obbA 0043-0056  BBABB
  176.3   47.2  10  2obbA 0093-0111  BAABBGEBBB
  165.1   45.6   7  2obdA 0152-0167  BGGBBAG
  139.5   75.9   1  2obdA 0285-0294  B
  114.6   44.0   6  2obdA 0394-0408  ABABBB
  -27.1  100.4   2  2obdA 0460-0470  BB
 -171.6  107.2   9  2obnC 0011-0028  ABGAAABAA
  143.2   42.4   6  2obnC 0157-0171  ABBGAG
  134.8  134.4   3  2obnC 0185-0196  BAB
 -151.4  142.8   5  2obnC 0305-0318  AAABB
  158.9   61.1   1  2obpA 0078-0087  B
  -85.7  161.5   6  2ocgA 0027-0041  BBBGBB
   78.0   15.3   5  2ocgA 0228-0241  AABBA
   83.4  100.6   2  2od0A 0046-0056  BB
 -159.2  127.7   3  2od4A 0015-0026  BAB
  130.1   31.5   2  2od4A 0061-0071  AB
 -155.5  134.5   3  2od6C 0012-0023  BAB
  138.6   33.5   2  2od6C 0065-0075  AB
 -173.3  151.1   4  2odfF 0170-0182  BBAB
   61.9   83.1   2  2odiB 0183-0193  BB
 -179.1  118.8   2  2odkB 0038-0048  BB
  163.8   41.6   2  2oezB 0009-0019  AB
 -130.9  164.0   7  2ofcB 0079-0094  GBBAABB
  128.1   75.7   3  2ogfC 0041-0052  BAA
  -76.2   68.9   3  2oggA 0017-0028  BBB
   28.6   97.2   2  2oggA 0096-0106  BB
   57.6  110.6   2  2oh1D 0016-0026  BB
  -66.1    9.6   4  2oh1D 0082-0094  ABBB
 -144.5   88.9   3  2oh1D 0143-0154  AAB
 -170.6   93.2   4  2ohwA 0068-0080  AABB
   30.9  110.6   2  2oixA 0030-0040  BB
  169.4   21.4   6  2oixA 0093-0107  ABABBB
   73.4   41.1   3  2oizA 0238-0249  ABB
 -122.6  134.0   1  2ojwE 0227-0236  E
   49.5   78.5   1  2ojwE 0342-0351  B
 -159.3  130.7   8  2okfA 0058-0074  BAGBAABB
  162.7   42.7   2  2oktA 0079-0089  AB
 -164.2   59.1   4  2oktA 0124-0136  AEBB
 -132.9  109.4   3  2oktA 0146-0157  BBA
  159.1   11.0   6  2oktA 0217-0231  BAABAB
 -172.7  139.3   5  2oktA 0269-0282  BBGBB
  -92.3   68.4   3  2okxB 0408-0419  BBB
 -167.7   78.1   2  2okxB 0539-0549  AB
  102.1  108.6   3  2ol5A 0106-0117  BAB
  -78.8  104.4   8  2ol5A 0161-0177  BBAGAABB
 -157.7   60.9   1  2olmA 0045-0054  B
   72.8  125.4   7  2olmA 0064-0079  AAABBBB
  177.1  136.5   3  2olnA 0008-0019  EAB
 -169.3  117.1   6  2olnA 0050-0064  BABBAB
  113.3   69.5   1  2olnA 0119-0128  B
  155.0   43.3   4  2olnA 0200-0212  BAEA
 -132.4  149.0   3  2olnA 0351-0362  EBA
  145.6   44.6   6  2om6B 0120-0134  BBBGBB
 -170.0  170.3  10  2om6B 0148-0166  AAAAGBBBAB
 -140.6   43.5   4  2om6B 0180-0192  ABAA
  142.3   27.6   2  2om6B 0217-0227  AB
 -122.3   82.5   8  2omkA 0035-0051  BABBBBAB
  173.8  148.2   6  2omkA 0124-0138  GABGBB
 -145.6   34.1   2  2omlA 0059-0069  AB
 -144.6  110.0   4  2omlA 0084-0096  EBBB
  123.8   26.2   6  2omlA 0142-0156  ABABBG
 -168.6   53.7   1  2onfA 0100-0109  B
   77.6   87.2   1  2ookA 0028-0037  B
  167.8   21.9   2  2ookA 0113-0123  AB
  151.1   24.2   2  2opeA 0099-0109  AB
  -73.5   77.8   2  2opiB 0092-0102  BB
  156.6   38.0   2  2opiB 0162-0172  AB
  143.7   56.7   3  2oplB 0148-0159  BBB
 -107.5   78.1   5  2opwA 0018-0031  BGABB
 -176.9  121.4   3  2oqbB 0086-0097  BAB
 -155.7   53.3   5  2orwA 0008-0021  BBGAG
  179.1   53.3   1  2orwA 0170-0179  B
  162.7  158.2   1  2oryB 0171-0180  E
  -38.3  111.2   2  2osoA 0083-0093  BB
 -172.4   60.1   8  2osxA 0341-0357  EBBAABBG
  101.7   33.6   9  2owlB 0010-0027  ABAGGBBBA
  -51.3  119.0   2  2owlB 0072-0082  BB
  121.5   23.8   4  2owlB 0137-0149  BBAB
 -152.9   21.1   7  2owlB 0207-0222  BGBBABB
  144.5  110.8   3  2ox6D 0087-0098  BAB
  -63.0   94.6   2  2ox6D 0134-0144  BB
 -170.7  126.5   5  2oyaA 0028-0041  ABGBB
  112.7   47.5   7  2oz8A 0050-0065  AABBBBB
 -172.2  108.7   5  2oz8A 0165-0178  BGBAB
 -167.3   81.2   5  2oz8A 0247-0260  GBGBB
 -175.3   34.6   3  2oz8A 0270-0281  BAB
 -178.6   13.1   7  2oz8A 0293-0308  BBBBGGA
  173.0   17.5   8  2ozeA 0039-0055  BBABBGAG
 -172.8  149.8   4  2ozeA 0071-0083  BAAG
   -2.1   77.6   3  2ozeA 0117-0128  BBB
 -156.7   24.7   5  2ozeA 0160-0173  BABBB
  177.6   71.8   5  2ozeA 0219-0232  ABAAB
   64.3  123.1   4  2ozgA 0012-0024  BBAA
 -172.9   49.6   4  2ozgA 0116-0128  BBAB
  120.4  147.6   6  2ozgA 0156-0170  BBABGB
   79.9  128.1   2  2ozgA 0181-0191  BB
  159.6   59.3   2  2ozgA 0234-0244  AB
  114.0   68.1   2  2ozgA 0288-0298  AB
  169.3   55.6   1  2ozgA 0371-0380  B
 -175.8  132.8   5  2ozhA 0105-0118  BBBAA
  177.6  150.0   4  2ozlC 0088-0100  BBAB
 -142.1   74.7   3  2ozlC 0228-0239  AAB
  175.9   44.1  10  2oztA 0045-0063  BBBBGBEABB
  138.6   62.8   3  2oztA 0112-0123  BBE
 -153.6  112.6   5  2oztA 0136-0149  BGABB
 -173.2  151.4   6  2oztA 0165-0179  AGGABB
  171.4  145.0   7  2oztA 0194-0209  GABBAAB
  165.8   32.3   6  2oztA 0218-0232  BAABAB
 -178.0  142.5   5  2oztA 0269-0282  BAGBB
  168.9   17.8   6  2ozvB 0040-0054  AGBEAG
  168.2   29.4   2  2ozvB 0065-0075  AB
  178.6  104.9   6  2ozvB 0094-0108  BBAABB
 -157.6   52.6   1  2ozvB 0168-0177  B
 -179.0   44.9   5  2ozzA 0020-0033  BBBAB
 -158.1  138.3   3  2ozzA 0048-0059  BBE
  170.9   79.7   4  2ozzA 0115-0127  BAAB
 -119.0  133.7   2  2ozzA 0139-0149  BB
  112.0   97.5   4  2ozzA 0176-0188  BBGB
 -135.4   89.3   3  2ozzA 0194-0205  AAB
   53.8   38.4   3  2p09A 0043-0054  ABB
  147.1   56.9   2  2p0aB 0186-0196  AB
 -108.7   69.6   3  2p0aB 0251-0262  BBB
  -11.1   35.7   9  2p0aB 0292-0309  BAABBBBEA
  150.9   41.2   4  2p0lA 0179-0191  ABEB
   44.8   87.8   4  2p0lA 0249-0261  BBBB
 -162.8   63.9   7  2p0oA 0007-0022  BAABBBB
 -104.5  153.2   3  2p0oA 0098-0109  GBB
 -166.9   92.6   5  2p0oA 0117-0130  AAABB
  -37.7   72.7   1  2p0oA 0306-0315  B
  151.6   66.0   1  2p0oA 0336-0345  B
 -126.3  116.1   2  2p0oA 0357-0367  BG
 -102.5  122.6   4  2p0sB 0033-0045  BABB
  154.7   22.4   5  2p0sB 0072-0085  ABBBB
 -104.5   41.6   6  2p0wA 0145-0159  BAABBG
  173.7   11.0   4  2p0wA 0256-0268  BGBB
  166.8   46.1   2  2p10B 0033-0043  AB
   83.2  104.8   1  2p10B 0052-0061  B
 -159.5  145.2   9  2p10B 0098-0115  BBAABAABB
 -126.6   91.0   9  2p10B 0124-0141  BBBBAAABB
 -129.8  140.8   6  2p10B 0231-0245  EEABAB
  -40.4   65.3   1  2p10B 0256-0265  A
 -135.7  120.1   3  2p11B 0117-0128  BBA
 -170.4  152.1   3  2p11B 0165-0176  BAB
  129.3   27.9   2  2p11B 0210-0220  AB
  -29.6  121.6   1  2p12B 0118-0127  G
  153.7   27.3   4  2p14A 0073-0085  ABBE
 -171.3   14.0   4  2p14A 0108-0120  ABBB
 -171.7  149.4   6  2p1mB 0215-0229  BBAABB
  138.3   39.3   2  2p25A 0011-0021  AB
  163.3   55.6   4  2p25A 0077-0089  BBAB
  179.7  144.8   4  2p2sB 0008-0020  EAAB
 -159.2  167.0   6  2p2sB 0033-0047  BABAAA
  169.0   48.9   3  2p2sB 0070-0081  ABB
 -175.3   15.9   7  2p2sB 0093-0108  BBBABAB
 -123.5   86.1   8  2p2sB 0120-0136  BBAAAAAB
   -1.4   48.4   8  2p2sB 0285-0301  BABGABBB
  159.3   15.3   6  2p35A 0037-0051  BGAEAG
 -164.1   36.9   2  2p35A 0062-0072  AB
  -54.6   64.2   5  2p35A 0131-0144  BAAAB
  121.1   41.6   2  2p35A 0193-0203  AB
   51.6   92.3   2  2p38A 0007-0017  BB
 -158.8   60.5   1  2p38A 0044-0053  B
   95.6   62.6   1  2p38A 0081-0090  B
 -171.6   57.2   1  2p38A 0098-0107  B
  144.3   38.0   4  2p3yB 0190-0202  ABAB
  -53.7   98.4   3  2p4fA 0137-0148  AAA
  129.2   17.7   7  2p4fA 0234-0249  BAABABB
  175.0  124.3   4  2p4hX 0005-0017  GAAB
   -4.3   83.7   9  2p4hX 0189-0206  EBBABABBB
 -151.4  134.3   5  2p4zA 0045-0058  EAEAB
  176.6  157.4  10  2p4zA 0071-0089  BABABAAAAA
    4.9   45.0   4  2p4zA 0116-0128  ABBB
  154.3   13.8   6  2p4zA 0194-0208  BAGAAE
 -179.6  113.7   8  2p4zA 0222-0238  BAGABGBB
 -163.4   52.8   5  2p4zA 0251-0264  EEAAE
  145.3   65.2   3  2p51A 0024-0035  BAA
  165.2   74.7  10  2p51A 0108-0126  BBBAAABBBB
  118.6   33.8   2  2p51A 0164-0174  BG
  154.9   60.7   1  2p57A 0057-0066  B
   73.9  138.6   8  2p57A 0077-0093  AAABABBB
  124.7   43.2   5  2p5vC 0076-0089  BBBBG
  134.4   31.4   2  2p5vC 0114-0124  AB
 -148.6  138.9   3  2p62A 0005-0016  BAB
  179.7   36.1   6  2p62A 0061-0075  BGAEAA
 -123.7  135.0   6  2p62A 0095-0109  AABEBB
   38.0   92.1   1  2p65A 0082-0091  B
 -153.9   61.1   1  2p65A 0157-0166  B
  156.9  152.2   6  2p6wA 0011-0025  BBBAAB
  161.4   33.1   8  2p6wA 0041-0057  ABBBABAB
 -169.1  131.6   5  2p6wA 0193-0206  BBGBB
 -138.3   66.9   2  2p75B 0048-0058  AB
 -119.6   60.8   1  2p75B 0130-0139  B
 -162.1  146.8   5  2p7iB 0047-0060  GAEAG
 -172.3   42.3   2  2p7iB 0069-0079  AB
  -22.6   85.0   4  2p7iB 0140-0152  BAAB
  -90.4  126.9   4  2p7iB 0199-0211  BABB
  152.9   67.7   1  2p8iB 0017-0026  B
 -124.3   65.9   1  2p8iB 0062-0071  B
 -161.7  124.7   3  2p8iB 0088-0099  AGB
 -168.9  140.2   7  2p8jA 0028-0043  GABEABB
 -177.6   43.5   2  2p8jA 0051-0061  AB
  164.4   48.1   8  2p8rA 0116-0132  ABBBABBB
  110.1   67.5   1  2p8rA 0165-0174  B
  136.7   69.3   1  2p8tA 0067-0076  B
  128.2   27.4   7  2p8tA 0100-0115  BGBBBBB
 -150.5  136.7   3  2p8tA 0166-0177  BAB
  151.4  125.8   6  2p97B 0036-0050  GBBBBB
  132.9   37.4   2  2pagA 0119-0129  AB
 -149.7  120.1   8  2pblD 0098-0114  BBBBAABB
 -175.6  149.3   1  2pblD 0134-0143  E
  163.0   95.2   4  2pblD 0210-0222  AABB
   37.2   98.4   2  2pc1A 0022-0032  BB
  139.5   39.3   7  2pc1A 0117-0132  BAABAAG
 -132.1   92.1   3  2pc1A 0148-0159  AAB
 -101.7  137.8   2  2pcsA 0010-0020  EB
  129.4   30.2   3  2pd1D 0012-0023  BBG
  147.3   30.5   2  2pd1D 0056-0066  AB
  148.0   65.0   2  2pd2A 0005-0015  AB
 -140.6   74.9   1  2pd2A 0034-0043  B
  109.7   35.4   2  2pd2A 0086-0096  AB
   53.7   79.6   1  2pefA 0031-0040  B
   52.2   76.5   1  2pefA 0102-0111  B
  155.9   52.9   3  2pefA 0121-0132  AGB
  117.9   14.3   5  2pefA 0227-0240  BAABB
 -157.9  168.3   6  2pezB 0009-0023  EBBGAG
 -168.2  173.5   5  2pezB 0081-0094  BAGAB
  -98.5  125.9   2  2pezB 0110-0120  BB
  177.6  113.5   5  2pezB 0154-0167  AAABB
 -174.4  142.2   7  2pfzA 0004-0019  BABBAAB
 -172.4   50.9   9  2pfzA 0037-0054  BGGAABBAA
  157.9   45.5   2  2pfzA 0141-0151  AB
  -93.4  107.0   2  2pfzA 0159-0169  BB
 -122.5   57.9   1  2pfzA 0179-0188  B
  -78.3   70.8   3  2pfzA 0260-0271  BBB
 -173.3  104.9   4  2pg3A 0006-0018  BAGB
  173.4   47.5   5  2pg3A 0033-0046  AGGBB
   17.0   97.2   1  2pg3A 0061-0070  A
 -156.5   87.6   7  2pg3A 0156-0171  BAAAABB
  175.6  170.3   9  2pgeA 0047-0064  BBBGABABB
  173.9   58.8   4  2pgeA 0156-0168  BBBB
 -174.5  159.4   8  2pgeA 0212-0228  AGGABBAA
 -177.3  141.5   7  2pgeA 0238-0253  GABBBGB
 -177.9  129.2   5  2pgeA 0316-0329  BBGBB
 -153.2  109.8   2  2pgnB 0023-0033  BB
  173.9  128.6   3  2pgnB 0130-0141  BAB
   50.0   86.0   1  2pgnB 0210-0219  B
   42.2  136.4   6  2pgnB 0254-0268  BEAABB
 -104.8  139.3   2  2pgnB 0317-0327  BB
 -178.5   25.6   4  2pgnB 0394-0406  BBEA
 -176.7  158.2   6  2pgnB 0516-0530  AAAAGB
  158.7   45.7   7  2ph7A 0079-0094  BAABBBB
 -121.6  133.9   2  2ph7A 0142-0152  BB
 -166.2  101.2   4  2ph7A 0171-0183  BBAB
 -170.7  146.4   5  2ph7A 0211-0224  EBBAB
   91.0   71.9   5  2phnB 0120-0133  BBBAB
   79.6  128.9   3  2phpE 0071-0082  GAB
 -141.8   66.9   3  2phpE 0097-0108  BBB
  142.6   31.1   2  2phpE 0162-0172  AB
  112.9  123.6   7  2piaA 0072-0087  BBAABAG
 -178.3  149.3  10  2piaA 0170-0188  AGGBAABBBB
 -172.1  156.3   2  2piaA 0197-0207  BB
  137.7   63.4   5  2piaA 0249-0262  BAABB
 -159.1   26.7   2  2pifA 0102-0112  AB
  -16.8  111.1   5  2pifA 0120-0133  EBABB
 -113.5  102.7   2  2pifA 0173-0183  AA
   68.8   90.6   2  2pifA 0229-0239  BA
 -162.1  111.5   4  2pjdA 0081-0093  BBAB
  172.0   44.5   7  2pjdA 0265-0280  BBBBBAB
  -86.0  112.8   4  2pjdA 0302-0314  AABA
 -146.3  131.2   3  2pjsA 0069-0080  BAB
 -178.6  147.3   3  2pjuD 0017-0028  BAB
  135.4   47.3   3  2pjuD 0042-0053  BBB
   32.7   85.5   3  2pjuD 0086-0097  BBB
 -165.8  124.6   4  2pjuD 0112-0124  GBBB
  170.0   43.0   2  2pjuD 0135-0145  AB
 -137.2   59.0   1  2pjuD 0158-0167  B
    6.2   66.6   3  2pjuD 0175-0186  ABB
  131.5   64.7   1  2pk8A 0039-0048  B
 -129.2  145.4   2  2pkeB 0133-0143  EB
  155.2   21.0   4  2pkeB 0158-0170  ABBB
  163.0   38.0   2  2pkeB 0184-0194  AB
 -147.4  133.0   3  2pkeB 0227-0238  BAB
  -33.7  126.2   4  2pkfA 0024-0036  BABB
  125.0  127.2   1  2pkfA 0055-0064  E
  -10.4  109.7   3  2pkfA 0125-0136  AEA
 -167.8   67.8   4  2pkfA 0152-0164  BBBB
   52.9   83.6   1  2pmaA 0121-0130  B
 -178.4  162.1   5  2pn1A 0008-0021  GAEAB
 -141.3  118.1   7  2pn1A 0049-0064  BBBAABA
 -164.0   26.1   2  2pn1A 0076-0086  AB
  -84.5   69.3   2  2pn1A 0228-0238  BB
  -80.0   45.0   5  2pn1A 0267-0280  BBBBA
 -132.1  149.5   6  2pn2A 0112-0126  BABBBB
 -149.7  147.6   2  2pnqA 0073-0083  GE
   -2.2   29.8   9  2pnqA 0236-0253  ABBBBBAAB
  130.9   32.3   9  2pnqA 0343-0360  BAAAAAABB
   47.6   77.4   1  2pnqA 0452-0461  B
 -102.7   75.0   4  2pnwA 0152-0164  BBBB
  154.9   28.9   2  2pnwA 0175-0185  AB
   18.1   36.4   7  2pnwA 0207-0222  AGBBBBB
  149.9  152.0   1  2pnwA 0339-0348  E
 -150.9   52.0   1  2pocB 0055-0064  B
 -144.7   31.1   5  2pocB 0103-0116  AAGAB
 -151.6   45.7   2  2pocB 0227-0237  BE
  135.2   47.7   4  2pocB 0321-0333  BBBB
   81.5   69.3   1  2pofA 0120-0129  B
   84.4   70.6   1  2pofA 0156-0165  B
 -149.4  147.1   2  2pomA 0071-0081  GE
  -25.1   67.8   1  2pomA 0288-0297  B
  -76.4  108.7   4  2porA 0071-0083  BBBB
 -140.9   47.4   1  2ppvA 0009-0018  E
  -84.3   59.0   6  2ppvA 0032-0046  BAABAB
  128.4   72.1   4  2ppvA 0181-0193  EBEB
 -110.2   97.2   7  2ppvA 0248-0263  BBABBBB
   71.1   70.9   1  2ppvA 0301-0310  B
  103.4  128.5   4  2pq8A 0079-0091  AAAB
 -173.6   14.7   5  2pq8A 0176-0189  BBBBB
 -168.0   33.5   9  2pr7B 0005-0022  BABGAAABB
  136.0   30.8   5  2pr7B 0039-0052  BBAEE
 -162.0   42.7   2  2pr7B 0096-0106  AB
 -165.2  109.7   3  2pr7B 0114-0125  BAB
  158.4   29.8   2  2prsB 0002-0012  AB
 -127.9   21.2   6  2prsB 0052-0066  AEAABB
  166.6   16.8   4  2prsB 0177-0189  ABBA
  171.6  124.9  10  2prsB 0196-0214  BBBBAABBBB
   94.7   76.0   5  2prvB 0018-0031  BBBBB
  143.8   24.8   2  2prvB 0125-0135  AB
 -136.4   63.7   1  2pstX 0042-0051  B
 -117.9  114.1   1  2pt7G 0076-0085  E
 -170.5  114.2   4  2pt7G 0107-0119  BBBE
   44.3   89.5   1  2ptrB 0367-0376  B
   35.8   29.1   3  2pu3A 0061-0072  ABB
   91.7  100.4   2  2pu3A 0142-0152  BB
   82.2   92.0   7  2puzB 0083-0098  AABBBEB
 -167.6  110.5   6  2puzB 0151-0165  BGAAGB
 -176.3   21.1   7  2puzB 0253-0268  GAABBAG
 -166.9  106.4   5  2puzB 0275-0288  GAABB
   45.4   97.7   1  2puzB 0296-0305  B
  176.5  125.5   6  2pv2D 0009-0023  BBABBB
 -174.7  139.1   4  2pv7B 0025-0037  GAAB
  176.8   68.3   4  2pv7B 0049-0061  BAAA
  164.8   57.3   3  2pv7B 0069-0080  BBB
  151.6   27.6   4  2pv7B 0095-0107  ABAB
  -78.2  124.4   1  2pv7B 0140-0149  G
 -129.9  121.8   2  2pv7B 0161-0171  BB
  -64.6   29.7   7  2pw6A 0111-0126  ABBBBBB
  177.8   66.0   4  2pw6A 0142-0154  AABB
  141.1   23.3   4  2pw9D 0049-0061  BBBG
  165.1   34.7   2  2pw9D 0170-0180  AB
  173.3  142.0   5  2pxxA 0047-0060  GAEAB
 -156.3   48.6   2  2pxxA 0070-0080  AB
  -21.0  150.6   1  2pxxA 0112-0121  G
  132.1   41.3   3  2pxxA 0157-0168  ABB
  117.5  138.0   5  2pxxA 0195-0208  GBBBB
 -160.9   44.2   2  2py5A 0039-0049  AB
  126.2   36.0   2  2py5A 0058-0068  BG
  -65.9  119.9   1  2py5A 0249-0258  G
 -125.3  114.5   5  2py5A 0461-0474  EABBB
 -156.3  126.3   4  2py6A 0056-0068  EAAB
 -143.6   61.5   1  2py6A 0097-0106  B
  171.8   54.8   4  2py6A 0116-0128  ABAB
 -152.5  140.9   5  2py6A 0231-0244  GAEAG
 -175.0  140.0   3  2py6A 0256-0267  BAB
  153.6   30.0   5  2py6A 0339-0352  BBABB
 -163.9  123.6   5  2py6A 0366-0379  AAABA
  -69.4   72.7   1  2pywA 0260-0269  B
 -161.2  140.8   2  2pyxB 0011-0021  EB
  103.7   46.8   1  2pyxB 0060-0069  B
   58.5   67.9   1  2pyxB 0170-0179  B
  150.0   19.7   6  2pyxB 0297-0311  BAAABB
 -137.1   38.8   6  2q01C 0037-0051  ABBABB
 -152.1   13.9   6  2q01C 0170-0184  BAABBA
 -151.5   49.4   5  2q01C 0357-0370  BBABA
 -176.9   59.1   9  2q01C 0381-0398  BBBBEAAAB
 -175.4   64.6   7  2q02D 0071-0086  BBAABBB
  163.1   43.9  10  2q02D 0102-0120  BBBBAGBBBB
  165.7   84.4   3  2q04F 0021-0032  BBB
  169.1   56.0   5  2q04F 0185-0198  BAABB
  169.3   43.3   4  2q07A 0116-0128  BBBE
 -177.3  108.9   8  2q07A 0139-0155  ABBGBAAB
 -125.9   60.8   1  2q07A 0215-0224  B
 -179.7  166.6  10  2q0xB 0042-0060  BBAABBBGAB
 -151.2  146.8   1  2q0xB 0113-0122  E
 -131.2   94.4  10  2q0xB 0141-0159  BBBAABAAAB
 -151.3  171.6   8  2q0xB 0230-0246  BBAABBBB
   -0.3   97.5   2  2q0xB 0275-0285  BB
   10.2  100.0   2  2q0yA 0004-0014  BB
  150.1   35.0   8  2q0yA 0093-0109  BAAAAAAG
 -158.8   41.3   5  2q0yA 0124-0137  BBBAA
   94.0   26.1   3  2q18X 0024-0035  ABB
  -58.4   63.8   4  2q18X 0046-0058  BGBB
  177.0  127.6   4  2q1wB 0025-0037  GAAB
 -179.3  138.8   5  2q1wB 0070-0083  EBAAB
 -173.2   72.0  10  2q1wB 0093-0111  ABBBAABAAB
   30.9   54.2   7  2q1wB 0188-0203  EBGBABE
  148.9   22.6   2  2q22C 0057-0067  AB
 -148.4   27.7   5  2q28B 0026-0039  BBEBA
 -170.3  136.3   3  2q28B 0048-0059  BAB
  162.8   43.5   2  2q28B 0074-0084  BB
   63.4   67.8   2  2q28B 0103-0113  BB
  171.0  131.8   3  2q28B 0134-0145  BAB
   65.2   88.2   1  2q28B 0216-0225  B
 -178.1  130.4   5  2q28B 0275-0288  GBBBB
 -123.7  152.7   2  2q28B 0317-0327  EB
  157.5  156.6   2  2q28B 0392-0402  EB
  178.1  141.4   8  2q28B 0414-0430  AEAAGBBG
 -175.4   42.3   2  2q28B 0514-0524  AB
 -146.2  140.3   1  2q35A 0100-0109  E
  106.8   32.9   3  2q3qA 0011-0022  ABB
  130.4   70.7   8  2q3qA 0089-0105  ABAABBBA
 -160.0   28.8   7  2q3sF 0085-0100  BBBBBBB
  157.6   44.4   2  2q3sF 0111-0121  BG
  163.9   55.8   2  2q40A 0340-0350  AB
  130.2   54.7   6  2q43A 0146-0160  BGAAAG
  166.7   16.6   3  2q43A 0271-0282  ABG
   57.6   82.3   1  2q43A 0314-0323  B
  125.7   21.2   3  2q48A 0030-0041  BBG
  159.6   52.4   4  2q48A 0105-0117  BBAB
  132.7   38.3   7  2q4aB 0064-0079  BGBABAB
   -0.9   94.3   4  2q4aB 0244-0256  BBBA
  172.3  137.1   5  2q4kC 0039-0052  AAABB
  110.5   66.9  10  2q4kC 0080-0098  BBGBBBABBB
  176.4   40.7   3  2q4kC 0131-0142  BBE
  161.3   23.3   5  2q4kC 0174-0187  ABAAB
  168.8  120.3   8  2q4oB 0017-0033  BBABAEAB
 -162.6   29.8   5  2q4oB 0048-0061  AEEAB
 -152.7  131.3   3  2q4oB 0093-0104  BAB
 -158.5   43.0   4  2q4oB 0113-0125  BBBB
 -152.8  139.6   5  2q4oB 0143-0156  BBGGA
  164.8   30.6   2  2q4oB 0176-0186  AB
  171.6   39.1   4  2q4wA 0064-0076  BBAE
   92.8  155.4   4  2q4wA 0205-0217  AABG
  170.1   25.0   2  2q4wA 0247-0257  AB
  161.7   16.2   5  2q4wA 0320-0333  BAABB
 -173.2   47.9   9  2q4wA 0440-0457  BBBBBAABB
  -14.9   51.5   7  2q4wA 0476-0491  BGBBBAB
 -130.7   58.3   6  2q4zB 0015-0029  GABAAB
   88.1   47.9   2  2q4zB 0049-0059  AB
 -175.3   57.4   5  2q4zB 0125-0138  ABAAB
 -140.5  149.4   8  2q4zB 0177-0193  BBBBGBBB
 -148.0   35.1   2  2q5cA 0009-0019  AB
 -138.2  133.1   2  2q5cA 0033-0043  BB
  -47.8   79.1   3  2q5cA 0074-0085  BBB
 -157.0  128.6   6  2q5cA 0100-0114  GBBABB
  156.1   39.1   2  2q5cA 0123-0133  AB
 -141.8   58.7   1  2q5cA 0146-0155  B
   42.6   75.1   4  2q5cA 0163-0175  BBBB
  133.1   14.6   5  2q66A 0101-0114  BAABB
 -153.2  167.3   2  2q66A 0363-0373  EB
 -139.1  117.1   3  2q66A 0408-0419  BAB
  155.1   28.1   6  2q6kA 0008-0022  AAEAAB
  157.7   62.2   7  2q6kA 0037-0052  AABBBGB
  -98.7  101.2   4  2q6kA 0093-0105  BAGA
   57.3   64.1   2  2q7sB 0172-0182  BA
  179.6  156.3   8  2q7sB 0194-0210  AGGGAABB
   91.5   95.0   7  2q7sB 0222-0237  GBABAEB
   95.2   83.6   1  2q82A 0061-0070  B
 -132.6   71.8   8  2q82A 0087-0103  GBBGBBBB
  131.8   39.5   3  2q83A 0061-0072  ABB
 -150.9  127.0   2  2q88A 0056-0066  BB
  106.3   87.8   9  2q88A 0104-0121  BGGAAGBAB
 -146.2   26.1   4  2q88A 0127-0139  BBGB
 -133.3  121.2   3  2q88A 0149-0160  BAB
  174.9  127.2   3  2q8kA 0208-0219  GBB
  -86.3   68.3  10  2q8kA 0254-0272  BAABBBBBAB
  175.2   41.7   2  2q8pA 0007-0017  AB
  147.5   83.3   4  2q8pA 0086-0098  BAAB
  -56.3   41.9   4  2q8pA 0151-0163  BAAB
 -145.6  132.1   4  2q8pA 0196-0208  BBGB
  -66.9  109.0   3  2q9kA 0055-0066  AAB
 -157.3  126.3   4  2q9uB 0052-0064  EBBB
 -144.3   58.7   1  2q9uB 0106-0115  B
 -171.8   23.4   5  2q9uB 0261-0274  BBAAG
 -154.5  148.0   5  2q9uB 0347-0360  BAABB
 -162.5   20.7   5  2q9uB 0378-0391  BGBBB
  172.1  134.3   3  2qa1A 0015-0026  EAB
 -158.4   20.6   6  2qa1A 0157-0171  AAEAAB
  176.8   37.4   4  2qa1A 0425-0437  AAGB
 -160.5   70.9   6  2qa1A 0477-0491  BGBABB
 -173.5  127.9   6  2qb7B 0031-0045  BBAAGB
  -47.8  107.1   4  2qb7B 0072-0084  BBBB
 -140.0  139.8   5  2qb7B 0161-0174  BBBAB
   84.2   37.5   3  2qb7B 0285-0296  ABB
 -138.7   70.9   1  2qb7B 0338-0347  B
   95.6   23.6   6  2qb7B 0372-0386  ABAABB
  170.8  138.7   3  2qcuB 0007-0018  EAB
 -167.6  147.7   7  2qcuB 0088-0103  BBAAABB
   46.1   76.7   1  2qcuB 0144-0153  B
  173.6   78.9   2  2qcuB 0202-0212  BA
 -143.6  140.1   3  2qcuB 0349-0360  EGB
  126.7  132.6   1  2qcvA 0042-0051  E
  177.8   54.2   3  2qcvA 0065-0076  BBB
 -107.4  151.4   6  2qdfA 0014-0028  GBAABB
   94.2   85.0   1  2qdfA 0036-0045  B
 -125.6  146.6   6  2qdfA 0082-0096  GBAABB
 -124.5  147.8   6  2qdfA 0165-0179  GBAABB
 -102.6  147.8   4  2qdfA 0258-0270  AGGA
   -7.1  102.9   3  2qeaA 0047-0058  AAB
   96.3  113.1   3  2qeaA 0084-0095  BAB
   86.0   72.9   4  2qeaA 0127-0139  AEAB
   52.8  105.7   2  2qecA 0006-0016  BB
  155.1   39.6   2  2qecA 0161-0171  AB
 -168.3  131.2   4  2qedA 0032-0044  GBAB
  -97.4  102.9   5  2qgmA 0169-0182  AABBB
   77.7   98.1   7  2qgmA 0364-0379  BBBBAAB
   73.0  106.1   5  2qgmA 0387-0400  AAABB
  104.9   71.6   1  2qgoA 0006-0015  B
 -178.1   74.2   6  2qgqC 0161-0175  GBBGBB
  142.3   33.4   5  2qgyB 0051-0064  BBBBG
 -158.5  120.6   8  2qgyB 0139-0155  BBBABBBB
  163.1   51.0   6  2qgyB 0168-0182  BABBAB
 -170.8  140.3   6  2qgyB 0198-0212  AGGBAB
 -171.7  147.7   7  2qgyB 0224-0239  GABBAAB
 -176.1   69.0   6  2qgyB 0248-0262  GAABBE
   64.7   84.4   1  2qgyB 0327-0336  B
  154.3   45.5   5  2qh9A 0039-0052  BBGBA
  106.4   16.0   5  2qh9A 0096-0109  ABBBB
  -98.2  159.1   3  2qh9A 0139-0150  GBB
  -98.0  119.2   1  2qhfA 0261-0270  E
   -8.8   91.0   9  2qhfA 0334-0351  BBBABABAB
  100.3  130.5   1  2qhpA 0022-0031  E
 -124.3   81.6   2  2qhpA 0046-0056  BB
  153.9  146.2   9  2qhpA 0150-0167  AGBBEABBB
 -109.2   16.5   5  2qhqB 0053-0066  BBGBG
   93.8   71.3   1  2qikA 0061-0070  B
   93.5   33.3   4  2qikA 0108-0120  AAGB
    8.3   61.8   1  2qikA 0191-0200  B
 -146.4   51.4  10  2qikA 0232-0250  ABBBBBBBBB
  178.4   92.7   4  2qipA 0054-0066  BBAB
 -168.5  163.8   4  2qipA 0113-0125  BABA
 -160.8  143.3   1  2qiyA 0064-0073  E
   97.9  113.6   2  2qjfB 0037-0047  BB
   93.9   71.2   1  2qjfB 0091-0100  B
  -58.4   75.6   2  2qjfB 0124-0134  AG
 -170.5   32.2   5  2qjfB 0199-0212  ABBBB
 -167.8  119.2  10  2qjfB 0233-0251  ABBBBAABBB
 -117.1  105.8   2  2qjfB 0353-0363  BB
 -166.6    7.0   6  2qjtB 0012-0026  AGBBBB
  178.1   80.1   5  2qjtB 0081-0094  BBAAB
 -148.0  140.8   6  2qjtB 0239-0253  BBAABB
  -97.1   98.6   2  2qjtB 0319-0329  BE
 -174.9  150.9   9  2qjwD 0008-0025  BBBGAEAAB
  -23.2   77.9   3  2qjwD 0035-0046  BBB
 -162.9  142.8   1  2qjwD 0079-0088  E
 -165.6  113.6   7  2qjwD 0125-0140  AABAABB
  173.0   10.9   9  2qjwD 0150-0167  BBBAAGAAA
  -95.6   68.3   3  2qkdA 0184-0195  BBB
 -168.7  125.2   2  2ql3B 0038-0048  BB
 -125.2   80.1   3  2ql3B 0107-0118  BBB
 -160.8   31.7   2  2ql3B 0133-0143  AB
  118.2  108.5   6  2ql3B 0187-0201  AABBBB
  137.1   50.1   4  2ql8A 0100-0112  AABB
 -175.4  164.4   9  2qlcE 0074-0091  BAAGBABBB
 -123.7  154.2   4  2qltA 0135-0147  BABB
 -171.0   31.6   2  2qltA 0199-0209  AB
  111.6   67.2   1  2qm4C 0049-0058  B
   58.7   96.7   2  2qm4C 0125-0135  BB
    0.8  100.1   2  2qmlA 0024-0034  BB
  -87.2  160.4   6  2qmqA 0039-0053  BBBGBB
 -165.0  144.0   1  2qmqA 0116-0125  E
   -4.6  124.7   8  2qmqA 0140-0156  GBBABBBB
 -143.9  110.8   4  2qmqA 0233-0245  BGBA
   42.5   14.8   6  2qmqA 0259-0273  AAAEAB
 -172.4   39.7   3  2qn6B 0012-0023  ABA
  168.7   40.0   2  2qn6B 0058-0068  AB
  134.0   30.3   3  2qngA 0180-0191  ABB
  171.3   44.4   3  2qniA 0068-0079  BAB
 -110.1   66.5   1  2qniA 0160-0169  B
  134.1   34.3   2  2qntA 0080-0090  AB
 -135.0  166.1   3  2qnuB 0017-0028  GBB
  155.6    2.8   5  2qnuB 0093-0106  BAABB
  141.0   40.5   4  2qnuB 0158-0170  BBAB
  160.6   21.7   2  2qp2A 0107-0117  AB
  -64.9  104.3   2  2qp2A 0163-0173  BB
 -141.2  138.0   9  2qp2A 0218-0235  AAAAGBABB
  121.7   46.3   3  2qpvB 0033-0044  BBB
 -167.8  145.2   6  2qpvB 0123-0137  BBBGBB
 -114.0  115.6   3  2qpxA 0262-0273  GBA
   -2.4   77.8   3  2qpxA 0283-0294  ABG
 -173.3  144.4   2  2qq4B 0060-0070  BB
 -117.9   97.0   2  2qr4B 0173-0183  BB
  166.5   19.9   8  2qr6A 0070-0086  BBBAAABB
  101.8   56.9  10  2qr6A 0095-0113  AABAAAABAB
  149.8   35.3   3  2qr6A 0160-0171  BAA
 -175.9   51.8   2  2qr6A 0217-0227  AB
   43.7  118.7   5  2qr6A 0236-0249  EAEBB
  144.2   34.9   6  2qr6A 0280-0294  BEGBAB
 -129.0  147.5   2  2qrdA 0018-0028  EB
   62.5   83.0   1  2qrdA 0061-0070  B
  172.3  149.3   8  2qrlA 0058-0074  BBAABABB
  171.1   52.1  10  2qrlA 0112-0130  BAGAAAGBBG
 -170.9  141.7   4  2qrlA 0218-0230  GAAB
  133.8   64.4   9  2qruA 0062-0079  BBBBBAABB
 -145.7  134.3   1  2qruA 0101-0110  E
  158.8  133.6   7  2qruA 0216-0231  AABAABB
  -88.1  114.3   3  2qryC 0057-0068  ABB
 -119.7  126.4   2  2qryC 0084-0094  AA
  -88.1  126.2  10  2qryC 0131-0149  AAABABBBAB
  -92.8   46.9   5  2qryC 0157-0170  BAAAB
  163.2   17.5   2  2qryC 0195-0205  AB
  -84.5   76.7   1  2qryC 0216-0225  A
  163.0  105.7   5  2qryC 0251-0264  AABAB
 -130.1  131.1  10  2qs9A 0039-0057  BBBBGAAAGB
 -163.4  144.6   1  2qs9A 0072-0081  E
 -157.6  105.4   9  2qs9A 0094-0111  GBBABAGGB
  166.3  140.2   7  2qs9A 0133-0148  AABAABB
  144.6   20.4   2  2qsdH 0032-0042  AB
  151.5   23.7   2  2qsdH 0108-0118  AB
  150.2  155.5   2  2qsfA 0474-0484  BA
 -101.1   92.3   2  2qsfA 0514-0524  AA
 -160.0  120.8   8  2qsiB 0038-0054  AEBAAABA
  112.9   72.0   1  2qsiB 0071-0080  B
   45.3   95.1   1  2qsvA 0181-0190  B
  139.7   55.1   8  2qswA 0028-0044  AGABBBBB
 -143.3  148.4   2  2qswA 0072-0082  EB
 -136.2   66.9   1  2qsxB 0023-0032  B
 -171.9   39.8   5  2qt1A 0026-0039  BBGAG
  151.0  107.7   2  2qt1A 0135-0145  BB
 -167.2   87.1   4  2qt1A 0185-0197  AABB
    9.1  114.9   2  2qtcA 0136-0146  BB
   77.6   62.5   1  2qtcA 0490-0499  B
 -160.3  146.6   4  2qtcA 0564-0576  AEBB
 -169.8   34.8   4  2qtcA 0656-0668  BBAB
  112.2   88.0   6  2qtcA 0696-0710  BBBBBG
 -174.2   62.2   1  2qtcA 0728-0737  B
   82.7   65.8   2  2qtcA 0756-0766  AB
 -134.0  152.4   4  2qtcA 0798-0810  BABB
  149.5   50.7  10  2qtcA 0821-0839  BABEBBBBBB
 -134.0   96.8   2  2qtdA 0041-0051  BB
 -159.1   22.9   4  2qtdA 0060-0072  ABBB
 -139.6  130.6   5  2qtdA 0079-0092  BBEAB
   16.1   83.4   5  2qtsD 0352-0365  BBBAA
   -5.1   55.2   3  2qtsD 0396-0407  ABB
  173.5   26.4   4  2qu7A 0013-0025  ABAB
 -171.2  124.6   4  2qu7A 0042-0054  AGGB
    0.3   72.3   1  2qu7A 0102-0111  B
  173.7   58.6   5  2qu7A 0127-0140  BBAAB
 -170.2  121.2   6  2qu7A 0160-0174  BAABBE
  158.6   47.0   2  2qu7A 0191-0201  AB
  -10.4   82.8   2  2qu7A 0237-0247  BB
 -155.3  163.9   6  2qu8A 0033-0047  EBBGAG
 -170.5   97.2   8  2qu8A 0115-0131  AAGAAGBB
  178.0  135.1   8  2qu8A 0181-0197  BBAAAGBG
  174.0   80.3   4  2qudB 0087-0099  AABB
  160.0   79.9   2  2qv3A 0384-0394  AB
  165.0  106.5   3  2qv5B 0037-0048  GAB
 -174.6  102.2   5  2qv5B 0060-0073  AABBG
 -157.3   24.7   7  2qv5B 0158-0173  AGABAAB
 -142.6  104.5   2  2qv5B 0216-0226  AB
   24.6   58.5   2  2qv6B 0007-0017  BG
 -140.3  143.3   5  2qv6B 0058-0071  ABGBB
  160.9   33.2   2  2qv6B 0089-0099  AB
 -124.8  155.8   5  2qv6B 0186-0199  ABGBB
  161.6   36.7   2  2qv6B 0217-0227  AB
 -157.4  145.1   3  2qvgA 0011-0022  BAB
  150.5   47.9   2  2qvgA 0037-0047  AB
 -147.6  125.7   7  2qvgA 0064-0079  AABAABB
 -179.0    7.3   4  2qvgA 0094-0106  ABBB
 -173.6  103.4   4  2qvgA 0115-0127  BBBB
 -139.7   43.1   6  2qvpC 0070-0084  GABAAB
  -35.2   79.4   4  2qvpC 0103-0115  ABAB
 -155.3   52.3   5  2qvpC 0137-0150  BAABB
 -160.3  145.2   7  2qvpC 0180-0195  BBBABBB
   11.9  147.9   6  2qvpC 0220-0234  GBBBAB
  176.2   99.7   4  2qvpC 0245-0257  AABB
 -144.0  119.8   7  2qw5B 0049-0064  BBBBBAA
  144.3   57.1   1  2qwwB 0101-0110  B
 -177.4   70.0   9  2qxfA 0049-0066  BBBAABBBB
  174.4   35.9   5  2qxfA 0099-0112  BGAAA
 -144.1   91.5   4  2qxfA 0261-0273  AABB
  167.7   10.3   6  2qy6A 0064-0078  ABAEAG
  124.1   21.7   5  2qy6A 0101-0114  ABBBB
 -114.3  155.0   2  2qy6A 0154-0164  EB
 -179.7   30.7   4  2qy6A 0209-0221  ABAB
 -127.5   62.9   1  2qyaC 0048-0057  B
 -171.5  147.9   1  2qyaC 0075-0084  E
  -60.5    7.9   8  2qybA 0085-0101  ABAAABAB
  145.3   43.6   8  2qybA 0128-0144  AABBGABB
  144.9    9.8   6  2qycB 0011-0025  BAABBA
  130.7   26.4   2  2qycB 0061-0071  AB
 -152.6  152.6   6  2qyfD 0023-0037  BAEBBB
  127.7   53.1   6  2qyvA 0106-0120  BGBBAG
  147.9   30.9   3  2qyvA 0269-0280  BEB
  144.4   59.2   1  2qyvA 0312-0321  B
  168.3   15.1   2  2qyvA 0366-0376  AB
 -103.4   72.1   4  2qyvA 0428-0440  BBBB
  130.9   59.0   8  2qziD 0052-0068  AABBBBAA
  -88.2  103.7   4  2r0xA 0051-0063  AABA
 -145.4  135.8   4  2r1iB 0102-0114  BBBE
 -156.0  179.8   6  2r2aB 0009-0023  EBBGAG
   77.2   44.6   7  2r2aB 0161-0176  ABBBABA
  150.6   97.4   4  2r2dF 0254-0266  BABB
  147.5   55.8   1  2r3sA 0076-0085  B
 -175.0  141.0   5  2r3sA 0170-0183  GAEAG
 -145.4   60.6   1  2r3sA 0194-0203  B
   94.3  109.1  10  2r3sA 0269-0287  BBBBAAGABB
 -175.6  143.4   4  2r44A 0050-0062  EBBB
   37.0  104.2   5  2r44A 0179-0192  BBBBB
  -12.7   80.5   3  2r44A 0257-0268  BBB
 -168.5   31.6   4  2r47C 0031-0043  BBGA
 -157.6  172.0   5  2r4fD 0120-0133  BABBG
 -155.1  121.2   3  2r4fD 0159-0170  BAB
   53.5   78.2   1  2r4fD 0276-0285  B
 -155.8  138.2   1  2r60A 0125-0134  E
    4.7  131.6   4  2r60A 0147-0159  AGBB
  140.2   24.1   2  2r60A 0194-0204  AB
 -143.2  115.1   3  2r60A 0339-0350  BAB
  174.3   47.1   4  2r60A 0404-0416  BAAB
 -174.2  135.1   5  2r6jB 0015-0028  GAABA
 -168.3   19.1   5  2r6jB 0040-0053  BAABA
 -172.5  132.5   5  2r6jB 0062-0075  EBAAB
  173.1   54.7   3  2r6jB 0083-0094  ABB
    0.3   72.3   1  2r6jB 0187-0196  B
   39.4   85.6   1  2r6jB 0241-0250  B
  130.0   23.4   2  2r6uA 0031-0041  AB
 -103.3  139.2   3  2r6uA 0095-0106  BAB
 -108.0   38.7   4  2r6vA 0062-0074  BAAB
 -173.5   58.4   5  2r6zA 0004-0017  BAABB
  175.7   15.8   6  2r6zA 0087-0101  ABAEAG
 -165.1   45.4   2  2r6zA 0110-0120  AB
 -109.8  142.1   2  2r6zA 0143-0153  EB
   56.1   73.8   1  2r78A 0034-0043  B
  -89.1  140.4   4  2r7dC 0149-0161  BABB
   53.6   96.3   4  2r7dC 0254-0266  BBBB
 -114.3   68.1   1  2r7gC 0308-0317  B
 -157.9  119.5   4  2r85B 0006-0018  BBGA
  178.0  146.0   2  2r85B 0028-0038  EB
  173.4    7.2   5  2r85B 0048-0061  BBABB
  149.7   52.1   2  2r85B 0143-0153  AB
   95.0  106.3   4  2r85B 0232-0244  BBBB
 -157.8  113.1   5  2r8wB 0107-0120  ABBAB
  154.1   55.8   9  2r8wB 0133-0150  BBBBBBBBB
  135.0   13.3   7  2r8wB 0193-0208  BBBAAGB
 -159.1   51.2   2  2r8wB 0220-0230  BG
 -174.5  119.7   5  2r91C 0068-0081  ABBAB
  156.0   46.4  10  2r91C 0094-0112  BBBBGBBGBB
  167.6   25.3   4  2r91C 0152-0164  BBAB
 -169.4   42.0   4  2r91C 0174-0186  ABAA
  170.9  125.2   6  2r9fA 0199-0213  AAABBA
  112.1   61.8   1  2r9qB 0110-0119  B
 -150.7  125.3   3  2ra8A 0040-0051  BAB
   23.5  104.5   3  2ra8A 0081-0092  BBB
  148.9   31.9   9  2ra8A 0112-0129  BBABAAGBB
  169.8  141.6   4  2ra8A 0258-0270  GBAB
 -167.7  154.1   7  2ra8A 0283-0298  BBGBBBB
  107.6   73.5   1  2ra9A 0128-0137  B
   88.8  135.2   3  2raaA 0026-0037  GAG
 -114.3  150.5   4  2raaA 0111-0123  BABB
   19.5   84.3   1  2raaA 0132-0141  B
 -174.7  135.7   3  2rafB 0023-0034  EAB
  147.2   53.0   3  2rafB 0061-0072  BBB
   56.3   93.4   5  2rafB 0123-0136  GAABB
 -169.5   47.9   2  2rafB 0149-0159  AB
  -60.4  107.1   3  2rafB 0171-0182  AEB
 -113.3  159.9   6  2rauA 0054-0068  BBBGBB
 -151.0  140.1   1  2rauA 0149-0158  E
   -1.4   75.2   7  2rauA 0207-0222  BABEAAB
 -125.5  174.6   7  2rb7A 0092-0107  EBGAABA
  133.0   19.5   5  2rb7A 0251-0264  BAABB
  -64.4   84.8   1  2rb7A 0338-0347  A
 -122.8  148.9   3  2rbbA 0013-0024  BAB
   23.4   62.9   1  2rbbA 0054-0063  B
 -158.7  121.1   3  2rbbA 0080-0091  BAB
  112.7  106.4   1  2rbcA 0064-0073  E
 -129.3   88.1   2  2rbcA 0088-0098  BB
 -161.7   32.1   4  2rbcA 0161-0173  BAAB
 -175.2   81.2   4  2rbcA 0187-0199  BBBB
 -152.5  142.1   2  2rbgB 0009-0019  BB
 -104.9  172.1   4  2rbgB 0039-0051  BABB
  149.4   42.3   3  2rbgB 0068-0079  BAA
  165.8   58.2   1  2rbgB 0092-0101  B
   63.1   89.1   4  2rbkA 0080-0092  BBBB
 -159.4  130.3   3  2rbkA 0113-0124  GBB
  153.8   49.9   3  2rbkA 0150-0161  BBB
   35.5   21.5   5  2rbkA 0180-0193  BBGBB
 -151.7   28.7   2  2rbkA 0208-0218  AB
 -156.1   19.0   5  2rbkA 0225-0238  BAABB
 -127.7  152.9   2  2rciA 0013-0023  BB
  152.0   30.1   2  2rd7A 0103-0113  AB
  -48.5  126.4   7  2rd7A 0138-0153  GBAGBAG
  167.8   50.4   1  2rdeA 0219-0228  B
 -158.8  153.6   3  2rdmB 0009-0020  BAB
  168.0   33.2   2  2rdmB 0033-0043  AB
 -126.4  112.0   8  2rdmB 0055-0071  ABBABBBB
  165.0  128.9   4  2rdmB 0103-0115  BBBB
 -104.3   77.4   5  2rdqA 0034-0047  BGABB
 -167.3    5.3   4  2re2A 0083-0095  ABBB
 -104.9   62.2   3  2reeA 0014-0025  BBB
  165.4   75.1   4  2remC 0031-0043  BAAB
 -174.5   60.8   5  2remC 0062-0075  BBAEE
  152.5   40.2   4  2remC 0165-0177  BBAB
   12.9   82.2   1  2reuA 0243-0252  B
  107.8   32.1   7  2rffA 0057-0072  BGAAABB
 -159.7  142.3   1  2rfrA 0057-0066  E
   73.8  120.9   4  2rfrA 0139-0151  BAGB
  138.5   30.9   2  2rfvA 0083-0093  AB
 -159.2   83.8   4  2rfvA 0107-0119  ABBB
  172.3   29.1   4  2rfvA 0132-0144  BAAB
 -128.3   72.5   1  2rfvA 0223-0232  B
   -3.9  102.2   8  2rfvA 0287-0303  BAABAABA
  133.0   63.9   2  2rfvA 0315-0325  BG
 -155.3  129.7   5  2rfvA 0374-0387  BBABB
 -173.2  146.0   1  2rgqA 0047-0056  E
 -174.2   31.9   5  2rgyA 0013-0026  ABABE
 -163.7  118.2   6  2rgyA 0043-0057  BBEABB
  179.1   28.8   6  2rgyA 0071-0085  BBAABB
  161.3   53.3   5  2rgyA 0133-0146  BBAAB
 -160.4  129.0   4  2rgyA 0166-0178  BAGB
  147.9   32.2   2  2rgyA 0193-0203  AB
   -7.9   89.1   2  2rgyA 0239-0249  BB
   71.1   91.6   2  2rh0A 0104-0114  BB
  -80.0   45.9   8  2rh3A 0005-0021  BBBBBGAB
   22.4  111.3   2  2rh3A 0074-0084  BB
 -165.6  177.2   6  2rhmA 0009-0023  EBBGAG
 -173.1   49.1   3  2rhmA 0082-0093  BBB
  106.5  108.9   2  2rhmA 0110-0120  BB
  132.3  162.8   8  2rhqB 0224-0240  GBBBBBBB
   40.0  104.0   2  2rhqB 0339-0349  BB
 -117.9  117.9   8  2rhqB 0450-0466  AABAABAB
   14.0  110.8   2  2rhqB 0613-0623  BB
  160.0   65.6   1  2rhqB 0665-0674  B
 -147.3   71.6   4  2rhqB 0716-0728  BGBB
  145.5   20.7   8  2rhqB 0763-0779  BBAABBBB
  172.7  122.0   7  2rhwA 0229-0244  AABAABB
   50.5    8.1   6  2rhwA 0255-0269  BGBBAB
 -161.4   55.9   1  2rieC 0055-0064  B
 -120.9  135.0   4  2rilA 0011-0023  BBBG
  120.8   35.6   2  2rilA 0060-0070  AB
 -177.3   69.9   3  2rinB 0011-0022  AGB
 -163.2  125.3   2  2rinB 0039-0049  BB
  132.1   98.4   2  2rinB 0062-0072  AA
 -115.8   62.2   1  2rinB 0094-0103  B
  175.8  141.1   6  2rinB 0121-0135  BBBBGB
 -174.8   67.4   3  2rinB 0150-0161  BBB
 -167.4   25.5   5  2rjoA 0010-0023  ABAAB
 -162.5  134.2   4  2rjoA 0040-0052  AGGB
 -163.5   52.1   4  2rjoA 0067-0079  BBAB
   14.2   75.5   2  2rjoA 0113-0123  BB
  161.0   72.9   5  2rjoA 0141-0154  BBAAB
 -141.0  124.1   4  2rjoA 0173-0185  AGGB
  152.9   26.3   2  2rjoA 0201-0211  AB
   -8.0   87.5   2  2rjoA 0248-0258  AG
  143.9   68.3   3  2rjoA 0289-0300  BAA
 -115.9  131.4   3  2rk9B 0010-0021  BAB
  -97.3  131.1   3  2rk9B 0078-0089  BAB
   93.2   74.2   1  2rkhA 0079-0088  B
 -109.2  119.0   3  2rkvA 0026-0037  BAB
 -155.5  125.8   5  2rkvA 0153-0166  AAABB
   72.5   81.5   1  2rkvA 0234-0243  B
   83.6   98.4   1  2sakA 0038-0047  B
  -46.6   77.5   1  2sqcB 0607-0616  A
 -173.9   25.7   8  2tpsA 0022-0038  BAAABABB
  166.7   50.2   9  2tpsA 0048-0065  BBBEEABBB
 -165.0  146.5   2  2tpsA 0082-0092  GB
  171.6   16.0   6  2tpsA 0098-0112  BAABBB
  178.0   43.6   2  2tpsA 0121-0131  AB
 -140.6  157.7   7  2tpsA 0176-0191  EGBBAAA
 -164.6  121.3   3  2trcP 0101-0112  BAB
 -152.8   26.2   6  2trcP 0126-0140  BBGBBG
   44.6   83.9   2  2uvkA 0124-0134  BB
 -170.1   57.4   1  2uvpA 0058-0067  B
 -172.6  101.5   4  2uvpA 0120-0132  BBAB
 -126.1   64.6   1  2uyoA 0130-0139  B
 -168.3  132.5   6  2uyoA 0157-0171  BBAABB
  100.3   67.1   6  2uyoA 0215-0229  BBBABA
  -13.5   69.8   2  2uytA 0048-0058  BB
 -146.3   10.4   6  2uytA 0265-0279  ABBBAB
   -6.7   92.7   2  2uytA 0295-0305  AE
  -17.0  114.6   4  2uytA 0421-0433  EBAB
  -42.3   61.9   6  2uytA 0461-0475  BBBAAB
 -101.3  161.1   7  2uz0A 0045-0060  BBBGBBA
  164.4  154.6   1  2uz0A 0122-0131  E
 -160.5  116.2   4  2uz0A 0202-0214  AABA
  157.2   65.2   5  2uz0A 0230-0243  BEBBB
 -152.1   42.1   3  2uz1A 0022-0033  BBB
 -172.4  129.5   3  2uz1A 0044-0055  BAB
 -178.3   41.3   3  2uz1A 0070-0081  BBE
  165.7  126.0   3  2uz1A 0129-0140  BAB
   66.4   71.5   1  2uz1A 0209-0218  B
  171.9   49.6   1  2uz1A 0235-0244  B
 -101.3  138.2   2  2uz1A 0317-0327  BB
  177.3   55.9   3  2uz1A 0389-0400  BEB
  174.6   51.0   9  2uz1A 0411-0428  BBBAAGBBG
 -175.8   43.2   2  2uz1A 0516-0526  AB
  176.3  146.8   3  2v03A 0065-0076  BAB
 -160.9  110.4   4  2v03A 0090-0102  AABB
 -177.2   30.8   3  2v03A 0111-0122  BAA
 -163.8  131.5   4  2v03A 0170-0182  BBAG
   75.7   76.8   1  2v03A 0230-0239  B
  168.9   38.2   3  2v0hA 0053-0064  BBG
 -152.7  157.2   6  2v0hA 0073-0087  BABBAE
  155.5  101.2   7  2v0hA 0101-0116  AABAABB
  156.5   79.5   5  2v1mA 0037-0050  BAABA
 -114.8  151.2  10  2v1mA 0070-0088  AABGGABABB
  157.3    9.6   5  2v1mA 0147-0160  BAABB
  177.0  137.1   3  2v3aA 0008-0019  EAB
  160.2   62.1   1  2v3aA 0062-0071  B
 -175.3  131.4   3  2v3aA 0149-0160  EAB
  -10.8   83.9   1  2v3aA 0241-0250  B
 -108.7  142.6   6  2v3gA 0012-0026  AGBBBB
  159.8   17.5   5  2v3gA 0040-0053  BAABB
   74.0   77.7   6  2v3gA 0067-0081  BBAABB
  166.8   14.2   6  2v3gA 0223-0237  BABGEB
 -154.9   58.1   9  2v3kA 0122-0139  BAABBBBAB
  -88.7  118.0   7  2v3kA 0224-0239  ABABBBB
   63.6   94.0   4  2v4xA 0009-0021  BBBB
 -156.6  168.5   6  2v54B 0008-0022  EBBGAG
   45.7   83.4   6  2v54B 0035-0049  BBBAAB
   -0.3  133.2   2  2v54B 0090-0100  EB
  -97.5   76.5   3  2v54B 0126-0137  BBB
  160.1   52.3   5  2v54B 0169-0182  BAABB
 -138.0   51.0   4  2v6kB 0005-0017  BABB
 -136.4  133.6   1  2v6kB 0063-0072  G
 -160.5  110.2   2  2v76C 0009-0019  BB
 -126.6  145.4   2  2v76C 0083-0093  BA
   99.2   73.8   1  2v7fA 0119-0128  B
  102.9   79.9   3  2v7sA 0086-0097  BAB
  141.8   11.8   5  2v7sA 0120-0133  ABBBB
 -163.4  141.8   5  2v82A 0010-0023  BBGBB
 -173.5  132.6   5  2v82A 0037-0050  AABBG
 -173.1  169.1   4  2v82A 0063-0075  GBAB
  179.5  171.0   5  2v82A 0083-0096  BABBB
  142.4    9.4   7  2v82A 0125-0140  BBAAAAE
 -137.1  153.8   6  2v82A 0152-0166  EGBBAA
  155.4   53.4  10  2v82A 0173-0191  BAAABBBGBB
 -129.5  103.0   5  2v84A 0030-0043  BGABB
  147.1   32.8   2  2v84A 0055-0065  AB
  135.4   59.4   3  2v84A 0160-0171  BBB
  123.1  141.7   3  2v84A 0205-0216  BAA
  -86.4   67.2   1  2v84A 0224-0233  B
  160.5   95.0   5  2v84A 0261-0274  BGBAB
  135.9   35.2   5  2v8fA 0113-0126  BBGBB
   70.7  120.5   1  2v8iA 0053-0062  B
 -148.6  147.6   7  2v8iA 0125-0140  BBGAGBB
  148.4   33.3   3  2v8qA 0009-0020  ABB
 -130.5  143.2   8  2v94A 0030-0046  BBGBBBBB
  147.2   28.8   2  2v94A 0078-0088  AB
   39.9  105.7   3  2v9kA 0146-0157  BBA
   67.8   88.2   1  2v9kA 0214-0223  B
 -129.7  149.4   8  2v9kA 0360-0376  GBABABBB
  -40.2   53.9   1  2v9kA 0394-0403  B
  114.7   12.0   5  2v9kA 0479-0492  BBGBB
  164.6   76.2   4  2v9lA 0072-0084  BGBB
  -59.5   83.8   2  2v9lA 0140-0150  BB
 -164.0  146.7   8  2v9lA 0180-0196  BBBBBBGB
  152.6   37.2   2  2v9lA 0216-0226  AB
  138.3  104.4   6  2vakA 0169-0183  BBGABB
   80.7   76.5   1  2vakA 0333-0342  B
  -71.2   97.2   4  2vbuA 0010-0022  BBAG
  155.6   22.9   2  2vccA 0216-0226  AB
    3.9   94.4   3  2vccA 0270-0281  EBA
   60.0   94.8   4  2vccA 0304-0316  BABG
 -150.0   23.5  10  2vccA 0415-0433  BABBBBGBBB
  172.6   47.3   8  2vccA 0512-0528  AAAAABBA
 -150.8   35.3   8  2vccA 0571-0587  ABABBABG
 -171.8  140.8   4  2vchA 0010-0022  BBBE
  178.9   14.0   4  2vchA 0114-0126  BAAA
  120.5   38.8   3  2vchA 0136-0147  ABB
 -164.6  160.6   8  2vchA 0272-0288  AEAABBBB
 -177.7  146.1   4  2vchA 0342-0354  GBBB
 -175.5   33.5   3  2vchA 0361-0372  AGB
 -145.7   60.6   5  2vchA 0380-0393  BBABE
 -175.9   56.7   1  2vclA 0157-0166  B
 -146.5  144.9   5  2vdjA 0039-0052  BABAB
   -1.1   72.3   2  2vdjA 0194-0204  BB
  -28.1   60.4   8  2vdjA 0230-0246  ABBAABBA
 -132.6   54.1   2  2ve3A 0057-0067  BE
  100.6   90.9   2  2ve3A 0077-0087  BB
 -175.7   55.5   6  2vfrA 0192-0206  BABGBB
  133.1   31.5   3  2vfrA 0348-0359  BBB
 -128.1   41.5   2  2vfxH 0055-0065  AB
 -120.5  122.9   4  2vhaA 0067-0079  BBAA
 -119.8  100.0   3  2vhaA 0134-0145  BGB
  151.9   33.4   2  2vhaA 0159-0169  AB
  170.9   23.4   4  2vhaA 0213-0225  BBGB
   21.2   99.2   4  2vjwA 0055-0067  ABGB
  152.5  133.5   7  2vjwA 0105-0120  BGBBBBB
 -177.9   56.4   5  2vk2A 0007-0020  AEAAB
 -163.1  136.2   4  2vk2A 0037-0049  AGGB
  167.9    4.1   7  2vk2A 0062-0077  BBABABG
   30.6   66.2   1  2vk2A 0105-0114  B
  153.0   74.4   5  2vk2A 0133-0146  BBBGB
 -145.3  109.8   4  2vk2A 0165-0177  AGGB
  154.8   23.2   2  2vk2A 0195-0205  AB
 -100.4   71.2   2  2vk2A 0225-0235  GB
   48.4   93.8   3  2vk2A 0245-0256  BAB
   92.5   78.9   1  2vk2A 0278-0287  B
 -132.1   42.3   5  2vk8C 0022-0035  BBBAA
 -122.0  108.3   2  2vk8C 0071-0081  BG
   46.3   82.8   2  2vk8C 0099-0109  BB
  165.4  149.7   5  2vk8C 0136-0149  BABAA
   63.2   86.1   1  2vk8C 0216-0225  B
 -111.0  159.4   3  2vk8C 0320-0331  GBB
 -153.7   52.9   3  2vk8C 0384-0395  BBE
 -167.4  137.6   8  2vk8C 0406-0422  BAAAGBBG
   -4.2  152.4   4  2vk8C 0468-0480  AGEB
   52.4  145.8   7  2vk8C 0537-0552  BBAABBB
   68.2   76.6   1  2vlaA 0087-0096  B
   64.4   72.1   1  2vlaA 0230-0239  B
   16.4   61.2   2  2vlgA 0022-0032  BA
  172.6   38.8   4  2vliB 0082-0094  BBAB
  131.2  125.5   2  2vliB 0110-0120  BB
 -157.0  132.0   5  2vliB 0150-0163  ABGBB
  100.8  107.4   2  2vpaA 0141-0151  BB
  -91.7   66.6   3  2vqeQ 0076-0087  BBG
  129.8   33.6   3  2vqpA 0040-0051  ABB
 -124.1  120.5   1  2vs7A 0041-0050  B
  120.9  144.2   1  2vs7A 0081-0090  B
 -151.0   44.5   2  2vs7A 0127-0137  AB
   33.4   82.1   1  2vs7A 0163-0172  B
  148.9   44.7   3  2vswB 0024-0035  ABB
  -60.0  138.0   1  2vswB 0116-0125  G
 -140.8   23.6   6  2vsyA 0210-0224  AABEBB
 -147.5   30.3   7  2vsyA 0242-0257  ABBBAGB
 -158.0  125.7   5  2vsyA 0263-0276  ABGBB
 -168.5   57.3   9  2vsyA 0286-0303  AAGAEABGG
  169.9   19.6   6  2vsyA 0327-0341  BAAABB
 -153.9  110.1   4  2vsyA 0410-0422  BBBE
  159.4   42.1   4  2vsyA 0437-0449  BBBB
  157.3  145.7   8  2vsyA 0456-0472  BBBABBBB
 -152.9   42.7   5  2vsyA 0479-0492  BBBAB
  143.6   44.2   7  2vunC 0163-0178  GABABAB
  150.0  134.1  10  2vunC 0217-0235  GAAEBABBBB
  160.8  113.9   4  2vunC 0245-0257  ABBB
   46.1   94.8   1  2vv6C 0016-0025  B
 -157.2  120.5   5  2vveA 0097-0110  BBBAE
 -106.6   42.7   4  2vveA 0206-0218  ABBB
  177.5  135.4   3  2vvmB 0043-0054  EAB
 -122.0   63.7   1  2vvmB 0138-0147  B
   96.2   10.2   3  2vvmB 0248-0259  AAE
  125.1   63.5   3  2vvmB 0304-0315  ABB
 -171.9  142.5   4  2vvmB 0317-0329  BBBB
 -148.2  143.2   4  2vw8A 0037-0049  EAEB
 -177.7  152.6  10  2vw8A 0066-0084  BABABAAAAA
 -151.8  128.8   6  2vw8A 0191-0205  BBBAAB
  161.7   44.8   4  2vwsA 0022-0034  AAGB
  176.8  139.9   7  2vwsA 0044-0059  AAABBBB
 -149.8  137.7   5  2vwsA 0072-0085  BABBB
  139.6   35.3   5  2vwsA 0094-0107  BGBAB
  156.8  103.5   3  2vwsA 0149-0160  BAB
   73.6   93.7   1  2vwsA 0173-0182  B
 -174.0  137.0   3  2vwsA 0214-0225  BAB
  130.7   50.6   5  2vx8B 0060-0073  ABBBB
 -167.7  119.5   7  2vx8B 0108-0123  AABBBBB
 -162.6  150.3   6  2vxnA 0010-0024  AEBBEB
  154.7  123.6   2  2vxnA 0041-0051  BB
   39.8  135.5   2  2vxnA 0092-0102  GB
  -12.9  103.5   3  2vxnA 0126-0137  EBB
 -149.0  136.3   6  2vxnA 0210-0224  GGBBAA
   62.9   73.2   1  2vxpA 0039-0048  B
 -105.1  118.3   2  2vxtI 0030-0040  BB
  171.6  163.2   6  2vyoA 0031-0045  GBBBBG
 -142.1   24.7   9  2vyoA 0057-0074  BAABBBBEA
 -113.1   67.4   3  2vzyD 0018-0029  BBB
 -150.8  101.4   3  2vzyD 0146-0157  AAB
  -46.4  136.2   2  2vzyD 0199-0209  GA
 -172.2   64.3   5  2w0iA 0036-0049  ABBBB
   18.2   80.0   1  2w15A 0012-0021  B
 -177.1  109.3   5  2w15A 0125-0138  BABAB
  176.9   29.6   4  2w1jB 0079-0091  BEAB
  -62.2   69.7   1  2w1rA 0041-0050  B
  164.9   55.0   6  2w1rA 0095-0109  AABBBB
 -154.6  148.6   6  2w1vB 0008-0022  BBBBAB
  174.1  142.8   5  2w1vB 0174-0187  BBBBA
 -111.5   90.1   3  2w2gB 0160-0171  AAB
  164.9   25.8   5  2w2gB 0193-0206  BAABB
 -162.2  116.4   3  2w2gB 0244-0255  BBB
  125.6   22.5   6  2w2rA 0071-0085  ABBBAB
  165.4   17.3   2  2w2xC 0099-0109  AB
  114.0   88.3   1  2w39A 0007-0016  B
  111.4  115.5   2  2w39A 0031-0041  BB
  109.3  110.3   7  2w39A 0251-0266  EEAAAAB
 -158.0  137.4   3  2w3gB 0042-0053  GBB
 -172.1  148.0   1  2w3pB 0139-0148  E
   24.6   73.0   1  2w3pB 0163-0172  B
  169.0   65.7   1  2w3pB 0218-0227  B
 -171.4   94.8   9  2w3pB 0282-0299  BBABBBBAB
  -93.7  141.4   2  2w3pB 0333-0343  EB
   91.0   80.0   1  2w3pB 0456-0465  B
 -150.9   24.6   9  2w3qA 0093-0110  BGGBBBAAB
  -62.3   96.2   3  2w3qA 0126-0137  BGB
  178.3  122.6   6  2w3yA 0047-0061  EBBBAA
  123.3   71.6   1  2w3yA 0196-0205  B
   53.9   69.1   1  2w40D 0045-0054  B
  -57.1   33.4   6  2w40D 0101-0115  BAABAA
    5.6   73.3   3  2w40D 0309-0320  ABB
 -165.7  130.7   7  2w40D 0367-0382  GBBAABB
   66.2   18.1   4  2w40D 0436-0448  ABAB
 -106.9   73.1   5  2w40D 0474-0487  BBABB
 -155.1   75.8   3  2w42B 0020-0031  BGB
 -178.9   11.5   5  2w42B 0051-0064  ABAAB
 -162.6  134.2   5  2w42B 0085-0098  BABBB
  163.0   18.5   4  2w42B 0113-0125  ABBB
 -135.7  162.7   6  2w42B 0252-0266  EBBBBA
  131.8   22.2   5  2w42B 0351-0364  ABBAA
 -159.0   60.4   2  2w4sD 0060-0070  AB
    9.8  108.7   4  2w56A 0110-0122  ABGB
 -174.5   19.6   5  2w5qA 0128-0141  ABBAA
  133.9   41.7   6  2w5qA 0255-0269  ABBABB
  -85.4  163.9   9  2w7aB 0007-0024  GBBBBAABB
  159.8   20.8   2  2w7aB 0067-0077  AB
  158.1    7.1   2  2w7vA 0045-0055  AB
 -175.6   47.8   9  2w7yA 0042-0059  ABABBAAAB
 -134.4  146.2   4  2w7yA 0079-0091  BBEB
  129.5  145.5   4  2w7yA 0105-0117  BBBB
  172.1   53.9   3  2w7yA 0275-0286  BBB
 -179.7   77.3   4  2w7yA 0312-0324  ABBB
  136.0   27.3   2  2w8tA 0128-0138  AB
 -162.2   89.7   4  2w8tA 0152-0164  AABB
  151.6   36.2   4  2w8tA 0173-0185  BBGB
 -158.5   39.8   4  2w8tA 0273-0285  ABAA
  150.1   29.2   2  2w8tA 0351-0361  AB
 -179.4  141.1   6  2w8tA 0389-0403  BBAABB
 -102.0   46.5   2  2w91A 0124-0134  AB
 -140.7   75.2   7  2w91A 0169-0184  BEAAAAA
  155.4   22.6   5  2w91A 0241-0254  BAABB
  -45.1  127.8   1  2w91A 0302-0311  G
  161.4   77.6   5  2wadB 0082-0095  BAABB
  158.8   63.8   7  2wadB 0190-0205  BBBBBBA
   19.5   49.9   3  2wadB 0308-0319  ABB
   62.2   73.0   4  2wadB 0571-0583  BBBB
 -151.3  169.6  10  2wadB 0648-0666  BBGBABAABB
 -172.7  133.5   6  2wagA 0073-0087  BBAABB
  149.2   56.5   1  2wagA 0143-0152  B
  105.5   29.7   3  2wagA 0204-0215  ABB
 -179.5   50.2   5  2waoA 0258-0271  EAABB
  139.0   42.5   2  2wawA 0051-0061  BA
 -131.4  163.0   9  2wawA 0071-0088  BBBAEBGBB
  153.2  112.4   7  2wawA 0101-0116  AABAABB
  176.1   25.2   4  2wb6A 0067-0079  AABB
   89.9   64.1   1  2wbmB 0041-0050  B
 -139.1  117.7   2  2wbmB 0105-0115  BB
 -122.1   66.7   1  2wbmB 0189-0198  B
  138.0  138.0   6  2wbnA 0033-0047  BBGABB
  170.1    7.9   4  2wbnA 0084-0096  ABBB
  167.6   35.9   4  2wbnA 0108-0120  BAAB
  -21.1  100.6   6  2wbnA 0130-0144  BABBAA
 -133.8   39.4   5  2wbnA 0153-0166  BAAAB
 -148.9   26.4   5  2wbnA 0182-0195  BBBGA
  171.4  140.3   6  2wcrB 0025-0039  BBBGBB
   42.4   76.3   1  2wcrB 0112-0121  B
  139.6   29.6   3  2wdcA 0260-0271  AAE
 -124.3   68.2   1  2wdsA 0106-0115  B
  -51.6   73.7   2  2we5B 0047-0057  BA
 -158.4   58.2   1  2we5B 0132-0141  B
  -39.5   65.6   1  2we5B 0167-0176  A
   66.2   62.6   1  2we5B 0288-0297  B
    2.7   64.5   6  2we8B 0104-0118  BAAABA
 -140.1  165.8   5  2we8B 0151-0164  EBAGB
 -171.3  158.1   3  2we8B 0208-0219  EBB
 -111.0  144.6   2  2we8B 0251-0261  BB
 -176.0   51.2   4  2we8B 0275-0287  ABAB
  141.2   62.6   3  2we8B 0301-0312  BEB
   75.2   94.0   1  2wefA 0041-0050  B
  -65.5  141.9   1  2wefA 0114-0123  G
 -154.4   55.9   5  2wefA 0189-0202  AAABB
 -167.7   56.9   2  2wefA 0212-0222  BE
  156.7   10.9   3  2wefA 0281-0292  ABG
  159.1   16.4   5  2wf7A 0110-0123  BBABA
 -167.8   28.5   2  2wf7A 0167-0177  AB
 -177.1  177.8   5  2wfbA 0070-0083  BABBB
  171.8   50.4   5  2wfiA 0028-0041  BAAAB
  -21.4  125.7   1  2wfiA 0146-0155  G
  144.5   74.4   2  2wfoA 0038-0048  AB
   86.0  101.0   2  2wfpA 0100-0110  BB
   77.3   81.4   2  2wfpA 0149-0159  BB
 -109.0   98.9   7  2wfpA 0277-0292  GBABBBB
  117.8   66.2   1  2wfwA 0095-0104  B
 -169.2   34.5   3  2wi8A 0038-0049  BGB
  177.0  104.9   4  2wi8A 0101-0113  AABB
  115.0   89.4   3  2wi8A 0121-0132  BAB
   51.4   96.3   6  2wi8A 0184-0198  BBAABE
   56.3   89.3   2  2wj9B 0048-0058  BB
 -128.7   62.5   1  2wj9B 0128-0137  B
  -89.7  130.8   5  2wjnH 0207-0220  BAABB
  179.5  158.4   5  2wk1A 0111-0124  EAEAG
  167.5   53.3   4  2wk1A 0213-0225  BAGB
  172.7   46.8   6  2wk1A 0240-0254  ABAAAB
  142.8   44.4   5  2wkbD 0005-0018  ABBBB
 -149.5  167.6   6  2wkbD 0061-0075  GBBGBB
 -153.9  114.3   5  2wkjD 0084-0097  ABBAB
 -165.3  125.2   8  2wkjD 0111-0127  BBBGBBBB
  177.8   32.5   4  2wkjD 0171-0183  BBAB
  165.7   47.0   2  2wkjD 0193-0203  AB
  -68.1   80.4   1  2wkjD 0212-0221  A
 -154.4  148.6   2  2wlrA 0080-0090  EB
 -154.4  139.9   3  2wlrA 0207-0218  BAB
   67.4   41.6   3  2wlrA 0232-0243  BGE
 -170.1  152.1   4  2wlrA 0362-0374  BAAG
  -23.9   71.9   1  2wlrA 0387-0396  A
   70.8   88.4   4  2wlvA 0009-0021  BBBB
 -167.5  116.4   4  2wm3A 0009-0021  GAAB
 -153.6    3.0   5  2wm3A 0035-0048  ABAAB
 -164.8  104.3   5  2wm3A 0055-0068  BBAAB
  177.6   59.8   9  2wm3A 0076-0093  BBBAAAAGB
   50.5   62.3   1  2wm3A 0187-0196  B
  133.2   61.5   1  2wm3A 0218-0227  B
   29.8   89.8   4  2wm3A 0237-0249  AGBB
  179.7   27.7   4  2wmyD 0013-0025  AAGA
  154.3   29.8   2  2wmyD 0085-0095  AB
  177.0   46.3   4  2wnfA 0162-0174  BBAB
   36.8   86.8   1  2wnfA 0203-0212  B
  -93.8   81.3  10  2wnpF 0050-0068  AAGABBABBB
 -132.1  174.6   6  2wolA 0173-0187  BABBBA
 -178.4  150.9   3  2wolA 0251-0262  GBB
  161.3   21.0   9  2wolA 0307-0324  BAABBAAAB
 -118.3   84.9   2  2wolA 0396-0406  BE
 -147.1  134.7   5  2wolA 0452-0465  BABBB
  114.3   45.7   2  2woyA 0135-0145  AB
   59.2   45.7   4  2wp7A 0013-0025  AAGG
  102.6   47.5   3  2wp7A 0075-0086  ABB
   80.3  110.6   5  2wpxB 0010-0023  BBAAB
  151.7   37.0   8  2wpxB 0090-0106  BAAABGAG
 -178.4   94.6   9  2wpxB 0125-0142  BBAABBBBB
  -98.5    5.6   5  2wpxB 0183-0196  BABBB
  145.7   57.2  10  2wpxB 0269-0287  BAAABGAGBG
 -137.8   97.0   3  2wpxB 0305-0316  AAB
  -91.9   68.0   5  2wqfA 0149-0162  BABAA
 -169.8  154.9   7  2wqkB 0005-0020  BAAEAAB
  133.0   19.4   4  2wqkB 0062-0074  BGBB
  108.5   10.1   5  2wqkB 0092-0105  BEBBB
 -171.3  113.8   6  2wqkB 0126-0140  BABGBB
   31.1   19.5   5  2wqkB 0230-0243  ABABB
  168.2   16.6   5  2wteB 0011-0024  BBBAB
 -148.5   79.2   4  2wteB 0040-0052  BBBB
  159.5   47.8   4  2wteB 0071-0083  BBAB
  161.7  127.0   5  2wteB 0097-0110  AABEB
  129.3   62.9   1  2wteB 0205-0214  B
 -174.4  154.6   9  2wtmD 0031-0048  BBAABBAAB
  173.4  148.7   1  2wtmD 0105-0114  E
  -63.2  134.3   4  2wtmD 0129-0141  GBBA
  171.9  130.4   7  2wtmD 0195-0210  AABAABB
  166.1   46.2  10  2wtmD 0221-0239  BGBBAAGAAB
  141.5   34.1   7  2wuqB 0282-0297  ABABABB
 -124.2  106.4   5  2wvbB 0071-0084  AABBG
 -137.1   62.0   1  2wvbB 0113-0122  B
  155.4   50.4   2  2wvqA 0152-0162  AB
 -161.6  133.8   5  2ww5A 0327-0340  BABAB
  174.1   95.2   4  2wxfA 0102-0114  AABB
  172.9  148.5   3  2wxfA 0674-0685  GBB
  -82.5  100.0   2  2wy3B 0011-0021  BB
  136.9   57.9   7  2wyaC 0044-0059  BBBAABB
 -129.2  150.6  10  2wyaC 0080-0098  BABBABAABB
  131.1   27.6   4  2wyaC 0250-0262  BBAB
  122.3   77.5   8  2wyaC 0375-0391  BABABBGB
   67.0   71.4   1  2wyaC 0405-0414  B
 -127.5  128.6   2  2wyhB 0278-0288  BB
 -166.4  144.9   5  2wyhB 0448-0461  AEABB
 -119.1  111.8   2  2wyhB 0808-0818  AA
   50.2   75.5   1  2wzbA 0183-0192  B
  -56.0   93.5   1  2wzbA 0233-0242  B
 -136.9   57.7   1  2wzbA 0313-0322  B
  160.3  143.6   1  2wzbA 0369-0378  E
  137.7   30.2   3  2wzbA 0390-0401  ABB
  164.3   36.5   2  2wzoA 0081-0091  AB
  170.1   50.3   2  2x0dA 0136-0146  BB
 -120.0  126.2   1  2x0dA 0199-0208  E
 -178.1  112.8   3  2x0dA 0299-0310  BBB
  167.7  154.4   9  2x0dA 0317-0334  BBBBEABAE
  156.6   19.2   4  2x0dA 0359-0371  ABBB
   78.7    4.6   5  2x0qA 0204-0217  BAABB
  104.3   61.3   1  2x0qA 0245-0254  B
   39.4  134.1   3  2x0qA 0310-0321  BBB
  -49.9   99.2   2  2x0qA 0353-0363  BB
 -155.3  156.7   2  2x1dD 0005-0015  EB
   44.6  103.4   2  2x1dD 0341-0351  BB
  151.8   66.3   1  2x27X 0127-0136  B
   33.8   61.5   3  2x2uA 0157-0168  ABB
  -40.0  106.7   2  2x32A 0083-0093  BB
  143.5   35.0   6  2x3gA 0021-0035  ABABEB
  155.3   14.5   5  2x3gA 0069-0082  ABBBB
  160.1  114.4   4  2x3gA 0092-0104  BBBB
  111.9   26.3   4  2x3jA 0212-0224  BGBB
  101.3   66.8   1  2x3jA 0239-0248  B
   39.8  136.8   3  2x3jA 0303-0314  BBB
 -163.5  129.2   6  2x3jA 0345-0359  BBAABB
  122.0   31.3   2  2x3lA 0075-0085  AA
 -163.0   36.4   5  2x3lA 0099-0112  BAABB
 -164.0  110.4   5  2x3lA 0223-0236  AABBG
  -98.0  128.5   5  2x3lA 0297-0310  BBGBB
   79.1   93.8   1  2x3lA 0413-0422  B
  174.8   82.5   9  2x46A 0106-0123  AAAAAEGBB
  158.8   67.3   1  2x49A 0012-0021  B
  163.7   13.2   4  2x49A 0078-0090  AABB
 -142.5   60.8   1  2x49A 0105-0114  B
   32.6   90.6   2  2x49A 0238-0248  BB
  128.3   68.8   3  2x49A 0260-0271  BBB
 -171.6   34.7   3  2x49A 0292-0303  BAA
 -115.9  173.2   7  2x4dA 0052-0067  BABAABB
 -138.0  155.4   2  2x4dA 0100-0110  BB
   46.1   75.3   1  2x4dA 0166-0175  B
   12.7  121.0   4  2x4dA 0186-0198  EBAB
 -152.8   27.3   5  2x4dA 0212-0225  ABAAA
  133.2   33.2   2  2x4dA 0253-0263  AB
 -127.2   79.0   7  2x4lA 0093-0108  ABBGBBB
 -177.3   96.5   5  2x4lA 0144-0157  ABGBB
  -48.8   35.3   5  2x4lA 0212-0225  BABGB
 -173.8  132.8   7  2x4lA 0294-0309  BABBBBB
   45.6   69.1   2  2x57B 0070-0080  BB
   91.7  124.4   5  2x5cB 0085-0098  BBAAB
  100.7   43.3   1  2x5fA 0117-0126  B
 -144.5   96.8   4  2x5fA 0141-0153  ABBB
 -162.3  157.1   3  2x5fA 0284-0295  BAB
   89.7   21.8   4  2x5fA 0373-0385  BGBB
   94.6   67.9   1  2x5hB 0064-0073  B
 -144.0   30.2   2  2x5nA 0063-0073  AB
 -171.7   23.1   7  2x5nA 0111-0126  ABBBABB
  144.2   16.2   6  2x5nA 0168-0182  BBBABB
   45.6   94.7   2  2x5qB 0143-0153  BB
  129.3   20.5   5  2x5rA 0055-0068  ABBBB
   70.0  138.1   4  2x5rA 0107-0119  AAAB
 -146.9  142.2   1  2x5xA 0133-0142  E
  -44.1  122.3   7  2x5xA 0159-0174  GBBAAEB
  -96.2   35.8   4  2x5yA 0008-0020  BAAB
  163.9   16.1   2  2x5yA 0096-0106  AB
  150.3   35.5   5  2x65B 0078-0091  ABBAE
  142.1  153.3   3  2x65B 0168-0179  GBB
 -147.8    5.8   7  2x6rB 0045-0060  ABABEBE
  101.6   80.4   4  2x6rB 0075-0087  BBBB
 -178.8  150.1   9  2x6rB 0151-0168  BABBBABBB
  169.2  162.1   8  2x6rB 0235-0251  BBBBAAAG
 -155.3   40.3   6  2x6rB 0267-0281  BBBAAB
 -157.1   27.4   8  2x6rB 0319-0335  ABABBBAG
 -156.6  141.5   3  2x6rB 0360-0371  BAB
  156.5   26.3   4  2x78A 0047-0059  ABBB
 -174.3   25.6   8  2x78A 0073-0089  BABAAAAB
  165.8   50.4   3  2x7qA 0019-0030  BBB
 -139.2  137.5   4  2x7qA 0048-0060  BAAE
  166.9   49.3   5  2x7qA 0121-0134  ABBGB
 -141.9  136.3   3  2x7qA 0149-0160  AGB
 -142.6  169.6   3  2x8xX 0011-0022  GBB
   98.6   67.4   1  2x8xX 0033-0042  B
 -138.4  155.5   6  2x8xX 0083-0097  GBAABB
 -157.5  149.9   5  2x9oA 0107-0120  BABAB
 -106.1   55.2   1  2x9oA 0157-0166  B
  142.1   38.7   2  2x9qB 0066-0076  AB
 -167.9   50.1   8  2x9qB 0085-0101  BBGBAABB
   49.9   91.5   4  2x9qB 0115-0127  BABG
 -128.6   40.8   5  2x9qB 0251-0264  ABBBA
  140.6   66.4   1  2x9zA 0093-0102  B
  -38.7   91.4   2  2xapC 0014-0024  BB
  177.1  115.9   4  2xapC 0227-0239  BBBB
   78.1   81.4   1  2xapC 0337-0346  B
 -116.5   36.3   7  2xapC 0354-0369  BAAABBG
 -172.3  114.9   6  2xapC 0466-0480  AAABAB
  -38.1  123.6   1  2xapC 0516-0525  G
  146.4   51.4   2  2xciC 0045-0055  AB
 -176.8   33.9   2  2xciC 0071-0081  AB
 -176.4   88.5   5  2xciC 0092-0105  BBBBB
  141.5  129.7   5  2xciC 0116-0129  GGBBB
 -137.6   47.9   5  2xciC 0137-0150  BBAGB
  155.6   30.3   2  2xciC 0157-0167  AB
   99.5   77.5   1  2xciC 0202-0211  B
  152.6   18.4   2  2xciC 0230-0240  AB
 -141.1   20.0   7  2xciC 0305-0320  BABAAAA
 -151.5  123.8   3  2xciC 0327-0338  BAB
  172.1  137.1   3  2xdoD 0030-0041  EAB
  171.6   51.2   4  2xdoD 0070-0082  BAAB
   51.2   73.9   1  2xdoD 0123-0132  B
  -92.9  104.9   8  2xdwA 0500-0516  BBBGBAAA
  153.2  162.3   1  2xdwA 0551-0560  E
  152.2  140.8   7  2xdwA 0636-0651  AABAABB
  167.7   23.1  10  2xdwA 0673-0691  BGBBAGBGBB
 -102.2  102.0   9  2xe4A 0542-0559  BBBGBAAAE
  148.8  156.7   1  2xe4A 0594-0603  E
   -7.7  140.9   5  2xe4A 0618-0631  GBBAB
  176.5  129.8   7  2xe4A 0677-0692  AABAABB
 -118.7   84.8   4  2xedC 0031-0043  AABA
  -21.5   72.8   2  2xedC 0094-0104  AB
  142.2   29.5   3  2xedC 0151-0162  ABB
 -148.0   53.1   7  2xedC 0212-0227  ABAABBA
  176.0   77.3   9  2xepB 0119-0136  BBBBBBBAB
 -162.3  132.9   7  2xfrA 0376-0391  BABBBAB
 -120.6   64.6   1  2xfvA 0079-0088  B
  155.4   57.5   3  2xhfB 0082-0093  BBB
   26.4  133.7   4  2xhfB 0106-0118  BAAG
 -161.7  172.2   5  2xhfB 0148-0161  BABAB
  146.0   19.6   5  2xhgA 0044-0057  AAEBB
 -154.7  147.0   6  2xhgA 0096-0110  AAABAB
 -161.4   61.3   1  2xhgA 0238-0247  B
  171.1   63.2   6  2xhgA 0313-0327  AABABB
 -156.1  134.2   5  2xhgA 0428-0441  AAABB
 -155.7  152.0   3  2xi7C 0094-0105  BAB
 -167.1   50.1   2  2xi7C 0139-0149  AB
  151.9   29.8   5  2xijA 0174-0187  BBAAA
   30.9   96.7   3  2xijA 0205-0216  AGB
  162.7   85.6   3  2xijA 0299-0310  BAB
  154.9   19.9   3  2xijA 0661-0672  AAG
 -134.8  103.2   3  2xijA 0691-0702  BBB
 -178.2   41.3   5  2xijA 0710-0723  BBGBB
  172.4   73.0   4  2xioA 0044-0056  BBAB
 -144.8  152.9   2  2xioA 0146-0156  GA
  172.2   21.7   6  2xioA 0168-0182  BGBABB
  168.8   26.3   8  2xj4A 0007-0023  BBAAGBGG
 -164.0   15.6   6  2xj4A 0038-0052  ABAAAG
  142.0  137.7   6  2xj4A 0108-0122  BBBEBB
  107.2   68.0   1  2xj4A 0154-0163  B
 -170.9  116.1   6  2xj4A 0184-0198  BBAABB
  -55.4   88.7   5  2xj4A 0214-0227  BBBBB
 -170.0   54.0   1  2xlkB 0064-0073  B
   67.8  105.7   5  2xlkB 0105-0118  BBBAB
 -135.9  134.9   6  2xmjB 0004-0018  BAABAB
 -109.8  176.1   4  2xmjB 0042-0054  BABB
  -27.2   90.3   5  2xmoA 0150-0163  BBBBB
  -32.5   83.4   2  2xmoA 0329-0339  BB
  149.0   67.5   4  2xn6A 0128-0140  BAAB
  126.7   18.9   3  2xn6A 0239-0250  BBG
 -111.5  167.8   8  2xnqA 0026-0042  GBBABBBB
  165.1   20.8   2  2xnqA 0062-0072  AB
  -15.3   84.7   1  2xocB 0088-0097  B
 -174.5   32.3   5  2xodA 0003-0016  BBAAG
   46.0   65.6   1  2xodA 0068-0077  B
  175.8  101.9   4  2xodA 0096-0108  EAEB
  133.0   36.1   2  2xp1A 0075-0085  AB
  147.8   31.3   2  2xp1A 0162-0172  AB
  121.0   68.8   1  2xqqC 0011-0020  B
  159.6  128.4   5  2xrwA 0057-0070  GAAAB
  172.7  131.4  10  2xryA 0040-0058  BAABBBABGB
 -130.3  145.1   2  2xryA 0110-0120  EB
 -179.1   26.4   5  2xryA 0131-0144  BBBAB
 -177.3   26.3   8  2xsaA 0005-0021  ABBEBBBB
 -175.1   44.3  10  2xsaA 0076-0094  BBAAABBAAB
  140.4   47.4   5  2xsaA 0251-0264  BBBAB
 -150.3  169.1   6  2xtpA 0026-0040  EBBGAG
  173.1   85.0   5  2xtpA 0112-0125  BGABB
  168.7   90.3   6  2xtpA 0179-0193  BBAABB
  148.2   50.0   3  2xu3A 0113-0124  BBB
   68.2   56.5   2  2xu8B 0023-0033  AA
  123.4   61.5   1  2xu8B 0060-0069  B
  173.1  148.4   5  2xvmA 0037-0050  GAEAG
 -159.4   42.8   2  2xvmA 0059-0069  AB
  146.1   22.5   5  2xvyA 0014-0027  AEBAB
 -165.0   44.9   2  2xvyA 0046-0056  AB
  177.7   37.7   6  2xvyA 0084-0098  ABABBB
  -28.8   98.4   6  2xvyA 0116-0130  BBABBB
  173.4   35.1   5  2xvyA 0151-0164  AEBAB
 -166.4  113.3   6  2xvyA 0180-0194  AABBBB
  175.6   51.5   6  2xvyA 0206-0220  BBABBB
  161.9   57.2   1  2xw6C 0008-0017  B
 -174.1   50.0   1  2xw6C 0034-0043  B
  176.4   11.9   5  2xwsA 0008-0021  BABAB
 -155.4  119.3   8  2xwsA 0040-0056  BBBGBBBB
 -176.7   32.2   6  2xwsA 0065-0079  BBABBB
   40.6  112.4   7  2xwsA 0102-0117  BBBAAAB
 -175.4  156.0   7  2xwvA 0006-0021  BABBAAB
 -172.3   57.8   7  2xwvA 0039-0054  BGGAAEB
   67.1   64.1   1  2xwvA 0064-0073  B
  171.5   29.2   3  2xwvA 0146-0157  BBB
 -131.1  128.6   2  2xwvA 0165-0175  BB
  -70.1   71.4   3  2xwvA 0266-0277  BBB
  148.4   36.6   2  2xz9A 0024-0034  AB
  133.9   16.8   5  2xz9A 0139-0152  BGBAB
  159.3   78.4   2  2xz9A 0179-0189  AB
   56.5   92.5   1  2xz9A 0200-0209  B
 -143.5   58.8   1  2xz9A 0274-0283  B
   42.7   67.1   1  2xziB 0373-0382  B
 -143.3   86.4   9  2y1bA 0059-0076  ABAABBBBB
  168.8  134.0  10  2y24A 0018-0036  BABGABBBBB
  147.1  113.5   3  2y24A 0052-0063  BAB
  118.9   31.4   6  2y24A 0169-0183  GBAAGB
  146.9  147.5   9  2y24A 0198-0215  ABGBBBBBB
  177.0   69.9  10  2y24A 0222-0240  BBBAABBAAB
   41.5   56.0   3  2y2mA 0093-0104  ABB
   50.2   91.1   2  2y3mA 0012-0022  BB
 -151.0  147.3   3  2y3mA 0045-0056  BAB
 -120.2  148.8   5  2y3mA 0109-0122  BAABB
 -139.0   67.7   1  2y3mA 0149-0158  B
  105.8   76.3   6  2y53A 0036-0050  BABGBB
 -148.8  158.5   5  2y53A 0156-0169  BBAAB
 -179.7  150.1   5  2y53A 0183-0196  BBAAA
 -161.4  156.3   2  2y53A 0233-0243  EB
 -177.4   70.1   8  2y53A 0267-0283  BAABBAAB
 -159.2  161.9   3  2y53A 0442-0453  BAB
 -176.1  138.1   3  2y66A 0010-0021  EBE
  135.9  158.2   4  2y66A 0053-0065  GBBB
 -151.8   36.2   8  2y66A 0069-0085  BAABBAAB
  107.3   59.7   1  2y66A 0091-0100  B
 -169.0  159.8   4  2y66A 0109-0121  EABG
  -78.5  108.4   2  2y66A 0156-0166  BB
 -148.2  135.1   6  2y66A 0315-0329  AAABAB
 -177.1  174.3   2  2y66A 0368-0378  EA
  155.4   22.0   2  2y66A 0386-0396  AB
 -131.1  172.5   6  2y6uA 0056-0070  BBBGBB
  -53.7   20.1   4  2y6uA 0091-0103  BAAB
  -15.1   58.8   3  2y6uA 0253-0264  ABB
  154.1  104.1   7  2y6uA 0290-0305  AABAABB
   66.6   14.6   5  2y6uA 0316-0329  BGBBA
  174.3  143.2   3  2y71A 0049-0060  BAB
 -178.2  157.2   3  2y71A 0124-0135  GAE
  -94.7  103.5   6  2y78A 0075-0089  GAGABB
 -174.2  124.4   3  2y7bA 0107-0118  BAB
  175.9   57.4   9  2y7eB 0085-0102  BAAEBBGBB
   37.8  104.9   3  2y7eB 0123-0134  BBB
  151.4   61.5   2  2y7eB 0148-0158  AB
  165.0   20.0   9  2y7eB 0177-0194  GBBGBBBAB
 -171.3   65.9   1  2y7eB 0210-0219  B
 -133.4  128.4   2  2y7pA 0011-0021  BB
 -145.3   40.5   5  2y7pA 0040-0053  BBBAA
 -148.1   77.1   5  2y7pA 0108-0121  AGAAB
  172.6   10.2   4  2y7pA 0135-0147  ABAA
 -142.7   61.0   1  2y8gB 0106-0115  B
 -178.7  151.5   5  2y8uB 0038-0051  GBBBA
  117.3   70.3   1  2y8uB 0063-0072  B
 -136.3   97.7   3  2y8uB 0187-0198  AAB
 -141.5   53.0   4  2y8yA 0010-0022  BAAB
  105.9   92.4   3  2y8yA 0117-0128  BAB
  123.8   70.8   2  2y8yA 0184-0194  AB
  149.5  166.8   6  2yb1A 0077-0091  GBBAAB
  157.7   83.7   4  2yb1A 0219-0231  AABB
  132.8   45.6   2  2ybyA 0013-0023  BG
 -140.7  146.8   2  2yc3A 0052-0062  BB
  145.6   46.9   5  2yc3A 0075-0088  BBBAB
  159.0   97.3   7  2yc3A 0103-0118  AABAABB
  105.5   63.8   1  2yc3A 0164-0173  B
  -72.6  119.4  10  2yc3A 0201-0219  BBAABBBBAB
 -172.0  140.2   1  2ycdA 0082-0091  E
  177.9  126.7   2  2ychA 0095-0105  BB
   10.3   66.8   3  2ychA 0217-0228  ABB
  179.3  130.8   4  2ydyA 0006-0018  GAAB
  173.4  152.4   9  2yeqB 0121-0138  GBBAAAEBA
   82.1   75.4   2  2yeqB 0417-0427  BA
 -174.1   52.8   4  2yfoA 0446-0458  BAAB
 -113.5  104.5   6  2yfoA 0535-0549  ABABAB
 -147.3   66.4   3  2yfvC 0014-0025  BBB
 -123.0  102.8   2  2yg2A 0037-0047  BA
  166.8   27.1   6  2yg2A 0130-0144  ABABBB
  162.6   11.8   4  2ygkA 0096-0108  BBBA
 -147.4  153.2   4  2ygkA 0273-0285  EBBB
   40.8   79.0   1  2ygnA 0007-0016  B
 -100.6  142.1   2  2yh5A 0018-0028  EB
  114.4   87.6   4  2yh5A 0053-0065  BBBB
  160.6  103.1   7  2yhaA 0021-0036  BABBBBG
 -177.3  114.3   4  2yhaA 0058-0070  BBAB
  151.5   34.1   4  2yhaA 0084-0096  ABBB
  128.6   51.1   3  2yhaA 0201-0212  AAE
 -140.0  153.0   3  2yhaA 0242-0253  GBB
  -27.9   62.4   1  2yhaA 0295-0304  A
 -162.5   47.4   5  2yhgA 0033-0046  BBGAB
  157.5   64.1   3  2yhgA 0148-0159  ABB
  142.9  129.0   4  2yhgA 0183-0195  GGAB
 -140.2   47.2   9  2yhgA 0205-0222  ABAAAABBB
   59.5  119.9   6  2yhgA 0296-0310  BBEBAA
  -73.2   74.9   3  2yi9E 0158-0169  AEB
   84.1  110.9   2  2yi9E 0321-0331  BB
   64.9   75.3   2  2yi9E 0519-0529  BG
 -130.7   70.4   1  2yi9E 0576-0585  B
 -176.4  128.6   6  2yicA 0089-0103  AAABAB
 -173.6  163.2   5  2yicA 0175-0188  BBABG
 -151.4  114.1   8  2yicA 0238-0254  BBBBABBG
 -152.5   92.4   3  2yicA 0349-0360  AAB
 -147.3  126.1   4  2yicA 0586-0598  BBBB
 -120.9  124.5   3  2yicA 0613-0624  BAB
 -165.9   38.9   4  2yicA 0679-0691  BBAB
 -151.5   35.2   2  2yicA 0754-0764  BE
  167.2  154.0   3  2yicA 0783-0794  BBB
  -22.4  113.1   4  2yicA 0810-0822  AABE
 -155.1   47.0  10  2yicA 0839-0857  BBBABABBAB
  167.7   58.7   1  2yijB 0134-0143  B
  168.8  152.4   1  2yijB 0233-0242  E
 -144.3  140.4   3  2yilE 0025-0036  BAB
 -145.6  144.5   5  2yilE 0096-0109  ABGBB
  171.6  116.2   4  2yimB 0011-0023  BBBE
 -178.2  113.0   5  2yimB 0056-0069  BBAAB
 -156.0  123.1   3  2yimB 0236-0247  BAB
  177.2  122.1   2  2yimB 0299-0309  BB
  145.7   32.9   3  2yizC 0012-0023  AAE
  115.9   40.8   2  2yj3A 0014-0024  AB
 -117.4  146.2   2  2yj3A 0048-0058  EB
 -143.0  152.3   4  2yj3A 0156-0168  BABB
 -153.2   16.4   5  2yj3A 0203-0216  AGAAA
  135.9   42.9   4  2yj3A 0236-0248  AAGB
  159.1   39.3   8  2yjgB 0068-0084  BBAABABB
  103.5   12.2   9  2yjgB 0101-0118  BAEABBBBB
 -141.6   81.9   1  2yjgB 0251-0260  B
 -126.1  120.2   9  2yjgB 0281-0298  AGEBAAAAB
  163.6  153.6   9  2yjgB 0314-0331  BAGAAEAGE
 -178.8  146.1   2  2yjgB 0373-0383  BB
  145.8   36.5   2  2yjgB 0390-0400  AB
  165.2   50.2   2  2yk4A 0006-0016  AB
 -170.2    2.9   4  2yk4A 0033-0045  ABBB
  -89.7   90.0   1  2yk4A 0092-0101  A
 -154.0  112.7   4  2yk4A 0205-0217  BBAB
 -138.5    8.2   3  2yk4A 0270-0281  BGB
  129.8  104.2   9  2yk4A 0292-0309  AABBAAABB
   68.4   76.9   1  2ykfA 0193-0202  B
 -171.4  123.3   2  2ylnA 0100-0110  BB
 -141.6   30.1   4  2ylnA 0167-0179  BAAB
 -129.8  139.9   3  2ylnA 0186-0197  BAE
 -149.8  108.6   3  2ylnA 0243-0254  BGA
  124.3  120.6   5  2ymvA 0101-0114  BABBB
   93.6   66.2   1  2ymvA 0153-0162  B
  150.8    9.2   4  2ymvA 0239-0251  ABAB
  162.8   45.7   3  2yn0A 0060-0071  BAB
 -141.4   61.4   1  2yn0A 0165-0174  B
 -117.5   59.7   1  2ynmC 0044-0053  B
   95.2   87.0   1  2ynmC 0107-0116  B
 -163.2  176.7   4  2ynmC 0173-0185  EBBB
  172.7   42.1   5  2ynmC 0218-0231  ABAAA
 -174.1   13.9   5  2ynmC 0296-0309  BBAAG
  170.5   12.3   7  2ynmC 0323-0338  ABBBAAA
  -86.0   98.5   2  2ynmC 0347-0357  BB
 -137.1   42.3   3  2ynmC 0367-0378  BAA
  143.2   57.9   1  2ynmD 0091-0100  B
 -165.8  136.9   9  2ynmD 0117-0134  BBBBAAABB
 -158.0  166.7   8  2ynmD 0170-0186  GBBBGBBG
  132.6   69.1   2  2ynmD 0221-0231  AB
 -143.9   66.3   1  2ynmD 0301-0310  B
 -158.9   39.4   2  2ynmD 0326-0336  AB
 -131.4   56.7   1  2ynmD 0369-0378  B
  176.1   38.9   6  2yopC 0080-0094  BAABEB
  139.5  118.0   8  2yopC 0109-0125  GBAAAABB
  159.2   58.7   1  2yqyB 0141-0150  B
 -172.8  140.5   6  2yqzB 0044-0058  GAEAGA
 -165.5   34.7   2  2yqzB 0066-0076  AB
 -102.8   41.4   3  2yqzB 0142-0153  BBB
   76.8   79.1   1  2yqzB 0200-0209  B
 -134.6   71.3   1  2yv4A 0009-0018  B
 -132.9   85.9   4  2yv4A 0047-0059  AEAB
 -140.6  123.3   4  2yv4A 0079-0091  ABGG
 -175.6   42.2   8  2yv5A 0085-0101  BABGBBBB
 -164.2  122.2   8  2yv5A 0145-0161  BBAAAGBG
 -157.4  165.0   6  2yv5A 0169-0183  EBBGAG
 -127.9  133.5   2  2yvqA 0028-0038  BB
 -141.4   70.0   5  2yvqA 0100-0113  BBBAB
 -170.4   90.1   4  2yvsB 0011-0023  AABB
 -131.4   77.3   1  2yvsB 0153-0162  B
   46.7  167.2   8  2yvsB 0199-0215  GBBBBBBB
 -167.4  160.9   5  2yvtA 0010-0023  GAGGB
   45.9  106.7   6  2yvtA 0037-0051  BBABAG
 -172.4  142.0   7  2yvtA 0093-0108  BBAABBB
  175.7  137.2   3  2ywlB 0005-0016  EAB
 -168.4   29.0   5  2ywlB 0102-0115  BAEAB
   49.1  110.2   3  2ywvB 0043-0054  BBG
   73.2   94.6   1  2ywvB 0098-0107  B
  172.4   35.1   3  2yxnA 0195-0206  BAA
 -151.8   94.4   4  2yxoA 0080-0092  BBBG
  131.6   60.9   6  2yy3B 0012-0026  ABAABB
  145.6   20.3   7  2yy3B 0057-0072  BBBBGBB
  154.7   35.6   7  2yy8B 0004-0019  BGBBAAA
  162.7   14.3   5  2yy8B 0033-0046  BBBBB
 -146.7  137.7   3  2yy8B 0060-0071  BAB
  164.2  167.4   6  2yy8B 0106-0120  BABGBB
  -95.6  125.0   7  2yy8B 0124-0139  BEABBBB
  168.5  153.6   2  2yykA 0263-0273  GB
 -114.8  165.0   7  2yysB 0029-0044  BBEBGBB
  177.2  132.9   7  2yysB 0224-0239  AABAAAB
  172.8  143.1   3  2yyyB 0006-0017  GBB
 -154.6   14.7   4  2yyyB 0032-0044  ABBB
  139.2   10.0   4  2yyyB 0051-0063  ABBB
  150.9   24.9   5  2yyyB 0085-0098  ABBBG
   79.1   97.8   2  2yyyB 0139-0149  BB
 -151.9   56.2   5  2yyyB 0189-0202  ABBBB
 -107.7  138.2   4  2yyyB 0233-0245  EBBB
  -80.0   78.8   3  2yyyB 0304-0315  AAA
   77.5   80.3   1  2yzsB 0252-0261  B
  161.7   23.2   2  2yztA 0028-0038  AB
 -171.1  100.0   4  2z08A 0006-0018  BAGB
 -133.4  150.9   2  2z08A 0082-0092  EB
 -128.7   99.7   3  2z0dA 0035-0046  AAA
 -171.0  142.5   7  2z0dA 0230-0245  AEAABBB
  152.1   57.9   2  2z0dA 0324-0334  AB
  123.0  124.7   3  2z0jF 0020-0031  BAB
  151.0   30.8   2  2z0jF 0043-0053  AB
   84.8  120.6   1  2z0jF 0093-0102  B
  116.1  100.5   1  2z0jF 0114-0123  B
  157.3   31.9   2  2z0rL 0031-0041  AB
  163.4   70.1   2  2z0rL 0054-0064  AB
  -98.5  134.6   7  2z0xA 0024-0039  BABBAAB
   59.1  100.3   2  2z0xA 0084-0094  BB
  117.1   60.8   1  2z0xA 0137-0146  B
 -103.0   69.8   1  2z14A 0105-0114  B
 -157.7   35.3   2  2z1dB 0034-0044  BB
   29.9   74.4  10  2z1dB 0060-0078  BBABAAAABB
 -132.2  135.0   3  2z1dB 0121-0132  BAB
  158.1   74.1   3  2z1dB 0144-0155  BEB
   23.9   82.1   1  2z1dB 0197-0206  B
 -178.7  131.7   4  2z1dB 0223-0235  BBAB
 -178.8   68.9   1  2z1dB 0293-0302  B
  128.6   75.8   4  2z26B 0015-0027  BAEB
  119.6   53.7  10  2z26B 0039-0057  BABBBBBBAB
  164.1  123.4   6  2z26B 0077-0091  BBAABB
 -177.5   77.1  10  2z26B 0136-0154  BBBBABAABB
 -157.8   25.9   5  2z26B 0173-0186  BGBAB
  143.3   28.9   3  2z30B 0037-0048  BAA
 -138.1  170.9  10  2z3jB 0042-0060  BBBBAAGBBB
  -68.0   73.3   3  2z3jB 0083-0094  BBB
 -101.1  165.7   6  2z48A 0311-0325  BABBBB
 -152.7   99.4   4  2z5bA 0087-0099  BBAB
  135.5   74.2   5  2z5bA 0119-0132  BAABB
 -138.4  123.2   5  2z5bB 0099-0112  EBAAB
 -124.5  130.4   4  2z5eA 0066-0078  EBBB
 -138.5  143.0   5  2z5eA 0098-0111  BABBB
 -144.0  168.0  10  2z6rA 0031-0049  AAABBBAABB
  103.8   67.5   1  2z6rA 0056-0065  B
   29.2  119.1   4  2z6rA 0109-0121  BBBB
  142.6  142.9   5  2z6rA 0236-0249  BBBBB
  169.2   30.8   6  2z72A 0074-0088  BGAGGB
 -154.6   20.6  10  2z72A 0109-0127  AEGABEGBAA
  -53.5   78.0   3  2z72A 0143-0154  BBB
  141.2   22.5   5  2z72A 0204-0217  AAEBB
  -67.5   64.0   2  2z7bA 0127-0137  AB
  150.2   30.7   2  2z7bA 0203-0213  AB
  171.0   64.3   8  2z84A 0114-0130  BBEBEAGG
 -102.0   92.7  10  2z84A 0167-0185  BAABBEBBAB
  160.4   49.9   3  2z86A 0099-0110  BGA
  170.7   27.5   6  2z86A 0128-0142  BGBABB
 -137.4  141.7   7  2z86A 0152-0167  BBBAEBB
   72.8   54.2   2  2z86A 0185-0195  BA
  142.6   41.0   6  2z86A 0212-0226  BAAABB
  170.4   38.0   5  2z86A 0381-0394  BGAAA
 -179.7   37.1   6  2z86A 0409-0423  BGBABA
 -143.8  137.0   5  2z86A 0434-0447  BBBAE
  159.5   25.4  10  2z8fB 0020-0038  ABAGBBGBBB
 -152.8  105.7   4  2z8fB 0051-0063  BABB
   12.3  117.1   4  2z8fB 0200-0212  BABB
  167.6  113.1   5  2z8fB 0293-0306  AABAB
 -161.5  133.2  10  2z98A 0039-0057  AAABBBBBBB
 -174.5   88.1   6  2z98A 0171-0185  BGAAAE
  128.5   37.3   3  2z9wB 0062-0073  BBB
 -176.7   79.6   2  2z9wB 0088-0098  AB
 -165.2  156.8   8  2z9wB 0111-0127  BBAABBBB
   73.1   80.9   1  2z9wB 0207-0216  B
 -119.8  142.6   6  2z9wB 0307-0321  BBBGBB
 -135.8  156.3   3  2zayA 0012-0023  BAB
  157.9   39.2   2  2zayA 0036-0046  AB
 -123.4  107.9   7  2zayA 0057-0072  ABBBGBB
  165.4   17.4   4  2zayA 0087-0099  AAGB
  172.6  115.8   4  2zayA 0108-0120  BBBB
  -69.8   71.6   3  2zb4A 0051-0062  BBA
 -170.0   40.7   5  2zb4A 0164-0177  BGAAB
 -178.7   45.3   2  2zb4A 0191-0201  AB
 -172.7  116.5   5  2zb4A 0211-0224  AAABB
  160.0   59.1   3  2zb4A 0234-0245  AAE
 -136.4  135.2   1  2zb4A 0324-0333  E
   86.9  116.8   7  2zd7A 0140-0155  BBBBBBB
  120.9   16.4   3  2zdpB 0010-0021  BBG
  127.7   22.0   2  2zdpB 0057-0067  AB
  -87.0  123.7   7  2zdsE 0033-0048  ABEAABB
 -160.4  141.9   9  2zdsE 0177-0194  BBBGBABAB
   60.2  107.3   1  2zdsE 0207-0216  B
  -72.8   82.1   8  2zdsE 0265-0281  BBGABABB
  154.5   42.7   8  2zdsE 0292-0308  BBBBAABB
   56.4   82.5   1  2ze3A 0040-0049  B
 -152.2  134.9   8  2ze3A 0080-0096  AEAGGEAB
 -155.8  145.4   6  2ze3A 0184-0198  BBGBAB
 -160.1  162.6   7  2ze3A 0208-0223  BBBGBBB
   28.5   95.0   2  2ze3A 0228-0238  AE
 -174.3  153.7   6  2ze7A 0005-0019  EBBGAG
 -119.3   63.9   2  2ze7A 0095-0105  AB
  105.6  100.2   5  2ze7A 0120-0133  BBBBB
  155.1   24.0   7  2zejB 0005-0020  BEBBGAG
  136.4   49.6   2  2zejB 0061-0071  AB
  178.4  117.7   7  2zejB 0153-0168  BBAABBB
  117.8   36.8   3  2zfdB 0036-0047  ABB
  143.2   53.9   9  2zfnA 0112-0129  AGBBABBBB
 -154.9  110.9   5  2zfnA 0265-0278  BBGBB
  174.5  147.5   7  2zfuB 0120-0135  GABABAB
  142.6   15.7   4  2zfyA 0046-0058  BBAG
 -177.5   45.6   2  2zg6B 0017-0027  AB
   50.2   63.0   2  2zg6B 0094-0104  BA
 -132.5  154.3   3  2zg6B 0115-0126  BBB
  -83.9   82.7   2  2zgyB 0145-0155  BG
   -8.5   70.7   4  2zgyB 0192-0204  AABB
 -158.8  174.4   3  2zgyB 0277-0288  EAA
    6.7  124.3   4  2zk9X 0150-0162  BAAG
  141.1   19.6   4  2zkmX 0115-0127  ABBG
  149.2   57.4   4  2zkmX 0407-0419  ABBB
 -174.4  146.5   3  2zktA 0247-0258  BAB
  -54.7   75.1   1  2znrA 0012-0021  A
   83.3   60.3   2  2znrA 0065-0075  BG
  179.7  144.1   9  2znrA 0088-0105  BAABBBBBB
  137.1   63.8   1  2znrA 0131-0140  B
 -141.2  174.1   7  2zogA 0128-0143  EBGAABA
  128.3   33.7   5  2zogA 0346-0359  BBGBB
 -139.0   70.3   4  2zogA 0416-0428  ABBB
 -141.0  167.0   4  2zosB 0037-0049  BABB
   15.1   49.3   4  2zosB 0089-0101  ABBB
  -97.0  141.9   5  2zosB 0146-0159  BABBG
   29.9   34.7   4  2zosB 0173-0185  BABB
 -171.8   28.2   2  2zosB 0201-0211  AB
  137.7   28.1   2  2zosB 0230-0240  AB
 -155.3  160.2   2  2zpaB 0024-0034  EB
  165.6  121.8   6  2zpaB 0077-0091  AAABBB
 -158.6   39.6   5  2zpaB 0197-0210  BBGAG
  137.4  112.7   3  2zpaB 0413-0424  GBB
  146.6   41.1   8  2zpaB 0461-0477  BAAABGAG
 -138.1  107.1   2  2zpaB 0493-0503  BB
 -178.6   54.4   2  2zpaB 0530-0540  AB
 -123.3   63.8   1  2zptX 0018-0027  B
  171.8   21.3   5  2zptX 0043-0056  BBGAG
   84.0  100.0   2  2zptX 0127-0137  BB
 -179.6   29.5   2  2zq0A 0292-0302  AB
  -54.2   92.3   4  2zq0A 0597-0609  BABB
 -173.2  168.3   6  2zq5A 0095-0109  EBBGAG
   77.0  128.5   1  2zq5A 0229-0238  B
   -5.5  112.9   2  2zq5A 0253-0263  BB
  105.4   62.5   1  2zqmA 0064-0073  B
 -179.7   38.2   5  2zqoA 0029-0042  BBBBE
   31.6  103.7   1  2zsjC 0033-0042  B
 -159.0   26.1   4  2zsjC 0082-0094  BBAB
 -162.6  112.5   5  2zsjC 0108-0121  AAABB
  133.3   30.8   3  2zsjC 0130-0141  BBB
  -24.9   91.5   5  2zsjC 0152-0165  ABAAB
 -139.4  112.1   4  2zsjC 0185-0197  BBAG
   75.2   67.4   1  2zsjC 0266-0275  B
  158.0   70.1   1  2zt5A 0094-0103  B
   94.0  125.9   3  2zt5A 0240-0251  BAB
   60.5  106.2   1  2zt5A 0320-0329  B
  -78.9   55.7   3  2zt5A 0406-0417  ABB
  164.8   21.1   6  2zt5A 0564-0578  ABABAA
 -136.6  126.2   6  2zt5A 0591-0605  BABBEB
  -89.2   94.8   2  2zt5A 0642-0652  AA
   -6.4   90.2   2  2ztbB 0005-0015  BB
 -178.4  174.0   6  2zu0C 0050-0064  EBBGAG
  169.4  138.0   7  2zu0C 0187-0202  GAABGBB
 -125.0   54.3   1  2zu0C 0245-0254  B
  -28.9   99.2   2  2zu9A 0038-0048  BB
  179.6   31.7   4  2zu9A 0057-0069  BGBB
  163.3   18.2   8  2zu9A 0082-0098  ABBABGBB
  -48.1   92.2   3  2zu9A 0114-0125  AAB
 -167.8  118.6   5  2zuvB 0008-0021  BBBGA
   43.2   57.6   3  2zuvB 0155-0166  ABB
 -168.2  104.1   3  2zuvB 0334-0345  BAE
 -158.9   30.0   6  2zuvB 0665-0679  ABBBBB
  145.8   63.2   1  2zvyB 0166-0175  B
 -101.7   33.4   6  2zw2A 0012-0026  BAABBB
 -129.2  143.9   3  2zw2A 0050-0061  BAB
 -105.7  104.1   2  2zw5B 0019-0029  BB
 -147.3   96.0   3  2zw5B 0132-0143  AAB
  111.4   38.6   2  2zw5B 0189-0199  AB
 -120.1  142.1   4  2zw5B 0250-0262  BBEB
  175.4  144.2   5  2zwaB 0112-0125  GAEAB
 -128.8   67.8   1  2zwaB 0144-0153  B
 -156.5  112.1   5  2zwaB 0192-0205  BBAAB
 -149.8   52.0   8  2zwaB 0253-0269  BBAAEAAB
   69.1   65.5   4  2zwaB 0638-0650  BBBB
  130.4   15.3   6  2zwsA 0059-0073  BBABBB
 -168.3   26.8   7  2zxeB 0089-0104  BAABAAA
   70.6   80.3   5  2zxrA 0007-0020  BBBBB
 -176.3  128.7   4  2zxrA 0076-0088  GAAB
  165.7   34.9   6  2zxrA 0334-0348  AABBAA
 -127.2  175.8   6  2zxrA 0368-0382  BBEABB
  -92.3  123.0   2  2zxrA 0399-0409  BB
  -43.7  112.4   2  2zxrA 0541-0551  BB
   98.2   56.2   1  2zy4D 0169-0178  B
 -173.2   87.1   3  2zy4D 0199-0210  BBB
  -58.7   78.4   3  2zy4D 0328-0339  ABB
  177.5  103.8   5  2zy4D 0497-0510  AAABB
 -127.3  169.7   6  2zyrB 0026-0040  BBBGBB
  -33.1   85.3   3  2zyrB 0056-0067  BBB
 -148.5  142.1   1  2zyrB 0133-0142  E
 -134.4  125.3   5  2zyrB 0202-0215  BAABB
   23.5  102.8   1  2zzjA 0198-0207  B
  -33.0   67.0   8  3a09A 0043-0059  ABBAABAB
 -123.7   86.1   2  3a09A 0071-0081  BG
  173.7  117.1   5  3a09A 0318-0331  AABAB
   46.9   99.7   1  3a0sA 0015-0024  B
 -167.1   34.4   2  3a16C 0068-0078  AB
  145.0   28.1   2  3a16C 0117-0127  AB
  178.2  125.4   5  3a16C 0240-0253  AAABB
  119.6   33.2   2  3a16C 0301-0311  AB
 -155.7   31.1   6  3a1fA 0059-0073  ABAAAA
 -154.0  142.6   4  3a1fA 0125-0137  EBBB
 -166.5  166.9   2  3a1fA 0151-0161  EB
  173.5  150.3   1  3a1jA 0004-0013  E
 -168.9   49.6   2  3a1jB 0006-0016  AB
   42.4   98.6   2  3a1jB 0136-0146  BB
  -58.8   98.1   3  3a1jB 0158-0169  BBB
  149.1   20.4   2  3a1jC 0007-0017  AB
  134.2   21.6   5  3a2eA 0060-0073  BAABB
 -144.2   91.9   7  3a2zA 0025-0040  ABAAABB
 -144.7   95.6   3  3a2zA 0053-0064  BBB
  129.9  113.4   2  3a35A 0025-0035  BB
   96.8   58.3   5  3a4cA 0082-0095  BAABB
 -152.5  167.2   6  3a4mA 0008-0022  EBBGAG
   68.3  106.5   1  3a4mA 0036-0045  B
  159.1   25.7   6  3a4mA 0075-0089  BBAGAB
   88.2  106.3   2  3a4mA 0105-0115  BB
  172.5  110.5   6  3a4mA 0151-0165  AABBBB
 -160.7  125.0   6  3a4rB 0022-0036  BBAABB
   93.7   60.2   7  3a57A 0097-0112  BBBBBBB
 -149.0  108.9   5  3a5fA 0074-0087  ABBAB
 -158.7  122.2   8  3a5fA 0101-0117  BBBGAEBB
  170.0   35.0   4  3a5fA 0160-0172  AAGB
  160.0   21.4   4  3a5fA 0183-0195  ABAA
  163.6   51.2   3  3a6rB 0046-0057  ABG
 -176.2  129.8   3  3a98B 0129-0140  BAB
  165.2  113.6   7  3a9iA 0041-0056  BBBAAAB
  169.8   25.2   3  3a9iA 0071-0082  BBB
  177.2   35.7   6  3a9iA 0163-0177  AAGABB
 -160.4  152.2   4  3a9iA 0195-0207  AAAG
 -148.6  133.1   8  3a9sA 0017-0033  BBABBGGA
 -178.3   30.3   7  3a9sA 0112-0127  BBBAABB
   23.6   74.6   1  3a9sA 0211-0220  B
   80.7   91.5   1  3a9sA 0369-0378  B
  105.8   85.7   4  3a9sA 0482-0494  BBBB
  104.5   34.5  10  3a9sA 0508-0526  BBAGBEAAAB
  -92.8  133.8   2  3a9sA 0535-0545  EB
  118.3   99.4   6  3aa0A 0108-0122  BBABAA
 -152.7  113.5   3  3aa0A 0215-0226  BBB
 -144.6  112.2   6  3aa0B 0200-0214  BBAABB
  115.3   68.8   1  3aafB 0096-0105  B
 -176.0  126.7   3  3abiB 0020-0031  EAB
 -167.8   29.3   2  3abiB 0043-0053  AB
 -151.0  109.0   5  3abiB 0060-0073  BBAAB
  172.5   51.2   3  3abiB 0081-0092  ABB
  176.4   24.0   7  3abiB 0104-0119  ABBBABB
  108.4   62.1   8  3abiB 0127-0143  BGBBABBE
  132.7   26.8   3  3abiB 0240-0251  BBG
 -121.0  163.1   6  3abiB 0301-0315  BBAABB
   51.1   71.4   1  3abiB 0334-0343  B
  168.1  156.6  10  3adrB 0053-0071  BABABAAAAA
 -136.5  121.8   8  3adrB 0174-0190  BBBBBBBB
  -48.3   59.3   1  3adrB 0209-0218  B
 -149.2   63.5   1  3aeiA 0055-0064  B
  173.6   34.4   4  3afoA 0046-0058  BBGB
  176.8  116.5   2  3afoA 0074-0084  BB
  161.2  124.6   2  3afoA 0103-0113  EB
 -126.7   57.9   1  3afoA 0120-0129  B
   62.0   60.7   4  3afoA 0356-0368  ABAA
 -177.7   77.3  10  3agcA 0123-0141  BBBABBAAAB
  127.2   79.4   5  3agcA 0161-0174  BBBAB
 -137.8   86.9   3  3agcA 0183-0194  AAB
   61.9   76.0   1  3agyB 0009-0018  B
 -137.1  106.9   6  3agyB 0160-0174  BBABBB
 -177.7  124.6   7  3ahcA 0266-0281  BGABABB
 -178.0  132.3   3  3ahcA 0493-0504  BBB
 -167.2  125.2   3  3ahcA 0595-0606  BAB
 -165.9  143.5   1  3ahcA 0665-0674  E
  -73.9   91.8   8  3ahcA 0752-0768  AGBEBBBB
  126.9   58.7   1  3ahnB 0155-0164  B
  166.3   97.9   3  3ahnB 0342-0353  AGB
  168.5  133.7  10  3aiaA 0073-0091  AAABBGBBAB
  -88.8  120.3   2  3aiaA 0120-0130  BB
  174.2  160.0   7  3aiaA 0159-0174  BBAAEAE
  -90.7  130.7   7  3aiaA 0182-0197  ABABBBB
 -168.1  123.9   3  3aj4A 0090-0101  BAB
 -176.0  118.5   3  3aj7A 0277-0288  BBB
  117.0   17.9   6  3ajdA 0013-0027  BAAABB
  -45.4   67.6   1  3ajdA 0066-0075  B
  176.3   19.8   6  3ajdA 0087-0101  ABABAG
  177.8   43.2   2  3ajdA 0113-0123  AB
 -105.2  142.3   2  3ajdA 0138-0148  BB
  175.9   47.7   8  3ajdA 0209-0225  ABABAAAB
  133.2   53.1   2  3ajvA 0045-0055  AB
  155.1  116.8   6  3ajvA 0141-0155  BGBBBB
  -27.2   91.3   2  3ak5A 0240-0250  BB
 -170.7   37.2   5  3ak5A 0776-0789  BABBB
 -172.0  172.8   6  3akeA 0006-0020  EBBGAG
  -70.8  107.3   2  3akeA 0141-0151  BB
 -168.6  133.9   5  3akeA 0187-0200  AAABB
 -159.8  169.1   3  3al2A 0013-0024  GBB
 -137.1   41.5   6  3al2A 0049-0063  ABBBBB
   23.6   56.9   1  3al2A 0069-0078  B
 -153.9  172.7   4  3al2A 0142-0154  BBAA
 -179.3  130.1   3  3aljA 0015-0026  EAB
 -175.1   34.5   6  3aljA 0152-0166  AAEAAB
 -110.7   96.6   2  3amiA 0094-0104  AA
 -120.0  102.8   3  3amiA 0194-0205  BBB
 -153.6   61.7   9  3amiA 0251-0268  BBBABAABG
  119.7   39.2   5  3amiA 0316-0329  BBGBB
   83.2    8.5   6  3amlA 0241-0255  BAAAEB
    6.9   80.8   2  3amlA 0420-0430  BA
  165.7   31.7   8  3aofB 0132-0148  BGBBEABB
 -172.1   85.3   7  3aofB 0252-0267  EBBAABB
 -156.3   63.0   1  3aotA 0161-0170  B
 -168.2   58.4   4  3apsA 0027-0039  BAAB
  150.9  125.2   4  3apsA 0058-0070  AAAB
  138.4   41.0   4  3apsA 0094-0106  BBAB
 -173.6   51.2   1  3aq2B 0068-0077  B
  122.1   24.5   8  3aq2B 0094-0110  ABBAAABB
  125.2   38.3   3  3ar4A 0332-0343  ABA
 -124.5  128.9   2  3ar4A 0436-0446  EB
 -127.8   70.5   1  3ar4A 0515-0524  B
   -2.0  106.1   2  3ar4A 0535-0545  BB
  144.5   39.6   3  3ar4A 0624-0635  ABB
 -173.1  167.1   4  3ar4A 0676-0688  GBBA
 -161.5   42.5   2  3ar4A 0701-0711  AB
  143.7  103.4   4  3ar4A 0719-0731  AABB
  134.3   45.2   4  3ar4A 0734-0746  AAGB
  -86.4   72.3   1  3atsA 0251-0260  B
  160.5   44.3   2  3awuB 0099-0109  AB
  179.7  132.3   3  3axbA 0027-0038  EAB
  138.1   89.7   5  3axbA 0070-0083  ABBAB
  149.3   61.6   1  3axbA 0110-0119  B
   49.0   80.0   1  3axbA 0135-0144  B
   13.6   98.9   2  3axbA 0175-0185  BB
  172.3   70.1   2  3axbA 0246-0256  BA
   82.8  101.3   3  3axbA 0276-0287  BAB
   37.7   63.6   4  3axjB 0188-0200  BBBB
 -176.5  132.8   3  3ayjB 0060-0071  EAB
  -31.6   97.1   5  3ayjB 0338-0351  BBBAB
  134.8   60.6   3  3ayjB 0406-0417  BBB
  -49.5   80.5   9  3ayjB 0446-0463  BABBABAAB
  177.1   93.0   9  3ayvD 0093-0110  BAGBBBGBB
 -160.2  151.3   6  3ayvD 0134-0148  BBABAB
  134.3   24.3   5  3ayvD 0220-0233  BBABB
  147.6   72.7   8  3azoB 0458-0474  BBGBBGAE
 -167.8  123.3   7  3azoB 0588-0603  AABAABB
  179.1   20.7   9  3azoB 0618-0635  BGBBBEBAB
  -95.2   29.3   9  3b0gA 0063-0080  BAAAABGBB
  149.5   25.0   2  3b0xA 0203-0213  AB
 -160.2   60.3   1  3b0xA 0245-0254  B
 -148.0   46.7   3  3b0xA 0291-0302  GAB
  151.0   39.8  10  3b0xA 0341-0359  BBAABABABB
 -156.0  130.4   8  3b0xA 0436-0452  BABGAABB
  -68.9   80.4   3  3b21A 0196-0207  BBB
   98.5   67.9   1  3b33A 0030-0039  B
  -96.1  144.6   2  3b33A 0058-0068  BB
 -146.5  103.5   3  3b34A 0235-0246  BGA
  141.0   35.6   2  3b34A 0329-0339  AB
   72.0   64.9   1  3b34A 0435-0444  B
 -149.7  141.2   4  3b34A 0562-0574  BBBB
  159.8   54.3   2  3b40A 0114-0124  AB
 -179.7  175.6   8  3b40A 0136-0152  EAAAAEAB
  176.9   49.4   4  3b4uB 0077-0089  ABAB
  140.0   63.9  10  3b4uB 0102-0120  BBBAABBGBB
 -176.8   31.9   4  3b4uB 0168-0180  AAGB
 -166.0   47.0   2  3b4uB 0190-0200  AB
 -157.6  142.6   1  3b5eA 0116-0125  E
 -170.2  107.0   6  3b5eA 0164-0178  AABAAA
  152.6    3.5   7  3b5eA 0193-0208  ABBABBB
 -123.3   48.6   6  3b5mC 0039-0053  BBBBGB
  155.4  144.0   3  3b5mC 0061-0072  BAB
  147.4   90.3   8  3b5mC 0127-0143  BBBBAEBB
  145.7   29.4   5  3b64A 0005-0018  ABBBB
 -160.7  173.9   7  3b64A 0061-0076  BBGEBBA
 -155.5  146.1   3  3b6eA 0052-0063  BAB
  174.0   29.7   2  3b6eA 0087-0097  AB
 -138.6   58.1   2  3b6hA 0065-0075  AB
  120.2   66.4   1  3b77C 0006-0015  B
 -134.0  128.3   1  3b7cA 0044-0053  E
 -173.2  165.9   6  3b85B 0026-0040  BBBGAG
 -166.4  144.0   1  3b8lC 0069-0078  E
  159.5   40.1   2  3b8oF 0110-0120  AB
  140.6   43.6   2  3b8xA 0053-0063  AB
 -173.3   81.9   4  3b8xA 0084-0096  ABBB
 -168.1  138.8   8  3b8xA 0133-0149  BBGGBBBB
 -152.9   30.6   2  3b8xA 0200-0210  AB
  130.9   32.9   7  3b8xA 0308-0323  BBGAGBB
  111.3   46.2   4  3b8xA 0352-0364  BEBA
 -163.7   88.6   6  3b8xA 0370-0384  BBABBA
  -51.4  107.9   3  3ba3A 0047-0058  AAB
   20.9  103.1   4  3ba3A 0087-0099  BABB
   80.0   76.7   1  3bamA 0006-0015  B
  128.6   44.6   2  3bb0A 0474-0484  AB
  179.2   36.3   2  3bb0A 0547-0557  BE
  157.3   43.7   2  3bb9F 0066-0076  AB
  157.7   58.0   1  3bbjA 0153-0162  B
 -122.9   66.4   5  3bbyA 0010-0023  AAGAB
 -159.7  139.9   1  3bbyA 0069-0078  E
  123.5   51.0   3  3bc8A 0120-0131  BBB
  172.8  118.8   4  3bc8A 0148-0160  BBBB
  -12.8   94.5   2  3bc8A 0179-0189  BB
 -179.4  125.3   7  3bc8A 0232-0247  AAAAAAB
 -179.7   43.9   2  3bc8A 0277-0287  AB
  173.1  130.6   6  3bc8A 0417-0431  BBBGBB
 -107.3   79.0   8  3bc9A 0125-0141  ABBAABGB
 -164.1   64.7   4  3bc9A 0318-0330  BAAB
  136.6   60.0   6  3bc9A 0377-0391  BBBBAB
   11.7   94.4   1  3bc9A 0402-0411  B
  172.7   25.6   2  3bcyA 0017-0027  AB
   37.5   78.3   2  3bcyA 0045-0055  BB
  164.8   69.9   7  3bczC 0041-0056  BABBAAA
   35.0   83.7   1  3bczC 0099-0108  B
   40.5   91.1   2  3bczC 0115-0125  BB
  162.3   69.8   4  3bczC 0152-0164  BBBB
 -169.0  144.3   1  3bdiA 0105-0114  E
  159.6  155.1   7  3bdiA 0129-0144  GBBGAAA
  162.5  123.6   7  3bdiA 0153-0168  AABAABB
  163.1  147.6  10  3bdvB 0021-0039  BBBGEBBAAB
 -151.1  139.1   1  3bdvB 0079-0088  E
 -179.6   31.2   8  3bdvB 0130-0146  BAABAABB
  166.8   20.8   5  3be6B 0023-0036  ABAAA
  176.4   18.5   7  3be6B 0094-0109  BAABABB
 -161.4  120.1   6  3be6B 0113-0127  BBAABG
  -56.4   36.4   3  3be6B 0176-0187  ABB
  120.5   33.8   7  3be6B 0225-0240  BAAAGBB
 -100.7  121.7   1  3bedA 0011-0020  E
  123.1   62.3   3  3bedA 0037-0048  BAA
 -177.1   34.7   5  3bedA 0066-0079  ABBGB
  174.6  153.8   3  3bedA 0091-0102  GBB
 -135.5   53.8   2  3bemB 0062-0072  AB
  -61.4   44.7   2  3bemB 0093-0103  AA
 -111.9   66.6   4  3bemB 0166-0178  ABBB
  167.9   98.3   6  3bexA 0030-0044  AEBGBB
  168.2   18.1   3  3bexA 0062-0073  ABA
  113.8   70.1   1  3bexA 0148-0157  B
  111.3  122.4   1  3bf5B 0054-0063  E
 -118.6  117.5   3  3bf5B 0078-0089  AAA
 -179.3   21.7   5  3bf5B 0144-0157  BBEBB
   45.6   96.0   2  3bf5B 0163-0173  BA
  150.1   50.1   1  3bf5B 0189-0198  B
 -151.9  158.0   9  3bf7A 0020-0037  BBBGBBAAA
 -158.1  140.0   1  3bf7A 0086-0095  E
 -110.0  147.9   6  3bfmA 0014-0028  BBBGBB
  145.2   48.8   5  3bfmA 0053-0066  BBBBB
  137.1   21.9   5  3bguA 0028-0041  BAABB
 -126.7  117.1   1  3bguA 0079-0088  E
 -148.2   60.5   1  3bgyB 0043-0052  B
 -156.9   51.5   2  3bgyB 0086-0096  AB
  165.0   51.5   5  3bgyB 0213-0226  ABBBB
 -165.3  174.1   6  3bh0A 0072-0086  BBBGAG
  116.0   20.9   4  3bh0A 0101-0113  AABB
  153.2   20.9   6  3bh0A 0155-0169  ABABBB
 -177.6   28.8   4  3bh7B 0240-0252  BBEA
 -123.3   69.7   3  3bh7B 0270-0281  BBB
 -140.7  174.3   3  3bh7B 0303-0314  EBG
  128.9  106.4   3  3bh7B 0326-0337  BAB
 -148.3   52.6   4  3bhdB 0029-0041  BBBA
 -148.5   50.5   2  3bhdB 0099-0109  AB
  167.9   27.6   2  3bhdB 0179-0189  AB
  140.8   65.7   4  3bhnA 0084-0096  BBEA
 -137.2  142.5   1  3bhnA 0116-0125  E
  154.8   46.0   2  3bhnA 0165-0175  BE
   60.0   74.7   9  3bhoA 0029-0046  BBBBBABAB
 -131.5  149.7   6  3bhoA 0089-0103  BBBGBB
   59.2   92.6   4  3biyA 0046-0058  BBBG
 -178.9   32.0   6  3biyA 0112-0126  BAABBB
  121.4   65.2   1  3bj6B 0098-0107  B
  125.6   65.5   1  3bjaA 0091-0100  B
  170.0   19.1   3  3bjeB 0047-0058  ABA
 -128.3  117.2   4  3bjeB 0090-0102  AEBE
   50.0   81.0   2  3bjeB 0208-0218  BB
  -70.4   79.4   1  3bjeB 0290-0299  A
   41.7  112.3   4  3bjnA 0061-0073  BABE
  -38.1  106.0   2  3bjoA 0039-0049  BB
  132.7   31.6   2  3bjoA 0088-0098  AB
  -48.6  100.0   2  3bjqH 0047-0057  BB
 -173.4  143.0   5  3bkwB 0048-0061  GAEAG
 -167.6   43.2   2  3bkwB 0071-0081  AB
  -88.6  116.4   2  3bkwB 0189-0199  BB
  -49.5   87.3   3  3bkwB 0212-0223  BBB
 -167.7  148.7   5  3bkxB 0048-0061  GAEAG
 -120.4   62.8   6  3bkxB 0158-0172  BABBAB
 -177.6  118.3   8  3bl4A 0023-0039  BBABABBB
  -58.6  100.0   4  3bl4A 0056-0068  AAAB
 -139.4  148.7   3  3bl4A 0083-0094  BAB
  172.9   20.0   2  3bl4A 0109-0119  AB
   86.0   79.6   4  3bl9B 0048-0060  BBBB
 -157.4   29.0   4  3bl9B 0094-0106  BBBB
   83.7   86.2   1  3bl9B 0115-0124  B
  -66.8  100.6   3  3bl9B 0284-0295  AAB
   44.2  109.7   2  3blnA 0005-0015  BB
  144.1   46.8   8  3blnA 0070-0086  BAABABBG
 -128.9   96.5   3  3blnA 0101-0112  AAB
  158.2  161.1   1  3bm1B 0049-0058  E
 -165.2  142.3   8  3bm1B 0093-0109  BBBAGABB
  -69.1  159.9   2  3bm3B 0139-0149  AB
 -165.0  169.6   6  3bm3B 0157-0171  BBBAEA
 -170.2  170.2   7  3bm3B 0188-0203  BBBAABB
 -155.6   61.1   1  3bm3B 0212-0221  B
   93.9   69.7   1  3bm7A 0027-0036  B
  130.1   34.7   2  3bm7A 0074-0084  AB
  129.5   65.3   6  3bmaC 0074-0088  EBBGBB
   48.6   96.8   4  3bmaC 0294-0306  BBBB
   89.2   18.2   6  3bmvA 0107-0121  BAAAEB
 -139.7   65.5   4  3bmvA 0199-0211  BAAB
  154.9   20.0   7  3bmvA 0227-0242  BGAAABB
  167.0   48.9  10  3bmvA 0255-0273  BBBBBBGBBB
   27.6   96.9   1  3bmvA 0280-0289  B
  -14.4   92.1   8  3bmzB 0102-0118  BABBABBA
   53.1   90.7   1  3bn0A 0048-0057  B
  129.4   21.1   5  3bn7A 0027-0040  ABBGB
  134.3   29.9   2  3bn7A 0081-0091  AB
  106.5   91.7   9  3bo6A 0191-0208  AAABBAABB
  113.1  113.6   4  3bonA 0242-0254  BAAB
   71.4   87.2   1  3bonA 0331-0340  B
  121.9   66.0   1  3boqB 0106-0115  B
 -178.3  157.0   6  3bosB 0056-0070  BBBGAG
  -14.3   83.6   5  3bosB 0168-0181  BBBBB
  102.4   71.1   1  3bpvA 0087-0096  B
 -178.5  133.2   6  3bq9A 0149-0163  EBABBB
 -164.1   18.3   4  3bq9A 0178-0190  AEEB
 -162.3  123.6   3  3bq9A 0229-0240  BAB
 -160.2   61.9   4  3bq9A 0249-0261  BBBB
 -134.7   61.7   1  3bq9A 0283-0292  B
 -177.8  162.2   2  3bq9A 0314-0324  GB
  139.6   57.8   1  3bqwA 0207-0216  B
  -91.7   64.8   5  3bqwA 0293-0306  BBBAB
  124.4   33.3   2  3bqxA 0011-0021  AB
  177.5  123.3   3  3bqxA 0074-0085  BAB
  153.1   28.4   4  3brcB 0039-0051  ABAB
  168.8   13.4   9  3brcB 0125-0142  BBAAABBBB
  176.9  149.5   8  3brsB 0009-0025  BABBAGAB
 -160.8  108.1   8  3brsB 0040-0056  BBBABAAB
  166.5   27.7   7  3brsB 0069-0084  BBABAAA
    7.5   68.0   2  3brsB 0108-0118  BB
  168.2   56.3   5  3brsB 0136-0149  BBAAB
 -171.4  136.9   4  3brsB 0167-0179  AGGB
  164.1   44.2   2  3brsB 0194-0204  AB
  -18.6   94.1   2  3brsB 0241-0251  BB
  118.2   35.2   4  3bs4A 0054-0066  AABB
   30.5  100.2   1  3bs4A 0085-0094  B
  -35.3  150.9   1  3bs4A 0144-0153  B
  157.8  137.1   4  3bs4A 0188-0200  EAGB
   38.0   94.3   1  3bs6B 0176-0185  B
  -98.3   86.1   2  3bs6B 0254-0264  BB
   68.0  110.5   2  3bsoA 0184-0194  BB
   24.4   52.7  10  3bsoA 0292-0310  ABEBBBGBBG
  142.7   37.5   5  3bsoA 0347-0360  ABBBB
  -49.1   73.7   1  3bsoA 0404-0413  B
  170.5   31.3   2  3bsuA 0015-0025  AB
  169.1   26.3   2  3bsuA 0036-0046  AB
  132.7   22.4   2  3bt3B 0027-0037  AB
 -119.2  135.3   3  3bt3B 0095-0106  BBG
  155.9   11.5   5  3bt7B 0125-0138  BBBBB
 -177.3  149.3   5  3bt7B 0218-0231  GAEAG
 -145.5   45.6   2  3bt7B 0240-0250  AB
 -109.3  134.1   2  3bt7B 0265-0275  BB
 -151.4   26.0   8  3bt7B 0299-0315  BBBAAEBB
  151.1   24.6   2  3bt7B 0324-0334  AB
 -128.5   61.8   1  3btpA 0405-0414  B
  179.0   76.1   6  3buxD 0293-0307  BBBGBB
 -146.4  115.9   8  3bvxA 0088-0104  BBBEBABB
  142.2   58.0   2  3bvxA 0126-0136  AB
 -122.6   66.1   4  3bvxA 0224-0236  ABBB
 -176.1  131.4   5  3bvxA 0339-0352  GBGAB
 -104.9  117.9   2  3bvxA 0374-0384  BB
  142.0   24.8   8  3bw6A 0025-0041  BAAABBAA
 -164.9   98.5   4  3bw6A 0084-0096  AABB
  158.2  115.9   5  3bwhA 0003-0016  AAABB
  -86.9   88.9   6  3bwhA 0100-0114  BABBAB
 -118.4   87.6   4  3bwvB 0090-0102  AABG
 -108.3  102.8   2  3bwwA 0007-0017  BB
   76.0   74.1   1  3bwwA 0030-0039  B
 -126.9  172.4   6  3bwxA 0033-0047  BBAABB
 -157.8  143.5   1  3bwxA 0102-0111  E
  -71.9  112.7   7  3bwxA 0126-0141  GBBABBB
  179.5  121.9   7  3bwxA 0233-0248  AABAABB
  170.5   43.8   2  3bwzA 0093-0103  AB
    2.9   72.9   1  3by9B 0148-0157  B
  143.7    7.1   5  3bypA 0048-0061  BAABB
 -168.7   97.5  10  3byqB 0037-0055  BAABGBBBAB
  143.7   20.7   5  3byqB 0084-0097  BAABB
   85.6   75.9   1  3bywB 0089-0098  B
  144.5   52.5   5  3bzcA 0196-0209  BBGGB
   63.7  130.7  10  3bzcA 0242-0260  BEBBBBGBBB
 -157.0  104.7   4  3bzcA 0388-0400  ABBG
  -22.7   75.6   1  3bzcA 0417-0426  B
  131.3   39.6   7  3c0fB 0007-0022  BBABBBB
   90.0   77.1   1  3c0tA 0008-0017  B
  137.8   44.9   4  3c0tA 0102-0114  BGEB
 -176.6   34.0   5  3c0tA 0171-0184  ABAAB
 -171.9   32.7   2  3c0wA 0060-0070  AB
 -149.8  146.4   5  3c0wA 0161-0174  AAABB
   39.5   82.1   1  3c0wA 0198-0207  B
  124.4   15.6   3  3c18C 0097-0108  BGG
 -126.2  113.6   4  3c19A 0018-0030  AABA
 -131.6  132.4   4  3c19A 0062-0074  AEAB
   12.1   77.8   1  3c19A 0133-0142  B
 -167.4   25.9   6  3c1aB 0015-0029  BEAAAA
  171.7   19.2   2  3c1aB 0056-0066  AB
 -161.5  165.2   2  3c1aB 0074-0084  BB
  159.7  115.9   6  3c1aB 0097-0111  BBABAB
 -129.3  172.5   9  3c1aB 0156-0173  EBBBBGBBB
 -106.0  103.0   2  3c1yB 0080-0090  BB
   81.6  102.6   2  3c1yB 0162-0172  BB
 -172.4  128.3   4  3c24A 0015-0027  GAAB
 -173.2  138.5   3  3c24A 0039-0050  BAB
  140.9   50.6   3  3c24A 0071-0082  BBB
  175.5   29.8   2  3c24A 0097-0107  AB
 -123.5  148.3   2  3c24A 0154-0164  EB
 -162.0  121.5   2  3c24A 0179-0189  BB
   17.3   99.8   2  3c26A 0008-0018  BB
  153.0   35.2   7  3c26A 0090-0105  BAAABGB
 -135.5   92.1   3  3c26A 0123-0134  AAB
 -150.3  137.5   3  3c26A 0181-0192  BAB
  -93.7  139.0   3  3c26A 0219-0230  BAB
   51.2   82.6   2  3c2eA 0050-0060  BG
  157.2   99.6   8  3c2eA 0137-0153  BBABBBBG
   84.0   84.1   1  3c2eA 0172-0181  B
 -170.4  134.2   3  3c2eA 0203-0214  BAB
   43.4   71.1   1  3c2qB 0140-0149  B
 -173.9  136.4   2  3c2qB 0278-0288  GB
 -170.0   38.6   2  3c2qB 0301-0311  AB
 -114.0  148.6   2  3c2qB 0322-0332  BB
  161.5   75.7   2  3c3dC 0003-0013  BE
   63.9  101.3   1  3c3dC 0041-0050  B
 -113.1   66.2   5  3c3dC 0064-0077  BGBBA
  152.3   60.5   8  3c3dC 0187-0203  BBBBAAAA
 -174.4  130.3   6  3c3dC 0260-0274  AAAGBB
  177.1   60.6   6  3c3dC 0280-0294  BABBAB
 -154.9  160.6   2  3c3pA 0061-0071  EB
 -162.2   44.3   2  3c3pA 0086-0096  AB
 -115.8  153.0   2  3c3pA 0112-0122  EB
 -146.7  131.9   5  3c3pA 0131-0144  AAABB
 -174.5  153.9   5  3c3yB 0075-0088  GAEAG
 -165.2   38.8   2  3c3yB 0100-0110  AB
 -123.4  150.2   2  3c3yB 0126-0136  BB
 -179.3   54.8   3  3c3yB 0151-0162  ABB
  -12.4  109.0   3  3c3yB 0178-0189  GAA
  177.8  134.5   3  3c4aA 0004-0015  EBB
  121.0   72.5   2  3c4aA 0135-0145  BA
 -126.2   62.4   1  3c4aA 0203-0212  B
  175.6  132.7   3  3c4nB 0040-0051  EAB
   32.3   73.1   1  3c4nB 0167-0176  B
  169.6   72.5   2  3c4nB 0228-0238  AA
  -88.0  104.2   3  3c4nB 0372-0383  BEA
  172.7  162.6   4  3c5eA 0103-0115  BBBB
 -162.3  141.2   6  3c5eA 0126-0140  BBAABB
 -167.4   29.4   3  3c5eA 0150-0161  BAA
 -165.4   30.6   6  3c5eA 0250-0264  BBBAAB
  152.6   16.4   6  3c5eA 0277-0291  AGABBB
 -104.3   60.1   1  3c5eA 0301-0310  B
 -156.2  161.5   5  3c5eA 0328-0341  GBBBB
   53.6   85.0   1  3c5eA 0464-0473  B
 -132.3  152.8   4  3c5nB 0227-0239  BABB
 -121.3  168.0   6  3c5vA 0042-0056  BBBGBB
 -166.1  142.7   1  3c5vA 0115-0124  E
  -41.3  143.1   3  3c5vA 0140-0151  GBB
  -18.1   39.8   3  3c5vA 0215-0226  ABB
 -126.4   47.0   7  3c5vA 0248-0263  BABABBB
 -160.7   36.6   4  3c6aA 0094-0106  AABB
 -148.4  102.3   2  3c6aA 0121-0131  BB
 -128.8  103.9   3  3c6kB 0184-0195  AAA
  -85.2  110.2   4  3c6kB 0211-0223  GAAG
  148.1   46.4   2  3c6kB 0233-0243  AB
 -117.4  152.2   2  3c6kB 0266-0276  BB
 -166.7  109.7   3  3c6kB 0331-0342  AAB
  172.5  107.6   9  3c70A 0103-0120  BBBBAABBA
   32.0  102.0   2  3c70A 0145-0155  BB
 -165.8   25.3   8  3c70A 0201-0217  BAABAABB
  -46.6  137.0   7  3c70A 0227-0242  BBEEBAB
  173.6  135.7   3  3c7aA 0006-0017  EAB
  174.1  144.0   5  3c7aA 0030-0043  BABEA
  151.8   44.8   3  3c7aA 0086-0097  BBB
  143.1   22.3   6  3c7aA 0112-0126  BBAEBG
 -123.9  142.3   8  3c7aA 0169-0185  BBABBBBB
  108.9  104.9   3  3c7aA 0194-0205  BAB
  -18.9   74.6   4  3c7aA 0317-0329  BBGB
 -169.2   65.3   4  3c7mA 0023-0035  BAAB
 -171.3   36.9   7  3c7mA 0055-0070  BAABEAA
 -178.0  144.2   3  3c85C 0043-0054  EAB
 -168.6   43.9   2  3c85C 0068-0078  AB
 -146.7  121.4   5  3c85C 0086-0099  EBAAB
  152.3   46.2   6  3c85C 0109-0123  ABABGG
  166.3   24.7   2  3c85C 0137-0147  AB
  163.8   53.8   2  3c8dB 0200-0210  BG
 -172.1   77.7   4  3c8dB 0233-0245  BAGB
  169.3  105.3   3  3c8dB 0343-0354  AAB
  129.0   25.0   5  3c8dB 0372-0385  ABBBB
  178.9   42.9   5  3c8lB 0014-0027  AAEGB
   77.6  108.4   2  3c8wC 0046-0056  BB
 -167.2   28.4   2  3c8wC 0107-0117  AB
  -40.5   60.2   3  3c8yA 0071-0082  AAB
  -23.2   66.4   2  3c8yA 0205-0215  BB
 -177.4   22.2   2  3c8yA 0351-0361  AB
 -137.1  133.3   1  3c8yA 0470-0479  E
   31.5   94.5   4  3c8zB 0082-0094  BABB
  119.5   58.2   1  3c8zB 0225-0234  B
  177.2  133.2   3  3c96A 0008-0019  EAB
   67.6   78.5   1  3c96A 0047-0056  B
 -152.3   30.2   6  3c96A 0161-0175  AAEAAB
 -144.4  168.1  10  3c9fA 0202-0220  BBBBABAAAG
 -123.7   73.3   2  3c9fA 0287-0297  BB
   74.8   49.4   3  3c9fA 0532-0543  ABB
  124.9   44.0   3  3c9hA 0038-0049  ABB
 -119.0   66.1   1  3c9hA 0066-0075  B
 -147.1   45.7   2  3c9hA 0091-0101  AB
  166.5   25.1   2  3c9hA 0211-0221  AB
 -173.1  173.0  10  3c9uA 0080-0098  BGAABBAABB
  160.7   39.1   5  3c9uA 0122-0135  BAABB
  -48.5  100.0   4  3c9uA 0188-0200  EBBG
  138.9   68.7   3  3c9uA 0242-0253  AAE
  155.5  104.1   4  3ca8A 0041-0053  BBAB
 -123.5  117.4   5  3ca8A 0066-0079  EBBBA
  151.9   43.2   5  3ca8A 0118-0131  AABAB
 -163.9  133.7   2  3ca8A 0148-0158  BB
   83.1   68.5   9  3ca8A 0193-0210  ABBBBGBBB
  139.9   46.1   2  3caiA 0090-0100  AB
  161.5   91.2   4  3caiA 0117-0129  AABB
  139.3   30.9   2  3caiA 0236-0246  AB
  -92.4   47.1   3  3caiA 0362-0373  BGB
 -174.2  154.1   6  3caiA 0383-0397  BBAABB
  171.7  137.7   6  3canA 0036-0050  AAABAB
  159.5   68.5   5  3canA 0059-0072  BABAB
  179.1   51.8   9  3cawA 0103-0120  BAABBBBBG
 -162.5  108.0   4  3cawA 0128-0140  BGBB
 -151.9  158.6   6  3cawA 0153-0167  AGGABB
 -164.1  149.8   6  3cawA 0182-0196  GABBBB
 -177.5   44.6   6  3cawA 0225-0239  BAAABB
  179.7  121.3   5  3cawA 0249-0262  BAGBB
  148.2  160.5  10  3cbnA 0042-0060  GBABBAAABB
  178.2  133.9   6  3cbwA 0047-0061  BGAABB
 -169.8   29.6   8  3cbwA 0250-0266  ABAAABBG
 -172.8   32.6   6  3cc1A 0153-0167  BAABBG
 -170.9  152.7   5  3cc8A 0037-0050  GAEAG
 -169.3   38.9   2  3cc8A 0059-0069  AB
  -32.2   76.1   4  3cc8A 0129-0141  BAAB
   94.5   69.9   3  3cc8A 0184-0195  BBA
  133.6   56.1   7  3ccdB 0006-0021  ABAAEBB
 -177.0  172.9   2  3ccdB 0064-0074  EA
 -171.2  146.7   5  3ccfB 0062-0075  GAEAG
 -166.0   46.2   2  3ccfB 0084-0094  AB
  -26.9   49.9   5  3ccfB 0153-0166  BBGBG
  123.2   60.2   2  3ccfB 0214-0224  BG
  119.7   63.9   1  3cddE 0115-0124  B
 -152.2  138.6   6  3cddE 0146-0160  BBBGBB
  132.5   69.9   7  3cddE 0252-0267  BBAABAB
 -105.6  103.6   2  3ce8A 0029-0039  AA
 -114.6   94.1   3  3ce9D 0016-0027  BGA
  114.9   30.1   3  3ce9D 0039-0050  BBG
 -132.3   68.3   1  3ce9D 0094-0103  B
  -58.7  124.3   1  3cebA 0017-0026  G
   96.5   93.5   7  3cebA 0148-0163  ABBABBB
 -170.2  167.3   2  3cetA 0280-0290  EA
 -179.7  150.7   8  3ceuB 0004-0020  BBABBBBG
  156.6   44.7   6  3ceuB 0030-0044  BBBGBB
 -172.1   21.3   3  3ceuB 0057-0068  ABG
  162.0   39.5   2  3ceuB 0093-0103  AB
 -142.0  162.8   6  3ceuB 0148-0162  EGBBAA
 -164.2  150.6   3  3cf4A 0246-0257  EAB
  175.5  155.4   1  3cf4A 0274-0283  E
 -128.3   63.1   2  3cf4A 0298-0308  BA
 -162.7   30.3   7  3cf4A 0317-0332  BBEGBBA
 -176.4  116.2   3  3cf4A 0372-0383  BAB
 -149.3   36.5   7  3cf4A 0489-0504  BBAEBBB
 -159.1   31.9  10  3cf4A 0518-0536  BEBABBAAEA
 -138.0   70.1   1  3cf4A 0583-0592  B
 -155.3   19.0   5  3cf4A 0628-0641  AABAB
 -116.6   59.6   1  3cf4A 0652-0661  B
 -155.8  112.9   3  3cf4A 0696-0707  BAB
 -163.1  162.0   3  3cg4A 0011-0022  BAB
  157.9   40.3   2  3cg4A 0035-0045  AB
 -121.2  109.5   7  3cg4A 0056-0071  ABBBGBB
  162.1  112.9   4  3cg4A 0107-0119  BBBB
 -165.7  139.7   1  3cg6A 0026-0035  E
  159.9   52.1   2  3cg6A 0080-0090  AB
  176.8  140.0   5  3cggB 0051-0064  GAEAG
 -162.3   44.4   2  3cggB 0073-0083  AB
 -151.7  159.2   6  3cggB 0146-0160  BGAGBB
   51.9  114.2   9  3cgxA 0009-0026  BBBBBGABG
  151.1   23.7   5  3cgxA 0056-0069  BBBBA
 -137.4  101.3   5  3cgxA 0079-0092  BBEAB
  172.4   10.3   8  3cgxA 0107-0123  BAABAABB
 -163.7  171.1   6  3ch4B 0015-0029  EBBGAG
   51.6   99.6   1  3ch4B 0041-0050  B
 -178.7   24.9   5  3ch4B 0106-0119  AABAB
 -131.4   63.1   1  3ch4B 0133-0142  B
  166.8  104.7   3  3ch4B 0170-0181  AGB
  -12.3   98.5   3  3ci3A 0026-0037  AAB
   14.5  107.2   3  3ci6B 0074-0085  AAB
  156.0   47.4   7  3ci6B 0134-0149  ABBBBBB
 -166.5   75.2   2  3cihA 0304-0314  AB
 -144.9   64.9   1  3cijB 0038-0047  B
  163.1   20.8   2  3cijB 0059-0069  AB
 -121.4   64.9   5  3cijB 0118-0131  BAAAB
  161.0   38.4   2  3cijB 0185-0195  AB
  -19.8   77.3   9  3cijB 0219-0236  BBAAAAGAB
  168.9  128.7   7  3cijB 0258-0273  BBAABAB
 -142.3  138.6   1  3cimA 0009-0018  E
 -139.6   67.1   1  3cimA 0046-0055  B
 -168.5  135.3   3  3cinA 0017-0028  GBB
 -178.5   21.8   9  3cinA 0191-0208  ABABBAAAB
   25.4  110.3   3  3cinA 0219-0230  BBE
  -48.8  170.9  10  3cinA 0363-0381  BBBAABBBBB
  155.2   47.1   8  3citA 0117-0133  ABBBBBBB
 -119.6  151.2   6  3cjeA 0119-0133  AGBABB
   39.9   25.2   3  3cjlB 0024-0035  ABB
 -149.5  163.4   3  3cjmA 0251-0262  BAB
 -158.5  117.3   4  3cjpB 0008-0020  BBBB
  144.6   67.9   7  3cjpB 0090-0105  BBBBGBB
  156.6   33.7   6  3cjpB 0120-0134  BBBBGA
 -167.1  110.5   6  3cjpB 0148-0162  ABBABB
  151.4  128.8   6  3cjpB 0199-0213  ABGBAB
 -150.5  123.0   6  3cjsA 0005-0019  EBAAAA
 -116.3   89.7   8  3cjsB 0011-0027  BGABBABB
 -101.0   89.7   4  3ck6E 0035-0047  AABA
 -144.2   25.8   4  3ck6E 0109-0121  ABBB
 -164.9   35.2   7  3ckcA 0070-0085  ABAABBG
   60.5   84.4   1  3ckcA 0161-0170  B
   93.3   66.2   1  3ckcA 0299-0308  B
  172.2   44.0   5  3ckjA 0054-0067  BGAAA
 -162.5   39.1   5  3ckjA 0083-0096  AGBAB
 -174.2  143.2   5  3ckkA 0051-0064  GAEAG
 -163.8   46.3   2  3ckkA 0075-0085  AB
 -163.0   35.9   2  3ckkA 0166-0176  AB
  179.1   61.9   6  3ckmA 0007-0021  BABEBG
 -164.9  129.5   5  3ckmA 0039-0052  AAABB
  172.6  132.5   4  3ckmA 0061-0073  EBAB
  -74.8   61.7   4  3ckmA 0101-0113  BBBB
 -140.5   77.2   2  3ckmA 0130-0140  BB
  148.3   41.4   2  3ckmA 0159-0169  AB
  159.2   42.3   3  3ckmA 0181-0192  BBB
  -23.3  126.4   5  3cl5A 0052-0065  BBGBB
   80.5   81.3   1  3cl6B 0099-0108  B
 -175.1  101.1   6  3cl6B 0257-0271  AAAAAB
 -132.0  135.3   2  3cl6B 0285-0295  BB
   81.0  105.6   7  3claA 0003-0018  BBAAABA
 -141.8  120.4   6  3claA 0099-0113  BBBBAB
 -148.8  132.9   5  3claA 0186-0199  AAABB
  176.2   26.2   4  3clmA 0015-0027  BBBB
 -126.3   95.5   2  3clmA 0139-0149  AB
  161.7   60.9   2  3clmA 0163-0173  AB
  105.6   71.8   1  3clmA 0284-0293  B
   -5.4   94.7   2  3cloA 0185-0195  BB
  -37.5   90.5   3  3clqB 0400-0411  BBB
  -19.4  101.3   3  3clwB 0023-0034  ABG
  169.0  121.1   7  3clwB 0275-0290  ABGAABB
   62.7   76.1   1  3clwB 0387-0396  B
 -152.7   55.6   1  3cm3A 0040-0049  B
 -176.2  148.8   5  3cm3A 0112-0125  BAAGA
  103.0  113.4   2  3cmbD 0056-0066  BB
 -172.2   30.3   2  3cmbD 0123-0133  AB
   55.3   90.5   2  3cmbD 0176-0186  BB
 -148.1  121.3   2  3cmnA 0074-0084  BB
   48.9   84.2   1  3cmnA 0156-0165  B
 -159.2  156.4   3  3cnbC 0012-0023  BAB
  173.1   46.2   2  3cnbC 0038-0048  AB
 -143.0  126.1   7  3cnbC 0059-0074  AABBGBB
  164.2   26.5   4  3cnbC 0089-0101  ABBB
 -168.2   99.0   4  3cnbC 0110-0122  BBBB
 -178.2  164.1   1  3cneD 0108-0117  E
  156.4   34.7   5  3cneD 0155-0168  ABAAA
 -176.8   38.6   4  3cniA 0015-0027  ABAB
 -150.7   66.4   2  3cniA 0039-0049  AB
   68.5   78.2   3  3cniA 0060-0071  BBG
  175.4   77.6   4  3cniA 0082-0094  AEAB
  116.2   28.7   4  3cniA 0138-0150  BGBB
 -162.9  122.7   3  3cnrA 0012-0023  BAB
  127.1  105.1   4  3cnrA 0084-0096  BBAB
  110.2   65.1   1  3cnuA 0065-0074  B
  -12.7  131.2   1  3cnuA 0092-0101  E
 -159.3  149.9   7  3cnyB 0047-0062  BBAABBB
 -158.5  147.9   9  3cnyB 0158-0175  BBBGBABAB
  143.9   35.8  10  3cnyB 0270-0288  BBBBBAAABB
 -145.7  122.6   4  3co5B 0033-0045  BGBB
  148.9  131.8   5  3co5B 0081-0094  AAABB
 -170.8   36.5   2  3covA 0013-0023  AB
 -162.0   38.1   5  3covA 0038-0051  AEGBB
 -164.3  110.9   3  3covA 0157-0168  AAB
  118.0   63.4   1  3cp7B 0076-0085  B
   70.4   89.3   4  3cp7B 0198-0210  BBBB
 -126.7  148.0   3  3cpxC 0158-0169  BBG
  135.5   60.4   8  3cpxC 0186-0202  BGAABGEG
 -132.5   85.1   6  3cpxC 0235-0249  BABBBB
   68.2  137.7   6  3cpxC 0263-0277  BABEBB
 -171.5   84.4   4  3cqjA 0048-0060  BBAB
 -150.8  147.7   9  3cqjA 0164-0181  BBABAAAAB
  126.8   38.3   9  3cqjA 0259-0276  BBAAAABAB
  163.8   57.2   8  3cqnB 0137-0153  ABABBBAA
 -161.7  170.5   6  3crrA 0009-0023  EBBGAG
  178.5  164.2   3  3crrA 0098-0109  EAB
  106.4   82.3   3  3crrA 0207-0218  BAB
 -176.2  100.9   5  3crrA 0300-0313  AABAA
 -148.7  166.3   6  3crvA 0026-0040  BBBGAG
  156.8   27.1   2  3crvA 0052-0062  AB
   76.4   88.5   3  3crvA 0298-0309  BAB
  154.7   47.9   5  3crvA 0320-0333  ABBBB
  133.7   29.3   2  3crvA 0398-0408  AB
  161.2  149.0   6  3crvA 0417-0431  BBAABB
  -90.1   95.5   8  3crvA 0467-0483  EBBBBBBB
   96.5  112.7   4  3cryA 0130-0142  BBBB
  -90.0   67.0   1  3csvA 0216-0225  B
  168.9   25.8   2  3ct6B 0007-0017  AB
 -168.0  170.0  10  3ct6B 0033-0051  EBAAGBBEBB
  160.4   33.6   2  3ct6B 0063-0073  BB
 -159.6  116.0   4  3ct6B 0085-0097  BBBB
  120.2   33.8   2  3ct8A 0026-0036  AB
 -110.2  115.5   3  3ct8A 0091-0102  BAB
 -136.8  165.8   7  3ct9A 0097-0112  EBGAABA
  111.9   25.5   5  3ct9A 0249-0262  BAABB
  174.4   61.7   5  3ctpA 0065-0078  BBAAB
 -156.4  112.9   4  3ctpA 0095-0107  AGGB
   -2.3   79.2   1  3ctpA 0152-0161  B
  168.1   74.6   5  3ctpA 0177-0190  BBAAB
  142.4   38.8   2  3ctpA 0235-0245  AB
  -17.2   76.6   2  3ctpA 0281-0291  BB
 -132.2  166.4   3  3cu2B 0075-0086  BAB
 -160.6  115.4   5  3cu2B 0097-0110  AABAA
  163.7   27.2   5  3cu2B 0131-0144  BAABB
 -154.0  168.6   4  3cu2B 0191-0203  EGBB
 -144.0  128.9   1  3cu3A 0054-0063  E
  166.6   42.6   2  3cuoA 0079-0089  AB
  164.2   25.1   5  3cuzA 0010-0023  ABBBB
 -161.4   48.3   3  3cuzA 0093-0104  BAB
  162.8  114.6   8  3cuzA 0114-0130  ABAABBBB
  148.4   29.7   5  3cuzA 0210-0223  BGBAB
  -80.3   68.3   2  3cuzA 0270-0280  BB
  171.5   21.2   2  3cuzA 0363-0373  AB
   72.7   70.9   1  3cuzA 0443-0452  B
 -155.0   54.5   1  3cvjC 0047-0056  B
 -134.0   16.7   5  3cvjC 0114-0127  AAGAB
 -170.9  148.2   3  3cvoB 0035-0046  EBE
 -178.7   44.6   2  3cvoB 0056-0066  AB
  172.7   39.8   4  3cvoB 0126-0138  ABBG
  176.9   30.4   6  3cvoB 0150-0164  BGBBAB
  153.1   71.8   6  3cvoB 0180-0194  BBBBBB
 -132.9   67.8   1  3cvzC 0008-0017  B
 -173.3   80.0   7  3cvzC 0044-0059  BBABAAB
 -145.0   75.1   9  3cwcB 0039-0056  BBBBAGBBG
 -138.2   62.0   1  3cwcB 0267-0276  B
  169.9  139.4   9  3cwcB 0294-0311  BABAAABBB
 -172.7  108.0   7  3cwcB 0346-0361  BBBAAAG
  122.3   31.2   7  3cwfB 0061-0076  AAEBBBB
 -167.0  147.7   3  3cwnB 0035-0046  BAB
  -73.6   95.1   2  3cwnB 0051-0061  BB
 -137.6   97.5   2  3cwnB 0152-0162  BB
  153.8   77.5   2  3cwnB 0176-0186  AB
 -170.9  173.6   4  3cwnB 0243-0255  EBAB
   87.6   70.1   1  3cwnB 0262-0271  B
 -133.7   97.5   3  3cwwA 0123-0134  AAA
  154.2   62.3   3  3cwwA 0229-0240  ABB
   32.8   81.6   2  3cwwA 0473-0483  BB
 -158.0  130.2   7  3cwwA 0548-0563  BAAAAAB
  -83.1   92.8   2  3cwwA 0603-0613  AA
 -145.6   99.8   3  3cwwA 0700-0711  BBB
  177.6  105.7   2  3cwwA 0768-0778  BB
  128.1   29.0   3  3cwwA 0821-0832  ABB
 -140.3   52.7   3  3cwxC 0129-0140  BBB
  164.3   19.0   3  3cx5L 0080-0091  BAA
 -113.4  104.1   3  3cx5L 0184-0195  BBB
  154.2    8.7   5  3cx5L 0306-0319  ABAAA
  -89.0   97.0   7  3cx5L 0409-0424  BAAABBB
 -140.3  166.9   3  3cx5M 0172-0183  GBB
  157.8   38.2   3  3cx5M 0227-0238  BAA
 -173.6   42.2   2  3cx5M 0273-0283  AB
 -148.7   61.1   4  3cx5N 0021-0033  AABB
  -33.2   97.7   3  3cx5N 0218-0229  ABG
  170.5  145.6   3  3cxgA 0022-0033  BAB
 -138.0   48.1   4  3cxgA 0046-0058  BAAB
   76.2  117.7   4  3cxgA 0075-0087  AAAB
  174.9  142.9   3  3cxgA 0111-0122  EAB
   58.0   90.8   1  3cymA 0070-0079  B
  114.2   33.8   2  3cymA 0096-0106  BG
 -134.9  134.7   2  3cypD 0112-0122  BB
 -177.0   35.9   5  3czqB 0091-0104  BBGAG
  -64.2  109.6   2  3czqB 0196-0206  BB
 -153.0  103.8   3  3czqB 0255-0266  AAB
 -179.1  146.1   9  3czxB 0049-0066  AEABBBGBB
 -146.5   62.6   1  3czxB 0092-0101  B
   96.6  135.1   7  3czxB 0123-0138  AAABBBA
  166.7   24.7   5  3d00A 0052-0065  ABABG
  153.2   48.6   6  3d01G 0109-0123  BAABAA
 -176.9   49.5   7  3d03C 0074-0089  BBBAABB
 -135.6  160.8   3  3d06A 0179-0190  BAB
   54.8   86.8   2  3d0jA 0119-0129  BB
 -134.7  158.0   6  3d0kA 0058-0072  BBAAGB
  165.2  152.4   1  3d0kA 0145-0154  E
  114.0    9.3   6  3d0kA 0264-0278  BGBBBB
  173.9  136.2   3  3d1cA 0008-0019  EBB
  178.0  142.2   3  3d1cA 0170-0181  EBB
 -177.3  138.0   3  3d1lB 0014-0025  EAB
 -150.6  145.5   3  3d1lB 0038-0049  BAB
  154.9   34.9   2  3d1lB 0141-0151  AB
 -101.9  114.1   2  3d1lB 0163-0173  BB
  142.1   53.9   3  3d1pA 0043-0054  ABB
 -167.9  143.9   4  3d1pA 0095-0107  BAAG
   22.1   86.7   2  3d1pA 0119-0129  BA
  -71.9  140.2   1  3d1rA 0087-0096  G
 -111.8   84.2   2  3d1rA 0161-0171  BB
  155.2   20.1   3  3d1rA 0183-0194  ABG
 -176.8  152.6   5  3d2lD 0038-0051  GAEAG
 -162.9   44.2   2  3d2lD 0059-0069  AB
  -85.4   94.7   3  3d2lD 0197-0208  BBB
  171.3   35.2   2  3d2uA 0045-0055  AB
 -124.5   69.2   1  3d30A 0035-0044  B
  176.9   54.5   1  3d30A 0081-0090  B
  173.2   21.5   2  3d3bJ 0015-0025  AB
 -178.2  159.4   3  3d3bJ 0059-0070  GBB
 -106.9   77.8   3  3d3kC 0029-0040  BBB
  179.6   67.5   3  3d3kC 0090-0101  BBB
  157.9  137.4   8  3d3kC 0116-0132  BBBBABBB
 -112.1  112.9   5  3d3kC 0226-0239  BAGBB
 -107.3   66.9   3  3d3sC 0028-0039  BBB
  143.0   39.6   8  3d3sC 0100-0116  BAAABGAG
 -167.4   57.3   4  3d3sC 0133-0145  BAAA
 -116.9  111.9   4  3d3yA 0032-0044  BBAA
 -132.9   84.8   3  3d3yA 0205-0216  BBB
 -144.0  123.2   8  3d3yA 0260-0276  AGBBBGBA
  143.4   46.4   1  3d3yA 0319-0328  B
   43.3   73.5   1  3d40A 0042-0051  B
  112.0   52.9   2  3d40A 0133-0143  AB
   43.4   89.4   1  3d40A 0165-0174  B
 -169.7  150.2  10  3d59A 0102-0120  BBBGBBAAAA
  159.5  111.0   3  3d59A 0141-0152  BAB
  128.8   99.0   5  3d59A 0157-0170  BBBBB
 -179.0  149.9   1  3d59A 0224-0233  E
  175.6  102.9   5  3d59A 0271-0284  AAABB
   79.3   51.9   3  3d6wB 0040-0051  ABB
  121.8   54.6   3  3d6wB 0093-0104  BAA
   43.9   94.7   2  3d79A 0013-0023  BB
   84.2   71.2   1  3d79A 0074-0083  B
 -136.0   58.3   1  3d79A 0097-0106  B
   69.5   48.3   3  3d79A 0145-0156  ABB
   -4.3  126.5   3  3d79A 0166-0177  BGB
  155.5   46.7   5  3d7aA 0012-0025  BAABB
 -112.1   34.0   5  3d7aA 0049-0062  ABAAA
 -129.9  153.1   3  3d7aA 0114-0125  BAB
 -132.8   82.8   4  3d7jB 0032-0044  BBBE
 -174.9  136.5   4  3d7lE 0007-0019  GAAB
 -164.6  152.2  10  3d7rB 0100-0118  BBGGGABBBB
  154.9   47.2   9  3d7rB 0131-0148  BBBBBAABB
  171.3  155.0   1  3d7rB 0169-0178  E
 -175.6  120.0   4  3d7rB 0262-0274  AABA
   21.3  104.7   2  3d8pA 0006-0016  BB
 -151.1   29.6   4  3d8pA 0117-0129  BAAB
 -165.2  141.2   1  3d9rC 0049-0058  E
  178.4   36.0   4  3da8B 0017-0029  ABAG
 -155.2   24.8   4  3da8B 0044-0056  ABBB
  158.4  174.4   9  3da8B 0092-0109  AAABABBBB
  -22.6   85.4  10  3da8B 0116-0134  ABBBABGBEA
  178.1  112.7   6  3da8B 0163-0177  BBBGBB
   81.7   67.2   1  3dadB 0112-0121  B
  165.5   58.5   1  3dalB 0171-0180  B
 -134.0  169.2   4  3daoA 0059-0071  BABB
   50.6   65.7   4  3daoA 0097-0109  BBBB
 -156.5   16.0   5  3daoA 0131-0144  ABAAB
 -117.4  160.1   4  3daoA 0170-0182  BAAA
  -23.1   75.3   4  3daoA 0205-0217  BGBB
 -157.5   31.6   2  3daoA 0232-0242  AB
  141.7  117.8   4  3daoA 0250-0262  AABB
 -162.7  145.5   3  3db2B 0009-0020  EAB
 -159.8  145.9   3  3db2B 0034-0045  BAB
  171.0   54.2   3  3db2B 0070-0081  BBB
  152.8  114.6   6  3db2B 0094-0108  BBABAB
   -1.1   83.0   7  3db2B 0292-0307  BBBBBBB
   -3.0  114.1   2  3dc7C 0087-0097  BG
  127.7   95.7   3  3dclE 0068-0079  BAB
 -143.6   56.3   1  3dclE 0116-0125  B
  177.0  150.8   3  3dcmX 0047-0058  BAB
  144.0   33.2   2  3dcmX 0086-0096  AB
 -175.6  103.8   4  3ddcB 0092-0104  AABB
 -146.3  143.1   6  3ddcB 0133-0147  BBAABB
   14.4  105.4   2  3dddA 0022-0032  BB
  138.5   60.8   2  3dddA 0124-0134  BA
  -98.8   26.4   4  3dddA 0162-0174  ABBB
  151.2   23.2   2  3dddA 0216-0226  AB
 -142.8   96.8   3  3dddA 0240-0251  AAB
  -35.1   66.0   1  3ddtC 0026-0035  B
    6.4  102.7   2  3deeA 0171-0181  BB
 -155.7  171.8   6  3defA 0040-0054  EBBGAG
  164.2   88.2   7  3defA 0123-0138  ABBABBB
  166.5   56.8   1  3df6B 0031-0040  B
  162.5   62.0   9  3df7A 0006-0023  AAAABBBBB
 -146.1  138.5   3  3df7A 0074-0085  BBA
  113.3  133.0   5  3df7A 0198-0211  BBBBB
  -55.0   26.4   4  3df7A 0244-0256  BBBB
   36.0   56.8   5  3df8A 0012-0025  BAABB
  135.1   63.6   1  3df8A 0083-0092  B
  114.0   45.8   4  3dffA 0012-0024  ABBG
 -131.7   38.0   6  3dffA 0153-0167  AGBGGB
  127.9  122.4   2  3dffA 0211-0221  BB
  166.0   48.2   7  3dfuB 0011-0026  AGABAAG
 -143.6  160.1   3  3dfuB 0048-0059  BAB
  149.9   36.7   7  3dfuB 0071-0086  ABAABBA
  168.3   20.9   2  3dfuB 0106-0116  AB
 -171.0  134.6   3  3dfzA 0035-0046  EAB
 -128.4   47.2   4  3dfzA 0059-0071  ABBB
 -172.1   34.2   5  3dfzA 0095-0108  ABAAG
 -172.3  116.6   7  3dfzA 0141-0156  BBAGGAB
 -179.7   49.2   5  3dgpA 0024-0037  BGBAB
 -161.6  136.6   2  3dgpB 0008-0018  BB
   98.5   68.5   1  3dgpB 0039-0048  B
  -92.7  140.1   7  3dhaA 0190-0205  AEAABAB
  149.6   33.2  10  3dhuD 0016-0034  BAAAABAAGB
 -171.5   46.0   5  3dhuD 0142-0155  BAABA
   83.7   64.2   4  3dhuD 0198-0210  BBBB
   17.8   78.5   3  3dhuD 0230-0241  AAA
  -77.7   94.8   4  3dhxB 0030-0042  AABB
 -137.4  146.6   2  3dhxB 0070-0080  EB
   86.2   93.8   1  3dj1A 0108-0117  B
 -178.4  132.0   3  3djeB 0010-0021  EAB
 -171.4  120.9   8  3djeB 0053-0069  BABBABAB
 -172.9   32.6   2  3djeB 0098-0108  AB
  176.2   54.8   2  3djeB 0122-0132  AB
   43.3   74.9   1  3djeB 0156-0165  B
  142.2   76.0   2  3djeB 0213-0223  AA
   98.0  118.6   2  3djlA 0081-0091  BB
   25.9   76.3   4  3djlA 0279-0291  EBBG
  171.6  137.0   3  3dk9A 0024-0035  EBB
   25.4   53.5   5  3dk9A 0048-0061  ABBBG
  168.8  145.0   3  3dk9A 0191-0202  EAB
   57.6   90.5   2  3dk9A 0379-0389  BB
  167.2  143.7   3  3dk9A 0434-0445  EBG
  -96.5   87.3   5  3dkqC 0022-0035  BGABB
 -106.6   33.7   4  3dkqC 0063-0075  BAAB
 -129.1  164.5   6  3dkrA 0026-0040  BBBGBB
  119.4   85.5  10  3dkrA 0052-0070  BBBBGBGBAB
 -156.6   49.9   1  3dkrA 0097-0106  B
 -169.4  148.1   5  3dlcA 0048-0061  GAEAG
 -158.7   43.5   2  3dlcA 0071-0081  AB
  115.2   84.3   3  3dlcA 0147-0158  AGB
 -170.5  146.5   5  3dliC 0046-0059  GAEAG
 -160.7   36.3   2  3dliC 0068-0078  AB
 -112.3  141.7   2  3dliC 0085-0095  BB
 -162.8   70.8   4  3dliC 0139-0151  BAAB
  -90.9  156.3   4  3dluD 0074-0086  BABB
 -149.9  136.5   1  3dm8A 0049-0058  E
  -13.3   78.5   1  3dm8A 0121-0130  B
 -144.8  135.3   1  3dmcA 0053-0062  E
 -179.6  132.7   3  3dmeA 0008-0019  EAB
  171.6   44.1   2  3dmeA 0092-0102  AB
   39.4   76.0   1  3dmeA 0145-0154  B
 -177.5   78.3   2  3dmeA 0201-0211  AA
 -155.4  152.8   6  3dmeA 0344-0358  GBBBBA
  175.2   45.1   9  3dmgA 0021-0038  BBGBBGBGB
 -173.1  138.7   6  3dmgA 0238-0252  GAEAGA
 -173.9   29.0   5  3dmgA 0338-0351  BAABB
  166.0   75.1   4  3dmlA 0024-0036  BBGB
  175.1  148.6   4  3dmlA 0091-0103  EBAE
  153.6   32.5   2  3dmnA 0038-0048  AB
  148.8   35.6   2  3dmnA 0066-0076  AB
  170.8   30.5   2  3dmyA 0022-0032  AB
  174.6   47.9   3  3dmyA 0040-0051  ABB
 -178.4   12.4   6  3dmyA 0063-0077  ABBGBB
  171.3   28.4   2  3dmyA 0117-0127  BB
 -175.8   40.1   4  3dmyA 0177-0189  BBBB
  169.6   32.2   2  3dmyA 0219-0229  AB
  175.8   27.1   2  3dmyA 0254-0264  AB
 -144.9  135.4   8  3dmyA 0335-0351  BEBGBBAB
 -157.7  157.3   8  3dmyA 0372-0388  EBAABAAE
  170.9   35.6   2  3dmyA 0396-0406  AB
 -179.3   22.6   3  3dmyA 0432-0443  ABB
 -113.9  111.3   9  3dmyA 0452-0469  BBBABBAAB
  -53.3  120.0   2  3dn7A 0080-0090  BB
  -10.1  107.8   3  3dnhB 0072-0083  AAB
   58.6   91.3   2  3dnhB 0113-0123  BB
 -115.5  138.9   7  3dnhB 0234-0249  BABBBAB
  173.8  133.3   6  3dnjA 0010-0024  BBAABB
 -163.7   50.4   1  3dnjA 0053-0062  B
 -141.2  170.3   4  3dnpA 0043-0055  BABB
 -130.5  129.8   3  3dnpA 0141-0152  BAB
 -156.4  154.5   4  3dnpA 0162-0174  BBAA
  -40.4   82.9   4  3dnpA 0196-0208  BGBB
 -159.8   32.4   2  3dnpA 0223-0233  AB
 -151.8   13.7   5  3dnpA 0240-0253  BAABB
  158.9   30.0   7  3dnsA 0051-0066  BBBABBA
 -138.8  114.4   4  3dnsA 0087-0099  AABB
 -144.9  128.0   3  3dnxA 0057-0068  BAB
 -158.2    6.9   6  3do8A 0005-0019  AGBBBB
  174.1   60.4   1  3do8A 0034-0043  B
  176.7   25.8   3  3do8A 0090-0101  BAA
 -166.7  152.2   5  3douA 0030-0043  GABAG
 -156.6  132.5   6  3douA 0066-0080  BBAABA
  145.0   58.3   9  3douA 0095-0112  ABBBBBAGB
 -127.5  117.1   2  3douA 0138-0148  BB
   83.2   77.7   1  3dp7B 0087-0096  B
 -170.6  152.0   5  3dp7B 0184-0197  GBAAG
 -121.0   69.5   1  3dp7B 0208-0217  B
 -170.7  172.5   7  3dp7B 0253-0268  GBGAABB
 -171.0  138.7   4  3dqpA 0004-0016  GAAB
 -171.7   88.9   6  3dqpA 0045-0059  BBAABB
 -136.9  164.3   3  3dr5A 0061-0072  BAB
 -146.4   49.8   2  3dr5A 0086-0096  AB
 -112.7  143.9   2  3dr5A 0113-0123  BB
  163.7   27.7   5  3dr5A 0133-0146  BBBAA
  112.5   75.6   1  3drfA 0256-0265  B
  150.3  153.2   3  3drfA 0274-0285  GBB
 -144.9  162.2   9  3ds8A 0007-0024  BBBGBBAAA
  118.9   21.1   6  3ds8A 0064-0078  ABAABB
 -140.6  139.1   1  3ds8A 0099-0108  E
   35.7  102.0   2  3dsbB 0009-0019  BB
  144.0   40.1   8  3dsbB 0090-0106  BAAABGAG
  169.1  121.9   8  3dsbB 0121-0137  BBBBAABA
  150.5   37.8   4  3dsdA 0141-0153  BBBB
 -143.7   55.2   1  3dsdA 0278-0287  B
  145.5   23.1   5  3dsdA 0306-0319  ABBBB
   51.7   63.5   2  3dsmA 0028-0038  BG
  158.7   27.5   2  3dt5A 0083-0093  AB
  115.2   72.0   1  3dtdI 0115-0124  B
  -63.5  103.2   3  3dtdI 0149-0160  ABG
 -155.4  132.0   5  3dtnA 0049-0062  GAEAG
 -164.0   42.4   2  3dtnA 0073-0083  AB
  151.2   82.7   5  3dtnA 0147-0160  BBBAB
 -161.5  128.5   7  3dtyA 0016-0031  EGBAABA
 -137.2  128.5   4  3dtyA 0044-0056  ABAB
  171.1   46.1   3  3dtyA 0089-0100  ABB
  178.0   12.6   7  3dtyA 0112-0127  BBBABAB
  163.5   36.4   7  3dtzE 0031-0046  BBGBBBB
 -167.9   29.7   2  3dtzE 0083-0093  AB
   19.9   75.0   1  3dtzE 0114-0123  B
  124.7   33.4   2  3dtzE 0198-0208  AB
  129.4   41.6   3  3dtzE 0232-0243  BAA
  115.0   35.7   6  3dupA 0055-0069  BAABAB
 -140.6  143.0   6  3dupA 0156-0170  BBAABB
 -165.4  152.0   5  3duwA 0063-0076  GAEAG
 -178.0   42.4   2  3duwA 0088-0098  AB
 -118.4  144.3   2  3duwA 0114-0124  EB
  167.7   55.4   3  3duwA 0137-0148  BBB
  -14.1   78.0   4  3duwA 0163-0175  BGAA
   48.5   97.1   1  3dvoA 0034-0043  B
 -126.3  126.1   5  3dvoA 0241-0254  BBAAA
 -104.6  127.3   3  3dvoA 0278-0289  AGE
  174.1   42.7   6  3dwcC 0249-0263  BBBAAB
   93.4  109.6   2  3dwgC 0004-0014  BB
   59.3   93.8   1  3dwoX 0175-0184  B
  172.2   16.3   4  3dwoX 0246-0258  BAGG
 -165.3  146.3  10  3dx5A 0066-0084  BBBBABAABB
 -172.5  144.3   9  3dx5A 0140-0157  BBBGBAAAB
  135.5   40.6   6  3dx5A 0250-0264  BBABBG
 -155.5  135.7   6  3dxeA 0017-0031  BABABE
  -98.9  163.3   2  3dxeA 0105-0115  AB
   19.0   97.4   1  3dxiB 0005-0014  A
  108.2   68.9   1  3dxiB 0106-0115  B
   45.4   68.8   2  3dxiB 0132-0142  BG
 -162.1  161.9   7  3dxiB 0161-0176  BAAGABB
  -81.6   68.1   1  3dxpA 0247-0256  B
  177.8  153.6   5  3dxyA 0039-0052  GAEAG
  179.6  139.1   3  3dxyA 0062-0073  BAB
  138.4   30.7   3  3dxyA 0087-0098  BBB
 -165.9  153.3   7  3dxyA 0110-0125  GBBAGAB
 -160.9   34.1   2  3dxyA 0148-0158  AB
  126.4   31.9   2  3dydB 0122-0132  BE
  159.7  108.0   3  3dydB 0147-0158  BBB
 -159.4  151.5   5  3dydB 0276-0289  BBGGA
 -152.4   87.4   4  3dydB 0400-0412  AABB
  115.3    6.1   6  3dytA 0154-0168  BBBBBB
 -162.9  117.5   5  3dz1A 0080-0093  ABBAB
  154.9   59.0   8  3dz1A 0106-0122  BBBAABAB
  156.9   47.1   4  3dz1A 0168-0180  ABBB
  169.6   30.8   4  3dz1A 0216-0228  ABAB
 -152.3  119.6   6  3dzaD 0097-0111  BAGBBB
 -179.2  127.9   4  3e03A 0010-0022  GAAB
 -161.1  100.5   5  3e03A 0066-0079  BBAAB
  -95.5  116.3   7  3e03A 0145-0160  BBBBBAB
 -178.6  146.6   5  3e05B 0045-0058  GAEAG
 -143.6   47.3   2  3e05B 0069-0079  AB
  171.0   29.6   5  3e05B 0112-0125  ABAGG
 -170.3   39.0   2  3e05B 0140-0150  AB
 -135.2  157.1   2  3e0hA 0101-0111  EB
  129.0   36.0   2  3e0rC 0016-0026  AB
  160.0   35.2   2  3e0rC 0079-0089  AB
  140.3   10.1   4  3e0rC 0201-0213  ABBB
 -115.8  164.2   6  3e0xB 0020-0034  BBBGBB
 -164.9  146.6   1  3e0xB 0089-0098  E
  175.2  133.3   7  3e0xB 0194-0209  AABAABB
  144.0   41.3   3  3e0xB 0220-0231  ABG
 -157.0  128.5   3  3e15B 0029-0040  BAB
  142.3   82.4   3  3e15B 0064-0075  BBE
 -123.3   74.8   9  3e15B 0098-0115  BBAABAAAB
  -39.7   73.3   1  3e15B 0234-0243  B
  165.5   66.3   2  3e15B 0249-0259  AB
  101.3    4.0   5  3e15B 0289-0302  BGBBG
  133.1   42.4   3  3e19C 0019-0030  BGE
  177.5    7.4   6  3e23A 0047-0061  BGAEAG
 -176.0   42.1   2  3e23A 0070-0080  AB
  110.8   67.1   1  3e2oA 0229-0238  B
   76.4   79.2   1  3e35A 0008-0017  B
 -177.4  100.9   4  3e35A 0034-0046  GBBB
 -136.2   97.8   5  3e35A 0111-0124  BBABG
  154.9   41.0   4  3e38B 0216-0228  ABBB
 -119.6   68.9   1  3e38B 0243-0252  B
  135.6   34.3   2  3e3xA 0085-0095  AB
   65.9   86.4   1  3e3xA 0221-0230  B
   55.6   23.9   4  3e3xA 0314-0326  ABAB
 -178.5  127.9   4  3e48A 0004-0016  GAAB
 -155.3   84.8   5  3e48A 0048-0061  BBAAB
  151.0   54.6   7  3e48A 0069-0084  BBBABBB
 -142.8   53.0  10  3e48A 0104-0122  ABABAABABA
   53.6   72.5   1  3e48A 0170-0179  B
 -154.1  158.5   5  3e4gA 0067-0080  GBABB
 -168.8  153.3   6  3e4gA 0091-0105  GBAABB
 -167.4  155.3   6  3e4gA 0120-0134  GBAABB
 -170.6  150.1   7  3e4gA 0145-0160  GBAABAB
  118.7  120.9   5  3e4vA 0051-0064  BBAAB
   38.9   33.4   9  3e4wA 0105-0122  ABABBABAB
  174.8   51.5   3  3e4wA 0286-0297  BAB
 -163.0   32.3   2  3e54A 0044-0054  AB
 -124.2   73.2   2  3e54A 0076-0086  AB
  -15.4  111.0   2  3e57A 0036-0046  BB
  141.2   36.6   3  3e58B 0110-0121  ABB
 -177.2   33.6   2  3e58B 0167-0177  AB
  126.9   40.4   2  3e58B 0202-0212  AB
  142.8   57.4   1  3e59A 0293-0302  B
  -99.1  152.9   4  3e5xA 0173-0185  BBBB
   94.4   76.5   1  3e6mH 0111-0120  B
 -172.0  169.6   5  3e8mD 0051-0064  BABBB
  152.4   23.7   5  3e8mD 0072-0085  BGBAB
  170.0  143.5   3  3e8mD 0099-0110  BAB
  148.5  124.1   4  3e8oB 0025-0037  BBAA
  130.6   33.4   2  3e8oB 0072-0082  AB
 -172.5  143.4   5  3e8sA 0057-0070  GAEAG
 -163.3   42.3   2  3e8sA 0079-0089  AB
  -84.1  120.5   2  3e8sA 0098-0108  BB
 -171.2  152.4   7  3e8sA 0121-0136  GABABAB
  -73.8  110.0   2  3e8sA 0184-0194  BB
  163.9   58.7   3  3e96B 0086-0097  BEB
  153.8   39.5   9  3e96B 0110-0127  BBBABABBB
 -177.7   33.6   6  3e96B 0142-0156  ABAABB
  163.5   34.0   4  3e96B 0166-0178  ABBB
  150.8   12.2   5  3e96B 0191-0204  AAEAA
   69.9   78.1   1  3e97A 0105-0114  B
   99.1   67.0   2  3e97A 0212-0222  AB
  156.9   30.4   2  3e99A 0061-0071  AB
 -158.0   52.3   1  3e9kA 0133-0142  B
  177.6   90.8   4  3e9kA 0159-0171  BGBB
  153.5   27.8  10  3e9kA 0188-0206  BBBBGBABBB
  145.6   23.9   6  3e9kA 0405-0419  BBAABB
 -178.1  149.9   7  3e9kA 0434-0449  BBAAABB
   28.2   74.9   4  3e9uA 0144-0156  BBAA
   86.6   87.1   5  3e9vA 0061-0074  BABBB
  147.6   64.6   6  3ea0A 0009-0023  ABBGAG
 -143.3   84.7   5  3ea0A 0089-0102  BBBAB
 -136.5   54.8   4  3ea0A 0125-0137  ABBB
  179.0   65.5   3  3ea0A 0146-0157  BBB
  140.2   25.8  10  3ea0A 0177-0195  BGAAABAABB
  165.1  138.5   3  3ea6A 0045-0056  BAB
  142.9   72.5   9  3ea6A 0177-0194  AABAEAAGB
  127.1   86.4   5  3eafA 0009-0022  BAABA
 -162.7  133.1   4  3eafA 0054-0066  AGGB
  166.5   48.6   2  3eafA 0080-0090  BB
 -179.7  106.2   6  3eafA 0176-0190  BBAABB
  155.3   33.4   3  3eafA 0203-0214  ABB
  147.0   27.9   7  3eafA 0228-0243  BAAABBA
  -46.0   95.8   7  3eafA 0367-0382  BBBAABB
   97.3  112.3   2  3eb8A 0067-0077  BB
   27.9   81.2   1  3eb8A 0163-0172  B
 -116.7  161.8   5  3ebeC 0018-0031  GBABB
  171.2   77.8   1  3ebeC 0096-0105  B
  -54.2  100.2   9  3ebeC 0167-0184  AAABABBAA
  -67.6   78.2   1  3ebtA 0034-0043  B
 -154.6  139.8   1  3ebtA 0048-0057  E
  -55.3  127.4   2  3ebtA 0118-0128  BB
  158.5   49.9   2  3ebyA 0062-0072  AB
 -178.2  142.2   6  3ec3A 0030-0044  BAEAAB
 -122.3   41.4   2  3ec3A 0058-0068  AB
  175.0  110.9   6  3ec3A 0094-0108  BBAABB
  118.2   91.1   3  3ec3A 0119-0130  BAA
  162.8   53.8   7  3ec3A 0138-0153  BBBABAA
  -53.0  102.6   3  3ec3A 0173-0184  AAA
  144.7   28.5   6  3ec3A 0207-0221  BBBBBB
  -43.1   93.8   3  3ec6A 0045-0056  AAB
  -89.2   67.8   2  3ec6A 0085-0095  AB
   68.0   54.7   1  3ecfA 0107-0116  B
  133.5   60.9   6  3edfB 0337-0351  BBBBAB
   20.9   95.3   1  3edfB 0368-0377  B
  -31.0   88.9   1  3edfB 0552-0561  A
 -176.3   24.0   5  3edoB 0008-0021  BBAAG
 -147.2  166.8   5  3edoB 0112-0125  BAGBG
 -119.8  125.5   3  3edoB 0139-0150  EAA
  -94.1  103.4   4  3edyA 0032-0044  BBBG
  147.3   37.7  10  3edyA 0271-0289  BBBEBBAABB
   43.0   95.4   2  3edyA 0396-0406  BB
   89.7   98.0   1  3edyA 0530-0539  B
 -168.6  176.4   4  3eeaA 0050-0062  GBBA
  165.3  138.1   7  3eeaA 0127-0142  AABBBBB
   45.5   79.9   1  3eehA 0035-0044  B
  179.7   33.9   2  3eeqA 0013-0023  AB
 -141.0  161.8   2  3eeqA 0059-0069  BB
 -119.0  133.5   5  3eeqA 0096-0109  GAAAG
  117.4   45.3   2  3eeqA 0142-0152  AB
  163.3   44.4   5  3eeqA 0214-0227  BABBB
 -176.3   34.1   3  3eeqA 0246-0257  ABA
 -151.3  140.1   1  3ef8A 0049-0058  E
 -173.0  152.4   5  3egeA 0039-0052  GAEAG
  -59.2   72.1   3  3eglB 0041-0052  BBB
  163.6  149.3   7  3eglB 0067-0082  BBBAAAB
  146.4   29.8   6  3eglB 0095-0109  BAGBBE
 -134.8  131.6   3  3eglB 0140-0151  BAB
  150.9   38.3   4  3eglB 0181-0193  ABAB
 -151.6  152.7   2  3eglB 0213-0223  GA
   46.1   85.6   2  3eglB 0240-0250  BB
  -92.2   72.2   2  3eh1A 0166-0176  AB
  -85.6  102.0   3  3eh1A 0242-0253  AAA
  170.7   22.5   7  3eh1A 0347-0362  BBABBAG
 -160.7   32.0   2  3eh1A 0484-0494  AB
 -170.7   58.4   5  3eh1A 0652-0665  BAABB
  114.9  130.2   5  3eh1A 0712-0725  ABBAA
    4.1   85.7   1  3ehcA 0116-0125  B
 -158.0  142.0   5  3ehdB 0008-0021  EBAAB
 -179.2  100.5   7  3ehdB 0074-0089  ABEABBB
  175.3   30.8   2  3ehdB 0145-0155  AB
  137.1   61.6   1  3ei3A 1059-1068  B
 -159.5   62.4   4  3einA 0004-0016  BAAB
  162.7  141.9   1  3einA 0062-0071  E
  -99.5  105.1   2  3eipB 0024-0034  AB
   -2.0  101.4   2  3eipB 0047-0057  BB
 -163.6  113.1   4  3ej9B 0006-0018  BGBB
 -161.5  108.9   4  3ej9C 0007-0019  BGBB
 -149.9  155.6   2  3ejfA 0018-0028  EB
 -143.5   72.8   9  3ejfA 0040-0057  BBAAGAGAB
  168.9   58.7   9  3ejfA 0095-0112  BBBBBGBBG
 -137.6  112.2  10  3ejfA 0127-0145  BBGAABBGBB
 -167.8   26.4   2  3ejfA 0160-0170  AB
 -149.1  135.5   1  3ejvA 0072-0081  E
 -148.7   55.9   2  3ek3A 0052-0062  AB
  160.4   16.9   5  3ek3A 0100-0113  BAABA
 -139.2   64.7   9  3ek3A 0132-0149  AAAAAAAAB
  129.1   50.5   2  3ekiA 0101-0111  AB
 -164.1   63.7   1  3ekiA 0123-0132  B
 -159.6   50.0   1  3ekiA 0221-0230  B
  146.9   59.2   9  3ekiA 0248-0265  BBAABAAAA
 -120.4  142.2   2  3ekiA 0288-0298  BB
 -119.2  108.6   3  3ekiA 0384-0395  BAB
  128.9   31.7   2  3eleA 0103-0113  BE
  167.8  131.8   4  3eleA 0128-0140  BBBB
  158.0   47.3  10  3eleA 0149-0167  BBBAAAGBBB
 -166.1  137.6   7  3eleA 0259-0274  BBAABAB
  -81.7  124.5   5  3eleA 0337-0350  BABAB
 -143.4  103.1   4  3eleA 0372-0384  ABBB
 -162.5  124.5   3  3elfA 0025-0036  BAB
  101.9   78.7   1  3elfA 0050-0059  B
  100.2   82.8   1  3elfA 0095-0104  B
  165.1   54.8   6  3elfA 0128-0142  BAAABB
  179.5   22.5   7  3elfA 0249-0264  BGABGBB
   91.8   72.5   1  3elkB 0079-0088  B
  145.6   59.6   1  3emiA 0024-0033  B
  112.2  115.4   2  3emxB 0018-0028  BB
 -112.5   94.5   3  3emxB 0038-0049  AAB
 -161.9  102.7   5  3emxB 0067-0080  BAABB
  168.1  150.1   4  3emxB 0107-0119  EBBB
 -164.8   40.3  10  3en0A 0030-0048  AEGBBAABAG
 -140.1  149.8   6  3en0A 0060-0074  AAABAB
  137.8   50.7   4  3en0A 0114-0126  BBEB
 -136.7  135.5   1  3en8A 0044-0053  E
   36.7  105.3   2  3eo4B 0016-0026  BB
 -149.9  103.0   3  3eo4B 0130-0141  AAB
   73.9  141.8   2  3eo7A 0138-0148  BB
   -7.0   81.9   9  3eo7A 0310-0327  ABBBBBBAE
  -97.0  148.0   2  3eo7A 0409-0419  BB
   56.5   72.8   1  3eo7A 0437-0446  B
 -150.8   65.2   2  3eofA 0047-0057  AB
 -122.6  125.7   4  3eoiB 0070-0082  BBBG
  149.9  110.0   3  3eojA 0150-0161  BAB
  -20.9   72.1   4  3eojA 0285-0297  BBBB
   98.2  148.3   1  3eojA 0339-0348  E
  121.1   87.9   5  3eqxB 0154-0167  BBBBE
   59.2   80.8   2  3eqxB 0351-0361  BA
 -173.3  132.9   6  3er6B 0012-0026  BABAAB
  113.0   66.2   5  3er6B 0078-0091  BBAEB
 -155.9  151.6   1  3er6B 0112-0121  E
 -177.0   33.8   6  3er6B 0164-0178  AEAABA
  101.3  150.0   1  3er9B 0184-0193  E
  146.8   33.7   2  3er9B 0205-0215  AA
   97.3  110.0   2  3er9B 0254-0264  BB
  -28.0   75.4   1  3er9B 0274-0283  B
  165.7   24.8   2  3er9B 0358-0368  AB
   56.9   94.5   2  3ervA 0104-0114  BB
  168.7  135.3   5  3ervA 0124-0137  ABGBB
 -129.2   61.8   4  3erwD 0040-0052  BAAB
   31.1  132.8   4  3erwD 0098-0110  BAAG
  176.4  161.6   4  3erwD 0130-0142  EBBB
  -81.5  147.0   3  3essA 0030-0041  GBB
 -137.2   63.2   1  3essA 0057-0066  B
 -166.9   32.1   2  3essA 0090-0100  AB
  -99.1  123.7   4  3essA 0138-0150  BABB
  110.9   46.7   3  3etoB 0132-0143  BBB
 -155.8  159.3   3  3eulB 0019-0030  BAB
  170.2   33.1   2  3eulB 0045-0055  AB
 -117.9  116.2   7  3eulB 0066-0081  ABBBGBB
  168.6   32.5   4  3eulB 0094-0106  ABAB
  170.8   98.5   4  3eulB 0115-0127  AABB
   78.7   72.9   7  3eunA 0058-0073  BAABBBB
   74.1   75.5   1  3euoB 0015-0024  B
 -126.8  166.5   9  3euoB 0107-0124  BAABBBBBB
 -176.9   44.7   3  3euoB 0136-0147  BGA
  -14.2   94.0   1  3euoB 0174-0183  A
   68.8   91.4   2  3euoB 0252-0262  BA
  157.2   34.9   4  3euoB 0293-0305  BBAB
 -175.1  119.6   5  3eurA 0036-0049  BBAAB
  163.3   17.9   4  3eurA 0072-0084  ABAB
  116.1   61.8   1  3eurA 0129-0138  B
  -88.7   64.8   3  3evnA 0010-0021  ABA
  170.5   51.3   3  3evnA 0071-0082  ABB
  161.5  125.7   6  3evnA 0095-0109  BBABAB
  -20.6  116.3   6  3evnA 0122-0136  EGGAAB
  -37.0  113.6   6  3evnA 0270-0284  BBBABA
 -178.6  147.6   6  3evzA 0060-0074  GAEAAG
 -172.2   41.2   2  3evzA 0084-0094  AB
 -132.4   86.9   2  3evzA 0178-0188  BB
  122.4   14.7   3  3ewgA 0005-0016  BBG
  138.9   27.5   2  3ewgA 0045-0055  AB
 -170.2  136.5   5  3ewyA 0035-0048  BBBAB
  156.3   52.6   3  3ewyA 0093-0104  BBB
  169.5   22.5   5  3ewyA 0120-0133  BAAAE
  -97.0   69.8   1  3ewyA 0211-0220  B
  -80.0  110.1   2  3exnA 0014-0024  BB
 -175.8  125.8   3  3exnA 0126-0137  EBB
   75.2   95.0   1  3exzE 0019-0028  B
  109.4  134.1   5  3ey5A 0007-0020  BBAAB
 -124.5   47.2   4  3ey5A 0109-0121  BBAB
  -96.9  163.6   4  3ey5A 0154-0166  EBBB
 -160.4  148.7   6  3eyeA 0011-0025  BAAEAG
  137.6   58.4   1  3eyeA 0064-0073  B
  140.6   35.6   2  3eyeA 0086-0096  AB
  116.8   64.0   1  3eyeA 0125-0134  B
 -163.2   62.1   4  3eytB 0034-0046  BAAB
   78.6   44.5   8  3eytB 0097-0113  BBBABABB
  167.2  149.7   4  3eytB 0133-0145  EBBB
   88.2   80.8   1  3ez2A 0082-0091  B
  169.1   28.2   8  3ez2A 0111-0127  BEABBGAG
 -174.9  142.5   4  3ez2A 0149-0161  BAAG
  -12.9   84.3   4  3ez2A 0201-0213  BBBA
 -154.4   10.2   5  3ez2A 0250-0263  BABBB
  146.8   93.9   3  3ez2A 0272-0283  BAB
  160.8   88.2   3  3ez2A 0315-0326  BBB
  101.0   46.9   3  3f08A 0008-0019  BBB
  109.4   23.7   4  3f08A 0107-0119  BGBB
 -157.7  164.0   6  3f0dF 0120-0134  BABBBA
 -124.7  160.5   2  3f0hA 0075-0085  BB
  167.7   91.1   2  3f0hA 0100-0110  AE
  177.8  132.0   8  3f0hA 0123-0139  BBBGBBBB
  130.5   66.4   1  3f0hA 0217-0226  B
  113.1   19.8   4  3f0hA 0313-0325  AABB
 -163.4  109.8   6  3f0hA 0348-0362  ABEBBB
 -128.9  149.4   6  3f13B 0043-0057  BBBGBB
 -158.0  137.0   1  3f14A 0038-0047  E
  177.7  127.7   4  3f1lB 0016-0028  GAAB
 -176.7   42.9   2  3f1lB 0041-0051  AB
 -175.9  101.9   7  3f1lB 0066-0081  BBAAABB
   51.0   68.4   2  3f1pB 0025-0035  BA
  168.9   42.9   3  3f2iB 0050-0061  BAB
 -134.3   52.1   2  3f2iB 0107-0117  BB
 -135.8  131.9   1  3f40A 0043-0052  E
  166.2  152.4   3  3f43A 0088-0099  GBB
  152.7   23.8   2  3f43A 0110-0120  AB
   61.2   78.5   1  3f4aA 0031-0040  B
 -163.2  143.4   5  3f4aA 0108-0121  BAAGA
   37.9   54.6   2  3f4aA 0140-0150  BG
 -135.6   48.8   4  3f4sA 0045-0057  BAAB
 -164.5   52.9   4  3f4sA 0079-0091  BBAB
  171.9  152.4   4  3f4sA 0192-0204  EBBB
   53.0  110.9   2  3f5bA 0017-0027  BB
   97.2   62.5   1  3f5rA 0100-0109  B
 -167.1  157.3   7  3f67A 0036-0051  BBAAEBB
  172.4  150.8   1  3f67A 0120-0129  E
 -174.1  129.1   7  3f67A 0175-0190  AABAABB
 -163.2  156.8   3  3f6cA 0005-0016  BAB
  176.1   17.2   4  3f6cA 0030-0042  ABAA
 -157.3  133.0   7  3f6cA 0051-0066  AABBEBB
 -177.2  120.3   4  3f6cA 0100-0112  AAAE
 -133.5  139.8   3  3f6gB 0034-0045  BAB
  171.8   40.6   2  3f6gB 0101-0111  AB
   62.5   83.4   1  3f6vA 0112-0121  B
    1.2  108.3   3  3f7eB 0046-0057  AAB
  -16.4  132.2   4  3f7eB 0086-0098  BAAG
  174.0  146.6  10  3f7wA 0044-0062  BBBGBBBBBG
 -166.0   49.1   8  3f7wA 0088-0104  BBBBBBBB
  -42.9   64.5   1  3f7wA 0215-0224  B
   19.7  107.1   2  3f8kA 0007-0017  BB
 -148.2   22.7   4  3f8kA 0112-0124  BAAB
   27.9  120.5  10  3f8tA 0177-0195  BBABBBBBBB
 -158.2  157.9   2  3f8tA 0243-0253  BB
  155.9  141.5   6  3f8tA 0305-0319  GABGBB
 -164.4  141.0   1  3f8xD 0125-0134  B
  140.8   57.7   1  3f9sB 0049-0058  B
   -3.7   85.4   1  3f9sB 0128-0137  B
  140.7   45.9   2  3f9tA 0090-0100  AE
 -162.2  105.0   4  3f9tA 0127-0139  AABB
  138.5   29.6   2  3f9tA 0257-0267  AB
 -104.8  141.9   3  3f9tA 0342-0353  BAB
 -169.7  135.1   6  3f9tA 0372-0386  BBAABB
  142.4   78.6   4  3f9uA 0053-0065  BAAB
 -135.1   59.2   1  3f9xD 0062-0071  B
 -159.0  108.4   6  3f9xD 0146-0160  BAGBAB
 -101.8  155.8   9  3fakA 0084-0101  BBGGGABEB
  162.3   37.1  10  3fakA 0115-0133  BBBBBAABBB
  164.6  153.1   1  3fakA 0154-0163  E
   17.5  129.8  10  3fakA 0182-0200  GBBABAAGAB
 -176.7  113.7   4  3fakA 0246-0258  ABBA
 -135.0   75.6   4  3fawA 0425-0437  BAAB
   60.6  103.2   9  3fawA 0566-0583  BABBABEBB
   67.4   87.6   1  3fbgB 0042-0051  B
  163.5  135.5   4  3fbgB 0155-0167  GAAB
 -165.0  129.3   3  3fbgB 0179-0190  BAB
  141.9   36.3   5  3fbgB 0198-0211  BAABB
  153.5   19.2   3  3fbgB 0221-0232  ABG
  -64.2   87.3   3  3fbgB 0266-0277  BBA
 -177.0   31.6   4  3fbgB 0307-0319  BEBB
  120.5  127.4   4  3fbuB 0008-0020  BBBB
 -156.3   11.9   4  3fbuB 0122-0134  BAAB
 -147.1  146.0   6  3fcmB 0075-0089  AGGBAB
 -163.7  154.4   4  3fd3A 0034-0046  BAAG
 -147.4   60.7   1  3fd3A 0077-0086  B
  151.0   77.8   5  3fd3A 0102-0115  ABAAB
 -165.1  136.6   3  3fd3A 0128-0139  BBB
   97.0  126.5   5  3fd4B 0107-0120  BBBBA
  159.5   26.1   2  3fdeA 0017-0027  AB
   56.3   12.3   9  3fdeA 0168-0185  BBABBBAAB
 -130.5   50.9   2  3fdhA 0052-0062  AB
   53.0   94.5   1  3fdhA 0331-0340  B
  164.3   17.9   5  3fdiB 0011-0024  BBGAG
 -172.7   57.6   1  3fdiB 0123-0132  B
  163.1   65.0   4  3fdiB 0178-0190  GABB
   89.1   73.4   1  3fdqA 0070-0079  B
  134.0   34.7   2  3fdsC 0004-0014  AB
   95.4   77.7   1  3fdsC 0068-0077  B
  -81.4   64.1   1  3fdsC 0136-0145  B
 -179.0  120.8  10  3fdxA 0005-0023  BBAABABBBA
 -134.0  145.3   2  3fdxA 0089-0099  EB
 -128.4  118.6   5  3fedA 0131-0144  AEAGB
 -162.5  140.3   5  3fedA 0159-0172  BEGBB
 -124.4   59.7   1  3fedA 0252-0261  B
  175.9  105.9  10  3fedA 0332-0350  ABBABAGAAB
 -135.4   59.2   1  3fedA 0421-0430  B
  -84.6  131.2   1  3fedA 0659-0668  G
 -159.0  139.0   6  3fefD 0009-0023  GAABAB
 -155.0  149.1   3  3fefD 0037-0048  BAB
  -51.4   85.5   6  3fefD 0079-0093  BBBBEB
  154.0   30.2   4  3fefD 0142-0154  ABBB
  -44.0   90.7   2  3fefD 0165-0175  BB
  178.2   52.7   7  3fefD 0373-0388  BBAEBBB
  172.2   17.2   2  3fetD 0008-0018  AB
  159.3   15.6   5  3fetD 0048-0061  BBGBB
 -149.2   99.9   2  3fetD 0074-0084  BB
 -172.0   63.5   4  3feuA 0028-0040  BAAB
 -174.7   59.6   4  3feuA 0057-0069  BBAB
  171.9  147.6   3  3ff1B 0080-0091  EBE
 -144.8   62.4   5  3ff1B 0112-0125  GABAB
  170.9  113.2   6  3ff1B 0138-0152  BAAGAB
 -116.9   20.0   5  3ff1B 0175-0188  BAABE
 -178.5   21.2   2  3ff1B 0268-0278  AB
  157.0   49.2   4  3ff1B 0381-0393  ABBB
  143.9   66.8   2  3ff2A 0040-0050  BE
  176.9  144.0   8  3ff4A 0008-0024  GBBABAAB
 -164.3   30.6   6  3ff4A 0086-0100  BBGABB
  -81.8  136.3   2  3ff4A 0108-0118  BB
  169.2  128.4   9  3ffrA 0006-0023  BAEBBBBBA
  131.6   38.1   2  3ffrA 0065-0075  AB
  174.5   84.5   2  3ffrA 0088-0098  AB
   80.0   22.6   3  3ffrA 0305-0316  ABB
 -160.3  101.0   6  3ffrA 0338-0352  BBAABB
  100.8  100.0   5  3ffvB 0098-0111  BBBAB
  140.7   28.7   2  3ffvB 0165-0175  AB
  179.1   87.7   7  3ffyA 0022-0037  BBBABBG
  129.9   66.6   1  3ffyA 0048-0057  B
   95.2   69.1   1  3fg8B 0035-0044  B
  159.7  111.8   6  3fg9C 0019-0033  BBABBB
  175.3   71.0  10  3fg9C 0052-0070  BBBBAABBBA
 -136.2  156.6   3  3fg9C 0100-0111  EAB
  148.4   27.3   5  3fgrA 0062-0075  BAABB
  107.0   84.3   5  3fgrB 0080-0093  AEBAB
    0.3   87.7   6  3fgrB 0180-0194  AGBBAB
  127.1   39.5   2  3fgvA 0066-0076  AB
 -152.1  107.0   3  3fh1A 0009-0020  BBA
 -172.9  147.5   1  3fh1A 0059-0068  E
   40.2   83.3   3  3fhdA 0462-0473  BBB
  133.9  106.7   3  3fhkD 0051-0062  BAB
  174.1  104.9   4  3fhkD 0083-0095  BGAB
  171.9   46.7   4  3fhlB 0008-0020  ABAB
  165.7   29.1   2  3fhlB 0052-0062  AB
  177.5   54.8   3  3fhlB 0069-0080  ABB
  158.4  132.5   6  3fhlB 0093-0107  BBABAB
    9.6   76.2   6  3fhlB 0298-0312  AEBBBB
  124.1   71.5   1  3fhvA 0094-0103  B
 -166.3   27.0   6  3fhvA 0122-0136  AAGBBB
 -179.2  138.9   4  3fi9B 0012-0024  GAAB
 -158.2  145.0   3  3fi9B 0038-0049  BAB
  150.4   38.6   4  3fi9B 0122-0134  ABBB
   21.5   91.6   1  3fi9B 0148-0157  A
  -51.5   53.4   3  3fidA 0007-0018  ABA
 -174.6  126.3   5  3fijH 0044-0057  BBBBB
 -146.3  144.6   1  3fijH 0112-0121  E
 -129.3  137.9   3  3filA 0017-0028  BAB
 -152.5  133.6   2  3fj1A 0047-0057  BB
   -9.7  106.6   2  3fj1A 0073-0083  BB
 -143.8   22.0   5  3fj1A 0097-0110  AAGAB
 -174.5   33.2   2  3fj1A 0210-0220  BE
  176.0   52.5   6  3fj1A 0257-0271  BBBBBA
  122.5   64.9   1  3fjuB 0022-0031  B
 -150.2  115.7   2  3fjvA 0043-0053  BB
  143.9   68.6   4  3fjvA 0091-0103  BBAB
  103.3  115.1   2  3fjvA 0148-0158  BB
   66.5   84.2   2  3fjvA 0178-0188  BB
  104.8   16.7   4  3fk4B 0010-0022  AAGB
   92.3   88.6   4  3fk4B 0054-0066  BBBB
 -164.3  124.5   8  3fk4B 0144-0160  BBGABGBB
 -154.4  103.4   4  3fk4B 0212-0224  BBEB
  -16.4   65.1   4  3fk4B 0262-0274  BABG
 -157.8  148.9   4  3fk4B 0334-0346  EGBB
 -123.8   42.2   4  3fk8A 0035-0047  BAAB
 -162.7  121.8   7  3fk8A 0068-0083  AEBGABG
   45.8   69.6   1  3fkcA 0043-0052  B
  138.3   37.7   4  3fkcA 0068-0080  BGBB
 -144.0   46.0   2  3fkjA 0045-0055  BE
 -143.7   33.5   5  3fkjA 0095-0108  AAGAB
 -146.6   58.2   1  3fkjA 0216-0225  B
  158.1   86.1   4  3fkjA 0266-0278  BBEA
 -167.2  165.1   3  3fkqA 0025-0036  BAB
  176.4   28.1   2  3fkqA 0052-0062  AB
 -175.0   82.6   4  3fkqA 0108-0120  AABB
 -162.3  160.0   7  3fkqA 0147-0162  BABBGAG
   97.9   76.4   6  3fkqA 0227-0241  BBBBAB
  163.9  146.4   6  3fkqA 0264-0278  BBBBAB
  169.1   74.1   3  3fkqA 0287-0298  AGB
  163.0   95.1   6  3fkqA 0346-0360  BBBGBB
 -157.6  119.5   5  3fkrA 0081-0094  ABBAB
  151.7   31.3   4  3fkrA 0170-0182  ABBG
  140.9   14.8   4  3fkrA 0215-0227  BAAB
  149.1   33.1   2  3fldB 0108-0118  AB
  148.5   54.0   3  3flhB 0035-0046  ABB
 -171.8  152.4   6  3flhB 0075-0089  BABAAB
   22.0   51.3   2  3flhB 0101-0111  BG
  173.8  145.2  10  3floA 0152-0170  BBABBAABAB
   -7.9   49.2   3  3floD 0114-0125  ABB
  161.2   23.0   5  3flpA 0167-0180  ABBBB
 -153.6   36.2   6  3fmcD 0038-0052  GABAAB
 -146.4  109.5   3  3fmcD 0182-0193  AAA
  -41.3   32.2   7  3fmcD 0200-0215  BBBBAGB
  141.0   51.0   7  3fmcD 0241-0256  EBBGBBB
 -121.8  158.4   6  3fnbA 0163-0177  BBAABB
 -162.4  151.8   1  3fnbA 0233-0242  E
   17.4  146.2   5  3fnbA 0256-0269  BBBAB
  159.6  104.6   4  3fnbA 0339-0351  AABB
   17.1  100.4   2  3fncB 0008-0018  BB
  149.1   40.1   8  3fncB 0090-0106  BAAABGAG
 -142.7   95.6   3  3fncB 0122-0133  AAB
  -98.6   84.3   4  3fndA 0009-0021  AABA
  106.9   62.5   4  3fndA 0072-0084  ABBG
  160.3   50.9   7  3fndA 0109-0124  BBBBABG
 -144.4   28.5   5  3fniA 0009-0022  BBGBE
  143.7  116.1   6  3fniA 0038-0052  AABBBB
   67.1   86.3   6  3fnrA 0074-0088  BABAAA
   15.5   98.9   2  3fo8D 0060-0070  BB
  164.1   51.2   9  3fo8D 0104-0121  ABAGBBBBB
 -136.1   57.5   1  3fokJ 0088-0097  B
  150.0  113.8   5  3fokJ 0149-0162  BAABA
 -113.1   64.2   2  3fokJ 0194-0204  AB
   84.1  104.1   3  3fotA 0030-0041  BBE
 -128.6   82.3   4  3fotA 0107-0119  BBAB
 -103.3  167.4   4  3fotA 0127-0139  BABB
   56.6  100.0   2  3fotA 0281-0291  BB
 -156.2  142.9   5  3fotA 0492-0505  AAABB
  -16.6   91.8   2  3fpcD 0033-0043  BB
 -177.5  139.6   3  3fpcD 0171-0182  EAB
 -167.9  151.5   3  3fpcD 0195-0206  BAB
  168.3   30.6   5  3fpcD 0239-0252  ABEBA
  110.8  142.2   6  3fpcD 0290-0304  BBBBBE
 -145.3  145.5   2  3fpcD 0323-0333  EA
  178.9  158.8   6  3fpfB 0127-0141  GAEABB
 -177.9   43.1   2  3fpfB 0151-0161  AB
 -119.1  147.4   2  3fpfB 0176-0186  EB
  164.7   33.3   6  3fpfB 0192-0206  BAABBB
   80.6   96.7   2  3fpfB 0220-0230  BB
  -34.7  136.8   3  3fpnA 0031-0042  EAG
  148.1  114.7   3  3fpnA 0081-0092  BBG
  -56.7   72.0   1  3fprA 0045-0054  B
 -166.1  163.7   4  3fqdA 0233-0245  BABA
  -56.3  121.9   5  3fqdA 0724-0737  BBBBB
  -25.1  112.4   4  3fqdA 0762-0774  AABA
 -162.0  147.4   4  3frhA 0110-0122  GAEA
  -47.7  146.8   1  3frhA 0173-0182  G
  103.2   51.5   4  3frlB 0118-0130  BBAB
  176.9   31.3   2  3frlB 0224-0234  AB
  168.1   41.0   5  3frmD 0042-0055  ABBBB
  173.3  157.6   8  3frmD 0073-0089  BBBGBBBB
   95.5  128.9   4  3frmD 0121-0133  BBAA
 -145.2   17.4   5  3frmD 0223-0236  BAABA
   62.3   97.5   1  3frnA 0043-0052  B
 -147.1   66.8   3  3frnA 0067-0078  BEB
 -113.2  135.1   2  3fryA 0043-0053  BB
 -157.7  150.3   2  3fseB 0109-0119  EA
  157.1   41.5   2  3fseB 0158-0168  AB
 -118.6  160.6   6  3fsgD 0025-0039  BBBGBB
 -157.2  142.6   1  3fsgD 0094-0103  E
  164.5  135.4   8  3fsgD 0214-0230  AABAAAEA
   59.7   41.5   6  3fsgD 0240-0254  BGBBAB
  173.6  149.8   3  3ftdA 0058-0069  BAB
 -170.4  140.4   4  3ftdA 0100-0112  BBAA
   91.4   82.0   8  3ftdA 0180-0196  BBABBBAB
  150.7   60.9   8  3fuyA 0048-0064  AAAGBBBB
  173.7   85.6   4  3fuyA 0114-0126  AABB
  -30.6   82.2  10  3fvvA 0007-0025  BABGAABABB
  153.4   48.2   3  3fvvA 0113-0124  ABB
   11.0  121.9   6  3fvvA 0149-0163  EBBBBE
 -157.5   33.1   2  3fvvA 0183-0193  AB
  151.1  144.8   3  3fvvA 0201-0212  GBB
 -144.0   64.2   6  3fw2D 0039-0053  BAABBB
  137.1   18.5   4  3fw2D 0074-0086  ABAB
 -105.2   64.1   8  3fw2D 0096-0112  BAGAEAAB
  167.3  146.4   3  3fw2D 0130-0141  GBB
 -160.2  100.2   4  3fwkA 0062-0074  BAGB
  163.0  125.9   6  3fwkA 0110-0124  BBAABB
  121.4   20.2   7  3fwkA 0137-0152  BAABBBB
  -53.2  105.4   7  3fwkA 0192-0207  BAAAABB
 -153.9  175.4   6  3fwyA 0052-0066  EBBGAG
 -159.7   46.3   6  3fwyA 0169-0183  BAABBB
 -177.2   71.5   3  3fwyA 0192-0203  BAB
 -115.6   19.2   3  3fwyA 0228-0239  ABA
  -58.4   86.8   2  3fwyA 0250-0260  BB
 -176.7  127.8   3  3fwzB 0011-0022  EAB
 -161.7   32.4   2  3fwzB 0035-0045  AB
  177.1  133.7   5  3fwzB 0053-0066  EBAAB
  163.4   27.3   4  3fwzB 0075-0087  ABAB
  172.3   33.9   2  3fwzB 0103-0113  AB
  -18.7  119.0   1  3fx3A 0084-0093  G
 -100.1  114.2   4  3fx3A 0174-0186  BBAB
  100.8   53.7   2  3fx3A 0214-0224  AB
 -152.5   57.1   1  3fxaD 0050-0059  B
  177.7  130.0   6  3fxaD 0097-0111  BAAGAB
   15.1  103.2   2  3fynA 0026-0036  BB
 -154.5   48.6   4  3fz5C 0009-0021  BAAB
 -143.7  141.2   1  3fz5C 0183-0192  E
  129.4   40.2   2  3fzeA 0165-0175  AB
  179.0   60.9   1  3fzqB 0111-0120  B
 -148.6  148.8   2  3fzqB 0161-0171  BB
  -39.3   88.2   4  3fzqB 0194-0206  BGAB
  178.7  136.9   3  3fzqB 0220-0231  BAB
  117.4  123.9   4  3fzqB 0239-0251  AABB
 -173.3   60.9   4  3fzyB 0060-0072  ABBB
 -135.8  163.8   6  3g02B 0113-0127  BBBABB
 -161.5   64.7   1  3g02B 0189-0198  B
  -50.6  156.3   7  3g02B 0367-0382  BABEBAB
   57.7   32.5   8  3g0kA 0057-0073  ABAABBAB
 -175.8   39.4   2  3g0mA 0074-0084  AB
  105.0   47.9   1  3g0tB 0109-0118  B
  179.5   70.0   3  3g0tB 0138-0149  BBB
 -164.8  126.2   6  3g0tB 0159-0173  AAAABE
   85.8   61.6   4  3g0tB 0376-0388  GGBB
 -137.5  106.8   5  3g0tB 0412-0425  AAABB
 -172.1   25.0   9  3g13B 0079-0096  ABAAABBAB
 -139.2   58.4   2  3g14B 0049-0059  AB
 -149.8  160.2   7  3g23A 0007-0022  BABBBBB
  138.6   42.6   6  3g23A 0072-0086  ABABBG
 -131.6   63.3   2  3g23A 0101-0111  BE
 -149.6  166.6   3  3g23A 0192-0203  GBB
  149.0   64.5   1  3g27A 0051-0060  B
  123.5  111.1  10  3g2bA 0031-0049  BBBBBBBBBE
  167.6   46.7   2  3g2eA 0074-0084  AB
  -21.6  104.7   2  3g2eA 0114-0124  BB
 -169.2  144.0   6  3g2mA 0087-0101  GAEAGA
 -168.2   46.2   2  3g2mA 0109-0119  AB
   72.2   66.6   1  3g2mA 0250-0259  B
 -136.6   71.6   3  3g3sB 0056-0067  BBB
  151.3   33.8   2  3g3sB 0075-0085  AB
 -174.8   29.7   7  3g3sB 0100-0115  BAABBBB
   39.9  103.2   2  3g3sB 0126-0136  BB
  147.9   49.4   8  3g3sB 0189-0205  BAAABGAG
   86.7   68.3   1  3g3tA 0016-0025  B
  116.3   47.8   4  3g3tA 0056-0068  BAAG
 -153.7   57.2   7  3g3tA 0244-0259  BBBBBBB
  -79.9  127.0   5  3g3tA 0265-0278  BBBBB
  129.9   67.3   1  3g3zB 0089-0098  B
  136.8   66.7   2  3g40A 0025-0035  AB
 -169.3  109.9   6  3g40A 0114-0128  BBABAA
 -165.3  131.1   3  3g40A 0199-0210  BAB
 -174.9  123.5   6  3g40A 0249-0263  BBABBB
   44.9   97.5   2  3g4nB 0023-0033  BB
  146.2   36.0   4  3g4nB 0091-0103  BBEB
 -138.2   78.4   2  3g5bA 0176-0186  BB
    8.3   78.4   1  3g5bA 0235-0244  B
   35.5  114.6   8  3g5bA 0309-0325  BAAABABB
  147.4   43.1   3  3g5jB 0020-0031  ABB
 -175.0  148.2   5  3g5jB 0093-0106  BAAGB
   52.0   50.2   2  3g5jB 0118-0128  BG
  171.9  137.4   3  3g5sA 0005-0016  EAB
  -40.0   89.9   5  3g5sA 0055-0068  ABAAB
   89.8   60.5   1  3g5sA 0093-0102  B
 -135.8   49.4   7  3g5sA 0129-0144  BAEAABB
  110.5   68.6   1  3g5sA 0189-0198  B
 -175.9  158.3   5  3g5tA 0041-0054  GAEAG
 -163.8   40.4   2  3g5tA 0066-0076  AB
  147.7   71.1   4  3g5tA 0152-0164  BAAB
  117.1   62.9   1  3g5tA 0232-0241  B
 -165.8   39.1   2  3g74D 0031-0041  AB
  125.3   26.7   2  3g7qA 0102-0112  AE
 -157.4   25.9   5  3g7qA 0130-0143  ABBBB
 -177.6  145.4   2  3g7qA 0260-0270  BB
 -131.3  137.1   7  3g7qA 0343-0358  BBGBABB
 -157.3   94.0   4  3g7qA 0389-0401  AABB
 -159.4  106.4   4  3g85A 0017-0029  AABB
 -172.6   20.4   4  3g85A 0072-0084  ABBB
    8.7   84.8   1  3g85A 0107-0116  B
 -175.0   57.9   5  3g85A 0132-0145  BBBAB
 -145.5  117.7   4  3g85A 0165-0177  BBBB
  152.9   29.9   2  3g85A 0192-0202  AB
  140.6   59.1   3  3g85A 0222-0233  ABB
  -29.0   66.0   2  3g85A 0240-0250  BB
 -166.4  136.3   6  3g89A 0085-0099  GAEAGB
 -164.2   40.5   2  3g89A 0109-0119  AB
 -137.5  165.1   4  3g89A 0156-0168  GABB
  140.7   24.1   3  3g89A 0182-0193  BAB
 -160.1  136.2   8  3g8rB 0009-0025  AEAAAGGB
  165.1   45.7   2  3g8rB 0096-0106  AB
  169.1   43.3   6  3g8rB 0138-0152  BABGBB
  167.3   13.0   6  3g8rB 0199-0213  BABBGB
 -153.3  138.0   1  3g8zA 0062-0071  E
  130.0   32.3   2  3g8zA 0134-0144  AB
  -82.8  127.9   3  3g91A 0008-0019  AGE
 -166.8   95.8   7  3g91A 0109-0124  BBBAAAB
 -148.3  154.5   3  3g98A 0015-0026  GBB
 -151.1   49.4   2  3g98A 0090-0100  AB
   63.8  125.5   4  3ga4A 0086-0098  AAAB
  159.1   68.3   4  3ga4A 0108-0120  BBBB
  156.1   40.7  10  3ga7A 0122-0140  BBBBBAABBB
 -171.2  145.7   1  3ga7A 0165-0174  E
 -160.3   96.1   4  3ga7A 0260-0272  AABA
 -137.6   56.9   2  3gb5A 0102-0112  AB
 -140.1   76.6   6  3gbvA 0014-0028  BBBBGB
  164.4   67.9   4  3gbvA 0048-0060  BAAB
  171.1   46.6   4  3gbvA 0073-0085  BBAB
   27.9   84.2   2  3gbvA 0112-0122  BB
  173.3   94.4   6  3gbvA 0178-0192  ABBGBB
  167.0   18.0   4  3gbvA 0204-0216  ABAA
  153.9  137.6   3  3gbvA 0229-0240  EAB
    1.8   75.8   2  3gbvA 0249-0259  AG
 -149.0   58.5   1  3gd0A 0192-0201  B
  156.1   60.7   4  3gd0A 0259-0271  BBBB
  155.5   67.8   6  3gd6A 0132-0146  BBBABA
 -159.5  118.2   4  3gd6A 0162-0174  BGBB
 -146.8  152.9   6  3gd6A 0191-0205  AGGABB
 -170.1  148.1   7  3gd6A 0219-0234  GABBBGB
 -159.9  110.0   3  3gd6A 0244-0255  BAB
  167.9   39.8   6  3gd6A 0292-0306  BBBABB
 -175.4   18.0   6  3gdhC 0082-0096  ABAEAG
 -166.9   41.4   2  3gdhC 0105-0115  AB
 -109.3  140.2   3  3gdwB 0010-0021  EAA
  163.6   49.3   5  3gdwB 0036-0049  BAABB
 -175.9   23.7   5  3gdwB 0068-0081  ABEAA
 -172.2   40.8   4  3gdwB 0091-0103  BGBB
  147.9   29.4   2  3ge3A 0426-0436  AB
 -155.6  135.0   3  3ge3E 0017-0028  BEA
  167.2  132.3   4  3gemB 0031-0043  GAAB
 -161.4   20.2   4  3gemB 0056-0068  ABBB
 -157.2   81.4   5  3gemB 0075-0088  BBAAB
  119.6   28.1   2  3getB 0086-0096  BE
 -154.8    5.9   5  3getB 0109-0122  BABBB
 -148.8  131.3   7  3getB 0130-0145  BABABBB
  -48.3  109.7   2  3getB 0189-0199  AA
 -129.1   61.8   1  3getB 0239-0248  B
 -150.6  146.2   5  3getB 0310-0323  BBABB
 -151.4   95.1   3  3getB 0344-0355  BBB
  138.5   56.2   3  3gfaA 0048-0059  BAA
   -4.2   78.4   1  3gfaA 0148-0157  A
  111.0   55.0   2  3gffB 0046-0056  BG
  158.1   60.5   6  3gffB 0168-0182  BAABGB
 -128.8  149.1   7  3gffB 0239-0254  BAABBAA
  174.9   52.7   7  3gfsL 0005-0020  ABABAAB
 -148.4  149.3   7  3gfsL 0102-0117  BAEEABG
  175.1   79.5   4  3gg7A 0030-0042  BBAB
  142.8   93.8   4  3gg7A 0086-0098  BBAB
 -128.7  116.9   4  3gg7A 0122-0134  ABGA
  157.3  156.1   5  3gg7A 0146-0159  GBABB
 -153.2   48.8   7  3gg7A 0167-0182  BAAAAAB
  179.7  145.3   5  3ggdA 0061-0074  GAEAG
 -165.3   40.4   2  3ggdA 0083-0093  AB
 -138.0   98.8   5  3ggdA 0105-0118  BBAAB
 -176.0  156.4   7  3ggdA 0129-0144  GAAAABB
   89.8   52.9   3  3ggdA 0162-0173  BBG
  134.5   49.5   3  3ggnB 0010-0021  BBB
 -149.6   60.4   4  3ghaA 0035-0047  BAAB
 -177.8   60.4   4  3ghaA 0069-0081  BBAA
  168.4   55.0   5  3ghaA 0172-0185  ABAAB
 -153.3  123.7   5  3ghfA 0019-0032  BBBBB
 -142.7  159.9   9  3ghfA 0051-0068  AAABBBBBB
  173.6  168.4   4  3ghfA 0079-0091  GBAB
  119.6   31.6   2  3ghjA 0034-0044  AB
  141.0   63.0   1  3ghjA 0091-0100  B
 -172.1  107.4   9  3giuB 0009-0026  BBBGGBABB
  144.2   66.5   3  3giuB 0041-0052  BBB
   44.2   76.5   4  3giuB 0112-0124  BABB
 -156.6  139.4   9  3giwA 0083-0100  GAEBBBBBB
 -137.9   46.1   2  3giwA 0110-0120  AB
 -164.1  136.3   5  3giwA 0135-0148  BBAAB
 -171.0   77.2   5  3giwA 0199-0212  BAAAB
 -159.6  171.3   6  3gj0A 0019-0033  EBBGAG
 -163.1   84.7   3  3gj0A 0094-0105  AAB
 -161.8   39.4   2  3gjyA 0064-0074  AB
 -157.4  156.8   2  3gjyA 0094-0104  EE
  172.4   41.0   2  3gjyA 0118-0128  AB
 -106.9  147.3   2  3gjyA 0143-0153  BB
  177.0   19.8   4  3gjyA 0200-0212  BAAG
  163.9   33.3   9  3gjyA 0243-0260  ABBBBBAAB
   19.7   74.4   1  3gjyA 0272-0281  B
 -157.5  161.1   3  3gk6A 0119-0130  EBB
 -125.2   22.8   4  3gk7A 0077-0089  ABBB
 -150.9   43.3   3  3gk7A 0212-0223  BBE
   74.0   69.1   1  3gk7A 0238-0247  B
  174.6   44.5   3  3gk7A 0268-0279  BEB
  169.7  104.1   5  3gk7A 0399-0412  ABGBB
  134.8   37.1   3  3gkeC 0142-0153  BBB
  151.3   30.2   6  3gkeC 0267-0281  ABGAAB
   48.0   79.0   1  3gkjA 0126-0135  B
 -114.4   65.4   2  3gkrA 0185-0195  AB
  150.6   57.2   7  3gkrA 0258-0273  BBEBAGG
  168.7  120.9   8  3gkrA 0290-0306  BABBBAAB
  119.9   65.4   2  3gkrA 0322-0332  AB
 -130.1   60.3   1  3glcC 0089-0098  B
  156.2  107.4   5  3glcC 0144-0157  BBGBA
 -167.2  117.8   5  3glcC 0207-0220  BBABG
 -169.6  126.0   6  3glcC 0227-0241  AEBBBB
 -163.1    6.8   6  3glvA 0007-0021  AGABBB
   57.7  103.9   2  3glvA 0034-0044  BB
 -145.1  117.2   5  3glvA 0069-0082  BBAAB
  174.7   10.7   4  3glvA 0089-0101  BAAA
 -125.4  142.5   3  3gm5A 0024-0035  BAB
  -95.1    2.9   5  3gm5A 0085-0098  BABBB
 -106.0  128.4   3  3gm5A 0109-0120  BAB
 -165.8   69.8   4  3gmfA 0021-0033  BAAB
 -176.7   60.1   4  3gmfA 0055-0067  BBAB
  114.2   29.3   5  3gmfA 0177-0190  BGBAB
 -165.8  150.9   7  3gmgB 0041-0056  BAABABB
 -126.6  150.5   2  3gmgB 0107-0117  EB
  173.5  117.8   7  3gmiA 0056-0071  BAGBBBB
 -174.9   39.1   3  3gmiA 0149-0160  BBB
 -125.2   46.0   4  3gmiA 0185-0197  ABBB
  -23.8  135.6   6  3gmiA 0220-0234  BABABB
  176.8   82.5   4  3gn3B 0020-0032  BAAB
 -163.6   49.7   7  3gn3B 0052-0067  BBBAABA
  108.0   76.1   1  3gn6D 0046-0055  B
  142.5   32.0   2  3gn6D 0120-0130  AB
  126.5   26.1   2  3gn6D 0275-0285  AB
 -179.7   66.8   4  3gnjD 0028-0040  BBGB
  105.4  120.3   4  3gnjD 0059-0071  AAAB
  162.9  152.5   4  3gnjD 0091-0103  EBBB
 -174.9  143.1   5  3gnlB 0026-0039  GBBGG
 -175.4    4.0   4  3gnlB 0050-0062  ABBG
  -56.2  125.0   1  3gnlB 0125-0134  G
 -173.1  152.8   8  3gnlB 0161-0177  BABBBBBB
 -179.0   30.5   8  3go2A 0035-0051  BAABGBBG
  -48.9  122.5   2  3go2A 0122-0132  GB
 -154.2  142.5   6  3go2A 0217-0231  AEAABB
 -160.1  139.3   5  3go2A 0243-0256  BBBAB
  168.5   79.4   5  3go2A 0265-0278  GAABB
  169.6   36.7   5  3go2A 0315-0328  BBABB
   45.8   95.3   2  3go5A 0132-0142  BB
 -138.6   37.2  10  3go5A 0211-0229  ABBBBBBBBB
  169.4   28.3   4  3go9A 0118-0130  BBGB
   51.7   39.7   7  3go9A 0160-0175  BBABAAB
 -139.5   86.4   3  3go9A 0216-0227  BBB
 -165.0   87.8   6  3go9A 0274-0288  BBBBAB
  162.2   58.6   1  3go9A 0334-0343  B
 -175.2  112.5   7  3go9A 0444-0459  BGBBBBB
  163.1  113.2   9  3gocB 0077-0094  BABBBBBGA
 -108.7  156.6   3  3gocB 0187-0198  GBB
   77.1   93.6   1  3gohA 0039-0048  B
 -137.5  145.1   6  3gohA 0109-0123  BBAABB
  172.1  133.3   3  3gohA 0147-0158  EBB
 -142.6  176.6   5  3gohA 0170-0183  BAABB
   54.5  117.0   2  3gohA 0247-0257  BA
   31.5   79.3   2  3gonA 0162-0172  BB
  -16.1   91.1   3  3gonA 0207-0218  BBB
  160.6   41.9   2  3gonA 0301-0311  AB
 -148.6  130.5   8  3gozA 0002-0018  BBBBAABB
 -147.8  150.3  10  3gozA 0229-0247  ABGAGBBGBB
 -139.2   62.8   9  3gpgB 0028-0045  BBAAGBAEB
 -169.1   96.9   8  3gpgB 0075-0091  BBBAAABB
 -169.3   34.3   2  3gpgB 0149-0159  AB
  175.9  146.6   3  3gpiA 0007-0018  EAB
  107.4   78.4   1  3gpvB 0053-0062  B
 -145.0  115.6   5  3gqqE 0148-0161  BBBBB
 -141.5  134.8   6  3gqvA 0118-0132  BBAABB
 -179.7  134.8   4  3gqvA 0169-0181  GAAB
 -139.3   64.0   1  3gqvA 0194-0203  B
 -153.6  106.7   5  3gqvA 0212-0225  AABBG
  174.7   38.5   4  3gqvA 0235-0247  AAGB
 -111.5   51.1   1  3gqvA 0332-0341  B
 -173.7   93.7   4  3gr3A 0138-0150  AABB
  -17.0   79.8   1  3gr3A 0170-0179  A
   95.6   69.2   1  3gr5A 0055-0064  B
  158.8   59.3   6  3gr5A 0092-0106  BBAABB
 -132.2   61.8   1  3gr5A 0132-0141  B
  159.9  130.1  10  3graA 0076-0094  BBAABBBBGA
 -141.6  149.6   1  3graA 0105-0114  G
 -147.3   68.6   3  3graA 0123-0134  BBB
  166.9   36.7   2  3graA 0156-0166  AB
 -158.4  155.5   3  3grcD 0010-0021  BAB
  164.9   36.8   2  3grcD 0034-0044  AB
  170.5   30.1   8  3grcD 0054-0070  BABBBBBB
 -152.1  173.0   3  3grcD 0084-0095  BAB
 -161.6   29.1   5  3grcD 0106-0119  BBBBB
 -151.8  138.2   1  3grdB 0046-0055  E
    3.9   74.5   1  3grdB 0121-0130  B
 -177.1  145.9   5  3grzB 0065-0078  GAEAG
 -162.8   44.7   2  3grzB 0088-0098  AB
 -161.4  153.4   2  3grzB 0130-0140  BB
  122.2   60.2   1  3gs9A 0107-0116  B
  126.9   12.8   5  3gs9A 0319-0332  ABAAB
  -73.8   62.9   1  3gseA 0033-0042  B
  161.4   30.6   2  3gseA 0074-0084  AB
  135.4   20.4   3  3gseA 0148-0159  AAB
   -3.3  142.7   2  3gseA 0185-0195  BB
  114.3    7.2   5  3gseA 0220-0233  ABBBB
 -172.5   92.4   4  3gseA 0279-0291  BBAB
  115.4   32.1   4  3gseA 0346-0358  ABBB
  179.1   76.2   5  3gseA 0423-0436  BAABB
  142.2   59.8   8  3gtzC 0026-0042  BBABAABB
  139.9   27.1   2  3gtzC 0067-0077  AB
 -145.3  143.7   5  3gu3B 0027-0040  GAEAG
 -151.3   46.9   2  3gu3B 0052-0062  AB
  -38.1   98.8   2  3gu3B 0124-0134  BB
 -154.9  102.3   6  3gu3B 0194-0208  BAABBB
 -178.1  132.8   4  3guyC 0005-0017  GAAB
  175.9   50.4   2  3guyC 0030-0040  AB
 -170.9  120.8   5  3guyC 0051-0064  BBAAB
 -164.5  126.4   7  3gv0A 0014-0029  BBBBAAG
 -160.9   14.0   7  3gv0A 0070-0085  BGBBABB
   17.9   87.9   1  3gv0A 0107-0116  B
 -165.4  128.0   6  3gv0A 0131-0145  BBBAAB
  155.9   30.8   2  3gv0A 0192-0202  AB
  -19.8   77.6   2  3gv0A 0238-0248  BB
  -94.0   28.5   8  3gveA 0059-0075  AEGAABGB
    2.6   99.5   3  3gveA 0168-0179  BBA
   57.7  132.1   9  3gveA 0310-0327  ABGABABBB
  114.1   58.2   2  3gw2A 0079-0089  AB
 -139.8   64.2   2  3gwbB 0100-0110  AB
 -154.2   92.6   3  3gwbB 0201-0212  BBB
  172.7  127.3   4  3gwbB 0258-0270  AABA
 -134.8   68.2   1  3gwiA 0086-0095  B
  -28.9   89.2   2  3gwiA 0106-0116  BB
   95.4  110.3   2  3gwjC 0005-0015  BB
   40.7  127.1   4  3gwjC 0333-0345  AABA
  166.8   33.8   2  3gwqA 0098-0108  AB
  114.5   99.6   3  3gwqA 0120-0131  BBE
  157.2   62.7   2  3gwqA 0145-0155  AB
 -167.7  131.7   8  3gwqA 0206-0222  BBAAABAB
 -176.2  127.5   5  3gwqA 0246-0259  BAGBA
  160.0   34.8  10  3gwqA 0273-0291  BBBBAABABB
  -75.1  117.9   3  3gwqA 0393-0404  BAB
 -139.3  145.6   6  3gwyA 0040-0054  BBBGBB
  121.3  116.7   4  3gx8A 0053-0065  AAAB
 -134.2   50.1   1  3gx8A 0084-0093  B
 -178.3   24.0   4  3gxhA 0023-0035  BBBB
 -178.3  129.0   9  3gxhA 0070-0087  BBBBAABBB
  173.5  143.3   4  3gxhA 0101-0113  BAAG
  107.5  159.5   8  3gy9A 0006-0022  BABAAABB
 -176.8   45.7   5  3gy9A 0112-0125  BBAAA
 -158.2  147.1   8  3gybB 0009-0025  BABAABAA
  160.2   18.4  10  3gybB 0039-0057  BAAAABABAB
  177.8  114.4   4  3gybB 0122-0134  BBAB
  141.6   31.3   2  3gybB 0180-0190  AB
   -1.1   79.3   2  3gybB 0226-0236  AG
  -19.0   82.3   2  3gycA 0055-0065  AG
  -52.3   90.0   2  3gycA 0089-0099  AB
  -12.2  127.0   1  3gydA 0112-0121  G
 -116.6  158.2   4  3gygD 0065-0077  BABB
   55.8   66.9   4  3gygD 0205-0217  BGAB
 -161.8   26.8   2  3gygD 0232-0242  AB
 -159.8   65.0   4  3gykD 0028-0040  BAAB
 -165.0   70.8   5  3gykD 0058-0071  BBAAE
  174.1  150.3   4  3gykD 0154-0166  EBBB
 -170.6  139.7   7  3gyyD 0029-0044  BABBBGB
 -156.2   36.1   9  3gyyD 0060-0077  BBGAAEBAA
 -151.0  145.3   4  3gyyD 0167-0179  BBBE
   67.5  108.9   2  3gyyD 0291-0301  BB
 -166.9  149.1   1  3gzbF 0059-0068  E
   21.8   86.4   1  3gzbF 0140-0149  B
 -147.7  133.7   1  3gzrB 0044-0053  E
 -178.7    5.2   6  3h05A 0007-0021  AGBBBB
   -7.8   87.9   2  3h05A 0067-0077  BA
  163.8   61.7   1  3h05A 0103-0112  B
   41.0   88.5   8  3h05A 0128-0144  BBBABBBB
   81.6   66.4   1  3h0dB 0023-0032  B
  120.9   96.7   5  3h0dB 0069-0082  BBBAB
  119.2   73.9   5  3h0nA 0030-0043  AEEBB
 -150.9   62.2   7  3h0nA 0111-0126  ABBAABB
  147.8   67.7   1  3h0uB 0188-0197  B
  118.8   32.6   2  3h14A 0095-0105  AE
 -177.6   91.7   3  3h14A 0120-0131  BBB
 -172.2  138.0   4  3h14A 0241-0253  BBAA
  -90.1  145.7   7  3h14A 0317-0332  AAAABAB
 -150.4  101.5   4  3h14A 0358-0370  AABB
  153.5   49.4   4  3h1dA 0050-0062  BAAA
   73.0   62.3  10  3h1dA 0079-0097  BGBBGBBABG
 -178.5  122.9   4  3h1dA 0226-0238  BBAA
 -145.7  134.8   6  3h1dA 0298-0312  GBBAAB
  175.5   72.6   4  3h1dA 0377-0389  BBAB
 -160.6  136.7   7  3h1nA 0023-0038  BBBGBAE
 -170.8  143.2   1  3h1nA 0083-0092  E
   95.0   68.4   1  3h20A 0077-0086  B
  -95.7   71.5   1  3h20A 0113-0122  B
  -65.1   56.5   7  3h20A 0168-0183  AAGBBBA
 -177.9  145.1   5  3h2bB 0046-0059  GAEAG
 -159.4   46.7   2  3h2bB 0068-0078  AB
 -100.7  134.1   2  3h2bB 0088-0098  EB
 -175.8  164.3   9  3h2bB 0107-0124  GAAAABBAA
   87.2   77.0   1  3h2bB 0158-0167  B
   59.8   77.0   1  3h2gA 0014-0023  B
  173.3  156.9   1  3h2gA 0173-0182  E
    5.7  144.6   5  3h2gA 0203-0216  GBBAB
 -172.7  128.2   4  3h2sB 0004-0016  GAAB
  148.9   25.2   2  3h2sB 0029-0039  AB
 -161.9   50.5  10  3h2sB 0066-0084  ABBBBBGAGA
 -169.3  123.2   8  3h2yA 0136-0152  BBAAAGBG
 -119.9  124.7   4  3h2yA 0166-0178  BGAG
  -93.3   78.1   3  3h35B 0120-0131  BBB
   98.2   70.6   1  3h35B 0162-0171  B
  -96.3   87.6   3  3h3lB 0178-0189  BGB
  121.8  136.3   1  3h49A 0041-0050  E
 -120.8   85.5   2  3h49A 0065-0075  BB
  157.1   82.7   7  3h49A 0142-0157  GABAABB
  153.4   42.9   8  3h49A 0171-0187  BBBAAGBB
 -167.5  154.1   5  3h4lA 0060-0073  BAEBB
  106.1  128.4   6  3h4lA 0148-0162  GBGAAB
 -174.5  121.2   6  3h4lA 0204-0218  BBBGBB
  -79.7   73.1   2  3h4lA 0290-0300  BB
 -173.0  159.9   2  3h4tA 0006-0016  EB
 -131.7   56.7   1  3h4tA 0033-0042  B
 -109.5   98.0   1  3h4tA 0098-0107  B
  166.4   21.1  10  3h4tA 0224-0242  BAEABBBBBG
 -178.7   16.8   4  3h4tA 0271-0283  BBBB
 -161.7   34.4   3  3h4tA 0288-0299  AGG
 -157.2   32.4   6  3h4tA 0307-0321  BBABEG
  179.4  140.0   7  3h4tA 0329-0344  BBEABBB
  132.3  119.0   2  3h5jA 0115-0125  BB
  160.4   76.9   5  3h5lA 0019-0032  BABEA
 -172.3  125.5   5  3h5lA 0060-0073  AGGBB
 -175.5   32.2   8  3h5lA 0087-0103  BBBBBAGA
 -144.7   57.5   4  3h5lA 0110-0122  AAGB
  -15.4   37.2   4  3h5lA 0133-0145  ABBB
 -179.2   50.1   3  3h5lA 0169-0180  BAB
 -167.5  150.1   7  3h5lA 0198-0213  BBBBBAB
  161.9   31.5   4  3h5lA 0223-0235  ABAB
  105.2   48.3   7  3h5lA 0273-0288  ABBBBAB
  -23.9   64.6   2  3h6eB 0045-0055  AG
   39.8   84.0   2  3h6eB 0208-0218  BB
    8.3   90.7   1  3h6eB 0296-0305  B
 -175.6  119.8   5  3h6eB 0355-0368  GBBAB
  151.4   58.4   1  3h6qA 0092-0101  B
  103.6  167.9   3  3h74A 0013-0024  GGB
 -170.6   41.3   5  3h74A 0078-0091  BBAGB
 -163.8  138.5   8  3h74A 0202-0218  BBBEBBBG
  167.6   49.0   6  3h75A 0008-0022  ABBAAB
 -156.4  129.1   4  3h75A 0039-0051  AGGB
 -154.0  106.9   3  3h75A 0067-0078  BBA
    8.6   69.5   2  3h75A 0117-0127  BB
  160.9   62.1   5  3h75A 0150-0163  BBAAB
 -151.6  129.7   4  3h75A 0182-0194  AGGB
  155.2   25.0   2  3h75A 0209-0219  AB
  139.0  154.7   3  3h75A 0238-0249  EAB
   19.0  103.6   1  3h75A 0258-0267  G
 -163.2   59.9   4  3h79A 0039-0051  BAAB
  140.3  120.3   4  3h79A 0075-0087  AAAB
  162.4   38.0   5  3h79A 0108-0121  ABBBB
  176.8  150.8   4  3h7aC 0011-0023  GAAB
 -171.8   53.6   2  3h7aC 0036-0046  AB
 -160.4  101.4   5  3h7aC 0060-0073  BBAAB
 -149.2   68.8  10  3h7cX 0025-0043  BBBABAAABB
  163.6   29.9   3  3h7cX 0062-0073  BAA
  127.8  140.2   6  3h7cX 0239-0253  BABAAB
 -170.0   98.8   5  3h7cX 0322-0335  BAGBA
  -47.5   60.8   2  3h7cX 0349-0359  BG
 -161.1   61.9   6  3h7hA 0064-0078  ABAABB
 -144.3   44.8   5  3h7hA 0090-0103  BEBBB
  -96.8  137.2   4  3h7hB 0010-0022  BBBG
  147.0   18.2   2  3h7hB 0056-0066  AB
   70.1   81.5   6  3h7iA 0176-0190  BABAGA
 -154.0  176.5   6  3h86G 0007-0021  EBBGAG
   10.4   47.2   3  3h86G 0101-0112  ABB
  120.6  108.6   2  3h86G 0120-0130  EB
 -172.6  106.8   5  3h86G 0172-0185  BBBGA
 -168.1  120.8   2  3h8gC 0158-0168  BB
   73.0   78.3   1  3h8gC 0219-0228  B
  170.2   70.1   5  3h8gC 0343-0356  ABAAB
  -83.8   87.5   3  3h8gC 0373-0384  BAB
  172.0   35.2   2  3h8gC 0392-0402  AB
   39.6   84.9   4  3h8gC 0414-0426  BBBB
 -178.9  135.6   3  3h8vB 0040-0051  EAB
 -176.2   35.5   6  3h8vB 0108-0122  ABBAAB
 -177.5   43.6   4  3h8vB 0141-0153  ABAB
  -18.1   92.1   3  3h9cA 0094-0105  ABB
    4.7   92.2   1  3h9cA 0190-0199  B
  177.3   66.2   1  3h9cA 0248-0257  B
   79.3  107.6   1  3h9cA 0370-0379  B
  -91.5  133.1   4  3h9mA 0005-0017  BABB
  159.0   17.9   4  3h9mA 0058-0070  ABAA
   53.0   76.5   1  3h9mA 0084-0093  B
  -79.3  133.4   2  3h9mA 0128-0138  EB
 -135.0  155.5   4  3h9mA 0191-0203  EBBB
  120.0   49.0   5  3h9mA 0318-0331  BAABB
 -166.9   82.7   5  3h9mA 0399-0412  BAABB
  -13.1   77.4   1  3h9wA 0017-0026  B
  164.3  121.6   6  3ha2A 0033-0047  BBAABB
 -162.1   57.4   4  3ha9A 0043-0055  BAAB
   32.7   96.3   3  3ha9A 0073-0084  ABB
   50.3  133.0   3  3ha9A 0115-0126  BAG
  177.5  141.1   3  3ha9A 0146-0157  GBB
  -99.1   91.7   2  3hbcA 0098-0108  AA
 -160.1  141.9   5  3hbmA 0050-0063  BABAB
  172.0    5.6   6  3hbmA 0073-0087  BBAABB
 -165.2  164.8   8  3hbmA 0161-0177  AEAAGAAG
 -138.0   26.5   5  3hbmA 0188-0201  BAABA
  170.5  167.4   4  3hbmA 0212-0224  GBAB
  -95.9   98.2   2  3hbmA 0230-0240  BB
 -169.9  115.4   3  3hbmA 0248-0259  BAB
 -139.8  102.1  10  3hc7A 0036-0054  BBGBAGBABB
 -169.8  146.1   1  3hc7A 0079-0088  E
 -163.5  130.2   3  3hdjB 0125-0136  EAB
 -138.9  167.6   5  3hdjB 0150-0163  BAABB
 -114.8  116.1   2  3hdjB 0172-0182  BB
  101.7   35.4   2  3hdjB 0233-0243  AB
  -10.2  116.5   4  3hdjB 0283-0295  BAEB
  156.1   35.3   9  3hduC 0046-0063  ABAGBGBAB
 -173.5   14.8   3  3hdxA 0046-0057  AAB
   67.3   82.3   1  3hdxA 0293-0302  B
 -137.7  132.8   6  3hf5B 0016-0030  BBAABB
  129.7   46.9   2  3hf5B 0076-0086  AB
  128.0   71.7   1  3hfiA 0034-0043  B
   68.5  110.9   2  3hfiA 0112-0122  AE
 -169.9  127.6   5  3hftA 0042-0055  AGGBB
 -172.1   44.2   4  3hftA 0069-0081  ABBB
  -13.6   74.2   3  3hftA 0089-0100  BBB
   79.2   76.0   1  3hftA 0205-0214  B
 -170.0   41.4   6  3hg9A 0068-0082  ABBBBG
  -95.9   75.8   3  3hgtA 0028-0039  BBB
 -170.1   44.9   3  3hgtA 0130-0141  BBE
 -146.4   71.1   9  3hgtA 0197-0214  ABAABBAAB
 -101.8   87.9   3  3hgtA 0233-0244  BGB
  179.7   29.4   7  3hguA 0138-0153  BBBBEAB
  174.8   57.7   1  3hguA 0209-0218  B
 -169.9  159.7   5  3hguA 0237-0250  EAABB
 -135.8   59.4   1  3hhfB 0011-0020  B
 -172.9  149.4   3  3hhfB 0040-0051  BBE
  173.8   64.0   1  3hhfB 0080-0089  B
  168.3   27.7   2  3hhfB 0132-0142  AB
   40.7   90.3   3  3hi0B 0166-0177  BAB
  145.0  146.9   1  3hi0B 0210-0219  E
  -38.2  111.4   4  3hi0B 0292-0304  BABB
   85.6  113.4   2  3hi0B 0473-0483  BB
  115.3   62.5   1  3hi2D 0025-0034  B
  176.0  105.7   3  3hieB 0127-0138  BAB
   63.7  145.0   2  3hj4B 0130-0140  GB
  151.7   16.0   4  3hjeA 0007-0019  BBBB
   -7.2  106.2   5  3hjeA 0088-0101  BBAAB
 -178.2   68.6   4  3hjeA 0194-0206  BAAB
 -163.2  163.2   4  3hjhA 0018-0030  GBBE
  150.3   32.2   2  3hjhA 0044-0054  AB
    2.2   58.6   9  3hjhA 0209-0226  BBABABBAB
   71.7   33.1   3  3hjhA 0282-0293  BEB
  131.0   30.5   3  3hjhA 0387-0398  ABA
   10.1  101.0   1  3hkaB 0168-0177  A
 -168.2   59.0  10  3hkaB 0222-0240  BAABBBBBBB
 -161.3   47.0   2  3hkaB 0298-0308  AB
 -130.8   98.2   5  3hklB 0039-0052  AABBG
 -152.8  175.0   7  3hkmB 0065-0080  BABEBBB
 -135.7  116.3   4  3hkmB 0108-0120  BBEG
 -144.3   80.9   3  3hkmB 0199-0210  BBB
   91.0  123.1   5  3hkvB 0013-0026  BBAAB
  -82.1   79.2   2  3hkvB 0047-0057  BB
 -170.1   45.5   2  3hkvB 0080-0090  BA
    4.1   96.8   2  3hkwC 0040-0050  BB
 -119.4   65.4   1  3hkwC 0164-0173  B
   29.2   36.1   8  3hkwC 0278-0294  ABBBAABA
 -131.0  113.6   3  3hkwC 0326-0337  BAE
  -78.8   66.7   1  3hkwC 0387-0396  B
   67.2   76.4   1  3hkwC 0455-0464  B
  134.0   64.8   1  3hl6B 0096-0105  B
 -147.1  169.6   8  3hlkA 0178-0194  BBBGEEBB
  162.0  156.2   1  3hlkA 0246-0255  E
 -151.5  120.0   7  3hlkA 0338-0353  AABAABB
  151.0  124.7   3  3hlzA 0048-0059  BBA
 -155.8  103.2   4  3hlzA 0113-0125  BGBB
   37.7  107.0   2  3hlzA 0143-0153  BB
   61.4  102.6   1  3hlzA 0238-0247  B
  144.0   51.8   1  3hm4B 0062-0071  B
 -143.0  139.1   3  3hmsA 0036-0047  BAB
   42.9   85.4   2  3hmzA 0014-0024  BB
  125.3  135.5   5  3hmzA 0061-0074  BBAAB
 -100.4   96.0   2  3hmzA 0136-0146  BB
 -127.2  104.3   2  3hn0A 0010-0020  BE
  149.6   40.8   2  3hn0A 0038-0048  AB
 -132.8   42.9   2  3hn0A 0147-0157  BB
 -166.8   61.8   1  3hn0A 0186-0195  B
   80.6  124.0   4  3hn5B 0174-0186  AAAB
 -177.2  133.7   4  3hn7A 0023-0035  GAAB
 -148.5   12.7   5  3hn7A 0048-0061  ABBBB
 -151.4   55.2   8  3hn7A 0084-0100  BAABBBGB
 -147.5  175.5   4  3hn7A 0126-0138  EABG
 -115.1   77.7   3  3hn7A 0257-0268  BGB
 -128.9  159.5   5  3hn7A 0333-0346  BABBE
  152.8   52.6   4  3hn7A 0390-0402  ABAB
 -166.5  162.5   8  3hn7A 0447-0463  BBBGABAG
  163.9   34.2   2  3hn7A 0476-0486  AB
 -151.5    7.5   3  3hn7A 0500-0511  ABA
  170.9   44.5   6  3hnoC 0008-0022  BEBBBA
   97.6   37.7   3  3hnoC 0040-0051  BGE
 -121.8   59.6   1  3hnoC 0110-0119  B
  145.5   38.9   5  3hnoC 0187-0200  BGAAB
 -163.5   67.0   7  3hnoC 0214-0229  BAABBBB
 -173.0   54.6   4  3ho6A 0041-0053  ABAB
  122.9   43.5   3  3ho7B 0015-0026  BAA
 -162.5  123.3   2  3ho7B 0044-0054  BB
 -171.5   91.6   5  3ho7B 0192-0205  AABAB
  -90.0  141.8   2  3hoiA 0094-0104  EB
  -89.6   82.3  10  3hp7A 0056-0074  BGBBBABABA
 -165.4  142.8   5  3hp7A 0090-0103  GAEAG
  145.9   22.8   6  3hp7A 0155-0169  BBBGBB
  129.5   30.1   2  3hpyB 0014-0024  AB
  137.0   38.3   2  3hpyB 0071-0081  AB
 -120.1   60.3   2  3hpyB 0157-0167  AB
 -141.0  119.2   3  3hpyB 0218-0229  BAB
   14.4   95.8   1  3hq1B 0074-0083  A
 -140.1   27.0   5  3hq1B 0111-0124  BAAAB
  174.0   43.4   3  3hq1B 0142-0153  BAB
 -106.4   59.7   2  3hq1B 0169-0179  AB
  171.1   36.5   6  3hq1B 0251-0265  ABBABB
 -156.8  162.2   5  3hq1B 0285-0298  AAAGA
  149.4   32.3   2  3hq1B 0529-0539  AB
  167.3   43.1   2  3hq1B 0622-0632  AB
  125.1   50.6   7  3hr6A 0042-0057  BGBBAAB
 -100.6   74.3   1  3hr6A 0234-0243  B
 -174.1   54.2   4  3hrdG 0005-0017  BBAB
  144.0   67.7   4  3hrdG 0028-0040  BAGA
  130.4   40.6   7  3hrgA 0038-0053  BBBAABB
 -154.1  125.2   3  3hrgA 0187-0198  BAB
 -137.6   95.4   4  3hrgA 0218-0230  BBBG
  -36.8  105.3   6  3hrgA 0239-0253  BBBABG
   40.4   79.4   1  3hrqB 0048-0057  B
  -39.0   61.5   1  3hrqB 0147-0156  B
   62.4   88.9   1  3hrzA 0270-0279  B
 -159.5  150.8   2  3hrzA 0443-0453  EB
 -159.5   41.0   5  3hs3B 0015-0028  ABAAB
 -175.2  147.3   5  3hs3B 0045-0058  BABAB
    7.2   84.4   1  3hs3B 0103-0112  B
  174.3   53.1   5  3hs3B 0127-0140  BBAAB
 -147.5  123.7   5  3hs3B 0157-0170  BBAAB
 -162.2  132.9   3  3hs3B 0181-0192  BAB
   -9.4   85.1   2  3hs3B 0228-0238  AG
  158.5   24.7   5  3hsaC 0105-0118  BBGBB
  147.6   23.6   2  3hshD 0006-0016  AB
  173.0  121.6   3  3hsiB 0029-0040  BAB
  107.9  138.9   1  3hsiB 0177-0186  B
  168.6  141.6   5  3hsiB 0250-0263  EABGB
  154.4  150.9   7  3hsiB 0275-0290  BABBBBB
  165.8  154.5   5  3hsiB 0396-0409  BAAGA
  117.4   68.5   1  3hsrB 0094-0103  B
 -142.4   78.6   3  3hsyA 0008-0019  BGB
 -174.3   34.3   4  3hsyA 0039-0051  BAAB
 -155.8   59.2   5  3hsyA 0064-0077  BBBAA
  -32.1   46.2   4  3hsyA 0101-0113  ABBB
 -169.0   18.1   5  3hsyA 0126-0139  BAAAE
 -151.8  162.6   2  3hsyA 0184-0194  BB
   85.8   62.4   6  3hsyA 0235-0249  ABBAAB
   38.6   95.4   1  3htkC 0235-0244  B
 -154.8  116.9   4  3htrB 0081-0093  BBBB
   75.2   88.4   4  3hufC 0050-0062  BBBB
  156.1   27.4   2  3hufC 0118-0128  AB
  144.2  140.7  10  3hufC 0150-0168  BBABBGBBBB
   37.0   61.9   1  3hufC 0174-0183  B
 -167.3  134.3   3  3hufC 0232-0243  GBB
 -142.7   34.1   7  3hufC 0252-0267  ABAAABB
 -122.9  148.1   3  3huhC 0028-0039  BAB
 -126.5  126.3   4  3huhC 0090-0102  BABB
  179.6   76.4   5  3hutA 0009-0022  BABEA
 -152.3  114.8   4  3hutA 0050-0062  AGGB
  135.5   77.6   3  3hutA 0076-0087  EAB
  -61.4   43.4   6  3hutA 0116-0130  ABBBAA
 -144.5   83.9   2  3hutA 0145-0155  AB
 -172.4   40.1   6  3hutA 0174-0188  BBGBAB
 -132.4  146.3   2  3hutA 0199-0209  BB
   48.0   80.0   8  3hutA 0247-0263  ABBAABAB
 -163.7  109.4   5  3huuB 0060-0073  BABAB
   29.2   71.8   1  3huuB 0124-0133  B
  138.9   70.4   2  3huuB 0180-0190  AB
  149.5   30.2   2  3huuB 0206-0216  AB
   -6.2   89.0   2  3huuB 0252-0262  AG
 -158.1  156.9   3  3hv2B 0018-0029  BAB
  165.3   37.7   2  3hv2B 0042-0052  AB
 -178.7   24.4   8  3hv2B 0062-0078  BABBABBB
  178.9   22.6   4  3hv2B 0091-0103  ABBB
  167.0  106.4   4  3hv2B 0113-0125  BBBB
  169.8   43.5   5  3hv8A 0225-0238  BGBAB
  -58.6  128.7   1  3hvaB 0051-0060  G
 -121.0  169.6   3  3hvaB 0099-0110  GBB
 -153.7   82.2   6  3hvaB 0140-0154  BAABAB
   20.1   73.4   3  3hvwA 0032-0043  ABB
  130.6   75.0   1  3hvwA 0083-0092  B
  175.3  131.1  10  3hx3A 0159-0177  ABGBBAAABB
 -136.8  116.6   5  3hx3A 0200-0213  AAABB
 -164.5  170.0   4  3hx3A 0238-0250  GBBA
 -144.3  105.7   2  3hx3A 0267-0277  AB
  177.6  133.6   5  3hxlA 0202-0215  BBBAB
  -71.4  164.5   4  3hxlA 0293-0305  BBBB
  178.4   35.7   2  3hyiA 0051-0061  AB
 -169.3   37.2   2  3hyiA 0136-0146  AB
 -159.8   48.9   2  3hyiA 0170-0180  AB
  146.2   95.8   8  3hynA 0084-0100  BBAABBBB
 -178.7   34.0   3  3hynA 0156-0167  BBB
  146.0   50.5   2  3hz6A 0156-0166  AB
   76.7   79.0   1  3hz6A 0219-0228  B
    6.6   63.4   3  3hz6A 0301-0312  ABB
 -153.9  138.7   7  3hz6A 0366-0381  GBBAABB
   19.1  102.5   3  3hz6A 0430-0441  BBG
 -178.1   66.2   4  3hz8A 0030-0042  BAAB
  175.5   56.1   4  3hz8A 0061-0073  BBAB
  146.0   39.7   4  3hz8A 0164-0176  BBAB
 -139.8   63.4   1  3hzhB 0070-0079  B
 -163.2   28.4  10  3i09B 0009-0027  BAABAAAAAB
 -161.6  126.3   4  3i09B 0049-0061  AGGB
  171.9   49.9   3  3i09B 0075-0086  BBE
  -17.1   38.8   4  3i09B 0117-0129  AABB
 -142.3   75.1   2  3i09B 0146-0156  BB
 -176.2   44.2   6  3i09B 0175-0189  BBGBAB
 -143.3  150.4   2  3i09B 0200-0210  BB
  158.5   26.0   4  3i09B 0226-0238  ABBB
   84.5   60.9   7  3i09B 0249-0264  ABBAAAB
 -110.5  172.0   6  3i0wA 0014-0028  GBBGBB
 -114.2  168.7   3  3i0wA 0062-0073  GBB
 -162.0  142.1   1  3i0yC 0046-0055  E
   -0.9   77.3   1  3i0yC 0127-0136  B
 -177.2  146.5   3  3i0zB 0060-0071  BBE
  -59.2  113.3   2  3i0zB 0089-0099  BB
 -146.5   31.0   5  3i0zB 0115-0128  AAGAB
 -146.2   48.0   2  3i0zB 0235-0245  BE
 -161.5  107.8   4  3i0zB 0285-0297  BBAB
 -111.2  131.4   8  3i0zB 0329-0345  BBAGGABB
 -139.0  148.8   2  3i10A 0121-0131  GA
  157.7   53.5   3  3i10A 0147-0158  ABB
 -160.3  118.0   4  3i10A 0172-0184  AABA
 -150.2    7.5   5  3i10A 0198-0211  ABAAB
  157.4   27.7   2  3i10A 0259-0269  AB
 -108.8  138.1   5  3i1aB 0053-0066  EABBB
  -85.1   61.2   1  3i1aB 0235-0244  B
  106.3   34.0   6  3i2kA 0040-0054  AAEAAB
  128.8  154.4   1  3i2kA 0114-0123  E
 -170.9  112.6   4  3i2kA 0254-0266  AABA
  138.2   55.8   3  3i2vA 0020-0031  ABB
 -162.8  153.2   4  3i2vA 0076-0088  BAAG
   41.5   52.8   2  3i2vA 0107-0117  BG
  113.6   60.9   1  3i38A 0018-0027  B
 -175.7   65.9   7  3i38A 0074-0089  BBBBBBB
 -174.6   33.9   8  3i3vB 0012-0028  ABGBABBG
 -143.3  136.6   3  3i3vB 0044-0055  BBA
 -110.3   47.7   3  3i3vB 0068-0079  BBB
 -175.9   65.0   6  3i3vB 0163-0177  BBBAAB
 -136.7  124.4   7  3i3wA 0011-0026  BGABABB
  164.2   20.1   4  3i3wA 0046-0058  BABA
 -136.2  138.3   2  3i3wA 0075-0085  BB
   19.4  107.2   4  3i3wA 0147-0159  BBGA
 -151.4  163.9   8  3i3wA 0176-0192  AGGBAABG
  161.9  118.8   4  3i3wA 0278-0290  AABB
  127.2   28.7   5  3i3wA 0299-0312  BGEGG
   72.1   54.5   8  3i3wA 0327-0343  AAABABBB
 -120.5  164.8   6  3i3wA 0372-0386  BABBBB
  171.1   38.0   2  3i3wA 0419-0429  AB
 -177.2   50.8   5  3i45A 0010-0023  BAAAB
 -153.3  113.7   4  3i45A 0051-0063  AGGB
 -142.8  108.9   3  3i45A 0077-0088  EAB
  -30.9   44.0   4  3i45A 0119-0131  ABBB
 -160.9  139.2   4  3i45A 0146-0158  BBBB
 -176.2   29.8   8  3i45A 0177-0193  BBBBGABB
  168.0   47.2   4  3i45A 0203-0215  ABBE
  124.3  159.2   1  3i45A 0234-0243  B
   17.8   93.2   1  3i4zB 0194-0203  B
 -177.5  143.1   5  3i4zB 0351-0364  ABGBB
  159.2   34.8   9  3i6eA 0054-0071  BBBAAAAEB
  162.3   78.0   4  3i6eA 0142-0154  ABAB
 -170.2  113.4   5  3i6eA 0168-0181  BGABB
 -170.1  156.3   8  3i6eA 0196-0212  AGGABBAA
 -174.0  139.8   7  3i6eA 0222-0237  GABBAAB
  152.3   32.5   6  3i6eA 0246-0260  BAABAB
  159.9   64.5   6  3i6eA 0297-0311  BBBBBB
   30.8  101.9   1  3i7jB 0035-0044  A
  159.4   18.6   6  3i7jB 0246-0260  ABBBBA
 -134.5   61.4   2  3i7mA 0021-0031  AB
  151.2   18.3   5  3i7mA 0076-0089  BAABB
  158.0   13.2   6  3i7mA 0102-0116  BAAABB
  171.8  120.7   3  3i83B 0006-0017  EAB
  148.6  143.7   3  3i83B 0029-0040  BAA
  164.5   20.9   5  3i83B 0103-0116  ABBGA
 -178.3   72.8   6  3i83B 0150-0164  BABEBB
 -162.0  136.8   3  3i83B 0175-0186  BAB
 -149.9   60.9   1  3i8bA 0163-0172  B
    3.2   59.4   3  3i8bA 0328-0339  ABB
   80.4   36.1   4  3i8bA 0453-0465  BBBB
 -106.2   60.2   5  3i8bA 0488-0501  BBBBB
  144.8  173.6   9  3i94A 0119-0136  BABAAGBBB
 -153.9   33.2   4  3i94A 0163-0175  BBAB
  167.5  147.2   3  3i96C 0021-0032  GAE
  171.1  133.5   1  3i96C 0045-0054  B
 -140.3   68.5   1  3i96C 0079-0088  B
 -175.0  139.9   5  3i9fB 0022-0035  GAEAG
 -169.9  147.0   3  3i9fB 0043-0054  BAB
  158.1  137.4   8  3i9fB 0080-0096  GAAAABBG
 -176.6   68.0   4  3ia1B 0036-0048  BAAB
  123.3   24.4   6  3ia1B 0065-0079  ABAABB
  156.2  132.0   4  3ia1B 0125-0137  EBBB
 -151.8   43.5   6  3iacB 0032-0046  ABBABB
 -169.8   24.2   6  3iacB 0160-0174  BAABAG
   -0.8   63.1  10  3iacB 0243-0261  ABBBBBBBBB
 -174.1   30.5   2  3iacB 0353-0363  AB
 -128.5  141.5   1  3iagC 0048-0057  E
 -159.6   56.8   5  3iarA 0210-0223  GAABB
   60.9  100.1   1  3iarA 0256-0265  B
   41.8   80.5   5  3ib5A 0070-0083  BAABB
   15.0  103.5   2  3ib5A 0157-0167  BB
 -150.5  145.4   5  3ib5A 0284-0297  BBBAB
  177.7   36.5   7  3ib7A 0103-0118  BBBAABB
 -121.2  121.1   4  3ibwB 0011-0023  BBGG
  133.5   33.8   2  3ibwB 0051-0061  AB
  157.4   66.1   6  3ic3C 0037-0051  BABAGB
  175.5  135.3   3  3ic9B 0012-0023  EBB
  172.9  145.3   3  3ic9B 0178-0189  EAB
   24.1   93.1   2  3ic9B 0361-0371  BB
   20.6  106.0   4  3ic9B 0385-0397  AAAB
 -100.0   86.0   2  3ic9B 0420-0430  BG
 -167.5  137.3   6  3icuA 0109-0123  BEGGBB
 -113.5   67.4   1  3icuA 0159-0168  B
 -168.7  102.2   4  3idfA 0005-0017  BBBB
  149.1   77.4   6  3idfA 0037-0051  BBBBBB
 -130.5  157.9   2  3idfA 0086-0096  EB
  160.0  149.0   1  3ie7A 0037-0046  E
 -128.2   92.2   3  3ie7A 0061-0072  AAA
  119.5   71.2   7  3ie7A 0107-0122  BAEBBBB
 -174.8  174.6   8  3ie7A 0138-0154  EBBBBGBB
  178.3  148.6   2  3ie7A 0167-0177  BB
 -153.6  108.1   6  3iekA 0026-0040  EBBBBB
 -135.2   63.5   1  3iekA 0080-0089  B
   32.7   52.5  10  3iekA 0184-0202  AAAAABBBBB
 -140.2  135.6   5  3iekA 0219-0232  BBAAA
 -165.2  154.5   1  3iekA 0248-0257  B
  151.8  123.0   3  3iekA 0288-0299  BAB
 -128.8   32.9   8  3iekA 0309-0325  BBAAGAEE
 -127.7   33.2   8  3iekA 0336-0352  ABBBBBGB
 -138.7  166.6   3  3iekA 0397-0408  GEB
  152.3  121.6   6  3ieyB 0104-0118  AABBBB
  123.2   48.0   4  3iezA 0036-0048  BGBB
 -108.6   90.3   8  3if4B 0065-0081  BBBBBBBB
 -156.2  151.5   8  3ifeA 0154-0170  BAGABBAG
 -176.9   34.3   2  3ifeA 0306-0316  AB
   46.1   90.2   2  3ifeA 0343-0353  BB
 -144.8   57.2   1  3ifrB 0159-0168  B
   81.4   79.2   1  3ifrB 0221-0230  B
    9.1   96.2   5  3ifrB 0298-0311  BABBG
 -135.9  163.4   7  3ifrB 0362-0377  GBBAABB
   73.0   59.2   4  3ifrB 0429-0441  BBBG
  -50.8   79.3   3  3ifrB 0466-0477  BBB
  -15.0   74.5   1  3ig2B 0186-0195  B
   48.5   90.9   4  3ig5A 0065-0077  BAAA
 -164.0  120.6   3  3ig5A 0270-0281  BAB
 -154.1  168.7   3  3igfA 0006-0017  EAB
 -169.0   18.9   3  3igfA 0035-0046  BBB
  -78.5   94.1   2  3igfA 0064-0074  BB
  156.5   49.3   5  3igfA 0128-0141  BBAGB
  179.6   51.5   3  3igfA 0219-0230  BAB
 -118.1   84.7   1  3ighX 0033-0042  B
   43.8   77.6   1  3ighX 0066-0075  B
 -165.1   62.2   1  3ighX 0139-0148  B
   89.4   85.3   1  3ighX 0208-0217  B
 -154.5   58.0   1  3ighX 0233-0242  B
 -177.6   56.6   2  3ighX 0313-0323  AB
   30.1   81.6   1  3ighX 0358-0367  B
  125.9   36.0  10  3ighX 0395-0413  BAGBAABBAB
  -21.1  123.3   4  3igmB 0033-0045  BBBG
   16.9  103.3   2  3igrA 0012-0022  BB
  145.5   36.5   8  3igrA 0101-0117  BAAABGAG
 -159.1   23.0   4  3igrA 0135-0147  BAAB
  145.8  108.5   6  3ih6E 0030-0044  BBBAAB
 -153.0  162.4   6  3ih6E 0088-0102  BBBGBB
 -161.2  135.6   2  3ihmB 0026-0036  EB
  -83.1   75.8   1  3ihmB 0117-0126  B
 -155.6  159.2   4  3ihmB 0139-0151  BBBB
 -174.3  139.9   5  3ihtB 0045-0058  EAEAG
 -130.3  143.9   2  3ihtB 0087-0097  EB
   39.1   72.9   1  3ihvB 0302-0311  B
   33.4   31.5   8  3ihvB 0335-0351  AABBAABB
  133.0   38.3   2  3iibA 0111-0121  AB
  159.9   50.3  10  3iibA 0132-0150  ABBBBBBAAG
 -110.0   67.7   1  3iibA 0199-0208  B
 -153.1  156.3   2  3iibA 0341-0351  BB
  124.0  152.3   1  3iiiA 0166-0175  E
  174.0  102.5   6  3iiiA 0265-0279  AAABGB
  146.4   37.7   3  3iiiA 0293-0304  ABB
  -37.6   80.2   2  3ij6D 0010-0020  BB
 -169.5  112.6   5  3ij6D 0101-0114  BBAAB
  137.2   16.4   9  3ij6D 0202-0219  BGGGEAAAA
 -169.5  123.5   3  3ijdB 0184-0195  BAB
 -176.4  119.9   5  3ijdB 0216-0229  BBBAB
 -170.4   60.6   4  3ijdB 0281-0293  ABAB
 -162.5  127.9   5  3ijlA 0153-0166  BGBAA
 -163.2  152.4   7  3ijlA 0177-0192  AGGABAB
  178.8  147.5   7  3ijlA 0204-0219  GABBAAB
  171.1   50.7   6  3ijlA 0277-0291  BBBBBB
  177.3   47.1   1  3ijmA 0085-0094  B
  138.4  137.9   5  3ikbB 0041-0054  BABBB
 -164.4  141.1   1  3ikbB 0126-0135  E
  103.0   88.5   5  3ikbB 0160-0173  BBABA
   70.6  107.0   2  3ikwA 0164-0174  BB
 -176.5  152.2   1  3ilsA 0090-0099  E
  161.0   46.2   6  3ilvA 0011-0025  BBBBGB
  165.9  103.8   3  3ilvA 0308-0319  AGB
 -174.3   53.0   6  3ilvA 0375-0389  BAABAG
  -14.0   91.6   4  3ilvA 0455-0467  BABB
  107.6   63.3   1  3ilwB 0102-0111  B
  -94.2  153.6   6  3ilwB 0241-0255  BBBGBB
  117.4   12.1   5  3ilwB 0286-0299  BAABB
  170.1  125.7   2  3ilwB 0323-0333  BB
 -157.2  132.1   8  3ilxA 0039-0055  EBAABAAB
  166.5   53.4   8  3ilxA 0094-0110  ABABBABB
  151.8  140.8   6  3imkA 0010-0024  BAGBBE
 -144.1   40.5   5  3imkA 0079-0092  BEBBB
 -165.9  130.2   5  3imkA 0105-0118  AAABB
  156.6   80.7   2  3imoD 0023-0033  AB
 -170.3   68.7   5  3imoD 0115-0128  BAABB
 -162.6   55.4   3  3in6B 0062-0073  ABG
  -70.0   31.7   3  3in6B 0104-0115  ABE
  124.1   51.3   6  3io1A 0179-0193  BGABGG
  155.9   24.5   2  3io1A 0301-0311  AB
   96.8   73.5   6  3io1A 0337-0351  BBBBBB
 -155.9  161.4   6  3io3A 0022-0036  EBBGAG
  175.0   18.1   5  3io3A 0053-0066  ABBBB
 -103.7  114.9   3  3io3A 0160-0171  ABB
 -167.1   94.0   2  3io3A 0237-0247  BB
  134.7   85.2   8  3io3A 0308-0324  BBABBBBE
  -96.9  118.6   4  3io5B 0034-0046  BGAG
  124.8   36.5   6  3io5B 0063-0077  AAGABB
 -143.6  118.7   3  3io5B 0087-0098  BAB
  156.2   17.2   4  3ip0A 0007-0019  ABGG
  126.5   30.3   3  3ip0A 0060-0071  ABB
 -168.7  127.6   5  3ip3G 0006-0019  EAABB
 -161.9  169.7   7  3ip3G 0029-0044  BABAABB
 -175.7   58.2   3  3ip3G 0071-0082  BBB
 -168.4   24.6   7  3ip3G 0094-0109  BBBABAB
   29.0   64.8   7  3ip3G 0276-0291  BBBBBBB
 -149.1  157.8   4  3ip4B 0210-0222  GBAB
  149.7    9.9   7  3ipjA 0034-0049  ABAAABB
 -145.5  134.7   4  3ipjA 0064-0076  AEBG
  -92.8  130.0   2  3iprE 0007-0017  EA
 -174.7   66.6   5  3iprE 0033-0046  BBGBB
 -173.5   19.1   5  3iprE 0063-0076  ABBGB
 -178.8   34.1   4  3iprE 0092-0104  BGBB
 -176.8   58.8   4  3ir4A 0006-0018  BAAB
  158.3  137.1   5  3ir4A 0031-0044  BBAAB
 -143.6  134.5   1  3ir4A 0061-0070  E
 -137.5   44.9   4  3iraA 0045-0057  BAAB
  119.0  125.7   4  3iraA 0079-0091  AAAB
   31.8   79.2   1  3irsA 0075-0084  B
 -163.5  124.6   5  3irsA 0096-0109  BBBAB
  164.3  158.7   6  3irsA 0187-0201  GGGBAB
 -126.0  122.0   4  3iruB 0131-0143  BABB
 -167.2   22.1   2  3iruB 0191-0201  AB
   50.2   64.1  10  3iruB 0210-0228  AAABAAAGBB
  136.4   26.7   2  3iruB 0252-0262  AB
   62.4   58.9   1  3is6A 0081-0090  B
  103.2   25.3   5  3is6A 0184-0197  BBGBB
  117.2   54.6   4  3isxA 0117-0129  BEAB
  -79.4  126.9   5  3isxA 0140-0153  AGBAB
 -117.9   63.1   2  3isxA 0174-0184  BG
  152.2   30.7  10  3isxA 0204-0222  BBBBBGBBBA
   55.6   66.2   1  3isxA 0323-0332  B
  162.2   36.0   3  3it3A 0077-0088  BBB
 -116.8   54.7   1  3it3A 0257-0266  B
  143.9   46.5   7  3it4A 0081-0096  BGEAGBG
  149.8   59.3   9  3it4A 0124-0141  BEBBGBBBB
  172.6  159.6   4  3iteA 0083-0095  BBBB
 -167.7  116.8   6  3iteA 0106-0120  BBAABB
  -84.4   82.7   3  3iteA 0148-0159  AAB
  158.3  113.4   7  3iteA 0226-0241  BABBAAB
  118.9  101.4   2  3iteA 0252-0262  BB
   53.4   61.0   1  3iteA 0276-0285  B
 -168.0    3.6   6  3iteA 0299-0313  BGBBBB
  110.1  120.1   4  3itqB 0043-0055  GABB
  163.0  109.4   5  3itqB 0177-0190  BABAB
  130.0   24.9   2  3itwB 0008-0018  AB
 -160.7  135.5   3  3itwB 0073-0084  BAB
  174.1  100.2   9  3iu0A 0245-0262  BABABAABB
 -136.1  132.2   1  3iukB 0303-0312  E
  -64.9  108.3   3  3iukB 0376-0387  AAA
   79.9  107.6   1  3iupB 0042-0051  B
   48.2   93.4   2  3iupB 0073-0083  BB
 -178.5   47.7   3  3iupB 0103-0114  BAB
  161.8  145.8   4  3iupB 0176-0188  GAAB
  169.2   21.0   2  3iupB 0201-0211  AB
 -160.1  103.4   4  3iupB 0220-0232  AABA
  -70.6   81.4   2  3iupB 0306-0316  BB
 -160.1   24.3   7  3iuuA 0136-0151  BAABBBB
 -178.3  135.2   7  3iuuA 0155-0170  BABBBBA
 -168.8   33.4   4  3iuuA 0248-0260  AGAB
   56.7  125.0   1  3iuuA 0331-0340  B
  112.9   36.8   8  3iuuA 0407-0423  ABBBBBAB
 -136.2   59.7   6  3iuzA 0145-0159  BAAABB
 -113.6  140.9   3  3iuzA 0240-0251  BAB
 -161.7   36.2   5  3iv0A 0055-0068  ABAAB
    9.1   71.7   1  3iv0A 0300-0309  B
 -167.4  116.4   3  3iv4A 0008-0019  BAB
  168.3   92.0   4  3iv4A 0030-0042  BAAB
  133.8   46.8   2  3iwgA 0008-0018  AB
  152.2   22.4   3  3iwgA 0069-0080  BAA
  122.6  118.6   3  3iwgA 0101-0112  AAB
  144.5   47.9   8  3iwgA 0212-0228  BAAABGAG
 -144.0   98.3   3  3iwgA 0245-0256  AAB
 -135.5   83.0   3  3ix3A 0052-0063  ABB
  129.6   48.5   4  3ix3A 0130-0142  BBAB
   76.8   75.4   1  3ix7B 0008-0017  B
  112.4   36.4   8  3ix7B 0075-0091  ABBABEAB
 -130.8   42.2   2  3ix7B 0101-0111  AB
  151.5   33.7   8  3ixlA 0011-0027  ABAAGBBB
 -121.6  105.1   7  3ixlA 0035-0050  AGBABBB
 -159.6   56.6   2  3ixlA 0070-0080  BB
  140.3   22.7   3  3ixlA 0122-0133  ABB
  160.1   87.8   5  3ixlA 0148-0161  AGBAB
 -179.1  150.1   7  3ixlA 0185-0200  EAABBAA
 -146.3   22.8   4  3jq1A 0048-0060  BBAB
   67.8   75.0   1  3jq1A 0277-0286  B
 -166.8   46.6   8  3jr1B 0109-0125  BBBBBBBB
  -79.7   69.8   1  3jr1B 0234-0243  B
  108.9   37.5   4  3jrnA 0100-0112  BGBB
   32.2   64.4   3  3js6A 0212-0223  ABB
  161.5  161.4   2  3js6A 0295-0305  EA
 -173.9   49.4   4  3js8A 0032-0044  BBAB
 -148.3   60.9   1  3js8A 0363-0372  B
 -172.1   19.2   6  3js8A 0443-0457  BBGBBG
  178.5  135.4   3  3jsaA 0007-0018  EAB
 -166.1  170.5   5  3jsaA 0046-0059  BABBB
 -177.5   26.5   8  3jsaA 0087-0103  ABBBBAAG
 -127.4   26.2   2  3jsaA 0114-0124  AB
  120.5   70.2   2  3jsaA 0169-0179  AB
 -175.7  123.7   5  3jsaA 0301-0314  BABBB
 -140.6  107.8   5  3jsyB 0024-0037  ABGBB
 -168.8  126.7   2  3jsyB 0048-0058  BB
  126.9   33.5   3  3jsyB 0086-0097  ABB
 -121.8   41.4   3  3jsyB 0125-0136  BBE
   65.8   80.6   1  3jsyB 0163-0172  B
   83.8   79.8   1  3jsyB 0195-0204  B
 -155.3   21.0  10  3jszA 0137-0155  BBABAABABB
   77.8  120.3   8  3jszA 0196-0212  AABBBBAB
  132.2   84.9   3  3jszA 0297-0308  BBB
  124.8   32.5   2  3jtnA 0005-0015  AB
  155.4   29.2   7  3jtnA 0039-0054  ABAEABB
  -50.8  114.0   4  3jtnA 0060-0072  BABB
 -120.5  149.5   2  3jtnA 0077-0087  GA
  138.9  112.9   5  3jtwA 0017-0030  BAAGB
 -146.6   57.7   1  3jtwA 0051-0060  B
  124.6   36.6   3  3jtwA 0092-0103  ABB
  139.2  122.3   1  3jtwA 0115-0124  B
  108.6   41.1   2  3jtxB 0095-0105  BE
  161.4  106.5   3  3jtxB 0125-0136  BBB
 -106.1  100.0   1  3jtxB 0257-0266  B
  -89.2  143.1   5  3jtxB 0330-0343  BAAGB
 -161.6  110.1   4  3jtxB 0374-0386  BABB
 -178.9  145.5   5  3jtzA 0053-0066  BAABB
 -176.8  162.0   2  3ju3A 0019-0029  EA
  -21.9  101.0   7  3ju3A 0045-0060  BAABBBB
  125.1   31.0   2  3ju7B 0057-0067  AB
 -167.9   91.4   4  3ju7B 0082-0094  ABBB
 -161.8   40.0   2  3ju7B 0201-0211  AB
 -105.9  130.1   6  3ju7B 0292-0306  BBAABB
  149.3   55.2   7  3ju7B 0348-0363  BBBBGBB
  153.3   62.3   1  3judA 0068-0077  B
 -144.9  138.5   1  3jumA 0083-0092  E
  -14.5   68.7   1  3jumA 0160-0169  B
  102.7  124.3   4  3juwC 0018-0030  BBAA
  139.6   39.6   8  3juwC 0103-0119  BAAABGAG
 -143.3   94.1   3  3juwC 0138-0149  AAB
  -94.8  111.2   2  3jv9B 0009-0019  AA
 -129.3   62.2   1  3jv9B 0038-0047  B
 -132.7   56.0   4  3jv9B 0105-0117  BBGB
  177.9   92.6   5  3jv9B 0188-0201  AABAB
 -170.4  150.0   5  3jwgA 0034-0047  GAEAG
 -178.3   36.2   2  3jwgA 0058-0068  AB
 -160.7   65.0   1  3jx9B 0043-0052  B
 -164.5   30.1   5  3jx9B 0083-0096  ABAAB
  173.4   27.2   5  3jy6D 0012-0025  ABAAB
 -156.9  118.8   4  3jy6D 0042-0054  AGGB
  131.9   13.7   5  3jy6D 0067-0080  ABABB
   25.8   77.0   1  3jy6D 0103-0112  B
  167.3   27.4   2  3jy6D 0185-0195  AB
  -18.7   79.9   2  3jy6D 0231-0241  AG
  165.0   60.1   1  3jybB 0134-0143  B
   88.9   19.0   5  3jygD 0133-0146  BBBBB
 -145.5   37.7   6  3jyoA 0009-0023  BGAAAB
 -160.0  169.9  10  3jyoA 0038-0056  AABAAABGBB
   30.2   81.2   1  3jyoA 0105-0114  B
 -171.9  139.9   3  3jyoA 0131-0142  EAB
 -161.5  142.2   3  3jyoA 0155-0166  BAB
  170.3   34.6   4  3jyoA 0181-0193  BABG
 -162.8   25.2   8  3jyoA 0225-0241  ABABBABB
  162.1   85.2   4  3jyzA 0118-0130  BABA
  129.7   35.5   3  3jz0B 0138-0149  AAG
  164.6   79.1   5  3jzlA 0078-0091  AABAB
 -164.4   21.6   7  3jzlA 0104-0119  AAEBBBA
 -127.0   75.8   1  3jzlA 0240-0249  B
  174.7  131.0   3  3jzlA 0319-0330  AGB
 -166.8  150.2   4  3jzlA 0387-0399  EEAB
  158.0   27.2   5  3k01A 0032-0045  ABBAA
  -83.3  105.9   2  3k01A 0062-0072  BB
 -133.0   94.6   5  3k01A 0181-0194  BBAAB
  -41.0   96.3   3  3k01A 0210-0221  AAB
  -93.8   60.3   1  3k01A 0257-0266  B
  168.1   95.9   5  3k01A 0301-0314  AABAB
 -175.2  153.3   4  3k05B 0007-0019  GBBB
 -121.8   35.7   6  3k05B 0037-0051  ABBBBB
  160.5   17.9   7  3k05B 0112-0127  BAABBBB
 -119.0  126.2   2  3k05B 0149-0159  BB
  139.0   36.3   5  3k0zA 0022-0035  BAABB
   69.1   46.2  10  3k0zA 0063-0081  ABBBBGBBBE
    6.4   83.9   1  3k0zA 0142-0151  B
   62.1   13.9   9  3k11A 0070-0087  BBBABBAAB
 -151.8  145.6   7  3k13C 0055-0070  ABBAABB
 -163.0  162.4   3  3k13C 0088-0099  BAB
 -165.5   54.9   5  3k13C 0111-0124  BAAAE
  171.0  122.4   3  3k1hA 0021-0032  BAB
  164.8   47.5   6  3k1tA 0100-0114  BABAAB
  158.0   10.5   9  3k1tA 0238-0255  BBBBAABAA
  150.2   24.2   2  3k1uA 0045-0055  AB
   49.4   37.1   3  3k1zA 0013-0024  ABB
   55.8   56.7   3  3k1zA 0105-0116  BBG
  154.8   29.3   4  3k1zA 0127-0139  BBBA
  176.9   55.2   2  3k1zA 0183-0193  AB
  135.5  154.5   7  3k1zA 0203-0218  AEABBBB
  156.9   32.0   7  3k2nB 0137-0152  ABBBBBB
 -163.9  104.6   4  3k32E 0010-0022  BAGB
 -174.9   60.4   6  3k32E 0037-0051  AGABBA
   66.1  101.0   2  3k32E 0062-0072  BB
  -56.9   96.4   7  3k32E 0133-0148  BAAAABB
   66.4   73.4   1  3k3dA 0041-0050  B
   15.4  102.3   1  3k3dA 0129-0138  A
  132.5   28.0   2  3k40B 0143-0153  AB
 -173.9  106.8   4  3k40B 0186-0198  AABB
  -60.1  128.1   3  3k40B 0268-0279  AAA
  154.4   56.5   3  3k40B 0408-0419  BEB
 -168.4  152.0   7  3k40B 0444-0459  BABAABB
   90.2   79.4   1  3k4iA 0179-0188  B
 -152.3   61.0   6  3k50A 0295-0309  BAABBE
  155.6   24.4   2  3k59A 0084-0094  AB
  158.0   29.4   2  3k59A 0199-0209  AB
  175.3   24.0   5  3k59A 0223-0236  BGAAA
   53.9   47.5   2  3k59A 0421-0431  BG
  -53.7   77.2   4  3k59A 0461-0473  AABB
 -125.9  149.9   6  3k59A 0553-0567  BBEBBB
  167.4   18.9   4  3k5jA 0069-0081  ABBB
 -122.8   67.5   1  3k5jA 0141-0150  B
  -88.3  120.2   5  3k63A 0062-0075  BAAGB
   68.0   96.4   1  3k67B 0046-0055  B
 -164.3  121.8   2  3k6mC 0094-0104  BB
 -174.5   51.9   3  3k6mC 0280-0291  BBE
  132.9  113.1   2  3k6mC 0338-0348  BB
   95.2   49.5   5  3k6mC 0448-0461  BBGBB
 -103.1  118.7   2  3k6qC 0036-0046  BB
  159.0   26.5   2  3k6qC 0075-0085  AB
 -131.8  142.4   7  3k6rA 0100-0115  AAABBBB
  178.1   23.6   7  3k6rA 0129-0144  ABAEAGA
 -165.6   48.1   2  3k6rA 0153-0163  AB
  150.8   39.2   5  3k6rA 0196-0209  ABABG
  138.5   49.5   4  3k7iB 0138-0150  AAGB
 -148.8  115.1   4  3k8gB 0024-0036  ABGA
 -175.4   70.0   6  3k8gB 0121-0135  BAABBB
  138.3   43.2   2  3k8gB 0164-0174  AB
[truncated: 514,054 more chars]
