# Supplementary material for: Exploration of novel αβ-protein folds through de novo design
Source: Nat Struct Mol Biol. 2023 Jul 3;30(8):1132–40. doi: 10.1038/s41594-023-01029-0 (PMC10442233; doi:10.1038/s41594-023-01029-0)
Supplement: Supplementary file 12 — Statistical source data. [file 41594_2023_1029_MOESM12_ESM.txt]

# Para:Zeta <= 80, Anti:Zeta >= 100; Kappa <= 60; L:loop length <= 10
# The definition of Zeta & Kappa angle of ABmotif, see SI of Y.-R. Lin et al, PNAS, 2015
#  Zeta Kappa   L  Name  Region     ABEGO
   92.3  52.6   1  12asA 0022-0031  G
   77.6  45.2  10  12asA 0150-0168  GBBBABBABB
   32.7  18.7   5  1a5tA 0015-0028  GABBA
  158.4  13.6   9  1a5tA 0095-0112  ABBBAAGBB
  137.7  51.9   5  1a5tA 0128-0141  BBBBG
  124.5  40.2   3  1a62A 0040-0051  GBB
  124.5  33.4   3  1a7jA 0027-0038  GBB
   25.0  48.6   3  1a7jA 0195-0206  ABA
   37.0  19.9   4  1a7jA 0244-0256  BBGB
  135.2  30.0   4  1a8lA 0045-0057  ABAA
  112.5  29.4   4  1a8lA 0161-0173  GAGA
   37.1  42.6   2  1a9xF 0099-0109  GB
  108.4  53.8   2  1a9xF 0205-0215  AG
  157.5  43.3   5  1a9xF 0253-0266  ABABB
   36.3  39.2   2  1a9xF 0273-0283  GB
   16.7  32.1   3  1ahoA 0024-0035  GBA
  105.8  49.7   5  1aolA 0167-0180  GBBAB
  103.1  44.4   3  1atgA 0020-0031  GBB
   14.5  25.9   5  1atgA 0040-0053  GBBBA
    9.0  26.1   4  1atgA 0150-0162  GABA
   38.4  17.0  10  1atzB 0093-0111  BGBBGBBAAB
   99.3  56.6   1  1atzB 0129-0138  G
  133.4  57.2   2  1ayoB 0059-0069  BA
  144.3  45.1  10  1b25C 0041-0059  BGBBAABAAB
  100.4  59.2   1  1b25C 0189-0198  G
   42.6  45.5   2  1b33N 0041-0051  GB
  102.7  52.9   6  1b35A 0203-0217  GABBBB
   56.9   5.2   7  1b5eA 0113-0128  BAABAAB
   40.2   6.6   6  1b5eA 0192-0206  BAAAGB
  132.8  22.2   4  1b5qA 0021-0033  GBAB
   36.6  25.8   3  1b63A 0034-0045  GBA
   13.1  56.3   2  1b63A 0101-0111  AB
    7.9  12.3   4  1b63A 0178-0190  BAAB
   71.0  58.2   7  1b63A 0276-0291  BABBBBB
   25.1  27.8   6  1b77B 0060-0074  ABBAAB
   47.8  56.7   3  1b77B 0128-0139  GBA
   38.9  44.1   2  1bcoA 0118-0128  GB
   51.7  38.2   4  1bcsB 0060-0072  GBBB
   32.6  50.3   3  1bf2A 0212-0223  GBA
   30.6  27.4   2  1bf2A 0280-0290  GB
   18.8  40.5   3  1bf2A 0566-0577  BBE
    6.2  31.1   3  1bg6A 0020-0031  AGB
   40.6  41.4   3  1bg6A 0069-0080  ABA
   24.0   8.0   7  1bg6A 0091-0106  AABBBGB
   11.3  30.5   5  1bg6A 0120-0133  GBBBB
  139.1  30.0   5  1bg6A 0172-0185  AABAA
   40.7  18.4   6  1bheA 0029-0043  ABBBGB
   27.5  13.7   2  1bheA 0139-0149  GB
   34.4  41.5   5  1bm8A 0050-0063  AABBB
   27.9  27.2   2  1brtA 0044-0054  GB
  154.4  42.3   4  1brtA 0082-0094  GBBG
  148.7  49.6   4  1brtA 0106-0118  EAAA
   25.8  18.7   4  1brtA 0238-0250  BAAB
  136.0  58.4   8  1bu8A 0058-0074  BABBAABB
   18.5   2.6   4  1bu8A 0092-0104  ABBB
    8.9  25.2   5  1bu8A 0162-0175  GGABA
   23.0  32.4   3  1bvyF 0043-0054  AGB
   13.1  55.9   9  1bvyF 0090-0107  BAABBABGB
   49.8  49.9   3  1bvyF 0128-0139  AGB
  126.9  43.4   3  1byfA 0044-0055  GBB
  134.4  21.9   3  1byiA 0024-0035  GBB
   33.1  40.5   3  1byiA 0102-0113  ABA
  109.3  55.2   3  1byiA 0132-0143  GBB
  108.6  48.0   3  1byiA 0160-0171  GBB
  120.7  52.0   4  1byiA 0189-0201  BBBB
   32.9  26.4   3  1byrA 0020-0031  BAA
   31.9  44.5   2  1byrA 0047-0057  GB
  134.8  37.8   3  1byrA 0075-0086  GBB
  131.7  57.9   2  1byrA 0114-0124  BB
  171.9  47.3   5  1c0aA 0056-0069  ABBBG
   11.9  33.9   4  1c0aA 0198-0210  AGBA
   62.6  44.6   5  1c0aA 0339-0352  GBABB
   39.9  21.8   9  1c0aA 0412-0429  GABBAABBB
  129.0  49.5   6  1c0aA 0516-0530  ABGBBB
   33.2  39.9   2  1c0pA 0023-0033  GB
   53.8  54.4   2  1c0pA 0150-0160  GB
  115.2  40.2   3  1c1dA 0104-0115  GGA
   60.6  52.2   8  1c1dA 0163-0179  GAEBABGB
   26.4  40.0   2  1c1dA 0192-0202  GB
   29.6  20.8   2  1c3pA 0114-0124  GB
  143.4  19.4   4  1c3pA 0152-0164  GBAB
  143.5  37.6   5  1c3pA 0174-0187  AABAA
   23.1  29.1   4  1c3pA 0240-0252  BBBA
   46.9  33.8   3  1c3pA 0281-0292  EBB
   29.4  15.7   3  1c4oA 0021-0032  GBA
  136.7  37.6   3  1c4oA 0047-0058  GBB
   12.9   6.9   4  1c4oA 0071-0083  BAAB
  152.8  30.8   3  1c4oA 0123-0134  BAB
   27.5  48.4   2  1c4oA 0392-0402  BA
   40.7  30.4   2  1c4oA 0433-0443  GB
  134.0  23.5   4  1c4oA 0456-0468  AGBB
   19.2  17.7   4  1c4oA 0482-0494  GABA
   22.1  18.6   6  1c4oA 0530-0544  AABAAB
   29.2  41.2   2  1c4qD 0041-0051  GB
  109.8  22.7   6  1c5eB 0080-0094  AABGBA
   82.9  29.7   4  1c7kA 0022-0034  ABAA
   30.0  49.3   4  1c8nA 0169-0181  BBGB
   39.2  20.1   6  1c8uA 0043-0057  ABBAAB
  140.3  21.5   8  1c8uA 0209-0225  GBBAABBG
  147.2  32.4   5  1c9kB 0015-0028  EABAB
  146.4  33.3   4  1c9kB 0044-0056  BBAA
   10.7  25.9   3  1c9kB 0119-0130  BAB
   33.9  46.0   2  1c9kB 0159-0169  BA
  156.3  57.8   4  1cc8A 0023-0035  ABAA
  136.7  46.9   4  1cc8A 0057-0069  AGBB
   24.6  23.0   3  1ccwC 0048-0059  GBA
   24.6  28.4   5  1ccwC 0076-0089  GABGB
  115.7  49.9   3  1ccwD 0053-0064  GBB
  112.7  35.6   5  1ccwD 0080-0093  AGBAB
  148.9  31.2   4  1ccwD 0136-0148  BABB
   34.6  16.3   3  1ccwD 0160-0171  GBA
   37.8  23.1   4  1ccwD 0202-0214  GBBB
   45.5  29.5   3  1ccwD 0238-0249  GBA
   23.4  13.5   5  1ccwD 0274-0287  GBAAB
   22.9  12.9   3  1ccwD 0313-0324  GBA
   67.8  26.3   4  1cfrA 0079-0091  BBBA
   21.3  49.4  10  1cfrA 0119-0137  GBBBBBBBBA
   43.3  14.4   8  1cfrA 0214-0230  GBBGBAEB
   28.3   6.1   5  1cfzC 0102-0115  GABBA
   29.0  35.5   2  1cg2D 0050-0060  GB
   28.2  34.0   6  1cg2D 0132-0146  GBABBB
   24.1  42.7   2  1cg2D 0165-0175  BA
   36.8  11.6   7  1cg2D 0280-0295  BBABAAB
   30.5  13.6   7  1chdA 0025-0040  ABBAABB
   37.7   9.3   3  1chdA 0055-0066  BAB
  142.8  50.9   3  1chdA 0120-0131  EAA
   20.2  35.2   2  1chdA 0146-0156  GB
    4.0  31.8   4  1chdA 0170-0182  GABA
   11.0  45.2   4  1chmB 0031-0043  AGBA
   29.1  23.8   4  1chmB 0084-0096  BBBA
   15.8  23.8   4  1chmB 0133-0145  BAAB
   40.8  40.5   9  1chmB 0203-0220  BAABBBBGB
   12.0  24.5   5  1cjwA 0115-0128  BBGBA
   32.4  35.8   3  1cjwA 0136-0147  AGB
   18.6   2.8   4  1cl8A 0043-0055  BAAB
  130.8  16.9   4  1cr1A 0057-0069  AGBB
   30.7  33.1   4  1cr1A 0140-0152  AGBA
   30.1  21.9   2  1cr1A 0181-0191  GB
   23.7  51.9   2  1cr1A 0220-0230  BA
   30.4  36.5   2  1cs0G 0035-0045  GB
   24.6  33.4   3  1cs0G 0076-0087  GBA
  124.5  35.8   6  1cs0G 0134-0148  GBBBBB
  105.0  59.0   5  1cs0G 0193-0206  BAAGB
   23.6  31.3   2  1cs0G 0587-0597  GB
  121.0  31.4   6  1cs0G 0680-0694  GBBBBB
   31.3  41.3   2  1cs0G 0962-0972  GB
   27.0  25.2   4  1cs0G 1002-1014  GABA
  156.6  50.8   3  1ctfA 0037-0048  ABB
   25.1  27.5   2  1ctfA 0062-0072  GB
   51.5  20.4   4  1cv8A 0072-0084  GBBB
  109.7  51.5   3  1cv8A 0094-0105  GBB
  123.7  14.2   5  1cwvA 0408-0421  BABAA
   28.0  51.8   4  1cxqA 0060-0072  EBBA
   34.1  32.7   2  1cxqA 0086-0096  GB
  160.1   6.2   8  1cywA 0140-0156  BBBBGBBB
  117.2  25.1   4  1d02B 0030-0042  BGBA
  143.8  24.3   6  1d02B 0165-0179  EAAAAA
   30.3  42.9   5  1d0qA 0019-0032  AABBB
   12.8  15.6   5  1d2nA 0053-0066  BAABA
   41.7   4.3   3  1d2nA 0083-0094  GBA
   23.5  46.2   2  1d2nA 0117-0127  BA
   45.0  49.9   8  1d2nA 0153-0169  ABBBBBGB
   16.4  26.6   7  1d2nA 0178-0193  GAAAABA
  104.8  39.5   3  1d3yA 0167-0178  GBB
   19.3  33.0   3  1d4aD 0026-0037  AGB
   37.7  46.3   2  1d4aD 0088-0098  BA
   40.7  53.6   2  1d4oA 0016-0026  BA
   25.2  35.2   2  1d4oA 0047-0057  GB
   29.0  53.6   2  1d4oA 0092-0102  BA
  134.3  29.6   3  1d5tA 0023-0034  GBB
   25.6  19.6   5  1d5tA 0369-0382  ABBBA
  152.2  23.0   5  1d8wD 0086-0099  ABBEB
  110.3  44.6   3  1d8wD 0178-0189  GBB
  133.2  14.8   8  1d8wD 0214-0230  ABBBBAAA
   15.3  11.2   2  1d8wD 0254-0264  GB
   12.9  24.5   4  1d8wD 0279-0291  AABA
  154.2  28.0   5  1d8wD 0317-0330  GAAAA
   19.3  26.4   2  1dbwB 0021-0031  GB
  135.6  12.6   5  1dbwB 0067-0080  GBBBB
   15.3  12.3   3  1dbwB 0091-0102  GBA
  119.7  41.1   3  1dc1B 0148-0159  GBB
   25.1  14.3   4  1dc1B 0266-0278  GBBB
   32.4  18.4   4  1dc1B 0293-0305  GABA
   58.6  17.4   7  1dcsA 0229-0244  GGABBBB
  106.1  27.5   6  1dd9A 0154-0168  BABBAB
  134.3   7.3   4  1dd9A 0176-0188  GBAA
    1.4  16.7   5  1dd9A 0228-0241  BBBGB
  135.4  45.9   2  1dekA 0019-0029  BB
   32.8   4.6   5  1dekA 0159-0172  ABABA
   28.2  39.1   2  1dekA 0183-0193  GB
   32.9  43.1   2  1dfmA 0059-0069  GB
  129.8  21.8   6  1dfmA 0153-0167  GABABB
   87.6  39.6   1  1dfuP 0018-0027  G
  104.8  57.0   5  1dj0A 0036-0049  GBBBB
  105.6  15.4   4  1dj0A 0079-0091  BBAA
  131.6  30.0   4  1dmgA 0166-0178  ABBG
   23.6  41.1   2  1dmgA 0201-0211  BA
   16.0  44.9   4  1dmuA 0095-0107  BAAB
   79.2  16.4   8  1dp4A 0031-0047  BAABGBGB
   28.3  35.3   3  1dp4A 0071-0082  GBA
  120.1  35.4   3  1dp4A 0095-0106  GBB
   39.6  59.1   4  1dp4A 0139-0151  GBAA
   24.2  33.3   2  1dp4A 0174-0184  GB
   19.0   7.2   7  1dp4A 0224-0239  GBBAAAB
   36.4  33.8   4  1dp7P 0045-0057  BBGB
  150.8  56.3   6  1dqpB 0051-0065  AABABB
  143.6  38.2   5  1dqpB 0076-0089  ABABB
  148.0  56.4   4  1dqpB 0111-0123  ABAB
   24.1  18.7   4  1dqpB 0135-0147  BAAB
   11.5   8.2   5  1ds1A 0051-0064  EBAAG
   34.7  54.7   1  1ds1A 0100-0109  E
  176.3  57.5   4  1dvoA 0099-0111  BBBG
  113.2  57.4   6  1dzfA 0066-0080  BAABBB
   23.7  35.0   3  1dzfA 0098-0109  GBA
  149.2   5.0   4  1e0cA 0100-0112  GBAB
  157.8  20.8   4  1e0cA 0241-0253  GBAB
  149.1  28.8   5  1e2kB 0022-0035  BBAAA
   20.0  43.3   8  1e2kB 0143-0159  BBBBBBGB
   39.4  30.2   5  1e58A 0042-0055  GBBBA
  124.6  13.4   6  1e58A 0068-0082  GAAABB
  127.2  39.7   3  1e58A 0169-0180  GBB
  133.5  51.8   6  1e58A 0199-0213  BBBBBG
  142.9  23.9   3  1e5kA 0041-0052  BAB
   17.7  37.3   5  1e5kA 0083-0096  ABBEA
   53.6  55.2   2  1e5kA 0159-0169  GB
   33.9  46.0   3  1e6uA 0049-0060  GBA
   41.5  27.6   3  1e6uA 0092-0103  GBA
   45.5  27.9   2  1e6uA 0149-0159  GB
   10.9  15.0   3  1e6uA 0189-0200  GBA
    8.8  31.5   4  1e6uA 0259-0271  GBAB
   49.2  20.6   6  1e9rF 0028-0042  BBABBB
   30.8  41.0   2  1e9rF 0075-0085  GB
   42.7   8.4   5  1e9rF 0092-0105  BBAAB
  129.1  38.7   6  1e9rF 0231-0245  BAABBB
  162.0   5.8   8  1e9rF 0267-0283  BBBBAABB
  135.9  21.0   4  1e9rF 0394-0406  BBBG
   70.9  57.3   3  1eayD 0023-0034  BBB
  156.6  13.0   7  1eayD 0054-0069  AABBAAA
   97.7  59.4   3  1eejA 0007-0018  GBB
   93.9  55.1   1  1eejA 0109-0118  G
  156.7  53.2   5  1eerC 0017-0030  BBABB
   21.3  29.0   3  1efdN 0060-0071  GBA
   42.6  22.6   4  1egwC 0033-0045  GBBB
  138.5  14.9   5  1ei9A 0029-0042  BBGBB
  143.8  49.1   5  1ei9A 0095-0108  BABBB
   31.6  23.5   2  1ekqA 0034-0044  GB
   16.0  40.8   3  1ekqA 0052-0063  ABA
  117.5  39.3   3  1ekqA 0082-0093  GBB
   23.3   4.0   4  1ekqA 0109-0121  BBBA
   21.1  31.9   2  1ekqA 0156-0166  GB
   44.9  27.9   2  1eluA 0120-0130  GB
  171.0  45.1   5  1eluA 0144-0157  ABBAA
   29.8  15.2   7  1eluA 0177-0192  BBBABBB
  135.9  48.5   3  1eluA 0310-0321  BAA
   21.6  32.1   3  1eokA 0072-0083  AGB
   13.5  42.3   4  1eokA 0197-0209  AABA
   37.4  23.0   4  1epuA 0175-0187  GBBB
   48.0  11.4   6  1epuA 0555-0569  BBBAGB
  138.2  16.4   4  1eq2I 0017-0029  GBAB
   24.6  21.4   7  1eq2I 0036-0051  AAABBBA
   22.5  52.8   8  1eq2I 0057-0073  GBBAEBBA
  128.4  30.9   3  1eq2I 0102-0113  GBB
  149.3  25.2   4  1eq2I 0152-0164  BABB
   85.9  26.3   4  1eq2I 0189-0201  GBBB
   87.5  42.8   5  1eq2I 0249-0262  GBEBB
   11.6  45.4   8  1es5A 0042-0058  BAABBAAB
   41.0   7.6   4  1es9A 0031-0043  BBBA
   46.8  40.0  10  1es9A 0080-0098  AGAABGBBBA
    4.7  17.5   4  1es9A 0122-0134  BAAB
  136.8  32.7   4  1es9A 0159-0171  BGAA
  110.1  47.3   4  1escA 0046-0058  AGBB
    6.7  17.0   4  1escA 0170-0182  BAAB
   14.3  20.7   3  1escA 0232-0243  AGB
   32.8  46.2   6  1eteD 0019-0033  ABBAAB
   58.1  37.5  10  1eu1A 0065-0083  BBAAABGAGB
   45.3  32.0   3  1eu1A 0131-0142  GEB
   34.1  51.5   2  1eu1A 0172-0182  BA
   26.7  54.0   2  1eu1A 0208-0218  GB
   33.5  32.8   2  1eu1A 0226-0236  GB
   83.6  39.6   1  1euwA 0073-0082  G
  111.2  50.3   3  1ev7B 0202-0213  BBG
   93.0  50.1   1  1ev7B 0239-0248  G
   51.8  27.2   5  1evlD 0165-0178  GBABB
   36.5  13.1   4  1evlD 0202-0214  GBBB
  133.1  18.7   3  1evlD 0319-0330  GBB
   15.4  15.8   3  1evlD 0342-0353  GBA
   19.8  28.3   7  1ew4A 0018-0033  BABABBB
   19.7  16.2   4  1eziB 0037-0049  GABA
   14.9  16.7   2  1eziB 0059-0069  GB
  163.5  23.9   9  1eziB 0115-0132  ABBAAAGBB
   80.8  42.7   1  1f00I 0247-0256  G
   20.9  32.2   3  1f0kB 0027-0038  AGB
  126.3  30.6   3  1f0kB 0049-0060  GBB
   23.2  43.0   3  1f0kB 0090-0101  GBA
  116.0  37.4   3  1f0kB 0113-0124  GBB
   23.3  40.0   2  1f0kB 0136-0146  BA
   16.3  24.1   5  1f0kB 0229-0242  GBAAB
   22.5  51.1   2  1f0kB 0249-0259  BA
  128.4  37.7   3  1f0kB 0268-0279  GBB
   30.1  32.8   2  1f0xB 0063-0073  GB
    9.4  35.7   6  1f0xB 0294-0308  BABBBA
   41.1  45.6   2  1f0xB 0382-0392  BA
   57.7  22.0   5  1f0xB 0407-0420  AABAB
  100.4  16.3   3  1f2tB 0021-0032  GGA
   76.1  45.4   4  1f2tB 0074-0086  GBBA
    4.0  56.1   2  1f2tB 0107-0117  BA
   54.7  29.6   4  1f2tB 0123-0135  BABB
   34.7  58.6   2  1f35B 0129-0139  BA
  161.6  49.5   5  1f3vA 0048-0061  EBAAA
  117.9  57.1   6  1f3vA 0102-0116  GBABBB
   14.1  54.4   3  1f5nA 0028-0039  BAB
   27.9  25.7   2  1f5nA 0117-0127  BA
  127.8  52.4   3  1f5nA 0224-0235  BAB
  104.7  24.3   8  1f86A 0068-0084  GBBBABAB
  124.5  31.9   3  1f9vA 0077-0088  GBB
   47.3  39.5   3  1f9vA 0121-0132  AGB
   43.3   2.8   6  1fc6A 0054-0068  AGBAAB
   18.6  35.2   4  1fc6A 0249-0261  BABE
   19.5  47.6   3  1fc6A 0303-0314  GAB
   47.7  39.0   8  1fcqA 0093-0109  BABAABAB
    9.5   6.8   4  1fcqA 0170-0182  BAAB
   91.7  52.0   1  1feuA 0016-0025  G
   22.8  27.8   4  1feuA 0046-0058  EAAB
    4.4  32.9   6  1fg7A 0090-0104  BBBGAB
   17.1  19.6   2  1fg7A 0115-0125  GB
    5.5  17.5   4  1fg7A 0170-0182  BGAB
   19.5   8.5   7  1fiuD 0078-0093  AAAABBE
   20.3  28.3   6  1fiuD 0203-0217  BBEBBB
   35.5  18.2   7  1fiuD 0227-0242  BEBGABA
   29.5  37.0   2  1fjhB 0019-0029  GB
   33.6  40.1   4  1fjhB 0098-0110  BBGB
   41.4  28.7   2  1fjhB 0171-0181  GB
   33.1  33.8   6  1fm0E 0018-0032  ABAABA
  122.9  58.8   2  1fm0E 0068-0078  BB
   27.8  10.7   7  1fm2B 0165-0180  AGABABE
   26.2  14.2   2  1fn9A 0119-0129  EE
   42.9  38.2   7  1fnnB 0033-0048  BBGABBB
   18.6  35.7   5  1fnnB 0064-0077  AABAB
  108.1  58.1   3  1fnnB 0118-0129  GBB
  142.9  51.3   9  1fnnB 0145-0162  BAAAAGEBA
  148.1  11.0   8  1fo8A 0021-0037  BABAAABB
    6.8  19.0   5  1fo8A 0091-0104  AAGBA
   10.1  19.5   7  1fo8A 0268-0283  GBGAABA
   41.3  37.6   3  1fobA 0034-0045  GBA
   19.1  20.8   2  1fobA 0067-0077  GB
   32.6  27.6   5  1fobA 0119-0132  GBBBA
    4.7  14.6   7  1fobA 0162-0177  BABABBB
   29.8  40.4   9  1fobA 0194-0211  GABBAAABA
  114.9  44.0   3  1fobA 0233-0244  GBB
    4.9   2.0   4  1fp2A 0204-0216  BAAB
    6.6  26.2   7  1fp2A 0270-0285  ABGGBBB
   20.9  33.7   3  1fp2A 0326-0337  GBA
   33.1  49.2   3  1fpzC 0065-0076  GBA
   29.0  29.8   2  1fpzC 0094-0104  GB
  143.9  33.4   4  1fpzC 0126-0138  AGBB
   38.3  34.3   2  1fs0G 0086-0096  GB
  128.9  44.4   3  1fs0G 0106-0117  EEB
   25.9   7.5   4  1fs0G 0139-0151  GABA
   46.1  47.6   5  1fsgC 0065-0078  BGBBB
   51.9  19.5  10  1fsgC 0096-0114  AGBBBABBAB
   15.0   1.1   4  1fsgC 0162-0174  AGBA
   11.7  38.5   6  1ftrD 0092-0106  AABBGB
   55.1  51.5   4  1ftrD 0123-0135  GGAB
  155.3  54.6   4  1fviA 0053-0065  BBBG
  148.8  59.1   5  1fxkC 0039-0052  BGABG
   48.9  40.8   2  1fyeA 0055-0065  GB
   46.4  50.9   2  1fyeA 0074-0084  BA
   24.7  48.5   2  1fyeA 0107-0117  GB
   19.3  17.6   4  1fyeA 0176-0188  BAAB
   68.7  31.7   8  1g3kA 0154-0170  BAABBABB
   57.3  53.8   3  1g5aA 0120-0131  GBA
   33.3  25.4   2  1g5aA 0170-0180  GB
   20.8  28.6   3  1g5aA 0273-0284  GBA
   47.8  19.1   4  1g5aA 0314-0326  BAAB
   51.8  38.3   7  1g5aA 0371-0386  ABBBBGB
   13.9  54.3  10  1g5aA 0418-0436  GABBGBABBB
   18.5  38.9   4  1g5aA 0471-0483  AAEE
  127.4  31.3   3  1g5hA 0362-0373  GBB
   16.4  26.3   3  1g5hA 0388-0399  GBA
   82.1  46.8   1  1g5hA 0403-0412  G
  129.3  37.3   3  1g5tA 0050-0061  GBB
   28.7  45.8   2  1g5tA 0075-0085  GB
   24.8  20.7   6  1g5tA 0111-0125  ABAABA
   15.7  20.4   5  1g5tA 0144-0157  BBAAB
   34.9  47.4   2  1g5tA 0165-0175  BA
   30.8  45.3   2  1g60B 0084-0094  GB
   29.9  52.5   5  1g60B 0204-0217  BBBGB
   20.8  16.7   2  1g60B 0228-0238  GB
   25.9  37.1   2  1g61A 0039-0049  GB
   26.4   2.8   4  1g61A 0086-0098  GBBB
   14.9  38.8   2  1g61A 0130-0140  GB
   50.4  49.4   3  1g61A 0174-0185  GBA
   17.4   9.1   4  1g66A 0027-0039  BBGB
   12.9  15.3   4  1g66A 0073-0085  BAAB
   15.3  27.5   4  1g8aA 0090-0102  EAAB
  144.8  52.0   4  1g8aA 0114-0126  ABAA
   13.7  43.9   2  1g8aA 0197-0207  AB
  148.3  12.8   5  1g8kG 0181-0194  AGBAB
   27.3  50.3   2  1g8kG 0219-0229  BA
  137.2  13.9   9  1g8kG 0402-0419  GABGBBGBE
   13.5  34.1   4  1g8kG 0441-0453  GBEA
   37.6  34.6   2  1g8kG 0688-0698  BA
    5.9  42.2   4  1g8mB 0134-0146  AAAB
  140.9  32.9   3  1g8mB 0253-0264  GBB
  167.7  37.6   7  1g8mB 0305-0320  BAAAABG
   47.0  16.3   3  1g8mB 0423-0434  BBB
   35.4  32.4   2  1g8mB 0574-0584  GB
   61.9  53.4   1  1g8pA 0165-0174  G
  121.8   9.1   6  1ga6A 0047-0061  GBBBBB
   11.0  11.3   4  1ga6A 0119-0131  GABA
   43.3  39.7   2  1ga6A 0155-0165  GB
   27.9  29.8   7  1gciA 0014-0029  GBAGBGB
   24.8  15.7   4  1gciA 0109-0121  AGBA
   37.2  40.9   2  1gciA 0138-0148  GB
   39.6  45.2   3  1gheA 0117-0128  GBA
   36.9  51.3   2  1gheA 0139-0149  GB
  153.2  48.1   6  1gjwA 0008-0022  BAGBBA
   45.0  54.6   3  1gjwA 0127-0138  GBA
   39.1  32.4   2  1gjwA 0189-0199  GB
   29.1  17.0   4  1gjwA 0400-0412  BAAB
  136.1  49.5   4  1gjwA 0450-0462  BABB
  115.1  23.0   5  1gk9B 0166-0179  ABABB
   53.4  48.7   3  1gkmA 0015-0026  BBB
   97.0  57.8   1  1gkmA 0123-0132  G
   28.1  34.5   4  1gmlC 0071-0083  AGBA
   32.8  36.1   2  1gmlC 0094-0104  GB
  138.2  32.9   3  1gmuA 0090-0101  GBB
  134.4  27.0   4  1gmuA 0115-0127  AGBB
   35.4  52.8   3  1gmxA 0013-0024  GAB
  136.5  37.9   6  1gmxA 0049-0063  BBAABB
  156.8   9.7   4  1gmxA 0076-0088  GBAB
   19.5   9.7   5  1gnlB 0247-0260  BGAGB
  131.3  46.8   3  1gnlB 0293-0304  GBB
   66.8  32.6  10  1gnlB 0348-0366  BBBBBBABBE
   32.3  36.0   4  1gnlB 0382-0394  GABA
  134.4  36.4   4  1gnlB 0410-0422  BBAA
   42.7   7.7   5  1gnlB 0495-0508  GBBGB
   33.9  55.5   2  1gnyA 0067-0077  GB
  107.1   9.8   8  1gp6A 0274-0290  GGABBBBB
   25.4  22.8   5  1gpjA 0063-0076  ABAAB
   50.4  48.9   6  1gpjA 0157-0171  EBAAAB
    8.7  12.8   3  1gpjA 0184-0195  EBA
   26.6  45.3   2  1gpjA 0222-0232  BA
  146.5  30.4   6  1gpjA 0248-0262  BABBBB
   31.0  29.9   2  1gqeA 0154-0164  GB
   12.0  32.3   5  1gqiB 0086-0099  AEAAB
   28.2  57.8   7  1gqiB 0128-0143  GBBABGB
   44.8  35.6   2  1gqiB 0226-0236  GB
   49.9  32.7   2  1gqiB 0309-0319  GB
  140.0  35.4   7  1gqiB 0338-0353  BGABBAA
  134.4  38.7   5  1gs5A 0027-0040  ABABB
  127.0  27.4   3  1gs5A 0090-0101  GBB
   35.3  31.7   2  1gs5A 0134-0144  GB
   29.5  19.5   2  1gs5A 0167-0177  GB
  126.0  35.1   3  1gs5A 0223-0234  GBB
   32.0  39.5   2  1gsaA 0026-0036  GB
   26.5  41.4   2  1gsaA 0103-0113  GB
   34.5  53.0   3  1gsaA 0260-0271  GBA
   31.4  51.9   9  1gu7A 0155-0172  ABBBBBGAB
   31.8  27.9   2  1gu7A 0186-0196  GB
    8.2  26.7   3  1gu7A 0210-0221  GBA
   27.0  20.6   5  1gu7A 0259-0272  BBBGB
   60.1  55.5   2  1gu7A 0287-0297  GB
   49.8  27.7   3  1gveB 0029-0040  GBA
   54.6  28.0   6  1gveB 0151-0165  GBBBBA
   38.1  31.9   2  1gveB 0181-0191  GB
   37.4  25.6   4  1gvnB 0052-0064  GGBB
  133.7  35.4   3  1gvnB 0104-0115  GBB
   14.4  22.8   3  1gvnB 0129-0140  AGB
    4.5   9.2   4  1gvnB 0190-0202  GABA
   30.7  33.6   5  1gxuA 0059-0072  BBAAB
  132.9  50.7   6  1h0hB 0080-0094  AABAAA
   39.4  22.0   6  1h0hB 0176-0190  AABAAB
   17.7  29.6   6  1h16A 0358-0372  EBBABB
   42.8  36.3   3  1h16A 0389-0400  GAB
  151.3  54.7   4  1h16A 0404-0416  GBAA
   37.2  16.4   6  1h2bA 0177-0191  ABBBGB
   13.4   4.5   3  1h2bA 0204-0215  BAB
   17.0  12.5   3  1h2bA 0225-0236  GBA
   57.6  56.3   2  1h2bA 0295-0305  GB
   36.3  17.2   5  1h2bA 0343-0356  GABBE
  120.0  54.7   4  1h32A 0177-0189  AABG
   44.6  23.3   4  1h4xB 0034-0046  GABA
   41.9  38.5   2  1h4xB 0068-0078  GB
   37.1  53.1   1  1h5wB 0055-0064  G
   62.6  18.3   4  1h5wB 0267-0279  GBAB
    8.5  20.4   5  1h6dK 0142-0155  BAABA
   18.7  20.1   2  1h6dK 0168-0178  GB
  119.2  32.6   3  1h6dK 0195-0206  GBB
   34.2  38.0   5  1h6hA 0009-0022  BBAAB
   14.4  36.6   3  1hdhB 0098-0109  AGB
  161.4  25.3   6  1hdhB 0189-0203  BBAABB
   32.8  40.9   2  1hdoA 0021-0031  GB
   22.4  43.4   4  1hdoA 0060-0072  BGBA
   56.4  37.1   3  1hdoA 0096-0107  GBA
    7.2  32.5   2  1hdoA 0137-0147  GB
   29.8  34.5   9  1hdoA 0183-0200  AABAAABGB
   54.8  34.7   2  1hf2C 0064-0074  GB
   25.5  27.7   3  1hi9B 0044-0055  GBA
   14.4   8.6   5  1hi9B 0158-0171  ABBGB
  158.6  39.0   4  1hi9B 0228-0240  ABBG
   55.2  39.4   3  1hj6A 0117-0128  GBA
   10.6  17.6   3  1hj6A 0215-0226  GBA
   71.5  28.8   8  1hj6A 0312-0328  GEAAABBB
   48.0  42.7   3  1hk8A 0259-0270  GBB
   43.0  19.4   2  1hk8A 0429-0439  GB
   22.4  35.8   2  1hk8A 0525-0535  BA
  148.2  53.4   3  1hn0A 0098-0109  GBB
   31.0  25.5   2  1hp1A 0043-0053  GB
   23.3  40.5   3  1hp1A 0077-0088  GBA
   24.1  19.4   5  1hp1A 0175-0188  AAGBA
   26.2  37.9   7  1hp1A 0209-0224  BBBGABA
    9.7  50.8   3  1hp1A 0358-0369  GBA
   16.9  38.6   2  1hq0A 0207-0217  BA
   32.1  24.4   7  1hqz7 0019-0034  GABAABA
   33.1  51.1   5  1hqz7 0105-0118  BBGBA
   49.8  37.2   2  1hr6F 0071-0081  GB
   35.1  19.5   7  1hr6F 0290-0305  BGGEABA
  119.7  32.4   3  1hruA 0014-0025  GBB
   87.1  54.8   8  1hruA 0045-0061  GBBAAAEB
  150.5  37.1   5  1hruA 0082-0095  ABBEA
  157.9  32.0   5  1htwA 0023-0036  GBABB
  126.8  20.1   4  1hw7A 0144-0156  BABB
   13.9   9.9   4  1hyhA 0018-0030  GABA
   38.7   5.9   5  1hyhA 0047-0060  BABBB
    2.9  13.0   4  1hyhA 0107-0119  GBAB
  123.9  30.5   3  1hyhA 0240-0251  GAG
  156.0  57.8   9  1hyoA 0331-0348  AAGBBBBBG
   65.9  52.8   1  1i0rA 0054-0063  G
   12.9  23.7   3  1i12B 0122-0133  GBA
  161.8  15.9   5  1i1qA 0024-0037  EABBG
   23.9  24.7   6  1i1qA 0081-0095  ABBBGB
   47.8  30.5   4  1i1qA 0282-0294  BBBA
   17.8  33.8   3  1i1wA 0008-0019  GBA
   47.3  48.6   2  1i1wA 0034-0044  BA
   27.1  22.5   2  1i1wA 0071-0081  GB
   14.8  12.0   5  1i1wA 0114-0127  BGABA
    2.7   9.0   4  1i1wA 0158-0170  BAAB
   33.3  29.2   4  1i1wA 0222-0234  AGBA
  153.8  57.3   3  1i1wA 0252-0263  BAA
   21.5  32.8   2  1i24A 0029-0039  GB
   46.9  13.7   4  1i24A 0070-0082  GBBB
   39.5  40.0   3  1i24A 0094-0105  GBA
   24.8  15.5   4  1i24A 0139-0151  BAAB
   48.3  33.8   2  1i24A 0205-0215  GB
   78.7  32.5   3  1i24A 0254-0265  GBB
   32.5  21.8   7  1i24A 0285-0300  BBBBBGB
   91.8  38.0   6  1i24A 0318-0332  AGBBBB
   25.3  52.4   5  1i2kA 0150-0163  ABABA
   22.0  45.1   3  1i2kA 0206-0217  BAB
   14.7  32.0   3  1i36B 0016-0027  AGB
   21.2   7.1   4  1i36B 0073-0085  ABAB
  118.0  25.4   3  1i36B 0136-0147  GBB
  117.8  30.5   3  1i58A 0020-0031  GBB
   26.9  24.2   3  1i58A 0160-0171  AGB
   24.7  24.2   3  1i60A 0021-0032  GBA
   77.8  32.1   3  1i60A 0052-0063  BAB
   29.6  30.5   3  1i60A 0091-0102  GBA
   51.6  40.8   2  1i60A 0130-0140  GB
  137.4  25.7   4  1i60A 0159-0171  GBAA
   36.1  15.4   4  1i60A 0232-0244  GBAA
   43.6  30.5   6  1i7dA 0012-0026  ABBBBB
   38.3  49.2   2  1i7dA 0089-0099  BA
   28.3  22.3   8  1i8nB 0072-0088  BABBBBBA
   45.7  31.1   8  1i9zA 0043-0059  ABBBBBBA
  120.8  26.1   6  1i9zA 0090-0104  BABEBB
   30.4  26.4   3  1id0A 0054-0065  BAA
   53.2  29.7   2  1id0A 0117-0127  GB
  124.5  31.3   3  1id1B 0020-0031  GBB
  139.4  24.1   5  1id1B 0042-0055  EAABB
   25.8  19.5   3  1id1B 0091-0102  GAB
   26.0  11.9   4  1id1B 0111-0123  AGBA
  112.6  46.6   3  1ii5A 0037-0048  GBB
   18.8   6.3   4  1ii5A 0058-0070  GABA
   26.0  38.0   2  1ii5A 0129-0139  GB
    2.7  15.5   5  1ii5A 0147-0160  BAABA
  121.4  21.7   5  1ii5A 0167-0180  BAAAG
  100.3  20.5   3  1iibB 0025-0036  GBB
   19.1  33.0   3  1iibB 0044-0055  ABA
  165.0  10.9   5  1iibB 0065-0078  BAABB
  124.1  17.3   6  1in4A 0042-0056  GBBBBB
  113.2  32.1   3  1in4A 0070-0081  GBB
   28.2  13.7   5  1in4A 0094-0107  BBBGB
   49.8  31.4   5  1inlD 0082-0095  BABBA
   14.0  13.1   5  1inlD 0105-0118  BAABA
   31.3  30.0   2  1inlD 0220-0230  BA
   18.3  32.0   6  1io0A 0028-0042  GBAABA
   19.0   8.1   6  1io0A 0057-0071  ABAABA
    9.2   6.3   5  1io0A 0086-0099  BAABA
   16.4  19.3   5  1io0A 0114-0127  BAABA
   15.0  18.3   5  1io0A 0144-0157  BAABA
   55.2  37.1   4  1iq4A 0056-0068  GBBB
  144.2  48.0   5  1iqzA 0055-0068  BAAGA
  152.3  57.2   8  1iujA 0021-0037  AAAAABBG
   25.3  31.6   2  1iuqA 0123-0133  GB
   43.5  45.5   3  1iuqA 0216-0227  EGB
   60.2  30.2   2  1ixhA 0022-0032  GB
   17.9  31.8   4  1ixhA 0042-0054  GABA
   95.4  53.8   1  1ixhA 0062-0071  G
  162.0  29.6   3  1ixhA 0181-0192  BBG
  173.2  23.2   4  1ixlA 0058-0070  GBAA
   12.0   6.5   3  1izcA 0057-0068  GBA
   24.5   6.0   4  1izcA 0087-0099  GGAB
  135.3  31.0   6  1izcA 0193-0207  BAABAB
   97.5  49.5   3  1izcA 0241-0252  GBB
   40.0  51.8   2  1j24A 0020-0030  GB
   25.0  52.7   2  1j24A 0069-0079  BA
  118.3  21.9   4  1j24A 0102-0114  AGBB
   17.7  11.6   3  1j27A 0031-0042  BBB
   39.1  24.0   4  1j27A 0075-0087  AEGB
  126.3  34.2   3  1j3aA 0019-0030  GBB
    9.5  46.4   3  1j3wB 0022-0033  GBA
   83.7  43.4   1  1j5uA 0077-0086  G
  169.7  23.6   4  1j5wB 0050-0062  BBEB
   46.0  27.3   2  1j5yA 0101-0111  GB
   40.6  23.8   6  1j6rB 0174-0188  AAABBB
   82.7  45.1   6  1j7dA 0019-0033  EBEAGA
   75.9  11.2   5  1j7xA 0053-0066  GBAAB
   33.4  42.7   3  1j7xA 0133-0144  ABA
   16.5  54.4   8  1j7xA 0159-0175  ABBABAGB
   28.0  44.3   3  1j7xA 0222-0233  GAB
   35.7  41.3   5  1j83A 0145-0158  BAABA
   85.7  21.3   4  1j98A 0064-0076  ABAA
   28.0  37.7   2  1jayA 0018-0028  GB
  146.5  16.9   4  1jayA 0043-0055  EBBB
   36.8  32.5   2  1jayA 0059-0069  BA
  144.2  16.5   4  1jayA 0118-0130  GBAA
  128.8  32.9   3  1jayA 0165-0176  BBG
   82.0  10.4   7  1jb0A 0100-0115  BAAABBB
   44.1  12.8   5  1jb0D 0070-0083  GBAAB
   38.4  59.6   2  1jb3A 0007-0017  BA
  160.6  29.7   4  1jb7A 0214-0226  BABB
  142.4   8.3   4  1jbeA 0022-0034  GBAB
   34.0   2.0   5  1jbeA 0041-0054  AEGBA
   26.9  50.4   3  1jdcA 0044-0055  GBA
   31.9  28.6   2  1jdcA 0100-0110  GB
   29.3  54.9   3  1jdcA 0206-0217  AAB
   15.7  46.3   3  1jdcA 0319-0330  BBE
   27.7  31.7   2  1jdwA 0132-0142  GB
   22.9  40.6   2  1jdwA 0201-0211  GB
   26.4  11.7   4  1jdwA 0280-0292  BAAB
   32.9  44.9   2  1jdwA 0328-0338  GB
   30.5  31.2   2  1jdwA 0381-0391  GB
   48.6  52.6   4  1jetA 0038-0050  BBBA
   53.3  35.0   2  1jetA 0381-0391  GB
    7.4  33.6   4  1jetA 0401-0413  GBBA
   22.4  15.2   4  1jeyA 0072-0084  GBAB
  150.6  52.0   4  1jeyA 0151-0163  BABB
   90.1  55.4   1  1jeyA 0191-0200  G
   97.8  55.9   1  1jeyA 0387-0396  G
   23.7  26.7   4  1jeyB 0043-0055  GBAB
   35.6  34.8   6  1jeyB 0117-0131  BGBBBA
   94.9  45.1   2  1jeyB 0381-0391  AG
  136.1  40.1   7  1jg1A 0082-0097  GBBBGBB
  134.4  39.9   3  1jg1A 0108-0119  GBB
  128.9  15.3   4  1jg1A 0132-0144  GBAA
  120.3  58.0   2  1jhsA 0079-0089  AG
   22.9  35.2   2  1jidA 0051-0061  GB
  137.0  20.9   4  1jixA 0027-0039  AGBB
  137.7  43.8   4  1jixA 0084-0096  BABB
  156.5  19.6   5  1jixA 0143-0156  AABAA
  173.8  54.2   6  1jixA 0198-0212  BGAGBB
   12.6  38.4   3  1jixA 0270-0281  BAB
  148.9  24.4   3  1jkeB 0111-0122  BAB
   22.4  29.4   5  1jl1A 0053-0066  BABBB
   15.6  17.8   4  1jmkC 0034-0046  BAAB
  117.2  43.8   3  1jmkC 0090-0101  GBB
   28.0  19.2   2  1jmvA 0024-0034  GB
  148.9  45.5   4  1jmvA 0070-0082  BBBB
   40.1  38.2   3  1jmvA 0096-0107  GBA
   13.6  16.4   4  1jmvA 0122-0134  ABAB
  109.5  48.5   3  1jnrA 0043-0054  GBB
   40.9  37.4   3  1jnrA 0274-0285  AGB
  115.5  38.3   4  1jnrA 0322-0334  GABB
   26.0  27.8   2  1jo0B 0065-0075  GB
  116.7  18.6   8  1josA 0021-0037  BBBAAAEB
   15.6  54.9   6  1josA 0081-0095  GBABBB
   43.3   2.7   4  1jqlB 0010-0022  BBBA
   51.1  36.2   4  1jqlB 0039-0051  BGBA
  160.4  31.9   8  1jqlB 0064-0080  BBBAAGBB
  147.0  38.3   4  1jqlB 0098-0110  BBAA
   37.3  25.4   3  1jr2B 0041-0052  AGB
  155.5  16.9   7  1jr2B 0147-0162  BBBBABB
  134.3  31.0   4  1jr2B 0173-0185  AGBB
   45.6  28.0   4  1jr2B 0203-0215  EBBA
   35.5  46.8   5  1jr7A 0069-0082  BAABG
  158.9  11.5   6  1jtvA 0047-0061  GBBBGA
   55.9  29.8   7  1jtvA 0073-0088  BAAGBBA
   37.1  30.4   3  1jtvA 0127-0138  GBE
   42.4  33.3   4  1jtvA 0169-0181  AAGB
   22.6  47.3   6  1jtvA 0240-0254  BABBBA
  158.5  29.0   4  1ju2A 0041-0053  AABB
  105.2  33.9   4  1ju2A 0160-0172  GBBB
  172.0  31.8   5  1ju2A 0198-0211  BBAAA
   81.7  53.6   1  1juhD 0242-0251  G
   44.0  53.3   8  1juvA 0053-0069  BABBBBGB
  120.6  34.5   3  1juvA 0096-0107  GBB
   34.6  46.6   2  1juvA 0134-0144  BA
   26.0  14.6   3  1jw9B 0048-0059  GBA
   10.3  10.3   4  1jw9B 0092-0104  BAAB
   21.8  51.0   2  1jw9B 0116-0126  BA
  121.4  34.8   3  1jw9B 0140-0151  GBB
  121.6  35.6   3  1jx6A 0068-0079  GBB
   28.2   5.5   3  1jx6A 0098-0109  GBA
   39.7  16.8   3  1jx6A 0122-0133  BAB
   35.8  47.0   5  1jx6A 0166-0179  BBBGB
   51.2  44.4   2  1jx6A 0199-0209  GB
   16.8  34.9   5  1jx6A 0226-0239  BABBA
   11.5  16.5   5  1jx6A 0251-0264  GAAAB
   25.8  20.6   4  1jx6A 0273-0285  GABA
   15.8  37.8   6  1jx6A 0300-0314  GBBBBA
  141.7  23.8   4  1jy1A 0094-0106  ABAA
   63.4  21.0  10  1jyaB 0061-0079  ABBBABAABB
   38.1  30.2   2  1jyeA 0085-0095  GB
  123.6  29.8   5  1jyeA 0111-0124  AGBAB
  168.4  27.0   5  1jyeA 0134-0147  AGGBB
  134.5  24.0   4  1jyeA 0172-0184  GBAB
   33.7  10.5   5  1jyeA 0203-0216  GBBBA
   19.8  33.8   5  1jyeA 0230-0243  GBBBA
   15.6  18.8   8  1jyeA 0255-0271  GBBBGAAB
   26.1  35.6   6  1jyeA 0304-0318  GABBBE
   35.4  31.4   5  1jyhA 0035-0048  GBBBA
  101.0  57.5   4  1jyhA 0113-0125  ABAA
  129.8  24.7   4  1jykA 0064-0076  GBAB
   39.4  29.8   2  1jykA 0087-0097  GB
   65.9  17.9   3  1jyoD 0072-0083  GAE
   47.2  49.1   3  1jz8C 0377-0388  GBA
   32.3  27.6   2  1jz8C 0400-0410  GB
  137.2  49.9   3  1jz8C 0553-0564  BAA
  131.5  29.2   3  1jztA 0079-0090  GBB
  136.3  58.7   5  1jztA 0158-0171  AAABB
  129.7  27.4   3  1k0iA 0019-0030  GBB
   25.6  50.9   2  1k0iA 0111-0121  GB
  137.3  38.0   5  1k1xB 0035-0048  BAABB
   27.4  46.1   3  1k1xB 0132-0143  GBA
   22.7   8.8   6  1k32F 0710-0724  AGBBGB
  108.2  18.6   3  1k32F 0844-0855  GGA
   19.7  23.9   3  1k32F 0946-0957  GAE
   45.5  11.2   3  1k3sA 0060-0071  BAB
  120.1  38.4   3  1k4iA 0019-0030  GBB
   20.3  13.5   2  1k4iA 0201-0211  GB
   34.8  33.7   7  1k4nA 0030-0045  GBBAAAB
   28.5  37.5   3  1k77A 0022-0033  GBA
   37.6  40.6   2  1k77A 0047-0057  GB
   26.4  38.8   3  1k77A 0092-0103  GBA
   50.1  29.2   2  1k77A 0131-0141  GB
  145.4  19.3   4  1k77A 0163-0175  GBAA
  124.7  26.8   5  1k77A 0226-0239  GBABB
   29.2   2.8   5  1k7cA 0055-0068  BBBGB
   33.1  34.4   2  1k7cA 0119-0129  GB
   17.1   7.1   2  1k7cA 0157-0167  GB
  121.6  41.2   3  1k7jA 0021-0032  GBB
  161.7  31.0   5  1k7jA 0086-0099  ABBEG
   12.5  21.4   4  1k7jA 0160-0172  AABA
   55.7   0.7   7  1k8kD 0019-0034  GBBBBBB
  119.3  11.1   7  1k8kD 0129-0144  GBBGBBB
   66.4  31.9   6  1k8kD 0185-0199  ABAABB
   22.1  55.4   3  1k8uA 0058-0069  AAB
  160.2  30.2   4  1k8wA 0044-0056  GBAB
  124.9  33.2   8  1k8wA 0150-0166  GBBBBBBB
  116.8  21.9   3  1k8wA 0199-0210  GAE
  132.4  15.6   5  1ka1A 0058-0071  BAABB
   54.9  55.5   4  1ka1A 0147-0159  GBBB
   62.8  45.3   3  1ka1A 0249-0260  GBA
   18.9  13.5   4  1ka1A 0268-0280  GABA
   37.4  29.8   2  1ka1A 0300-0310  GB
   29.8   3.2   3  1kaeA 0147-0158  GBA
   21.0  18.0   3  1kaeA 0171-0182  GBA
    5.0   6.0   9  1kaeA 0190-0207  EBAABBBBA
   16.1  14.4   5  1kaeA 0256-0269  AEAAB
   34.7   8.2   3  1kaeA 0318-0329  GBA
   26.8  19.5   5  1kaeA 0336-0349  BABBA
   29.0  37.9   2  1kafC 0070-0080  GB
  132.4  58.1   8  1kcfA 0028-0044  BBBBBABG
   37.7  51.5   3  1kcfA 0104-0115  GBA
  152.9  29.6   9  1kcmA 0024-0041  AABBAGABG
  142.1  27.2   3  1kdgA 0024-0035  GBB
   26.2  23.3   2  1kgdA 0090-0100  GB
   30.7  53.9   2  1kgdA 0150-0160  BA
   29.1  32.1   2  1kjnA 0030-0040  GB
   11.7  32.9   8  1kjnA 0049-0065  BAAGAABA
   45.2  27.5   7  1kjnA 0068-0083  BBBGABA
   27.5  28.5   2  1kjnA 0097-0107  GB
   14.0   3.1   3  1kjnA 0123-0134  BBB
   19.7  28.3   3  1kjqA 0027-0038  AGB
   40.7  33.7   3  1kjqA 0068-0079  GBA
  162.6  57.6   3  1kjqA 0142-0153  EBB
   28.1   7.2   3  1kkoB 0182-0193  GBA
  150.2  45.4   4  1kkoB 0260-0272  GGBB
  141.9  20.2   4  1kmoA 0127-0139  BBEB
    8.4  33.8   4  1kngA 0064-0076  BAAB
   23.3  37.5   5  1kngA 0089-0102  EBABA
   43.0  51.8   2  1ko7A 0006-0016  GB
  127.8  29.8   3  1ko7A 0098-0109  GBB
   30.1  40.5   2  1ko7A 0162-0172  GB
  144.6  30.9   5  1koeA 0029-0042  GBABB
    7.5   9.5   3  1kolA 0203-0214  GBA
   17.1  19.6   2  1kolA 0224-0234  GB
   45.8  54.4   2  1kolA 0324-0334  GB
   31.4  25.4   4  1kolA 0376-0388  GBBB
   21.7  11.4   2  1kp6A 0063-0073  GB
   29.1  45.4   8  1kpgC 0053-0069  AAGBBBGB
   23.8  23.9   2  1kpgC 0081-0091  GB
  145.4  27.2   6  1kpgC 0104-0118  BABABB
    9.3  37.7   5  1kpgC 0152-0165  BBAAB
   46.3  40.8   2  1kpgC 0213-0223  GB
   32.1  25.0   7  1kq3A 0084-0099  ABBAABA
  125.8  20.7   3  1kq3A 0112-0123  GBB
   37.0  54.5   2  1kqfA 0217-0227  BA
   33.3  22.7   2  1kqfA 0246-0256  GB
  104.0  29.8   9  1kqfA 0427-0444  GABGBBGBE
   58.6  39.5   1  1kqfC 0180-0189  G
   51.7  14.7   4  1kqpB 0063-0075  GBBB
   25.4   8.6   3  1kqpB 0092-0103  GBA
   25.2  17.9   2  1kqpB 0145-0155  GB
    5.3  12.1   2  1kyfA 0176-0186  GB
   17.2  56.6   4  1kyqC 0028-0040  AAGB
   28.4  23.0   4  1kyqC 0126-0138  EAAB
   11.5  55.3   4  1kzfA 0147-0159  AGBA
   35.5  34.2   4  1kzfA 0168-0180  GBBB
  111.5  50.6   3  1kzyC 0103-0114  GBB
   74.8  54.0   8  1l1lD 0531-0547  GBBBBABA
   24.9  46.0   2  1l1lD 0585-0595  GB
  144.4  26.6   4  1l3lC 0073-0085  BBBB
   89.5   6.1   7  1l4dB 0060-0075  BBAABBB
   36.7  45.0   2  1l6rB 0032-0042  GB
  152.8  47.5   5  1l6rB 0054-0067  GBABB
  101.2  42.1   2  1l6rB 0128-0138  AG
   29.9  44.4   3  1l6rB 0181-0192  BAB
   29.4  24.8   2  1l7aA 0103-0113  GB
   13.3  27.1   5  1l7aA 0188-0201  BAABA
  169.3  26.8   4  1l7aA 0278-0290  BBBB
   21.8  20.0   3  1l9xC 0058-0069  AGB
  113.5  30.8   5  1l9xC 0116-0129  GBBBB
   94.8  54.9   4  1l9xC 0137-0149  GBBA
  126.3  36.6   3  1lb6A 0018-0029  GBB
   40.3  39.2   3  1lbqB 0116-0127  GBA
   28.9  12.0   6  1lbqB 0149-0163  BAAGAB
  155.3   5.6   5  1lbqB 0227-0240  GGABB
  148.4  36.2   5  1lbqB 0259-0272  AABAE
   96.3  46.1   6  1lbuA 0121-0135  GGBBBB
   34.1   3.5   5  1lbuA 0172-0185  AAGBA
   25.6  28.0   5  1lc0A 0057-0070  BAABA
   18.2  21.7   2  1lc0A 0083-0093  GB
  122.7  30.6   3  1lc0A 0110-0121  GBB
   34.2  47.8   3  1lc5A 0091-0102  GBA
   27.5  34.6   2  1lc5A 0113-0123  GB
   36.3  14.2   6  1lc5A 0137-0151  BBAABA
   26.9  26.7   2  1lc5A 0173-0183  GB
  143.8  49.1   3  1lc5A 0281-0292  BBG
   42.5  53.1   8  1lf6B 0211-0227  GBBABBBA
   50.2  25.9   2  1lfpA 0115-0125  GB
   11.4   9.8   3  1lfpA 0154-0165  GBA
   28.1  35.3   6  1lfpA 0184-0198  AGBBBA
   21.6  27.7   2  1lfwA 0054-0064  GB
   31.7  48.4   6  1lfwA 0132-0146  GBBBAB
   27.5  23.5   5  1lfwA 0161-0174  BBBBA
   45.3  29.0   2  1lfwA 0241-0251  GB
   67.6  27.0   7  1lj8A 0046-0061  AGBGAAA
   35.8  39.2   5  1lj8A 0115-0128  BAABA
   39.2   8.5   5  1lj8A 0174-0187  GBBBB
   44.1  13.0   4  1llfA 0140-0152  GBBB
  153.6  46.7   7  1llfA 0320-0335  GBBBBBB
  166.6  25.7   5  1llfA 0420-0433  BAABB
   20.6  30.9   3  1lnsA 0274-0285  AGB
  171.8  26.1   6  1lnsA 0477-0491  BBBGBB
   39.4  52.2  10  1lnsA 0517-0535  GBBBABBBBA
   80.8  35.1   1  1lo7A 0049-0058  G
  125.0  25.7   5  1lqtB 0023-0036  BBGBB
    6.1  37.1   2  1lqtB 0091-0101  BA
   34.0  58.1   5  1lqtB 0182-0195  AGABA
  127.6  38.0   3  1lqtB 0212-0223  BBG
   58.2  50.1   7  1lqtB 0252-0267  BBBBAAB
  151.5  59.3   5  1lqvA 0082-0095  EBBBB
   20.4  30.7   2  1lrzA 0031-0041  GB
   44.2  25.4   3  1lrzA 0351-0362  GBA
   29.2  48.4   3  1lrzA 0380-0391  AGB
  124.5  35.7   3  1ls1A 0120-0131  GBB
  123.5  22.4   3  1ls1A 0147-0158  GBB
   47.2  45.7   3  1ls1A 0174-0185  GBA
   33.0  24.0   3  1ls1A 0204-0215  GBA
   96.9  59.8   7  1lshA 0979-0994  BBABBBB
   19.4  27.3   4  1lu4A 0047-0059  BAAB
    9.0  35.7   4  1lu4A 0072-0084  GBBB
   10.7  25.9   3  1luaB 0020-0031  GBA
   40.3  36.7   7  1luaB 0108-0123  GGBABGB
   21.2  33.5   2  1luaB 0137-0147  GB
   37.6  11.6   4  1luaB 0162-0174  GBBB
   36.4  31.4   4  1luaB 0181-0193  BGBA
   26.3  39.3   3  1lucA 0029-0040  GBA
   10.0   9.9   4  1lucA 0060-0072  BAAB
  124.7  38.8   3  1lucA 0092-0103  GGA
   58.7  40.1   1  1lucA 0136-0145  G
   99.2  45.0   3  1lucA 0181-0192  GBB
   57.3  10.0   9  1lucA 0210-0227  GBBAAABBB
   66.7  51.7   3  1lucA 0313-0324  GBA
  114.0  27.6   3  1lv7A 0064-0075  GBB
  154.5  48.1   3  1lv7A 0097-0108  ABB
  140.3  32.1   6  1lv7A 0139-0153  BAGAAG
    8.1  34.5   3  1lxjA 0030-0041  BAB
  128.8  31.2   4  1lxjA 0065-0077  GBAB
  129.2  24.8   3  1ly1A 0020-0031  BBG
   36.4  23.5   2  1ly1A 0098-0108  GB
   24.6  25.3   2  1lzlA 0104-0114  GB
   20.5  35.1   6  1lzlA 0171-0185  GABBBA
  135.0  31.0   3  1lzlA 0271-0282  GBB
  132.3  11.6   5  1m0dC 0068-0081  BAABB
  126.4  26.1   3  1m0dC 0100-0111  GBB
  134.2  30.3  10  1m0wB 0107-0125  BBBABBBBAB
  114.0  35.1   3  1m0wB 0240-0251  GBB
    1.3  56.6   3  1m0wB 0302-0313  BAB
   94.6  49.7   1  1m15A 0299-0308  G
   48.2  50.4   7  1m1zB 0232-0247  BBBGBBB
   64.7  34.6   3  1m1zB 0260-0271  GBB
   30.4  34.3   2  1m1zB 0286-0296  GB
    9.7  29.9   6  1m1zB 0331-0345  BABBBB
   36.3  16.1   3  1m1zB 0385-0396  AGB
   81.9  30.9  10  1m22A 0066-0084  GBBAEAABGB
   39.1  50.4   2  1m22A 0115-0125  GB
   26.9  13.2   4  1m22A 0170-0182  GABA
   15.7   7.5   2  1m22A 0192-0202  GB
   27.3  29.4   2  1m22A 0298-0308  GB
  129.4  30.9   3  1m22A 0437-0448  GBB
  147.5  43.9   5  1m32D 0045-0058  BABBG
  145.8  53.2   6  1m32D 0071-0085  BBAABB
  132.4  30.6   3  1m32D 0097-0108  GAE
   34.3  17.8   5  1m32D 0123-0136  BAABA
   24.8  24.1   2  1m32D 0155-0165  GB
    6.7  31.3   2  1m4iB 0105-0115  BA
   15.2  17.7   4  1m4jB 0017-0029  GABA
  145.7  36.5   6  1m4jB 0055-0069  BBAABB
  102.6  40.4   3  1m4lA 0024-0035  AAA
   29.1   8.3   6  1m4lA 0227-0241  AAGBBB
   38.3  15.0   3  1m4lA 0256-0267  GBA
  122.5  37.4   5  1m55A 0066-0079  GBBBB
  134.9  24.0  10  1m55A 0115-0133  GGBBBBBBGA
  153.1  17.6   4  1m5qO 0076-0088  BBGA
    4.4  56.4   3  1m6sC 0046-0057  GBA
   45.0  40.9   2  1m6sC 0095-0105  GB
   42.9  25.8   9  1m6sC 0117-0134  BBBBBAABB
   26.6  23.1   2  1m6sC 0160-0170  GB
    8.2  38.1   3  1m6sC 0187-0198  ABA
   40.2  57.2   6  1m6yB 0017-0031  GAEBGB
   20.3   9.0   6  1m6yB 0040-0054  AABAAB
  173.4  17.7   7  1maiA 0074-0089  AABBAAA
  140.0  55.0   5  1mj5A 0091-0104  GAEAB
  148.9  39.8   4  1mjnA 0029-0041  BGBA
   26.9  42.3   4  1mk4B 0094-0106  AGBA
   29.8  27.6   6  1mo9B 0020-0034  BAAGEB
  126.4  28.8   3  1mo9B 0060-0071  GBB
  123.5  15.6   4  1mo9B 0142-0154  AGBB
   16.5  23.7   2  1mo9B 0231-0241  GB
   48.8  55.0   2  1mo9B 0263-0273  GB
  127.0  27.3   3  1mo9B 0405-0416  GBB
  149.3  45.9   5  1mpgA 0017-0030  BBBGA
  138.8  30.9   4  1mr7A 0020-0032  ABBG
   76.9  37.9   4  1mrzA 0024-0036  GBBB
  158.8  33.6   4  1mrzA 0059-0071  AABB
   29.8  29.8   2  1mrzA 0113-0123  GB
  135.8  40.9   6  1mtpA 0069-0083  ABGBAA
  171.2  33.3   3  1mtpA 0100-0111  BBG
   97.0  47.1   1  1mtzA 0049-0058  G
   17.1  18.2   4  1mtzA 0252-0264  BBGB
  143.2  48.2   4  1musA 0082-0094  ABAB
   40.8  37.9   2  1musA 0198-0208  GB
   49.2  40.7   2  1muwA 0076-0086  GB
   42.1  28.6   3  1muwA 0123-0134  GBA
   49.1   3.2   4  1muwA 0166-0178  GBAB
  112.5   9.3   5  1muwA 0272-0285  GBABB
    3.5  43.7   3  1mvlA 0038-0049  AAB
   21.7  55.1   2  1mvlA 0091-0101  BA
  152.3  41.1   6  1mvlA 0123-0137  BBAABB
  142.1  12.8   5  1mw9X 0014-0027  ABBAA
   21.0  44.5   2  1mw9X 0097-0107  BA
  118.8  47.5   8  1mwwB 0025-0041  GBBBGABB
  110.8  40.8   3  1n13L 0077-0088  GBB
   46.5  22.0   3  1n35A 0761-0772  AGB
   14.8  51.9   4  1n3lA 0010-0022  BGBA
   77.3  48.4   4  1n3lA 0027-0039  ABBB
   24.7  35.2   2  1n3lA 0060-0070  GB
  163.4  13.6   6  1n3lA 0103-0117  GBBAAA
   28.6  54.2   3  1n3lA 0172-0183  GBA
   42.8  21.9   5  1n3lA 0197-0210  GBBBB
  101.7  59.9   3  1n57A 0083-0094  GBB
   20.6  30.7   2  1n57A 0172-0182  GB
  150.6  33.1   3  1n62C 0019-0030  EAA
   27.4  17.6   6  1n62C 0038-0052  GABBBA
   49.3  57.6   2  1n62C 0127-0137  GB
   35.4  55.2   2  1n62E 0193-0203  BA
   16.4  33.9   2  1n62E 0286-0296  GB
   60.7  28.3   4  1n62E 0467-0479  GABA
   88.8  57.3   9  1n62E 0630-0647  BBAABBBEB
   28.9  42.5   3  1n71B 0097-0108  GBA
   43.1  48.5   3  1n71B 0144-0155  AGB
   15.5  15.9   3  1n7kB 0043-0054  GBA
  112.4  43.2   3  1n7kB 0065-0076  GBB
   39.3  22.7   3  1n7kB 0095-0106  GBA
   22.6  23.3   3  1n7kB 0126-0137  AGB
   22.5  22.4   3  1n7kB 0155-0166  GBA
   29.9  29.4   3  1n7kB 0208-0219  GBA
  112.7  38.5   3  1n7zA 0151-0162  GBB
   89.7  50.4   4  1n7zA 0197-0209  BBAA
  123.5  27.8   3  1nbwD 0027-0038  GBB
   19.2  41.3   4  1nbwD 0052-0064  BAAG
    5.5   3.2   4  1ne2B 0088-0100  BAAB
   13.4  28.4   5  1nfpA 0033-0046  BAABA
   90.9  43.7   3  1nfpA 0083-0094  GBB
  118.9  35.0   8  1nfpA 0112-0128  GBBAAABB
  124.7  42.2   3  1nfpA 0183-0194  GGA
  140.6  59.2   6  1nijA 0021-0035  BBAGBB
   32.7  18.6   6  1nijA 0081-0095  GABBBA
   35.6  51.4   2  1nijA 0146-0156  BA
  131.3  29.1   5  1nijA 0171-0184  BAABB
   35.9  19.6   2  1nkiA 0021-0031  GB
   19.1  36.5   4  1nlfA 0126-0138  BGBA
   39.3  22.3   2  1nlfA 0165-0175  GB
   37.6  54.0   4  1nnlB 0006-0018  BGBA
   28.0  36.8   2  1nnlB 0096-0106  GB
  139.7  38.7   4  1nnlB 0164-0176  GBAB
   31.8  13.5   5  1nnlB 0181-0194  BBABA
  134.0  47.6   2  1nnwB 0058-0068  BB
  121.3  43.5   3  1np6A 0028-0039  GBB
   98.5  16.0   3  1npdA 0028-0039  GBB
   94.1  44.2   4  1npdA 0083-0095  GBBA
   48.3  21.6   5  1npdA 0167-0180  AABAB
   30.7  51.5   3  1npdA 0190-0201  ABA
  122.5  39.3   3  1nqkA 0094-0105  GGA
  137.8  27.6   4  1nqkA 0138-0150  AGBB
   18.6  19.1   2  1nqkA 0185-0195  BA
   33.3   7.5   5  1nqkA 0212-0225  AGBBB
   38.7  39.0   4  1nqkA 0316-0328  AGBA
  108.9  25.5   6  1nrjB 0111-0125  BAAEBB
   16.0   4.5   5  1nthA 0144-0157  BAABA
   67.0  34.8   6  1nthA 0189-0203  GBAABB
  119.5  31.4   3  1nthA 0247-0258  GBB
  132.2   8.3   4  1nthA 0320-0332  BABB
   26.7  11.4   3  1nthA 0354-0365  GBA
    7.1  38.2   3  1nu0A 0047-0058  GBA
  133.7  18.5   3  1nu0A 0082-0093  GBB
  104.8  47.5   2  1nuuA 0031-0041  GA
  112.2  19.6   5  1nuuA 0067-0080  AABAA
   29.5  12.1   2  1nuyA 0253-0263  EE
   32.3  22.0   2  1nuyA 0286-0296  GB
   51.0  41.2   3  1nv8B 0117-0128  GBA
   31.1   3.5   3  1nv8B 0139-0150  BAB
  143.4  14.7   5  1nv8B 0164-0177  GAAAA
  142.0  15.9   5  1nv8B 0232-0245  BBABG
   19.0  21.3   4  1nv8B 0255-0267  BBGB
   65.5  45.6   3  1nwzA 0080-0091  GBB
   31.2  45.6   1  1nxuB 0099-0108  G
   88.4  47.1   1  1nxuB 0125-0134  G
  108.8   2.6   7  1nz0C 0070-0085  AAABBBG
   21.6  12.9   2  1nzjA 0031-0041  GB
   33.2  45.5   3  1nzjA 0178-0189  GBA
   32.2   9.6   5  1nzjA 0203-0216  GBBBB
   35.1  47.6   3  1o13A 0070-0081  GBA
   35.1  30.3   2  1o13A 0091-0101  GB
   30.7  35.8   2  1o1yA 0031-0041  GB
  138.2  40.1   3  1o1yA 0087-0098  GBB
  114.7  42.8   3  1o1yA 0105-0116  GBB
   38.0  36.4   2  1o2dA 0063-0073  GB
   13.6  17.8   5  1o2dA 0090-0103  ABBBA
   94.2  58.5   1  1o4wA 0045-0054  G
   22.3  12.5   2  1o4wA 0105-0115  GB
   19.8  47.0   5  1o50A 0039-0052  BAABA
  126.5  55.9   3  1o57B 0013-0024  BBG
   17.5  36.0   6  1o57B 0121-0135  AABBBA
   99.4  42.5   3  1o57B 0147-0158  GBB
   30.1  25.3   3  1o57B 0216-0227  AGB
   95.0  41.9   2  1o59A 0026-0036  AG
  104.2  51.7   3  1o66D 0010-0021  GBB
   28.8  18.8   3  1o66D 0031-0042  GBA
   13.8   6.2   4  1o66D 0070-0082  BAAB
   24.5  36.2   3  1o66D 0102-0113  GBA
  117.0  36.5   3  1o66D 0125-0136  GBB
   17.6   6.1   3  1o66D 0168-0179  GBA
  143.8  26.6   4  1o66D 0189-0201  BABB
  146.7  45.5   4  1o69A 0040-0052  GBAB
   37.3  51.5   6  1o69A 0062-0076  GBBBGB
   31.7  33.8   2  1o69A 0087-0097  GB
   25.6  23.9   6  1o69A 0113-0127  BABBBA
   26.9  27.8   2  1o69A 0143-0153  GB
   32.2  38.3   3  1o6dA 0024-0035  AAB
   35.5  19.8   6  1o6dA 0055-0069  ABBBGB
  109.3  52.1   3  1o6dA 0088-0099  GBB
   19.2  45.3   2  1o6dA 0109-0119  BA
  159.1  16.4   7  1o7jC 0102-0117  ABBBABB
   31.4  34.8   2  1o7jC 0264-0274  GB
   99.7  59.9   4  1o8xA 0053-0065  AAAG
   99.5  36.4   3  1o98A 0102-0113  GBB
  145.4   8.7   4  1o98A 0134-0146  GBAB
   56.4  23.1   3  1o98A 0169-0180  GBE
  124.3  36.6   3  1o98A 0319-0330  GBB
   17.0   2.2   4  1o98A 0384-0396  GABA
   36.1  30.2   2  1o98A 0430-0440  GB
    9.3  24.3   5  1o9gA 0198-0211  BBAAB
   33.5  43.6   2  1oaoC 0174-0184  GB
  110.5  41.6   3  1oaoC 0267-0278  GBB
   13.4  36.9   5  1oaoC 0451-0464  BGABA
   39.4  10.2   4  1obbA 0054-0066  GBAB
   11.9  16.9   4  1obbA 0137-0149  BAAB
    8.3   5.1   3  1obbA 0160-0171  BBB
   43.1  56.4   2  1obbA 0248-0258  GB
  101.1  24.3   3  1obbA 0360-0371  GBB
   36.8  36.2   3  1odmA 0032-0043  BAG
  101.3  12.4   8  1odmA 0256-0272  GGABBBBB
   38.6  49.2   5  1oeyB 0064-0077  ABBBG
  152.5  56.4   4  1oeyJ 0041-0053  GBAA
  110.3  47.8   3  1of8B 0093-0104  AAA
  118.4  40.4   3  1of8B 0146-0157  GBB
  161.0  27.1   4  1of8B 0188-0200  BABB
  133.7  44.0   7  1of8B 0263-0278  BBBGBBB
   24.6   4.9   5  1oflA 0010-0023  BBBGB
   48.7   4.7   6  1ofuY 0023-0037  ABABBB
  167.1  16.7   6  1ofuY 0048-0062  GBBAAA
   28.2  24.4   2  1ofuY 0104-0114  GB
  160.4  22.7   4  1ogdD 0012-0024  BBBG
   10.7  30.2   3  1ogdD 0083-0094  AAB
   14.4  46.8   3  1ogdD 0101-0112  ABA
   49.8  44.6   5  1oi0D 0016-0029  BABBB
   29.6  56.2   2  1oi0D 0085-0095  EA
  128.0  42.2   3  1oi2A 0027-0038  BAA
  147.4  51.4   5  1oi2A 0098-0111  BAGAE
  131.4  23.0   3  1oi2A 0128-0139  GBB
   47.5  38.5   2  1oi2A 0312-0322  GB
   35.4  52.5   2  1oi7A 0025-0035  GB
   20.7  29.3   5  1oi7A 0056-0069  ABBBA
   24.9  14.1   3  1oi7A 0082-0093  GBA
   35.9  29.4   2  1oi7A 0109-0119  GB
    1.1  10.7   5  1oi7A 0191-0204  BAABA
  147.9  13.9   4  1oi7A 0219-0231  BABB
   38.3  46.7   1  1oj5A 0062-0071  G
  108.0  53.9   6  1oltA 0041-0055  ABAABB
   43.5  43.3   3  1oltA 0157-0168  GBA
   47.2   6.3   5  1oltA 0196-0209  GBBGB
   22.9  28.0   3  1oltA 0227-0238  GBA
   34.8  34.1   2  1oltA 0275-0285  GB
   56.3  54.3   1  1oltA 0375-0384  G
  131.3  41.6   4  1olzB 0489-0501  GBAA
  138.6   8.3   6  1omzB 0073-0087  BBBABB
    6.3  16.6   4  1omzB 0128-0140  BAAB
   98.3  57.1   1  1onwA 0090-0099  G
   35.0  18.7   2  1onwA 0121-0131  GB
  133.1  52.5   3  1onwA 0149-0160  BAA
   56.3  29.8   4  1onwA 0187-0199  GBAG
  118.8  36.9   3  1onwA 0242-0253  GBB
   47.4   7.8  10  1ooeB 0153-0171  BBGAGBBBGB
  108.8  38.1   3  1ou8B 0018-0029  GBB
   89.9  54.7   1  1ow1A 0132-0141  G
   23.4  21.3   7  1ow1A 0175-0190  ABGABBB
  130.6  35.6   4  1oz9A 0031-0043  GBBG
  129.7  46.3   4  1p1jA 0229-0241  GBAB
  128.1  25.6   3  1p1jA 0283-0294  GBB
  121.1  33.8   3  1p1jA 0307-0318  GBB
   49.6  40.2   2  1p1jA 0334-0344  GB
  113.7  59.4   2  1p1mA 0100-0110  AG
   25.8  22.7   2  1p1mA 0123-0133  GB
  104.0  39.9   3  1p1mA 0188-0199  GBB
  165.3  32.1   7  1p1mA 0211-0226  AGAAABB
  154.8  59.5   4  1p1mA 0235-0247  AABB
   29.9  40.2   2  1p1mA 0265-0275  GB
   47.1  50.9   6  1p1mA 0358-0372  BAGBBA
   18.5  15.7   5  1p1xB 0059-0072  GBAAB
   25.9  22.4   3  1p1xB 0092-0103  GBA
   25.9  20.6   2  1p1xB 0128-0138  GB
   27.8  15.4   3  1p1xB 0157-0168  GBA
   25.1  32.0   8  1p35C 0134-0150  ABBAABAE
  140.4  55.1   5  1p3cA 0135-0148  GBBBB
   18.9  31.1   2  1p3dB 0036-0046  GB
   27.9  40.7   2  1p3dB 0057-0067  GB
  128.3  43.2   3  1p3dB 0095-0106  GBB
   28.7  13.8   4  1p3dB 0138-0150  GAGB
   25.9  28.6   5  1p3dB 0214-0227  BBAAB
    9.8  21.5   3  1p3dB 0236-0247  AGB
  129.2  35.8   5  1p3dB 0358-0371  AEABB
   14.5  57.8   3  1p3dB 0388-0399  ABA
   44.1  21.2   5  1p3dB 0421-0434  GBBBB
   22.3  29.8   5  1p3dB 0442-0455  BBBGB
   54.4  59.3   3  1p4xA 0072-0083  GAB
   29.1  49.6   3  1p4xA 0196-0207  GAB
   25.1  38.6   3  1p57A 0043-0054  GBA
   37.9  27.7   3  1p6oB 0099-0110  GBA
   25.9  26.1   2  1p6oB 0123-0133  GB
   28.8  54.4   5  1p90A 0059-0072  AAABA
   36.3  35.7   2  1p90A 0082-0092  GB
   53.9  44.3   4  1p9yB 0080-0092  GBBB
  166.3  14.0   5  1pdoA 0019-0032  EBBBG
  143.1  38.8   7  1pdoA 0048-0063  ABBAAAE
  151.2  38.8   4  1pdoA 0076-0088  ABBG
   37.3  33.8   2  1peaA 0093-0103  GB
   46.7  54.0   4  1peaA 0132-0144  GAEA
   38.1  35.6   2  1peaA 0162-0172  GB
   27.9  23.7   3  1peaA 0191-0202  GBA
  122.1  22.6   7  1peaA 0216-0231  EBEBBBB
   36.9  21.9   9  1pf5A 0093-0110  BABBBBBBB
  106.0  31.6   3  1pixA 0134-0145  GBB
  108.3  49.0   3  1pixA 0175-0186  GBB
   28.1  47.7   2  1pixA 0197-0207  BA
  111.9  43.7   3  1pixA 0400-0411  GBB
  148.2  51.8   4  1pixA 0437-0449  AGBB
  132.8  30.2   5  1pn0D 0028-0041  BAABB
   62.9  49.5   9  1pn0D 0198-0215  BBBBGBBBA
  143.5  20.6   4  1pn0D 0316-0328  BABB
   25.3  34.0   6  1poiD 0012-0026  ABBBGB
   31.2  21.8   5  1poiD 0037-0050  ABABB
  136.4  52.9   4  1poiD 0090-0102  GAGA
   86.1  54.0   1  1pp7U 0050-0059  G
   50.3  44.2   2  1ppjO 0087-0097  GB
   32.5  25.4   4  1pswA 0022-0034  BBGB
   26.0   7.7   6  1pswA 0041-0055  ABAABA
   30.2  43.0   3  1pswA 0074-0085  GBA
   33.4   9.6   3  1pswA 0095-0106  GBA
   38.8  29.5   2  1pswA 0207-0217  GB
   11.7  56.5   2  1pswA 0256-0266  BA
  147.9  31.3   3  1pswA 0274-0285  GBB
   20.3  24.3   5  1pvgB 0077-0090  BAABA
   12.8  12.5   4  1pvgB 0229-0241  BBGB
  106.4  55.2   3  1pyaF 0146-0157  GBB
   44.6  42.0   2  1pytA 0061-0071  GB
   20.9  11.8   5  1q0pA 0044-0057  AGBBB
  124.4  34.5   9  1q0pA 0184-0201  BBBBBGBBA
   15.6  28.9   3  1q0rA 0044-0055  AGB
  158.8  57.2   4  1q0rA 0230-0242  BABB
  159.7  30.0   3  1q0rA 0257-0268  BAA
  128.9  21.5   4  1q15C 0094-0106  BBEB
   40.0  56.6   2  1q15C 0232-0242  BA
   22.2  28.4   4  1q15C 0254-0266  AABA
   25.8  27.3   2  1q15C 0283-0293  GB
   23.6  40.8   5  1q15C 0329-0342  BGABA
   38.6  31.7   2  1q15C 0384-0394  GB
   25.1  55.3   5  1q40D 0033-0046  BBAAB
  136.6  37.8   3  1q67A 0025-0036  BAA
   30.6  31.9   4  1q6oB 0021-0033  AABA
   11.1  14.9   3  1q6oB 0049-0060  AAB
   23.1  26.4   3  1q6oB 0074-0085  GBA
   45.5  26.4   2  1q6oB 0100-0110  GB
   50.5  34.2   3  1q6oB 0123-0134  GBA
   26.8  31.1   2  1q6oB 0157-0167  GB
   32.4  23.2   6  1q6oB 0175-0189  BGBBBA
   22.7  38.1   7  1q6zA 0027-0042  BGBBAAB
  121.8  33.0   3  1q6zA 0056-0067  GBB
  123.8  42.6   3  1q6zA 0083-0094  GBB
    5.3  14.5   5  1q6zA 0142-0155  BBBBE
  115.2  39.8   3  1q6zA 0222-0233  GBB
   15.8  57.1   4  1q6zA 0259-0271  BGBA
   26.5  12.4   4  1q6zA 0302-0314  BABE
   21.6  24.2   5  1q6zA 0360-0373  BBAAB
  143.1   5.6   8  1q6zA 0381-0397  BBBABBGA
  147.3  10.8   5  1q6zA 0411-0424  BAABB
   38.4  18.4   4  1q6zA 0439-0451  GBAB
   19.5  15.0   2  1q6zA 0485-0495  GB
  164.3  16.6   4  1q6zA 0507-0519  BABB
   25.7  38.4   2  1q74D 0026-0036  GB
   39.0  34.3   3  1q74D 0123-0134  GBA
   23.6  34.8   2  1q7eA 0026-0036  GB
   34.8  46.1   2  1q7eA 0086-0096  BA
   25.2  23.5   4  1q7eA 0112-0124  BAAB
   39.5  22.6   4  1q7eA 0187-0199  GBBB
  130.8  19.2   4  1q7eA 0327-0339  AGBB
  149.8  33.1   7  1q7lC 0126-0141  GBBBABB
  102.3  60.0   8  1q9uB 0040-0056  AGBBBABB
   13.7  54.4   8  1qamA 0019-0035  ABBBBAAB
    7.9  24.2   2  1qamA 0046-0056  BA
  145.5  19.2   5  1qamA 0067-0080  AABAB
    9.4  23.4   4  1qamA 0112-0124  BABA
   20.6  37.7   2  1qcsA 0018-0028  GB
  139.2  51.5   3  1qd1B 0023-0034  BBG
  129.4  19.2   3  1qd1B 0113-0124  GBB
   98.5  53.8   3  1qd1B 0254-0265  GBB
  146.3  20.6   5  1qfjC 0122-0135  BAABB
  139.4  29.2   3  1qfjC 0152-0163  BAA
   37.7  16.6   7  1qfjC 0183-0198  BABAAAB
  140.4  37.3   5  1qg8A 0020-0033  BABAB
   30.5  15.6   4  1qg8A 0081-0093  BABA
   10.6  40.9   5  1qg8A 0110-0123  BAABA
   90.3  27.8   5  1qhdA 0140-0153  GBBBB
   14.5  28.1   4  1qhlA 0154-0166  BBGB
   17.0   0.9   5  1qhxA 0021-0034  BABBB
  125.3  34.5   3  1qhxA 0080-0091  GBB
  153.3  41.5   4  1qhxA 0104-0116  EABB
  112.8  37.7   6  1qi9A 0507-0521  BABBBB
  118.6  32.6   3  1qlwA 0090-0101  GBB
  121.9  57.3   2  1qlwA 0192-0202  GE
  158.1  51.9   4  1qlwA 0213-0225  BABG
  127.4  46.5   3  1qmpD 0019-0030  BAA
   35.7  15.8   4  1qmpD 0041-0053  BBBA
   13.3  17.7   3  1qmpD 0093-0104  GBA
  146.9  28.6   3  1qnaB 0041-0052  BBG
   92.7  46.0   6  1qnaB 0099-0113  GBBBBB
   38.4  38.8   3  1qnrA 0043-0054  GBA
   42.0  33.5   2  1qnrA 0097-0107  GB
    8.2  20.4   4  1qnrA 0189-0201  BAAB
  102.3  39.7   3  1qnrA 0263-0274  GBB
   15.6  23.4   2  1qo0D 0030-0040  GB
   13.8  23.6   5  1qo0D 0070-0083  BBAAB
   11.8  29.1   3  1qq5A 0100-0111  BAB
   22.5  58.3   7  1qq5A 0123-0138  GAAAABA
   16.8  23.5   2  1qq5A 0178-0188  GB
  111.4  17.3   3  1qqrC 0055-0066  BBG
   33.4  47.3   3  1qstA 0099-0110  GBA
   13.4  26.8   3  1qv9A 0058-0069  GBA
  155.9  26.9   4  1qv9A 0084-0096  BABB
  136.0  11.8   3  1qw2A 0050-0061  GBB
   35.5  56.4   3  1qw9B 0058-0069  GBA
   31.0  30.8   2  1qw9B 0114-0124  GB
   23.3   9.4   4  1qw9B 0199-0211  BAAB
   46.1  20.8   6  1qw9B 0277-0291  GBABBB
   30.0  26.4   3  1qwgA 0061-0072  AGB
   34.8  31.8   3  1qwgA 0092-0103  GBA
   17.6  21.5   2  1qwgA 0121-0131  GB
    8.3  21.5   3  1qwgA 0155-0166  GBA
  120.3  28.6   5  1qwgA 0214-0227  EAABB
   38.8  45.7   2  1qyiA 0225-0235  GB
   17.9  14.3   2  1qyiA 0329-0339  GB
   15.0   8.7   4  1qyiA 0351-0363  AGBA
   29.3  21.9   3  1qysA 0038-0049  GBA
   43.8  34.6   3  1qysA 0069-0080  GBA
   58.7  57.9   1  1qzgB 0014-0023  G
  146.5  29.3   6  1qzmA 0019-0033  GBBAAA
  133.5  40.7   6  1qzmA 0066-0080  GAABAB
  117.8  27.1   4  1r0mD 0157-0169  GBAB
  160.0   1.2   5  1r0mD 0181-0194  BAABB
  130.6  34.3   4  1r0mD 0232-0244  BABB
   30.5  17.4   4  1r0mD 0255-0267  GABA
  101.3  50.6   3  1r0mD 0284-0295  GBB
   34.1  37.2   8  1r29A 0055-0071  BAAAAABA
  108.4  25.1   5  1r44A 0051-0064  BABEB
   56.4  56.5   5  1r4xA 0175-0188  EAAAB
    9.7   9.6   9  1r6dA 0017-0034  GABAABBBA
  173.0  52.5   5  1r6dA 0046-0059  AABAA
   24.5  51.6   4  1r6dA 0069-0081  BGBA
   15.8  18.7   3  1r6dA 0112-0123  GBA
  112.7  11.9   3  1r6dA 0164-0175  GBB
   91.0  28.8   3  1r6dA 0196-0207  GBB
    9.9  43.1   5  1r6dA 0228-0241  BBBGB
   41.1  25.9   3  1r6jA 0064-0075  BBA
  133.6  29.2   4  1r6wA 0120-0132  BBEB
  142.7  30.4   3  1r6wA 0149-0160  BAA
  115.4  32.2   3  1r6wA 0203-0214  GBB
   20.9  15.7   2  1r6wA 0252-0262  GB
  131.0  49.2   4  1r6xA 0180-0192  GBAB
   25.7  19.9   2  1r6xA 0209-0219  GB
  143.2  22.7   5  1r6xA 0242-0255  BBBGA
   34.6  38.3   3  1r6xA 0275-0286  GBA
   41.7  35.4   2  1r6xA 0315-0325  GB
  128.7  29.9   3  1r89A 0033-0044  GBB
    7.8  31.8   2  1r89A 0081-0091  BA
  167.5  41.6   5  1r89A 0188-0201  ABBAA
   29.2  41.8   2  1r89A 0269-0279  GB
  121.0  45.5   3  1r89A 0306-0317  GAG
  163.3  37.7   6  1r89A 0355-0369  BBBABB
   67.1  41.9   6  1r8eA 0158-0172  GBBBAB
   66.3  35.4   8  1r8gB 0035-0051  ABGABABE
   53.2  26.3   3  1r8gB 0084-0095  AGB
   28.9  21.7   4  1r9lA 0050-0062  GABA
  133.6   6.9   5  1r9lA 0148-0161  GAAAA
   60.1  27.5   4  1r9lA 0174-0186  GBBB
   36.4  35.0   3  1ra0A 0143-0154  AAB
   38.3   7.0   3  1ra0A 0174-0185  GBA
   23.1  13.0   2  1ra0A 0206-0216  GB
   37.3  54.5   2  1ra0A 0267-0277  GB
  128.8  38.9   3  1ra0A 0303-0314  GBB
  122.9  43.8   5  1rcqA 0044-0057  AABAE
  157.3  14.7   5  1rcqA 0064-0077  GBABB
  146.4  29.0   6  1rcqA 0105-0119  BBBABB
   17.6  21.0   4  1reqB 0124-0136  AGBA
   28.9  25.6   8  1reqB 0148-0164  AABBAAAB
   16.6  16.6   7  1reqB 0218-0233  AABBAAB
   90.4  39.6  10  1reqB 0305-0323  GBBAAAABBB
   18.4   9.9   3  1reqB 0347-0358  GBA
   40.8  45.6   3  1reqB 0554-0565  GBA
   19.2  18.3   3  1reqB 0582-0593  GBA
   32.5  39.3   2  1rf6C 0053-0063  GB
   35.6  17.7   5  1rf6C 0097-0110  AABBB
   41.0  41.6   2  1rf6C 0127-0137  GB
  111.1  40.0   3  1rf6C 0198-0209  GBB
  155.2  32.0   3  1rf6C 0240-0251  BBG
   31.4  45.0   2  1rf6C 0267-0277  GB
  135.4  25.9   4  1rf6C 0348-0360  AAEG
  168.6   9.9   6  1rf6C 0390-0404  ABBGEB
   68.6  50.5   2  1rfeA 0061-0071  BA
   34.3  49.6   5  1ri5A 0056-0069  BBBGB
   22.0  21.4   3  1ri5A 0080-0091  GBA
   35.2  24.6   5  1ri5A 0104-0117  BBBAB
   94.2  40.8   2  1ri5A 0234-0244  AG
  120.0  34.1   3  1rifA 0070-0081  GBB
   20.4   7.4   3  1rifA 0150-0161  BAB
   42.2  21.8   5  1rifA 0243-0256  BAABA
  151.8  38.9   3  1rjdA 0090-0101  BAB
  144.0  31.6   3  1rjdA 0113-0124  BAA
  145.5  45.3   8  1rjdA 0182-0198  AABBAABB
   36.8  38.4   5  1rjdA 0269-0282  AAABA
   49.9  12.4   5  1rk6A 0143-0156  BBBAB
   31.9  27.1   2  1rk6A 0221-0231  GB
  121.0  36.2   3  1rk6A 0250-0261  GBB
  135.9  39.1   3  1rk6A 0282-0293  ABB
   35.8  22.8   4  1rkiA 0023-0035  BAAB
   29.6  37.8   2  1rkqB 0032-0042  GB
   24.3  34.3   7  1rkqB 0054-0069  GBABAAB
  135.7  17.5   3  1rkqB 0100-0111  GBB
  114.7  31.9   3  1rkqB 0130-0141  GBB
   32.5  30.9   2  1rkqB 0227-0237  BA
   17.1  48.7   2  1rkuB 0078-0088  AB
  133.9  35.9   4  1rkuB 0100-0112  GGBB
   30.7  32.2   2  1rkuB 0139-0149  GB
   17.8  31.9   2  1rkuB 0158-0168  BA
   36.8  20.7   5  1rliB 0022-0035  BGAGB
   42.5  51.0   2  1rliB 0066-0076  BA
   25.9  25.1   2  1rliB 0141-0151  GB
   16.7  28.4   4  1rlzA 0117-0129  GABA
   94.4  54.8   1  1rlzA 0156-0165  G
  133.2  54.0   3  1rlzA 0267-0278  BAB
   33.4  34.7   6  1rmgA 0116-0130  AGBBBB
   53.4  33.0   4  1ro2A 0009-0021  GBBB
  119.3  44.3   3  1ro2A 0050-0061  GBB
   30.2  45.0   4  1ro5A 0129-0141  AGBA
   30.9  41.0   2  1ro5A 0150-0160  GB
   76.5  57.9   3  1ro7C 0063-0074  GAB
   37.7  29.9   3  1ro7C 0138-0149  GBA
   40.7  28.8   2  1ro7C 0199-0209  GB
  152.1  29.2   5  1rp0A 0055-0068  BAABB
   75.6  49.7   9  1rp0A 0199-0216  GABABBAEB
  151.7   7.3   4  1rsgB 0025-0037  GBBG
  146.4  16.6   5  1rtqA 0052-0065  AABBG
   75.4  51.1   5  1rtqA 0130-0143  GBBBA
   42.7  55.7   2  1rtqA 0163-0173  GB
  130.9  41.8   4  1rtqA 0208-0220  AABB
  137.9  22.5   3  1rtqA 0231-0242  GBB
   56.5  11.8   6  1rttA 0026-0040  ABBBGB
   22.7  50.3   2  1rttA 0067-0077  BA
   26.9  11.8  10  1rttA 0094-0112  BBBGBAABGB
   19.7  29.9   6  1rwzA 0074-0088  ABBAAB
   33.0  52.4   3  1rwzA 0142-0153  ABA
   34.0  28.0   7  1rwzA 0197-0212  AABBBGB
  135.8   7.7   6  1ry9C 0024-0038  GBBAAA
  143.7  24.6   3  1ryiB 0034-0045  GBB
  155.2  52.7   6  1ryiB 0118-0132  AAABAA
   46.8  52.1   2  1ryiB 0172-0182  GB
   56.9   8.7   6  1ryiB 0221-0235  GBABBB
   36.0  26.7   2  1rylB 0152-0162  GB
   89.7  18.9   7  1ryoA 0023-0038  ABBAABB
   27.9  10.4   4  1ryoA 0049-0061  GABA
   35.3  35.6   6  1ryoA 0066-0080  BBAAGB
    8.0  21.7   4  1ryoA 0192-0204  GABA
   86.7  41.9   5  1rypN 0101-0114  GBBBB
  166.4  44.6   6  1rz3A 0011-0025  BBBBEB
  122.3  29.4   3  1rz3A 0044-0055  GBB
   21.7   8.5   5  1rz3A 0091-0104  AAABA
  111.3  45.2   3  1s12D 0076-0087  AAA
   38.3  49.9   3  1s21A 0163-0174  AGB
   51.2  58.1   5  1s29A 0033-0046  ABAAG
  117.6  16.8   4  1s2oA 0134-0146  BABB
   18.3  33.0   3  1s2oA 0190-0201  BBB
  157.1  29.5   4  1s2oA 0212-0224  BBAA
  156.5  43.6   4  1s2wA 0011-0023  BABB
  108.1  36.8   4  1s2wA 0033-0045  GBAB
  141.1  29.6   4  1s2wA 0072-0084  BABB
    8.6  13.2   6  1s2wA 0143-0157  BABAAB
   10.1  11.5   3  1s2wA 0177-0188  GBA
  156.4  15.9   5  1s2wA 0201-0214  GGAEB
   19.9  27.9   3  1s2wA 0225-0236  GBA
   46.2  13.9   4  1s3cA 0020-0032  GBBB
   68.6  59.7   2  1s5uF 0050-0060  GB
   13.0  18.4   6  1s99A 0029-0043  BBAAAB
  144.6  18.1   3  1s99A 0067-0078  GBB
  142.8  29.9   3  1s99A 0172-0183  BAB
   20.7  33.4   3  1s9rA 0062-0073  AGB
  120.5  31.6   8  1s9rA 0188-0204  BAAAAABB
   12.0  15.1   7  1s9rA 0242-0257  BAABABA
   57.5  46.0   4  1s9rA 0318-0330  GBBB
   30.0  30.2   2  1s9rA 0372-0382  GB
   42.2  39.0   9  1sazA 0055-0072  AGBBAAABA
  123.0  25.5   3  1sazA 0115-0126  GBB
   41.1  47.1   7  1sazA 0164-0179  GBBAAAB
   30.7  17.8   5  1sazA 0287-0300  GGBBA
  133.4  56.4   4  1sazA 0316-0328  AABB
   22.1   5.9   4  1sbyB 0022-0034  AGBA
    7.8   8.1   4  1sbyB 0046-0058  BAAB
   48.4  28.0   4  1sbyB 0077-0089  GBBA
   75.0  37.5   1  1sbyB 0167-0176  G
   10.5  12.9   5  1sbyB 0222-0235  GBBGB
  116.5  30.5   3  1sdoA 0102-0113  GBB
   18.3  12.4   4  1sdoA 0146-0158  GABA
  145.9  32.3   9  1sdoA 0181-0198  AEBGBBABB
  170.4  57.7   5  1se8A 0064-0077  GBBBG
  160.3  51.4   6  1se8A 0185-0199  AABBBG
   16.2  28.1   3  1seiB 0014-0025  GBA
   41.3  15.5   4  1seiB 0037-0049  GABA
   96.5  49.5   3  1senA 0040-0051  GBB
   30.0  28.9   2  1sfsA 0076-0086  GB
   38.6  59.2   6  1sfsA 0110-0124  GBBBGB
   42.8  21.4   2  1sfsA 0143-0153  GB
   34.5  25.3   5  1sfuA 0018-0031  BBAAB
   26.3  49.2   2  1sg4C 0113-0123  BA
   14.2  13.2   4  1sg4C 0173-0185  GABA
   34.6  13.8   5  1sg6B 0060-0073  BBBBB
   37.9  36.1   9  1sg6B 0093-0110  BBBBBBAAB
  121.1  37.8   3  1sg6B 0125-0136  EBB
  107.6  57.6   5  1sg6B 0141-0154  AABGG
   37.3   7.5   5  1sgwA 0143-0156  ABABA
   20.0  43.5   1  1sgwA 0178-0187  B
  125.1  12.3   5  1sh8A 0067-0080  BBAAA
   36.8  47.1   1  1sh8A 0113-0122  G
  154.7  17.8   5  1shuX 0031-0044  BABAA
   40.1  35.9   2  1shuX 0128-0138  GB
  145.5  36.8   5  1sj1A 0050-0063  BAAGA
  102.1  56.9   7  1sp3A 0374-0389  GBBBAGB
   27.1   7.0  10  1sqhA 0107-0125  BAABBAAAGB
  133.0  30.0   5  1sqhA 0136-0149  AGBAB
  112.4  34.5   4  1sqhA 0258-0270  BBBB
   55.4  53.2   2  1sqhA 0281-0291  GB
   14.1  21.2   4  1sqsB 0025-0037  ABBB
   32.5  45.7   2  1sqsB 0074-0084  BA
   11.8  48.3   9  1sqsB 0103-0120  AAAGAABGB
   26.6  32.4   2  1sqsB 0139-0149  GB
  150.6  37.7   4  1sr8A 0053-0065  AAEB
   33.5  53.2   2  1sr8A 0202-0212  BA
    8.8  14.3   3  1sr8A 0222-0233  AAB
  126.0  24.3   4  1sr8A 0269-0281  AGBB
   43.9  39.1   2  1ss4A 0027-0037  GB
  149.6  23.1   4  1stmA 0045-0057  EBBB
   26.3  28.8   2  1stzA 0126-0136  GB
   13.2  20.2   3  1su1A 0046-0057  GBA
  114.7  29.2   3  1sumB 0204-0215  GBB
   36.8  16.9   6  1svmA 0159-0173  GBBGAA
   31.8  26.4   5  1svmA 0208-0221  ABGBA
   29.1  24.2   7  1svsA 0170-0185  BBBBBBE
   31.2  23.2   5  1svsA 0208-0221  ABGBA
  169.9  26.7   9  1svsA 0303-0320  ABABAAABB
   30.0  25.3   2  1sx5B 0053-0063  GB
   29.9   4.6   7  1syxB 0050-0065  GABAAEB
   36.8  36.1   4  1sz7A 0091-0103  GBBB
   92.8  38.9   2  1sz7A 0145-0155  AG
   24.6  30.4   2  1t0bB 0039-0049  GB
  130.5  25.7   3  1t0fB 0154-0165  GBB
   24.2  59.5   2  1t0iB 0079-0089  BA
   27.9  41.6   2  1t0iB 0138-0148  GB
   19.9  23.5   2  1t1jA 0037-0047  GB
   27.2  51.9   2  1t1jA 0077-0087  BA
   17.7  27.2   2  1t1jA 0105-0115  GB
  127.0  28.4   5  1t1uA 0433-0446  GBBBB
  166.9  47.4   4  1t3gA 0122-0134  ABAB
   14.1   4.5   7  1t3yA 0012-0027  BAAAGBA
    8.9  47.6   5  1t3yA 0045-0058  BBAAB
   20.0  21.5   5  1t3yA 0098-0111  BABBA
  125.8  31.6   6  1t4aB 0060-0074  ABBAAA
   33.1  27.5   3  1t6cA 0075-0086  GBA
   14.4  59.2   4  1t6cA 0129-0141  GBBE
   38.7  44.3   6  1t6cA 0196-0210  ABBBBA
   30.7  53.9   6  1t6lA 0027-0041  ABBAAB
   39.3  21.1   5  1t6lA 0090-0103  BAABA
  133.6  43.7   4  1t6lA 0230-0242  AGBB
   59.2  14.9   3  1t6sB 0050-0061  GBA
   20.3  55.9   3  1t6t1 0014-0025  AAB
  157.8   8.6   5  1t6t1 0032-0045  AGBAB
   19.9  45.3   5  1t6t1 0053-0066  BGABA
   24.3  29.1   2  1t6t1 0084-0094  GB
   14.3  27.7   4  1t82D 0079-0091  GBBE
   39.0   8.2   3  1t9iB 0057-0068  GBE
   54.1  43.4   4  1tfeA 0121-0133  GBBB
   37.1  28.4   2  1tfzA 0042-0052  GB
   93.0  52.5   3  1tfzA 0133-0144  GBB
   43.9  45.3   2  1tfzA 0339-0349  GB
   26.5  35.4   3  1thtB 0055-0066  AGB
  140.4  23.3   4  1thtB 0098-0110  GBAB
   35.4  33.9   7  1thtB 0118-0133  AAABBBA
  159.6  58.0   5  1thtB 0192-0205  ABABB
  160.1  19.1   6  1thtB 0219-0233  ABAAGB
   22.7  14.9   2  1tifA 0036-0046  GB
   23.0  20.7   2  1tigA 0029-0039  GB
  119.3  59.1   3  1tigA 0061-0072  AAA
   11.2  28.0   3  1tiqA 0117-0128  GBA
   60.4  57.3   2  1tiqA 0140-0150  GB
   25.4  14.0   4  1tkeA 0081-0093  BAAB
   28.4  36.3   2  1tkjA 0043-0053  GB
   77.7  49.7   5  1tkjA 0110-0123  GBBBA
  131.3  36.9   3  1tkjA 0206-0217  GBB
   21.2  43.8   7  1tp6A 0057-0072  BGABBGB
  160.7  27.3   5  1tqyF 0151-0164  GBABB
   15.4  23.7   3  1tqyF 0180-0191  GBA
   36.0  29.2   5  1tqyF 0319-0332  EBGAB
  162.1  51.9   5  1ts9A 0007-0020  BBABG
  135.6  35.3   4  1tt8A 0035-0047  AGBB
   40.4  29.7   4  1tu1A 0062-0074  BBGB
   89.9  11.5   7  1tu5A 0093-0108  GBBBBBB
   90.2  46.9   1  1tuaA 0028-0037  G
  153.1  46.5   3  1tuaA 0078-0089  BBG
   28.7  31.5   2  1tuaA 0122-0132  GB
   31.0  45.3   7  1tueF 0047-0062  BABBGAA
   37.9  39.9   2  1tueF 0077-0087  GB
  145.3  35.4   5  1tueF 0096-0109  AABAB
   46.4  39.0   5  1tuhA 0083-0096  AGGAB
   43.9  36.6   3  1tv8A 0060-0071  GBA
   18.0  12.2   6  1tv8A 0086-0100  ABBGBA
   51.6  49.7   3  1tv8A 0113-0124  GBA
   30.0  32.2   2  1tv8A 0153-0163  GB
   34.1  30.5   2  1tv8A 0182-0192  GB
  126.1  57.0   2  1tv8A 0218-0228  BB
   33.4  43.0   7  1tvfA 0072-0087  GABBAAB
   15.2  16.3   3  1twdA 0015-0026  GBA
  157.9  13.2   4  1twdA 0044-0056  BABB
    8.7  34.9   3  1twdA 0108-0119  EAB
   16.7  27.8   3  1twdA 0135-0146  GBA
   35.4  15.3   5  1twdA 0161-0174  BBGBB
   21.0  19.9   3  1twdA 0185-0196  GBA
  100.9  37.4   3  1twfB 0115-0126  GBB
   22.8  22.9   7  1twfB 0601-0616  GABBAAB
   23.8  28.1   2  1txgA 0017-0027  GB
   52.0  41.7   4  1txgA 0064-0076  BGBA
   31.1   6.4   6  1txgA 0087-0101  AABBAB
  104.1  41.4   4  1tzpB 0064-0076  GAEB
   11.0  43.6   5  1u02A 0050-0063  BBBBB
   28.9   8.2   4  1u02A 0097-0109  BBGB
   33.0  21.3   2  1u02A 0136-0146  GB
  162.2  42.4   4  1u02A 0164-0176  EABB
   24.3  14.3   4  1u02A 0184-0196  AAAB
   44.9  47.5   2  1u0sA 0027-0037  GB
   37.9  27.1   5  1u0sA 0043-0056  GBBBA
   28.6  23.2   5  1u0sA 0069-0082  BBGBA
  131.9  38.8   4  1u14A 0021-0033  EBGA
   36.4  50.3   5  1u14A 0061-0074  BAABA
   27.8  51.5   3  1u2mC 0108-0119  GBA
   15.1  50.1   3  1u2wA 0047-0058  ABA
   42.6  43.0   6  1u2zB 0233-0247  GBBBGB
   11.8  31.6   3  1u2zB 0259-0270  GBA
   34.4  52.2   2  1u2zB 0318-0328  BA
  158.4  26.3   5  1u2zB 0342-0355  ABBBG
  116.6  52.9   2  1u3dA 0031-0041  EB
   91.1  54.8   3  1u3dA 0072-0083  GBB
   35.8  45.4   3  1u3dA 0095-0106  GBA
   17.4  33.0   3  1u3dA 0123-0134  AGB
   51.6  46.9   5  1u53A 0134-0147  BAABA
  133.1  30.5   3  1u6tA 0024-0035  GBB
   31.2  31.5   6  1u7bA 0075-0089  ABBAAB
   24.3  50.7   3  1u7bA 0148-0159  ABA
   34.1  50.4   2  1u7bA 0216-0226  BA
  158.5  20.0   4  1u7iA 0022-0034  ABAB
   25.5  55.9   3  1u7iA 0095-0106  BGB
   47.4  39.3   2  1u7lA 0248-0258  GB
  116.8  43.6   3  1u7pD 0056-0067  GBB
    4.4  22.8   3  1u7pD 0128-0139  AGB
   28.0  35.3   2  1u7zA 0042-0052  GB
   31.4  41.7   2  1u7zA 0082-0092  BA
   13.9  35.6   6  1u7zA 0131-0145  BABGBB
   11.7  44.7   3  1u7zA 0160-0171  GBA
   32.8  34.9   2  1u8sA 0025-0035  GB
  102.0  47.9   1  1u8sA 0068-0077  G
   33.8  23.1   2  1u8sA 0164-0174  GB
  118.2  50.4   3  1u8vC 0136-0147  GBB
   12.1   7.3   4  1u8xX 0079-0091  BAAB
   13.2  20.6   4  1u8xX 0156-0168  BAAB
  137.2  14.1   4  1u8xX 0180-0192  AABB
  112.3  33.2   3  1u8xX 0351-0362  GAG
   17.2  47.5   3  1ua7A 0024-0035  GBA
   29.9  23.8   3  1ua7A 0081-0092  AGB
   18.6  40.7   5  1ua7A 0190-0203  BBABA
   13.5  29.7   2  1ua7A 0214-0224  AB
   14.3  42.6   5  1ua7A 0286-0299  ABBGB
  145.0  46.0   8  1ud9B 0073-0089  AABABBBB
   31.7  34.3   3  1ud9B 0143-0154  ABA
   19.7  49.6   3  1ud9B 0204-0215  ABA
  139.0  47.5   3  1uekA 0126-0137  GBB
   41.2  51.7   2  1uekA 0218-0228  GB
   18.2  13.2   3  1uekA 0250-0261  AAE
   32.2  42.6   3  1uf5A 0032-0043  GBA
   35.1  25.9   3  1uf5A 0181-0192  GBA
   21.4  25.9   2  1uf5A 0221-0231  GB
   38.1  45.4   3  1ufhA 0139-0150  GBA
  125.5  39.6   3  1ufoE 0098-0109  GBB
  165.4  26.0   5  1ufoE 0196-0209  BAAEG
  157.8  14.7   6  1ufyA 0060-0074  GAAABB
   17.6  25.0   5  1uhvD 0039-0052  ABBBA
  138.3   9.7   5  1uhvD 0184-0197  BAABB
   17.5  33.4   6  1uhvD 0212-0226  AGBBBA
  138.0  24.0   7  1uhvD 0260-0275  BABAABB
   24.9  40.8   4  1uhvD 0301-0313  AABA
   39.7  38.2   3  1ui0A 0107-0118  GBA
  128.9  31.8   3  1uj2A 0100-0111  GBB
   44.2  17.5   5  1ujcA 0036-0049  GBBBA
   21.6  30.3   3  1ujcA 0093-0104  GBA
   97.8  58.3   3  1ukfA 0169-0180  GBB
   20.6  40.5   5  1ukkB 0064-0077  GBBBA
   14.1  17.5   4  1ukkB 0124-0136  AABA
   58.3  30.1   3  1us0A 0033-0044  GBA
   32.2  32.5   9  1us0A 0167-0184  BBGBABBBA
   36.3  30.4   2  1us0A 0198-0208  GB
  104.3  37.8   3  1us5A 0041-0052  GAG
   11.9   7.3   4  1us5A 0064-0076  GABA
   15.2  12.4   4  1us5A 0173-0185  GABA
  123.6  57.8   2  1us5A 0196-0206  BB
   19.9  21.5   8  1us5A 0211-0227  AAAABAAB
   45.8  39.1   3  1usgA 0063-0074  GBA
   30.4  29.9   2  1usgA 0087-0097  GB
  134.8  31.7   5  1usgA 0130-0143  AGBAB
  121.0  57.2   3  1usgA 0160-0171  GBB
   42.9  43.5   3  1usgA 0187-0198  GBA
   23.0   4.6   4  1usgA 0211-0223  GBAB
   35.0   8.1   4  1usmA 0033-0045  GBBB
   26.1  54.8   3  1utyA 0025-0036  GBA
   18.7  25.9   4  1uuyA 0064-0076  AGBA
  120.7  44.1   3  1uv7A 0031-0042  GBB
   61.1  38.4   2  1uv7A 0068-0078  GB
   92.6  57.3   6  1uvjB 0230-0244  GGABEB
   27.6  50.0   2  1uvjB 0311-0321  BA
  147.1  38.0   5  1uw4A 0017-0030  BBBBB
   14.6   8.4   4  1uwcB 0116-0128  BAAB
  166.5  22.3   4  1uwcB 0143-0155  ABBG
  140.6  19.2   4  1uwkB 0069-0081  BBAA
   21.5  40.3   7  1uwkB 0156-0171  GGAGBGB
   19.3  16.5   2  1uwkB 0184-0194  GB
   34.7   2.6   4  1uwkB 0227-0239  GBBB
   60.6  48.0   7  1uwkB 0395-0410  BBBBEBB
  105.4  22.9   6  1uwkB 0426-0440  GABABB
    8.2  13.2   3  1uwkB 0476-0487  GBA
   38.6  36.5   5  1uwvA 0107-0120  GBBBA
  166.1  36.7   7  1uwvA 0176-0191  ABAAAAA
   26.1  25.2   2  1uwvA 0221-0231  GB
   26.2  52.9   6  1uwvA 0277-0291  GBBAAB
   18.4  13.9   3  1uwvA 0301-0312  ABA
  126.8  10.9   4  1uwvA 0326-0338  GBAA
   23.4  22.0   3  1uwvA 0374-0385  GBA
   51.6  44.3   2  1uwvA 0399-0409  GB
   35.9  29.1   2  1uxoA 0027-0037  GB
  133.0  46.7   6  1uxoA 0080-0094  BBBABB
   25.9  19.9   2  1uxoA 0149-0159  GB
   46.5  21.2   3  1v0wA 0072-0083  BAA
  119.3  45.6   3  1v0wA 0104-0115  GBB
   20.8  24.6   3  1v0wA 0320-0331  BAA
   32.0  41.3   2  1v0wA 0356-0366  GB
   30.2  39.8   2  1v2xA 0087-0097  GB
   18.3  16.1   3  1v33A 0081-0092  GBA
  139.4  33.9   4  1v33A 0151-0163  GBAB
   36.2  28.5   2  1v5iB 0023-0033  GB
   29.5  37.8   2  1v5vB 0012-0022  BA
   39.2  23.4   7  1v5vB 0130-0145  AABBBBB
   28.0  26.7   2  1v6tA 0050-0060  GB
   20.2  12.6   4  1v6tA 0130-0142  BAAB
  130.4  21.6   3  1v6tA 0151-0162  GBB
  156.1  50.1   7  1v6zB 0020-0035  AAEBBBG
   26.2  28.4   3  1v6zB 0090-0101  GBA
   25.1  49.4   4  1v72A 0051-0063  GBBB
   38.8  31.7   3  1v72A 0101-0112  GGB
   56.9  42.9  10  1v72A 0125-0143  ABGBGBAABB
    8.6  31.7   2  1v77A 0021-0031  BA
  124.6  54.7   2  1v77A 0047-0057  GB
   10.5   5.0   4  1v77A 0068-0080  BAAB
    4.9   6.1   3  1v77A 0090-0101  GBA
   46.8  42.4   2  1v77A 0118-0128  GB
  136.0  40.5   3  1v77A 0154-0165  GBB
  102.7  55.3   4  1v7zA 0016-0028  GABB
   53.6  43.6   3  1v7zA 0104-0115  GBA
   51.1  17.8   5  1v7zA 0136-0149  GBAAB
  169.9  37.1   4  1v84B 0024-0036  ABBG
  142.0  23.2   3  1v84B 0051-0062  GBB
   33.6  21.0   4  1v84B 0123-0135  ABAB
   30.0  40.9   7  1v8dA 0052-0067  BBBBBGB
   17.0  37.4   3  1v8dA 0097-0108  AGB
  158.9  46.3   3  1v8dA 0148-0159  BAB
   27.9  27.6   2  1v96A 0103-0113  GB
  106.3  55.8   3  1v96A 0121-0132  GBB
    9.4  43.3   5  1vbkB 0032-0045  GBBBA
   58.4  43.9   5  1vbkB 0097-0110  GBABB
   21.7  36.6   3  1vbkB 0195-0206  AGB
   69.7  34.4   9  1vbkB 0224-0241  AABGBAGBB
   31.5  10.5   4  1vbwA 0022-0034  BAAB
   10.5  11.6   7  1vccA 0028-0043  BBBBAAB
   16.1  47.9   6  1vchE 0043-0057  BBBABA
   14.1   3.3   5  1vd6A 0085-0098  ABAAB
  148.5  17.9   5  1vd6A 0114-0127  BGBBG
  145.9   5.2   5  1vd6A 0136-0149  BAABB
   26.0  22.7   4  1vd6A 0156-0168  BBBA
   36.0  39.6   2  1vd6A 0180-0190  GB
   13.8  23.0   2  1vdwA 0056-0066  GB
   52.0  51.0   5  1vdwA 0089-0102  GBABB
   10.3  50.7   2  1vdwA 0160-0170  BA
   16.4  12.0   4  1vdwA 0179-0191  GABA
   34.4  40.4   2  1vdwA 0207-0217  GB
   27.0  54.7   2  1ve2A 0023-0033  BA
   29.1  34.0   2  1ve2A 0072-0082  GB
  132.1  25.5   3  1ve2A 0100-0111  GBB
   39.4  49.2   6  1ve2A 0169-0183  ABBAAB
    9.4  10.5   4  1ve4A 0058-0070  GABA
   16.1  16.5   4  1ve4A 0121-0133  GBBB
   15.1  12.8   4  1ve4A 0140-0152  GABA
   50.7  38.6   2  1ve4A 0159-0169  GB
  130.6  32.3   3  1vg0A 0025-0036  GBB
   41.1  56.3   2  1vg0A 0386-0396  GB
    6.2  11.7   5  1vgwD 0041-0054  BAABA
    7.0   6.8   4  1vgwD 0065-0077  BAAB
   20.1  41.0   7  1vgwD 0093-0108  GABBAAB
   44.4  42.9   5  1vgwD 0193-0206  AGBBB
   21.6  51.5   6  1vh4B 0074-0088  BBBBBB
   42.6  33.2   5  1vh5A 0070-0083  BBEAB
    4.8  13.0   4  1vhnA 0021-0033  AGBA
  135.8  21.8   8  1vhnA 0047-0063  BBBAABBG
   30.2  35.4   3  1vhnA 0077-0088  ABA
   18.7  23.1   3  1vhnA 0119-0130  BAB
   17.4  16.5   3  1vhnA 0147-0158  GBA
   33.3  26.1   2  1vhqA 0032-0042  GB
  113.9  46.8   3  1vhqA 0127-0138  GBB
  117.9  42.0   3  1vhtB 0022-0033  GBB
   28.6  33.5   4  1vhtB 0099-0111  BABA
   34.1  43.7   2  1vhtB 0165-0175  BA
   66.0  34.1   1  1vhzA 0097-0106  G
  148.8  20.4   5  1vi4A 0051-0064  BBABG
   27.5  19.0   2  1vi6A 0086-0096  GB
  119.8  33.4   3  1vi6A 0132-0143  GBB
   13.4  42.6   2  1vimB 0041-0051  BA
  142.3  15.2   3  1vimB 0067-0078  GBB
   22.4  31.3   2  1vimB 0110-0120  GB
  136.5  19.5   7  1vjgA 0077-0092  ABBAABB
  132.9  42.5   2  1vjgA 0124-0134  BB
   93.9  44.0   1  1vjlB 0075-0084  G
  106.5  42.0   3  1vjlB 0130-0141  GBB
  124.8  33.9   3  1vjqB 0055-0066  GBB
   67.1  36.4   5  1vjuB 0030-0043  GABBB
   28.8  28.0   3  1vk1A 0075-0086  GBA
   35.3  52.8   3  1vk1A 0166-0177  GAB
   24.5   6.2   4  1vk1A 0186-0198  GABA
   18.4  21.6   2  1vk3A 0105-0115  GB
   25.8  18.8   2  1vk3A 0311-0321  GB
  127.9  24.9   8  1vk3A 0379-0395  AGBBBGAB
   37.3  28.6   2  1vk3A 0440-0450  GB
   33.3  46.3   2  1vk3A 0548-0558  GB
   53.8  44.3   2  1vk3A 0570-0580  GB
   52.3  48.4   2  1vk6A 0186-0196  GB
   28.6  35.0   2  1vkfB 0050-0060  GB
  137.7  21.7   3  1vkfB 0096-0107  GBB
   41.4  38.5   3  1vkfB 0122-0133  GBA
    6.4   7.6   4  1vkfB 0141-0153  BBGB
    5.7  27.7   3  1vkfB 0164-0175  ABA
  138.5  27.6   5  1vkhA 0067-0080  BAAGA
  129.9  51.6   4  1vkhA 0106-0118  GBAB
   47.6  48.6   2  1vkhA 0206-0216  GB
   29.1  21.2   4  1vkhA 0236-0248  GBBB
  120.4  38.7   3  1vkiA 0026-0037  GBB
  140.5  36.3   5  1vkiA 0120-0133  BAAGA
   53.9  26.8   4  1vkiA 0165-0177  GBBB
  138.4  10.7   6  1vkkA 0030-0044  BABABB
  157.2  48.6   6  1vkkA 0067-0081  BBAABB
  125.0  24.0   4  1vkkA 0122-0134  GBAB
   55.9  35.4   4  1vkwA 0193-0205  GBBB
   17.8  43.4   5  1vkyB 0056-0069  BBBGB
   43.6  49.4   2  1vkyB 0197-0207  GB
  101.8  48.4   3  1vkyB 0247-0258  GBB
  176.2  59.1   7  1vkyB 0266-0281  ABBBBAB
   35.5  52.1   6  1vl5C 0028-0042  GBAGAB
   15.0  15.3   4  1vl5C 0051-0063  AABA
   48.4  38.8   2  1vl5C 0175-0185  GB
   63.8  43.4   2  1vl7A 0070-0080  BA
   28.8  56.0   3  1vl7A 0131-0142  BBB
   34.1  35.5   2  1vlmA 0079-0089  GB
   31.9   8.8   8  1vlyA 0106-0122  AAAAABBB
    8.4  45.5   4  1vlyA 0184-0196  BGAB
   37.4  14.4   3  1vmbA 0045-0056  AGB
   47.9  22.2   3  1vp8A 0037-0048  GBA
    7.6   5.3   4  1vp8A 0058-0070  AGGB
   28.0  34.6   2  1vp8A 0092-0102  GB
  160.8  52.2   7  1vp8A 0148-0163  GABBBBB
  134.0  50.8   3  1vpmB 0057-0068  GBB
   33.9  36.7   4  1vpqA 0042-0054  AGBA
   19.4  19.9   6  1vpqA 0068-0082  ABBAAB
  165.7  23.7   4  1vpqA 0142-0154  BABB
   35.8  35.1   2  1vpqA 0168-0178  GB
   11.9  23.5   3  1vpqA 0236-0247  ABA
   30.4  14.3   6  1vptA 0066-0080  GAABGB
   33.1  15.8   4  1vptA 0095-0107  GBBB
  135.2  58.3   4  1vptA 0138-0150  BABB
   20.0  29.0   3  1vptA 0177-0188  GBA
   32.2  19.0   6  1vqoH 0072-0086  EAABBB
  145.2  28.9   6  1vqoH 0149-0163  AABABB
  137.2  40.8   7  1vqoM 0048-0063  GBBBBBG
   23.9   9.8   4  1vqoM 0104-0116  BAAB
   43.9  42.1   1  1vqoO 0088-0097  B
  141.9  29.7   6  1vqoO 0100-0114  BAAGBG
   37.0  19.4   9  1vqoX 0055-0072  AAEAABBBA
   29.3  45.0   3  1vr4D 0067-0078  GBA
   18.3  35.1   5  1vr7B 0044-0057  GBBBA
   30.8  41.3   3  1vr7B 0107-0118  GBA
  101.9  59.3   6  1vraB 0080-0094  BBGBAB
   37.6  53.2  10  1vraB 0134-0152  AGBBBBAABB
  106.7  48.1   3  1vraB 0173-0184  BBB
   32.8  31.0   2  1vsrA 0082-0092  GB
  138.3   8.4   4  1vsrA 0115-0127  GBBB
   19.3  42.0   3  1vybA 0029-0040  GBA
  146.2  54.2   4  1vybA 0130-0142  BBAA
  100.8  53.9   1  1vybA 0170-0179  G
   24.2  15.4   4  1vyrA 0043-0055  AABA
  119.0  31.5   3  1vyrA 0088-0099  GBB
   13.1  27.8   3  1vyrA 0168-0179  GBA
    8.8   8.6   3  1vyrA 0258-0269  GBA
   12.6  16.8   4  1vyrA 0286-0298  ABAB
   26.6  12.4   4  1vyrA 0309-0321  GABA
  112.0  23.7   6  1vz0C 0082-0096  GBABBB
   44.8  27.2   5  1vzyB 0050-0063  BBEAB
  129.9  23.3   4  1vzyB 0145-0157  AGBB
   49.4  38.3   4  1vzyB 0214-0226  GBBB
  158.9  38.7   7  1w0hA 0094-0109  GBGBABB
  136.8  44.4   5  1w23A 0056-0069  GBBAA
   14.6  25.9   5  1w23A 0082-0095  BBBGB
  138.8  41.3   3  1w23A 0107-0118  AEB
   28.3  21.9   6  1w2wN 0042-0056  BABBBA
   23.6  24.5   2  1w2wN 0079-0089  GB
  160.1  16.6   7  1w2zC 0023-0038  BBAAABB
  102.1  37.6   9  1w2zC 0051-0068  BAAABBBBB
   23.1  29.9   3  1w5qB 0073-0084  GBA
   30.1  20.3   3  1w5qB 0162-0173  GBA
   16.9  16.0   5  1w5qB 0187-0200  GBAAB
   23.7  17.5   3  1w5qB 0247-0258  GBA
  147.0  16.0   3  1w5qB 0271-0282  GBB
   33.0  33.0   2  1w5rB 0082-0092  GB
  126.4  47.5  10  1w5rB 0196-0214  BAABAAAABB
  114.3  25.8   4  1w66A 0035-0047  GBBB
   41.3  15.3   4  1w6kA 0633-0645  GBBB
   99.9   6.9   7  1w7cA 0069-0084  GBBBBBB
   13.3  53.0   4  1w8iA 0028-0040  GAAE
   28.9  26.4   2  1w8iA 0108-0118  GB
  153.5  13.4   6  1w8sF 0063-0077  BAGABB
   19.3  35.6   3  1w8sF 0099-0110  GBA
  112.5  38.4   3  1w8sF 0132-0143  GBB
   12.1  28.8   3  1w8sF 0166-0177  GBA
  138.6  39.9   4  1w8sF 0189-0201  EABB
   28.1  15.1   6  1wb4B 0097-0111  GABBBB
   25.2  20.4   6  1wb4B 0173-0187  AAAABA
   41.5  27.0   7  1wb4B 0208-0223  GBBAAAB
   13.3  34.0   4  1wb9B 0018-0030  BAAB
  118.8  38.8   3  1wb9B 0081-0092  GBB
   36.0  39.9   3  1wb9B 0168-0179  GBA
   45.4  29.5   5  1wb9B 0453-0466  GBAAB
    7.6  49.0   5  1wb9B 0479-0492  BBAAB
  122.7  15.2   4  1wb9B 0630-0642  AGBB
  175.9  30.4   4  1wb9B 0678-0690  BBAA
   25.6  13.3   3  1wb9B 0713-0724  AGB
  130.1  28.7   3  1wb9B 0733-0744  BBG
   50.1  41.1   3  1wbhC 0035-0046  GBA
   10.8  16.5   4  1wbhC 0059-0071  BAAB
   17.9  20.5   3  1wbhC 0082-0093  GBA
  135.0  38.4   4  1wbhC 0102-0114  BABB
   47.8  43.1   3  1wbhC 0123-0134  GBA
   28.8  37.7   6  1wbhC 0146-0160  BABAAB
  147.9  19.7   4  1wcv1 0028-0040  AGBB
   90.0  39.4   8  1wcv1 0061-0077  GBBAAAAB
   37.1  39.5   7  1wcv1 0101-0116  BBAAABA
   58.3  30.2   4  1wcv1 0160-0172  BAAB
   25.5  19.5   2  1wcwA 0024-0034  GB
   42.5  45.5   3  1wcwA 0053-0064  EBA
   33.9  30.8   6  1wcwA 0121-0135  BBBBBE
   22.6  25.4   2  1wcwA 0148-0158  GB
   10.6  20.3   4  1wcwA 0176-0188  GABA
   50.4  53.0   1  1wcwA 0210-0219  B
   35.0  33.6   5  1wcwA 0227-0240  GBBBA
  146.8  59.4   4  1wd3A 0059-0071  BGBB
   32.7  28.0   7  1wd5A 0013-0028  AAGBBGB
   28.1  16.1   2  1wd5A 0040-0050  GB
   58.2  48.5   9  1wd5A 0107-0124  BBBBBABGB
   12.6   5.7   4  1wd5A 0140-0152  AGBA
    7.0  39.9   2  1wd5A 0163-0173  AB
   15.5  22.1   3  1wddE 0190-0201  GBA
   26.0  20.1   3  1wddE 0255-0266  GBA
   18.3  18.2   3  1wddE 0281-0292  AGB
   28.8  27.8   3  1wddE 0316-0327  EBA
   21.8  24.4   4  1wddE 0389-0401  EABB
   27.5  34.7   2  1wddS 0031-0041  GB
   13.1  15.7   4  1wddS 0087-0099  BAAB
  105.3  20.9   3  1wdjC 0017-0028  BAA
   20.5  15.9   3  1wdjC 0132-0143  GBA
   88.8  54.1   1  1wehA 0027-0036  G
  118.9  35.2   3  1wehA 0050-0061  GBB
  138.0  56.9   7  1wehA 0118-0133  GAGBEBB
   54.9  59.3   2  1whzA 0012-0022  GB
  101.9  43.0   9  1wiwA 0049-0066  GBBABBABE
   19.4  29.0   4  1wiwA 0230-0242  AABA
   49.9  56.6   3  1wkcA 0032-0043  GBA
   14.1  23.8   3  1wkcA 0128-0139  BBB
  149.3  21.9   7  1wkqB 0069-0084  GBABBBG
    8.2  23.9   3  1wkqB 0096-0107  GBA
   64.8  42.3   6  1wkrA 0130-0144  GABABB
   29.2  50.2   2  1wleB 0231-0241  GB
  131.0  26.5   3  1wleB 0360-0371  GBB
   30.0  33.7   7  1wljA 0093-0108  GBBAAAB
  136.0  33.7   3  1wluA 0052-0063  AEB
  152.1  55.2   5  1wm1A 0249-0262  AAABB
   10.6  25.0   4  1wm1A 0277-0289  BAAB
  101.9  48.2   4  1wmhA 0072-0084  GBAB
  133.2  44.2   6  1wmhB 0067-0081  AAEBBB
  142.4  25.1   3  1wn2A 0073-0084  GBB
   45.5  13.4   8  1wnaA 0016-0032  EABBAAAB
   53.8  33.5   3  1wnaA 0079-0090  GBA
   16.4  24.8   4  1wouA 0016-0028  AAAB
  143.5  34.8   4  1wouA 0054-0066  BBBG
  124.6  22.8   3  1wpnB 0025-0036  GBB
   34.5  34.0   2  1wpuB 0027-0037  GB
   29.1  35.5   5  1wteB 0146-0159  AAABA
   30.0  48.5   1  1wtjB 0109-0118  G
   29.8  18.4   2  1wtjB 0135-0145  GB
   57.3  56.3   1  1wv3A 0119-0128  G
  163.6  33.5   9  1wv9A 0041-0058  GBBABBBBB
  127.2  22.9   3  1wv9A 0071-0082  GBB
  110.1  46.9   3  1wvfA 0074-0085  GBB
  135.7  20.4   6  1wvfA 0265-0279  GABABB
   34.0  26.1   3  1wvfA 0342-0353  GBE
  122.1  19.9   5  1wvfA 0414-0427  GBBBB
   30.7  42.7   2  1wvgB 0027-0037  GB
   46.8  35.5   3  1wvgB 0074-0085  GBA
   21.4  19.3   4  1wvgB 0116-0128  EGBA
  104.1  38.8   3  1wvgB 0212-0223  GBB
   10.7  17.4   5  1wvqB 0036-0049  ABBGB
  146.4  30.7   4  1wvqB 0076-0088  GBBG
   10.8  23.5   5  1wvqB 0100-0113  BAABA
   33.6  43.7   3  1wwzA 0111-0122  ABA
   58.6  57.2   2  1wwzA 0134-0144  GB
   24.9  17.2   2  1wy5B 0078-0088  GB
   16.4  36.9   3  1wy5B 0119-0130  GBA
   17.2  12.3   6  1wy5B 0283-0297  AABGBB
   33.1  44.0   9  1wyzB 0045-0062  BAABBAAAB
  166.4  48.6   8  1wyzB 0072-0088  AAABAGBB
  124.7  45.2   3  1wyzB 0106-0117  GBB
  163.2  57.5   6  1wyzB 0126-0140  GBBAAB
   30.8  31.4   2  1wyzB 0160-0170  GB
    4.7  21.3   5  1wyzB 0183-0196  BBAAB
   26.2  38.8   2  1wznA 0057-0067  GB
   28.6   6.0   4  1wznA 0081-0093  GBBB
   18.6  21.3   4  1wznA 0215-0227  AABA
   15.5  52.1   7  1x19A 0180-0195  BBABGBA
   29.3  17.6   4  1x19A 0206-0218  BAAB
  132.0  26.8   5  1x19A 0231-0244  GAAAA
   45.2  49.4   2  1x19A 0333-0343  GB
    2.9   6.7   5  1x3lA 0064-0077  ABBBA
   24.3  15.8   5  1x3lA 0113-0126  BBAAB
   19.8  15.9   2  1x3lA 0277-0287  GB
  131.1  26.6   7  1x3lA 0309-0324  GBABBBB
  174.7  42.7   4  1x54A 0060-0072  BBBG
  134.6  50.9   7  1x54A 0386-0401  AABGBBB
  134.2  26.1   3  1x6oA 0143-0154  GBB
   21.9  14.0   2  1x6zA 0027-0037  GB
   39.8  55.5   3  1x7dA 0147-0158  GBA
   25.3   7.6   6  1x7dA 0169-0183  AABAAB
   43.7  26.3   4  1x9iB 0057-0069  GBBB
  130.0  31.3   3  1x9iB 0100-0111  GBB
   41.6  12.0   4  1x9iB 0200-0212  GBBB
   21.4  14.3   2  1x9iB 0247-0257  EE
  106.2  45.0   3  1x9mA 0047-0058  GBB
  103.9  17.4   7  1x9mA 0673-0688  GBABBBB
   76.5  58.2   2  1x9zA 0078-0088  GB
   18.7  59.3   2  1xbiA 0021-0031  BA
   19.0  24.0   4  1xbiA 0038-0050  GABA
  126.4  28.4   3  1xbiA 0066-0077  GBB
   38.0   1.2   7  1xd3A 0210-0225  BAABABB
   72.3  42.9   3  1xdpB 0098-0109  AGB
   22.3  51.8   6  1xdpB 0206-0220  AABBBA
   20.3  23.5   6  1xdpB 0274-0288  GBBAAB
   18.9  36.0   2  1xdpB 0386-0396  GB
   31.4  40.2   2  1xdpB 0415-0425  GB
  102.5  40.7   6  1xdpB 0520-0534  AGBBBE
  133.5  45.3   4  1xdpB 0548-0560  AGBB
   27.9  22.9   3  1xffA 0021-0032  EEA
   50.5  42.2   5  1xffA 0056-0069  BBBEA
  126.5  23.0   6  1xfkA 0139-0153  GBABBB
   77.3  34.6   4  1xfkA 0185-0197  GBBB
   40.6  53.7   2  1xfkA 0212-0222  GB
   34.7  51.4   2  1xfkA 0240-0250  BA
   22.2  26.3   2  1xg5D 0050-0060  GB
   56.0  20.8   4  1xg5D 0074-0086  GBAB
   61.3  13.0   5  1xg5D 0103-0116  GBBBA
   41.9   2.2   5  1xg5D 0155-0168  GBAAB
   32.7  13.6   4  1xg5D 0203-0215  GBAB
    2.9  39.4   8  1xg5D 0257-0273  BBAABBBA
  138.2  10.0   5  1xg8A 0037-0050  BAABB
  150.4  29.5   6  1xg8A 0070-0084  GABBBB
   30.5  35.4   2  1xgkA 0023-0033  GB
  146.0  57.0   3  1xgkA 0044-0055  BAA
   45.5  50.4   4  1xgkA 0066-0078  BGBA
   25.9  11.4   4  1xgkA 0097-0109  GABA
  159.5  29.1   4  1xgkA 0135-0147  BABB
  137.0  18.0   3  1xgkA 0231-0242  GBB
   34.0  59.4   2  1xhnB 0024-0034  BA
   62.8  52.0   2  1xhnB 0078-0088  BA
   93.6  33.4  10  1xhnB 0097-0115  GBBAABAABB
  140.9  57.1   4  1xjvA 0222-0234  BBBG
   19.7  29.6   2  1xk7A 0034-0044  GB
   25.3  39.0   3  1xk7A 0085-0096  ABA
   24.7  28.4   4  1xk7A 0112-0124  BAAB
  114.1  46.9   3  1xk7A 0188-0199  GBB
  122.5  26.1   3  1xk7A 0313-0324  GBB
   25.5  20.3   5  1xkiA 0128-0141  GAAAB
   40.1   3.7   6  1xkpC 0070-0084  AAABAB
  130.1  31.1   3  1xkrA 0026-0037  GBB
  122.3  14.3   3  1xkrA 0125-0136  GBB
   48.7  35.0   5  1xkrA 0154-0167  ABABA
  153.8  32.3   6  1xksA 0029-0043  BBAABB
  147.2  57.2   4  1xkwA 0044-0056  ABBG
   17.5  19.2   6  1xm7B 0034-0048  ABBAAB
    8.5  47.4   3  1xm7B 0064-0075  BBE
   27.8  33.4   3  1xm7B 0133-0144  GBA
   36.4  29.5   2  1xmtA 0063-0073  GB
   47.6  36.2   2  1xmxA 0048-0058  GB
   47.7  57.5   2  1xmxA 0080-0090  GB
  124.6  44.7   3  1xmxA 0106-0117  GBB
   60.4  26.1   2  1xmxA 0146-0156  GB
  148.2  59.9   4  1xmxA 0262-0274  ABAA
   29.7  40.7   4  1xmxA 0328-0340  EAAB
   33.6  28.1   2  1xmxA 0353-0363  GB
   22.0  27.3   2  1xovA 0048-0058  GB
   31.4  18.0   4  1xovA 0076-0088  BBBA
  100.2  31.5   3  1xovA 0121-0132  GBB
   30.5  41.1   2  1xpjD 0034-0044  GB
   24.6  42.6   5  1xpjD 0071-0084  GBBBA
   47.4  53.7   6  1xr4A 0051-0065  GBBBGB
  141.4  28.7   4  1xr4A 0082-0094  GBBG
   24.3  27.0   6  1xr4A 0149-0163  GABBBA
   21.1  37.0   2  1xr4A 0191-0201  BA
  175.0  43.9   7  1xr4A 0258-0273  AGABBBG
   22.9  34.8   2  1xr4A 0397-0407  BA
   31.8  35.3   3  1xrkB 0021-0032  AGB
  100.5  51.8   1  1xszA 0253-0262  G
   40.8  15.7   6  1xszA 0311-0325  BABBBA
   12.3  14.5   4  1xt8A 0166-0178  BAAB
    2.3  12.3   4  1xt8A 0187-0199  GABA
  110.9  31.6   3  1xt8A 0206-0217  BAA
   19.9  20.8   4  1xttC 0087-0099  BAAB
    9.0  11.4   3  1xttC 0154-0165  GBA
   16.8  13.5   4  1xttC 0177-0189  BAAB
   23.8  31.1   2  1xu9D 0046-0056  GB
   12.0  15.2   3  1xu9D 0070-0081  GBA
   61.1  31.3   4  1xu9D 0099-0111  GEBA
   50.9  47.4   2  1xu9D 0150-0160  GB
   48.6  11.8   4  1xu9D 0193-0205  GBBB
    7.7  24.8   3  1xu9D 0240-0251  GBA
   23.2  55.0   3  1xubA 0056-0067  GBA
   62.5  35.5   6  1xubA 0152-0166  GBABBA
  120.3  56.1   6  1xubA 0240-0254  GABBBG
   25.8  26.8   2  1xv5A 0026-0036  GB
   32.0  52.1   3  1xv5A 0069-0080  ABA
    4.7  36.6   5  1xv5A 0098-0111  BBAAB
   38.6  51.2   2  1xv5A 0129-0139  BA
  119.8  44.1   3  1xv5A 0242-0253  GBB
   54.8  29.5   8  1xv5A 0256-0272  BBABBGBB
   10.0  20.6   2  1xv5A 0311-0321  GB
   25.3  25.0   3  1xw3A 0076-0087  GBA
   26.3  31.7   2  1y08A 0224-0234  GB
    8.5  34.8   3  1y0kA 0162-0173  GBA
   27.5  29.4   2  1y1pA 0029-0039  GB
  124.9  21.6   4  1y1pA 0053-0065  BBGA
   23.0   5.6   5  1y1pA 0115-0128  BAABA
   37.6  15.9   4  1y1pA 0189-0201  GBAB
  126.5   2.3   6  1y1pA 0256-0270  BAABBG
  130.8  28.5   3  1y63A 0028-0039  BBG
   15.8  48.6   3  1y63A 0076-0087  BBE
  118.6  47.4   3  1y6zB 0222-0233  GBB
  110.7  28.8   4  1y7pC 0110-0122  BGBB
  156.4  54.7   3  1y7pC 0137-0148  BBG
   33.9  39.9   2  1y7pC 0165-0175  GB
   27.7  21.9   5  1y7rA 0090-0103  BBBGB
   20.1  25.0   3  1y88A 0025-0036  AGB
   15.5  38.0   3  1y88A 0087-0098  GBA
   34.8  32.5   2  1y88A 0111-0121  GB
   39.4  58.7   2  1y8aA 0112-0122  AB
   15.2  31.1   5  1y8aA 0133-0146  AGBBB
   71.4  45.0   5  1y8aA 0214-0227  GBABB
   26.3  21.7   2  1y8aA 0238-0248  GB
   32.0  30.4   9  1y8xB 0021-0038  BAABGBABB
   38.0  27.0   4  1y93A 0034-0046  ABAB
   19.1  29.8   3  1y9wB 0090-0101  GBA
   44.5  51.5   2  1y9wB 0111-0121  GB
  133.7  37.0   3  1yacB 0045-0056  GBB
  129.2  32.7   5  1yacB 0070-0083  BAABB
   45.9  46.6   3  1yacB 0098-0109  GBA
   28.2  34.4   2  1yacB 0124-0134  GB
   35.3  45.9   2  1yacB 0153-0163  GB
   12.1  19.5   4  1yadC 0035-0047  AABA
   48.7  15.1   4  1yadC 0081-0093  AGBA
   15.9   4.8   4  1yadC 0102-0114  BAAB
    6.5  19.8   3  1yadC 0124-0135  GBA
  153.4  12.5   4  1yadC 0157-0169  BABB
    3.4   7.0   4  1yb2A 0127-0139  GGBE
  159.9  15.5   6  1yb2A 0152-0166  ABBAAA
   38.4  38.3   2  1ycdB 0030-0040  GB
  157.3  30.3   6  1ycdB 0197-0211  GGBAAA
   46.0  58.1   2  1yd0A 0052-0062  BA
   54.0  39.5   3  1yd7A 0031-0042  GBA
   25.1  22.9   3  1yd7A 0057-0068  AGB
  142.6  11.4   3  1yd7A 0081-0092  GBB
   21.1  33.9   2  1yd7A 0172-0182  GB
   23.1  10.3   3  1ydyA 0052-0063  GBA
  128.6  21.3   5  1ydyA 0221-0234  GBBBB
   24.7  31.6   4  1ye8A 0092-0104  BAAB
   30.1  33.8   5  1yf3A 0016-0029  BBBBA
  127.9  34.2   4  1yf3A 0197-0209  AGBB
   41.6  57.1   6  1yf3A 0240-0254  BAGBBB
   54.2  53.2   5  1yg9A 0142-0155  GABBB
   55.1  56.4   2  1yg9A 0234-0244  GB
  124.1  31.0   4  1ygtA 0049-0061  AGBB
   31.6  23.3   3  1yhtA 0040-0051  GBA
   37.3  37.0   2  1yhtA 0102-0112  GB
   52.6  45.3   2  1yhtA 0169-0179  BA
   33.0  26.2   2  1yhtA 0204-0214  GB
  133.9  33.0   3  1yhtA 0260-0271  GBB
  103.2  41.0   2  1yixA 0026-0036  AG
  157.3   7.2   5  1yixA 0049-0062  EBBAA
   92.6  47.2   3  1yixA 0118-0129  GBB
   20.5  30.4   3  1yixA 0164-0175  AGB
  122.5  27.7   3  1yj7A 0019-0030  GBB
  158.6  56.3   3  1yj7A 0096-0107  BBG
    2.9  40.2   5  1yk3A 0153-0166  BAABA
   30.8  52.1   2  1yk3A 0178-0188  GB
   20.5  42.2   2  1ykiB 0072-0082  BA
  118.2  40.5   3  1yloD 0031-0042  GBB
   46.5  37.4   6  1yloD 0180-0194  ABBBAB
   34.3  35.0   3  1yloD 0210-0221  GBA
   49.4  24.4   4  1yloD 0267-0279  GBBB
  160.0   9.7   6  1yloD 0288-0302  BEAEBB
   24.6  19.1   4  1ylqA 0009-0021  BAAB
  131.0  25.3   4  1ylqA 0059-0071  BGBA
  149.8  31.2   4  1ylxA 0022-0034  GBAB
   88.1  42.4   4  1ymtA 0097-0109  GBAA
  148.5  51.9   3  1yn3A 0050-0061  BAB
  139.5  33.1   3  1ynfA 0061-0072  GBB
  155.4  12.8   6  1ynfA 0158-0172  BABAAA
   33.1  24.7   4  1ynfA 0286-0298  BBGB
   58.6  33.6   3  1ynpB 0055-0066  GBA
   25.8  11.9   7  1ynpB 0079-0094  BGAAAAB
   24.5  18.3   4  1ynpB 0177-0189  BABA
   41.1  35.6   2  1ynpB 0204-0214  GB
  122.8  14.7   4  1yocA 0076-0088  BBAA
   50.4  31.4  10  1ypyA 0020-0038  GBBAABBBAB
  157.9  36.4   4  1yqhA 0031-0043  AGBB
   43.4   2.2   4  1yqtA 0169-0181  BBBA
   24.7  28.7   2  1yqtA 0202-0212  GB
   37.7  43.5   2  1yqtA 0219-0229  BA
   38.6   7.0   4  1yqtA 0412-0424  BBBA
   36.3  33.3   2  1yqtA 0446-0456  GB
   25.6  41.8   2  1yqtA 0463-0473  BA
   66.9  40.8   3  1yqtA 0496-0507  AGB
  141.5  35.9   3  1yrbA 0035-0046  ABB
   21.5  20.6   3  1yrbA 0102-0113  ABA
   23.2  44.5   5  1yrbA 0129-0142  ABBGB
  138.1  32.3   3  1yrbA 0165-0176  GBB
   52.7  49.8   3  1yreA 0062-0073  GAB
   25.8  30.4   4  1yreA 0123-0135  AGBA
   37.6  53.8   2  1yreA 0147-0157  GB
   93.2  50.5   1  1yrtA 0029-0038  G
   36.1  53.8   2  1yrtA 0101-0111  GB
  133.2  19.1   3  1ys1X 0035-0046  GBB
   17.4  50.6   3  1yt3A 0015-0026  ABA
  159.8  15.4   6  1yt3A 0088-0102  GBBBBB
   18.8  46.7   2  1yt5B 0019-0029  AB
  146.0  55.2   3  1ytlC 0029-0040  BAB
    7.3  42.6   3  1ytlC 0054-0065  BBB
   19.9  44.4   6  1ytlC 0072-0086  GAAAAB
   31.4  10.5   4  1ytlC 0127-0139  BAAB
  130.0   9.0   6  1yu0A 0012-0026  BBBBBG
   19.9  26.4   6  1yw4A 0008-0022  GABAAB
   17.9  49.3   7  1yw4A 0070-0085  GABBBAB
  126.1  21.7   4  1yw4A 0133-0145  BABB
   11.7  33.9   5  1yw4A 0176-0189  BAGBA
   26.9  18.3   2  1yw4A 0201-0211  GB
   42.6  50.6   9  1ywfA 0079-0096  EBBBBBBGB
  132.6  31.6   3  1ywfA 0167-0178  GBB
   32.7  32.0   3  1yx1B 0030-0041  GBA
   27.8  33.3   2  1yx1B 0058-0068  GB
   40.1  37.9   3  1yx1B 0091-0102  GBA
   45.3  27.1   4  1yx1B 0117-0129  ABAB
   54.2  19.7   4  1yx1B 0149-0161  GBBB
  141.1  37.5   7  1yx1B 0214-0229  ABBBGBB
  155.2  45.2   4  1yzvA 0051-0063  EAAA
   22.0  26.0   2  1yzvA 0129-0139  GB
  145.0  21.3   4  1yzyA 0016-0028  AGBB
  112.1  37.2   4  1yzyA 0067-0079  GBAB
  132.0  47.9   4  1yzyA 0099-0111  GBAB
  134.1  17.4   4  1yzyA 0154-0166  BABB
   27.3  38.9   3  1yzyA 0184-0195  GBA
   29.2  27.3   4  1yzyA 0206-0218  AABA
  155.9  58.3   4  1yzyA 0262-0274  AABB
   24.2  17.6   8  1yzyA 0291-0307  AAABABBB
   45.6  23.7   3  1yzyA 0340-0351  GBA
   27.6  30.5   2  1z0sA 0047-0057  GB
  144.9  11.1   6  1z0sA 0082-0096  BABBBB
   44.0  24.4   2  1z0wA 0104-0114  GB
   23.7  21.8   3  1z0wA 0140-0151  GBA
   10.5  22.8   4  1z2nX 0075-0087  BAAB
  130.2  45.5   6  1z2nX 0104-0118  GBBBBB
  148.7  31.8   6  1z2nX 0126-0140  GABBBB
   82.4  49.1   5  1z2uA 0013-0026  BBBAA
  127.0  32.6   3  1z3eA 0019-0030  GBB
   26.9  30.4   2  1z45A 0029-0039  GB
  117.7  26.0   5  1z45A 0054-0067  GBBBB
   23.3  27.5   4  1z45A 0077-0089  BBBA
   53.9  32.0   3  1z45A 0120-0131  GBA
   30.4  28.1   5  1z45A 0175-0188  BAAAB
  132.5  29.4   6  1z45A 0262-0276  BBAABB
   78.9  49.3   3  1z5hB 0407-0418  BBE
  123.2  37.9   3  1z6nA 0077-0088  BAA
   11.1  17.5   6  1z84A 0155-0169  ABAABA
  132.7  53.6   4  1z84A 0280-0292  GGBB
   58.6  35.9   2  1z84A 0324-0334  GB
  106.4  26.0   4  1z94D 0027-0039  BBBG
   29.0  19.6   4  1zarA 0083-0095  GABA
  138.4  50.3   7  1zarA 0156-0171  BGBBBBB
  141.0  24.0   3  1zatA 0098-0109  GBB
   39.3  46.2   3  1zavA 0015-0026  ABA
  127.8  30.9   3  1zavA 0044-0055  EAA
   33.0  46.0   8  1zbsA 0048-0064  BGAAAABA
   22.5  38.0   5  1zbsA 0080-0093  BAABA
   98.4  50.4   3  1zbsA 0254-0265  GBB
   29.6  13.4   3  1zccB 0023-0034  GBA
  152.0  13.4   5  1zccB 0119-0132  GAAAA
   20.7  19.6   4  1zccB 0141-0153  BAAB
   26.9  32.5   2  1zccB 0188-0198  GB
   20.7   4.2   4  1zccB 0209-0221  BBBA
  169.1  49.9   4  1zceA 0038-0050  BBBG
  135.9  20.6   4  1zd0A 0032-0044  BABB
  138.6  55.0   9  1zelA 0247-0264  ABABABBBB
  111.5  55.6   3  1zghA 0048-0059  AAA
   29.3  34.7   3  1zghA 0071-0082  GBA
   34.2  47.5   3  1zghA 0118-0129  GBA
   65.1  48.8   8  1zghA 0213-0229  BBBGBBBB
   22.1   6.3   3  1zh8B 0060-0071  GBB
    8.1   8.9   5  1zh8B 0074-0087  AGABA
   11.4  16.8   3  1zh8B 0099-0110  AGB
  136.5  33.6   4  1zh8B 0126-0138  BABB
   95.7  59.7   2  1zh8B 0324-0334  GG
   18.8  25.2   3  1zhsE 0082-0093  AGB
  129.3  44.9   4  1zhvA 0083-0095  AGBB
   33.6  37.4   2  1zhvA 0116-0126  GB
   23.6  14.4   2  1zi8A 0049-0059  GB
   10.5  20.3   4  1zi8A 0130-0142  GABA
  144.4  43.5   4  1zi8A 0153-0165  BABB
  148.5  43.6   4  1zi8A 0182-0194  ABAA
  134.0  56.2   9  1zjcA 0016-0033  AAGBBBGBB
  145.2  13.2   4  1zjcA 0048-0060  GBBG
   35.0  46.6   2  1zjcA 0094-0104  GB
   21.2  45.2   3  1zjcA 0205-0216  GBA
   26.6  29.2   2  1zk4A 0024-0034  GB
  139.4  12.9   5  1zk4A 0045-0058  BBAAA
   87.2  51.3   4  1zk4A 0075-0087  EBBA
  171.8  16.7   6  1zk4A 0123-0137  BGAGAG
   94.5  21.3   3  1zk4A 0171-0182  GAG
  116.4  41.7   5  1zkpA 0101-0114  EBBBB
   38.7  36.7   4  1zkpA 0185-0197  BGBA
   12.4  21.8   3  1zkpA 0221-0232  GBA
   13.6  18.4   4  1zkpA 0246-0258  ABAB
  118.5  43.3   3  1zl0A 0039-0050  GBB
  135.6  30.9   3  1zl0A 0124-0135  GBB
   41.8  34.1   4  1zl0A 0163-0175  GABA
  118.7  31.6   3  1zl0A 0270-0281  GBB
  161.9  16.0   4  1zldA 0024-0036  BBBG
   31.7  28.5   2  1zmaA 0023-0033  GB
   35.4  20.5   4  1zmaA 0053-0065  GBBB
   30.0  33.5   2  1zpvA 0024-0034  GB
   82.9  40.5   1  1zpvA 0068-0077  G
  121.6  31.0   3  1zr6A 0060-0071  GBB
  126.1  10.9   4  1zr6A 0238-0250  BBAA
  132.7  20.0   3  1zr6A 0278-0289  GEG
  119.2  20.3   6  1zr6A 0342-0356  ABBBBG
   32.6  37.6   2  1zs9A 0140-0150  GB
   20.3  27.6   2  1zs9A 0218-0228  GB
  136.1  17.1   6  1zsqA 0144-0158  GBBBAA
  125.6   9.5   4  1zsqA 0334-0346  AGBB
   35.8  28.7   4  1ztcC 0196-0208  EBBA
  161.3  10.9   7  1zupB 0153-0168  AAAAGBB
  124.5  35.2   4  1zvpC 0092-0104  AGBB
  160.1  58.0   4  1zx8A 0117-0129  BBBG
   20.5  22.6   3  1zxxA 0024-0035  AGB
  117.6  23.0   3  1zxxA 0110-0121  GBB
   34.6  32.6   2  1zxxA 0155-0165  GB
   11.8  13.5   3  1zxxA 0179-0190  GBA
  161.7  10.1   5  1zxxA 0231-0244  AEBBB
  143.6  16.3   4  1zxxA 0272-0284  GBBG
   79.3  55.8   2  1zy7B 0120-0130  BA
   51.3  54.4   3  1zybA 0208-0219  GAB
   32.5  34.9   2  1zzkA 0031-0041  GB
   31.2  19.5   5  2a1iA 0074-0087  EAABA
   26.7  20.2   2  2a1iA 0106-0116  GB
  160.0  47.2   4  2a1vA 0013-0025  ABBG
  129.8  38.5   3  2a1vA 0070-0081  AAA
   53.9  43.9   1  2a1xA 0029-0038  G
    8.3  10.4   5  2a35B 0022-0035  BAABA
   39.5   8.7   6  2a35B 0056-0070  BBEBBA
   41.2  27.1   3  2a35B 0099-0110  GBA
   24.4  12.7   5  2a35B 0132-0145  AAGBA
  108.5  35.9   4  2a3nA 0047-0059  EBAB
  146.8  12.2   4  2a3nA 0074-0086  BABB
   23.6  37.6   9  2a3nA 0090-0107  EBAABBAAB
   28.7  30.4   2  2a3nA 0123-0133  GB
  120.1  20.8   3  2a3nA 0240-0251  GBB
  140.7  37.0   3  2a3nA 0289-0300  BAA
   23.9  49.1   2  2a40E 0026-0036  BA
   31.6  23.4   7  2a40E 0051-0066  AABAAAB
  132.9  48.1   4  2a40E 0153-0165  GBAB
   40.4  12.3   5  2a5hD 0154-0167  BAABA
   26.2  11.4   6  2a5hD 0184-0198  ABAABA
  148.6  48.7   3  2a5hD 0216-0227  ABB
  116.3  46.0   3  2a5hD 0246-0257  GBB
   33.6  28.8   3  2a5hD 0276-0287  AGB
  115.5  44.7   3  2a67C 0038-0049  GBB
   28.7  36.4   2  2a67C 0120-0130  GB
  120.5  36.4   5  2a6aA 0089-0102  AAGBB
   40.0  17.4   5  2a6aA 0155-0168  AAGBA
   37.1  52.9   3  2a6hD 0124-0135  BAB
  142.2  40.3   9  2a6hD 0180-0197  AAABBBBBG
   54.3  40.9   9  2a6hD 0850-0867  GABBAABBB
   31.8  24.9   4  2a6hD 1175-1187  GABA
   59.8  16.1   7  2a6hD 1403-1418  BBGBBBB
  113.9  45.2   3  2a6qD 0021-0032  GBB
    4.8   9.1   5  2a7kD 0036-0049  BAABA
  161.7  44.8   4  2a7kD 0087-0099  BABB
   17.3  44.4   3  2a7kD 0109-0120  ABA
    5.6  10.6   4  2a7kD 0167-0179  GABA
   48.9  35.3   3  2a8yD 0077-0088  GBA
   21.7  39.1   4  2a8yD 0177-0189  AGBA
   36.2  34.8   2  2a8yD 0197-0207  GB
   31.2  27.5   3  2a90A 0048-0059  GBA
   22.6  25.5   3  2a90A 0137-0148  GBA
  114.7  39.9   8  2aalB 0027-0043  GBBAABBB
    5.6  27.4   4  2aamA 0032-0044  AGBA
   33.8  32.0   2  2aamA 0063-0073  GB
   33.1  10.6   4  2aamA 0174-0186  BAAB
   32.6  34.9   2  2aamA 0234-0244  GB
   36.1  26.1   2  2aamA 0267-0277  GB
   23.3   7.0   3  2ab5B 0057-0068  GBE
  147.3  17.9   4  2ab5B 0195-0207  GBAA
  121.4  30.0   5  2absA 0097-0110  GBBGA
   30.6  35.7   2  2absA 0125-0135  GB
   51.4  55.2   4  2absA 0173-0185  BGBA
   17.1  36.6  10  2absA 0278-0296  AGGBBBBBBB
  145.8  14.7   5  2abwB 0019-0032  AGBAA
  137.2  44.1   4  2abwB 0073-0085  AGBB
   32.0  15.5   3  2acfC 0031-0042  GBA
   20.8  23.7   3  2acfC 0147-0158  BAB
   36.0  44.7   3  2ae6C 0108-0119  GBA
   51.5  53.6   2  2ae6C 0131-0141  GB
    7.2  36.6   3  2aefA 0023-0034  BGB
   19.1  19.9   2  2aefA 0044-0054  GB
   33.0  39.7   6  2aefA 0062-0076  GABGBA
   15.6   3.7   4  2aefA 0090-0102  BAAB
   18.8  23.6   3  2aefA 0112-0123  GBA
  147.2  56.8   5  2aeuA 0066-0079  GBBAA
   23.6  36.8   3  2aeuA 0091-0102  GBA
   23.2  19.5   2  2aeuA 0116-0126  GB
  173.9  43.9   5  2aeuA 0131-0144  ABBAA
  114.0  37.2   3  2aeuA 0166-0177  GBB
   32.9   2.9   5  2agkA 0045-0058  GBBGB
   18.2  20.5   5  2agkA 0069-0082  BBGAB
    8.5  25.6   3  2agkA 0090-0101  ABA
  134.9  48.3   4  2agkA 0120-0132  EAAA
   20.5  54.2   4  2agkA 0163-0175  AABA
   10.0  13.7   6  2agkA 0195-0209  AABAAB
  113.7  29.6   3  2agkA 0222-0233  GGA
   31.7  45.5   6  2ahuB 0018-0032  ABBBGB
  125.4  35.0   5  2ahuB 0052-0065  GBBBG
   20.5  29.6   3  2ahuB 0212-0223  AGB
   24.6  46.8   6  2ahuB 0292-0306  ABBBGB
   31.7  13.6   6  2ahuB 0317-0331  GAAAAB
   36.4  55.2   3  2ahuB 0402-0413  ABA
   39.1  45.9   2  2ahuB 0455-0465  GB
   20.7   8.1   5  2ahuB 0493-0506  BABBB
  114.4  35.4   3  2ajrA 0059-0070  GBB
  135.4  28.3   3  2ajrA 0084-0095  BAA
   16.3  46.4   2  2ajrA 0141-0151  BA
   29.8  36.0   2  2ajrA 0170-0180  GB
    9.8  30.5   2  2ajrA 0228-0238  BA
   31.4  14.7   6  2akzA 0228-0242  GAAAAB
  122.1  51.5   2  2akzA 0280-0290  BB
   15.7   9.7   4  2akzA 0303-0315  ABAB
   32.2  14.6   4  2akzA 0328-0340  GABA
   39.5  28.9   3  2akzA 0382-0393  GAG
   20.7  25.8   5  2amhA 0024-0037  AAABA
   43.6  18.9   3  2amlB 0070-0081  BBB
   43.8  55.8   8  2amlB 0086-0102  BBBBAABA
  146.8  15.5   4  2amlB 0118-0130  BABB
  146.8  27.2   3  2amlB 0245-0256  GBB
  153.5  32.8   4  2amlB 0293-0305  ABAB
   50.9  34.7   3  2aneD 0047-0058  BAG
   41.1  33.2   2  2anrA 0030-0040  GB
   30.6  21.8   3  2anrA 0127-0138  BAB
   23.1  30.8   3  2anuD 0042-0053  GBA
   39.9  38.7   2  2anuD 0095-0105  GB
   31.4  33.4   2  2anuD 0139-0149  GB
  130.2  32.0   3  2anuD 0191-0202  GBB
   38.4  52.0   8  2aotB 0039-0055  AAAABGBA
    6.7  24.1   4  2aotB 0072-0084  BBGB
  129.9  23.8   6  2aotB 0099-0113  BBGAAA
  120.5  54.8   7  2aotB 0123-0138  ABABBBB
  125.4  29.9   3  2aotB 0206-0217  GBB
   11.4  26.5   4  2apjD 0141-0153  AAGB
  116.6  38.4   6  2apjD 0183-0197  GBAABB
   53.1  57.7   2  2aq6A 0011-0021  BA
   67.9  51.8   2  2aq6A 0058-0068  BA
   46.9  35.5   2  2asbA 0019-0029  GB
   21.6  32.5   3  2asbA 0141-0152  GGB
   13.8  58.0   6  2asbA 0163-0177  BABBBA
   31.1  36.6   2  2asbA 0208-0218  GB
   59.5  56.6   1  2asfA 0063-0072  G
   37.9  20.2   6  2astB 0187-0201  BBAABA
   49.6  23.3   5  2astB 0215-0228  BAABA
   33.1  34.9   5  2astB 0240-0253  BAABA
   14.6  26.0   5  2astB 0265-0278  BAABA
  113.0  58.5   4  2atzA 0050-0062  GABB
  136.2  22.3   4  2atzA 0092-0104  GBAB
  123.0  10.1   5  2atzA 0135-0148  ABBBA
   20.3  27.7   5  2auaA 0145-0158  GBBBA
   19.6  44.4   6  2axcA 0083-0097  BAAGAB
  107.7  55.1   7  2axoA 0139-0154  GABBABB
  101.1  48.6   3  2axpA 0020-0031  GBB
  140.8  48.5   4  2axpA 0048-0060  ABBG
  156.1  40.5   4  2axpA 0133-0145  BABB
  135.2  51.4   3  2axqA 0039-0050  BAA
   26.6  13.2   2  2axqA 0062-0072  GB
   15.7  46.4   2  2axqA 0083-0093  BA
   30.9  23.7   2  2axqA 0106-0116  GB
   40.8  41.7   2  2axqA 0130-0140  GB
   33.6  31.8   2  2axqA 0159-0169  GB
   70.0  50.0   4  2axqA 0452-0464  GBBB
   40.8  36.1   4  2az4A 0202-0214  BGBA
  158.2  13.1   5  2az4A 0245-0258  BABBB
   30.5  17.6   3  2az4A 0269-0280  BAB
   32.1  36.9   2  2az4A 0365-0375  GB
   23.9  26.2   3  2az4A 0390-0401  GBA
   80.2  45.1   1  2azwA 0063-0072  G
   17.7   8.7   5  2b06A 0128-0141  BAABA
   13.8  22.8   4  2b0aA 0112-0124  BABA
   42.9  35.0   2  2b0aA 0137-0147  GB
   24.1  30.0   2  2b0cA 0101-0111  GB
    8.6  48.5   2  2b0cA 0129-0139  BA
   10.6  24.0   3  2b0cA 0178-0189  AGB
   29.6  19.8   3  2b0tA 0025-0036  AGB
   38.7  59.6   5  2b0tA 0066-0079  ABAAB
   13.4   8.8   2  2b0tA 0239-0249  GB
  119.1  33.8   3  2b0tA 0471-0482  GBB
  155.6  23.6   8  2b0tA 0498-0514  ABBABGBB
   38.2  28.4   4  2b0tA 0525-0537  GBBB
   86.3  41.6   6  2b0tA 0550-0564  GBAABB
   22.1  15.6   5  2b2aB 0029-0042  BAABA
   19.5  56.1   4  2b3yA 0064-0076  AAGB
  143.9  24.8   3  2b3yA 0157-0168  BBG
   33.9  23.5   2  2b3yA 0208-0218  GB
   76.6  57.3   3  2b3yA 0225-0236  GBB
   24.6  38.5   5  2b3yA 0265-0278  EABGB
    9.9  34.0   8  2b3yA 0453-0469  GBBBBAAB
   61.6  39.7   4  2b3yA 0518-0530  GBBB
  114.1  43.7   3  2b3yA 0756-0767  GBB
   32.3  30.6   2  2b3yA 0805-0815  GB
   33.1  36.4   2  2b4aA 0033-0043  GB
   27.9  53.2   2  2b4aA 0055-0065  BA
    5.9   1.3   5  2b4aA 0079-0092  BABBB
   21.6  34.4   3  2b5gA 0115-0126  GBA
   24.5  35.1   2  2b69A 0045-0055  GB
   32.5  24.4   2  2b69A 0127-0137  GB
  123.3  16.5   3  2b69A 0183-0194  GBB
   92.0  22.3   3  2b69A 0217-0228  GBB
  155.7  21.2   6  2b69A 0248-0262  BABABB
  113.1  21.7   5  2b69A 0276-0289  GBABB
   66.6   6.5   3  2b78A 0011-0022  GBA
   16.4  27.4   5  2b78A 0085-0098  BAABA
  168.2  27.7   6  2b78A 0253-0267  GBBAAA
   20.6  19.7   5  2b78A 0344-0357  EABBB
   24.0  14.9   5  2b81C 0088-0101  ABAAB
  140.1  26.9   4  2b81C 0120-0132  BBGA
   36.2   3.4   4  2b81C 0164-0176  BBGB
  103.4  36.5   7  2b81C 0236-0251  BBGBBBB
   25.6  42.4   3  2b81C 0284-0295  GBA
   26.4  21.8   6  2b82A 0027-0041  BGBBBB
   27.1  36.0   2  2b82A 0098-0108  GB
   38.3  41.5   3  2b82A 0153-0164  GBA
   21.7  15.9   2  2b82A 0172-0182  GB
   25.1  19.4   2  2b97A 0041-0051  GB
   20.7   9.9   4  2b99D 0023-0035  BAAB
   14.2  53.2   3  2b99D 0051-0062  GBA
  118.4  29.2   3  2b99D 0086-0097  GBB
  138.9  16.2   4  2b9wA 0023-0035  GBAB
  112.4  43.5  10  2b9wA 0072-0090  GBBBABBBBB
   90.5  58.2   3  2b9wA 0350-0361  GBB
   25.2  54.0   2  2bb3B 0041-0051  BA
  155.1  20.7   7  2bb3B 0055-0070  GAAABAA
  155.1  40.7   4  2bb3B 0081-0093  AABB
   30.7  19.8   6  2bb3B 0104-0118  ABBBAB
  123.2  29.1   6  2bbhA 0089-0103  BAABBB
  160.5  29.8   3  2bdtA 0020-0031  BAB
   19.8  21.6   2  2bdtA 0067-0077  GB
  146.7  19.3   3  2bdtA 0092-0103  BBG
  127.1  39.8   6  2bdtA 0137-0151  GBBAAA
   21.1  22.8   5  2bfdA 0097-0110  BBAAB
  113.4  18.6   5  2bfdA 0176-0189  GAGBB
  123.8  24.7   3  2bfdA 0206-0217  GBB
   25.4  17.3   2  2bfdA 0241-0251  GB
   28.8  25.7   2  2bfdA 0270-0280  GB
   34.4  23.8   4  2bfdB 0032-0044  BAAB
  134.7  22.1   3  2bfdB 0084-0095  GBB
  128.8  26.0   8  2bfdB 0116-0132  GGABBAAA
   17.5  24.9   5  2bfdB 0150-0163  ABBGB
  162.7  25.9   4  2bfdB 0175-0187  BABB
  112.0  36.7   3  2bfdB 0240-0251  GBB
  134.3  36.8   3  2bfwA 0088-0099  BAA
   17.0  42.7   3  2bfwA 0109-0120  ABA
   38.4  39.4   2  2bfwA 0133-0143  GB
   84.6  45.1   1  2bh1Y 0020-0029  G
  133.3  55.6   3  2bh1Y 0053-0064  GBB
   28.8  44.9   3  2bhuA 0151-0162  GBA
   21.3   0.5   4  2bhuA 0294-0306  GBAB
    7.8  50.3   3  2bhuA 0426-0437  BAB
   30.7  28.4   2  2bibA 0134-0144  GB
   44.5  29.2   4  2bibA 0213-0225  EBBA
   39.0  48.5   3  2bibA 0239-0250  GBA
   27.7  41.3   3  2bibA 0267-0278  AGB
   25.7  56.8   2  2biiA 0335-0345  BA
   11.7   6.5   4  2bjiB 0056-0068  BAAB
   57.6  57.6   5  2bjiB 0095-0108  GBABB
   30.0  12.8   4  2bjiB 0200-0212  GABA
   39.8  34.0   2  2bjiB 0226-0236  GB
   43.0  37.6   5  2bjnA 0074-0087  GBBBA
  115.9  23.2   3  2bjnA 0130-0141  GBB
   94.0  57.5   2  2bjqA 0088-0098  GB
   50.6  48.2   6  2bjuA 0265-0279  GABABB
   47.3  55.5   3  2bkfA 0070-0081  AGG
  107.2  41.9   8  2bkrA 0135-0151  BBBGBBBB
   40.0  16.9   4  2bkxA 0021-0033  BAAB
   27.8  22.8   7  2bkxA 0049-0064  GBBAAAB
   35.7  31.7   4  2bkxA 0118-0130  GEBA
  156.9  51.1   3  2bkxA 0220-0231  BAB
   25.8  29.7   3  2bkyA 0027-0038  GBA
  130.6   6.1   4  2bkyA 0055-0067  BBGA
  149.3  20.3   6  2bl9A 0158-0172  ABBBBB
   25.6  34.2   4  2bl9A 0180-0192  GABA
   33.9  44.8   2  2blnB 0017-0027  GB
   26.3  37.1   4  2blnB 0068-0080  AGBA
   36.3  20.7   3  2blnB 0118-0129  GBA
  121.0  51.3   6  2blnB 0219-0233  BBABAE
   47.1  37.3   3  2bm8K 0075-0086  GBA
   25.9  10.3   4  2bm8K 0101-0113  GBBB
  152.1  36.5   4  2bm8K 0145-0157  BBBB
  154.4  52.6   4  2bm8K 0171-0183  BBBG
    7.7   8.1   5  2bo4E 0020-0033  BAABA
  117.2  24.3   3  2bo4E 0052-0063  GBB
   18.4  48.9   4  2bo4E 0085-0097  BABA
   25.4  25.8   3  2bo4E 0115-0126  GBA
  126.5  52.1   3  2bo4E 0197-0208  GBB
  141.2  30.9  10  2bo4E 0235-0253  AABBBBBBBB
  150.8  13.6   6  2bo9B 0146-0160  BBAABB
  158.0  44.5   5  2bogX 0099-0112  AGGBB
  138.5  28.6   3  2bogX 0142-0153  BAA
   17.9  21.4   5  2bogX 0203-0216  GBAAB
  123.4  28.1   4  2bonA 0050-0062  AGBB
   32.4  17.5   3  2bonA 0076-0087  GBA
   15.1  25.8   7  2bonA 0099-0114  BBEAABB
   83.1  47.1   1  2bonA 0190-0199  G
   28.5  24.5   7  2bopA 0062-0077  BBBBBGB
   19.5  29.2   2  2bryA 0109-0119  GB
   41.6  59.8   2  2bryA 0174-0184  GB
   99.0  33.8   3  2bryA 0280-0291  GBB
   88.1  49.0   1  2bsyA 0172-0181  G
    8.3  17.9   3  2bu3A 0140-0151  AGB
  108.2  40.4   3  2bu3A 0167-0178  BBG
  100.8  35.3   2  2bueA 0070-0080  AG
    9.9  22.2   5  2bueA 0140-0153  BAABA
   52.3  49.8   2  2bueA 0165-0175  GB
  103.3  39.6   3  2bvfB 0056-0067  GBB
   93.2  31.5   2  2bvfB 0115-0125  AG
   31.4  55.2   2  2bvfB 0186-0196  AE
   26.0  14.1   6  2bvfB 0232-0246  AAABBB
   41.5  42.7   9  2bw3A 0154-0171  AGBABAAAB
  168.2  29.8   4  2bw3A 0177-0189  AABB
  122.2  43.0   3  2bz1A 0156-0167  GBB
   25.6  30.5   2  2c0cA 0182-0192  GB
   20.1  17.9   3  2c0cA 0202-0213  GBA
   50.7  42.0   2  2c0cA 0282-0292  GB
   30.3  35.6   5  2c0cA 0344-0357  GABBE
   16.9  42.0   3  2c0gB 0026-0037  ABA
  128.8  14.4   3  2c0gB 0058-0069  BAA
  129.9  40.0   3  2c0nA 0019-0030  GBB
   15.6  13.6   5  2c0nA 0045-0058  BAABA
   24.8  31.2   3  2c0nA 0075-0086  GBA
  136.2  45.4   3  2c0nA 0153-0164  GBB
   41.7  34.6   8  2c1lB 0023-0039  AABBBGBE
   31.9  29.2   2  2c1lB 0058-0068  GB
   32.5  42.3   2  2c1lB 0086-0096  GB
   21.9  29.2   4  2c3nB 0026-0038  GBBB
   27.5  34.6   2  2c5aA 0047-0057  GB
   31.7  43.4   4  2c5aA 0086-0098  BGBA
   29.1  21.2   3  2c5aA 0130-0141  GBA
   43.3  19.1   2  2c5aA 0189-0199  GB
  105.6  21.0   5  2c5aA 0224-0237  ABAAB
  148.8  20.4   6  2c5aA 0257-0271  BABABB
  111.4  39.9   7  2c5aA 0283-0298  AAGBBBB
   27.6  59.1   4  2c60A 0059-0071  GBBB
   99.0  43.2   6  2c60A 0091-0105  BAABAB
  135.9  20.0   5  2c61B 0204-0217  GAAAA
   31.3  25.6   2  2c61B 0242-0252  GB
   33.9  43.6   5  2c61B 0339-0352  GBBBB
  134.6  48.6   5  2c6uA 0047-0060  ABABB
   39.1  13.0   4  2c71A 0025-0037  GBBB
   34.9  32.2   2  2c71A 0052-0062  GB
   18.0  30.9   3  2c71A 0110-0121  BBB
  177.8  37.9   4  2c71A 0140-0152  BBBG
   49.1  48.5   2  2c71A 0173-0183  GB
   50.7   6.5   5  2c92E 0041-0054  GBABB
   13.8  20.7   3  2c92E 0066-0077  ABA
  125.4  22.4   3  2c92E 0103-0114  GBB
   35.0  18.6   6  2carB 0024-0038  EAABAB
  162.4  38.9   3  2carB 0061-0072  GBB
  175.2  59.1   4  2cb2E 0030-0042  ABAA
  169.7  58.6   4  2cb2E 0183-0195  ABBG
  153.3  29.8   4  2cc6A 0024-0036  ABBG
   19.0  26.1   2  2cdcB 0198-0208  GB
   36.6  27.1   2  2cdcB 0221-0231  GB
  170.2  43.9   8  2cdcB 0347-0363  BBBBGBAB
   27.2  24.3   4  2cduA 0017-0029  BAAB
   35.7  35.7   2  2cduA 0066-0076  GB
   38.8  56.1   2  2cduA 0143-0153  BA
    6.9  22.8   3  2cduA 0165-0176  AGB
   25.4  12.0   4  2cduA 0345-0357  GBBB
  125.5  21.4   6  2ce2X 0099-0113  GBABBB
  111.8  34.2   3  2ce2X 0132-0143  GBB
    5.5  39.0   5  2cfaA 0072-0085  ABAAB
   63.1  53.0   5  2cfaA 0152-0165  BBAAB
   85.3  59.9   4  2ch5C 0092-0104  BAAA
  129.9  15.9   5  2chgC 0030-0043  GBBBB
  164.1  33.0  10  2chgC 0088-0106  ABBBBGGBAB
   14.6  56.6   4  2ci1A 0044-0056  AAGB
   22.3  35.1   2  2ci1A 0100-0110  GB
  157.5   5.7   5  2ci1A 0145-0158  BAABB
   20.1   2.2   5  2ci1A 0192-0205  BABBB
   10.4  38.7   4  2ci1A 0239-0251  BAAB
  115.0  50.2   4  2cirA 0114-0126  BBBB
   54.8  40.5   9  2cjaB 0052-0069  BGBBBGABB
  107.8  43.1   5  2cjaB 0102-0115  AAGBB
  132.1   6.6   4  2cjaB 0398-0410  AGBB
   40.5  31.9   6  2cmgB 0063-0077  ABABBA
    1.8  14.3   4  2cmgB 0086-0098  ABBB
   37.6  22.7   3  2cmgB 0185-0196  ABA
   73.0  42.3   1  2cnqA 0204-0213  G
  131.8  35.9   3  2culA 0020-0031  GBB
  112.0  45.0   3  2cvbA 0057-0068  BGA
  162.3  32.0   5  2cvbA 0089-0102  GBABB
   50.7  31.1   6  2cveA 0035-0049  BBAABA
  108.4  51.1   3  2cveA 0144-0155  GBB
   40.6  30.9   3  2cw6C 0087-0098  GBA
   36.3  32.4   2  2cw6C 0128-0138  GB
   19.8  21.6   3  2cw6C 0163-0174  GBA
   42.6  25.2   3  2cw6C 0219-0230  GBA
   37.1  33.0   3  2cxaA 0192-0203  GBA
  112.4  40.2   3  2cxcA 0017-0028  GBB
   16.5  44.8   2  2cxcA 0060-0070  GB
  154.0  26.6   5  2cxcA 0080-0093  BAABB
  138.3  37.2   4  2cxhA 0052-0064  ABBG
   95.8  53.7   1  2cxhA 0077-0086  G
   71.5  44.0   1  2cxiA 0026-0035  G
   88.2  42.4  10  2cxiA 0068-0086  GABBEBBBBB
  120.5  16.6   7  2cxiA 0127-0142  AAGGGAA
   41.8  48.0   2  2cxiA 0252-0262  GB
   17.2  21.9   3  2cxiA 0304-0315  AGB
   51.9  20.7   5  2cxnB 0169-0182  ABGBB
  161.7  36.3   6  2cxnB 0192-0206  ABBAAA
   31.9  21.0   4  2cxnB 0325-0337  AGBA
  138.4  39.8   6  2cxnB 0392-0406  BABBBB
   45.4  15.9   5  2cz4C 0042-0055  GBAEB
  147.4  29.4   5  2cz4C 0092-0105  AAABB
   13.5  20.6   4  2czlA 0043-0055  GABA
   20.3  15.4   4  2czlA 0110-0122  BAAB
   12.2  12.8   4  2czlA 0130-0142  GABA
   43.3  43.5   2  2czlA 0149-0159  GB
   17.2  15.0   5  2d00C 0038-0051  BBABA
   29.0  28.5   6  2d0bA 0186-0200  BABBBA
  167.5  46.6  10  2d0bA 0209-0227  AABABBBABB
  114.3  47.2   3  2d0oC 0149-0160  GBB
    5.5  22.9   6  2d0oC 0168-0182  ABABBB
   32.0  28.2   4  2d0oC 0233-0245  BGBA
   34.6  11.9   6  2d0oC 0284-0298  AABBBA
   19.1  27.0   2  2d0oC 0376-0386  GB
   17.9  10.6   5  2d0oC 0567-0580  AABAB
  130.1  29.4   3  2d1gB 0241-0252  GBB
   26.3  23.8   5  2d1gB 0327-0340  GABBA
   33.5  43.3   2  2d1sA 0034-0044  GB
   34.8  37.3   3  2d1sA 0118-0129  GBA
   20.0  13.6   5  2d1sA 0139-0152  BAABA
   29.0  34.3   2  2d1sA 0255-0265  GB
   30.0  38.5   3  2d1sA 0277-0288  GBA
   73.9  41.5   5  2d1sA 0328-0341  GBABB
   82.9  49.9   1  2d28C 0089-0098  G
  114.4  59.0   3  2d28C 0121-0132  GBB
   28.0  14.9   2  2d42B 0015-0025  GB
   10.4  23.8   3  2d4pA 0085-0096  GBA
   18.1  40.9   3  2d59A 0042-0053  AGB
   31.7  12.7   3  2d59A 0095-0106  GBA
   24.2  35.9   2  2d59A 0118-0128  GB
   24.5  33.7   2  2d5bA 0034-0044  GB
   15.1  36.1   5  2d5bA 0080-0093  GBBBA
   16.0  33.1   6  2d5bA 0271-0285  GBBBBA
   35.6  35.8   4  2d5wA 0035-0047  BBBA
   55.3  38.1   2  2d5wA 0427-0437  GB
  132.4  21.0   3  2d7jA 0038-0049  GBB
  136.6  47.3   4  2d7jA 0085-0097  AGBB
   35.1  33.4   2  2d7jA 0104-0114  GB
   43.4  39.4   2  2d7vB 0083-0093  GB
  123.5  44.2   3  2d81A 0247-0258  AAG
   60.7  57.0   1  2dbnA 0120-0129  G
  136.5  18.4   9  2dbsA 0048-0065  BBBBGBGBB
   23.1  52.3   2  2dbyA 0094-0104  BA
   96.3  54.1   1  2dbyA 0229-0238  G
   30.3  36.7   3  2dc1B 0016-0027  AGB
   30.3  27.7   2  2dc1B 0068-0078  GB
  102.4  51.2   3  2dc1B 0096-0107  GBB
   55.7  27.8   4  2dc1B 0166-0178  GBBB
   40.7  45.4   2  2dc4B 0085-0095  GB
  118.9  25.3   3  2dchX 0161-0172  GBB
  133.4  17.6   4  2dclA 0033-0045  GBAE
   30.1  15.9   8  2dclA 0084-0100  AAAABABE
   13.8  24.9   3  2ddfB 0108-0119  ABA
  124.4  26.7   3  2ddmB 0037-0048  GBB
   29.8  29.2   7  2ddmB 0078-0093  GAAAABA
   34.9  34.2   4  2ddmB 0111-0123  BAAB
   27.1  31.5   6  2ddmB 0179-0193  BBAABA
   29.3  19.4   8  2ddrB 0034-0050  BAAABGBA
  157.7  24.7   7  2ddrB 0177-0192  GBBAABB
   20.8   5.6   4  2ddxA 0062-0074  BAAB
  145.0  33.0   3  2ddxA 0100-0111  GBB
  131.5   9.1   5  2ddxA 0138-0151  GAAAA
  106.5  35.0   3  2ddxA 0199-0210  GBB
  125.6   8.4   4  2ddzE 0096-0108  AGBB
  105.0  23.2   4  2de3A 0079-0091  BBGA
   16.9  18.6   5  2de3A 0210-0223  AGABA
  104.2  58.4   1  2de3A 0230-0239  G
   34.7  15.2   5  2dejA 0327-0340  BABBB
   73.2  40.7   7  2dgkD 0129-0144  GBBAABB
   27.1  19.6   2  2dgkD 0154-0164  GB
   92.7  47.9   5  2dgkD 0215-0228  GBBBB
  138.7  47.2   3  2dgkD 0340-0351  ABB
   50.8  34.8   2  2dh2A 0089-0099  GB
   47.3   4.5   4  2dh2A 0159-0171  BAAB
   14.0  20.5   6  2dh2A 0181-0195  AABAAB
   22.5  37.2   4  2dh2A 0247-0259  ABBE
   23.7  24.4   2  2dhdA 0068-0078  GB
  136.1  44.3   4  2dhdA 0108-0120  GBBG
   13.4  34.4   3  2dhdA 0242-0253  BAB
   62.6  15.6   7  2dhdA 0269-0284  BBGBBBB
   33.9  47.5   5  2dkjA 0100-0113  BBBGB
   33.5  26.2   3  2dkjA 0157-0168  GBA
   19.4  13.6   2  2dkjA 0185-0195  GB
   27.8  33.4   2  2dkoA 0048-0058  GB
   51.6  57.8   5  2dlbB 0031-0044  AAABA
   35.4  34.8   4  2dm9A 0139-0151  BAAB
   25.1  40.8   3  2dokB 0030-0041  GAB
   43.7  20.4   4  2dp9A 0018-0030  GABA
   11.2  46.2   4  2dplB 0067-0079  AAGB
   46.6  41.7   3  2dplB 0114-0125  GBA
   24.6  59.5   5  2dplB 0218-0231  GBBBA
  118.1  36.3   3  2dplB 0281-0292  BAA
  126.2  40.9   8  2dpmA 0025-0041  ABBABBBB
   37.5  28.7   3  2dpmA 0048-0059  GBA
   11.1  26.9   3  2dpmA 0226-0237  AGB
   23.2  38.0   3  2dpmA 0245-0256  AAB
   53.8  40.9   3  2dskA 0067-0078  AGB
   50.2  50.1   3  2dskA 0105-0116  GBA
   20.7  14.0   4  2dskA 0133-0145  BAAB
   37.9  23.8   5  2dskA 0164-0177  GBBBA
   30.5  39.0   5  2dstA 0072-0085  GAEBB
   37.6  23.1   2  2dstA 0095-0105  GB
   27.0  17.8   5  2dtjA 0035-0048  GBBBA
   43.3  17.7   5  2dtjA 0117-0130  GBBBA
   36.7  42.2   3  2dulA 0041-0052  GBA
   12.9  23.0   4  2dulA 0063-0075  BABA
   43.8  16.1   6  2dulA 0088-0102  ABBEBB
   99.6  44.7   1  2dulA 0206-0215  G
  135.0  14.1   3  2dulA 0343-0354  GBB
   39.5  27.1   2  2dvmC 0096-0106  GB
  145.7   7.9   4  2dvmC 0147-0159  BABB
   97.7  53.4   8  2dvmC 0175-0191  GBBAAABB
  169.0  59.1   4  2dvmC 0280-0292  BBBG
  131.4  17.7   5  2dwuC 0024-0037  BAABB
  154.4   8.4   4  2dwuC 0086-0098  BABB
   45.0  58.1   4  2dwuC 0105-0117  BAAG
   18.7   6.4   4  2dwuC 0132-0144  BAAB
   43.2  22.6   4  2dwuC 0173-0185  BBBA
   10.4  24.1   4  2dwuC 0197-0209  EAAB
  132.7  26.7   5  2dwuC 0251-0264  GBBBB
   31.0  22.8   4  2dxaA 0013-0025  GBBB
  162.2  29.6   6  2dxaA 0039-0053  GBBAAA
  129.3  51.3   4  2dxaA 0081-0093  GBAB
   42.3  43.4   2  2dxaA 0150-0160  GB
  138.8  57.2   3  2dxqB 0042-0053  BBG
   18.9  24.1   3  2dxqB 0108-0119  GBA
  129.5  36.7   6  2dxuA 0023-0037  BBBBBG
   56.5  21.3   4  2dxuA 0088-0100  GBBB
   26.4  32.1   6  2dy0A 0054-0068  AAAGBA
   34.9  33.9   2  2dy0A 0147-0157  GB
   34.7  30.1   3  2dy0A 0171-0182  AGB
   29.4  41.5   2  2dy1A 0092-0102  BA
  118.3  36.5   3  2dy1A 0120-0131  GBB
  121.8  55.7   2  2dy1A 0148-0158  EB
   29.4  30.6   4  2dy1A 0403-0415  BAAB
  105.1  29.5   3  2dy1A 0438-0449  GBB
   46.0  54.7   2  2dy1A 0592-0602  GB
   37.9  45.8   4  2dy1A 0628-0640  GGAB
   17.2  53.0   8  2dyjB 0070-0086  ABBBABBB
  124.0  36.1   3  2e0nB 0090-0101  GBB
  173.3  36.1   6  2e0nB 0115-0129  BGAEEB
   19.0  13.6   4  2e0nB 0165-0177  AABB
  156.8  38.2   5  2e0nB 0188-0201  BEBBB
   28.3  13.1   5  2e11B 0027-0040  BGABA
   14.9  43.2   2  2e11B 0070-0080  GB
   12.2  32.3   2  2e11B 0189-0199  GB
   13.5  38.2   3  2e1vA 0286-0297  GBA
   54.4  48.8   5  2e2oA 0051-0064  GEBBA
   17.6  48.9   4  2e2oA 0079-0091  AABA
   39.5  50.2   3  2e2oA 0233-0244  GBA
   37.4  27.5   2  2e2oA 0261-0271  GB
   37.4  18.9   3  2e4tA 0095-0106  GBA
   17.1   6.0   4  2e4tA 0216-0228  BAAB
   40.7  14.1   6  2e4tA 0267-0281  GBBABA
   18.3  29.0   4  2e4tA 0344-0356  BBGB
   20.8  23.7   3  2e4tA 0379-0390  GBA
   89.6  57.3   1  2e52A 0074-0083  G
   23.1  39.6   4  2e52A 0129-0141  EABA
   93.7  54.5   1  2e52A 0158-0167  G
  150.1  16.0   7  2e5aA 0023-0038  BBABGBB
   26.1  37.0   3  2e5aA 0060-0071  AGB
  135.3   4.5   5  2e5aA 0109-0122  BBGBB
   28.8  18.7   2  2e5fA 0051-0061  GB
   41.0  50.3   7  2e5fA 0069-0084  BBAEBBA
  149.7  24.1   4  2e5fA 0096-0108  BABB
   22.5  38.6   4  2e5fA 0179-0191  BBBA
  141.5   6.3   3  2e5fA 0208-0219  GBB
   29.4  27.7   2  2e5fA 0255-0265  GB
   21.3   3.5   4  2e6fB 0031-0043  BABA
  172.9  24.7   7  2e6fB 0083-0098  BBAAABB
   55.7  43.6   2  2e6fB 0117-0127  GB
  138.8  45.7   3  2e6fB 0154-0165  GBB
   13.5  11.1   4  2e6fB 0236-0248  BAAB
  120.3  40.6   4  2e6fB 0260-0272  GBBB
   10.9  34.1   5  2e6mA 0031-0044  BBBGB
  143.9  28.9   6  2e6mA 0110-0124  GBBBBG
   19.1  29.3   5  2e7jA 0084-0097  BBBGB
   26.4  30.1   2  2e7jA 0108-0118  GB
  162.2  42.0   6  2e7jA 0136-0150  AAAAEB
  130.5  27.6   4  2e7jA 0170-0182  AGBB
   67.0  36.5   2  2e7jA 0283-0293  GB
   31.9  50.0   2  2e7zA 0184-0194  GB
   32.0  26.7   7  2e7zA 0395-0410  GBABBBA
   32.3  57.5   2  2e7zA 0427-0437  BA
   14.5  21.8   3  2e8bA 0047-0058  ABA
  124.0  41.7   3  2e8bA 0065-0076  GBB
   13.9  51.0   4  2e8bA 0089-0101  BABA
   43.2  40.9   4  2e8bA 0116-0128  BBBA
   37.9  48.5   2  2e8eA 0052-0062  GB
   68.2  49.8   1  2eaqA 0073-0082  G
  123.8  27.9   3  2ebbA 0009-0020  BBG
   33.6  14.5   4  2ebbA 0047-0059  GBBB
   73.9  46.7   1  2eceA 0130-0139  G
   62.7  59.6   1  2ecuA 0057-0066  G
  165.1  42.7   7  2egvA 0022-0037  GBBBGBB
   24.1  19.4   3  2egvA 0091-0102  GBA
   37.7  50.5   2  2egvA 0196-0206  GB
   98.9  59.0   1  2ehbD 0053-0062  G
   42.0  19.9   5  2ehgA 0061-0074  GBBGB
   49.3  58.9   2  2ehgA 0104-0114  GB
   53.6  29.9   5  2ehgA 0132-0145  GABAB
   40.2  30.4   2  2ehpB 0061-0071  GB
   37.0  18.8   2  2ehzA 0026-0036  GB
   86.0  52.4   1  2ehzA 0098-0107  G
  116.9  55.3   3  2ehzA 0231-0242  GBB
   24.3  52.9   3  2ei9A 0027-0038  GBA
  152.7  31.0   4  2ei9A 0112-0124  BGBB
  164.0  53.8   4  2eiyC 0084-0096  GBAB
    8.4  51.7   3  2eiyC 0172-0183  GBA
   24.3  32.7   2  2eiyC 0226-0236  GB
   20.4  48.3   2  2eiyC 0242-0252  BA
   78.4  50.5   5  2ej8A 0046-0059  GBABB
  148.2  41.5   3  2ejxA 0029-0040  BBG
   96.3  39.1   1  2ek0B 0051-0060  G
  148.3  47.6   5  2ekdE 0032-0045  BBABB
   25.1  45.2   2  2ekdE 0169-0179  BA
  132.9  28.5   3  2elcD 0095-0106  GBB
   56.4  42.2   1  2elcD 0138-0147  G
   28.0  44.6   7  2elcD 0174-0189  ABAAGBA
   56.7  40.5   2  2elcD 0203-0213  GB
   19.4  58.1   6  2eplX 0016-0030  BBAEBB
   50.8  42.3   3  2eplX 0066-0077  GBA
   37.4  29.5   3  2eplX 0109-0120  GBA
   29.9  22.0   2  2eplX 0152-0162  GB
   42.9  49.8   4  2eplX 0207-0219  BABA
   44.1  42.2   2  2eplX 0255-0265  GB
  150.5  26.9   4  2eplX 0321-0333  ABAB
   39.1  25.4   3  2eplX 0359-0370  GBA
  112.3  19.7   3  2eq5B 0028-0039  BAA
    7.4  12.1   3  2eq5B 0069-0080  GBA
  161.6   5.3   4  2eq5B 0090-0102  BABB
  144.7  41.8   5  2eq5B 0107-0120  AAEAB
   20.5  30.4   3  2eq5B 0168-0179  GBA
   85.5  39.3   1  2essA 0051-0060  G
   22.4  45.9   6  2etjA 0103-0117  BABBBA
   10.6  30.0   3  2etvA 0090-0101  GBA
  127.5  25.6   3  2etvA 0112-0123  GBB
   17.3  48.4   6  2etvA 0167-0181  BGBBBB
   34.9  35.6   3  2etvA 0225-0236  GBA
  155.9  56.9   6  2ew0A 0109-0123  GBGAEB
   22.2  36.5   5  2ewcC 0082-0095  GGBBB
   20.6  24.2   4  2ewfA 0429-0441  EGBA
   19.3  20.6   4  2ewfA 0501-0513  GBAB
  104.3   6.1   3  2ewfA 0531-0542  GBB
   11.7  39.3   5  2ex2A 0005-0018  BBBGB
  140.5  22.0   5  2ex2A 0384-0397  GABGA
   32.2  12.7   3  2ex5A 0099-0110  GBE
   13.2  15.4   3  2eyuA 0047-0058  BBB
   32.4   5.9   3  2eyuA 0092-0103  GBA
   24.6  30.6   2  2eyuA 0117-0127  GB
   30.1  33.9   2  2f06A 0060-0070  GB
  108.4  57.1   3  2f1fB 0022-0033  GBB
   49.3  37.7   2  2f1fB 0104-0114  GB
    8.6  28.9   7  2f1nA 0037-0052  BEAABBA
    8.2  41.7   4  2f22B 0085-0097  BABA
   34.8  32.0   5  2f2hB 0291-0304  GBBBA
   31.4  37.3   2  2f2hB 0333-0343  GB
   32.1  38.4   3  2f2hB 0403-0414  GBA
  144.8  17.8   5  2f2hB 0497-0510  AGBAB
   19.0  37.5   2  2f2hB 0528-0538  BA
   44.1  47.7   3  2f46B 0036-0047  GBA
  148.9  39.4   4  2f46B 0095-0107  BBBB
   29.7  12.9   4  2f48A 0096-0108  BAAB
   20.6  50.4   3  2f48A 0160-0171  GBA
   42.1  21.1   4  2f48A 0187-0199  GBAB
   42.7  16.8   3  2f48A 0236-0247  GAB
  118.9  13.0   9  2f48A 0406-0423  AGABABBBB
  145.8  18.4   4  2f48A 0451-0463  GBBG
  162.8  47.4   6  2f4iC 0152-0166  GABBBG
  144.7  16.4   3  2f4mA 0152-0163  GBB
  146.3  50.3   6  2f4mA 0198-0212  GBBBAB
   20.1   8.4   5  2f4nA 0036-0049  AGBBB
   20.4  11.8   4  2f4nA 0068-0080  BBBB
  107.1  50.6   5  2f4wB 0023-0036  BBBBG
   45.3  38.5   2  2f5gB 0042-0052  GB
   84.0  45.9   2  2f5jA 0022-0032  AG
   26.2  17.3   3  2f5tX 0016-0027  BAA
   19.5  28.3   2  2f5tX 0043-0053  GB
  144.6  56.4   4  2f5tX 0153-0165  AABB
   36.4  20.4   3  2f62A 0033-0044  AGB
   13.2  42.5   2  2f62A 0062-0072  BA
   22.9  30.4   2  2f62A 0092-0102  GB
  111.2  50.6   2  2f6kA 0041-0051  AG
  118.3  32.7   4  2f6kA 0081-0093  BAAA
   33.8  43.2   3  2f6kA 0141-0152  AGB
   28.8  38.6   2  2f6rA 0093-0103  GB
   43.1  36.5   3  2f6rA 0174-0185  GBA
   27.4  36.8   2  2f6rA 0239-0249  BA
   19.5  18.0   5  2f7vA 0037-0050  ABBGB
  170.3  31.7   5  2f7vA 0114-0127  ABABB
   22.2  13.3   6  2f7vA 0141-0155  AGBBBA
   36.2  20.7   6  2f7vA 0263-0277  BBBBBA
  142.6  13.4   3  2f7vA 0322-0333  GBB
   14.4  23.9   5  2f8lA 0148-0161  AAGAB
   17.6  12.2   4  2f8lA 0177-0189  GBBB
   99.6  59.1   2  2f9hA 0079-0089  GB
  107.6  37.0   3  2f9iA 0154-0165  GBB
  156.2  55.1   4  2f9iA 0191-0203  BABB
   38.1  40.4   5  2f9iA 0211-0224  AABBA
   19.2  18.6   4  2f9iA 0262-0274  GABA
   31.5   9.4   5  2f9zD 0112-0125  GBBBA
   92.0  55.3   3  2fa1B 0089-0100  GBB
   18.7  17.8   5  2fa8A 0030-0043  AAABA
   53.3  22.8   4  2faoA 0159-0171  GBBB
  129.0  33.8   3  2fb5A 0085-0096  GBB
   25.0   8.8   9  2fb5A 0122-0139  BBGBAAABE
   22.0   7.3   4  2fb5A 0171-0183  ABAB
   13.1  10.9   4  2fb6A 0031-0043  GABA
   36.7  44.3   2  2fb6A 0065-0075  GB
   22.9  33.7   2  2fb6A 0088-0098  GB
   34.7  54.8   2  2fb6A 0105-0115  GB
   93.2  40.7   3  2fbaA 0378-0389  GBB
   14.8   6.3   4  2fcaB 0054-0066  BAAB
  138.2  32.2   5  2fcaB 0079-0092  BABAA
   27.8  27.4   8  2fcaB 0097-0113  ABBBGABA
   23.4  35.4   4  2fcaB 0138-0150  EAAB
   34.3  42.0   2  2fcaB 0164-0174  GB
   25.4  57.2   3  2fcjA 0043-0054  BGB
   18.6  12.4   4  2fcjA 0068-0080  BAAB
   73.8  45.9   3  2fckA 0062-0073  GAB
   24.8  33.1   4  2fckA 0124-0136  AGBA
   40.7  49.5   2  2fckA 0148-0158  GB
  144.4  46.2   5  2fclA 0025-0038  ABBBB
   73.8  37.7   3  2fcoA 0042-0053  GAB
   22.1  30.3   2  2fcoA 0123-0133  GB
   30.3  37.4   5  2fcoA 0155-0168  AGBBA
   49.1  43.4   1  2fctB 0016-0025  G
  170.7  50.1   4  2fcwB 0036-0048  BBAA
  149.6  39.4   4  2fdrA 0093-0105  BABB
   27.2  24.5   2  2fdrA 0174-0184  GB
    6.2  16.2   3  2fdrA 0198-0209  GBA
  137.7  36.7   3  2feaA 0087-0098  GBB
   23.5  31.8   5  2feaA 0154-0167  BBBGB
   21.7  39.2   2  2feaA 0176-0186  BA
  142.4  31.4   3  2feaA 0193-0204  GBB
   33.1  19.7   2  2fexA 0023-0033  GB
   27.2  29.6   2  2fexA 0088-0098  GB
  135.9  37.1   3  2ffgA 0016-0027  GBB
  137.1  14.0   6  2fgtA 0265-0279  GABABB
   20.7  38.1   7  2fhpA 0034-0049  BABBBEE
   12.0   9.5   3  2fhpA 0060-0071  GBA
   27.1  49.3   3  2fhxB 0060-0071  GBA
   26.2  33.5   2  2fhxB 0086-0096  GB
   18.2  24.3   5  2fhxB 0205-0218  ABABA
   35.5  33.0   2  2fhzA 0039-0049  GB
   39.2  38.0   3  2fhzA 0093-0104  GBA
   39.2  33.6   2  2fi0A 0068-0078  GB
   38.4  44.9   2  2fi1A 0092-0102  GB
   14.2  10.2   2  2fi1A 0166-0176  GB
   47.1  43.1   2  2fi9A 0089-0099  GB
  141.2  33.7   3  2fi9A 0111-0122  GBB
  119.7  41.2   6  2fipE 0068-0082  BAAEBB
   77.3  48.8   8  2fipE 0095-0111  ABABBBBB
   24.9  39.7   4  2fiwA 0108-0120  AGBA
   44.3  55.4   3  2fiwA 0128-0139  AGB
  131.5  49.5   3  2fl4A 0037-0048  BAA
   34.0  53.8   4  2fl4A 0097-0109  BABA
   64.0  59.2   2  2fl4A 0121-0131  GB
   89.3  39.6   1  2fmaA 0026-0035  G
   28.7  10.7   4  2fnaA 0022-0034  GABA
  144.8  29.2   3  2fnaA 0049-0060  GBB
  153.9  52.0   5  2fnaA 0094-0107  AABAA
  146.2  41.7   4  2fnaA 0129-0141  BABB
  121.7  37.3   3  2fnaA 0162-0173  BAA
   16.5  58.8   3  2fnuA 0040-0051  GBA
   25.9  24.6   3  2fnuA 0088-0099  AGB
   23.2  17.2   2  2fnuA 0142-0152  GB
   94.4  42.5   5  2fnuA 0259-0272  BGBAA
  122.3  37.1   3  2fphX 0022-0033  GBB
   27.0  20.9   2  2fphX 0046-0056  BB
   14.4  18.0   4  2fpnA 0041-0053  BAAB
  105.4  54.8   5  2fpnA 0116-0129  GBBBB
   35.7  18.2   2  2fqxA 0031-0041  GB
   12.5   1.2   3  2fqxA 0056-0067  GBA
  143.8  19.0   5  2fqxA 0078-0091  BAABB
   49.1  43.6   3  2fqxA 0122-0133  GBA
   19.6   6.4   4  2fqxA 0152-0164  BAAB
   34.7  28.8   3  2fqxA 0182-0193  GBA
   44.3  19.4   4  2fqxA 0208-0220  GBBB
    6.5  46.3   7  2fqxA 0255-0270  GABBBGB
  108.6  41.3   4  2fr5C 0072-0084  GBAB
   18.8  16.9   5  2fr5C 0103-0116  AEAAB
   34.7  51.9   3  2freA 0078-0089  ABA
   44.9  21.5   2  2freA 0123-0133  GB
  118.8  53.9   2  2fsjA 0250-0260  BB
   67.2  52.9   3  2fsrA 0078-0089  GBE
  133.2  47.1   4  2fsrA 0139-0151  GBAB
  118.4  29.2   3  2ft0B 0023-0034  GBB
   42.3  50.2   3  2ft0B 0067-0078  AGB
   31.1  54.4   5  2ft0B 0138-0151  GABBA
   41.3  39.9   3  2ft0B 0194-0205  GBA
   54.1  53.7   2  2ft0B 0217-0227  GB
   11.2  16.0   5  2ftrA 0033-0046  BBGBA
   16.8  33.7   3  2fueA 0038-0049  AAB
  110.5  30.3  10  2fueA 0113-0131  BBBABBBBGA
  132.4  16.4   4  2fueA 0169-0181  BGAG
   14.7  21.7   5  2fueA 0201-0214  AAGBA
   72.9  45.4   1  2fvvA 0088-0097  G
  100.0  58.8   3  2fvvA 0130-0141  GBB
  131.7  43.1   3  2fvyA 0025-0036  BAA
   22.8  11.9   3  2fvyA 0053-0064  GBA
  115.2  40.3   3  2fvyA 0078-0089  GBB
  151.4  29.9   3  2fvyA 0096-0107  BAA
  115.2  44.3   3  2fvyA 0164-0175  GBB
   29.2  20.9   9  2fvyA 0191-0208  ABAAAAABA
  140.6  40.3   4  2fwhA 0024-0036  BGBB
   44.3  29.8   2  2fx5A 0070-0080  GB
   22.0  12.4   6  2fx5A 0131-0145  ABAABA
  164.0  32.3   4  2fx5A 0186-0198  BABB
   38.3  52.7   2  2fy7A 0089-0099  GB
   47.2  39.0   4  2fy7A 0122-0134  BBBA
   17.7  53.5   6  2fyfB 0086-0100  GBBBGB
   31.8  26.1   7  2fyfB 0135-0150  BAABBBB
  130.5  55.1   3  2fyfB 0311-0322  BAA
   32.3  31.5   2  2fzvA 0083-0093  GB
   50.7  43.1   2  2g0wA 0075-0085  GB
   34.5  40.8   3  2g0wA 0112-0123  GBA
   15.1  27.6   3  2g0wA 0141-0152  EAB
  165.3  21.8   4  2g0wA 0169-0181  GBAA
   32.8  28.0   5  2g0wA 0245-0258  GBBBA
   21.6  32.2   2  2g1uA 0036-0046  GB
   29.7  22.7   7  2g1uA 0052-0067  BBAABBE
   31.6  30.4   4  2g1uA 0103-0115  AGBA
   21.9  27.8   3  2g1uA 0124-0135  AGB
   40.0  28.9   3  2g2cA 0063-0074  GBA
   60.0  45.9   2  2g30A 0187-0197  GB
   56.3  57.9   2  2g3aA 0123-0133  GB
  176.4  10.2   4  2g3wB 0045-0057  BBAA
    4.8  22.3   2  2g3wB 0093-0103  BA
  156.2  51.6   4  2g3wB 0119-0131  ABAA
   18.0  21.3   2  2g40A 0062-0072  GB
   60.1  39.8   4  2g40A 0183-0195  GBBB
   34.6  49.2   2  2g5gX 0036-0046  BA
   55.0  31.4   4  2g5gX 0069-0081  GBBB
  158.4  18.5   4  2g5gX 0205-0217  BABB
  151.8   6.8   5  2g5gX 0232-0245  GBABB
   41.5  47.2   2  2g8lB 0154-0164  BA
   15.3  15.0   3  2g8lB 0181-0192  BAB
   34.5  52.7   2  2g8lB 0240-0250  BA
  164.6  42.1   6  2g8lB 0256-0270  ABBBAA
  138.2  44.7   6  2ga8A 0013-0027  AAABAB
  150.3  58.4   3  2ga8A 0281-0292  AGB
  145.9  26.1   4  2gagB 0039-0051  GBAB
   45.3  22.7   5  2gagB 0124-0137  AGBBB
   34.5  48.9   2  2gagB 0182-0192  GB
  116.8  42.1   5  2gagB 0232-0245  GBBBB
   18.2  13.9   5  2gagC 0102-0115  EABBE
   57.9  51.9   7  2gagD 0039-0054  BBBBBBE
   16.7  20.9   5  2gakA 0101-0114  BBAAB
  130.2  25.0   3  2gakA 0130-0141  BAA
   15.8  32.6   5  2gakA 0164-0177  BAABA
   14.7  28.6   4  2gakA 0351-0363  BABA
   25.6  51.2   2  2ganB 0060-0070  BA
   32.6  27.8   2  2ganB 0133-0143  GB
   37.3  22.3   4  2gaxB 0073-0085  GBBB
   72.0  50.4   8  2gaxB 0098-0114  ABBAAABB
   36.4  42.9   2  2gb3E 0036-0046  GB
   18.9  52.7   5  2gb3E 0117-0130  BBBGB
   37.1  28.9   2  2gb3E 0141-0151  GB
   31.4  21.0   2  2gb3E 0201-0211  GB
   33.7  59.3   6  2gb4B 0059-0073  EABBGB
   29.6  30.4   2  2gb4B 0084-0094  GB
  128.8  29.4   3  2gb4B 0105-0116  GBB
   50.1  57.3   5  2gb4B 0232-0245  GBABB
  134.2  36.2   4  2gb7D 0194-0206  GBAB
   93.1  51.1   1  2gb7D 0219-0228  G
  157.2  13.2   5  2gb7D 0234-0247  AABAA
   37.5  16.0   4  2gd9B 0111-0123  BBEB
   34.2  45.8   4  2gd9B 0132-0144  GABA
   44.4  32.7   3  2gdqB 0148-0159  GBA
   12.0  26.4   4  2gdqB 0176-0188  EAAB
  139.6  31.6   4  2gdqB 0229-0241  BABB
  105.2  37.3   4  2gefA 0174-0186  AGBB
  138.2  31.2   3  2gf3A 0020-0031  GBB
   24.6  35.9   4  2gf3A 0106-0118  GBBB
   42.0  53.3   2  2gf3A 0158-0168  GB
   21.4  48.2   6  2gf3A 0296-0310  BAAAAB
   35.2  54.3   3  2gfqB 0040-0051  BBB
   21.2  23.4   5  2gfqB 0144-0157  BAAGB
  101.1  49.5   2  2gfqB 0227-0237  BA
   16.4  16.7   2  2gfqB 0284-0294  GB
   13.9  34.9   7  2ghtB 0086-0101  BAAGABA
  127.4  31.4  10  2ghvC 0012-0030  BABBBBAAAB
  123.0  20.5   5  2giaA 0105-0118  GABAB
   20.2   6.2   4  2giaB 0077-0089  GABA
   34.2  52.1   5  2gj2D 0064-0077  GBAAB
   21.7  49.2   3  2gj3B 0008-0019  BBB
  118.8  25.0   3  2gj3B 0067-0078  GBB
  108.7  49.2   3  2gj4A 0061-0072  GBB
  136.0  17.8   3  2gj4A 0134-0145  GBB
   27.0  32.4   2  2gj4A 0432-0442  BA
  112.4  37.5   8  2gj4A 0576-0592  BAABBBBB
  104.9  31.4   8  2gj4A 0615-0631  ABAAAEAA
   38.9  57.6   2  2gj4A 0643-0653  BA
   29.3  32.0   2  2gj4A 0668-0678  GB
   27.3  31.8   2  2gk4A 0037-0047  GB
   32.3  41.9   2  2gk4A 0079-0089  BA
   15.2  11.6   4  2gk4A 0146-0158  BAAB
   21.4  49.5   3  2gk4A 0177-0188  GBA
   15.7  54.8   9  2gkeA 0029-0046  BAAABAEBA
    7.1  29.5   8  2gkeA 0176-0192  BAABAAEB
   29.2  49.6   5  2gkeA 0226-0239  GABBA
   29.1  28.3   2  2gkgA 0023-0033  GB
   19.8  25.0   3  2gkgA 0043-0054  GBA
  149.7  20.8   8  2gkgA 0069-0085  BAAAAABB
    7.5   6.6   6  2gkgA 0092-0106  BAABBA
  131.5  59.1   9  2glzB 0032-0049  EBBABAABB
  169.1  32.4   7  2gm3E 0033-0048  AEABAAA
  132.8  21.2   3  2gm3E 0094-0105  GBB
   15.7  26.8   3  2gm3E 0118-0129  GBA
  162.6  15.3   4  2gm3E 0148-0160  BABB
  131.8  16.0   6  2gmhB 0055-0069  AGBBBB
   21.6  47.8   3  2gmhB 0151-0162  AGB
  120.5   8.7  10  2gmhB 0222-0240  GAAABEBBBB
  153.9  41.4   3  2gnoA 0010-0021  BBE
  135.3   6.3   8  2gnoA 0038-0054  GBBBBAAA
  160.3   8.3   8  2gnoA 0070-0086  BBBAABAB
   15.8  47.4   3  2gnpA 0015-0026  GBA
   29.9  36.8   5  2gnpA 0049-0062  BBBGB
   23.9  27.8   9  2gnpA 0070-0087  BBBBBBBGB
   26.7  17.6   4  2gnpA 0238-0250  GABA
   14.9  35.7   3  2gnxA 0202-0213  GBA
   24.8  31.0   3  2gnxA 0271-0282  GAB
  149.5  13.5   5  2gqwA 0024-0037  GBABB
   30.9  39.5   5  2gqwA 0136-0149  BBBGB
   25.5  30.2   2  2gqwA 0162-0172  GB
   40.3  51.1   2  2gqwA 0195-0205  GB
  102.1  28.7   8  2gr7F 0062-0078  BBBBABBG
   40.8  48.5   4  2grvB 0075-0087  BBBA
   23.9  19.8   4  2grvB 0262-0274  GABA
    1.5  24.5   4  2grvB 0282-0294  BBGB
   18.2  26.5   3  2grvB 0431-0442  AGB
   17.8  13.7   4  2grvB 0453-0465  GABA
  114.1  38.5   3  2gsoA 0103-0114  GBB
  163.3  50.4   6  2gsoA 0309-0323  BBBABB
   38.6  27.0   4  2gt1B 0022-0034  BBGB
   31.9  35.5   5  2gt1B 0078-0091  ABBBA
  146.4  29.2   4  2gt1B 0101-0113  BBEB
   40.6  41.3   2  2gt1B 0122-0132  BA
  148.8  30.2   6  2gt1B 0201-0215  AAAGBB
  147.9  18.4   5  2gt1B 0225-0238  BGBAA
   34.9  58.8   2  2gt1B 0248-0258  BA
  148.4  25.9   3  2gt1B 0266-0277  GBB
  123.5  54.9   3  2gtiA 0283-0294  ABB
  116.5  48.9   2  2gu3A 0018-0028  BA
   14.6   6.9   4  2gu3A 0082-0094  GABA
  157.6  56.2   4  2gufA 0042-0054  ABBG
    9.5   7.9   4  2gukB 0020-0032  GABA
  124.8  36.5   3  2gukB 0045-0056  GBB
   76.6  39.1   1  2gumB 0097-0106  G
  124.8  51.5   3  2gumB 0448-0459  GBB
  135.5  35.0   3  2gupA 0089-0100  GBB
  177.2  49.3   6  2gupA 0109-0123  BAABAB
   11.7  43.3   3  2gupA 0221-0232  GBA
  136.7  16.1   9  2gupA 0252-0269  BAABABBBB
   12.7  11.4   4  2gv8B 0023-0035  GABA
  158.5  29.8   6  2gv8B 0227-0241  AABBBB
   51.6  41.0  10  2gviA 0033-0051  GBBBBABAAB
   33.8  22.0   2  2gwdA 0065-0075  GB
   95.9  50.3   1  2gwdA 0125-0134  G
   48.8   0.9   5  2gwdA 0302-0315  ABBBA
   33.7  46.0   5  2gwfA 0083-0096  AAABA
    9.5  45.8   7  2gwmA 0065-0080  BBBBABA
  129.4  37.7   3  2gxqA 0032-0043  GBB
  151.1   2.8   5  2gxqA 0090-0103  BAABB
   35.5  19.3   3  2gxqA 0114-0125  EBA
   54.9  43.1   9  2gxqA 0132-0149  GABBAAABA
   37.2  17.9   5  2gxqA 0166-0179  BBAAB
   33.4  32.1   4  2gxqA 0191-0203  BBGB
   40.5  43.1   2  2gzqA 0180-0190  GB
   25.3  33.0   5  2gzsA 0062-0075  ABBBB
   14.2  25.8   5  2gzsA 0156-0169  BAABA
   16.0  36.5   9  2gzsA 0183-0200  BBBGAAAAB
  126.5  17.0   3  2gzsA 0228-0239  GBB
   17.0  29.0   3  2gzvA 0092-0103  BBG
   88.8  26.5   3  2h1vA 0069-0080  BAA
   45.1  47.2   3  2h1vA 0098-0109  GBA
   56.0  11.4   3  2h1vA 0131-0142  EGB
  151.1  18.7   4  2h1vA 0206-0218  GBAB
   40.5  39.4   3  2h1vA 0241-0252  GBA
   21.1  13.3   2  2h1vA 0275-0285  GB
   85.4  45.9   8  2h21A 0011-0027  GABBAABA
  165.5   7.7   7  2h30A 0092-0107  BBBAABB
  147.3  47.2   4  2h6lA 0028-0040  GBAB
  140.8  17.5   3  2h88N 0035-0046  GBB
   14.2  55.2   4  2h88N 0161-0173  ABAB
   20.4  34.0   3  2h8gB 0101-0112  GBA
   30.7  36.3   2  2h8gB 0163-0173  GB
   43.9  37.7   3  2h8gB 0189-0200  GBA
  126.6  26.3   3  2h8gB 0208-0219  GBB
  133.6  33.5   5  2h9aA 0147-0160  ABABB
  125.6  24.1   3  2h9aA 0194-0205  GBB
  140.3  19.2   4  2h9aA 0218-0230  GBAB
   20.5  12.6   3  2h9aA 0280-0291  GBA
  121.7  24.7   3  2h9aA 0351-0362  GBB
   29.8  25.6   2  2h9aA 0416-0426  GB
   28.9  26.1   3  2h9aB 0081-0092  GBA
  142.1  29.4   4  2h9aB 0115-0127  BABB
   21.0   4.4   5  2h9aB 0142-0155  BGAGB
   33.6  18.0   2  2h9aB 0167-0177  GB
  147.5   5.2   7  2h9aB 0191-0206  AGBBAAA
   29.5  16.5   3  2h9aB 0280-0291  GBA
  133.3  42.3   3  2h9bA 0110-0121  BAA
   14.7   2.9   4  2h9bA 0132-0144  GABA
  145.6  23.1   7  2h9bA 0208-0223  AGBBBAB
   38.4  24.4   3  2h9bA 0231-0242  GAE
    6.8   8.4   3  2ha8A 0045-0056  GBA
   33.0  39.4   2  2ha8A 0094-0104  GB
  113.3  50.4   6  2hbaB 0024-0038  AAAAGA
   85.8  57.3   1  2hboA 0077-0086  G
   37.3   9.2   5  2hbvA 0019-0032  BAAAB
  145.1  23.6   4  2hbvA 0105-0117  BAAA
  110.2  48.1   3  2hbvA 0165-0176  GBB
    5.0  38.8   8  2hcfA 0125-0141  AGAAAABA
   18.2  12.0   3  2hcfA 0183-0194  AGB
   23.1   9.4   4  2hcfA 0203-0215  AGBA
   85.6  52.9   1  2hd9A 0014-0023  G
  176.8  57.3   5  2hd9A 0028-0041  ABBBG
    7.2  26.2   5  2hdoA 0089-0102  BBAAB
   17.8  15.0   2  2hdoA 0169-0179  GB
  109.9  15.9   3  2heuB 0039-0050  BAA
   15.7  28.7   5  2heuB 0063-0076  GBBBA
   11.4  22.7   4  2heuB 0243-0255  GABA
  148.3  14.5   5  2heuB 0262-0275  GBABB
   35.8  38.3   2  2hf2A 0033-0043  GB
   23.2  28.7   9  2hf2A 0050-0067  ABAAAAAAB
  171.2  28.2   5  2hf2A 0124-0137  AABAB
   48.5  12.9   4  2hf2A 0166-0178  BGAB
   38.0  40.3   2  2hf2A 0222-0232  BA
    9.5  19.3   5  2hfsA 0307-0320  BAABA
   24.3  14.5   2  2hhcA 0027-0037  GB
   33.9  58.3   8  2hhcA 0111-0127  BABBBABA
  163.4  16.9   6  2hhcA 0205-0219  BBBABB
   33.0  46.8   3  2hhcA 0270-0281  ABA
   19.6  40.2   2  2hhcA 0291-0301  BA
   68.9  51.4   2  2hhzA 0054-0064  BA
   32.2  38.6   2  2hi0A 0120-0130  GB
   21.7  40.0   5  2hi0A 0143-0156  BGABA
   14.7  10.7   2  2hi0A 0196-0206  GB
   27.4  37.5   5  2himA 0156-0169  BBBBB
   21.4  11.8   4  2himA 0246-0258  GABA
   32.7  42.2   2  2himA 0278-0288  GB
   62.0  40.2   5  2hiqB 0078-0091  GBABB
   47.4  51.9   2  2hiyA 0029-0039  GB
  133.8  55.5   6  2hiyA 0065-0079  BAABAB
  131.1  32.2   5  2hiyA 0118-0131  BBBBB
   13.0  28.7   7  2hiyA 0154-0169  BAAAAAB
   35.1  34.4   7  2hjeA 0051-0066  BAABBBA
   14.0  53.8   3  2hjeA 0151-0162  GBA
   97.1  47.2   4  2hkjA 0116-0128  BABB
   22.5  23.1   4  2hkjA 0191-0203  BAAB
   28.3  39.9   3  2hkjA 0324-0335  GBA
  137.5  22.8   3  2hlyA 0045-0056  GBB
   23.3  38.2  10  2hlyA 0167-0185  BBBBABBBBA
  130.3  22.3   3  2hlzC 0062-0073  GBB
   32.9  22.4   3  2hlzC 0193-0204  BEA
   13.1  35.5   5  2hlzC 0223-0236  BBBGB
   28.0  38.2   2  2hmaA 0027-0037  GB
  128.2  22.6   3  2hmaA 0064-0075  GBB
   23.1  38.3   3  2hmaA 0117-0128  GBA
   37.2  19.1   4  2hmvB 0023-0035  GBBB
   36.0  13.4   5  2hmvB 0040-0053  AAABA
   17.2   9.2   3  2hmvB 0090-0101  GBA
   16.1  14.3   3  2hmvB 0111-0122  GBA
  116.6  59.0   5  2hoxD 0169-0182  BBBBG
  114.2  49.8   4  2hoxD 0329-0341  ABAA
  103.4  20.8   5  2hp0A 0071-0084  GBBEA
   64.8  58.5   2  2hq7B 0012-0022  BA
   56.3  57.8   2  2hq9A 0013-0023  BA
   68.1  57.0   2  2hq9A 0056-0066  BA
   26.1  35.5   4  2hqlD 0059-0071  BGBA
  107.6  53.5   2  2hqsA 0039-0049  GA
   22.4  53.4   4  2hqsA 0067-0079  AGBA
   77.9  57.8   4  2hqyA 0082-0094  GBBB
  123.8  38.5   4  2hqyA 0102-0114  BBGA
   44.8  57.4   4  2hqyA 0146-0158  BAAB
   52.2  55.2   2  2hqyA 0199-0209  GB
   24.7  40.2   6  2hqyA 0251-0265  BBAABA
   41.1  23.0   3  2hqyA 0277-0288  GBA
  109.3  49.5   4  2hraA 0041-0053  BBGA
   99.2  46.0   3  2htdA 0079-0090  GBB
  155.8  31.5   6  2hvwC 0112-0126  GBBABG
   37.8  40.3   2  2hvwC 0162-0172  GB
   58.5  28.1   7  2hw2A 0058-0073  BBEBEBB
   91.3  50.9   1  2hw4A 0081-0090  G
   10.0   9.0   4  2hw4A 0126-0138  BAAB
  153.7  38.9   4  2hx0A 0037-0049  GBAB
   19.1  50.0   2  2hx1B 0008-0018  BA
   34.9  36.8   2  2hx1B 0040-0050  GB
   22.2  39.7   4  2hx1B 0089-0101  BBEE
  127.8  34.2   4  2hx1B 0154-0166  BBBB
  104.4  59.2   3  2hx1B 0190-0201  EBA
   11.7  14.5   2  2hx1B 0240-0250  GB
   17.9  33.8   5  2hx1B 0264-0277  GBBBA
  140.4  18.5   5  2hxrA 0050-0063  BAABB
   15.0  10.5   4  2hxrA 0072-0084  GABA
   38.5  22.6   4  2hxrA 0145-0157  GBBB
   36.1  21.6   3  2hxrA 0167-0178  BAB
  126.2  29.4   3  2hxrA 0181-0192  BAA
   33.9  31.4   3  2hxtA 0207-0218  GBA
   14.4  21.4   4  2hxtA 0234-0246  EAAB
  138.6  27.5   4  2hxtA 0287-0299  BABB
    7.1   3.5   4  2hxtA 0310-0322  GABA
   30.7  29.2   2  2hxtA 0339-0349  GB
  114.4  44.2   8  2hxtA 0367-0383  AGBAAABB
   29.5  38.2   2  2hy5A 0025-0035  GB
  118.9  44.4   3  2hy5A 0066-0077  GBB
   22.5  31.7   2  2hy5A 0116-0126  BA
   21.1  43.6   2  2hy5B 0030-0040  GB
   49.2  47.7   3  2hy5B 0070-0081  GBA
   28.8  59.2   2  2hy5B 0124-0134  BA
   19.7   3.7   5  2hy5C 0018-0031  BBBGB
   24.4  56.1   2  2hy5C 0050-0060  AB
   13.2  41.0   2  2hy5C 0089-0099  BA
  141.2  35.2   2  2hy7A 0038-0048  EB
   35.0  46.6   2  2hy7A 0119-0129  BA
   13.4   4.7   4  2hy7A 0140-0152  BAAB
   24.1  53.8   2  2hy7A 0173-0183  BA
  153.2  21.0   6  2hy7A 0187-0201  BBBAAA
   42.0  52.2   8  2hy7A 0209-0225  BBBABBBE
  119.1  33.7   3  2hy7A 0239-0250  BAA
    2.8  45.0   2  2hy7A 0279-0289  BA
  121.5  35.7   3  2hy7A 0309-0320  GBB
   30.2  31.0   6  2hzfA 0009-0023  ABBABB
   90.6  49.5   1  2hzmB 0201-0210  G
  107.1  42.2   3  2hzmC 0109-0120  AAA
   29.5  11.4   5  2hzmC 0174-0187  GBABB
   36.5  53.4   3  2i00B 0118-0129  GBA
   65.9  53.9   2  2i00B 0136-0146  GB
  154.9  34.2   3  2i00B 0184-0195  BBG
   88.4  24.8   9  2i00B 0303-0320  BBBABBBBB
   56.8  54.6   2  2i02A 0064-0074  BA
   36.2  45.3   5  2i06A 0216-0229  BBAAB
  138.3  21.8   3  2i0zA 0043-0054  GBB
   99.4  53.8   3  2i0zA 0109-0120  GBB
   34.8  50.8   2  2i0zA 0142-0152  GB
  104.8  46.2   3  2i0zA 0203-0214  GBB
  157.6  59.1   7  2i1sA 0040-0055  GBAGABB
    8.5   5.4   7  2i2cA 0050-0065  AAAAAAB
   30.9  33.9   3  2i2xG 0071-0082  GBA
   40.3  33.4   2  2i2xG 0111-0121  GB
   26.3   6.6   4  2i2xG 0150-0162  AGBA
   33.9  12.0   2  2i2xG 0205-0215  GB
  132.4  23.0   3  2i2xG 0275-0286  GBB
   98.1  42.9  10  2i2xJ 0109-0127  ABGAEBBBAE
   14.0  24.2   3  2i2xJ 0144-0155  AGB
   25.9  28.9   3  2i2xJ 0168-0179  GBA
  139.4  13.1   5  2i2xJ 0196-0209  GBBBB
   19.5  26.8   2  2i3dB 0073-0083  GB
  127.8  35.1   6  2i3dB 0112-0126  BAABAB
  147.3  56.4   3  2i3dB 0137-0148  BAA
  146.2  33.6   5  2i3dB 0191-0204  BBGBB
  140.1  36.3   9  2i3oC 0166-0183  AAGBBBBBG
  152.4   7.0   5  2i3oC 0466-0479  BBGBB
   57.7  31.3   5  2i44C 0126-0139  GBAAB
   50.5  30.3   2  2i44C 0188-0198  GB
  147.3  23.6   6  2i44C 0301-0315  GBBBBB
  114.5  28.7  10  2i49A 0102-0120  GAAAGGBBBB
   33.3  15.4   8  2i49A 0181-0197  GBBAAAAB
   19.0  16.2   4  2i49A 0205-0217  GABA
   54.4  34.5   3  2i49A 0224-0235  GAB
   45.8  44.4  10  2i4lA 0098-0116  GAAAAAEAAB
  120.9  23.1   3  2i4lA 0203-0214  GBB
  125.7  34.7   5  2i4lA 0284-0297  BBAAA
  140.4  20.8   3  2i4lA 0389-0400  GBB
   23.0  12.8   3  2i4lA 0412-0423  GBA
  133.2  22.1   4  2i5eA 0041-0053  GBAB
  156.0  29.4   4  2i5eA 0081-0093  BABB
   46.8  19.8   5  2i5eA 0105-0118  ABABA
  127.9  29.9   4  2i5eA 0150-0162  AGBB
   32.8   6.1   4  2i5iA 0025-0037  BABA
   28.8  49.8   3  2i5iA 0051-0062  AAB
   91.2  49.3   7  2i5iA 0114-0129  AGBBBAB
   41.7  55.7   8  2i5iA 0165-0181  AEABBBBA
    7.1  26.8   4  2i5iA 0198-0210  BABA
   38.5  50.5   2  2i5iA 0246-0256  GB
    4.3  10.1   4  2i6tB 0031-0043  GABA
  129.0  42.1   4  2i6tB 0056-0068  GBBG
   13.5  18.1   4  2i6tB 0110-0122  BAAB
  117.7  23.3   3  2i6tB 0230-0241  GAG
   30.2  22.1   3  2i71A 0056-0067  GBA
    4.0  51.0   4  2i71A 0095-0107  GBAB
  123.2  28.7   3  2i71A 0168-0179  GBB
   59.8  50.5   1  2i74B 0012-0021  G
   59.1  46.8   4  2i79F 0050-0062  BAAB
   28.6  27.4   4  2i79F 0113-0125  GABA
   56.9  53.0   2  2i79F 0137-0147  GB
   24.2  11.3   3  2i7gA 0056-0067  GBA
   21.5  16.1   5  2i7gA 0085-0098  ABAAB
  120.9  36.9   3  2i7gA 0118-0129  GGA
   27.9  40.5   2  2i7gA 0161-0171  BA
  124.2  30.8   3  2i7gA 0208-0219  GBB
   37.0  51.1   3  2i7gA 0320-0331  GBA
   29.5  16.6   5  2i7rA 0022-0035  GBBBA
  118.3  53.9   3  2i7rA 0079-0090  GBB
   21.0  51.9   4  2i7xA 0233-0245  BEAB
  173.7  39.0   4  2i7xA 0328-0340  BABB
   23.2  36.4   4  2i7xA 0670-0682  BBBA
   29.9  37.4   2  2i7xA 0696-0706  GB
   22.1  18.8   4  2i8dA 0026-0038  BAAB
   26.6  20.4   2  2i9iA 0079-0089  GB
  148.8  51.7   4  2ia1A 0015-0027  BABB
  101.2  32.6   3  2ia7A 0081-0092  BAA
   42.6  59.6   2  2iabA 0018-0028  BA
   75.3  48.5   1  2iafA 0079-0088  G
   31.2  19.5   3  2icsA 0101-0112  BAB
  152.1  57.7   4  2icsA 0140-0152  BAAA
  125.5  21.7   5  2icsA 0174-0187  BGGBB
   22.0  17.6   5  2icsA 0197-0210  BBBGB
   33.1  40.8   7  2id4A 0044-0059  GBAGBGB
   29.5  31.3   7  2id4A 0142-0157  BGAAABA
  100.8  59.0   1  2id4A 0382-0391  G
   48.2  17.4   4  2idlB 0050-0062  GBBB
  115.4  38.6   3  2idlB 0100-0111  AAA
    9.4  39.2   5  2ielB 0065-0078  GBBBA
   63.0  54.8   2  2ig6B 0069-0079  BA
   16.8  17.6   7  2ig8A 0097-0112  ABBABBB
   32.8  11.5   5  2igtB 0145-0158  BABBB
   25.3  30.6   2  2igtB 0169-0179  GB
  151.4   5.3   6  2igtB 0193-0207  GAAABB
   16.8  19.5   5  2igtB 0286-0299  BGAEE
  135.2  35.8   3  2ih2D 0056-0067  EAB
   31.9  54.6   1  2ih2D 0179-0188  E
   45.2  50.9   3  2ihtD 0020-0031  GBA
  132.1  26.7   3  2ihtD 0066-0077  GBB
  125.2  19.0   3  2ihtD 0093-0104  GBB
   20.4  22.4   2  2ihtD 0127-0137  BA
  137.7  56.7   3  2ihtD 0210-0221  BAB
  110.4  44.2   3  2ihtD 0238-0249  GBB
   35.9  25.0   6  2ihtD 0393-0407  BBBGBE
  150.4   4.8   5  2ihtD 0446-0459  BAABB
   38.3  21.2   4  2ihtD 0474-0486  GBAB
  133.0  14.2   3  2ihtD 0521-0532  GBB
  160.7  14.1   4  2ihtD 0543-0555  AGBB
   21.2  52.2   9  2iidB 0020-0037  EBBBBABBB
   16.6  26.0   2  2iidB 0050-0060  GB
  124.0  32.1   8  2iihA 0065-0081  BAABBBBB
    8.1  12.6   8  2iihA 0122-0138  AAAABAAB
   39.2  28.3   2  2iksA 0044-0054  GB
   13.3  14.1   3  2iksA 0070-0081  GBA
  156.3  56.8   6  2iksA 0091-0105  ABBABB
  132.9  18.7   5  2iksA 0130-0143  BBBAB
  155.1  29.5   6  2iksA 0159-0173  AABABB
   50.4  33.2   6  2iksA 0188-0202  ABBBBA
   22.5  12.2   7  2iksA 0215-0230  GBBBABB
   40.5  32.6   2  2imfA 0023-0033  GB
   18.1  23.1   4  2imrA 0073-0085  BAAB
  128.7  39.4   4  2imrA 0139-0151  GGBB
  115.5  36.6   3  2imrA 0228-0239  GBB
  124.4  43.4   3  2imrA 0340-0351  GBB
   27.2  48.4   3  2in3A 0031-0042  AAB
  140.9  37.1   9  2inuA 0043-0060  BABAABBAE
   19.2  55.6   9  2inwB 0074-0091  GABBAABBB
   19.4  25.0   7  2io0A 0018-0033  BBEBAAB
  122.9   8.5   4  2io0A 0068-0080  GBBB
  166.3  39.6   3  2iojA 0045-0056  BBG
  116.9  42.0   3  2iojA 0092-0103  GBB
  147.4  34.8   5  2iojA 0112-0125  AEGAA
   43.1  50.0   4  2ip1A 0094-0106  GBBB
  119.2  32.9   3  2ip1A 0129-0140  GBB
  168.5  10.5   6  2ip1A 0168-0182  GBBAAA
   52.1   8.3   5  2ip1A 0268-0281  GBBBB
   11.1  28.6   8  2irpB 0021-0037  GABBGGBE
   22.8  48.2   5  2irpB 0085-0098  BAABA
    8.8  59.0   4  2irpB 0106-0118  BABA
  146.8  30.1   7  2irpB 0156-0171  ABABAAE
  165.8  51.2   4  2isbA 0025-0037  BBBG
  147.0  41.2   4  2isbA 0103-0115  ABAB
  113.6  51.2   3  2isbA 0124-0135  BGA
   49.4  55.0  10  2iskG 0103-0121  BBABAAAABA
   93.6  49.0   1  2iskG 0157-0166  G
  119.4  44.2   3  2it2A 0039-0050  BAA
   44.1   7.5   5  2it2A 0087-0100  ABABE
   54.1  12.3   5  2it2A 0123-0136  GBAAB
   42.9  23.0   7  2it9A 0052-0067  AABBEAB
   30.9  32.3   2  2iuyA 0041-0051  GB
   28.1  10.1   4  2iuyA 0077-0089  BBBA
  118.4  30.5   3  2iuyA 0182-0193  GBB
    4.0  52.9   2  2iuyA 0226-0236  BA
  111.0  35.5   3  2iuyA 0259-0270  GBB
  120.3  25.5   3  2ivnA 0093-0104  GBB
   32.7  43.2   5  2ivnA 0113-0126  GBABB
   42.0  35.8   3  2ivnA 0238-0249  GBA
   20.8  13.5   2  2ivnA 0266-0276  GB
   30.1  45.2   2  2ivyA 0022-0032  GB
  146.8  19.2  10  2ivyA 0052-0070  BBBBABAABB
  124.2  36.7   3  2iw1A 0025-0036  GBB
   16.5   7.4   4  2iw1A 0073-0085  BBBA
   17.6  45.3   2  2iw1A 0265-0275  BA
  120.9  30.8   3  2iw1A 0288-0299  GBB
   41.2  20.1   7  2iwrA 0097-0112  EAAAEBB
  146.7  23.7   2  2iwrA 0135-0145  EG
   40.9   0.7   5  2ixaA 0063-0076  GBBBB
   16.9  16.4   6  2ixaA 0082-0096  ABAABA
   27.8  29.1   2  2ixaA 0109-0119  GB
  109.9  45.3   3  2ixaA 0136-0147  GBB
  134.9  29.2   4  2ixsA 0288-0300  BBBG
  113.4  28.1   3  2iyvA 0021-0032  GBB
   10.9   3.9   3  2iyvA 0066-0077  BAB
  149.0  58.9   4  2iyvA 0087-0099  BGBB
   40.9  43.2   2  2iyvA 0138-0148  BA
   22.4  24.9   2  2iz6B 0039-0049  GB
   29.5  29.4   2  2iz6B 0063-0073  GB
  120.2  37.7   3  2iz6B 0125-0136  GBB
  157.6  30.8   4  2iz6B 0145-0157  BAAA
   27.1  21.6   3  2j0aA 0087-0098  GBA
   10.1  43.1   8  2j0aA 0111-0127  ABBAABBB
   37.6  28.2   5  2j3wF 0093-0106  GBBBA
  102.2  22.5   3  2j3wF 0149-0160  GBB
   30.7  39.2   2  2j4dB 0059-0069  BA
   57.6  29.6   5  2j4dB 0106-0119  AGBBB
   25.2  37.4   3  2j4dB 0129-0140  GBA
   50.3   5.6   5  2j4dB 0157-0170  AEBBB
  150.0  27.8   7  2j58B 0128-0143  AABBGBB
   22.9  50.8   3  2j5bA 0015-0026  ABA
  138.3  39.8   3  2j5bA 0032-0043  GBB
   52.0  10.3   5  2j5bA 0205-0218  GBBBB
   11.5  14.7   5  2j5gD 0060-0073  BAABA
   38.3  53.1   2  2j5gD 0132-0142  BA
   49.3  58.9   2  2j5gD 0179-0189  GB
   14.8  13.7   4  2j5gD 0191-0203  GABA
  124.9  17.5   4  2j66A 0032-0044  BBAA
   17.8   8.6   3  2j66A 0101-0112  GBA
  117.1  43.4   3  2j66A 0124-0135  GBB
  127.8  48.7   3  2j66A 0170-0181  BAA
   45.8  45.1   5  2j66A 0211-0224  GBBBA
   11.7   6.8   6  2j66A 0253-0267  BABAAB
   28.2  25.5   2  2j6lE 0179-0189  GB
   22.9  31.6   5  2j6lE 0231-0244  BAABA
   22.5  22.1   2  2j6lE 0257-0267  GB
   40.6  41.9   2  2j6lE 0359-0369  GB
   38.8  17.2   6  2j6lE 0417-0431  ABABAB
   36.8   7.3   8  2j6lE 0439-0455  BAABBABA
   44.6  37.9   3  2j6pE 0061-0072  GBA
   40.8  25.3   5  2j6pE 0091-0104  GBABB
  163.3  47.5   4  2j7qA 0122-0134  BBBB
   48.7  46.0   7  2j8gA 0075-0090  ABABBBA
   18.2  12.8   2  2j8gA 0113-0123  GB
  100.3  58.6   4  2j8gA 0138-0150  BBGA
   34.5  29.2   4  2j9oC 0025-0037  BAAB
   30.3  43.2   7  2j9oC 0072-0087  GABBAAB
   19.5  19.7   4  2ja9A 0114-0126  ABBB
   21.4  26.3   2  2jaeB 0028-0038  GB
  111.8  50.3   3  2jaeB 0092-0103  GBB
   98.8  52.9   4  2jbwD 0117-0129  BBBB
   24.0  19.5   2  2jbwD 0173-0183  GB
   28.8  28.4   6  2jbwD 0237-0251  ABAABA
  164.7  27.3   5  2jbwD 0322-0335  BBAAA
  107.6  14.3   7  2jbwD 0360-0375  AGBBBBB
   27.1  42.4   1  2jc9A 0256-0265  B
   25.8  18.2   2  2jc9A 0378-0388  GB
   21.1  45.3   2  2jc9A 0471-0481  BA
   24.5  25.2   2  2jcbB 0072-0082  GB
   17.8  27.8   4  2jcbB 0151-0163  ABAB
   34.5  36.8   3  2jdcA 0096-0107  GBA
   43.2  44.3   2  2jdcA 0116-0126  GB
  139.1  52.1   3  2jdjB 0028-0039  BAA
   11.0  52.5   2  2je6A 0217-0227  BA
   24.0  42.7   2  2je6B 0181-0191  BA
   42.5  44.9   3  2je8A 0359-0370  GBA
   32.7  33.1   2  2je8A 0384-0394  GB
   12.0  32.5   3  2je8A 0476-0487  AAB
   11.1  44.7   8  2jenA 0220-0236  AGABBAAB
   70.7  28.0   8  2jfkB 0055-0071  BBBAAABA
   46.6   9.3   5  2jfkB 0230-0243  BBBGB
  130.6  31.5   3  2jfkB 0265-0276  GBB
   22.3  38.8   6  2jfkB 0347-0361  ABBAAB
    5.1  18.1   5  2jfkB 0371-0384  BBAAB
  154.6  15.5   5  2jfrA 0215-0228  GGABB
  100.1  48.1   9  2jg0A 0207-0224  BGABGBBBG
  140.2  27.9   3  2jg1C 0064-0075  GBB
   20.5  45.1   3  2jg1C 0141-0152  ABA
  114.8  41.9   3  2jg1C 0171-0182  GBB
   79.9  51.6   6  2jgpA 0108-0122  GAEAAA
  112.0  21.0   3  2jh1A 0136-0147  BBG
   97.9  42.8   8  2jh1A 0210-0226  BBBABBAA
   39.1  13.3   6  2jh3C 0031-0045  GABABA
   27.8  43.0   4  2jh3C 0196-0208  BABE
  143.2   8.0   6  2jh3C 0229-0243  BAABBB
  103.6  55.0   3  2jheA 0019-0030  GBB
  153.7  57.7   3  2jheA 0055-0066  BBG
  146.3  47.4   4  2jheA 0083-0095  BABB
  147.8  27.2   5  2jheA 0135-0148  GBABB
   25.4  43.5   8  2jhfB 0180-0196  AAGBBBGB
   27.6  10.2   3  2jhfB 0209-0220  GBA
   16.3  25.2   3  2jhfB 0230-0241  GBA
   40.8  54.5   2  2jhfB 0305-0315  GB
   22.2  21.0   4  2jhfB 0359-0371  GABB
   22.2  45.4  10  2jhnA 0013-0031  BABAABBAAB
  142.5  46.0   5  2jhpA 0014-0027  ABABB
  165.3  54.4   5  2jhpA 0037-0050  ABABB
   11.6   9.1   6  2jhpA 0137-0151  BBAAAB
   22.1  46.2   5  2jhpA 0181-0194  BAABA
  159.9  31.5   9  2jhpA 0245-0262  ABBAABBBB
   10.0   5.6   5  2jhpA 0291-0304  BGABA
    7.0  35.2   3  2jhpA 0424-0435  ABA
  168.7  58.1   7  2jiiA 0021-0036  BBBBBBG
   26.6  59.5   5  2jisB 0156-0169  GBABE
   33.6  31.8   2  2jisB 0251-0261  GB
   27.9  21.8   2  2jisB 0283-0293  GB
  152.2  57.3   4  2jisB 0413-0425  ABBG
   85.4  28.4   3  2jisB 0465-0476  GAB
   15.8  50.4   2  2jliA 0032-0042  BA
  123.8  41.6   3  2jliA 0078-0089  GBB
   29.0  35.7   7  2nlrA 0181-0196  GABBAAB
  110.3  11.7   6  2nlvA 0017-0031  BABBAA
   22.3  20.4   2  2nlyA 0046-0056  GB
   28.6  26.7   2  2nlyA 0122-0132  GB
  141.6  24.0   4  2nlyA 0143-0155  BBBB
   39.4  15.4   4  2nlyA 0178-0190  GAGB
   82.6  57.4   1  2nlyA 0209-0218  G
  110.4   9.5   4  2nn5A 0058-0070  ABAA
   75.1  48.7   6  2nptC 0088-0102  GBBBBB
   19.4   8.9   5  2nqtB 0094-0107  BBAAB
   23.1  29.8   6  2nqtB 0224-0238  ABABBB
  134.1  50.4   4  2nqtB 0269-0281  ABAA
  140.6  59.4   3  2nrhB 0048-0059  BAA
  151.4  16.2   4  2nrhB 0178-0190  ABBG
   27.0  28.2   2  2nrkA 0071-0081  GB
   18.9  19.5   6  2nrrA 0070-0084  ABBBBA
  137.3   9.6   5  2nrrA 0097-0110  GBBBB
   99.4  57.6   7  2ns6A 0058-0073  BBAABBA
  151.4  30.5   5  2ns6A 0095-0108  AAGBB
  156.3  51.6   3  2ns9B 0036-0047  BBG
  115.3  16.3   5  2nsfA 0195-0208  GBGBG
   57.8  53.3   8  2nt0D 0104-0120  BAABAGBA
   33.0  19.5   5  2nt0D 0162-0175  BABBB
   24.3  29.9   5  2nt0D 0218-0231  GBBBA
   10.9   8.3   6  2nt0D 0265-0279  BAAAAB
   19.0   5.2   4  2nt0D 0325-0337  BAAB
  163.8  59.0   5  2nt0D 0420-0433  ABBBG
   21.6  13.9   2  2nteB 0020-0030  GB
   28.8  31.8   2  2nteB 0054-0064  GB
   43.6  47.1   9  2nteB 0094-0111  GBBBAABGB
  157.1  20.7  10  2ntkD 0116-0134  EBBBBAAGBB
  149.8  22.9   7  2ntpA 0022-0037  BBBEABB
   30.3   7.4   4  2nuhA 0023-0035  GABA
  144.2   6.7   7  2nuhA 0072-0087  BABABBB
    5.3  52.6  10  2nujA 0059-0077  GABAGBAABB
   80.8  50.0   1  2nutA 0014-0023  G
   19.2  15.1   6  2nutA 0155-0169  ABBAAB
  177.1  18.1   6  2nutA 0276-0290  ABBGBB
   39.8  34.3   2  2nutA 0340-0350  GB
  117.7  40.4   4  2nutA 0365-0377  BABB
   21.8  19.8   5  2nutA 0697-0710  BBBBB
    6.7  42.2   7  2nutC 0039-0054  BBAABBA
   34.7  53.2   6  2nvoA 0352-0366  BBBAGB
   15.5  29.2   3  2nvoA 0396-0407  ABA
   28.9  44.6   5  2nvoA 0448-0461  GBBBA
   39.1  34.0   4  2nvoA 0481-0493  GBBB
    9.0  23.4   5  2nvwB 0084-0097  GBAAB
   32.5  24.7   5  2nvwB 0100-0113  BAABA
   33.5  26.9   8  2nvwB 0126-0142  AAABAABA
   20.9  31.3   4  2nvwB 0158-0170  BAAB
   24.5  31.3   2  2nwhA 0047-0057  GB
   33.1  51.7   2  2nwhA 0129-0139  BA
  123.1  31.7   3  2nwhA 0154-0165  GBB
   22.6  55.1   2  2nwhA 0177-0187  BA
   63.2  45.2   4  2nwiF 0020-0032  GBBB
   30.6  22.8   4  2nwiF 0100-0112  GBBB
  115.4  34.5   3  2nwrB 0027-0038  BAA
   24.6  19.6   2  2nwrB 0069-0079  GB
   26.2  30.1   3  2nwrB 0088-0099  ABA
    9.9  20.2   2  2nwrB 0112-0122  GB
  141.7  18.2   4  2nwrB 0139-0151  GBAB
    9.0  25.5   3  2nwrB 0169-0180  AAB
   35.9  27.0   4  2nx2A 0036-0048  AGBA
   23.0  53.2   2  2nx2A 0097-0107  BA
  112.7  53.1   3  2nx2A 0155-0166  GBB
   22.7   9.6   4  2nx9A 0036-0048  AGBA
  137.0  33.9   5  2nx9A 0071-0084  BAABB
   36.2  38.2   3  2nx9A 0107-0118  GBA
   20.6  25.0   2  2nx9A 0134-0144  GB
    1.3  11.0   3  2nx9A 0165-0176  GBA
  139.1  22.6   4  2nx9A 0194-0206  BBBB
   21.0  10.2   3  2nx9A 0220-0231  GBA
   10.5  16.3   3  2nxfA 0045-0056  GBA
  146.9  46.3   4  2nxfA 0080-0092  AGBB
   35.9  39.5   2  2nxfA 0214-0224  GB
   10.0  16.5   4  2nxoC 0046-0058  GABA
   40.7  28.6   4  2nxoC 0120-0132  GAGB
  149.5  10.9   6  2nxvB 0035-0049  GBBAAA
   29.2  31.5   4  2nxvB 0067-0079  BABA
  132.4  44.3   3  2nxvB 0100-0111  BAA
   40.0  23.7   2  2nxvB 0184-0194  GB
  118.8  45.5   5  2nxvB 0219-0232  AABBG
  101.9  58.9   4  2nxwA 0029-0041  GBAB
  143.7  44.6   4  2nxwA 0052-0064  GABB
  115.3  35.0   3  2nxwA 0104-0115  GBB
   12.7  25.5   3  2nxwA 0142-0153  ABA
  125.0  26.2   3  2nxwA 0170-0181  GBB
   45.5  43.9   4  2nxwA 0216-0228  BABB
  123.3  37.7   3  2nxwA 0244-0255  GBB
   30.2   9.1   5  2nxwA 0384-0397  GBBBB
  139.7  20.8   5  2nxwA 0432-0445  AGGBB
   26.9  10.8   2  2nxwA 0501-0511  GB
  169.4   3.2   5  2nxwA 0523-0536  BBGBB
   52.4  41.5   2  2nyiB 0024-0034  GB
    3.7  17.8   4  2nyiB 0063-0075  BBGB
   37.5  44.5   2  2nyiB 0112-0122  GB
   30.9  29.3   2  2nyiB 0161-0171  GB
   25.3  35.4   2  2nyvA 0093-0103  GB
   13.5  10.4   2  2nyvA 0170-0180  GB
  140.3  40.7   4  2nzcD 0065-0077  ABBG
   28.1  58.8   2  2nzxC 0048-0058  AB
   12.8  44.0   4  2nzxC 0078-0090  ABBB
   16.6  14.6   2  2nzxC 0252-0262  GB
   91.2  54.4   3  2o0aA 0018-0029  GBB
  139.5  17.6   3  2o0aA 0085-0096  GBB
   14.6  34.4   2  2o0jA 0172-0182  BA
   17.8   6.8   4  2o0jA 0200-0212  BBGB
   33.6  14.9   4  2o0jA 0266-0278  BBBA
   12.2  41.9   5  2o0jA 0295-0308  BAAGB
    4.5  52.1   3  2o0mA 0100-0111  GBA
  123.8  40.2   9  2o0mA 0154-0171  ABBBABBAA
   44.9  48.7   3  2o0mA 0261-0272  GBA
   22.4  16.6   6  2o0mA 0316-0330  ABBAAB
  160.5  47.4   5  2o0qA 0045-0058  BGBBG
   30.3  11.8   6  2o14A 0221-0235  ABBBGB
   19.2  21.2   3  2o14A 0262-0273  AGB
   21.5  15.8   2  2o14A 0303-0313  GB
   16.3  11.8   6  2o1sB 0061-0075  BBBAAB
  124.8   6.7   5  2o1sB 0135-0148  GAGBB
  121.7  33.5   3  2o1sB 0165-0176  GBB
   20.1  19.7   5  2o1sB 0264-0277  AABBE
  156.4  44.6   4  2o1sB 0329-0341  ABAA
  150.9  58.6   4  2o1sB 0353-0365  BAAA
   30.3  26.2   2  2o1sB 0378-0388  GB
   32.4  34.6   4  2o1sB 0405-0417  GBBB
   15.5  18.8   6  2o1sB 0435-0449  AABBGB
  160.5   9.1   5  2o1sB 0461-0474  BAAEB
   19.1  17.2   2  2o1sB 0520-0530  GB
    9.9  37.7   2  2o1sB 0544-0554  BA
  136.7   9.6   5  2o1sB 0571-0584  GBBBB
   23.0  23.7   2  2o2gA 0058-0068  GB
   18.5   6.0   7  2o2gA 0102-0117  BAAAAAB
  149.6  58.1   4  2o2gA 0129-0141  BAAA
  166.7  11.0   4  2o2gA 0179-0191  BABB
  155.2  31.2   3  2o34B 0115-0126  BAB
  114.8  55.7   7  2o3bB 0046-0061  GBBAABB
  103.8  44.1   3  2o3iB 0092-0103  GBB
   31.0  14.4   2  2o3iB 0119-0129  GB
   52.9  28.0   4  2o3iB 0250-0262  GBBB
   17.2  11.6   4  2o3jC 0026-0038  BAAB
   32.4  42.5   2  2o3jC 0081-0091  BA
   21.5  21.2   5  2o3jC 0119-0132  BGBBB
   38.4  45.4   7  2o3jC 0324-0339  GGBABGB
   36.0  49.0   2  2o3jC 0362-0372  GB
   37.5  46.2   5  2o3jC 0431-0444  BBBBB
   28.1  29.7   2  2o3jC 0453-0463  GB
   38.1  44.0   7  2o57D 0072-0087  GABBBGB
   34.0  26.2   2  2o57D 0099-0109  GB
  133.5  16.6   5  2o57D 0123-0136  GAAAA
   91.7  48.8   1  2o57D 0219-0228  G
  112.7  44.0   3  2o5hB 0112-0123  BAB
  165.2  52.1   6  2o5nB 0083-0097  BABBEB
   25.8  27.7   4  2o6lA 0043-0055  ABAB
  115.1  42.1   3  2o6lA 0100-0111  GBB
  116.8  42.6   4  2o7iA 0241-0253  AGBB
  108.4  19.2   3  2o7iA 0395-0406  GBB
   10.7  53.7   4  2o7iA 0415-0427  GABA
   30.1  38.0   2  2o7rA 0110-0120  GB
   44.5  55.0   2  2o7rA 0259-0269  GB
   26.2  39.2   2  2o7rA 0287-0297  GB
  145.7  26.1   5  2o90A 0081-0094  BABAB
  131.6  37.7   3  2o99D 0017-0028  GBB
   94.0  29.4   7  2o9uX 0022-0037  GAAEBBB
   36.3  52.2   3  2ob3A 0054-0065  GBA
   27.0  23.7   2  2ob3A 0081-0091  GB
  111.6  32.4   4  2ob3A 0154-0166  AGBB
   26.5  30.3   2  2ob3A 0207-0217  GB
  155.2  28.0   4  2ob5A 0018-0030  BBBG
   74.8  37.9   6  2ob5A 0102-0116  GBBBBB
    7.1  53.8   2  2ob5A 0122-0132  BA
   30.7  39.1   2  2obbA 0034-0044  GB
  157.7  48.7   4  2obnC 0027-0039  BABB
   43.2  36.1   3  2obnC 0067-0078  GBA
   26.1  32.6   2  2obnC 0097-0107  GB
  143.4  20.1   3  2obnC 0175-0186  GBB
   15.3  26.2   4  2obnC 0218-0230  AABA
   35.7  26.7   3  2obnC 0247-0258  GBA
   87.6  34.9   6  2obnC 0289-0303  ABBBBB
  129.5  47.5   5  2ocgA 0041-0054  BBAAA
   19.9  19.5   3  2od4A 0037-0048  GBA
  118.5  31.9   3  2odfF 0068-0079  GBB
   56.5  27.4   4  2odfF 0139-0151  GBBB
  151.2  23.2   6  2odfF 0182-0196  BGBABB
  168.7  24.7   6  2odfF 0209-0223  AAAGBB
  114.4  58.2   2  2odkB 0020-0030  EB
   47.9  43.6   3  2ofcB 0103-0114  GBA
  161.1  51.7   3  2ogfC 0056-0067  BBG
  149.3  43.8   4  2oh1D 0093-0105  AABB
   27.3  29.1   3  2oh1D 0130-0141  GBA
   47.3  52.0   2  2oh1D 0153-0163  GB
  144.5  40.9   3  2ohwA 0056-0067  BBG
  110.8  44.2   3  2ohwA 0083-0094  GBB
   15.2  34.9   3  2oikB 0075-0086  GBA
   20.8  55.3   6  2oixA 0052-0066  BAABBA
   46.9  43.6   6  2ojwE 0033-0047  BBAEAB
  125.5  41.8   3  2ojwE 0200-0211  GBB
   56.4  24.8   2  2ojwE 0246-0256  GB
   84.4  16.2   4  2ojwE 0346-0358  GBEB
   39.2  43.9   2  2okfA 0014-0024  GB
   36.9   4.2   5  2okfA 0084-0097  ABAAB
  123.0  55.9   6  2oktA 0106-0120  ABBBBB
   33.9  17.2   3  2oktA 0135-0146  GBA
   10.2   7.6   6  2oktA 0156-0170  ABABBB
   34.5  18.8   4  2oktA 0230-0242  BBBA
   36.8  31.9   2  2oktA 0259-0269  GB
   76.3  53.2   2  2okxB 0871-0881  AG
  142.5  36.0   7  2olmA 0051-0066  ABBBBBB
  136.6  25.7   3  2olnA 0021-0032  GBB
   26.2  30.6   4  2olnA 0109-0121  GBBB
   36.6  48.6   2  2olnA 0161-0171  GB
  100.7  35.0   5  2olnA 0210-0223  GBBBB
   25.7  33.3   2  2om6B 0109-0119  GB
   11.2  18.8   2  2om6B 0190-0200  GB
   36.2  42.0   5  2omkA 0066-0079  GBBBA
   45.8  44.6   3  2omkA 0113-0124  GBA
   39.6  37.4   2  2omkA 0144-0154  GB
   91.4  53.1   3  2omlA 0154-0165  GBB
  114.2  50.1   3  2onfA 0061-0072  GBB
    8.1  34.0   4  2onfA 0122-0134  BGAB
   14.3  20.1   7  2ookA 0042-0057  ABBBABB
   11.5  34.5   8  2opiB 0015-0031  GABBEABE
   13.3  41.9   5  2opiB 0079-0092  BAABA
   23.6  47.7   4  2opiB 0142-0154  AABA
  108.8  51.7   3  2oplB 0103-0114  GBB
   46.5  45.2   1  2opwA 0010-0019  G
   12.8  36.7   4  2opwA 0067-0079  AAAB
  147.3  43.6   4  2opwA 0125-0137  GBAB
  144.0  27.0   3  2oqzA 0041-0052  BAA
  125.0  38.4   3  2orwA 0025-0036  GBB
   29.8  31.1   2  2orwA 0097-0107  GB
   34.3  46.6   2  2orwA 0124-0134  BA
  129.1  25.5   8  2oryB 0185-0201  BGAABBAA
   49.3  14.5   3  2osoA 0074-0085  GAE
  132.1  22.8   4  2osoA 0088-0100  BBBB
  127.4  36.5   3  2osoA 0127-0138  GBB
   67.1  59.9   3  2osxA 0073-0084  GBA
   34.2  33.3   2  2osxA 0112-0122  GB
    7.9  16.6   5  2osxA 0248-0261  ABAAB
   99.8  51.1   4  2osxA 0328-0340  GGBB
   10.8  59.5   3  2ouxB 0225-0236  GBA
   26.5  25.2   4  2ov9B 0144-0156  GBBB
  115.3  30.7   4  2owlB 0153-0165  GBBB
   78.1  46.0   1  2ownA 0054-0063  G
  139.6  47.6   6  2ox6D 0073-0087  ABBBBB
  114.4  25.2   3  2ox6D 0123-0134  GBB
   44.6  27.5   3  2oz8A 0154-0165  GBA
   26.1  20.9   6  2oz8A 0180-0194  ABBBGB
    6.0  38.3   5  2oz8A 0211-0224  GBBBA
   35.7   4.8   4  2oz8A 0236-0248  BAAB
   19.5   9.5   4  2oz8A 0259-0271  GABA
  112.5  42.9   3  2oz8A 0284-0295  GBB
  133.2  26.4   3  2ozeA 0059-0070  GBB
    9.7  44.4   2  2ozeA 0149-0159  BA
   33.2  45.2   2  2ozeA 0171-0181  BA
   44.4  31.4   4  2ozeA 0203-0215  BAAB
   21.6  36.6   3  2ozgA 0106-0117  GBA
   73.7  57.9   2  2ozgA 0124-0134  GB
  153.4  38.2   3  2ozgA 0172-0183  BBG
    9.9  24.8   6  2ozgA 0246-0260  AAAABA
   43.7  31.1   7  2ozgA 0294-0309  BBBBBGB
   33.0  19.9   8  2ozhA 0091-0107  BAAABGBA
   17.4  19.3   5  2ozlC 0077-0090  BBAAB
  116.9   9.0   5  2ozlC 0154-0167  GAGBB
  124.9  36.7   3  2ozlC 0184-0195  GBB
  132.8  13.2   4  2ozlC 0245-0257  GAEB
   50.5  36.9   3  2oztA 0125-0136  GBA
    4.2  20.8   5  2oztA 0152-0165  BBBGB
  155.5  35.6   4  2oztA 0182-0194  BBAA
  148.4  36.5   5  2oztA 0207-0220  ABABB
    9.1  16.9   4  2oztA 0231-0243  GBAB
  143.9  50.3   6  2ozvB 0026-0040  BBBABB
  141.2  32.9   3  2ozvB 0052-0063  BAA
  113.2  59.7   3  2ozvB 0177-0188  BGA
  166.8  10.4   5  2ozzA 0035-0048  ABGBB
   11.1  11.3   4  2ozzA 0058-0070  GABA
  127.4  39.9   2  2ozzA 0077-0087  BB
   14.8  12.7   5  2ozzA 0127-0140  EABBB
   29.7  12.2   4  2ozzA 0148-0160  GABA
   92.7  49.9   1  2ozzA 0167-0176  G
   90.3  32.4   7  2p09A 0053-0068  GBAAABE
  131.6  43.8   3  2p0aB 0199-0210  GBB
   29.6  13.5   4  2p0lA 0037-0049  BAAB
   28.0  24.1   3  2p0lA 0074-0085  AGB
  115.4  41.9   3  2p0lA 0240-0251  GBB
   32.0  23.5   2  2p0oA 0057-0067  GB
   12.1  36.2   2  2p0oA 0107-0117  AB
   22.4  23.8   2  2p0oA 0165-0175  GB
    4.4   9.1   5  2p0oA 0207-0220  BAABA
   39.3  42.2   2  2p0oA 0235-0245  GB
  158.4  42.9   4  2p0oA 0343-0355  BBBG
   90.9  52.8   3  2p10B 0021-0032  GBB
    7.4   4.8   3  2p10B 0042-0053  GBA
  163.9   9.4   5  2p10B 0086-0099  BAABB
   27.3  12.8   3  2p10B 0177-0188  GBA
   24.2   9.7   4  2p10B 0219-0231  BAAB
  123.3  53.9   3  2p11B 0105-0116  AEB
   34.6  12.5   5  2p11B 0199-0212  BBBBA
   29.4  24.7   4  2p14A 0027-0039  EGBA
  152.1   9.1   4  2p14A 0094-0106  AGBB
  135.1  35.8   7  2p14A 0117-0132  ABAAABB
   43.9  52.6   2  2p1mB 0285-0295  BA
   35.0  12.3   6  2p1mB 0330-0344  ABAABA
   18.4  48.2   2  2p1mB 0502-0512  BA
   42.3  43.7   2  2p2sB 0022-0032  GB
   26.5  24.0   5  2p2sB 0058-0071  BAABA
   24.4  18.6   2  2p2sB 0084-0094  GB
  119.6  40.4   3  2p2sB 0111-0122  GBB
  141.3  30.2   4  2p35A 0050-0062  EAAA
    7.9   4.6   4  2p35A 0071-0083  BAAB
  162.7  51.7   7  2p3pB 0034-0049  EBBBABB
  165.2  21.5   5  2p4fA 0122-0135  AABAA
   27.8  26.2   2  2p4hX 0019-0029  GB
   25.3  14.7   7  2p4hX 0106-0121  BGBAABA
  130.2  21.0   3  2p4hX 0173-0184  GBB
   29.1  26.0   4  2p4zA 0086-0098  BAAB
   19.7  41.2   9  2p51A 0148-0165  AGABGBAAB
  140.1  41.7   6  2p57A 0065-0079  EAAABB
  157.5  49.1   6  2p5vC 0124-0138  AAABAA
   29.1  21.7   7  2p62A 0105-0120  ABBGBBB
    8.8  28.6   6  2p65A 0033-0047  ABAABA
  125.8  48.4   3  2p65A 0108-0119  GGA
   19.1  16.6   2  2p6wA 0031-0041  GB
   30.2  44.4   5  2p6wA 0064-0077  BAABA
  141.9  56.4   4  2p6wA 0159-0171  BBGA
   34.6  35.6   2  2p6wA 0185-0195  BA
  146.7  22.5   8  2p75B 0033-0049  BGABBBBB
   41.9   5.1   4  2p75B 0057-0069  GBBB
  145.7  46.6   4  2p75B 0118-0130  BABB
  129.4  51.8   5  2p7iB 0035-0048  BBBEB
  149.0  29.5   4  2p7iB 0057-0069  ABAB
  158.6  17.9   4  2p7iB 0078-0090  BBBG
   28.1  34.1   2  2p7iB 0184-0194  GB
    7.0  21.5   4  2p8iB 0033-0045  BGAB
  143.0  40.9   4  2p8iB 0075-0087  EABB
   43.9  39.0   5  2p8jA 0015-0028  BABBB
   25.1  30.4   2  2p8jA 0040-0050  GB
  123.1  16.3   5  2p8jA 0064-0077  GBBAG
   19.8  36.6   7  2p8rA 0049-0064  BBAABBB
   16.1  31.6   9  2p8rA 0134-0151  BAABBAAAB
  133.8  54.1   7  2p8tA 0149-0164  BBGBBBG
   59.4  43.6   4  2p97B 0049-0061  GEBA
   18.3  20.1   3  2p97B 0072-0083  BAB
   36.7  23.2   5  2p97B 0165-0178  BAABA
   81.6  57.3   4  2p9wA 0127-0139  GBBB
   36.2  56.6   6  2pagA 0076-0090  GBBAAB
  123.2  42.2   4  2pblD 0121-0133  BBEB
   24.2  17.4   2  2pblD 0225-0235  GB
   28.0  36.4   4  2pc1A 0134-0146  BAEA
   40.6  48.7   2  2pc1A 0158-0168  GB
  145.2  37.5   3  2pcsA 0026-0037  BBG
   29.3  25.2   4  2pd2A 0021-0033  BBGB
   32.0  43.9   2  2pd2A 0055-0065  GB
   29.4  44.8   2  2pd2A 0096-0106  GB
  154.2  26.1   7  2pefA 0018-0033  ABBAABB
   40.0  40.8   2  2pefA 0111-0121  GB
  130.3  22.7   3  2pezB 0027-0038  GBB
   17.7  18.1   2  2pezB 0071-0081  GB
  144.5  29.2   4  2pezB 0096-0108  AGBB
    3.1  46.1   4  2pfiA 0036-0048  BABA
   66.2  12.5   4  2pfzA 0025-0037  GGAB
   17.0   9.9   4  2pfzA 0051-0063  GABA
   91.1  34.5   2  2pfzA 0103-0113  AG
   41.1  30.4   2  2pfzA 0150-0160  GB
   38.5  29.1   4  2pfzA 0168-0180  GABA
   26.5  34.7   2  2pfzA 0252-0262  GB
   24.2  37.8   2  2pg3A 0020-0030  BA
    7.5  17.0   3  2pg3A 0049-0060  GBA
   32.2  37.7   3  2pg3A 0110-0121  GBA
   27.2  40.1   4  2pg3A 0146-0158  GBBB
   43.7  44.8   3  2pgeA 0171-0182  GBA
   13.2  25.6   3  2pgeA 0229-0240  GBA
  138.9  30.4   4  2pgeA 0252-0264  BABB
   21.6  32.3   3  2pgeA 0278-0289  GBA
   45.7  42.3   3  2pgnB 0012-0023  GBA
  114.7  36.7   4  2pgnB 0061-0073  GBBA
  126.5  19.3   3  2pgnB 0088-0099  GBB
    4.3   6.0   5  2pgnB 0146-0159  BBBBE
  143.3  55.0   3  2pgnB 0199-0210  BAB
  109.8  43.0   3  2pgnB 0227-0238  GBB
   39.3  54.5   2  2pgnB 0266-0276  BA
   27.4  16.2   5  2pgnB 0382-0395  BBAAB
  148.6   9.1   5  2pgnB 0434-0447  BAABB
   43.9  29.8   4  2pgnB 0462-0474  GBAB
   11.6  13.9   2  2pgnB 0507-0517  GB
  146.6  24.7   3  2pgnB 0530-0541  GBB
    7.8  30.2   3  2ph7A 0115-0126  BBB
   47.7  12.3   5  2ph7A 0156-0169  AABBE
   55.7  56.1   2  2ph7A 0190-0200  GB
   29.9  53.8   8  2phnB 0024-0040  ABBBBBGB
    9.3  52.7   8  2phnB 0204-0220  EABAAGBA
  144.6  27.4  10  2phpE 0019-0037  BBBABBBAAE
   36.6  49.8   5  2phpE 0084-0097  BAABA
  155.2  54.5   4  2phpE 0105-0117  AABB
   52.5  51.4   5  2phpE 0136-0149  GEBBA
  165.9  57.3   4  2piaA 0084-0096  BBBG
   39.2  21.5   3  2piaA 0131-0142  GAB
  149.5  40.2   5  2piaA 0183-0196  BBBBG
  169.5  12.5   7  2piaA 0207-0222  AABBBGA
   14.3  14.1   3  2pifA 0238-0249  GBA
  155.0  40.2   5  2pjdA 0095-0108  ABBBG
   40.5  21.6   6  2pjdA 0120-0134  AAABBB
   14.1  21.8   5  2pjdA 0237-0250  AGBBE
   55.0  46.8   3  2pjdA 0312-0323  GBB
  109.1  57.4   3  2pjsA 0080-0091  GBB
   20.0  21.6   6  2pjuD 0028-0042  AAAAAB
   10.9  13.6   5  2pjuD 0055-0068  ABBBA
  165.8  23.2   5  2pjuD 0074-0087  ABABB
  140.7  33.5   6  2pjuD 0097-0111  GAAABB
  131.7  23.0   3  2pjuD 0123-0134  GBB
   26.2  27.6   3  2pjuD 0148-0159  GBA
   13.9   8.7   2  2pjuD 0166-0176  GB
   60.5  40.4   5  2pk8A 0027-0040  GBBBA
   11.8  46.3   2  2pkeB 0121-0131  AB
   29.5  23.5   2  2pkeB 0194-0204  GB
  142.8  26.8   3  2pkfA 0065-0076  GBB
   31.8  29.7   4  2pkfA 0141-0153  EBBA
  130.4  25.2   3  2pkfA 0167-0178  GBB
   56.2  24.1   6  2pkfA 0189-0203  AABGBA
   24.1  10.4   4  2pn1A 0020-0032  BABE
   30.3  47.0   3  2pn1A 0066-0077  GBA
  139.4  29.8   6  2pn1A 0140-0154  GABBAB
   33.3  27.3   7  2pn2A 0079-0094  GBBABGB
   50.1  56.9   1  2pnwA 0184-0193  G
  132.1  23.4   3  2pocB 0071-0082  GBB
  170.1  17.3   7  2pocB 0086-0101  GBBBBAA
   20.3  33.4   2  2pocB 0118-0128  GB
   21.5  25.0   2  2pocB 0243-0253  GB
   46.1  28.2   4  2pocB 0292-0304  GBBB
  116.4  50.1   3  2ppvA 0019-0030  ABB
   71.4  38.0   4  2ppvA 0111-0123  GBBE
   23.4  49.0   2  2ppvA 0172-0182  BA
  136.3  58.5   4  2ppvA 0202-0214  BABB
   50.8  37.7   6  2ppvA 0236-0250  GBBABA
   44.3  39.2   2  2ppvA 0277-0287  GB
  133.6  39.7   3  2pqvB 0061-0072  GBB
  159.4  25.3   7  2pqvB 0135-0150  AABAGBB
   17.3  12.7   4  2pr7B 0053-0065  GABA
   16.0  18.5   2  2pr7B 0105-0115  GB
  140.9  24.1   5  2prsB 0012-0025  BGABB
   19.4  51.1   2  2prsB 0043-0053  BA
  117.1  53.5   3  2prsB 0186-0197  GBB
   31.1  29.4   3  2prsB 0217-0228  GBA
   26.4  22.7   3  2psbA 0090-0101  AGB
  133.1  24.8   4  2pt7G 0012-0024  BBBB
   40.9  45.4   2  2pt7G 0065-0075  GB
  174.5  10.5   7  2pt7G 0119-0134  AAABBBB
   13.4   7.3   4  2puzB 0170-0182  ABBB
  113.6  37.7   3  2puzB 0242-0253  GBB
    6.9   9.3   3  2puzB 0265-0276  GBA
   32.2  35.4   2  2puzB 0287-0297  GB
  112.6  48.0   3  2puzB 0315-0326  GBB
  142.1  42.4   6  2pv2D 0071-0085  AABBBG
  124.5  35.7   3  2pv7B 0039-0050  GBB
   46.5  49.1   4  2pv7B 0058-0070  BGBA
   25.8   6.9   5  2pv7B 0083-0096  BBAAB
  154.9  11.3   4  2pv7B 0107-0119  BABB
   38.5  38.6   2  2pv7B 0152-0162  GB
    3.5  30.3   5  2pw6A 0039-0052  BBBBA
  143.2  26.5   4  2pw6A 0100-0112  BABB
  150.5  21.4   7  2pw6A 0125-0140  BAAGABB
  108.4  48.2   2  2pw6A 0159-0169  AG
  121.9  28.9   6  2pw6A 0239-0253  BAGABB
   30.5  12.5   3  2pw9D 0147-0158  GAB
   23.6  39.5   7  2pw9D 0183-0198  GABBABB
   33.3  24.1   3  2pw9D 0209-0220  GBA
   27.7  23.7   2  2pw9D 0231-0241  GB
  133.3  47.7   6  2pxxA 0034-0048  BBAABB
  142.0   5.9   4  2pxxA 0058-0070  GBAB
  135.2  11.1   5  2pxxA 0080-0093  AABAA
   23.7  47.3   2  2py5A 0049-0059  GB
   14.5  57.3   7  2py6A 0064-0079  BBEBBAB
  151.7  36.0   3  2py6A 0105-0116  BAG
   29.9  18.0   5  2py6A 0243-0256  GGBBA
   31.1  45.0   2  2py6A 0356-0366  GB
  125.2  18.6   5  2py6A 0381-0394  BAABB
  111.5  52.8   7  2pywA 0091-0106  BAAABBB
   56.4  56.8   2  2pyxB 0079-0089  GB
   39.3  29.3   2  2pyxB 0184-0194  GB
  117.6  30.5   6  2q01C 0181-0195  BAAGBB
   51.8  40.8   3  2q01C 0240-0251  GBA
   39.6  36.4   2  2q01C 0297-0307  GB
  143.2  56.6   4  2q01C 0371-0383  ABAA
   53.4  40.5   3  2q02D 0026-0037  GBA
   43.6  42.7   2  2q02D 0058-0068  GB
   23.5  29.7   3  2q02D 0092-0103  GBA
   31.4  30.3   2  2q02D 0127-0137  GB
   38.9  10.8   4  2q02D 0156-0168  GBAB
  117.1  18.5   5  2q02D 0231-0244  GBABB
   13.2  42.1   4  2q04F 0052-0064  BAAB
   69.6  51.4   2  2q04F 0158-0168  GB
   25.5  30.9   6  2q07A 0019-0033  BBBABA
   10.4  22.1   5  2q07A 0050-0063  BBBAB
   28.8  35.0   3  2q07A 0106-0117  GBA
   17.7  26.0   4  2q07A 0128-0140  ABAB
   33.6  54.7   6  2q07A 0176-0190  GBBBBE
   20.7   9.2   4  2q0xB 0059-0071  BGAB
  161.1  45.7   6  2q0xB 0123-0137  BAAAAA
  157.1  48.5   4  2q0xB 0217-0229  BABB
  161.0  16.0   6  2q0xB 0248-0262  ABABAB
  130.2  36.6   4  2q0yA 0114-0126  GBAB
  155.1  46.5   8  2q18X 0236-0252  BGBBBBBG
   27.8  34.4   2  2q1wB 0039-0049  GB
   27.7  19.9   3  2q1wB 0083-0094  GBA
   29.8  10.0   3  2q1wB 0122-0133  GBA
  147.1  31.8   3  2q1wB 0172-0183  GBB
   64.8  40.5   4  2q1wB 0203-0215  GBBB
   62.6   9.0   8  2q1wB 0259-0275  GBABBBBB
    8.6  49.0   2  2q22C 0044-0054  BA
   43.3  49.0   3  2q28B 0016-0027  GBA
   24.4  36.8   2  2q28B 0039-0049  GB
  112.4  26.6   3  2q28B 0090-0101  GBB
   28.1   5.8   4  2q28B 0123-0135  AABA
  138.1  57.2   3  2q28B 0205-0216  BAB
  120.3  43.5   3  2q28B 0233-0244  GBB
   33.9  57.1   2  2q28B 0265-0275  BA
    7.2  53.9   8  2q28B 0283-0299  BBGBBAAB
   18.2  29.7   4  2q28B 0380-0392  BABB
  146.3  15.4   8  2q28B 0400-0416  BBBABBGA
  122.9  32.8   3  2q28B 0432-0443  GBB
  120.5  35.9   3  2q28B 0458-0469  GBB
   21.1  14.7   2  2q28B 0504-0514  GB
  150.2  11.7   3  2q28B 0527-0538  GBB
   17.4   8.9   5  2q35A 0039-0052  BAABA
  153.0  52.6   4  2q35A 0083-0095  BABB
   34.3  44.1   2  2q35A 0106-0116  BA
  159.9  31.5   6  2q3sF 0122-0136  GBBBAB
   53.4  48.0   4  2q40A 0204-0216  GABA
   13.1  20.6   3  2q40A 0234-0245  AGB
   60.2  46.0   4  2q40A 0304-0316  AABA
   35.4  30.4   2  2q43A 0056-0066  GB
   52.3  40.3   3  2q43A 0133-0144  BBE
  134.2  51.9   5  2q43A 0158-0171  GAABG
  105.5  45.6   2  2q43A 0289-0299  AG
   96.9  52.5   1  2q48A 0131-0140  G
   28.9  59.4   1  2q4aB 0056-0065  G
  100.1  46.9   1  2q4aB 0209-0218  G
   30.0  12.3   4  2q4kC 0147-0159  GABA
  148.1  19.6   5  2q4kC 0190-0203  GBABB
   33.3  26.5   2  2q4oB 0039-0049  GB
  128.7  34.7   3  2q4oB 0063-0074  GBB
  116.9  57.4   4  2q4oB 0103-0115  ABAE
  140.2  33.5   6  2q4oB 0130-0144  GABABB
  125.1  22.7   5  2q4wA 0078-0091  BAABB
   20.8  22.5   8  2q4wA 0259-0275  BBBGABBA
   71.5  31.6   9  2q4wA 0368-0385  GAAABBBAB
  116.5  42.3   3  2q4wA 0467-0478  GBA
   58.9  57.7  10  2q4zB 0030-0048  BAAAABBBGB
   27.2  48.9  10  2q4zB 0094-0112  BBBGBAABBA
   33.7  11.9   5  2q4zB 0141-0154  BABBB
   25.2  19.8   2  2q5cA 0022-0032  GB
   16.3   8.5   5  2q5cA 0043-0056  AAABA
  172.7  18.0   5  2q5cA 0062-0075  ABABB
   36.7  31.9   2  2q5cA 0111-0121  GB
   51.3  45.2   3  2q5cA 0136-0147  GBA
   12.8  11.7   2  2q5cA 0154-0164  GB
  142.3  25.8  10  2q66A 0485-0503  BAAAAABAAA
   11.3  14.1   4  2q6kA 0024-0036  BAAB
  161.8  26.8   4  2q6kA 0055-0067  BBAA
  116.3   9.2   5  2q78D 0062-0075  ABBAA
  107.3  54.0   2  2q7sB 0158-0168  GB
  127.3  28.8   3  2q7sB 0213-0224  GBB
   36.8  38.6   3  2q82A 0075-0086  AGB
  151.6  23.7   5  2q83A 0023-0036  ABBBB
   45.4  52.0   1  2q88A 0007-0016  G
   23.2  34.6   3  2q88A 0044-0055  GBA
  126.3  45.4   5  2q88A 0116-0129  BAABB
   12.1   5.8   4  2q88A 0159-0171  GABA
  141.1  22.6   4  2q88A 0179-0191  GBAA
  129.8  35.6  10  2q8kA 0063-0081  ABGAABAABB
   32.8  27.5   4  2q8pA 0053-0065  AGBA
   74.1  31.7   4  2q8pA 0076-0088  GBBB
   44.5  58.3   5  2q8pA 0128-0141  BABBB
  129.8  23.6   6  2q9uB 0115-0129  GGAABB
   41.6  25.2   5  2q9uB 0214-0227  ABBBA
   11.7  17.2   2  2q9uB 0279-0289  GB
   21.5  41.3   2  2q9uB 0302-0312  BA
   37.7   5.3   6  2q9uB 0331-0345  GAABGB
  133.8  23.9   3  2qa1A 0028-0039  GBB
   27.5  51.8   7  2qa1A 0244-0259  GBBAAAB
  127.5  55.7   3  2qa1A 0436-0447  AAA
    8.8   8.2   5  2qb7B 0109-0122  BBAAB
   19.7  49.9   3  2qb7B 0310-0321  GBA
  138.8  24.4   3  2qcuB 0020-0031  GBB
  133.1  43.4   3  2qcuB 0073-0084  AAA
   50.2  12.9  10  2qcuB 0105-0123  AAGEAABBBB
   33.1  34.8   2  2qcuB 0157-0167  GB
   60.8  42.9  10  2qcuB 0213-0231  GBBBABAEBB
  133.5  26.9   3  2qcvA 0052-0063  GBB
   27.4  34.0   2  2qcvA 0163-0173  GB
   29.5  39.8   2  2qcvA 0194-0204  BA
    9.3  33.0   5  2qcvA 0225-0238  ABABA
   39.4   5.1   6  2qdfA 0211-0225  AGBAAB
   31.0  34.4   7  2qe9B 0107-0122  ABABAAB
  114.3  51.0   9  2qeaA 0099-0116  BAAEABBAA
  132.4  46.6   4  2qecA 0149-0161  EABB
   47.1  48.7   2  2qecA 0170-0180  GB
   52.8  54.2   2  2qedA 0044-0054  GB
   14.9  12.6   4  2qedA 0070-0082  BAAB
   27.0  36.9   5  2qedA 0156-0169  BBAAB
   90.0  51.8   5  2qg7D 0159-0172  GABBB
   54.0  42.4   3  2qgmA 0099-0110  GBA
   38.2  37.0   8  2qgmA 0152-0168  BAABABBB
  127.1  40.1   3  2qgmA 0292-0303  EEB
   34.9  57.3   5  2qgoA 0014-0027  GAAAB
   42.3  28.2   3  2qgqC 0043-0054  GBA
   19.3   6.8   5  2qgqC 0077-0090  BBEBB
   29.5  15.6   4  2qgqC 0146-0158  BAAB
   27.3  27.9   3  2qgqC 0178-0189  GBA
  129.0  25.4   4  2qgyB 0158-0170  GBAB
  143.5  27.8   5  2qgyB 0186-0199  EAABB
    5.5  21.1   3  2qgyB 0215-0226  GBA
  141.5  19.3   4  2qgyB 0238-0250  BABB
   24.3  34.7   9  2qh9A 0052-0069  ABAAAAABA
  118.7  38.7   3  2qh9A 0085-0096  GBB
   62.2  48.9   2  2qhfA 0154-0164  GB
  154.3  54.2   3  2qhfA 0249-0260  BBG
  137.4  20.9   3  2qhpA 0032-0043  GBB
  123.1  40.5   3  2qhpA 0058-0069  GBB
   34.2  17.9   7  2qhpA 0135-0150  BBAAAGB
   37.5  45.3   2  2qhpA 0166-0176  BA
    2.6  41.7   3  2qhpA 0202-0213  GBA
   18.6  23.0   4  2qikA 0069-0081  BBGB
  110.3  28.8   4  2qikA 0118-0130  GBBB
   25.1  25.2   2  2qipA 0068-0078  GB
   20.8  35.0   2  2qipA 0103-0113  BA
   26.2  27.8   2  2qipA 0127-0137  GB
   16.1  40.2   2  2qipA 0147-0157  BA
   18.0  57.6   4  2qjfB 0096-0108  BGBA
   27.9  46.0   3  2qjfB 0186-0197  GBA
  145.1  24.5   4  2qjfB 0218-0230  GBAB
  159.2  15.1   7  2qjfB 0254-0269  GABBAAA
   28.9  27.2   3  2qjfB 0289-0300  GBA
   47.8  25.6   7  2qjfB 0324-0339  BBGAAAB
  160.3  11.0   6  2qjtB 0065-0079  BBBAAA
  148.9  33.1   7  2qjtB 0097-0112  ABBGGBB
   24.3  15.7   2  2qjwD 0027-0037  GB
   17.0  24.6   5  2qjwD 0088-0101  ABBBA
   28.0  33.0   2  2qjwD 0140-0150  GB
   16.5  15.5   4  2qkpC 0082-0094  GABA
  132.6  34.7   3  2ql3B 0025-0036  BAA
   22.5  17.1   4  2ql3B 0047-0059  GABA
   98.4  42.1   5  2ql3B 0120-0133  GBBBB
   40.0  32.6   3  2ql3B 0142-0153  GAE
  175.8  53.4   5  2ql8A 0122-0135  AAAGA
  127.8  54.6  10  2qlcE 0010-0028  BGABABAABB
   12.6  40.3   3  2qlcE 0061-0072  GBA
   65.8  22.3   2  2qlcE 0097-0107  GB
  139.5  51.5   5  2qltA 0123-0136  BBAAA
   24.7  25.6   2  2qltA 0208-0218  GB
  131.7  36.3   4  2qlzB 0198-0210  AABB
   13.6  40.5   6  2qmlA 0130-0144  ABAABA
   47.9  52.8   2  2qmlA 0156-0166  GB
  169.5  24.9   5  2qmqA 0245-0258  BBAAA
   92.4  44.8   1  2qn6B 0079-0088  G
   12.4   5.1   5  2qniA 0079-0092  AAAGB
  178.1  11.2   6  2qniA 0146-0160  BBAABB
   95.1  43.9   4  2qntA 0024-0036  AGBB
  134.6  34.4   3  2qpxA 0115-0126  GBB
  110.4  49.8   3  2qpxA 0216-0227  GBB
  116.9  54.4   3  2qpxA 0251-0262  GBB
  140.1  24.3   4  2qpxA 0272-0284  ABBG
   54.4  20.9   4  2qr6A 0149-0161  GBBB
   33.7  18.7   3  2qr6A 0172-0183  GBA
  147.5  39.7   4  2qr6A 0204-0216  BABB
   41.0   8.9   5  2qr6A 0268-0281  GGBBB
   15.1  35.2   3  2qr6A 0293-0304  GBA
  106.9   4.4   3  2qrdA 0065-0076  GBB
   36.5  38.3   2  2qrlA 0048-0058  GB
   25.2  38.4   2  2qrlA 0070-0080  GB
   43.7  35.1   2  2qrlA 0130-0140  GB
  102.0  50.8   6  2qrlA 0205-0219  GBBBBB
  101.7  54.9   2  2qruA 0051-0061  AG
   16.6  12.3   5  2qruA 0115-0128  GBBBA
   19.1  25.1   4  2qruA 0230-0242  BBGB
   37.2  15.9   3  2qryC 0045-0056  BBB
   16.2  29.7   7  2qryC 0068-0083  EAABABA
    4.3  14.5   4  2qryC 0204-0216  GABA
  128.0  15.9   4  2qryC 0224-0236  GBAA
   21.7  11.7   5  2qs9A 0027-0040  ABBGB
   23.8  31.7   6  2qs9A 0080-0094  AABBBA
   35.3  40.2   2  2qs9A 0148-0158  GB
   19.0  26.2   3  2qsdH 0042-0053  BAB
  132.7  21.2   3  2qsfA 0172-0183  GBB
   92.7  34.8   2  2qsfA 0394-0404  AG
  140.0  29.7   3  2qsfA 0482-0493  GBB
   14.8  32.7   5  2qsiB 0024-0037  BGAGB
  141.4  29.4   4  2qsiB 0058-0070  BBGA
   27.1  32.7   4  2qswA 0014-0026  BABE
   39.0  33.5   2  2qswA 0042-0052  GB
   35.4  31.7   2  2qswA 0085-0095  GB
  130.1  31.2   5  2qsxB 0039-0052  BAABB
   23.0  17.8   3  2qsxB 0149-0160  GAE
  156.5  21.6   4  2qt1A 0038-0050  ABBG
   19.3  36.3   7  2qt1A 0171-0186  AABABBB
  122.4  16.7   9  2qtcA 0209-0226  GABBAAABB
  143.0  27.8   4  2qtcA 0243-0255  GBAA
   24.9  30.6   2  2qtcA 0280-0290  GB
  164.2  16.1   5  2qtcA 0373-0386  BBGBB
  162.6  42.4   8  2qtcA 0501-0517  ABAAAAAA
   56.8  26.7   4  2qtcA 0583-0595  GBBB
  145.9  43.0   4  2qtcA 0645-0657  ABAA
   48.4  35.8   7  2qtcA 0673-0688  BAAGBBB
   38.4  34.6   1  2qtcA 0706-0715  G
   85.6  40.7   1  2qtcA 0744-0753  G
   31.6  32.7   3  2qtdA 0050-0061  GBA
   27.5  56.9   2  2qtdA 0070-0080  AB
   51.3  26.9   3  2qu7A 0030-0041  AGB
    7.8   4.5   3  2qu7A 0057-0068  GBA
    9.1  19.9   9  2qu7A 0203-0220  BABBBGAAB
  118.1   7.7   6  2qu7A 0253-0267  GBBBBB
  154.1  12.5   4  2qu8A 0169-0181  BABB
   11.3   5.0   5  2qv5B 0047-0060  BBAAB
  123.4  36.4   3  2qv5B 0073-0084  GBB
   26.3  24.7   2  2qv5B 0149-0159  GB
  138.2  19.6   3  2qv5B 0171-0182  GBB
   28.7  47.1   1  2qv5B 0205-0214  G
   93.4  54.2   1  2qv5B 0232-0241  G
   42.5  22.3   3  2qv6B 0039-0050  AGB
  102.7  21.9   5  2qv6B 0073-0086  ABABB
  107.1  40.6   3  2qv6B 0203-0214  GBB
   27.3  53.9   8  2qv6B 0233-0249  GABABABB
  130.9  21.1   5  2qvgA 0025-0038  BAABB
    6.8   6.5   3  2qvpC 0231-0242  GBA
   29.1  21.5   5  2qw5B 0072-0085  GAAAB
   48.7  43.3   3  2qw5B 0116-0127  GBA
   39.6  35.3   2  2qw5B 0171-0181  GB
  127.0  28.9   6  2qw5B 0199-0213  ABABAA
  126.8  32.1   5  2qw5B 0267-0280  ABABB
  102.9  34.2   3  2qwuA 0009-0020  GBB
   53.0  31.3   6  2qwzB 0087-0101  EAABBB
  148.2  50.6   8  2qxfA 0215-0231  BBAAAGBB
   18.9  28.4   4  2qy6A 0051-0063  BABA
   26.5  10.1   7  2qy6A 0083-0098  BAABABA
    6.6  40.6   3  2qyaC 0062-0073  AAB
   10.6  35.4   4  2qybA 0027-0039  BABA
  124.5  27.4   3  2qybA 0076-0087  GBB
   38.9  14.5   4  2qyfD 0105-0117  BBBA
  141.8  24.7   3  2qyvA 0039-0050  GBB
  165.1  42.0   8  2qyvA 0124-0140  BAABBBBB
  118.9  31.4   5  2qyvA 0236-0249  BAABB
   41.3  13.4   7  2qyvA 0288-0303  AAABAAB
   41.1  25.9   2  2qyvA 0383-0393  GB
   58.4  32.1   4  2qyvA 0416-0428  GBBB
   14.2  12.1   4  2qyvA 0437-0449  BAAB
   21.9  40.3   4  2qziD 0018-0030  BABA
   27.6  41.1   2  2qzuA 0118-0128  GB
  174.5  16.1   7  2qzuA 0209-0224  AAAGABB
  145.4  19.1   5  2qzuA 0295-0308  GAAAA
  116.9  40.2   8  2qzuA 0385-0401  GBBBAABB
  120.0  54.2   5  2r01A 0142-0155  GBBAA
   52.2  55.5   2  2r2aB 0117-0127  GB
   20.9  23.3   3  2r2dF 0245-0256  AGB
   16.3   8.9   4  2r3sA 0181-0193  BAAB
   18.2  25.3   3  2r3sA 0308-0319  GBA
  112.5  40.2   3  2r44A 0040-0051  GBB
  124.8  27.6   3  2r44A 0065-0076  GBB
   23.2  59.8   4  2r47C 0018-0030  AABA
   13.8  28.8   3  2r47C 0044-0055  AAB
   25.0  19.7   4  2r4fD 0235-0247  BAAB
   29.2  31.5   2  2r60A 0044-0054  GB
   23.8  22.4   5  2r60A 0112-0125  GBBBA
  120.0  32.3   3  2r60A 0137-0148  GBB
   20.5  51.8   2  2r60A 0185-0195  BA
  146.3  24.9   6  2r60A 0325-0339  AGABGA
   42.2  50.2   2  2r60A 0353-0363  GB
  115.3  33.8   3  2r60A 0376-0387  GBB
  137.9  20.8   3  2r6jB 0029-0040  GBB
   34.5  43.2   2  2r6jB 0053-0063  GB
   30.1  46.5   3  2r6jB 0073-0084  ABA
   17.9   5.4   4  2r6jB 0100-0112  GABA
  137.9  36.1   3  2r6jB 0141-0152  GBB
   65.3  41.7   7  2r6jB 0162-0177  GAABABA
   42.0  18.5   4  2r6jB 0229-0241  GBBB
   40.3  30.3   2  2r6uA 0042-0052  GB
   50.2  39.9   2  2r6uA 0106-0116  GB
   70.2  55.9   1  2r6vA 0072-0081  G
   18.7  52.3   4  2r6zA 0014-0026  ABBB
  130.0  29.6   3  2r6zA 0099-0110  GBB
   31.2  27.5   4  2r6zA 0154-0166  EBBA
   26.1  13.8   4  2r6zA 0201-0213  ABAA
  103.5  49.7   3  2r78A 0072-0083  GBB
   47.5  45.3  10  2r7dC 0227-0245  AGBBBABBBB
  126.3  44.0   5  2r7dC 0279-0292  GBBBB
  130.1  53.0   5  2r7dC 0396-0409  BAABB
  122.2  23.0   3  2r85B 0018-0029  GBB
   19.0  28.7   6  2r85B 0036-0050  ABBABA
    3.5   5.2   3  2r8wB 0062-0073  GBA
    9.5   3.6   4  2r8wB 0095-0107  GGAB
   24.7  24.7   3  2r8wB 0123-0134  GBA
  155.7  32.9   5  2r8wB 0152-0165  ABABB
    7.9  25.9   5  2r8wB 0208-0221  BBBGB
   34.5   4.8   3  2r8wB 0229-0240  GBA
   26.0  25.4   3  2r91C 0026-0037  GBA
  145.6  21.7   3  2r91C 0058-0069  BAB
    7.8  14.3   3  2r91C 0084-0095  GBA
  158.5  26.2   5  2r91C 0114-0127  ABABB
    3.5   7.8   4  2r91C 0163-0175  BAAB
   18.5  16.4   3  2r9fA 0187-0198  AGB
   31.1  46.1   2  2r9fA 0214-0224  GB
  119.6  25.3   7  2r9fA 0295-0310  BBBBBAG
   46.5  30.4   5  2ra8A 0165-0178  BAABA
   47.0   2.7  10  2ra8A 0240-0258  BBAAABAABA
   14.9  20.8   3  2ra8A 0325-0336  BAB
  139.2  21.6   3  2raaA 0041-0052  GBB
   25.1  30.3   2  2rafB 0036-0046  GB
   26.8  59.8   3  2rafB 0076-0087  BGB
    5.0   3.4   4  2rafB 0111-0123  BAAB
   20.0   7.8   5  2rafB 0159-0172  AABAB
  124.5  24.2   3  2rb7A 0037-0048  GBB
   24.6  12.3   3  2rb7A 0264-0275  BAB
   42.8  33.4   2  2rb7A 0293-0303  GB
   38.0  47.0   2  2rbbA 0094-0104  GB
   22.3  17.1   2  2rbcA 0074-0084  GB
  138.1  22.7   3  2rbcA 0176-0187  GBB
   35.8  40.5   2  2rbcA 0198-0208  BA
    5.1  29.6   3  2rbcA 0229-0240  AAB
   36.7  54.9   3  2rbgB 0026-0037  GBA
   32.3  42.7   2  2rbkA 0030-0040  GB
  125.4  27.0   3  2rbkA 0095-0106  GBB
    5.8  25.6   4  2rbkA 0160-0172  BAAB
   19.3  30.6   2  2rbkA 0216-0226  BA
  143.6  37.9   3  2rciA 0048-0059  BBG
  167.0  53.0   5  2rd7A 0151-0164  ABBAA
   95.8  51.8   1  2rd7A 0284-0293  G
    6.4  53.2  10  2rdgA 0140-0158  GBGABBAEAB
   22.5  21.3   2  2rdmB 0023-0033  GB
  124.1  11.1   5  2rdmB 0071-0084  BAABB
   55.4  50.5   1  2rdqA 0026-0035  G
   26.3  31.3   3  2re2A 0073-0084  GBA
   20.4  50.4   3  2re2A 0092-0103  AAB
  114.0  41.0   6  2reeA 0086-0100  BBAABA
   10.5  23.3   6  2reeA 0123-0137  ABBGBA
  148.7  37.3   4  2remC 0048-0060  BBAA
  139.0  30.8   7  2retE 0025-0040  BAAABBB
  144.5  33.0   4  2reyA 0078-0090  BBEB
  148.6  48.5   3  2rffA 0024-0035  BAA
  140.8   6.6   4  2rffA 0072-0084  BBEB
  115.4  32.1   6  2rfqD 0104-0118  ABAABB
    5.4  53.0   3  2rfvA 0072-0083  GBA
   21.0  39.1   5  2rfvA 0094-0107  BBBGB
   55.0  36.0   2  2rfvA 0122-0132  GB
  167.8  54.1   4  2rfvA 0140-0152  BBAA
   23.5  14.2   2  2rfvA 0173-0183  GB
   98.9  16.1   6  2rfvA 0300-0314  BABAEA
   42.6  42.7   9  2rg4A 0086-0103  GBBAEABBB
   38.5  22.0   2  2rgyA 0032-0042  GB
  145.3  35.8   3  2rgyA 0084-0095  BAB
  126.6  33.4   4  2rgyA 0121-0133  GBAB
   15.9  15.3   8  2rgyA 0206-0222  GBBBAAAB
  121.3  23.2   3  2rhmA 0024-0035  GBB
  127.2  32.0   3  2rhmA 0071-0082  GBB
   40.5  37.6   3  2rhmA 0096-0107  BBB
   47.9  30.8   2  2rhqB 0023-0033  GB
  115.4  31.4   3  2rhqB 0258-0269  GBB
  133.6  18.2   3  2rhqB 0431-0442  GBB
  132.6  20.2   4  2rhqB 0562-0574  GBAB
  113.7  33.3   3  2rhqB 0627-0638  GBB
  167.3  46.0   4  2rhqB 0728-0740  AEAA
   27.0  27.6   2  2rhwA 0054-0064  GB
  130.4  59.5   4  2rhwA 0093-0105  GBAB
  154.6  58.2   4  2rhwA 0216-0228  BABB
  152.0  28.0   3  2rhwA 0243-0254  BAB
  118.9  52.9   3  2rieC 0087-0098  GBB
   29.8  58.1   3  2rihA 0029-0040  GBA
   31.6  33.9   2  2rinB 0028-0038  GB
   22.9  14.2   4  2rinB 0048-0060  GABA
   42.9  11.1   4  2rinB 0164-0176  GBBB
  122.6  22.8   3  2rjoA 0029-0040  GBB
  137.1  48.7   3  2rjoA 0056-0067  GGB
   37.5  28.3   2  2rjoA 0082-0092  GB
  132.8  44.8   3  2rjoA 0159-0170  BAA
   48.2  30.5   2  2rk9B 0022-0032  GB
   27.9  31.2   7  2rkvA 0273-0288  AABBAAB
    8.2  34.3   7  2sakA 0049-0064  ABAAAAB
   31.3  13.8   3  2tpsA 0038-0049  GBA
  114.6  29.9   3  2tpsA 0072-0083  GBB
   21.5  18.7   3  2tpsA 0109-0120  EAB
    8.1  20.5   3  2tpsA 0130-0141  GBA
  150.3  11.0   5  2tpsA 0164-0177  GBABB
   12.8   2.6   5  2trcP 0111-0124  BBAAB
  117.4  35.8   4  2trcP 0142-0154  ABAA
   20.6  56.1   3  2uv4A 0117-0128  GBA
   20.9   5.8   5  2uvfB 0177-0190  BBBGB
   33.9  44.3   2  2uvpA 0047-0057  GB
  140.3  54.9   3  2uvpA 0107-0118  BAB
   57.4  32.2   3  2uyoA 0096-0107  GBA
   16.3  27.0   6  2uyoA 0142-0156  GBBBAB
  167.2  34.8   4  2uyoA 0202-0214  BBBG
   21.8  22.3   5  2uytA 0065-0078  GBBBA
  132.8  34.9   7  2uytA 0239-0254  BBBBEAA
   49.0  57.5   2  2uytA 0274-0284  GB
   45.1  53.4   5  2uytA 0385-0398  GBBBA
   19.2  32.1   2  2uytA 0412-0422  GB
   16.6  11.4   5  2uz0A 0062-0075  BGBBB
   18.4  29.3   4  2uz0A 0133-0145  GABA
   13.0  30.0   5  2uz0A 0187-0200  BAGAB
  134.8  32.6   3  2uz0A 0218-0229  GBB
  107.0  55.4   3  2uz1A 0035-0046  GBB
  115.1  32.9   3  2uz1A 0086-0097  GBB
   26.1   2.5   4  2uz1A 0118-0130  AABA
    3.0  10.5   5  2uz1A 0145-0158  BBBBE
  145.5  54.0   3  2uz1A 0198-0209  BAB
  118.3  47.9   3  2uz1A 0226-0237  GBB
  175.9  46.4   5  2uz1A 0376-0389  ABBAA
   39.6  32.1   2  2uz1A 0433-0443  GB
   39.2  13.6   4  2uz1A 0459-0471  GBAB
   12.1  19.1   2  2uz1A 0506-0516  GB
  160.5  13.8   4  2uz1A 0528-0540  BBBB
   34.4  49.5   7  2v03A 0050-0065  GABBBGB
   32.3  19.7   2  2v03A 0078-0088  GB
   30.0  38.6   2  2v03A 0101-0111  GB
   44.1  41.0   5  2v03A 0157-0170  GGABA
   15.2  15.7   5  2v03A 0183-0196  BABBB
   16.7  12.3   4  2v03A 0264-0276  BBGB
   24.4  17.7   3  2v0hA 0041-0052  GBA
   15.0   6.1   5  2v0hA 0061-0074  AABBB
   24.7  15.6   5  2v0hA 0087-0100  BBAAB
   40.8  31.4   5  2v0hA 0115-0128  BBBGB
  112.8  47.6   3  2v0hA 0203-0214  GBB
    5.2  30.3   4  2v1mA 0089-0101  GBAB
  152.2   8.2   6  2v3aA 0020-0034  ABAABB
   30.1  35.6   2  2v3aA 0068-0078  GB
   45.5  46.6   4  2v3aA 0137-0149  BGBA
   31.2  37.6   2  2v3aA 0162-0172  GB
   51.3  54.0   2  2v3aA 0195-0205  GB
   60.1  53.9   5  2v3gA 0026-0039  GBBBA
   23.8  19.5   2  2v3gA 0056-0066  GB
  135.5  41.3   3  2v3gA 0093-0104  GBB
  131.0  20.5   4  2v3gA 0140-0152  GBAA
  137.1  34.5   4  2v3gA 0208-0220  BBBB
  125.2  36.2   3  2v3gA 0241-0252  BAA
   34.4  55.1   1  2v3kA 0142-0151  G
   17.8  22.0   5  2v3kA 0190-0203  BBAAB
  153.4  21.5   5  2v54B 0022-0035  BBAAA
   41.6  38.0   2  2v54B 0080-0090  GB
   29.5  25.6   4  2v6kB 0019-0031  GBBB
  122.6  18.1   5  2v7sA 0075-0088  BBGBB
   65.5  52.3   3  2v7sA 0140-0151  GBA
   38.1  27.9   3  2v82A 0026-0037  GBA
    0.8  44.6   3  2v82A 0052-0063  AAB
   50.4  29.3   3  2v82A 0074-0085  GBA
   21.3  27.3   2  2v82A 0095-0105  GB
   40.9  27.3   3  2v82A 0115-0126  GBA
   11.8  14.5   6  2v82A 0138-0152  ABBAAB
   47.4  33.5   2  2v84A 0043-0053  GB
  119.7  32.6   9  2v84A 0109-0126  BAABAAGAA
   17.7  11.7   4  2v84A 0213-0225  GABA
  145.0  57.6   4  2v8fA 0007-0019  AAGA
   33.2  31.6   2  2v8qA 0024-0034  GB
   10.4  59.4   3  2v9kA 0326-0337  GBA
   91.8  30.7   4  2v9kA 0378-0390  ABAA
   25.0  25.1   8  2v9lA 0018-0034  GABBEABE
   53.8  50.1   5  2v9lA 0127-0140  GGABA
   32.6  38.1   3  2v9lA 0197-0208  ABA
   50.0  36.9   4  2vbuA 0030-0042  GBBB
   54.6  52.7   3  2vccA 0295-0306  GBA
   42.4  37.2   2  2vccA 0371-0381  GB
   30.6  31.2   4  2vccA 0476-0488  BAAB
  137.5  27.1   3  2vccA 0524-0535  GBB
  154.4  44.2   3  2vccA 0559-0570  BAA
   37.8  24.7   2  2vchA 0029-0039  GB
   35.7  19.6   5  2vchA 0102-0115  GABBA
  114.1  32.9   3  2vchA 0125-0136  GBB
  144.5  32.9   8  2vchA 0222-0238  BBBBGBBB
  149.7  45.6   5  2vchA 0259-0272  BBBGA
  140.4  30.8   3  2vchA 0291-0302  GBB
  106.1  46.4   3  2vchA 0371-0382  GBB
   59.4  58.0   4  2vclA 0029-0041  BAAB
  164.2  34.5   5  2vdjA 0054-0067  BBABB
   76.8  49.3   4  2vdjA 0148-0160  GBBB
  139.2  55.2   3  2vdjA 0199-0210  BAA
   16.6  37.1   2  2ve3A 0132-0142  BB
  140.9  46.9   3  2vfrA 0034-0045  BAB
   15.0  55.1   3  2vfrA 0204-0215  ABA
  156.6  47.4   7  2vfxH 0137-0152  BBBBABB
   66.0  47.1   1  2vhaA 0011-0020  G
   47.0  27.8   5  2vhaA 0053-0066  GBAAB
   37.9  21.8   4  2vhaA 0076-0088  GABA
   29.8   4.3   4  2vhaA 0147-0159  GAGB
    6.5  10.7   4  2vhaA 0168-0180  GABA
  128.5  41.6   3  2vjwA 0064-0075  GBB
   96.5  53.5   1  2vk2A 0026-0035  G
   11.9   3.2   3  2vk2A 0052-0063  GBA
  116.2  45.6   3  2vk2A 0077-0088  GBB
  161.3  42.4   4  2vk2A 0119-0131  GGBB
  142.0  30.0   5  2vk2A 0149-0162  AABAA
   18.7  17.3   8  2vk2A 0208-0224  GBBBGAAB
   30.9  13.3   4  2vk2A 0233-0245  GABA
   19.7  48.3   6  2vk2A 0260-0274  GBBBBA
   46.2  55.1   3  2vk8C 0012-0023  GBA
  114.0  50.9   2  2vk8C 0060-0070  GB
  119.8  31.2   3  2vk8C 0086-0097  GBB
   12.0  15.0   3  2vk8C 0126-0137  ABA
  130.1  26.0   3  2vk8C 0154-0165  GBB
  140.3  59.5   3  2vk8C 0205-0216  BAB
  130.5  29.9   3  2vk8C 0233-0244  GBB
   26.3  30.6   5  2vk8C 0372-0385  BBBGB
   39.5  29.5   8  2vk8C 0391-0407  ABBBBBGB
  121.6  18.6   5  2vk8C 0427-0440  BAABB
   26.3  21.3   4  2vk8C 0455-0467  GBAB
  163.3  12.4   4  2vk8C 0497-0509  GBAB
  145.4  14.1   7  2vlgA 0056-0071  BABBABB
  147.9  32.3   4  2vliB 0070-0082  BABB
  108.6  48.3   3  2vliB 0097-0108  GBB
   89.0  16.3   6  2vngA 0038-0052  GBABBB
  107.7  27.8   5  2vs7A 0058-0071  GBABB
  120.8  23.8   3  2vs7A 0140-0151  GBB
  151.5  52.8   5  2vswB 0011-0024  BBABB
   17.9  34.0   2  2vswB 0105-0115  BA
  112.3  23.8   3  2vsyA 0229-0240  BAA
   37.3  35.3   3  2vsyA 0276-0287  GBA
   19.3  34.7   4  2vsyA 0298-0310  GABA
   26.6  24.7   3  2vsyA 0336-0347  BAB
  136.1  27.0   3  2vsyA 0398-0409  BAA
  113.5  39.8   3  2vsyA 0470-0481  GBB
   61.1  49.5   3  2vunC 0152-0163  GBA
   33.8  35.0   2  2vunC 0181-0191  GB
   33.8  18.9   3  2vunC 0208-0219  GBA
    8.1  13.1   3  2vunC 0234-0245  BAB
   42.4  46.5   4  2vveA 0106-0118  GBBB
  136.4  22.5   3  2vvmB 0056-0067  GBB
  123.2  43.3   6  2vvmB 0400-0414  BBGABB
   19.7  29.5   4  2vw8A 0081-0093  BAAB
   47.2  22.5   5  2vw8A 0207-0220  BBBBA
  126.5  44.1   3  2vwsA 0010-0021  GBB
    6.7  14.4   3  2vwsA 0033-0044  GBA
   32.0  25.3   4  2vwsA 0060-0072  ABAB
   38.9  30.9   3  2vwsA 0084-0095  GBA
   14.3  12.0   2  2vwsA 0204-0214  GB
   25.8  16.3   3  2vwsA 0224-0235  GBA
  132.3  46.9   5  2vx8B 0073-0086  BBABB
   33.4  14.3   7  2vxnA 0026-0041  BBBABBB
  140.0  25.8   5  2vxnA 0050-0063  BABAA
   55.6  43.1   3  2vxnA 0082-0093  GBA
   23.5  28.1   2  2vxnA 0115-0125  GB
   36.7   7.8   4  2vyoA 0046-0058  GBBB
   21.3  19.1   2  2vyoA 0074-0084  GB
    7.0  12.0   6  2vyoA 0167-0181  BBAAAB
   22.2  32.2   4  2vzyD 0132-0144  AGBA
   32.9  51.0   2  2vzyD 0156-0166  GB
   42.6  48.7   5  2vzyD 0188-0201  BABBB
   25.8  12.1   4  2w0iA 0012-0024  GABA
  153.2  54.2   6  2w0iA 0045-0059  BBAABB
  108.9  45.0   3  2w0iA 0104-0115  GBB
   15.6  35.7   1  2w1jB 0086-0095  E
   15.3  35.3   2  2w1rA 0010-0020  GB
  122.1  52.3   3  2w1rA 0048-0059  GBB
   27.6  30.8   3  2w1vB 0029-0040  GBA
   22.1  31.8   2  2w1vB 0071-0081  GB
   36.8  32.2   3  2w1vB 0163-0174  GBA
   16.6  27.1   2  2w1vB 0194-0204  GB
   27.2  43.5   3  2w2gB 0113-0124  BAB
   25.4  24.9   2  2w2gB 0150-0160  GB
  131.0  49.8   3  2w2gB 0206-0217  GBB
  151.5  31.4   5  2w2gB 0232-0245  ABABB
   95.8  46.6   1  2w2rA 0202-0211  G
  142.9  25.0   4  2w3gB 0064-0076  BBBB
   16.6  39.8   5  2w3pB 0068-0081  BAABA
   62.3  34.4   2  2w3pB 0123-0133  GB
   14.4  40.7   2  2w3pB 0145-0155  BA
   17.7  11.1   4  2w3pB 0208-0220  GABA
   22.6  27.1   5  2w3pB 0318-0331  BAABA
   22.1  39.2   2  2w3pB 0393-0403  BA
   34.9  21.6   4  2w3qA 0112-0124  AGBA
   67.6  35.6   6  2w3qA 0198-0212  GABBBB
  155.7  36.1   5  2w3yA 0155-0168  ABABB
   37.0  39.6   6  2w3yA 0202-0216  AAABAB
  137.9  42.1   3  2w40D 0065-0076  BAB
  105.9  34.7   4  2w40D 0171-0183  GGBB
   31.1  42.4   9  2w40D 0203-0220  GBABAAABB
   40.7  23.2   7  2w40D 0334-0349  BABAGGB
  125.9  43.6   3  2w40D 0426-0437  GBB
   25.9  38.8   6  2w42B 0070-0084  AGBBGB
  136.2  36.5   3  2w42B 0127-0138  ABB
   53.3  44.0   7  2w42B 0235-0250  BAABBBA
   26.6  27.4   7  2w42B 0273-0288  GABBAAB
   29.3  53.2   4  2w56A 0131-0143  GABA
   44.6  29.4   2  2w5qA 0117-0127  GB
   21.3  27.8   3  2w5qA 0141-0152  GBA
  163.3  37.2   4  2w5qA 0179-0191  BBBB
   25.6  13.1   6  2w5qA 0240-0254  GAAAAB
  136.2  31.0   3  2w7vA 0018-0029  BBG
   12.7  34.1   7  2w7yA 0089-0104  BGGBBBA
   36.3   6.3   4  2w7yA 0189-0201  BBGB
  125.1  35.2   4  2w7yA 0283-0295  ABAA
   23.2  24.7   5  2w8tA 0139-0152  BBBGB
    7.7  30.3   3  2w8tA 0162-0173  BAB
  160.1  15.6   6  2w8tA 0184-0198  BBAABB
   24.8  25.4   2  2w8tA 0218-0228  GB
  119.4  30.8   3  2w91A 0108-0119  GBB
   46.7  20.3   4  2w91A 0192-0204  GBBB
  132.4  50.1   4  2wadB 0178-0190  BBBG
  113.7   4.1   3  2wadB 0206-0217  BBG
   72.5  53.2   2  2wadB 0532-0542  GG
   19.4  35.6   4  2wagA 0030-0042  AGBA
    3.1  29.2   3  2wagA 0060-0071  BAB
   62.7  36.1  10  2wagA 0087-0105  BBBBAABBBB
   71.6  42.1   4  2wagA 0132-0144  GBBB
   28.0  12.4   7  2wagA 0149-0164  BGBGAAB
   24.0  18.6   2  2waoA 0161-0171  GB
   17.8  17.2   4  2waoA 0245-0257  BAAB
  134.2  28.0   4  2waoA 0281-0293  GBAA
   25.8  13.7   4  2wawA 0038-0050  BBBA
   24.1  20.0   7  2wawA 0057-0072  ABBABGB
   28.0  27.3   4  2wawA 0116-0128  BGBA
   90.3  49.0   1  2wb6A 0049-0058  G
   33.4  51.8   2  2wb6A 0075-0085  GB
   45.4  51.4   1  2wbmB 0201-0210  B
   54.5  45.1   4  2wbmB 0237-0249  GGBB
  134.3  31.0   6  2wbnA 0096-0110  GAAABB
  136.5  20.2   4  2wbnA 0120-0132  GBAA
   31.4  26.2   2  2wcwB 0017-0027  GB
   21.7  11.8   2  2wcwB 0075-0085  GB
   35.2  29.8   2  2wdcA 0116-0126  GB
   25.5  25.0   3  2wdcA 0248-0259  GBA
    6.3  23.3   6  2wdcA 0269-0283  ABBGBA
    6.9  47.6   5  2wdcA 0387-0400  BAABA
   38.0  47.8   2  2we5B 0036-0046  GB
  123.8   8.1   5  2we5B 0096-0109  GBBBB
  144.0  29.7   5  2we5B 0138-0151  AAGBB
   28.7  34.4   2  2we5B 0176-0186  GB
   20.8  16.9   3  2we5B 0215-0226  GBA
   12.3   4.6   5  2we5B 0275-0288  ABBGB
  119.1  37.4   3  2we8B 0013-0024  GBB
  116.5  37.5   3  2we8B 0068-0079  GBB
  127.0  32.6   3  2we8B 0118-0129  GBB
  114.8  34.5   3  2we8B 0170-0181  GBB
   30.4  31.0   2  2we8B 0221-0231  GB
   29.5   6.8   7  2we8B 0261-0276  GABBAAB
   29.6  22.9   6  2we8B 0288-0302  ABBBBA
   10.5   4.7   4  2wefA 0056-0068  BAAB
   26.9  19.2   4  2wefA 0200-0212  AGBA
   18.7   3.7   4  2wefA 0221-0233  GABA
   43.0  34.7   2  2wefA 0249-0259  GB
   27.8  34.3   2  2wf7A 0101-0111  GB
   20.6  21.3   2  2wf7A 0176-0186  GB
   43.0  40.2   3  2wfbA 0061-0072  GBA
   37.2  39.7   2  2wfbA 0082-0092  GB
  132.8  53.8   9  2wfoA 0061-0078  GBBAAABBB
   19.0  19.4   3  2wi8A 0090-0101  GBA
  149.8  37.6   3  2wi8A 0111-0122  AEB
   38.7  35.7   3  2wi8A 0221-0232  GBA
   11.1  17.5   4  2wk1A 0099-0111  GBBE
  125.5   5.5   6  2wk1A 0126-0140  GBAABB
  166.1   9.7   6  2wk1A 0179-0193  GABBAA
   36.1  47.0   7  2wkbD 0026-0041  GBBAAAB
   10.2  16.6   4  2wkjD 0072-0084  BGAB
   15.2  12.7   3  2wkjD 0100-0111  GBA
  118.8  46.2   4  2wkjD 0131-0143  GGBB
   16.4  10.9   4  2wkjD 0182-0194  BAAB
   39.9  39.7   2  2wlrA 0013-0023  GB
  149.7   4.3   4  2wlrA 0093-0105  GBAB
  151.7  11.3   4  2wlrA 0221-0233  GBAB
  154.4  17.6   4  2wlrA 0376-0388  GBAB
   21.1  26.9   3  2wm3A 0023-0034  GAB
   24.5  31.2   2  2wm3A 0046-0056  GB
   17.4  47.9   4  2wm3A 0065-0077  BGBA
   20.4  13.9   3  2wm3A 0100-0111  GBA
  137.5  20.5   3  2wm3A 0139-0150  GBB
  126.4  21.9   3  2wm3A 0228-0239  GBB
    1.3   5.5   4  2wmyD 0027-0039  BAAB
   36.1  45.4   2  2wnfA 0115-0125  BA
   26.7  38.1   2  2wnfA 0233-0243  BA
   44.9  57.9   3  2wnfA 0284-0295  GAB
  101.5  35.4   2  2wolA 0410-0420  AG
   40.0  55.8   3  2wolA 0439-0450  GBA
   35.1  43.2   3  2wpxB 0111-0122  GBA
   97.2  59.9   1  2wpxB 0226-0235  G
   37.3  48.0   5  2wpxB 0290-0303  BAABA
   92.1  50.4   1  2wqfA 0139-0148  G
  139.2  49.7   5  2wqfA 0160-0173  GBBAA
   14.3  25.9   3  2wqkB 0020-0031  AAE
   36.8  54.6   8  2wqkB 0074-0090  AAGGBBBA
  144.3   7.0   3  2wqkB 0113-0124  GBB
  125.4  13.4   5  2wqkB 0147-0160  EBBBG
   93.7  49.7   1  2wqkB 0218-0227  G
   61.7  54.0   2  2wshA 0010-0020  GB
  124.1  36.6   3  2wshA 0088-0099  GBB
   46.6  22.2   6  2wteB 0024-0038  GBBAAB
   52.7  24.1   5  2wteB 0058-0071  GBBBB
  145.6  50.5   5  2wteB 0085-0098  ABBBB
  147.8  29.1   3  2wteB 0113-0124  GBB
   29.7  25.6   2  2wtmD 0050-0060  GB
  148.2  56.2   4  2wtmD 0182-0194  BABB
  149.2  33.3   3  2wtmD 0209-0220  BAB
   89.6  52.0   1  2wuqB 0013-0022  G
   35.5  46.5   7  2wuqB 0058-0073  GABBAAB
  138.6  46.1   8  2wvbB 0050-0066  BGBAABAA
   32.5  50.5   3  2wvbB 0084-0095  AGB
  128.0  36.6   3  2ww5A 0315-0326  GBB
  122.6  42.5   7  2ww5A 0347-0362  GBBBABB
  150.6   2.8   4  2ww5A 0392-0404  GBAB
   79.1  37.0   4  2wxfA 0159-0171  GBBB
  106.7  32.6  10  2wxfA 0695-0713  GBBAGBBBBB
  111.9  23.4   9  2wxfA 0780-0797  GBBGBBAAA
  124.4  42.2   6  2wyaC 0064-0078  GBBAAA
   31.2  33.8   7  2wyaC 0128-0143  BAABAGB
   32.5  51.0   4  2wyhB 0156-0168  AGBA
   40.1  59.3   5  2wyhB 0235-0248  ABABA
  110.7  15.7   3  2wyhB 0267-0278  BAA
   68.2  58.0   6  2wyhB 0288-0302  BBAABB
    4.5   7.3   3  2wzbA 0047-0058  GBA
  159.0  38.0   6  2wzbA 0102-0116  ABBBBG
  143.1  57.2   5  2wzbA 0196-0209  BBBBB
   16.3  27.9   4  2wzbA 0222-0234  AABA
   41.5  40.7   2  2wzbA 0270-0280  GB
   31.8  51.3   2  2wzbA 0324-0334  BA
   29.0  43.2   2  2wzbA 0359-0369  GB
   24.6  19.2   6  2x0dA 0069-0083  BBAAAB
   96.5  40.0   6  2x0dA 0153-0167  GBBBBB
   24.9  43.6   5  2x0dA 0207-0220  GBBBA
   12.5  29.0   3  2x0dA 0331-0342  AGB
  129.9  30.9   4  2x2uA 0164-0176  AABB
  132.6  33.7   4  2x32A 0088-0100  BBBG
   28.5  36.2   3  2x3gA 0006-0017  ABA
   22.7  21.3   4  2x3gA 0039-0051  BAAB
    9.8  42.2   5  2x3gA 0078-0091  BBBGB
   95.2  55.9   3  2x3jA 0551-0562  GBB
   97.9  33.6   5  2x3lA 0061-0074  BABAA
  144.6  35.6   7  2x3lA 0086-0101  AAABBEB
  109.2  46.1   3  2x3lA 0169-0180  GBB
   43.1  44.2   2  2x3lA 0278-0288  GB
   21.6  39.6   2  2x3lA 0424-0434  GB
  135.2  41.7   6  2x49A 0034-0048  GBBBBB
   47.3  31.3   4  2x49A 0085-0097  GBBB
   38.1  10.7   6  2x49A 0302-0316  AABAAB
   18.7  47.0   3  2x4dA 0041-0052  BAB
  108.1  16.4   9  2x4dA 0106-0123  AABBABGBA
   55.7  29.9   4  2x4dA 0140-0152  BABB
   60.4  27.4   4  2x4dA 0176-0188  GBBB
   18.1  12.5   2  2x4dA 0222-0232  GB
   28.7  38.9   3  2x4lA 0104-0115  GBA
   47.7  46.4   3  2x4lA 0238-0249  GGA
   30.6  47.4   5  2x5fA 0128-0141  BBBGB
    6.2  42.4   5  2x5fA 0150-0163  AAAGB
   19.1  29.3   4  2x5fA 0180-0192  BABA
   31.0  38.0   2  2x5fA 0219-0229  GB
  143.7  37.6   5  2x5fA 0250-0263  AGBAA
   30.1  31.4   4  2x5fA 0386-0398  GBBB
  133.4  40.1   3  2x5hB 0014-0025  GBB
   22.7   8.7   4  2x5nA 0037-0049  BAAB
   37.1  17.9   7  2x5nA 0093-0108  ABABAAB
   92.1  58.8   1  2x5nA 0129-0138  G
   15.5   4.2   6  2x5nA 0154-0168  BBGGAB
  144.1  12.0   6  2x5xA 0075-0089  GBBAAA
   17.4  16.8   4  2x5xA 0222-0234  BAAB
  122.9  18.0   4  2x5yA 0021-0033  ABAA
  150.5  19.2   8  2x65B 0063-0079  BAABBAAA
   27.9  29.8   6  2x65B 0090-0104  ABBAAB
   18.6  35.9   2  2x65B 0127-0137  EE
   29.5  29.5   2  2x6rB 0064-0074  GB
   25.4  51.4   3  2x6rB 0169-0180  ABA
   31.1  18.2   4  2x6rB 0254-0266  BAAB
  157.7   8.5   5  2x6rB 0284-0297  EABAA
   23.8  54.4   2  2x6rB 0310-0320  BA
  119.6  37.3   3  2x6rB 0333-0344  GBB
   31.1  22.9   5  2x78A 0061-0074  ABBBA
   38.7  31.8   2  2x78A 0088-0098  GB
    9.2   8.1   4  2x7qA 0059-0071  GABA
  136.1  43.4   4  2x7qA 0078-0090  GBAA
   82.8  47.8   6  2x7qA 0136-0150  GBBBBA
   31.1  12.0   9  2x7qA 0158-0175  GBBGBBBBA
   74.2  27.3   8  2x8tB 0089-0105  GBABBBBB
   70.8   8.2   5  2x8xX 0121-0134  GBAAB
   14.5  33.7   2  2x9qB 0104-0114  BA
  141.3  16.1   6  2x9qB 0153-0167  BAAGAA
  179.4  49.9   6  2x9zA 0098-0112  BGBABB
   96.7  55.8  10  2xapC 0209-0227  BGBABABABA
   18.5  37.9  10  2xapC 0285-0303  AABBAGABEE
   22.0  19.3   2  2xapC 0344-0354  GB
  113.3  41.8   2  2xapC 0404-0414  GA
   26.4   5.8   6  2xciC 0079-0093  AAAABA
   16.0  47.1   3  2xciC 0105-0116  GBA
  155.3  32.6   4  2xciC 0124-0136  BABB
  164.0  18.3   5  2xciC 0165-0178  AGBBG
   27.2  13.2   5  2xciC 0216-0229  ABAAB
  132.6  25.1   3  2xciC 0243-0254  GBB
  130.2  24.9   4  2xciC 0295-0307  AGBB
  143.9  28.6   4  2xdoD 0042-0054  AGBB
   39.4  29.6   2  2xdwA 0490-0500  GB
   14.9  32.6   6  2xdwA 0561-0575  BAAABA
  167.4  16.0   9  2xdwA 0655-0672  AABAABABB
   12.1  25.5   3  2xe4A 0531-0542  AGB
  155.4  16.4   6  2xe4A 0695-0709  BABABB
  141.7  27.7   6  2xedC 0043-0057  ABAABB
   32.5  17.1   4  2xedC 0083-0095  AGBA
   23.9  17.8   4  2xedC 0119-0131  GAGB
   43.0  58.1   3  2xedC 0139-0150  GBA
   35.5  33.6   2  2xedC 0165-0175  GB
   42.9  33.4   7  2xedC 0197-0212  BBABGBA
  134.5  32.2   3  2xedC 0227-0238  GBB
   33.4  43.7   7  2xepB 0184-0199  GABBAAB
   26.1  26.5   2  2xfrA 0075-0085  GB
   31.3  36.4   2  2xfrA 0328-0338  GB
  127.0  24.5   3  2xfrA 0366-0377  GBB
   94.3  57.6   6  2xg5B 0054-0068  GBBBBB
    4.5   7.0   4  2xgrA 0168-0180  BAAB
   57.6  59.4   3  2xhfB 0070-0081  GBA
    7.9  32.1   6  2xhfB 0093-0107  BAAGAB
  175.5  26.3   7  2xhgA 0025-0040  GBBGAAB
   22.1  20.1   9  2xhgA 0113-0130  ABBAAAEBA
  121.4  32.5   3  2xi7C 0116-0127  GBB
   27.4  40.6   8  2xijA 0159-0175  BGBBAAAB
   16.5   7.5   3  2xijA 0365-0376  GBA
   25.5  32.9   2  2xijA 0626-0636  GB
   18.7  28.0   3  2xijA 0649-0660  GBA
   15.0  15.3   5  2xijA 0677-0690  GBAAB
   21.7  26.1   3  2xijA 0701-0712  GBA
  147.1  29.0   4  2xioA 0057-0069  ABAA
   98.8  51.4   3  2xioA 0134-0145  GBB
   31.2  32.3   2  2xioA 0181-0191  GB
  132.9  24.1   3  2xj4A 0027-0038  GBB
   33.7  49.8   7  2xj4A 0057-0072  GBBBBBB
   24.9  21.7   2  2xj4A 0098-0108  BA
   37.3  47.7   2  2xj4A 0120-0130  BA
   46.1   9.1   6  2xj4A 0168-0182  GABBBB
   52.0  27.2   2  2xj4A 0205-0215  GB
   28.9  16.0   4  2xmjB 0021-0033  BAAB
   31.1  16.8   3  2xmoA 0086-0097  GBA
   35.7  37.4   2  2xmoA 0119-0129  GB
   28.1  25.1   2  2xmoA 0229-0239  GB
   23.5  47.0   3  2xmoA 0267-0278  GBA
  103.0  46.4   1  2xn6A 0118-0127  G
  158.6  22.0   3  2xodA 0014-0025  GBB
   88.9  46.4   3  2xodA 0084-0095  GBB
   16.0  37.1   4  2xp1A 0026-0038  BABA
  154.1   8.2   7  2xp1A 0111-0126  ABAGABB
  136.3  38.1   3  2xqqC 0045-0056  EBB
   99.4  44.6   3  2xryA 0060-0071  GBB
  112.4  43.5   3  2xryA 0099-0110  GBB
   24.6  32.1   3  2xryA 0121-0132  GBA
  169.6  13.5   5  2xryA 0145-0158  ABABB
   50.4  24.4   3  2xsaA 0024-0035  GBA
   33.1  20.9   2  2xsaA 0065-0075  GB
   60.7  45.2   3  2xsaA 0100-0111  GBA
   17.4   7.4   4  2xsaA 0142-0154  GGBE
  124.3  28.8   4  2xsaA 0176-0188  BBAA
   55.8  50.5   4  2xsaA 0207-0219  GBBB
   60.0  34.2   5  2xtpA 0097-0110  BAEBA
   15.7  47.9   7  2xtsD 0116-0131  GABBAAB
   50.9  59.8   9  2xu0A 0264-0281  AABBABBBB
   36.2  36.1   4  2xvmA 0025-0037  BBBB
   24.1  40.2   3  2xvmA 0047-0058  AGB
  140.1  20.1   4  2xvmA 0072-0084  GBAA
  148.3  19.9   5  2xvyA 0033-0046  BAABB
   35.7  39.7   3  2xvyA 0072-0083  GBA
   24.6   8.5   8  2xvyA 0100-0116  BGBBGBBA
  133.5   6.0   4  2xvyA 0168-0180  ABAA
   39.5  41.5   3  2xvyA 0194-0205  GBA
   28.8  26.6   2  2xvyA 0231-0241  GB
   10.2   7.0   4  2xwsA 0027-0039  GABA
   17.9  29.3   4  2xwsA 0052-0064  BABA
  104.2   9.4   3  2xwvA 0027-0038  GGA
   11.4  17.2   4  2xwvA 0053-0065  GABA
   73.1  37.5   1  2xwvA 0109-0118  G
   29.4  24.2   2  2xwvA 0156-0166  GB
   38.4  42.9   2  2xwvA 0258-0268  GB
  143.5  30.3   4  2xz9A 0070-0082  GGBB
  164.6  32.5   4  2xz9A 0127-0139  AAEB
   28.2  25.2   8  2xz9A 0162-0178  GBBBBAAB
    4.3  34.3   3  2xz9A 0190-0201  ABA
   28.5  12.6   2  2xz9A 0241-0251  GB
   29.1  22.3   3  2xz9A 0264-0275  GBA
   31.2  41.1   3  2y1bA 0080-0091  GBA
   44.2  47.0  10  2y24A 0033-0051  BABBGBAGBA
   31.3  36.5   2  2y24A 0069-0079  GB
   33.6  32.1   5  2y24A 0118-0131  GBBBA
   12.3  29.3   4  2y24A 0157-0169  AEAB
   21.2  29.6   2  2y24A 0210-0220  GB
   25.5  28.8   3  2y24A 0246-0257  GBA
   16.2  56.9   7  2y2mA 0111-0126  BAGAEBB
   39.3  49.3   7  2y2mA 0172-0187  GABBAAB
   25.8   6.0   7  2y3mA 0018-0033  BBBBAAB
  114.5  37.5   3  2y53A 0173-0184  GBB
  140.3  46.8   7  2y53A 0199-0214  GABBBGA
   20.1  57.0   2  2y53A 0354-0364  AB
   34.1  13.2   5  2y66A 0022-0035  AGBBB
   33.2  48.3   2  2y66A 0060-0070  BA
   28.0  46.1   2  2y66A 0083-0093  GB
  144.6  40.0   4  2y66A 0097-0109  BABB
  139.2  18.8   3  2y66A 0125-0136  GBB
   43.7  44.2   7  2y66A 0161-0176  BAABBBA
   44.1  27.4   4  2y66A 0198-0210  BGBA
  152.8  19.9   8  2y66A 0326-0342  BGBBBABB
  174.2  48.1   5  2y66A 0354-0367  ABEAA
   26.8   8.3   5  2y66A 0396-0409  BBBGB
  172.5  44.0   7  2y6uA 0124-0139  ABAAABB
   19.8  32.4   6  2y6uA 0152-0166  BAAABA
  164.7  43.1   4  2y6uA 0303-0315  ABAB
   41.7  24.0   2  2y71A 0038-0048  GB
  116.4  38.3   3  2y71A 0063-0074  GBB
  151.7  45.1   4  2y71A 0087-0099  BABB
   39.6  31.0   3  2y7eB 0041-0052  GBA
    8.7   3.0   4  2y7eB 0074-0086  BAAB
   19.3   9.5   3  2y7eB 0101-0112  GBA
   35.7  30.5   2  2y7eB 0137-0147  GB
   41.8  22.4   8  2y7eB 0160-0176  GABABBBB
   17.0  22.2   4  2y7eB 0197-0209  BAAB
   18.8  28.3   3  2y7eB 0221-0232  AGB
   30.5  24.0   4  2y7pA 0028-0040  BAAB
   22.6  24.1   4  2y7pA 0050-0062  GABA
   44.8  33.1   4  2y7pA 0122-0134  GBBB
   38.6  22.9   3  2y7pA 0144-0155  BAB
  120.0  52.1   4  2y7pA 0160-0172  AAAG
   47.4  19.6   4  2y8uB 0052-0064  GBBB
   33.3  30.6   2  2y8uB 0078-0088  GB
   36.3  37.6   2  2y8uB 0140-0150  GB
   49.1  26.8   3  2y8uB 0176-0187  GBA
   66.5  48.8   5  2y8yA 0038-0051  GABBB
   87.1  44.8   1  2y8yA 0132-0141  G
   22.4  24.9   4  2yb1A 0023-0035  AGBA
   23.9  15.0   2  2yb1A 0178-0188  GB
   32.1  30.1   2  2yb1A 0234-0244  GB
   36.5  28.2   7  2yc3A 0060-0075  AAAABBB
   31.7  34.8   6  2yc3A 0088-0102  BBAABA
   31.3  49.8   1  2yc3A 0121-0130  G
   45.6  43.7   5  2yc3A 0189-0202  BABBB
   43.0  16.4   4  2ycdA 0040-0052  GBBB
   47.0  38.4   2  2ychA 0158-0168  GB
   12.1  36.5   4  2ychA 0182-0194  BAAB
   41.0  30.0   2  2ychA 0325-0335  GB
   13.1  35.0   3  2ydyA 0019-0030  AGB
   39.1  31.1   3  2ydyA 0054-0065  GBA
   31.3  30.4   2  2ydyA 0096-0106  GB
   18.5   5.7   4  2ydyA 0142-0154  BAAB
  168.4  37.0   5  2ydyA 0174-0187  BAABB
  148.0  18.8   6  2ydyA 0238-0252  GBBAAA
   15.8  14.7   4  2yeqB 0135-0147  BBBA
   36.5  11.5   4  2yeqB 0315-0327  BABA
  138.8  26.7   4  2yeqB 0364-0376  GBAA
  132.4  40.0   3  2yeqB 0424-0435  BAA
   20.5  20.4   4  2yfoA 0352-0364  AGBA
   25.5  25.8   2  2yfoA 0399-0409  GB
   40.7  25.9   5  2yfoA 0463-0476  ABBBA
   13.9  21.5   4  2yfoA 0504-0516  BAAB
   54.1  36.6   3  2yg2A 0147-0158  GBA
   21.9  28.4   2  2ygkA 0121-0131  BA
  100.3  39.9   2  2yh5A 0031-0041  AG
  116.8  57.1   3  2yh6C 0022-0033  GBB
   25.8  44.1   2  2yhaA 0073-0083  BA
   32.0  15.8   3  2yhaA 0099-0110  AGB
   24.0  21.1   7  2yhaA 0264-0279  BBBGABB
  151.4  25.6   6  2yhgA 0134-0148  BBBABB
   11.1  24.5   4  2yhgA 0193-0205  BAAB
   44.9  51.8   5  2yi9E 0081-0094  GABBA
  125.7  32.1   3  2yi9E 0373-0384  GBB
  107.1  27.5   3  2yi9E 0506-0517  GBB
   15.1  19.5   3  2yicA 0164-0175  GBA
  122.0  38.3   3  2yicA 0338-0349  GBB
  123.5  29.9   3  2yicA 0367-0378  GBB
   28.6  32.3   2  2yicA 0528-0538  GB
  132.6  31.5   3  2yicA 0601-0612  BAA
   36.5  33.0   6  2yicA 0635-0649  GBBBAB
    4.8  23.6   6  2yicA 0667-0681  BBBGAB
  145.6  14.1   5  2yicA 0694-0707  GBBBB
  129.0  23.0   4  2yicA 0766-0778  GBAA
   25.2  34.8   6  2yicA 0792-0806  ABAABA
  159.0  27.5   4  2yijB 0218-0230  AABB
    6.3  35.1   5  2yilE 0035-0048  BAABA
    4.3  34.7   5  2yilE 0108-0121  BBGBA
   32.0  43.8   2  2yimB 0024-0034  GB
   35.5  37.5   3  2yimB 0070-0081  ABA
   13.1  11.1   5  2yimB 0096-0109  ABAAB
  109.9  57.3   3  2yimB 0173-0184  GBB
  131.2  36.4   6  2yimB 0286-0300  BGBAAG
  135.9  42.9   3  2yizC 0027-0038  BBG
   82.7  45.0   1  2yj3A 0007-0016  G
   51.3  23.1   7  2yj3A 0076-0091  GBBBBBB
  128.5  30.6   3  2yj3A 0192-0203  GBB
    8.4  43.8   2  2yj3A 0211-0221  BA
   20.7  28.4   6  2yjgB 0086-0100  AABAAB
   44.5  59.9   3  2yjgB 0226-0237  GBA
   21.5  21.7   3  2yjgB 0381-0392  AGB
  104.4  54.3   6  2yjgB 0400-0414  BBAABB
  149.7  22.5   5  2yk4A 0018-0031  BAABB
    6.2  26.0   2  2yk4A 0047-0057  BA
   19.8  32.6   4  2yk4A 0102-0114  BAAB
   26.9  34.7   5  2yk4A 0152-0165  BGBBA
   43.2  37.4   3  2yk4A 0220-0231  GBA
   11.9  15.9   4  2yk4A 0257-0269  BAAB
  143.6  47.4   4  2yk4A 0277-0289  ABBG
  109.4  52.9   3  2yk4A 0308-0319  GBB
   22.6  40.8   2  2ykfA 0033-0043  GB
   36.9   9.8   6  2ykfA 0238-0252  GABBBB
   33.8  37.9   2  2ylnA 0050-0060  GB
   24.7  24.3   2  2ylnA 0089-0099  GB
   26.5  38.5   2  2ylnA 0177-0187  GB
   22.3  11.3   4  2ylnA 0196-0208  GABA
  107.9  33.2   5  2ylnA 0215-0228  BAAAG
   86.2  45.6   1  2ymvA 0073-0082  G
   43.3  10.9   5  2ymvA 0140-0153  EAEAB
   28.3  26.8   2  2ymvA 0261-0271  GB
   21.9  53.0   5  2ymvA 0284-0297  BBBGB
   23.4  24.7   6  2yn0A 0047-0061  BABBBA
  112.2  36.7   3  2yn0A 0074-0085  GBB
  119.5  23.9   3  2ynmC 0031-0042  BAA
  140.9  36.8   8  2ynmC 0054-0070  ABBBABBA
   21.7  43.4   5  2ynmC 0093-0106  BAABA
   39.1  10.6   5  2ynmC 0125-0138  BGAAB
  142.5  15.1   4  2ynmC 0188-0200  GBAB
   41.4  24.9   2  2ynmC 0311-0321  GB
   21.9  39.4   5  2ynmC 0334-0347  BBBGB
   22.2  13.1   3  2ynmC 0357-0368  GBA
  118.2  34.6   3  2ynmC 0375-0386  GBB
  130.7  26.6   3  2ynmD 0017-0028  BBG
  132.0  44.5   9  2ynmD 0040-0057  AAGBABBBB
   15.4  33.8   3  2ynmD 0079-0090  GBA
  163.0  14.8   7  2ynmD 0104-0119  AAGBABB
   98.3  44.6   4  2ynmD 0158-0170  GBBB
   43.2  32.9   2  2ynmD 0190-0200  GB
   33.8  15.3   3  2ynmD 0313-0324  AGB
   31.7  22.1   3  2ynmD 0359-0370  GBA
  135.1  17.9   3  2ynmD 0377-0388  GBB
  160.3  42.0   4  2yopC 0094-0106  BBBG
  133.7  35.6   8  2yqyB 0121-0137  BBAABABB
   20.3  55.5   8  2yqzB 0028-0044  BBAGGBBB
   21.5  38.4   2  2yqzB 0055-0065  GB
  168.6  12.9   6  2yqzB 0076-0090  BGAAAA
   63.9  44.3   4  2yqzB 0181-0193  GAGB
  129.9  26.8   3  2yv4A 0025-0036  GBB
   19.4  24.7   3  2yv4A 0066-0077  GBA
   33.0  30.4   2  2yv5A 0104-0114  GB
   22.4  24.3   2  2yv5A 0136-0146  GB
   17.3  37.4   3  2yvqA 0043-0054  AGB
   22.1  26.3   5  2yvqA 0060-0073  AGBBB
   18.2  28.0   3  2yvtA 0026-0037  GBA
  154.1  32.4   3  2yvtA 0083-0094  GBB
  132.4  31.2   6  2yvtA 0108-0122  AAABAA
   11.5  21.7   4  2yvtA 0165-0177  BBBB
   19.1  31.4   3  2yvtA 0206-0217  GBA
  136.4  22.9   3  2ywlB 0018-0029  GBB
   37.7  40.7   2  2ywlB 0064-0074  GB
   97.4  36.9   2  2ywvB 0166-0176  AG
   49.9  46.4   3  2yxnA 0026-0037  EBB
   28.4  33.4   2  2yxnA 0059-0069  GB
   15.3  11.8  10  2yxnA 0106-0124  BBABAEAABB
   96.2  54.0   1  2yxnA 0185-0194  G
   40.7  22.7   4  2yxnA 0211-0223  GBBB
   18.0   2.2   4  2yxoA 0064-0076  BAAB
   22.9  10.9   4  2yxoA 0092-0104  BBBA
   37.1  37.6   2  2yxoA 0179-0189  GB
   32.3  44.2   3  2yxoA 0240-0251  GBA
  158.6  54.8   3  2yy3B 0071-0082  BBG
   38.9  11.9   4  2yy8B 0049-0061  EEBB
    7.5  35.7   3  2yy8B 0067-0078  BAB
  114.6  53.3   3  2yy8B 0095-0106  GBB
   22.2  46.9   2  2yy8B 0115-0125  BA
  110.8  55.5   3  2yykA 0131-0142  GBB
    5.8  21.3   4  2yysB 0044-0056  ABGB
  146.8  51.0   4  2yysB 0087-0099  GBAB
  142.0  59.8   3  2yysB 0110-0121  BAA
  122.8  28.3   3  2yysB 0238-0249  GBB
  106.2  43.6   3  2yyyB 0018-0029  BAA
  122.0  33.8   3  2yyyB 0042-0053  GBB
   23.5  50.4   2  2yyyB 0153-0163  AB
  128.0  50.8   3  2yyyB 0244-0255  BBG
  108.2  54.9   3  2yzsB 0052-0063  GBB
   29.3  22.2   2  2z08A 0024-0034  GB
   40.0  30.2   3  2z08A 0093-0104  GBA
  152.9  22.2   4  2z08A 0123-0135  BABB
   19.1   8.8   6  2z0dA 0156-0170  BAAAGB
    6.1  10.9   3  2z0jF 0032-0043  GBA
  148.7  43.0   5  2z0jF 0048-0061  AAABB
   20.0  15.5   6  2z0jF 0079-0093  BBABGB
   27.0  15.9   3  2z0jF 0103-0114  ABA
   34.1  19.7   3  2z0jF 0126-0137  BAA
   25.7  17.9   7  2z0rL 0039-0054  ABBGAGB
   28.0  51.5   3  2z0rL 0067-0078  GBA
  111.7  10.8   6  2z0xA 0012-0026  GAAABB
  134.7  46.6   3  2z0xA 0075-0086  GBB
   42.1  46.8   2  2z0xA 0143-0153  GB
  137.3  52.9   5  2z1dB 0021-0034  ABABB
  108.1  42.1   3  2z1dB 0084-0095  GBB
  131.6  46.3   3  2z1dB 0112-0123  GBB
   10.6   5.6   4  2z1dB 0131-0143  BAAB
  148.2  27.8   4  2z1dB 0161-0173  GBAA
  119.5  24.3   3  2z1dB 0214-0225  GBB
   37.0  26.9   4  2z1dB 0241-0253  GBBB
    7.3  34.4   3  2z26B 0029-0040  ABA
   32.7  23.1   7  2z26B 0060-0075  BBBGBBB
  104.5  54.2   3  2z26B 0127-0138  GBB
  147.2  19.5   5  2z26B 0162-0175  BAABB
  140.3  39.6   4  2z26B 0184-0196  BBAA
   67.0  31.0   7  2z26B 0298-0313  GBBBBAB
   26.8  36.7   9  2z3jB 0014-0031  ABBBBAABA
  115.7  46.0   4  2z3jB 0061-0073  GBBB
   21.7  21.4   4  2z3jB 0093-0105  BAAB
   73.3  38.1   2  2z51A 0018-0028  GB
    8.2  42.2   5  2z51A 0061-0074  BAABA
   10.9  38.5   5  2z51A 0139-0152  BAABA
  137.6  31.8   3  2z5bA 0106-0117  GBB
   11.9  36.1   3  2z5eA 0085-0096  GGB
   73.3  32.3   4  2z6oA 0049-0061  GABA
   29.8  55.6   2  2z6rA 0021-0031  BA
   53.8  43.3   4  2z6rA 0046-0058  GBBB
  143.5  43.0   3  2z6rA 0071-0082  ABB
  119.8  33.9   3  2z6rA 0099-0110  GBB
   22.8  17.0   2  2z6rA 0153-0163  GB
   43.9  45.1   9  2z6rA 0187-0204  GAGABBAAB
   46.6  17.6   2  2z72A 0134-0144  GB
   29.6  43.0   7  2z7bA 0050-0065  GABBABE
   15.2  44.6   5  2z7bA 0114-0127  BAABA
   34.8  52.1   4  2z7bA 0183-0195  EABA
   48.6  13.4   3  2z84A 0101-0112  GBB
   41.0  10.0   5  2z86A 0112-0125  BBBAB
  151.8  23.2   6  2z86A 0138-0152  AAAABB
   29.3  32.2   4  2z86A 0167-0179  BABA
  108.9  21.0   3  2z86A 0196-0207  BAA
   39.7  47.7   2  2z86A 0310-0320  GB
  135.1  17.3   5  2z86A 0394-0407  BABAB
   29.5  30.0   4  2z86A 0447-0459  BABA
   10.3  46.2   5  2z86A 0476-0489  BAABA
   97.4   6.7   4  2z86A 0596-0608  GBAA
   86.0  13.5   3  2z8fB 0038-0049  BAA
   17.6  17.5   5  2z8fB 0066-0079  GABBA
  161.8  20.9   7  2z8fB 0256-0271  GGBGBGA
   25.2  27.8   3  2z98A 0027-0038  AAB
   38.5  56.7   2  2z98A 0080-0090  BA
  134.1  22.2   4  2z98A 0158-0170  GBAB
   36.8  57.6   6  2z9wB 0050-0064  GBABBB
  137.2  48.3   6  2z9wB 0074-0088  BBAABB
  129.6  31.8   3  2z9wB 0100-0111  BAB
   33.4  21.0   5  2z9wB 0126-0139  BAABA
   20.4  18.9   2  2z9wB 0158-0168  GB
  159.5  41.1   6  2za4D 0038-0052  AABBBB
  126.8  48.6   3  2za4D 0076-0087  GBB
   20.1  22.6   3  2zayA 0046-0057  GBA
  153.7   0.9   9  2zayA 0070-0087  ABAAAAABB
    5.2  10.0   3  2zayA 0098-0109  GBA
   10.4  34.0   4  2zb4A 0200-0212  AGBA
   45.1  52.8   2  2zb4A 0281-0291  GB
   33.1  30.9   5  2zb4A 0335-0348  GABBE
   45.4  36.1   2  2zdsE 0058-0068  GB
   38.5  42.1   3  2zdsE 0118-0129  GBA
   35.7  29.2   2  2zdsE 0167-0177  GB
  155.2  13.7   5  2zdsE 0194-0207  GGBAA
  115.5  31.5   5  2zdsE 0281-0294  GBABB
  132.6  28.0   4  2ze3A 0030-0042  GBAB
  157.7  17.2   4  2ze3A 0069-0081  BABB
   21.4   5.2   4  2ze3A 0137-0149  GBBB
  143.7  33.4   4  2ze3A 0197-0209  BABB
   28.3  29.1   3  2ze3A 0219-0230  GBA
  104.0  45.5   3  2ze7A 0020-0031  GBB
   19.0  41.7   8  2ze7A 0103-0119  BAAAABGB
   33.5  23.0   4  2zejB 0104-0116  BAAB
   46.3  40.3   3  2zfdB 0022-0033  BAB
  101.4  58.3   1  2zfdB 0051-0060  G
  148.7   5.6   6  2zfnA 0276-0290  ABABAA
  138.0  22.6   6  2zfuB 0059-0073  BBAABB
  111.6  50.8   2  2zfuB 0163-0173  AG
  120.4  31.8   3  2zfyA 0185-0196  GBB
   21.1  38.0   3  2zg6B 0104-0115  AGB
   31.2  11.4   5  2zgyB 0154-0167  BBAAB
   39.8  26.8   6  2zgyB 0263-0277  ABBGBA
   42.3  23.1   3  2zkmX 0346-0357  GBA
  158.3  49.6   7  2zkmX 0390-0405  AAABABB
  145.1  11.8   4  2zkmX 0558-0570  GBAA
   29.6  58.4   1  2zkmX 0589-0598  B
   27.0  35.5   2  2zktA 0257-0267  GB
   26.1  33.1   2  2zktA 0288-0298  BA
  123.3  32.8   4  2znrA 0025-0037  AGBB
   49.5  47.8   2  2znrA 0075-0085  GB
   33.6  13.0   4  2znrA 0107-0119  BAAB
   31.2  25.5   2  2zogA 0054-0064  GB
   25.1  47.5   7  2zogA 0148-0163  AGBBBAB
   21.3   9.8   9  2zogA 0179-0196  AABAAAABA
   13.1  15.2   5  2zogA 0366-0379  AGBAB
   59.0  39.4   4  2zogA 0404-0416  GBBB
   23.1  24.1   2  2zogA 0427-0437  GB
  151.7  34.9   5  2zosB 0049-0062  GBABB
   57.1  55.3   5  2zosB 0133-0146  BBAAB
   31.9  30.3   2  2zosB 0156-0166  GB
  129.0  54.2   2  2zosB 0189-0199  EB
   26.3  30.1   3  2zosB 0208-0219  ABA
  105.6  53.3   3  2zpaB 0012-0023  GBB
   33.2  20.2   5  2zpaB 0037-0050  BBEAG
   42.4   7.4  10  2zpaB 0178-0196  BAAAABBBBB
   16.6  49.8   2  2zpaB 0273-0283  BA
  164.5  54.6   4  2zpaB 0299-0311  ABBG
   25.7  29.1   5  2zpaB 0478-0491  BBGBA
   34.2  47.7   3  2zpaB 0501-0512  AGB
   25.2  52.2   7  2zptX 0028-0043  BBBBAAB
   53.1   8.6   5  2zptX 0093-0106  BBBBB
  154.5  50.9   4  2zptX 0178-0190  AABB
   13.8  27.5   3  2zq0A 0378-0389  GBA
   44.4  31.3   2  2zq0A 0425-0435  GB
   45.0  54.2   3  2zq0A 0456-0467  GBA
   38.6  33.8   2  2zq0A 0495-0505  GB
   52.2  34.1   4  2zq0A 0587-0599  BBBA
   13.0  38.7   6  2zq5A 0215-0229  AAAAAB
   37.7  33.5   4  2zq5A 0240-0252  BAAB
  137.0  33.1   6  2zqmA 0043-0057  BBAABB
   21.2  31.3   3  2zsjC 0072-0083  GBA
   19.9  12.2   2  2zsjC 0096-0106  GB
   39.6  54.5   2  2zsjC 0120-0130  GB
  113.9  40.0   2  2zsjC 0144-0154  BB
   38.4  39.0   5  2zsjC 0172-0185  GBBBA
   40.6  16.7   7  2zsjC 0202-0217  GABABBB
   54.1  28.3   2  2zsjC 0256-0266  GB
   11.3  23.8   7  2zsjC 0300-0315  GABAEGB
  179.4  48.3   5  2zt5A 0256-0269  GGBBB
  100.4  44.1   4  2zt5A 0324-0336  GBBB
  125.2  26.6   3  2zt5A 0582-0593  GBB
   17.5  16.6   3  2zt5A 0605-0616  GBA
   34.4  14.6   3  2zu0C 0176-0187  GBA
    8.6  26.7   6  2zu0C 0204-0218  ABAGAB
  150.2  27.1   6  2zu9A 0068-0082  BBAABB
  132.5  27.2   3  2zu9A 0103-0114  GBB
   33.7  27.3   3  2zu9A 0154-0165  GBA
  163.5  34.0   5  2zu9A 0185-0198  BABAB
   50.8  42.0   3  2zuvB 0021-0032  GBA
   21.8  34.1   5  2zuvB 0197-0210  BAABA
   26.7  14.1   2  2zuvB 0298-0308  GB
   42.0   9.6   5  2zuvB 0343-0356  BAABA
   29.6  11.6   4  2zuvB 0386-0398  BBBA
    6.7  52.1   3  2zuvB 0474-0485  BAB
   28.9  37.7   7  2zuvB 0490-0505  EBBAABA
   39.3  53.9   2  2zuvB 0530-0540  GB
  138.3  53.7   5  2zvyB 0082-0095  ABABB
  125.7  26.0   6  2zvyB 0126-0140  GBBBGA
  137.1  19.7   7  2zw2A 0065-0080  GABBAAA
   23.6  56.1   4  2zw5B 0059-0071  BBAB
   17.1  29.9   6  2zw5B 0116-0130  BAAGBA
   60.7  58.9   2  2zw5B 0142-0152  GB
   14.9  10.0   5  2zwaB 0097-0110  BBAAB
  157.4  53.3   6  2zwaB 0205-0219  GAABAA
  160.8  36.9   3  2zwaB 0239-0250  BBG
   41.6  37.6   3  2zwaB 0294-0305  GBA
   51.3  32.4   8  2zwaB 0645-0661  BBBBBBGB
  155.4  38.0   9  2zwsA 0076-0093  BBGABBAAA
   37.9  49.6   3  2zwsA 0426-0437  GBA
   35.2  47.9   2  2zxrA 0066-0076  GB
   30.2  38.5   2  2zxrA 0094-0104  GB
  135.2  42.9   9  2zxrA 0317-0334  ABGABABAB
  135.4  35.1   3  2zxrA 0350-0361  GBB
   38.2  29.2  10  2zxrA 0445-0463  BBBEAABBBB
   28.1  29.3   7  2zy4D 0183-0198  GABBBGB
   12.2  35.5   6  2zy4D 0207-0221  BAAAGB
   31.2  24.0   4  2zy4D 0272-0284  BAAB
   22.7  31.9   8  2zzjA 0202-0218  GBBBEABA
   69.6  38.4   1  3a09A 0034-0043  G
   34.4  32.7   6  3a09A 0058-0072  AEBBBA
  121.7   4.6   8  3a09A 0276-0292  AAABAABB
  148.4  29.1   4  3a0oB 0616-0628  ABAA
  120.8  41.2   3  3a0sA 0051-0062  GBB
   35.6  46.2   2  3a0yB 0021-0031  GB
   49.5  35.7   4  3a0yB 0058-0070  EBGB
   24.4  29.3   4  3a0yB 0119-0131  AAGB
   14.8   6.8   7  3a16C 0085-0100  ABBGBBA
   97.8  42.3   2  3a16C 0270-0280  AG
   30.6  53.6   4  3a16C 0327-0339  BAAB
   19.4  52.2   3  3a1fA 0010-0021  ABA
   27.3  10.4   8  3a1fA 0040-0056  BAABAABA
  109.8  36.6   5  3a1fA 0079-0092  GABGA
  134.7  54.9   3  3a1fA 0137-0148  BBG
  104.1  19.1   7  3a1fA 0164-0179  BBABAAB
   31.0  39.0   4  3a1jA 0016-0028  AABA
   27.4  29.1   2  3a1jA 0227-0237  GB
   52.6  52.4   3  3a1jB 0171-0182  ABA
   49.8   7.9   6  3a1jB 0239-0253  BABBBA
   39.4  22.9   7  3a1jC 0151-0166  ABBAABA
  133.2  57.9   4  3a4cA 0061-0073  BAAA
  123.0  25.4   3  3a4mA 0026-0037  GBB
    2.0  32.2   2  3a4mA 0066-0076  AB
   21.1  15.4   2  3a4mA 0092-0102  GB
   28.2  55.8   7  3a4rB 0037-0052  GABGBBB
   15.0  18.9   3  3a5fA 0029-0040  GBA
  158.1   5.8   5  3a5fA 0062-0075  GGABB
  147.5  23.5   4  3a5fA 0120-0132  BABB
  147.1  59.6   4  3a5fA 0147-0159  ABAA
   29.2  52.4   3  3a6rB 0006-0017  BBE
   63.2  53.5   2  3a6rB 0055-0065  BA
   23.7  13.6   3  3a9iA 0032-0043  GBA
   42.1  22.8   5  3a9iA 0057-0070  AGBAB
   10.8   4.9   4  3a9iA 0121-0133  BAAB
   23.2  34.0   2  3a9iA 0152-0162  BA
    2.1  23.4   4  3a9iA 0181-0193  EAAB
   37.5   9.4   3  3a9iA 0208-0219  GBA
   26.7  18.6   4  3a9sA 0131-0143  GBBB
   37.7  34.2   2  3a9sA 0201-0211  GB
   59.2  10.3   5  3a9sA 0352-0365  AGBBB
  147.9  44.2   6  3a9sA 0493-0507  BBAABB
  105.2  52.6   3  3a9sA 0546-0557  GBB
   14.4  36.7   3  3aa0B 0107-0118  GEE
    3.8  33.8   4  3abiB 0030-0042  AAAB
   26.9  23.8   4  3abiB 0049-0061  AAAB
   27.3  42.0   3  3abiB 0071-0082  ABA
   20.7  22.3   2  3abiB 0095-0105  GB
   42.1  40.4   2  3abiB 0119-0129  GB
   29.0  25.8   3  3adrB 0068-0079  BAB
   20.8  27.8   4  3adrB 0192-0204  AGBA
   17.9  14.8   2  3adyA 0082-0092  GB
  132.2  35.0   7  3aeiA 0033-0048  BABABBB
   26.7   9.9   4  3afoA 0064-0076  BAAB
   34.9  59.2   3  3afoA 0108-0119  ABA
  131.5  14.5   8  3afoA 0128-0144  AAABBBBB
  146.2  57.9   3  3agcA 0152-0163  BAA
   32.4  25.3   5  3agcA 0169-0182  BBAAB
    7.1   4.0   6  3ahcA 0183-0197  BGBAAB
   93.8  58.3   1  3ahcA 0255-0264  G
   85.1  18.9   8  3ahcA 0297-0313  ABAABBBB
  146.2  26.6   4  3ahcA 0440-0452  BAAA
   35.1  32.4   2  3ahcA 0507-0517  GB
  157.0  36.9   9  3ahcA 0578-0595  ABABGGAGA
  123.4  36.1   3  3ahcA 0680-0691  GBB
   31.6  39.7   2  3aiaA 0130-0140  GB
   62.7  18.5   3  3aj1A 0073-0084  GAE
   31.0  44.2   3  3aj7A 0047-0058  GBA
   30.6  21.9   2  3aj7A 0095-0105  GB
   20.7  29.6   7  3aj7A 0260-0275  BAAGBBB
   18.9  31.1   3  3aj7A 0376-0387  BBE
   36.2  41.8   3  3ajdA 0026-0037  AGB
   31.2  50.5   6  3ajdA 0074-0088  GBBAAB
    5.1   9.6   4  3ajdA 0100-0112  GGBE
  136.7  15.8   4  3ajdA 0126-0138  GBAA
  128.4  35.5   3  3ajdA 0224-0235  BAA
  114.4  41.0   3  3ajvA 0110-0121  GBB
   21.4  16.6   2  3ajvA 0158-0168  GB
  113.1  32.0   3  3akeA 0021-0032  GBB
  154.2  42.8   4  3akeA 0111-0123  BBBB
   29.4  20.9   5  3aksA 0157-0170  GBBBB
   29.0  36.2   2  3al2A 0061-0071  GB
   39.3  47.4   2  3al2A 0170-0180  BA
   23.5  37.4   2  3al2A 0196-0206  GB
   25.4  33.8   2  3aljA 0028-0038  GB
   37.9  54.9   2  3aljA 0115-0125  GB
  141.0  54.0   3  3aljA 0161-0172  GBB
   37.4  28.0   2  3amiA 0071-0081  GB
   40.2  35.9   3  3amlA 0209-0220  GBA
   27.6  25.5   2  3amlA 0258-0268  GB
   26.3  19.4   4  3amlA 0385-0397  BAAB
  164.3  54.4   7  3amlA 0447-0462  BBBAABB
  110.3  55.1   3  3amlA 0513-0524  EAB
   16.9  33.4   3  3aofB 0040-0051  GBA
   23.1  22.5   2  3aofB 0081-0091  GB
  150.9   9.2   6  3aofB 0117-0131  AABBAA
  146.3  13.9   6  3aofB 0154-0168  ABAABB
  111.3  44.8   3  3aofB 0240-0251  GBB
   25.6  29.3   2  3aofB 0274-0284  GB
   20.6  12.3   4  3apsA 0045-0057  BGAB
   97.9  47.8   1  3aq2B 0076-0085  G
   90.7  46.7   1  3ar4A 0325-0334  G
   24.5  37.6   5  3ar4A 0550-0563  BAAGB
   37.0  34.6   2  3ar4A 0613-0623  GB
   55.2  57.1   2  3ar4A 0668-0678  BA
  136.5  27.7   4  3ar4A 0689-0701  AGBB
   24.3  37.0   2  3ar4A 0709-0719  BA
   28.1  36.2   2  3ar4A 0726-0736  BA
   32.0  30.5   7  3atsA 0008-0023  BBBGAGB
  111.3  54.8   7  3atsA 0082-0097  BABBBBB
  138.2  14.6   3  3axbA 0041-0052  GBB
  159.8  46.5   8  3axbA 0120-0136  AAEBBGAA
   45.4  57.4   2  3axbA 0189-0199  GB
   88.4  37.3   5  3axbA 0256-0269  GBBAG
   29.6  36.7   3  3axbA 0411-0422  GBA
  135.3  36.0   3  3ayjB 0356-0367  GGA
   62.2  35.6   7  3ayjB 0634-0649  BAABBBA
  161.7  22.4   4  3ayvD 0042-0054  BABB
   32.3  26.5   3  3ayvD 0083-0094  GBA
   36.0  25.5   2  3ayvD 0124-0134  GB
   65.8  33.3   4  3ayvD 0175-0187  AGBA
  135.1  17.4   7  3azoB 0492-0507  GABBAAB
   17.0  36.0   5  3azoB 0518-0531  BAABA
  147.9  56.2   4  3azoB 0575-0587  BABB
  154.4  22.9   6  3azoB 0603-0617  BGAGBB
   89.6  43.1   1  3b0gA 0117-0126  G
   91.5  40.5   1  3b0xA 0271-0280  G
   11.1  40.9   3  3b0xA 0359-0370  GBA
   80.9  14.3   3  3b0xA 0398-0409  EBB
   36.5  31.9   2  3b0xA 0489-0499  GB
  111.3  40.9   3  3b0xA 0515-0526  GBB
  149.0  56.2   4  3b21A 0132-0144  BBBG
  117.2  37.5   3  3b33A 0067-0078  GBB
  125.1  39.2   3  3b40A 0104-0115  AAA
   19.2  18.2   2  3b40A 0123-0133  GB
   43.1  39.7   3  3b40A 0151-0162  GBA
   22.2  29.4   2  3b40A 0200-0210  GB
  151.2  27.3   4  3b40A 0220-0232  BABB
   35.8  33.0   2  3b40A 0253-0263  GB
  133.7  37.8   4  3b40A 0344-0356  EAAA
  121.2  38.3   3  3b42B 0073-0084  GBB
    9.7  24.6   3  3b4uB 0031-0042  GBA
    8.5   7.5   3  3b4uB 0092-0103  GBA
  146.4  23.5   6  3b4uB 0124-0138  EAABBG
  128.6  53.6   3  3b4uB 0156-0167  BGA
   13.3  55.3   2  3b4uB 0181-0191  AB
   17.3  23.7   4  3b5eA 0048-0060  BAAB
  143.3  48.4   6  3b5eA 0101-0115  GBBAAA
   22.8  30.1   6  3b5eA 0126-0140  BBGABA
   29.9  36.6   2  3b5eA 0181-0191  GB
   75.1  56.6   1  3b5mC 0051-0060  G
   44.9  53.0   8  3b64A 0025-0041  AGBBAAAB
  145.8  24.0   3  3b6eA 0042-0053  GBB
   99.4  29.2   5  3b6eA 0074-0087  GBBBB
  150.0  36.9   4  3b6eA 0103-0115  AABB
   23.6  31.5   2  3b6eA 0127-0137  BA
   56.0  20.9   8  3b6eA 0195-0211  GBBBBBBB
   91.7  42.4   1  3b79A 0046-0055  G
   18.0  26.9   2  3b85B 0016-0026  BA
   17.9   6.8   4  3b85B 0044-0056  GABA
  152.8  42.6   5  3b85B 0173-0186  AABBG
  100.1  51.6   3  3b8fB 0059-0070  GBB
   32.0  30.0   5  3b8fB 0093-0106  AEAAB
   33.9  41.6   2  3b8xA 0095-0105  GB
    8.3   8.0   5  3b8xA 0146-0159  EABBB
  114.5  56.5   4  3b8xA 0282-0294  ABAA
   37.5  33.3   3  3bamA 0066-0077  AGB
   16.7   1.0   4  3bamA 0128-0140  GABA
  161.1  25.6   4  3bamA 0164-0176  BGBB
    5.0  46.4   4  3bbjA 0047-0059  BABA
   64.0  60.0   8  3bbjA 0159-0175  GABBBABB
   23.8  19.6   4  3bbyA 0025-0037  GBBB
   48.3  50.7   5  3bc8A 0135-0148  BAABA
   28.0  21.9   2  3bc8A 0159-0169  GB
  124.9  27.9   3  3bc8A 0222-0233  GBB
   17.8  12.7   4  3bc8A 0249-0261  BBBA
   28.4  20.7   5  3bc8A 0375-0388  GBBGB
   32.9  51.0   3  3bc9A 0157-0168  GBA
   35.9  31.7   2  3bc9A 0216-0226  GB
   29.7  11.6   6  3bc9A 0364-0378  ABABBB
    8.2  29.4   5  3bc9A 0391-0404  GBAAB
   20.5  48.8   4  3bc9A 0467-0479  BABE
  129.2  19.5   5  3bcyA 0030-0043  GAAAB
   95.3  34.7   8  3bcyA 0089-0105  GBAABBBA
   33.5  25.3   8  3bczC 0055-0071  ABBAAABA
    8.1  15.8   7  3bczC 0135-0150  AAAAAAB
  108.6  44.8   3  3bczC 0253-0264  GBB
   16.0  21.2   3  3bdiA 0049-0060  AGB
  142.5  59.5   4  3bdiA 0092-0104  GBAB
  165.4  58.0   5  3bdiA 0139-0152  ABABB
   19.1  12.4   4  3bdiA 0167-0179  BBGB
  150.6  45.0   4  3bdvB 0066-0078  BABB
   24.1  20.5   2  3bdvB 0146-0156  GB
   37.8  31.8   3  3be6B 0084-0095  GBA
  147.4  36.2   3  3be6B 0104-0115  ABB
   27.1  59.1   3  3be6B 0213-0224  BBA
   22.0  17.2   6  3bedA 0023-0037  EAABBB
  155.0  24.4   4  3bedA 0054-0066  EBBB
  146.0  31.7   5  3bedA 0078-0091  AABAA
   35.2  24.5   2  3bemB 0156-0166  GB
  128.5  50.6   5  3bemB 0175-0188  GBBAA
  101.8  53.7   4  3bexA 0204-0216  EBBB
  118.0  42.2   3  3bf5B 0064-0075  GBB
  153.2  19.5   6  3bf5B 0089-0103  GBBAAA
    3.2  33.8   3  3bf5B 0153-0164  BAB
    9.9  36.1   2  3bf5B 0180-0190  BA
  165.2  32.8   8  3bf5B 0198-0214  GBABBABB
  145.3  37.5   4  3bf7A 0035-0047  AABB
  137.6  54.4   3  3bf7A 0215-0226  BAA
  159.2  17.1   5  3bfmA 0028-0041  GBBBG
  150.4   2.8   7  3bfmA 0076-0091  ABBAABB
  163.4  46.7   6  3bguA 0044-0058  AGBBAA
  144.7  40.5   3  3bgyB 0027-0038  BAA
   29.2  34.7   2  3bh0A 0090-0100  GB
  141.6  34.3   5  3bh0A 0172-0185  BBABB
   22.2  24.9   2  3bh0A 0215-0225  GB
   40.5  38.1   2  3bh7B 0257-0267  GB
  123.1  34.3   4  3bh7B 0316-0328  BGBB
   53.6  57.3   2  3bhdB 0039-0049  GB
  116.4  56.3   5  3bhnA 0039-0052  ABAAA
   37.2  35.8   2  3bhnA 0075-0085  BA
   40.5  28.8   8  3bhnA 0100-0116  BBBBAAAB
  120.7   8.1   7  3biyA 0022-0037  GBAABBB
   33.6  30.2   3  3biyA 0137-0148  GBA
   49.5  14.6   4  3biyA 0186-0198  GABA
   60.0  10.1   8  3bjeB 0055-0071  ABBBGABA
   29.1  24.1   2  3bjeB 0300-0310  GB
  137.7  32.9   3  3bjnA 0021-0032  GBB
   86.0  37.6   5  3bjqH 0168-0181  GBBBA
   12.0  56.5   3  3bjqH 0212-0223  GBA
   39.6  50.5   7  3bkwB 0033-0048  BBBABGB
   10.9   5.8   3  3bkwB 0059-0070  GBA
  140.5  15.7   5  3bkwB 0080-0093  EBABG
   36.9  35.1   2  3bkwB 0199-0209  GB
   14.6  16.2   4  3bkxB 0060-0072  EAAB
   24.8  12.7   2  3bkxB 0204-0214  GB
  129.6  39.1   6  3bl4A 0043-0057  EABBBB
  169.1  11.4   5  3bl4A 0097-0110  GBABB
   13.8  43.3   4  3blnA 0087-0099  BABA
   39.8  43.3   3  3blnA 0110-0121  AGB
   33.2  34.7   7  3blzI 0062-0077  BBBBAAB
  151.2  17.9  10  3bm1B 0029-0047  ABBBBGGAGB
  136.8  19.6   5  3bm3B 0176-0189  EAABB
    5.4  15.0   4  3bm3B 0201-0213  AGBA
  136.9  52.3   3  3bm7A 0046-0057  BAA
   91.6  14.5   4  3bmaC 0062-0074  GBAB
   51.2  52.8   2  3bmaC 0283-0293  GB
  137.5  26.2   5  3bmaC 0322-0335  AGBAB
   39.6  30.0   2  3bmvA 0124-0134  GB
   24.7  17.1   3  3bmvA 0245-0256  BBB
   37.2  23.9   2  3bmvA 0272-0282  GB
   10.9  41.8   3  3bmvA 0346-0357  BBE
    4.2  44.2   7  3bo6A 0100-0115  BAABABA
   10.4  16.3   3  3boeA 0008-0019  AGB
   23.6  10.6   3  3boeA 0080-0091  AGB
   27.7  33.9   2  3boeA 0131-0141  GB
   73.5  48.6   4  3boeA 0194-0206  GBBB
   64.0  34.8   8  3bonA 0228-0244  GABBBAAB
   21.5  32.5   5  3bosB 0043-0056  GAGBA
  123.8  34.5   3  3bosB 0074-0085  GBB
   34.9  37.2   4  3bosB 0130-0142  BABE
   73.5  55.3   1  3bpkB 0076-0085  G
   19.7  11.3   5  3bptA 0042-0055  BAABA
  169.5  53.2   4  3bptA 0095-0107  BABB
   33.7  46.1   3  3bq3A 0214-0225  GBA
  164.1  58.7  10  3bq9A 0131-0149  GABBAABBBA
   33.2  35.1   2  3bq9A 0169-0179  GB
  112.5  17.3   6  3bq9A 0196-0210  GBBGBB
   63.1  48.8   1  3bqwA 0141-0150  G
  147.2  49.1   5  3bqwA 0237-0250  AAAAA
   48.0  29.3   5  3bqxA 0022-0035  GBBBA
   34.9  49.8   2  3bqxA 0088-0098  GB
   26.1  41.2   3  3brcB 0087-0098  GBA
   29.3  32.0   2  3brsB 0031-0041  GB
   23.7  12.7   3  3brsB 0059-0070  GBA
   13.8  24.9   4  3brsB 0123-0135  AABE
  137.4  52.8   3  3brsB 0182-0193  BAA
   14.6  13.5   6  3brsB 0207-0221  GAAAAB
   24.9  31.0   6  3brsB 0257-0271  GBBBBA
   20.6  35.9   2  3bs4A 0043-0053  GB
  126.8  15.4   7  3bs4A 0128-0143  GAABGBB
   33.1  40.0   2  3bs4A 0199-0209  BA
   83.2  37.1   6  3bsoA 0148-0162  GBBBBB
   34.6  53.1   2  3bsoA 0229-0239  BA
   34.2  32.2   6  3bsuA 0022-0036  BGBBGB
   38.2  18.6   2  3bt3B 0038-0048  GB
   52.3  30.1   8  3bt7B 0024-0040  AAABABBB
  123.2   7.9   4  3bt7B 0143-0155  AGBB
   18.0  30.3   5  3bt7B 0205-0218  BGBBE
   18.9  13.8   4  3bt7B 0227-0239  AABA
  120.6  15.2   4  3bt7B 0253-0265  GBAA
   30.2  45.0   2  3bt7B 0313-0323  BA
   33.6  43.6   4  3btpA 0294-0306  EAAB
  159.6   2.2   5  3buxD 0257-0270  AABBG
  132.6  31.4   5  3bvxA 0115-0128  BAABB
   24.6  28.3   4  3bvxA 0213-0225  AGBA
   76.9  52.8   6  3bvxA 0387-0401  GABBBB
  131.1  38.5   4  3bw6A 0049-0061  BBBG
   55.6  45.7   4  3bwhA 0196-0208  AAGG
   19.9  49.7   2  3bwvB 0078-0088  AB
   16.4  30.4   8  3bwwA 0015-0031  BABAAABA
  107.1  47.2   4  3bwwA 0082-0094  GBBB
  118.4  57.1   3  3bwwA 0127-0138  GBB
  148.0  39.2   3  3bwxA 0246-0257  BBG
    7.7  48.4   3  3by8A 0049-0060  GBA
  131.6  16.4   3  3by8A 0086-0097  GBB
    8.5  46.3   3  3by9B 0065-0076  GBA
  147.7  13.0   4  3by9B 0106-0118  AGBB
   66.7  23.9   7  3by9B 0152-0167  ABBBAAB
   12.8  31.4   5  3bypA 0018-0031  BGABA
  120.5  14.0   3  3bypA 0068-0079  BBG
   66.6  30.9   6  3byqB 0067-0081  EAAABA
  105.0  30.9   8  3byqB 0105-0121  GGBABBBB
   21.7  44.3   5  3bywB 0093-0106  BBAAB
  168.7  55.9   8  3bzcA 0317-0333  BBBAEBBB
   49.7  40.2   3  3bzcA 0377-0388  GBA
   11.4  35.2   3  3c0fB 0024-0035  AAE
   51.1  31.3   3  3c0fB 0061-0072  GBA
  117.1  11.4   3  3c0wA 0178-0189  GBB
   56.9  40.2   5  3c19A 0079-0092  GBABB
   37.6  22.7   2  3c19A 0159-0169  GB
  118.6  49.7   3  3c1aB 0026-0037  BAA
   12.5  16.2   5  3c1aB 0061-0074  BAABA
   20.7  21.3   2  3c1aB 0087-0097  GB
  119.6  35.4   3  3c1aB 0114-0125  GBB
   48.0  13.6   5  3c1aB 0179-0192  GBBBA
  124.0  39.2   3  3c1yB 0049-0060  GBB
   24.7  14.4   4  3c1yB 0087-0099  ABBE
   16.2  20.3   2  3c1yB 0134-0144  GB
   11.1  48.4   3  3c24A 0028-0039  BAB
   26.9  13.3   7  3c24A 0083-0098  AABBBGB
   12.3  36.6   5  3c26A 0108-0121  BGABA
   58.4  53.4   2  3c26A 0133-0143  GB
   38.6  37.6   2  3c2eA 0060-0070  GB
   22.2  25.8   4  3c2eA 0127-0139  GBAB
  128.8  32.7   5  3c2eA 0191-0204  EAABB
   26.3  12.0   3  3c2eA 0213-0224  GBA
   21.8  20.1   4  3c2qB 0156-0168  GABA
  114.5  48.0   3  3c2qB 0232-0243  GBB
   29.0  50.9   3  3c2qB 0267-0278  ABA
   29.5  15.5   6  3c2qB 0286-0300  ABBAAB
   21.8  14.8   5  3c2qB 0310-0323  GBAAB
   17.5  39.0   8  3c37A 0051-0067  BABBABBB
   36.7  34.4   4  3c3dC 0115-0127  GBAB
  113.0  25.2   7  3c3dC 0147-0162  AAGGABB
   59.1  55.5   2  3c3dC 0178-0188  BA
   26.0  18.9   5  3c3dC 0247-0260  AAABA
   31.9  28.8   2  3c3dC 0270-0280  GB
   32.7  38.1   3  3c3pA 0050-0061  GBA
   27.1   7.2   6  3c3pA 0071-0085  ABBAAB
   50.6  48.7   3  3c3yB 0064-0075  GBA
    7.5  19.9   5  3c3yB 0086-0099  BBAAB
    8.4  13.6   4  3c4aA 0017-0029  BAAB
   39.7  44.2   2  3c4aA 0106-0116  GB
  130.0  39.4   8  3c4aA 0226-0242  AAAAEABB
  152.8   5.4   5  3c4nB 0053-0066  BAABB
  144.4  27.7   6  3c4nB 0106-0120  AGBBBB
   31.0  15.0   6  3c5eA 0048-0062  GABBBB
   19.7  55.4   8  3c5eA 0087-0103  AAGBBBGB
   29.5  27.3   2  3c5eA 0117-0127  GB
   39.5  32.6   3  3c5eA 0140-0151  GBA
   28.3  20.2   5  3c5eA 0161-0174  BAABA
   23.3  17.7   2  3c5eA 0267-0277  GB
   27.9  16.9   5  3c5eA 0289-0302  ABBBA
   66.6  45.0   4  3c5eA 0341-0353  GBBB
  144.9  29.2   6  3c5vA 0100-0114  EABBBB
  163.5  40.5   4  3c5vA 0236-0248  BBBB
  112.7  48.6   4  3c6aA 0110-0122  GGBB
   32.3  39.1   2  3c6kB 0043-0053  GB
   14.5   4.2   4  3c6kB 0220-0232  AGBA
  118.7  41.2   5  3c6kB 0343-0356  ABABB
   25.2  25.5   2  3c70A 0024-0034  GB
  142.9  40.7   6  3c70A 0062-0076  BBBGBB
    7.8  40.2   7  3c70A 0119-0134  BABAEAB
   20.7  11.2   4  3c70A 0216-0228  BBBA
  145.2  46.1   4  3c7aA 0017-0029  ABBG
   24.2   3.3   7  3c7aA 0098-0113  AABBAAB
   42.8   8.1   4  3c7aA 0183-0195  EABB
   21.2  27.7   4  3c7mA 0042-0054  AAAB
  123.4  43.3   3  3c85C 0057-0068  EBA
  127.4  20.3   3  3c85C 0077-0088  GBB
   32.8  46.9   7  3c85C 0095-0110  ABAGABA
    2.4  14.5   4  3c85C 0124-0136  GBAB
    8.0  11.2   3  3c85C 0146-0157  GBA
   20.7  57.3   2  3c8cB 0055-0065  BA
  102.5  31.0   5  3c8dB 0219-0232  GABBB
   23.9  20.4   6  3c8dB 0291-0305  BAAABA
   11.8  33.1   8  3c8dB 0325-0341  GABBABGB
   14.6  29.5   5  3c8lB 0070-0083  ABABE
  112.7  12.6   5  3c8wC 0051-0064  ABBBG
  114.7  20.9   4  3c8yA 0156-0168  GAGA
    9.1  52.9   4  3c8yA 0214-0226  BAAB
   12.4  15.8   3  3c8yA 0255-0266  GBA
  124.1  34.8   3  3c8zB 0069-0080  GBB
   32.0  33.7   6  3c8zB 0115-0129  GBBBBA
   57.4  23.8   5  3c8zB 0236-0249  EAABA
   34.0  19.1   7  3c8zB 0265-0280  GBABABA
   22.0  19.2   3  3c96A 0021-0032  GBE
   29.0  20.2   2  3c9fA 0053-0063  GB
   41.4  22.6   5  3c9fA 0189-0202  ABBBA
    3.2  21.5   5  3c9fA 0220-0233  ABAAB
   72.6  35.9   8  3c9fA 0517-0533  GBBBABBB
   17.1  14.4   4  3c9hA 0052-0064  BAAB
  140.8  32.3   7  3c9hA 0160-0175  AAAABGA
   15.1  13.7   4  3c9hA 0220-0232  GABA
  128.9  38.7   3  3c9hA 0240-0251  BAA
   34.2  23.2   2  3c9uA 0106-0116  GB
   58.8  33.9   2  3c9uA 0142-0152  GB
   21.6  34.2   2  3c9uA 0232-0242  BA
   83.0  48.9   1  3c9uA 0254-0263  G
  113.7  25.8   3  3ca8A 0056-0067  GBB
  146.5  37.5   7  3ca8A 0134-0149  BBBBBAB
   28.4  25.2   2  3caiA 0189-0199  GB
  143.3  57.4   3  3caiA 0316-0327  BAA
  135.6  48.0   7  3caiA 0368-0383  GAAABGE
  126.6  34.5   3  3canA 0026-0037  GBB
   23.1  36.1   3  3canA 0048-0059  ABA
  134.3  36.7   3  3canA 0086-0097  GBB
    9.1  12.6   6  3canA 0116-0130  BABBBA
  131.6  16.8   3  3canA 0169-0180  GBB
   38.6  41.5   3  3cawA 0117-0128  GBA
   23.6  28.1   2  3cawA 0143-0153  GB
   29.6  24.0   2  3cawA 0239-0249  GB
   29.2  48.6   2  3cbnA 0126-0136  GB
   55.1  26.7   5  3cbwA 0061-0074  GBBBA
   37.2  20.6   2  3cbwA 0100-0110  GB
  117.2  46.7   3  3cbwA 0160-0171  GBB
  148.4  41.8   6  3cbwA 0208-0222  AAGBAA
  133.9  31.6   4  3cbwA 0261-0273  AGBB
   56.8  45.7   3  3cc1A 0040-0051  GBA
   36.1  24.4   2  3cc1A 0101-0111  GB
   43.0  42.3   3  3cc1A 0171-0182  GBA
    4.5   5.3   5  3cc1A 0203-0216  AGBBB
  106.1  39.3   3  3cc1A 0306-0317  GBB
   12.9  21.1   3  3cc8A 0047-0058  AGB
    9.0  16.3   3  3cc8A 0067-0078  ABA
   94.5  58.3   1  3cc8A 0170-0179  G
   19.9  33.0   3  3ccdB 0023-0034  BAB
   24.0  47.2   6  3ccfB 0048-0062  GBBBGB
    7.1  23.9   3  3ccfB 0072-0083  AGB
  153.0   6.0   5  3ccfB 0093-0106  BAABB
   30.7  46.5   8  3cddE 0099-0115  BBBABAAG
  104.9  50.2   3  3cddE 0125-0136  GBB
   27.3  19.3   3  3cddE 0160-0171  AGB
   18.2  11.7   8  3ce8A 0038-0054  ABAABAEB
   22.2  21.9   5  3ce8A 0096-0109  AABBB
   19.9  34.1   3  3ce9D 0054-0065  AGB
   17.0  32.4   7  3ce9D 0078-0093  ABBAABA
  126.5  20.9   3  3ce9D 0106-0117  GBB
   56.5  57.6   6  3cebA 0110-0124  AAEABA
  134.5  56.1   3  3cetA 0078-0089  EAB
   62.0  54.0   3  3cetA 0269-0280  GBA
   12.4  33.5   3  3cetA 0288-0299  AAB
   17.5  17.4   3  3ceuB 0020-0031  GBA
  147.6  20.3   6  3ceuB 0135-0149  GABBAA
    6.9  13.7   6  3cf4A 0260-0274  GAAAAB
   16.0  20.3   4  3cf4A 0306-0318  GABA
  110.0  42.6   3  3cf4A 0330-0341  GBB
   20.4  37.5   2  3cf4A 0538-0548  GB
  116.7  38.1   3  3cf4A 0643-0654  GBB
   28.6  26.5   3  3cf4A 0766-0777  AGB
   28.8  26.3   2  3cg4A 0025-0035  GB
  134.5  17.4   5  3cg4A 0071-0084  GAABG
  135.8  31.8   3  3cg6A 0070-0081  GBB
   25.8  42.1   5  3cggB 0038-0051  BBBGB
   28.2  35.8   2  3cggB 0062-0072  GB
   11.8   6.7   4  3cggB 0082-0094  BAAB
   92.7  57.3   1  3cggB 0160-0169  G
   20.8  33.0   4  3cgxA 0043-0055  ABBB
   15.2  43.7   4  3cgxA 0068-0080  EAAB
   21.3  30.4   3  3cgxA 0096-0107  GBA
   10.1  19.7   4  3cgxA 0123-0135  AABA
  136.8  34.9   4  3cgxA 0173-0185  AGBB
  143.0  31.5   4  3ch4B 0030-0042  EAAA
   35.3  58.8   2  3chmA 0101-0111  BA
   13.5  47.5   3  3ci6B 0035-0046  GBA
  124.0  40.6   3  3ci6B 0083-0094  GBB
   73.3  53.1   2  3cihA 0631-0641  AG
   34.3  12.9   4  3cijB 0024-0036  BAAB
   44.2  21.0   8  3cijB 0066-0082  BAAABABB
   11.4   7.9   4  3cijB 0194-0206  GABA
   19.7  22.4   2  3cijB 0210-0220  GB
  109.7  35.1   2  3cimA 0021-0031  BB
   18.9  40.0   4  3cimA 0061-0073  BBGB
   32.9  51.7   3  3cinA 0129-0140  GBA
  118.1  44.1   2  3cinA 0181-0191  GE
  106.8  48.8   2  3cinA 0206-0216  AG
   39.3  46.4   2  3cinA 0234-0244  GB
   32.8  39.9   3  3citA 0039-0050  GBA
   19.0  29.0   3  3cjmA 0042-0053  BBE
   29.8  48.7   7  3cjmA 0088-0103  GABBAAB
   21.6  53.7   3  3cjpB 0020-0031  GBA
  145.1  43.4   4  3cjpB 0078-0090  BAAA
  121.1  32.3   5  3cjpB 0136-0149  BGGBB
  143.5  17.6   5  3cjpB 0164-0177  BAABB
  134.2  39.3   3  3cjpB 0189-0200  BAA
   25.4  58.2   7  3cjsB 0039-0054  AAAAEAB
  125.7  22.9   6  3ck6E 0056-0070  BABBBB
   25.8  25.1   2  3ckjA 0094-0104  GB
   25.6  48.7   4  3ckjA 0124-0136  BABA
   10.4  29.9   6  3ckjA 0153-0167  BBAGBA
   64.8  27.9   9  3ckjA 0281-0298  GBBBAGBBB
   17.8  17.1   4  3ckkA 0062-0074  BAAB
  106.6  38.2   8  3ckkA 0090-0106  BAAEEGAA
   68.9  40.5   4  3ckkA 0212-0224  GBBB
  158.6  15.5   6  3ckmA 0025-0039  EABABB
   52.4  44.5   3  3ckmA 0052-0063  GBA
   54.2  19.4   5  3ckmA 0117-0130  GBBGB
   67.2  41.8   4  3ckmA 0147-0159  GBBB
   31.0  40.7   6  3ckmA 0168-0182  BBAABA
   17.6  15.3   6  3ckmA 0193-0207  AABAAB
   31.7  28.8   4  3ckmA 0276-0288  BBGB
  157.6  47.7   5  3cl5A 0283-0296  BBBAA
   43.6  23.3   4  3cl6B 0088-0100  GBBB
   26.2  38.6   2  3cl6B 0114-0124  GB
  106.4  41.6   4  3cl6B 0242-0254  AABB
  161.5  53.4   3  3cl6B 0276-0287  BBG
   82.4  52.9   1  3clmA 0006-0015  G
  164.8  18.4   4  3clmA 0126-0138  GBAA
  128.3  32.0   3  3clmA 0151-0162  GBB
  126.7   5.8   8  3clmA 0183-0199  GBBAAABB
  148.0  11.3   5  3clmA 0271-0284  ABBBG
   16.3  19.9   4  3cloA 0035-0047  AAGB
  160.4  45.9   5  3clqB 0243-0256  BGBBG
  108.7  37.1   4  3clwB 0115-0127  GBBB
  127.4  38.7   4  3clwB 0168-0180  AGBB
   46.4  10.2   4  3clwB 0216-0228  GBBB
    7.0  11.2   5  3clwB 0296-0309  AGAGB
   27.8  32.3   4  3clwB 0343-0355  AGBA
  156.6  56.4   5  3clwB 0396-0409  ABBBG
   26.0  25.9   6  3cm3A 0047-0061  BABBBA
  120.1  32.8   3  3cm3A 0102-0113  GBB
  118.6  11.6   5  3cmbD 0061-0074  ABBBG
  121.7   9.4   3  3cmbD 0133-0144  GBB
    8.0   2.9   4  3cnbC 0026-0038  BAAB
   22.4  27.2   3  3cnbC 0048-0059  GBA
   10.9  29.9   7  3cnbC 0073-0088  BAAAAAB
   13.8  24.8   3  3cnbC 0100-0111  GBA
   32.8  34.0   2  3cneD 0023-0033  GB
   26.8  45.2   2  3cneD 0098-0108  GB
   26.6  19.6   3  3cniA 0049-0060  GBA
  105.7  19.5   3  3cniA 0067-0078  GBB
   51.5  43.3   2  3cnyB 0062-0072  GB
   39.7  27.3   3  3cnyB 0097-0108  GBA
   37.7  27.7   2  3cnyB 0148-0158  GB
  123.1  28.2   4  3co5B 0020-0032  BABB
   20.6  29.5   3  3co5B 0069-0080  BGB
   32.8  31.1   4  3co5B 0098-0110  AAGB
   39.3  39.6   2  3covA 0026-0036  GB
  174.8  52.5   3  3covA 0052-0063  BBG
   29.2  24.7   3  3covA 0092-0103  GBA
   22.8  38.6   3  3covA 0146-0157  GBA
   28.0  19.3   4  3covA 0171-0183  GBBB
  137.9  47.2   3  3covA 0237-0248  BBG
   25.6  11.7   5  3cpxC 0048-0061  BABBB
  148.1  34.9   5  3cpxC 0250-0263  ABABB
    2.7  15.9   5  3cpxC 0273-0286  BABBB
   20.8  33.3   5  3cq1A 0065-0078  BBGBA
   39.1  31.0   5  3cqbA 0034-0047  GBBBB
   35.2  27.2   2  3cqbA 0091-0101  GB
   13.9  47.1   3  3cqjA 0037-0048  GBA
   53.8  29.9   2  3cqjA 0073-0083  GB
   28.8  31.6   3  3cqjA 0115-0126  GBA
   35.2  28.8   2  3cqjA 0154-0164  GB
  148.4  20.0   4  3cqjA 0181-0193  GBAA
  117.8  20.2   5  3cqjA 0248-0261  GBABB
  139.6  49.9   3  3crrA 0022-0033  ABB
   28.5  25.1   2  3crrA 0088-0098  GB
   25.4  34.5   2  3crvA 0016-0026  GB
   21.1  36.2   2  3crvA 0041-0051  BA
  156.7  10.1   9  3crvA 0063-0080  ABBBBEBBB
   32.5  37.5   2  3crvA 0143-0153  BA
  154.5  52.2   7  3crvA 0162-0177  BBBAGAA
   27.4  57.5   3  3crvA 0280-0291  GAB
  160.7  42.0   6  3crvA 0329-0343  AGBABB
   18.3  22.7   3  3crvA 0386-0397  BAB
  174.2  34.9   5  3crvA 0406-0419  ABABB
   37.6  23.9   7  3crvA 0427-0442  AAAAEBB
   50.5  44.0   5  3crvA 0536-0549  GBAAB
   32.6  19.0   5  3cryA 0028-0041  ABAAB
   14.2   2.4   5  3ct6B 0019-0032  ABAAB
   14.4  53.3   4  3ct6B 0050-0062  BABA
   29.4  27.7   3  3ct6B 0075-0086  BAB
   47.6  47.9   2  3ct8A 0040-0050  GB
  114.6  40.0   3  3ct9A 0039-0050  GBB
   48.2  34.5   6  3ct9A 0116-0130  ABBBAB
  149.9  14.9   4  3ct9A 0262-0274  BABB
   77.8  56.9   4  3ct9A 0292-0304  GBBB
   40.9  28.8   2  3ctpA 0084-0094  GB
  133.9  25.0   4  3ctpA 0165-0177  GBAB
  114.1  40.5   3  3ctpA 0196-0207  GBB
   11.6  20.5   8  3ctpA 0248-0264  GBBBAAAB
   11.2  47.6   7  3ctpA 0297-0312  GBBBBBB
   55.9  38.1   4  3cu2B 0032-0044  AGBA
   33.3  17.8   3  3cu2B 0086-0097  GBA
   38.1   8.5   5  3cu2B 0140-0153  AAABA
   26.6  22.3   7  3cu2B 0200-0215  AEGBBBA
   37.7  51.1   6  3cu3A 0065-0079  BAABGB
   26.1   9.1   4  3cuzA 0102-0114  BBBA
   55.8  23.4   7  3cuzA 0230-0245  GBBBGAB
  144.4  58.6   3  3cuzA 0259-0270  AAA
   16.0   7.6   2  3cuzA 0316-0326  GB
  134.0  43.9   4  3cuzA 0428-0440  GBAB
   99.1  46.7   4  3cvjC 0035-0047  AGBB
   21.8  40.0   6  3cvjC 0099-0113  GBBAAB
   21.6  26.1   2  3cvjC 0129-0139  GB
   32.4  46.7   2  3cvoB 0025-0035  BA
    9.5  25.8   4  3cvoB 0043-0055  BBGB
   45.1  20.6   7  3cvoB 0068-0083  BBBBBGB
   39.2  31.7   8  3cvoB 0111-0127  BBGBBBBA
  134.3  27.4   5  3cvoB 0137-0150  ABABB
   27.1  21.1   5  3cvzC 0069-0082  BBBGB
   24.0   9.4   5  3cwcB 0027-0040  ABAAB
   36.2  26.4   2  3cwcB 0054-0064  GB
   42.3  24.9   4  3cwcB 0121-0133  AGBA
   45.6  46.6   2  3cwcB 0147-0157  GB
   37.8  28.4   2  3cwcB 0259-0269  GB
   36.1  44.9   2  3cwcB 0282-0292  BA
  129.1  33.1   3  3cwcB 0313-0324  GBB
   38.5  32.6   2  3cwfB 0042-0052  GB
   25.4  53.6   2  3cwnB 0025-0035  AB
   28.0  25.7   3  3cwnB 0042-0053  GBA
  134.5  28.4   5  3cwnB 0102-0115  ABABB
  116.6  39.1   3  3cwnB 0164-0175  GBB
   10.3   7.5   3  3cwnB 0185-0196  GBA
   17.5  23.5   4  3cwnB 0231-0243  GBAB
   27.5   4.4   4  3cwnB 0251-0263  BGBA
   47.6  33.4   3  3cwwA 0099-0110  AGB
   90.9  45.8   1  3cwwA 0580-0589  G
   27.7  42.0   7  3cwwA 0790-0805  AAAGABA
   51.0  37.8   2  3cx5L 0058-0068  GB
   21.9  17.4   5  3cx5L 0277-0290  AGABA
   35.8  21.7   5  3cymA 0106-0119  GBBBA
   23.9  19.9   5  3cypD 0027-0040  BBAAB
   59.0  54.7   2  3czqB 0078-0088  GB
  155.5  39.7   6  3czqB 0103-0117  ABBAAA
   25.6  41.0   7  3czqB 0133-0148  ABBBBGB
  143.5  48.3   6  3czqB 0241-0255  BBAABB
   32.3  24.4   2  3czxB 0040-0050  GB
    9.9  29.4   2  3czxB 0065-0075  BA
   28.6  33.8   2  3czxB 0134-0144  GB
  175.7  37.8   7  3d00A 0037-0052  ABBBGBB
   13.3  13.6   6  3d03C 0032-0046  BABBBA
  156.0  57.4   5  3d03C 0063-0076  ABABB
  140.8  35.9   4  3d03C 0141-0153  EABB
  138.7  48.6   3  3d03C 0179-0190  BAA
   37.2  31.4   2  3d0kA 0076-0086  GB
  128.2  34.0   7  3d0kA 0129-0144  GABAGAB
   32.4  51.9   8  3d0kA 0154-0170  ABBAAABA
   42.9  26.8   6  3d0kA 0250-0264  GBBBAB
  146.2   6.5   4  3d1cA 0021-0033  GBAB
   26.1  31.6   2  3d1cA 0183-0193  GB
   35.9  45.8   2  3d1lB 0027-0037  GB
   19.9  11.3   2  3d1lB 0049-0059  GB
   21.7  19.1   7  3d1lB 0084-0099  BGBBAAB
  151.8  16.4   4  3d1lB 0153-0165  ABAB
  161.0  18.4   5  3d1pA 0108-0121  AGBAB
   24.2  53.1   4  3d1rA 0041-0053  ABBB
   25.2  31.7   2  3d1rA 0173-0183  GB
    5.5  20.3   8  3d1rA 0191-0207  ABAABABA
   38.8  30.4   2  3d1rA 0220-0230  GB
   25.4  54.4   5  3d2lD 0025-0038  BBBGB
    4.5  40.7   3  3d2lD 0047-0058  AAB
   26.5  11.2   4  3d2lD 0072-0084  GBBB
   96.4  58.1   1  3d2lD 0208-0217  G
  148.5  46.9   7  3d30A 0041-0056  BBGAABG
  103.1  20.2   3  3d32B 0021-0032  BAA
   29.6  58.9   8  3d32B 0065-0081  GBBBGBBB
  152.8  14.4   7  3d37A 0117-0132  ABAABAB
   58.4  27.6   2  3d37A 0157-0167  GB
   19.1  27.9   3  3d3bJ 0031-0042  AGB
  130.4  34.5   6  3d3bJ 0068-0082  BBBBBG
   11.1  35.3   3  3d3kC 0105-0116  AGB
    7.4  48.3   4  3d3kC 0132-0144  ABAB
  123.2  44.4   3  3d3kC 0181-0192  GBB
   12.3  27.9   2  3d3oA 0016-0026  GB
   50.3  50.7   1  3d3oA 0105-0114  G
   19.7  12.2   2  3d3sC 0148-0158  GB
   32.0  46.5   3  3d3yA 0065-0076  GGB
  145.8  50.7   3  3d40A 0058-0069  BGA
  128.9  18.9   3  3d40A 0108-0119  GBB
   30.7  33.0   2  3d40A 0141-0151  GB
  160.9   4.2   7  3d40A 0171-0186  AAABBEB
   34.8  37.9   2  3d40A 0241-0251  GB
   47.0  26.0   4  3d4eA 0048-0060  EBBA
   28.4  21.3   4  3d4eA 0122-0134  EBBA
  113.0  29.7   3  3d4uB 0059-0070  EBG
   30.4  24.7   2  3d59A 0119-0129  GB
   13.6  18.2   5  3d59A 0234-0247  BAABA
  145.5  28.4   5  3d6wB 0047-0060  BBAAA
   23.7  37.0   4  3d79A 0151-0163  BABE
   31.5  28.9   4  3d7aA 0025-0037  BBGB
    6.8  43.7   3  3d7lE 0019-0030  AAB
   53.7  10.3   7  3d7lE 0138-0153  AABBGGB
  136.1  15.1   5  3d7lE 0186-0199  BABBG
   25.1  26.5   2  3d7rB 0121-0131  GB
    4.7  45.7   6  3d7rB 0183-0197  GBBBBA
  121.9  37.0   3  3d7rB 0278-0289  GBB
   35.6  50.7   3  3d8pA 0127-0138  AGB
  102.6  59.7   6  3da8B 0027-0041  BBEABA
  120.7  35.0   3  3da8B 0054-0065  GBB
   29.3  38.5   4  3da8B 0082-0094  AGBA
   36.4  23.2   3  3da8B 0132-0143  GBA
   32.1  39.1   2  3daoA 0049-0059  GB
   27.2  37.5   4  3daoA 0071-0083  AAAB
   23.4  28.6   3  3daoA 0113-0124  AAB
  128.0  20.2   3  3daoA 0143-0154  GBB
   14.0  35.7   2  3daoA 0240-0250  BA
   15.4  39.1   2  3daoA 0257-0267  BA
   17.7  24.8   5  3db2B 0058-0071  BAABA
   19.5  30.5   3  3db2B 0083-0094  AGB
  136.6  28.0   3  3db2B 0111-0122  GBB
  102.4  58.3   5  3db7A 0083-0096  BAABB
   50.8  14.4   5  3dc7C 0045-0058  GBABB
   46.1  24.3   6  3dc7C 0073-0087  BBAABA
  157.5  13.3   5  3dc7C 0121-0134  BAABB
  124.1  32.8   3  3dc7C 0168-0179  GBB
   60.9  45.3   4  3dcmX 0097-0109  GBBB
  145.2  28.9   4  3dcmX 0126-0138  BABB
  152.7  27.0   6  3ddcB 0144-0158  EABAAA
   33.3  41.3   2  3dddA 0113-0123  BA
   50.9  46.8   3  3dddA 0229-0240  GBA
  158.5  27.8   7  3ddtC 0030-0045  BAAAABB
  125.6  29.4   5  3df6B 0014-0027  GABAB
   35.7  56.1   4  3df6B 0037-0049  EBBA
   13.7  49.1   3  3df7A 0031-0042  AAB
   22.9  39.4   3  3df7A 0063-0074  ABA
  141.2  47.3   9  3df7A 0264-0281  GBBBABBBB
   26.3  36.9   2  3dffA 0029-0039  GB
   25.0  21.3   2  3dffA 0081-0091  GB
   36.3  42.0   3  3dffA 0142-0153  GBA
  131.9  26.1   3  3dffA 0173-0184  GBB
   30.3  39.0   2  3dfuB 0023-0033  GB
   23.3   8.7   5  3dfuB 0059-0072  BBBGB
   31.3  33.0   2  3dfuB 0084-0094  GB
  153.5  31.0   5  3dfzA 0046-0059  AAGEG
   38.7  54.1   3  3dfzA 0069-0080  GAB
   29.8   9.3   6  3dfzA 0105-0119  ABBAAB
   34.0  45.6   2  3dhaA 0226-0236  GB
   37.8  42.3   3  3dhuD 0037-0048  GBA
   33.2  24.0   2  3dhuD 0091-0101  GB
   35.1  23.8   4  3dhuD 0187-0199  BAAB
   21.0  26.4   3  3dhuD 0221-0232  ABA
    8.9  43.2   6  3dhuD 0257-0271  ABBAAB
   41.9  37.2   2  3dhxB 0040-0050  GB
   28.0  38.3   2  3dhxB 0083-0093  GB
   38.1  31.1   5  3dj1A 0093-0106  BAABA
  153.1   8.5   4  3djeB 0023-0035  GBAB
   45.2  58.3   2  3djeB 0169-0179  GB
    4.8  56.6   8  3djeB 0218-0234  ABBAGGAB
  137.0  26.9   3  3dk9A 0037-0048  GBB
   32.3  36.3   2  3dk9A 0116-0126  GB
   45.8   8.2   6  3dk9A 0177-0191  BABBBA
   25.5  38.2   2  3dk9A 0204-0214  GB
   35.1  42.8   2  3dk9A 0236-0246  GB
   15.7  18.5   3  3dkrA 0085-0096  ABA
   24.5  30.6   5  3dkrA 0108-0121  BBGBA
   12.8  50.5   3  3dkrA 0177-0188  BAB
   29.2   9.2   4  3dkrA 0205-0217  AABA
   40.4  54.4   5  3dlcA 0035-0048  GBABE
   15.9  11.8   3  3dlcA 0059-0070  BAB
  129.5  18.5   5  3dlcA 0084-0097  GAAAA
  146.0   5.4   4  3dlcA 0188-0200  GBAB
  152.6  48.5   6  3dliC 0033-0047  ABGBAB
  114.6  21.7   3  3dliC 0057-0068  GBB
  146.5  34.3   4  3dliC 0075-0087  AABB
   63.3  58.3   2  3dliC 0169-0179  GB
   28.6  36.6   2  3dluD 0039-0049  GB
  134.4  25.9   3  3dmeA 0021-0032  GBB
   40.4  14.0   5  3dmeA 0108-0121  GBAAB
   50.0  54.7   2  3dmeA 0158-0168  GB
  137.1  44.3   9  3dmeA 0293-0310  ABAABBBGA
   33.6  10.1   7  3dmgA 0035-0050  ABBBBEA
   35.7  28.8   8  3dmgA 0222-0238  EAAAABGB
   28.3  38.0   2  3dmgA 0249-0259  GB
   15.4  22.1   4  3dmgA 0273-0285  GBBB
   56.9  44.6   3  3dmgA 0349-0360  GBB
  122.1  37.4   3  3dmnA 0055-0066  GBB
  147.2  19.1   4  3dmnA 0078-0090  AGBB
   41.7  37.0   5  3dmyA 0028-0041  BAABA
   21.5  23.7   2  3dmyA 0054-0064  GB
   95.1  58.9   3  3dmyA 0130-0141  GBB
   16.7  13.9   5  3dmyA 0163-0176  BAABA
  149.4  25.1   3  3dmyA 0192-0203  GBB
    7.9  40.3   6  3dmyA 0239-0253  GBABBB
  136.8  53.6   3  3dmyA 0320-0331  BAA
   31.3  14.4   7  3dmyA 0355-0370  BBAABBB
   30.4  33.9   2  3dmyA 0388-0398  GB
  141.7  32.6   3  3dmyA 0442-0453  GBB
   70.8  50.5   2  3dnhB 0080-0090  BA
   41.1  47.8   1  3dnjA 0042-0051  G
   38.8   2.9   4  3dnjA 0069-0081  GBAB
   27.9  38.0   2  3dnpA 0033-0043  GB
  135.4  39.2   5  3dnpA 0055-0068  GAGBB
   11.1  26.8   3  3dnpA 0096-0107  BBB
   44.5  32.3   7  3dnpA 0147-0162  ABBBBBA
  104.8  25.9   3  3dnpA 0175-0186  BAA
   22.4  30.9   2  3dnpA 0231-0241  BA
   33.5  42.9   2  3dnsA 0095-0105  GB
   46.7  27.2   2  3dnxA 0022-0032  GB
   12.3  37.9   2  3dnxA 0073-0083  BA
  129.6  56.3   3  3do8A 0022-0033  EAA
  103.2  40.3   5  3do8A 0061-0074  GBBBB
   38.8   5.9   5  3do8A 0105-0118  GBBBB
    8.2  23.5   4  3douA 0039-0051  AABA
   25.4  34.8   4  3dp7B 0172-0184  AGBA
   32.2   4.5   4  3dp7B 0195-0207  BAAB
   11.2  18.8   6  3dp7B 0270-0284  ABBAAB
   87.0  55.9   1  3dp7B 0327-0336  G
    6.4  34.7   4  3dqpA 0016-0028  ABAB
   24.0  43.6   6  3dqpA 0054-0068  AABGBA
   47.9  29.2   3  3dqpA 0091-0102  GBA
   13.3  20.9   3  3dqpA 0135-0146  BAB
   22.0  13.1   5  3dr5A 0072-0085  BBAAB
   12.7   4.7   4  3drfA 0264-0276  GABA
  121.4  26.9   3  3drfA 0345-0356  GGA
   47.2  35.6   2  3drfA 0431-0441  GB
   26.7  55.1   9  3drfA 0453-0470  BBAEBAABA
  123.9  16.4   6  3ds8A 0024-0038  AGABAB
   73.7  31.1   7  3ds8A 0110-0125  AABAABB
   23.3  59.6   5  3ds8A 0162-0175  BBAAB
   46.9  36.2   7  3ds8A 0196-0211  AABGABA
  161.1  32.7   6  3ds8A 0236-0250  BBBABB
    8.7  18.7   3  3dsdA 0034-0045  GBA
  108.8  51.2   3  3dsdA 0069-0080  GBB
   23.0  37.5   5  3dsdA 0290-0303  BBAAB
   15.1  39.9   4  3dsdA 0315-0327  BBBA
   27.6  37.9   2  3dtdI 0122-0132  BA
   35.7  42.4   8  3dtnA 0033-0049  BBBABABB
   23.2  17.4   4  3dtnA 0060-0072  BAAB
  166.3  12.9   5  3dtnA 0083-0096  BGBAA
   44.2  52.2   2  3dtnA 0199-0209  GB
   17.1  15.3   7  3dtyA 0075-0090  ABAABBA
   20.6  25.9   2  3dtyA 0103-0113  GB
  113.6  40.2   3  3dtyA 0130-0141  GBB
   43.9  40.3   4  3dtyA 0213-0225  BAAB
   40.7  45.0   5  3dtzE 0128-0141  BBBBA
   21.9  16.6   7  3dtzE 0167-0182  BAAABGB
  119.0  40.9   3  3dupA 0109-0120  GBB
   49.2  48.3   3  3duwA 0052-0063  GBA
   18.0  10.5   6  3duwA 0073-0087  ABBBAB
  136.2  14.4   5  3duwA 0101-0114  GAAAA
   51.1  18.4   7  3duwA 0123-0138  BABBBBA
  171.8  34.2   4  3duwA 0151-0163  BBBG
  123.9  55.2   3  3duwA 0191-0202  BAA
   19.3  35.2  10  3dvoA 0172-0190  GBBBBBBBBA
  125.6  24.3   6  3dvoA 0262-0276  GBBBBB
  130.5  59.0   4  3dwoX 0034-0046  BABB
   74.0  53.3   2  3dx5A 0055-0065  GB
   55.7  51.5   3  3dx5A 0091-0102  GBA
   40.2  30.7   2  3dx5A 0130-0140  GB
  162.6   3.3   4  3dx5A 0157-0169  GBAA
    8.1  30.5   4  3dx5A 0239-0251  ABAB
   15.1  10.4   5  3dxiB 0029-0042  ABBBA
    4.8  14.0   3  3dxiB 0066-0077  BAB
   13.3  15.4   5  3dxiB 0092-0105  BGABA
   14.7  23.9   2  3dxiB 0121-0131  GB
   21.5  25.8   5  3dxiB 0148-0161  AAABA
  142.3  28.8   4  3dxiB 0179-0191  BABB
   31.8   6.8   3  3dxiB 0205-0216  GBA
   88.4  58.3  10  3dxpA 0201-0219  ABBABGAABB
   19.9   8.7   4  3dxyA 0050-0062  BAAB
  143.6  20.9   4  3dxyA 0076-0088  GBAA
   12.1  36.8   5  3dydB 0133-0146  BBBGB
   29.1  28.2   2  3dydB 0157-0167  GB
  107.1  51.1   3  3dydB 0218-0229  GBB
  133.5  47.9   3  3dydB 0337-0348  BBG
   13.3   5.6   4  3dz1A 0068-0080  BAAB
  153.9  43.0   5  3dz1A 0126-0139  EAABB
  141.9  45.6   3  3dz1A 0156-0167  BAA
   23.3  17.6   6  3dz1A 0183-0197  GABBBB
   26.4  33.8   2  3e03A 0024-0034  GB
   25.8  12.0   2  3e03A 0055-0065  GB
   72.2  37.5   4  3e03A 0083-0095  GEBA
   35.2  29.3   5  3e03A 0132-0145  ABABB
   35.7  38.4   2  3e03A 0180-0190  GB
  140.5  12.6   8  3e03A 0224-0240  BBABGBBG
   39.3  51.4   6  3e05B 0031-0045  GBBBGB
    8.3  15.0   4  3e05B 0056-0068  BAAB
  135.3  13.3   4  3e05B 0082-0094  GBAA
   17.5   9.0   6  3e05B 0125-0139  ABBBGB
   23.0  27.5   2  3e05B 0153-0163  GB
   26.7  44.1   5  3e0rC 0088-0101  BABBA
   13.1  25.9   5  3e0xB 0032-0045  AAAAB
  170.1  19.6   9  3e0xB 0071-0088  BAAAAABAB
  155.8  51.9   4  3e0xB 0181-0193  BABB
  163.6  26.5   3  3e0xB 0208-0219  BAB
   58.7  46.9   4  3e15B 0151-0163  GBBA
   27.5  19.2   6  3e1eC 0067-0081  ABBAAB
   31.9  42.1   6  3e23A 0034-0048  ABBBGB
   30.7  37.2   2  3e23A 0059-0069  GB
   17.5  27.4   4  3e23A 0166-0178  EBBA
  132.0  39.6   3  3e35A 0188-0199  GBB
   34.2  50.0   2  3e38B 0124-0134  GB
   28.8  21.6   2  3e38B 0180-0190  GB
   19.5  31.7   5  3e3xA 0062-0075  ABAAB
   51.5  53.8   2  3e3xA 0144-0154  GB
   31.8  28.4   4  3e3xA 0181-0193  GGAB
  138.0  16.2   4  3e3xA 0293-0305  BBAA
  168.8  22.5   4  3e48A 0018-0030  GBBG
   26.9  47.3   4  3e48A 0058-0070  BGBA
   31.5  28.3   3  3e48A 0091-0102  GBA
   12.2  29.8   2  3e48A 0126-0136  GB
   92.4  53.2   1  3e4gA 0029-0038  G
   44.5   6.9   7  3e4gA 0076-0091  AABAABA
   36.9  23.4   5  3e4gA 0132-0145  BAABA
   20.8  21.8   4  3e4gA 0160-0172  BAAB
   27.6  11.1   3  3e54A 0054-0065  GBE
   22.9  32.2   2  3e58B 0099-0109  GB
   16.6  19.8   2  3e58B 0176-0186  GB
   86.7  32.2   3  3e59A 0051-0062  GBB
  110.1  30.1   4  3e59A 0098-0110  BAAE
  133.7  16.5   4  3e59A 0139-0151  GBAA
   16.3  17.5   4  3e59A 0242-0254  BAAB
  108.1  45.3   3  3e8mD 0041-0052  GBB
   21.1  10.0   3  3e8mD 0063-0074  GBA
   27.0  42.4   3  3e8mD 0107-0118  ABA
   49.7  34.7   6  3e8oB 0093-0107  AGBAAB
   38.8  38.3   3  3e8sA 0046-0057  GBA
   15.2  22.7   3  3e8sA 0067-0078  AGB
  149.5   7.8   4  3e8sA 0088-0100  BABB
   91.5  52.0   1  3e8sA 0194-0203  G
    9.9   5.7   4  3e96B 0073-0085  GGAB
    9.8  18.2   3  3e96B 0100-0111  GBA
  147.6  24.0   3  3e96B 0131-0142  GBB
   19.7  28.8   4  3e98A 0127-0139  AGBA
   54.8  51.2   6  3e99A 0077-0091  BBBBBB
   19.2  15.2   2  3e9kA 0238-0248  GB
  164.9  19.0   6  3ea0A 0025-0039  ABBGBB
   15.8  21.0   4  3ea0A 0111-0123  AABA
   30.4  54.0   2  3ea0A 0135-0145  BA
  149.7   6.4   7  3ea0A 0162-0177  BABBBAB
   37.0  53.9   3  3eafA 0070-0081  GBA
   37.5  39.1   2  3eafA 0093-0103  GB
   89.7  48.1   1  3eafA 0164-0173  G
   35.1  28.1   3  3eafA 0193-0204  GBA
   13.4  20.3   4  3eafA 0217-0229  GBBB
  167.5  19.1   7  3ebeC 0045-0060  GAAAABB
  161.3  58.4   5  3ebeC 0102-0115  ABBBG
  135.4  19.1   4  3ec3A 0018-0030  BABB
  150.4  28.4   5  3ec3A 0046-0059  AAABB
   19.0  10.6   5  3ec3A 0159-0172  ABAAB
   63.6  56.1   2  3ec6A 0053-0063  BA
   38.1  42.0   3  3edfB 0155-0166  GBA
   18.2  20.3   4  3edfB 0326-0338  BAAB
   18.4  52.8   4  3edfB 0436-0448  ABBB
   21.4  10.9   4  3edoB 0022-0034  BBGB
   20.7   3.7   5  3edoB 0097-0110  AABAB
  152.7  30.5   4  3edoB 0126-0138  BGBB
   50.5  23.6   4  3edyA 0108-0120  BBGB
   45.6  47.5  10  3edyA 0224-0242  AABBBBABBA
  148.8  21.3   5  3edyA 0259-0272  BBGBB
   14.7  17.1   7  3edyA 0288-0303  ABABBBA
   38.3  44.1   2  3edyA 0326-0336  GB
   18.8  41.1   4  3eeaA 0023-0035  BBBA
  124.9  36.3   3  3eeaA 0076-0087  GBB
  124.6  26.2   3  3eehA 0075-0086  GBB
  150.9  20.3   4  3eeqA 0028-0040  AGBB
   13.3  12.4   8  3eeqA 0069-0085  BABAAABB
   96.8  53.2   1  3eeqA 0135-0144  G
  113.9  28.5   3  3eeqA 0255-0266  GBB
   15.3  21.9   3  3egeA 0049-0060  AGB
   19.3  21.0   3  3egeA 0163-0174  AGB
   40.9  40.7   2  3eglB 0019-0029  GB
  111.7  54.4   4  3eglB 0056-0068  GGAE
  148.6  25.5   6  3eglB 0082-0096  ABBAAA
   10.3   5.4   5  3eglB 0226-0239  BBBGB
  113.4  42.7   6  3eh1A 0031-0045  BBBAAA
   20.3   7.8  10  3eh1A 0184-0202  AAABBEBAAB
   96.5  49.7   1  3eh1A 0336-0345  G
  112.8  27.8   4  3eh1A 0361-0373  AGBB
   23.1  13.8   5  3eh1A 0698-0711  BABBB
  156.4  33.8   4  3ehdB 0026-0038  ABAA
   35.6  49.7   2  3ehdB 0064-0074  BA
  116.1  43.3   3  3ehdB 0091-0102  GBB
   28.5  25.4   2  3ehgA 0013-0023  GB
   36.9  51.7   3  3ehgA 0051-0062  GBA
   44.9  27.2   2  3ehgA 0100-0110  GB
   43.5  24.2   4  3einA 0018-0030  GBBB
   50.7  56.7   4  3ejfA 0071-0083  EBBA
   22.1  57.0   6  3ejfA 0113-0127  BBBGBA
    5.7  20.0   5  3ejfA 0146-0159  BGBBB
   29.8  24.0   2  3ek3A 0122-0132  GB
   34.7  22.5  10  3ekiA 0081-0099  BAAAAABBBB
   24.7  22.6   6  3ekiA 0110-0124  GBAABA
   30.4  40.9   5  3ekiA 0131-0144  BBGAB
   20.7  22.2   5  3ekiA 0293-0306  BAABA
   16.4  35.2   6  3eleA 0114-0128  BABAAB
   40.3  19.4   2  3eleA 0139-0149  GB
   49.0  22.8   4  3eleA 0203-0215  GBBB
   34.1  36.4   2  3eleA 0318-0328  GB
  148.9  18.4   5  3elfA 0079-0092  ABABB
   33.3  25.9   7  3elfA 0114-0129  GBBBABA
   36.0  24.8   2  3elfA 0149-0159  GB
  146.4  35.2   7  3elfA 0189-0204  EAGAAEB
  100.4  31.3  10  3elfA 0233-0251  GBBAABBABB
  149.6  31.4   5  3emxB 0053-0066  ABABB
    2.8   7.2   3  3en0A 0078-0089  EBA
   23.6  54.3   3  3en0A 0138-0149  GAB
    8.8   5.3   5  3en0A 0204-0217  ABAAB
   16.4  43.3   4  3eo4B 0053-0065  BBGB
   28.6  31.6   3  3eo4B 0117-0128  GBA
   63.6  58.3   2  3eo4B 0140-0150  GB
   93.0  43.5   1  3eo7A 0198-0207  G
  136.4  18.3   5  3eoiB 0080-0093  GGABB
  103.4  53.1   1  3eojA 0191-0200  G
    2.9  36.8   7  3eojA 0295-0310  AAAABBB
   53.6  51.3   6  3eojA 0349-0363  GBABBB
   21.3  39.8   2  3er6B 0102-0112  GB
  135.5  49.3   4  3er9B 0173-0185  AAAA
   44.7  19.3   4  3er9B 0220-0232  GBBB
   54.7  30.9   5  3er9B 0368-0381  GBAAB
   49.1  33.7  10  3er9B 0440-0458  ABGBBBBBBA
  156.0  24.4   4  3ervA 0114-0126  BAAA
  112.5  41.4   3  3ervA 0136-0147  GBB
  114.1  37.6   5  3erwD 0057-0070  GABAA
  159.5  12.3   5  3erwD 0087-0100  GBABB
   57.1  41.6   9  3eshC 0088-0105  AGBBBGABA
   36.2  49.5   2  3eshC 0238-0248  GB
  104.4  33.7   3  3esiA 0055-0066  BAA
   93.5  58.3   1  3essA 0044-0053  G
   25.4  26.7   9  3essA 0151-0168  GBBBBBBBB
   30.5  40.7   2  3etoB 0151-0161  GB
  155.1  42.1   6  3etvA 0226-0240  ABGBBG
   22.7  21.2   3  3eulB 0055-0066  GBA
   35.7  15.6   4  3eulB 0081-0093  GBAB
   26.8  32.1   6  3euoB 0122-0136  GBBAAB
   53.0  21.0   4  3euoB 0158-0170  GBBB
   13.6  17.7   5  3eurA 0083-0096  BBAAB
   21.6  14.0   5  3evnA 0059-0072  BAABA
    9.1  14.9   3  3evnA 0084-0095  AGB
  131.7  19.2   3  3evnA 0112-0123  GBB
   27.0  54.0   6  3evzA 0046-0060  ABAEGB
   38.5  29.1   2  3evzA 0073-0083  GB
   21.6  10.8   4  3evzA 0097-0109  GBAB
   32.8  26.6   2  3evzA 0191-0201  GB
  124.7  35.2   3  3ewgA 0021-0032  GBB
  165.7  40.4   5  3ewgA 0052-0065  BGBBG
   32.3  43.7   2  3ewyA 0051-0061  BA
   31.7  22.2   2  3ewyA 0080-0090  GB
   17.9  29.4   4  3ewyA 0216-0228  AGBA
   21.8  23.4   5  3exnA 0111-0124  ABGBA
   51.2  50.6   2  3exnA 0136-0146  GB
  129.2  56.2   3  3ey5A 0041-0052  BAA
  144.3  54.2   4  3ey5A 0096-0108  BABB
   36.6  42.2   2  3ey5A 0123-0133  GB
   43.7  52.9   3  3eyeA 0025-0036  GBA
  165.0  35.3   6  3eyeA 0072-0086  BBAABB
   24.3  21.7   5  3eyeA 0095-0108  GBBBA
   26.0  38.6   2  3eyeA 0136-0146  GB
  143.7  19.4   5  3eytB 0052-0065  BBAAA
  157.5  29.4   5  3eytB 0085-0098  GBABB
   23.9  14.5   6  3ez2A 0235-0249  AAAABA
   27.3  52.2   3  3ez2A 0260-0271  ABA
  123.8  31.4   8  3ez2A 0296-0312  EBBBABBB
   46.9  44.6   2  3f0dF 0105-0115  GB
  152.8  46.9   6  3f0hA 0086-0100  BBAABB
  133.1  26.7   3  3f0hA 0112-0123  GBB
   33.6  31.4   2  3f0hA 0168-0178  GB
  142.2  45.3   4  3f0hA 0289-0301  AABB
   26.5  31.9   2  3f1lB 0030-0040  GB
   43.3  21.9   4  3f1lB 0055-0067  GBBB
   45.5  41.1   4  3f1lB 0136-0148  BABB
   12.7   6.7   4  3f1lB 0178-0190  BGAB
  163.2  14.6   6  3f1pB 0062-0076  AAGGBB
   21.3  13.7   5  3f2iB 0038-0051  GBBBA
  123.8  11.2   5  3f2iB 0063-0076  GABAB
   15.1  39.2   6  3f2iB 0092-0106  GBBAAB
   55.8  31.7   3  3f43A 0045-0056  GBA
   30.3  26.7   2  3f43A 0078-0088  GB
  135.7  56.9   9  3f4aA 0039-0056  GBBAAAGBB
  134.7  53.0   4  3f4aA 0095-0107  BBEB
   54.8  55.7   2  3f5bA 0143-0153  GB
   28.2  27.8   7  3f5oF 0069-0084  BAAGBAE
   24.8  22.3   2  3f67A 0053-0063  GB
   19.1  20.0   6  3f67A 0129-0143  ABAABA
  125.5  17.5   3  3f67A 0193-0204  GBB
   95.3  53.6   1  3f6cA 0019-0028  G
   42.8  24.8   3  3f6cA 0040-0051  GBA
    7.7  12.8   4  3f6cA 0066-0078  GBAB
   59.5  22.0   5  3f6gB 0050-0063  GBBBB
   18.9  18.4   2  3f6yA 0226-0236  GB
   62.8  54.5   2  3f7eB 0054-0064  BA
  115.7  43.3   3  3f7wA 0008-0019  GBB
  120.7  47.6   9  3f7wA 0064-0081  BBBGBABBB
   11.8  24.5   3  3f8kA 0100-0111  GBA
   33.2  44.2   2  3f8kA 0123-0133  GB
   82.5  44.3   3  3f8tA 0046-0057  GBB
  106.8  45.1   7  3f8tA 0083-0098  BAABBBB
   70.6  41.0   1  3f8tA 0321-0330  G
   31.4  52.1   5  3f9tA 0077-0090  GBAAB
   91.3  44.5   8  3f9tA 0111-0127  GABABABB
   44.2  42.2   2  3f9tA 0138-0148  GB
   25.5  20.8   2  3f9tA 0195-0205  GB
  102.1  42.8   3  3f9uA 0041-0052  GBB
  146.3  36.5   8  3f9xD 0072-0088  ABAAAEBA
   11.0  35.2   8  3fakA 0044-0060  BBBBBAAB
   25.9  35.1   2  3fakA 0105-0115  GB
    7.7  42.8   6  3fakA 0168-0182  GBBBBA
  133.6  25.3   3  3fakA 0262-0273  GBB
   88.9  40.7   5  3fanA 0168-0181  ABBEB
   28.1  27.7   5  3fauB 0025-0038  BBEBA
  124.1  34.5   3  3fauB 0060-0071  GBB
   23.3  40.1   3  3fawA 0303-0314  GBA
   33.0  22.5   4  3fawA 0472-0484  BAAB
   26.3  33.3   3  3fawA 0605-0616  BBE
   20.3  22.4   2  3fbgB 0169-0179  GB
   21.0  15.9   3  3fbgB 0189-0200  GBA
   25.6  56.1   3  3fbuB 0110-0121  GBA
   39.5  46.1   2  3fbuB 0133-0143  GB
   26.9  22.3   4  3fd3A 0021-0033  ABAB
   19.3   9.9   4  3fd3A 0043-0055  GABA
  121.0  36.9   7  3fd3A 0115-0130  GBBBBBB
   44.8  33.7   3  3fd3A 0138-0149  GAB
  117.6  18.5   4  3fd4B 0097-0109  ABBG
   47.3  39.1   6  3fd4B 0117-0131  ABBAAB
  118.6  18.6   4  3fdiB 0091-0103  AGBB
  152.4  37.2   6  3fdsC 0075-0089  ABBABB
   33.7  50.0   2  3fdsC 0148-0158  BA
  157.6  37.2   7  3fdsC 0206-0221  ABGBABB
   29.6  25.2   3  3fdxA 0024-0035  AGB
   32.4  28.0   3  3fdxA 0100-0111  BBA
   20.5   9.0   3  3fdxA 0129-0140  BAB
    9.7  15.4   3  3fedA 0055-0066  GBA
   50.5  37.3   6  3fedA 0360-0374  GBBBAB
  137.0   6.6   3  3fedA 0480-0491  GBB
  100.5  28.7   6  3fefD 0049-0063  ABEAGA
   18.6  56.0   3  3fefD 0132-0143  AAB
  150.8  17.6   5  3fefD 0154-0167  BAABB
  129.2  48.4   4  3fefD 0331-0343  GAEB
  113.9  55.5   5  3fegA 0108-0121  GABBB
    9.3  32.6   3  3fetD 0019-0030  AAE
  106.5  42.1   3  3fetD 0087-0098  GBB
   34.9  45.5   2  3ff1B 0070-0080  BA
  149.6  59.7   4  3ff1B 0125-0137  AABB
  127.7  32.2   3  3ff1B 0186-0197  GBB
   46.0  40.3   3  3ff1B 0256-0267  GBA
  124.6  34.2   3  3ff1B 0369-0380  GBB
  123.3  34.1   3  3ff4A 0025-0036  GBB
   24.5  23.7   3  3ff4A 0076-0087  GBA
   34.3  26.4   2  3ff4A 0099-0109  GB
  143.3  43.4   5  3ffrA 0051-0064  GBBAA
   30.0  23.6   2  3ffrA 0100-0110  GB
   84.3  41.0   1  3ffrA 0316-0325  G
   89.3  19.4   4  3ffvB 0121-0133  GBBB
  167.6  50.9   7  3ffyA 0007-0022  AGBBAAB
   19.3  18.4   5  3ffyA 0034-0047  AABAB
   32.4  49.6   4  3ffyA 0061-0073  EAAB
  167.0   6.4   6  3ffyA 0094-0108  BBBABB
  130.5  32.1   3  3fg8B 0074-0085  GBB
  121.0  24.8   3  3fg9C 0039-0050  GBB
  155.7   9.1   4  3fg9C 0086-0098  GBAB
   39.5  50.0   3  3fg9C 0113-0124  GBA
   19.9   5.7   3  3fg9C 0142-0153  BAB
  112.4  23.6   8  3fgrB 0119-0135  BGBAGBGB
   45.5  55.3   1  3fgrB 0172-0181  G
   66.0  52.0   2  3fgrB 0295-0305  GB
   39.2  20.3  10  3fhdA 0407-0425  BBEBBBBEBB
    7.8  22.9   3  3fhkD 0038-0049  BBE
   20.5  33.0   6  3fhkD 0068-0082  BABBBA
   28.6  10.3   5  3fhlB 0057-0070  BAABA
   21.1  21.6   2  3fhlB 0083-0093  GB
  121.6  30.3   3  3fhlB 0110-0121  GBB
   35.5  20.4   4  3fi9B 0026-0038  GABA
    7.4  19.6   5  3fi9B 0052-0065  GBBGB
   15.7  45.1   4  3fi9B 0111-0123  AABA
  161.2  18.6   6  3fi9B 0135-0149  GBBAAA
   30.9  26.8   2  3fijH 0035-0045  GB
  122.4  41.2   3  3fijH 0102-0113  GBB
   35.4  35.7   2  3fijH 0120-0130  GB
   31.6  25.2   4  3filA 0032-0044  GBBB
   27.6  44.8   3  3fj1A 0036-0047  GBA
  120.3  33.8   3  3fj1A 0064-0075  GBB
   24.2  33.0   2  3fj1A 0112-0122  GB
   96.0  56.0   3  3fj1A 0199-0210  BBB
  126.3   9.3   3  3fj1A 0226-0237  GBB
  140.6  29.2   3  3fj1A 0275-0286  GBB
   34.5  48.2   4  3fk4B 0062-0074  GBBB
   20.0  22.7   3  3fk4B 0163-0174  GBA
   53.2  24.5   4  3fk4B 0200-0212  GBBB
   19.4  18.7   3  3fk4B 0227-0238  GBA
  153.4  20.3   7  3fk4B 0249-0264  BAABABB
   28.5  24.1   3  3fk4B 0288-0299  GBA
    1.4  22.7   9  3fk4B 0317-0334  BBBAABBBB
  159.8  53.1   3  3fk4B 0346-0357  EAB
  104.2  40.7   3  3fk8A 0023-0034  GBB
  129.3  47.7   8  3fkaC 0058-0074  BBAABBBB
   27.2  41.3   4  3fkcA 0057-0069  BBEA
   56.1  36.4   5  3fkjA 0031-0044  ABBBA
   16.9  15.3   4  3fkjA 0060-0072  BAAB
  161.3  27.9   9  3fkjA 0076-0093  BBBAABBAA
   17.6  22.5   2  3fkjA 0110-0120  GB
   45.4  58.4   3  3fkjA 0204-0215  ABA
   25.3  18.4   2  3fkjA 0233-0243  GB
   30.2  49.1   2  3fkjA 0282-0292  GB
  111.9  32.9   3  3fkqA 0040-0051  AAA
   31.8  32.3   3  3fkqA 0062-0073  GBA
  134.5  24.6   3  3fkqA 0166-0177  GBB
    9.8  18.9   4  3fkqA 0252-0264  GABA
   11.2  52.5   3  3fkqA 0275-0286  ABA
  115.4  42.0   4  3fkrA 0036-0048  GBAB
  152.4  20.9   5  3fkrA 0069-0082  GGABB
   23.9  20.2   3  3fkrA 0097-0108  GBA
  134.0  34.4   4  3fkrA 0130-0142  BABB
  130.2  45.5   3  3fkrA 0158-0169  BAA
   32.2  19.2   9  3flhB 0058-0075  AAAABBAAB
  128.0  18.2   3  3flhB 0091-0102  GBB
   17.0  28.0   4  3floA 0173-0185  AGBA
   23.9  33.5   6  3floA 0224-0238  ABBAAB
   37.8  41.1   2  3fmcD 0159-0169  BA
   12.2  29.7   4  3fmcD 0188-0200  BBBA
   58.7  31.0   8  3fmcD 0223-0239  GBBAEBAB
  120.2  39.0   5  3fnbA 0124-0137  ABABA
   17.4  17.4   2  3fnbA 0181-0191  GB
  163.9  27.9   7  3fnbA 0217-0232  BBBABAB
   17.3  25.3   6  3fnbA 0242-0256  ABAABA
  138.2  32.4   3  3fnbA 0357-0368  GBB
   28.5  22.6   2  3fndA 0059-0069  GB
   17.4   3.4   5  3fndA 0131-0144  BBAAB
   17.0  25.9   6  3fniA 0077-0091  ABBAAB
   23.5  27.7   2  3fnrA 0061-0071  GB
  122.7  22.3   6  3fnrA 0153-0167  GBBBAB
   26.6  22.7   5  3fnrA 0226-0239  AAGBA
  156.5  41.5   8  3fnrA 0307-0323  AABBAABB
  120.5  27.7   9  3fo8D 0070-0087  GABAAEEAA
   72.3  59.4   5  3fo8D 0230-0243  GABAA
   24.1  24.1   6  3fokJ 0096-0110  GAABGB
   32.0  19.1   3  3fokJ 0135-0146  GBA
  127.6  28.5   3  3fokJ 0170-0181  GBB
  160.5  13.8   7  3fokJ 0206-0221  BEABBAA
   35.5  35.3   2  3fovA 0032-0042  GB
  134.9  51.5   7  3fpcD 0157-0172  GBBBGBB
  141.3  14.5   4  3fpcD 0184-0196  GBBB
   34.0  24.5   3  3fpcD 0205-0216  GBA
   41.3  20.3   7  3fpcD 0333-0348  BBBAABA
   30.5  13.7   3  3fpfB 0139-0150  AGB
  129.0  24.8   4  3fpfB 0164-0176  GBBG
   21.3  11.7   4  3fpfB 0181-0193  BBBA
   19.8  19.4   5  3fpfB 0206-0219  BBAAB
  148.9  51.0   5  3fpnA 0009-0022  ABBBG
   39.7  33.4   3  3fpnA 0041-0052  GBA
  132.9   4.7   9  3fqdA 0217-0234  BAABBAABB
  165.0  11.0   5  3fqdA 0242-0255  AGBAB
  153.0  33.5   8  3fqdA 0773-0789  BAABAABB
   25.1  19.6   3  3frhA 0119-0130  GBA
   34.6  36.6   2  3frhA 0144-0154  GB
  131.1  42.4   4  3frhA 0223-0235  BBAA
   71.9  45.6   4  3frmD 0062-0074  GBAB
   25.1  39.6   2  3frmD 0088-0098  GB
    5.8  35.7   7  3frmD 0107-0122  BBBBAAB
    8.8  32.6   3  3frmD 0211-0222  GAB
   30.0  24.3   4  3frnA 0048-0060  BAAB
   35.5  33.5   2  3fryA 0025-0035  GB
   19.7  28.3   2  3fseB 0031-0041  GB
   17.0  38.6   2  3fseB 0099-0109  GB
  127.1  30.3   7  3fsgD 0037-0052  ABBBAAA
   29.8  42.7   6  3ftdA 0022-0036  GBBBGB
   20.8   9.0   5  3ftdA 0045-0058  ABABA
  143.3  26.7   6  3ftdA 0066-0080  ABABAA
   24.4  37.9   2  3fvvA 0102-0112  GB
   44.4  34.9   3  3fvvA 0124-0135  GBA
   30.0  38.3   2  3fvvA 0191-0201  BA
    7.3  32.4   4  3fw2D 0086-0098  GBAB
   22.9  52.5   5  3fwkA 0152-0165  BAABA
  133.1  22.2   3  3fwyA 0070-0081  GBB
   30.5  24.9   7  3fwyA 0153-0168  GAABGBA
   24.7  30.9   3  3fwyA 0180-0191  ABA
   49.7  27.2   7  3fwyA 0208-0223  AAAABAB
   96.4  57.5   3  3fwyA 0238-0249  GBB
  137.4  36.0   3  3fwzB 0024-0035  GBB
   23.0  27.9   2  3fwzB 0044-0054  GB
   14.6   8.9   4  3fwzB 0090-0102  BAAB
   15.2  20.0   3  3fwzB 0112-0123  GBA
  113.1  56.8   4  3fxaD 0038-0050  BABB
  122.4  22.0   3  3fxaD 0065-0076  GBB
   23.4  33.4   2  3fxaD 0113-0123  GB
   22.6  25.9   3  3fynA 0127-0138  GBA
  107.8  43.7   3  3fz5C 0027-0038  GBB
   25.3  28.4   3  3fzeA 0010-0021  GBA
   46.0  36.3   4  3fzeA 0045-0057  BAAB
  172.1  51.8   8  3fzeA 0097-0113  BAAEBABB
   30.7  30.7   2  3fzqB 0032-0042  GB
   19.4  31.4   2  3fzqB 0094-0104  GB
   24.4  23.5   2  3fzqB 0229-0239  BA
   12.3  47.8   2  3fzqB 0246-0256  BA
  178.1  40.7   4  3fzxA 0089-0101  BBAA
  175.3  23.7   5  3fzyB 0073-0086  ABAAA
   19.9  28.3   4  3fzyB 0182-0194  GBBB
  101.2  47.3   7  3g02B 0130-0145  BBAAABA
  146.4  53.6   5  3g02B 0176-0189  GAAAE
   39.6  49.6   4  3g0kA 0076-0088  GBBB
  122.4  36.7   3  3g0tB 0148-0159  GBB
   22.6   5.5   5  3g0tB 0174-0187  AGABA
   38.5  29.3   2  3g0tB 0209-0219  GB
  134.7  34.7   3  3g13B 0033-0044  BAA
   18.4  11.0   4  3g13B 0068-0080  GABA
   44.0  37.2   2  3g13B 0099-0109  GB
    5.7  34.9   2  3g14B 0072-0082  BA
  111.8  14.8   3  3g23A 0025-0036  BAA
   26.6  11.3   5  3g23A 0060-0073  BAABA
   20.2  39.7   3  3g23A 0112-0123  GBE
  108.0  42.7   3  3g23A 0245-0256  GBB
   17.1  19.2   2  3g2eA 0026-0036  GB
  145.4  59.7   6  3g2mA 0074-0088  EBBBEB
  141.0  28.8   4  3g2mA 0097-0109  AGBB
   30.2  29.1   2  3g2mA 0259-0269  GB
  168.5  45.9   4  3g3sB 0063-0075  BGBB
  127.5  38.9   4  3g3sB 0114-0126  BBAA
   29.0  20.2   2  3g3sB 0210-0220  GB
  170.5  51.4   4  3g3tA 0065-0077  GBBG
   10.4  33.0   4  3g40A 0039-0051  BBGB
   22.8  11.8   2  3g40A 0073-0083  GB
  166.4  21.4   7  3g40A 0098-0113  BABABBB
   25.3  20.4   2  3g40A 0187-0197  GB
   20.0  25.0   5  3g40A 0217-0230  GBBGB
   16.3  38.1   2  3g40A 0263-0273  GB
   27.0  52.4   6  3g4nB 0035-0049  ABBAAB
   79.8  52.0   2  3g4nB 0450-0460  GB
   38.4  18.3   6  3g5bA 0239-0253  EGBBGB
   24.0  40.8   3  3g5jB 0082-0093  ABA
  123.9  27.8   3  3g5jB 0108-0119  GBB
  122.2  32.9   3  3g5sA 0018-0029  GBB
  129.7  38.6   4  3g5sA 0144-0156  EAAA
   11.9  34.3   8  3g5sA 0286-0302  ABBGAAAB
   42.1  53.6   6  3g5tA 0027-0041  BBEBAA
   20.2  49.0   5  3g5tA 0052-0065  BBBBA
  126.3  44.4   8  3g5tA 0217-0233  BAAGBBBB
  140.4  12.3   3  3g74D 0067-0078  BBG
  105.5  38.9   3  3g7qA 0207-0218  GBB
   20.0  14.7   6  3g7qA 0320-0334  BBAAAB
   18.6   1.8   5  3g85A 0035-0048  AGGAB
  161.1  37.0   6  3g85A 0082-0096  BBBABB
   16.0  29.4   3  3g85A 0120-0131  GBA
   38.4  31.0   6  3g85A 0179-0193  BABBBA
   27.3  14.3   8  3g85A 0205-0221  GBBBAAAB
  130.2  26.8   6  3g85A 0228-0242  BBBBBB
   39.2  17.7   7  3g85A 0256-0271  GABBBBB
   22.5  53.0   8  3g89A 0069-0085  BBAABEAB
   18.4  22.8   4  3g89A 0096-0108  BAAB
  135.8  29.3   4  3g89A 0122-0134  GBBG
   25.0  10.6   5  3g8rB 0029-0042  BGBBB
   17.4  19.8   2  3g8rB 0085-0095  GB
   30.8  15.2   3  3g8rB 0105-0116  GBA
  137.8  41.4   5  3g8rB 0127-0140  ABBBB
  135.4  29.6   3  3g8rB 0155-0166  GBB
    7.9  14.4   4  3g8rB 0186-0198  BBGB
   48.0  28.1   3  3g8rB 0212-0223  GBA
   14.0  14.0   2  3g8yA 0153-0163  GB
    7.1  23.8   5  3g8yA 0240-0253  BAABA
  171.9  34.4   5  3g8yA 0297-0310  ABABB
  127.9  21.7   5  3g8yA 0324-0337  GBAAA
   19.8  39.9   3  3g91A 0024-0035  GBA
  127.9  33.4   3  3g91A 0137-0148  GBB
  156.1  26.3   5  3g98A 0027-0040  AABAA
   30.6  45.8   6  3ga4A 0027-0041  AEBBGB
  129.0  24.5   5  3ga4A 0071-0084  BAABB
   17.6  49.2   6  3ga7A 0050-0064  BGBBBB
   11.2  30.3   2  3ga7A 0112-0122  GB
   42.0  45.4   5  3ga7A 0179-0192  GBBAE
  127.8  44.1   3  3ga7A 0276-0287  GBB
   41.2   4.4   4  3gaxB 0032-0044  BABA
  126.3  53.4   5  3gb5A 0210-0223  GBBAA
  118.3  41.4   3  3gbvA 0088-0099  GBB
   29.1  39.3   4  3gbvA 0127-0139  ABBA
   18.5  14.6   4  3gbvA 0163-0175  BAAB
   31.0  46.2   5  3gbvA 0192-0205  BAABA
   46.9  17.1   5  3gbvA 0216-0229  GBAAB
   24.1  43.9   7  3gbvA 0265-0280  AGBBBBA
    9.7  47.6   4  3gbyA 0091-0103  BABA
   49.3  51.0   3  3gd6A 0151-0162  GBA
   39.9  35.0   4  3gd6A 0178-0190  EAAB
   23.8  24.2   7  3gd6A 0206-0221  ABBBGBA
  139.7  30.9   4  3gd6A 0233-0245  BABB
   16.6   8.0   4  3gd6A 0254-0266  GABA
   24.3  23.7   2  3gd6A 0283-0293  GB
   25.5  40.9   5  3gdhC 0070-0083  BBGBA
   20.8  29.3   2  3gdhC 0094-0104  GB
  125.9  41.7   3  3gdhC 0180-0191  BAB
   26.7  28.4   7  3gdhC 0200-0215  AEBGBBB
   25.8  17.8   5  3gdwB 0023-0036  GBABE
  133.5  10.7   3  3gdwB 0081-0092  GBB
   37.6  10.3   6  3ge3E 0029-0043  BAABBB
  134.7  25.0   3  3gemB 0045-0056  GBB
   29.5  36.3   2  3gemB 0066-0076  GB
   36.3  15.1   5  3gemB 0091-0104  BABBA
   44.9  30.9   4  3gemB 0141-0153  BABB
   25.1   4.1   4  3gemB 0183-0195  BAAB
   25.2  31.9   7  3gemB 0235-0250  BAABBGB
   10.0  32.5   5  3getB 0097-0110  BBAAB
   27.8  37.1   2  3getB 0121-0131  GB
   12.0   9.8   5  3getB 0176-0189  BBAAB
  136.9  19.2   3  3getB 0210-0221  BAA
   33.8  33.4   2  3getB 0292-0302  GB
   27.9  50.2   2  3gfaA 0090-0100  BA
   11.8  57.4   4  3gfaA 0159-0171  GBAB
   15.2   6.7  10  3gffB 0061-0079  BEABBABBBB
    6.8  33.9   6  3gffB 0152-0166  GBAABA
  143.3  49.8   5  3gffB 0184-0197  EGBBG
  130.9  46.8   4  3gffB 0225-0237  GBBG
   25.1  15.7   2  3gfsL 0022-0032  GB
   34.5  42.3   2  3gfsL 0120-0130  GB
   42.8  45.7   2  3gg7A 0021-0031  GB
  144.9  21.2   6  3gg7A 0041-0055  ABGBAA
   58.0  47.0   2  3gg7A 0075-0085  BA
   38.5  48.8   2  3gg7A 0158-0168  GB
  136.8  51.5   5  3gg7A 0180-0193  BBAAA
  140.9  46.1  10  3ggdA 0044-0062  AAAABBAABB
  144.2  29.0   3  3ggdA 0072-0083  BAB
  154.4   9.7   4  3ggdA 0093-0105  BBAA
   47.7  55.3   3  3ggdA 0118-0129  EBB
   10.7  43.0   4  3ggdA 0148-0160  EAAB
  114.1  59.1   2  3ggdA 0203-0213  AA
  127.1  33.4   3  3ggnB 0027-0038  BAA
   36.8  45.8   3  3ghfA 0067-0078  AGB
   38.1  41.3   3  3ghjA 0044-0055  AGB
  122.2  32.9   3  3ghjA 0103-0114  GBB
   27.5  22.8   4  3giuB 0055-0067  BBBA
   27.2  20.1   4  3giuB 0153-0165  BAAB
   51.0  30.6   4  3giwA 0071-0083  AGBA
   35.4  12.4   4  3giwA 0097-0109  BAAB
  158.2  23.6   5  3giwA 0183-0196  ABBBG
  140.3  14.4   5  3gj0A 0111-0124  BBGBB
   14.6   3.9   4  3gjyA 0105-0117  BAAB
  147.3  37.8   7  3gjyA 0128-0143  GBBBBAA
   15.4  27.6   3  3gjyA 0213-0224  ABA
   31.1  19.4   6  3gjyA 0260-0274  ABABBB
  126.6  25.6   6  3gk6A 0061-0075  BBAABB
   33.4  46.6   5  3gk7A 0015-0028  BBBGB
  142.2  56.4   3  3gk7A 0044-0055  BBG
   23.6  27.0   6  3gk7A 0106-0120  GABBBA
   19.9  42.5   2  3gk7A 0142-0152  BA
   34.6  39.4   6  3gk7A 0199-0213  ABBBGB
  173.1  32.1   6  3gk7A 0221-0235  AAABBG
   14.9  24.6   6  3gk7A 0341-0355  BAAGAB
   10.3  23.2   3  3gkrA 0032-0043  AAB
   32.1  33.4   2  3gkrA 0120-0130  GB
  163.5  45.1   5  3gkrA 0218-0231  BBAAA
   33.0  15.3   3  3gkrA 0278-0289  GBA
    9.7  43.1   2  3glcC 0080-0090  BA
  166.8  35.1   8  3glcC 0094-0110  BBAAAGBB
   16.2  32.4   3  3glcC 0132-0143  GBA
  113.8  32.7   4  3glcC 0164-0176  AGBB
   26.9  12.9   3  3glcC 0196-0207  GBA
  149.4  33.8   4  3glcC 0216-0228  BABB
   25.2  31.2   3  3glvA 0022-0033  ABA
   26.5   9.2   6  3glvA 0056-0070  ABAABA
   31.4  40.7   3  3glvA 0079-0090  GBA
   34.2  11.7   4  3glvA 0104-0116  GBBB
  102.6  41.3   6  3gm5A 0036-0050  GBBBBB
   26.7  24.9   3  3gmgB 0059-0070  GBA
   35.0  31.2   3  3gmgB 0126-0137  AGB
    8.7  34.7   2  3gmiA 0072-0082  AE
   10.3  20.2   3  3gmiA 0107-0118  GBA
   45.6  40.3   3  3gmiA 0137-0148  GBA
   92.6  51.8   3  3gmiA 0161-0172  GBB
   39.0   9.8   6  3gmiA 0205-0219  GBBBBB
  130.8  38.5   4  3gn3B 0038-0050  EAAA
  159.4  36.3   7  3gn6D 0027-0042  BABABBB
   65.6  22.6   4  3gn6D 0104-0116  GABB
  125.5  18.9   3  3gnjD 0016-0027  GBB
  136.9  17.1   5  3gnlB 0063-0076  GAAAA
   34.1  43.9   4  3gnlB 0110-0122  BGBA
   87.8  57.0   1  3gnlB 0134-0143  G
   24.5  35.0   3  3go2A 0152-0163  GBA
    4.5  20.8   4  3go2A 0205-0217  EAAB
   34.3  33.6   6  3go2A 0231-0245  AABBBA
  149.0  27.4   4  3go2A 0255-0267  BABB
   17.5   4.4   4  3go2A 0278-0290  GABA
   42.3  33.2   2  3go2A 0306-0316  GB
   43.5  19.3   6  3go9A 0304-0318  BBBBGB
  127.7  37.9   7  3gocB 0098-0113  BABBAGB
  138.3  12.7   3  3gocB 0129-0140  GBB
   24.8  46.1   7  3gohA 0132-0147  BBBBABA
   32.3  37.8   2  3gohA 0160-0170  GB
   15.4  37.4   3  3gohA 0179-0190  GBA
  141.5  14.3   3  3gohA 0300-0311  GBB
  137.2  49.4   6  3gonA 0075-0089  GBBBBB
   12.6  47.4   2  3gonA 0151-0161  GB
  115.7  16.6   5  3gonA 0275-0288  AAABB
   36.0  40.6   2  3gonA 0314-0324  GB
   39.0  34.8   6  3gozA 0014-0028  BBBGBA
   34.0  31.3   6  3gozA 0043-0057  BBAABA
   28.4  32.6   6  3gozA 0072-0086  BBAABA
   30.3  40.2   6  3gozA 0101-0115  BBAABA
   30.2  37.3   7  3gozA 0129-0144  ABBAABA
   25.6  43.0   7  3gozA 0158-0173  ABBAABA
   22.1  36.7   6  3gozA 0188-0202  BBAABA
   20.9  43.6   6  3gozA 0217-0231  BBAABA
   28.2  37.0   9  3gozA 0242-0259  ABGAAAABA
   27.4  47.2   5  3gozA 0274-0287  BAABA
   19.5  38.6   3  3gpgB 0102-0113  GBA
   11.6  26.7   4  3gpgB 0136-0148  ABAB
   24.3  30.0   2  3gpiA 0020-0030  GB
   23.1  18.5   6  3gpiA 0091-0105  BGBBBA
  165.2  38.3   4  3gpiA 0139-0151  AABB
   14.5  36.0   7  3gpiA 0196-0211  AABBBBA
  140.0  29.7   4  3gq8A 0042-0054  AGBB
   44.5  33.5   2  3gqvA 0183-0193  GB
    4.3  28.7   3  3gqvA 0202-0213  GBA
   74.4  45.8   5  3gqvA 0223-0236  GGABA
   37.8  37.6   6  3gqvA 0343-0357  GABBGB
   42.7  35.6   2  3gr3A 0125-0135  BA
   50.4  33.5   2  3gr3A 0160-0170  GB
  120.4  52.0   5  3gr3A 0181-0194  GBBAA
  132.3  20.3   3  3gr5A 0031-0042  GBB
  101.5  57.6   1  3gr5A 0065-0074  G
  122.3  34.3   9  3gr5A 0104-0121  ABEBAABAA
  104.1  49.4   4  3graA 0029-0041  BBGA
   23.6  32.8   2  3graA 0095-0105  GB
  133.6   5.5   5  3graA 0112-0125  GAABG
  123.3  25.2   3  3graA 0133-0144  BAA
   29.9  24.5   2  3grcD 0024-0034  GB
   17.6   8.7   5  3grcD 0042-0055  ABBBA
    7.3  14.9   7  3grcD 0069-0084  BAAAAAB
   22.8  40.7   8  3grcD 0092-0108  AABAAABA
   76.6  44.7   7  3greA 0093-0108  AGBABBA
   26.7  30.9   5  3grzB 0052-0065  BABBB
    3.9   5.9   3  3grzB 0076-0087  GBA
   25.5   7.9   5  3grzB 0101-0114  GBAAB
   94.6  54.0   1  3grzB 0170-0179  G
   39.7   7.4   7  3gs9A 0114-0129  AABAGGB
   90.6  47.5   1  3gs9A 0156-0165  G
  153.2  14.6   5  3gseA 0044-0057  BABBB
  137.3   9.9   8  3gseA 0083-0099  BAABBGBB
   22.5   4.8   4  3gseA 0233-0245  BBGB
    5.4   5.7   7  3gtzC 0080-0095  BBBGABB
   37.6  46.4   8  3gu3B 0011-0027  AAGBABBB
   11.9   5.4   5  3gu3B 0038-0051  BBBGB
  139.1  17.2   4  3gu3B 0064-0076  BABB
  132.7  57.8   6  3gu3B 0249-0263  BBAABB
  119.7  39.0   3  3guyC 0019-0030  GBB
  154.1  54.8   3  3guyC 0039-0050  BAA
   42.2  26.8   6  3guyC 0063-0077  BABBBA
   17.2  45.6   4  3guyC 0114-0126  ABBB
   48.9  17.1   5  3guyC 0156-0169  BGBAB
   16.5  18.6   4  3gv0A 0032-0044  ABAB
  126.7  33.9   3  3gv0A 0083-0094  GBB
   31.6  35.0   4  3gv0A 0119-0131  AGBA
   11.7  15.5   9  3gv0A 0204-0221  AGBBBGAAB
  160.0  30.1   3  3gveA 0048-0059  BAB
   22.2  30.9   3  3gveA 0094-0105  GBA
   32.7  33.5   3  3gveA 0201-0212  GBA
    5.3  29.2   5  3gveA 0233-0246  BBGBA
   50.7  37.8   2  3gwbB 0077-0087  GB
  171.6  46.8   6  3gwcF 0167-0181  AABBAA
   31.7  33.6   2  3gwiA 0122-0132  GB
   93.1  47.0   1  3gwjC 0170-0179  G
   56.5  48.4   1  3gwjC 0319-0328  G
   90.7  44.8   1  3gwjC 0566-0575  G
   99.6  49.7   4  3gwqA 0088-0100  GBAB
   25.9  25.9   3  3gwqA 0107-0118  GBA
   10.6  34.4   5  3gwqA 0131-0144  ABAAB
  117.6  39.3   3  3gwqA 0158-0169  GBB
  135.5  50.6   4  3gwqA 0192-0204  BAAA
  158.2  23.5   7  3gwqA 0232-0247  GABABBB
  111.0  37.5   3  3gwyA 0056-0067  GBB
   20.7  49.7   3  3gx8A 0009-0020  ABA
   12.2  44.6   7  3gxhA 0003-0018  AAABBGB
   37.4  38.0   3  3gxhA 0034-0045  GBA
   18.0  13.5   2  3gxhA 0061-0071  GB
  152.2  30.2   5  3gxhA 0089-0102  ABGBB
   14.9  39.4   4  3gy9A 0101-0113  AABA
   49.9  43.7   2  3gybB 0029-0039  GB
  140.5  19.3   4  3gybB 0111-0123  GBAB
   27.6  37.8   5  3gybB 0168-0181  BAABA
   16.5  15.3   8  3gybB 0193-0209  GBBBAAAB
   45.9  52.1   3  3gycA 0044-0055  GBA
   11.6  44.5   4  3gycA 0060-0072  BAAB
   47.4  40.2   2  3gycA 0101-0111  GB
  109.5  45.9   3  3gycA 0292-0303  GBB
   73.6  48.5   1  3gygD 0176-0185  G
   30.3  36.9   2  3gygD 0240-0250  BA
  136.3  39.2   3  3gykD 0045-0056  BAA
   52.0  11.4   4  3gyyD 0048-0060  ABAB
    7.1  18.1   4  3gyyD 0074-0086  GABA
   97.4  36.3   2  3gyyD 0130-0140  AG
   25.5  16.8   7  3gyyD 0212-0227  GAAAABA
   12.8  34.0   5  3gyyD 0279-0292  ABAAB
   33.4  12.8   6  3h05A 0018-0032  AAAABA
  141.4  18.0   4  3h05A 0057-0069  GBAA
    7.5  17.4   4  3h05A 0090-0102  BAAB
   38.9  52.6   4  3h0dB 0012-0024  BAAG
    8.2  21.0   6  3h0uB 0042-0056  BAABBA
   53.1  48.5   4  3h0uB 0119-0131  BABB
   33.5  18.0   4  3h0uB 0178-0190  GABA
   22.2  55.0   5  3h14A 0106-0119  BBBGB
   34.2  27.8   2  3h14A 0130-0140  GB
   31.5  29.8   2  3h14A 0188-0198  GB
  125.6  35.4   3  3h1nA 0039-0050  GBB
   10.2  18.9   6  3h20A 0084-0098  AGABBA
  138.7  54.7   4  3h2bB 0035-0047  BBEB
  130.1  22.3   3  3h2bB 0057-0068  GBB
  150.5   2.7   5  3h2bB 0077-0090  BAABB
   90.1  46.4   1  3h2bB 0167-0176  G
   29.6  38.7   2  3h2gA 0111-0121  GB
   29.9  38.4   4  3h2gA 0188-0200  AAAB
  123.2  26.5   4  3h2gA 0349-0361  GBAA
   26.5  31.2   2  3h2sB 0018-0028  GB
  129.4  45.4   5  3h2sB 0036-0049  EAABB
   16.9   4.2   6  3h2sB 0087-0101  ABGBAB
  154.4  37.4   5  3h2sB 0142-0155  BAABB
  106.6  17.2   6  3h2sB 0196-0210  BBAABG
   16.8  42.5   3  3h2yA 0063-0074  BAB
    7.9  53.6   5  3h2yA 0124-0137  GBBBA
   54.8  34.7   8  3h2yA 0179-0195  AAABABBB
  141.0  42.2   3  3h35B 0146-0157  BAA
  128.1  23.6   3  3h49A 0051-0062  GBB
   28.6  52.3   2  3h49A 0130-0140  BA
   26.5  35.9   2  3h49A 0160-0170  GB
   27.1  54.6   3  3h49A 0185-0196  ABA
    8.8  21.1   3  3h49A 0216-0227  GBA
   53.3  27.3   3  3h4lA 0035-0046  GBA
   33.1  52.2   1  3h4lA 0103-0112  B
   14.3  25.9   4  3h4lA 0179-0191  BAAB
  153.6  12.3   7  3h4lA 0216-0231  EAAAABG
  127.0  24.7   3  3h4tA 0022-0033  GBB
  124.5  21.4   3  3h4tA 0041-0052  GBB
   28.1  46.5   4  3h4tA 0085-0097  BGBA
  123.8  29.4   3  3h4tA 0110-0121  GBB
   41.4  29.3   4  3h4tA 0214-0226  BBBB
  107.7  38.3   3  3h4tA 0243-0254  GBB
    2.5  43.7   3  3h4tA 0278-0289  ABA
  121.0  33.4   3  3h4tA 0298-0309  GBB
   39.0  52.8   3  3h5jA 0085-0096  GBA
   38.2  25.5   2  3h5jA 0106-0116  GB
   23.3  12.5   4  3h5jA 0127-0139  BBGB
   26.4  50.4   3  3h5lA 0077-0088  GBA
   22.6  16.1   2  3h5lA 0101-0111  GB
  118.9  36.8   7  3h5lA 0120-0135  BAAAAAA
   43.1  39.9   8  3h5lA 0152-0168  GABBBABA
   47.4  31.8   2  3h5lA 0186-0196  GB
   36.5   7.8   4  3h5lA 0212-0224  BBBA
   13.2  11.8   6  3h5lA 0236-0250  ABBBBB
   38.7  19.7   6  3h6eB 0059-0073  AABBBA
  161.2  42.9   8  3h6eB 0238-0254  BAAAEABB
   43.8  45.5   4  3h6eB 0380-0392  GBBG
   15.2   5.2   4  3h6eB 0405-0417  BAAB
   66.7  27.1   2  3h6jA 0272-0282  EA
   34.2   2.8   5  3h74A 0066-0079  GBBBA
   38.2   6.6   4  3h74A 0093-0105  BBBA
   10.9  40.2   5  3h74A 0164-0177  BBBGB
   35.2  31.6   2  3h75A 0028-0038  GB
   22.0  24.1   6  3h75A 0053-0067  BBGBBA
   12.1  16.8   5  3h75A 0077-0090  BGAGB
  152.1  59.6   8  3h75A 0132-0148  EBGBGGBB
  132.2  47.9   3  3h75A 0168-0179  BAA
   44.9  25.2   5  3h75A 0197-0210  BAABA
   21.0   7.7   8  3h75A 0222-0238  GBBBGAAB
   13.5  27.8   4  3h75A 0247-0259  GABA
   35.6  24.8  10  3h75A 0273-0291  GBBEBGAGBA
  147.5  14.7   6  3h79A 0059-0073  BAAAAA
   22.5  28.6   2  3h7aC 0025-0035  GB
   36.5  31.6   2  3h7aC 0049-0059  GB
   87.9  52.2   1  3h7aC 0171-0180  G
    2.3  36.0   8  3h7aC 0223-0239  BBAABBBA
  134.4  42.0   3  3h7cX 0051-0062  ABB
   18.5  15.9   5  3h7cX 0070-0083  BBAAB
  116.0  32.0   3  3h7cX 0145-0156  GBB
   13.6  14.1   4  3h7cX 0337-0349  BAAB
   41.4  30.4  10  3h7hB 0027-0045  AABABBBABA
   49.2  34.6   3  3h7iA 0056-0067  GBA
   21.2  18.3   3  3h7iA 0113-0124  BAB
  125.2  33.8   3  3h7iA 0140-0151  GBB
   49.1  20.0   4  3h86G 0025-0037  GBBB
  121.1  58.7   2  3h86G 0079-0089  BB
   29.6  43.4   3  3h86G 0108-0119  GBA
   26.7  16.0   2  3h86G 0161-0171  GB
  131.5  59.9   8  3h8gC 0044-0060  GABAGBBG
    9.2  22.1   4  3h8gC 0097-0109  BABA
  134.6  34.4   3  3h8gC 0207-0218  BAA
   45.6  34.4   6  3h8gC 0234-0248  ABABBB
   16.1  16.5   4  3h8gC 0302-0314  GBBB
   29.5  19.3   3  3h8gC 0361-0372  GBA
   16.3  54.4   4  3h8gC 0380-0392  EAAB
   87.3  36.9   3  3h8gC 0405-0416  GBB
  154.4  17.9   6  3h8gC 0448-0462  AAAABB
    8.4  12.3   3  3h8vB 0053-0064  GBA
   10.8   3.9   4  3h8vB 0096-0108  BAAB
   29.6  45.9   9  3h8vB 0125-0142  BABBGBBBA
  126.4  29.5   3  3h8vB 0156-0167  GBB
   24.5  37.9   7  3h8vB 0232-0247  GBEBBBA
   21.5  32.4   2  3h9cA 0036-0046  GB
    9.0  30.6   5  3h9cA 0082-0095  GBBBA
   19.5  32.3   6  3h9cA 0307-0321  GBBBBA
  131.2  42.3   7  3h9cA 0357-0372  BBABBBB
   36.7  30.6   3  3h9mA 0020-0031  ABA
  145.3  21.9   5  3h9mA 0071-0084  BBGBB
   31.3  25.1   4  3h9mA 0173-0185  GABA
  149.9  12.5   5  3h9mA 0203-0216  BBBAA
  133.6  21.4   3  3h9wA 0057-0068  GBB
  149.8  30.1   5  3ha2A 0020-0033  AABAA
   34.3  47.1   2  3ha2A 0046-0056  BA
  136.2  40.1   3  3ha9A 0060-0071  BAA
   20.8  34.6   5  3ha9A 0103-0116  BBAAB
  158.7  26.6   4  3hbmA 0021-0033  ABAB
   34.5  33.7   3  3hbmA 0063-0074  GBA
   27.1  29.6   2  3hbmA 0087-0097  GB
  169.2   8.7   6  3hbmA 0174-0188  BBAABB
  131.6  37.0   3  3hbmA 0201-0212  BAA
  136.0  28.3   3  3hbmA 0238-0249  GBB
   17.4  28.2   2  3hbmA 0261-0271  GB
   17.7  32.4   6  3hc7A 0023-0037  AAAAAB
  135.9  22.6   5  3hc7A 0065-0078  BAABB
   55.5  56.6   6  3hdjB 0111-0125  BBAABA
   30.4  22.2   4  3hdjB 0138-0150  BBBA
  132.6  24.9   3  3hdjB 0163-0174  GBB
   33.9  33.6   2  3hdjB 0178-0188  BA
   23.9  53.8   2  3hdjB 0224-0234  BA
   89.0  41.2   7  3hduC 0017-0032  ABAAAAA
   60.0  49.1   5  3hfiA 0094-0107  GBBBA
  136.2  29.8   3  3hftA 0058-0069  GBB
   12.9  13.8   4  3hgtA 0141-0153  ABBB
   43.5   9.8   4  3hguA 0198-0210  BBBA
   18.9  30.0   4  3hguA 0250-0262  BAAB
  113.5  31.5   3  3hhfB 0027-0038  BAA
    7.0  23.1   4  3hhfB 0046-0058  GABA
   21.6  29.3   3  3hhfB 0141-0152  GAE
   35.9  30.0   3  3hi0B 0078-0089  GBA
   49.5  52.9   4  3hi0B 0131-0143  BBGB
   31.7  54.0   4  3hi0B 0198-0210  ABGB
    6.8  30.5   3  3hi0B 0282-0293  GBA
  122.5  31.5   3  3hi0B 0494-0505  GBB
   37.1  38.9   4  3hj4B 0037-0049  BBGB
   41.0  59.1   2  3hj4B 0097-0107  GB
   24.8  46.0   3  3hjeA 0022-0033  GBA
   67.8  58.1   2  3hjeA 0165-0175  BA
    8.4  20.9   3  3hjeA 0236-0247  EAB
   13.2  41.6   3  3hjeA 0568-0579  BBE
  141.7  32.1   4  3hjhA 0032-0044  BBEB
  156.7   3.5   4  3hjhA 0057-0069  BABB
    8.5  33.6   4  3hjhA 0095-0107  BABE
  151.5  34.7   4  3hjhA 0375-0387  BABB
   10.6  38.0   3  3hkaB 0210-0221  GBA
  104.6  48.6   3  3hkaB 0246-0257  GBB
  145.7  16.8   5  3hkaB 0285-0298  BAABB
  143.2  38.0   3  3hkaB 0310-0321  BAA
   74.0  46.4   7  3hkvB 0063-0078  BABBBAB
   80.0  44.5   7  3hkwC 0126-0141  BAABBBB
  141.1  54.8   3  3hkwC 0208-0219  BAB
  132.0  58.1   6  3hkwC 0434-0448  GAAABB
   14.9  17.1   3  3hlkA 0192-0203  AGB
  152.3  57.7   3  3hlkA 0256-0267  BBG
   36.7  14.8   5  3hlkA 0357-0370  GBBBB
   31.5  28.2   4  3hlzA 0061-0073  BAAB
   40.6  39.1   4  3hlzA 0209-0221  BBGB
   99.4  30.8   3  3hm4B 0105-0116  GBB
    7.8  22.7   9  3hmsA 0046-0063  GAABABBBA
   70.2  56.6   1  3hmzA 0072-0081  G
   94.7  48.3   1  3hmzA 0142-0151  G
   15.9  14.6   4  3hn0A 0047-0059  GABA
   46.5  32.6   4  3hn0A 0066-0078  GBBB
   35.4   6.6   4  3hn0A 0136-0148  GABA
  140.6  32.8   3  3hn0A 0155-0166  BAA
   67.2  55.0   3  3hn5B 0184-0195  GBB
   24.1  28.5   2  3hn7A 0037-0047  GB
   41.2  46.1   2  3hn7A 0059-0069  GB
  131.1  52.2   3  3hn7A 0098-0109  GBB
   20.4  59.9   4  3hn7A 0113-0125  AAAB
   27.9  28.6   6  3hn7A 0243-0257  ABBAAB
  139.0  13.9   5  3hn7A 0266-0279  EBABB
  140.6  37.5   4  3hn7A 0406-0418  EABB
   21.7  35.6   4  3hn7A 0435-0447  AABA
   15.4  16.3   5  3hn7A 0486-0499  BBBGB
  140.0  18.8   7  3hnoC 0026-0041  BEGABBB
   35.7   5.9   4  3hnoC 0125-0137  GBBB
   28.8  33.1   5  3hnoC 0173-0186  AABBA
  129.7  29.5   3  3hnoC 0281-0292  GBB
  135.6  25.5   4  3hnoC 0322-0334  GBBG
  166.5  30.9   4  3ho6A 0055-0067  BAAA
   34.5  37.3   6  3ho6A 0138-0152  AABBBA
  137.6  38.4   8  3ho6A 0181-0197  BAABBAAA
   14.3   4.2   4  3ho7B 0053-0065  GABA
   28.8  32.1   3  3ho7B 0149-0160  GBE
   94.9  52.8   1  3hoiA 0151-0160  G
  140.5  59.7   5  3hoiA 0170-0183  GBBAA
   15.5  11.6   3  3hp7A 0101-0112  GBA
   90.8  50.4   1  3hp7A 0217-0226  G
   32.1  31.1   3  3hpyB 0024-0035  AGB
  122.0  34.0   3  3hpyB 0084-0095  GBB
   61.6  34.5   3  3hpyB 0167-0178  AGB
  116.0  52.1   3  3hpyB 0232-0243  GBB
   36.9  27.3   3  3hq1B 0100-0111  GBA
   29.1  32.8   7  3hq1B 0126-0141  GABBAAB
   16.1  35.6   4  3hq1B 0153-0165  BGBA
   13.2  17.1   4  3hq1B 0200-0212  BAAB
   40.0  16.7   3  3hq1B 0298-0309  GBA
   86.3  45.2   1  3hq1B 0540-0549  G
   43.4  37.5   5  3hrdG 0017-0030  AAABB
   24.7  20.4   6  3hrdG 0037-0051  GABBBA
   40.0  39.7   9  3hrgA 0053-0070  BAAAABBBA
  143.8  48.3   7  3hrgA 0092-0107  ABBBBAA
   29.0  27.4   4  3hrgA 0129-0141  BAAB
   45.4  30.5   5  3hrgA 0150-0163  ABEAB
   28.4  28.7   7  3hrgA 0202-0217  GBBAAAB
  153.5  25.8   4  3hrgA 0229-0241  ABAB
  146.3  48.3   9  3hrlA 0010-0027  BGGABGGBB
   34.5  35.1   2  3hrlA 0066-0076  GB
   97.1  23.9   8  3hrqB 0247-0263  BAABBAAA
   91.1  48.4   1  3hrzA 0597-0606  G
   46.8  40.5   2  3hs3B 0034-0044  GB
   13.8  52.5   6  3hs3B 0112-0126  BBAABA
   35.7  34.7   2  3hs3B 0146-0156  GB
   25.0  47.7   2  3hs3B 0173-0183  BA
    7.3  24.4   8  3hs3B 0195-0211  GBBBAAAB
  130.2  17.3   8  3hs3B 0243-0259  AGBABABB
  125.6  52.8   6  3hsaC 0022-0036  BBAABB
   36.6  22.0   3  3hsiB 0043-0054  BAA
   30.0  25.2   4  3hsiB 0074-0086  BAAB
  119.8  22.4   8  3hsiB 0113-0129  BBAABBBA
   33.2  27.8   3  3hsiB 0264-0275  BAA
   33.6  38.5   2  3hsiB 0292-0302  GB
   19.4  21.2   3  3hsyA 0054-0065  GBA
   41.5  28.5   2  3hsyA 0078-0088  GB
   42.8  39.2   2  3hsyA 0142-0152  GB
   29.3   4.9   7  3hsyA 0197-0212  GBGAAAB
  134.5  55.3   4  3htuC 0016-0028  GABG
   24.7  39.6   2  3hufC 0166-0176  GB
   32.4  35.8   2  3hufC 0242-0252  GB
   16.2  47.6   2  3hufC 0262-0272  BA
   51.2  28.2   2  3huhC 0040-0050  GB
   23.5  23.1   5  3huhC 0102-0115  GBBBA
  124.0  31.9   3  3hutA 0090-0101  GBB
   40.4  57.5   3  3hutA 0132-0143  GBA
   44.1  37.2   2  3hutA 0161-0171  GB
   13.9  26.4   3  3hutA 0188-0199  GBA
  136.8   9.7   5  3hutA 0212-0225  GBABB
  116.5  42.2   4  3huuB 0050-0062  AGBB
  131.1  32.3   3  3huuB 0100-0111  GBB
  142.5  29.1   5  3huuB 0136-0149  AGBAB
  114.8  18.1   5  3huuB 0168-0181  GBBAB
   10.9  13.2   8  3huuB 0219-0235  GBBBAAAB
    4.0  31.8   4  3hv2B 0030-0042  ABBB
   42.3   6.2   5  3hv2B 0050-0063  ABBBA
   19.1   2.6   4  3hv2B 0078-0090  BAAB
   17.7  22.9   4  3hv2B 0102-0114  AGBA
  134.5  27.6   6  3hv8A 0127-0141  GBBBGA
   37.4  26.4   2  3hv8A 0160-0170  GB
   27.2  29.2   2  3hv8A 0216-0226  GB
  107.5  34.2   3  3hvaB 0036-0047  GBB
  113.9  44.0   3  3hvaB 0077-0088  EAA
  144.4  24.0   5  3hvwA 0062-0075  BAABB
   21.2  53.0   3  3hwuA 0031-0042  GBA
  140.9  38.4   4  3hx3A 0224-0236  AAAA
   12.3  33.3   4  3hxlA 0074-0086  AABA
   20.2   8.3   5  3hxlA 0191-0204  ABBBA
   50.9  30.6   4  3hxlA 0222-0234  GBBB
   39.8  45.2   2  3hxlA 0304-0314  GB
  102.6  56.7   3  3hyiA 0064-0075  GBB
   17.5  27.8   9  3hz6A 0331-0348  BGBBBBAAB
   28.7  35.9   2  3hz6A 0421-0431  GB
  135.5  25.1   4  3hz8A 0047-0059  BBAA
  145.8   4.6   7  3hzhB 0114-0129  ABABABB
   33.1  47.7   3  3i09B 0065-0076  GBA
   22.4  21.0   2  3i09B 0089-0099  GB
   40.9  50.5   3  3i09B 0133-0144  GBA
   40.8  34.9   2  3i09B 0162-0172  GB
   36.8  19.9   3  3i09B 0189-0200  GBA
  151.3  58.2   6  3i0wA 0023-0037  AGABAA
  134.8  46.8   3  3i0zB 0048-0059  BAB
  119.1  20.3   5  3i0zB 0076-0089  BBAAA
  160.2  50.5   7  3i0zB 0098-0113  ABBAABB
  155.4  26.6   3  3i0zB 0130-0141  BAB
   45.4  37.5   4  3i0zB 0222-0234  BBBA
   31.6   7.8   4  3i0zB 0251-0263  GGAB
   20.8  19.2   4  3i0zB 0303-0315  GABA
  141.1  59.3   7  3i10A 0006-0021  BAABABB
   21.2  14.8   3  3i10A 0039-0050  GBA
   12.0  21.0   4  3i10A 0109-0121  BGAB
  144.5  20.5   5  3i10A 0134-0147  GAAAA
    3.8  45.0   4  3i10A 0158-0170  AAAB
   21.8  34.3   3  3i10A 0186-0197  GBA
   12.5  25.0   4  3i10A 0210-0222  BGAB
   46.3  59.6   3  3i10A 0249-0260  GBA
   30.9  29.3   2  3i2kA 0060-0070  GB
  151.1  57.5   5  3i2kA 0240-0253  ABBBB
  163.8  43.5   4  3i2kA 0268-0280  AABB
   13.2  48.4   4  3i2vA 0009-0021  GBBB
  113.1  35.5   5  3i2vA 0093-0106  GABBB
  136.1  10.6   5  3i3vB 0031-0044  BAABB
   15.5  17.3   5  3i3vB 0056-0069  GABBA
   22.8  15.8   2  3i3vB 0155-0165  GB
   60.6  56.5   4  3i3wA 0033-0045  GBBB
   31.5  29.0   2  3i3wA 0063-0073  GB
   10.0  25.3   4  3i3wA 0084-0096  BBBA
  161.4  43.6   8  3i3wA 0161-0177  AABBBABB
  129.5  34.3   3  3i3wA 0190-0201  GBB
   25.2  33.9   3  3i3wA 0225-0236  GBA
  128.7  29.6   3  3i3wA 0289-0300  GBB
   34.3  44.8   3  3i3wA 0310-0321  GBA
   23.2  40.6   3  3i45A 0067-0078  GBA
  126.0  26.3   3  3i45A 0091-0102  GBB
   37.4  46.2   4  3i45A 0134-0146  BBBA
   32.2  21.7   4  3i45A 0164-0176  BAAB
   12.8   7.6   6  3i45A 0217-0231  GAABGB
  115.3  41.4   5  3i4zB 0236-0249  EAABA
   49.4  31.0   3  3i6eA 0157-0168  GBA
   15.0  33.3   3  3i6eA 0185-0196  AAB
   18.0   9.7   4  3i6eA 0212-0224  AGBA
  162.5  19.9   5  3i6eA 0235-0248  ABABB
   28.8  22.8   2  3i6eA 0288-0298  GB
  148.3  10.2   5  3i7jB 0004-0017  BBBAB
   10.2  50.5   3  3i7mA 0011-0022  GBA
  169.0   8.9   6  3i7mA 0063-0077  AGBABB
   45.0  54.7   5  3i7mA 0090-0103  GBBBB
   13.8  24.7   5  3i7mA 0114-0127  ABABB
  135.6  34.4   3  3i83B 0019-0030  GBB
   36.4  40.0   7  3i8bA 0054-0069  GEAAABA
  157.9  56.8   5  3i8bA 0277-0290  GBBBG
   48.7  34.3   5  3i8bA 0416-0429  GBBBA
  112.3  34.4   2  3i96C 0057-0067  BB
   10.6  11.3   4  3i9fB 0053-0065  BAAB
  112.3  51.2   2  3i9fB 0132-0142  AA
  123.5  31.1   3  3ia1B 0054-0065  GBB
   51.9  16.2   6  3iacB 0171-0185  BAABAB
   52.9  43.2   3  3iacB 0231-0242  GBA
   24.8  27.1   2  3iacB 0290-0300  GB
  147.2  20.4   6  3iacB 0339-0353  AGABBB
  149.9   4.3   9  3iacB 0365-0382  ABBBGBBGA
   46.2  25.9   2  3iarA 0136-0146  GB
  146.1  54.4   4  3iarA 0164-0176  AAAG
   26.1  33.6   2  3iarA 0199-0209  GB
   28.3  30.3   4  3iarA 0222-0234  AGBA
  132.3  47.8   3  3iarA 0278-0289  GBB
    7.0  22.2   6  3ib5A 0057-0071  BBAAAB
  144.6  36.2   5  3ib5A 0179-0192  EAABB
    6.3  30.1   7  3ib5A 0253-0268  AABABBB
  174.3  43.3   6  3ib5A 0304-0318  BBBGBB
   17.4  21.0   5  3ib7A 0058-0071  GBBBA
   27.9  26.4   2  3ib7A 0094-0104  GB
  170.6  32.9   7  3ib7A 0163-0178  ABBBAAE
   15.1  58.3   3  3ibwB 0023-0034  BBB
  156.1  17.4   4  3ic9B 0024-0036  ABAB
   23.2  37.7   2  3ic9B 0191-0201  GB
   23.4  37.0   2  3ic9B 0222-0232  AB
   34.7  24.2   5  3ic9B 0392-0405  GABBE
  119.4  41.2   3  3icuA 0170-0181  GBB
   29.9  22.0   5  3id1A 0041-0054  ABGBA
   32.4   9.9   5  3idfA 0072-0085  AGBBB
   18.5  25.3   3  3idfA 0095-0106  ABA
  134.2  29.8   3  3ie7A 0047-0058  GBB
   22.8  27.4   5  3ie7A 0125-0138  BBAAB
   20.8  29.5   2  3ie7A 0157-0167  GB
   10.8  36.4   4  3ie7A 0207-0219  AABA
  130.0  11.8   5  3iekA 0069-0082  GBABB
   26.2  25.9   2  3iekA 0209-0219  GB
  138.3  40.7   5  3iekA 0236-0249  BBBBB
  161.6  40.4   4  3iekA 0297-0309  BBBB
   22.6  35.3   7  3iekA 0322-0337  AAABAAB
   18.3   5.5   3  3iekA 0348-0359  GBA
   25.2  51.1   4  3iekA 0385-0397  BGBA
   25.2  26.2   2  3iekA 0411-0421  GB
   34.8  29.2   2  3ieyB 0068-0078  GB
   15.8  18.8   2  3ieyB 0121-0131  GB
   35.4  51.1   3  3iezA 0084-0095  GBA
   40.3  49.5   2  3ifeA 0065-0075  GB
  120.6  38.0   4  3ifeA 0327-0339  EAAA
   58.7  30.3   5  3ifrB 0392-0405  GAGBA
  127.1  42.6   3  3ifrB 0419-0430  GBB
   21.0  42.3   8  3ig2B 0071-0087  BBABABBB
   51.6  30.6   3  3ig2B 0191-0202  GBA
   85.9  42.3   2  3ig5A 0083-0093  AG
  108.2  12.1   5  3ig5A 0138-0151  GBGBG
  134.9  27.3   3  3igfA 0024-0035  GBB
    5.5  13.2   4  3igfA 0117-0129  GABA
  113.5  48.0   3  3igfA 0236-0247  GBB
   28.0  17.9   2  3ighX 0042-0052  EE
  149.8  45.2   5  3ighX 0092-0105  BBEAB
   92.9  53.6   1  3ighX 0195-0204  G
   42.5  29.8   5  3ighX 0219-0232  GABAB
   12.5  14.9   3  3ighX 0301-0312  AGB
   30.7   6.5   4  3ighX 0326-0338  GBBB
   40.4  55.4   2  3ighX 0349-0359  GB
  131.6  51.3   2  3ighX 0387-0397  BB
   77.9  59.2   3  3igrA 0059-0070  GAB
   26.5  33.4   4  3igrA 0122-0134  AGBA
  128.7  34.8   3  3ihmB 0039-0050  GBB
   38.3  51.2   2  3ihmB 0130-0140  GB
   10.6  31.6   3  3ihmB 0149-0160  ABA
  119.0  33.0   6  3ihtB 0032-0046  AABABB
  151.1  18.0   5  3ihtB 0056-0069  BBGBB
   20.2  12.8   3  3iibA 0053-0064  GBA
   40.3  41.5   9  3iibA 0116-0133  BBBGAABGB
   58.2  29.7   5  3iibA 0209-0222  AGBBB
   73.5  55.4   6  3iibA 0281-0295  BABBBA
   27.0  21.1   2  3iiiA 0111-0121  GB
  161.4  28.4   5  3iiiA 0279-0292  BABAB
  114.0  18.2   5  3ij6D 0044-0057  BABAA
  139.4  57.4   4  3ij6D 0087-0099  BAAA
  126.2  52.0   3  3ij6D 0116-0127  BAA
  108.6  50.1   3  3ij6D 0149-0160  GBB
  127.8  40.0   4  3ijdB 0005-0017  GBBG
  124.1  44.5   5  3ijdB 0040-0053  BBBAE
  164.1  40.8   6  3ijdB 0080-0094  AABBBB
   27.3  20.2   4  3ijdB 0141-0153  BAAB
   28.2  39.1   3  3ijdB 0172-0183  GBA
  125.2  13.1   6  3ijdB 0202-0216  GBBBBB
  130.0  27.4   3  3ijdB 0268-0279  GBB
  112.2  59.0   3  3ijlA 0143-0154  BAB
  145.7  24.8   5  3ijlA 0165-0178  ABABB
  147.0  27.8   4  3ijlA 0218-0230  BABB
   25.8  20.7   2  3ijlA 0268-0278  GB
   66.2  21.1   5  3ijmA 0041-0054  GABAB
    0.9  40.3   6  3ijmA 0100-0114  BBAGBA
   33.4  24.8   6  3ikbB 0112-0126  ABAABA
   96.3   6.5   4  3ikbB 0149-0161  ABAA
  115.7  42.4   3  3ilsA 0104-0115  GBB
   28.3  29.9   3  3ilvA 0032-0043  GBA
   27.1  35.7   4  3ilvA 0072-0084  BBGB
   14.3  34.0   2  3ilvA 0208-0218  GB
   10.3  26.3   3  3ilvA 0390-0401  AGB
   30.1  27.2   2  3ilvA 0447-0457  GB
   49.0  32.3   1  3ilwB 0211-0220  G
   29.6  28.4   5  3ilxA 0025-0038  BABBA
   55.0  37.1   2  3ilxA 0085-0095  GB
  144.2  28.9   3  3imkA 0094-0105  GBB
   51.3  59.6   3  3imkA 0122-0133  GBA
  122.6  49.8   5  3imoD 0058-0071  BBABB
   29.5  43.6   2  3io1A 0042-0052  GB
   28.3  38.8   3  3io1A 0166-0177  BBE
   25.8  16.7   7  3io1A 0191-0206  GAAAABA
   28.0  21.0   2  3io1A 0322-0332  GB
   29.6  24.0   2  3io1A 0383-0393  GB
   39.4  16.3   5  3io3A 0009-0022  BAABA
  151.5   5.4   5  3io3A 0040-0053  BAABB
   53.5  24.8   5  3io3A 0253-0266  GBBBA
   10.8  32.6   3  3io3A 0296-0307  AAB
   19.7  13.2   4  3io5B 0050-0062  BAAB
  176.6  14.4   6  3io5B 0101-0115  BBBGBB
   40.3  33.0   2  3io5B 0156-0166  GB
  127.8  36.3   3  3ip0A 0022-0033  BBG
   33.8  36.9   6  3ip3G 0014-0028  ABBAAB
   38.3  35.7   3  3ip3G 0061-0072  GBA
   23.7  25.6   2  3ip3G 0085-0095  GB
   25.9  34.2   5  3ip4B 0232-0245  GBBBE
  165.9  15.2   5  3iprE 0019-0032  GBBBG
  155.8  48.7   6  3iprE 0049-0063  ABAGAE
  151.6  13.7  10  3iprE 0075-0093  BABBAAAAAA
   33.8  28.8   4  3ir4A 0020-0032  GBBB
   97.5  47.1   3  3iraA 0033-0044  GBB
   38.3  28.7   2  3irbA 0037-0047  GB
  135.4  37.5   4  3irsA 0083-0095  BAAA
  107.5  45.1   4  3irsA 0112-0124  GBAB
  113.2  49.4   3  3irsA 0145-0156  GBB
  151.7  13.8   5  3irsA 0175-0188  BAABB
  139.2  41.5   3  3irsA 0200-0211  BAA
   24.0  36.7   3  3iruB 0120-0131  AGB
   23.1  26.5   5  3iruB 0146-0159  GBBBA
   16.3  10.0   2  3iruB 0200-0210  GB
   19.0  14.5   3  3iruB 0243-0254  GBA
  153.6  51.9   3  3is6A 0045-0056  BBG
   63.4  58.6   2  3is6A 0210-0220  GB
   26.4  13.3   3  3isaA 0044-0055  GBA
   14.4  52.7   3  3isaA 0091-0102  BAB
   37.5  50.5   2  3isaA 0114-0124  BA
   23.3  22.4   3  3isaA 0156-0167  AGB
  130.9  20.4   3  3isrC 0190-0201  GBB
   35.0  33.3   5  3isxA 0189-0202  BBBAB
   21.2  39.5   6  3it3A 0242-0256  GABABA
   76.8  50.4   7  3it4A 0159-0174  BBABABB
   13.6   5.6   4  3iteA 0027-0039  BAAB
   30.0  50.0   5  3iteA 0070-0083  GBBGB
   23.3  22.4   2  3iteA 0097-0107  GB
   36.8  34.9   3  3iteA 0120-0131  GBA
   20.6  13.4   2  3iteA 0243-0253  GB
   44.7  48.2   3  3iteA 0266-0277  GBA
   17.7  55.4   5  3iteA 0310-0323  ABAAB
   57.3  31.1   2  3itwB 0019-0029  GB
   31.1  56.9   2  3itwB 0084-0094  GB
  126.4  58.9   4  3iupB 0165-0177  GBAB
  133.1  24.9   3  3iupB 0190-0201  GBB
  149.7   4.3   4  3iupB 0210-0222  GBAB
   25.6  23.0   2  3iuuA 0053-0063  GB
   17.4  14.6   4  3iuuA 0089-0101  BBBA
    9.2  24.8   4  3iuuA 0123-0135  EAAB
   18.3  50.8   2  3iuuA 0146-0156  BA
   50.5  41.7   7  3iuuA 0175-0190  AABABBB
   36.4  11.6   5  3iuuA 0216-0229  BAABA
  136.1  28.5   4  3iuuA 0285-0297  BABB
  144.0  15.5   5  3iuuA 0317-0330  BBGBB
  150.6  57.3   3  3iuuA 0339-0350  EBG
   43.5  26.0   4  3iuwB 0019-0031  GABA
   28.6  41.9   3  3iuzA 0227-0238  EAB
   26.8  44.8   2  3iv4A 0018-0028  BA
   33.3  25.3   2  3iwgA 0233-0243  GB
   89.4  51.5   1  3ix3A 0025-0034  G
  146.4  17.7   5  3ix3A 0075-0088  ABABB
  145.3  17.5   6  3ix7B 0021-0035  GABBBB
  126.7  49.8   2  3ix7B 0066-0076  BB
   25.5  18.4   2  3ix7B 0092-0102  GB
  128.3  24.9   3  3ix7B 0110-0121  GBB
  142.2  14.2   5  3ixlA 0022-0035  BAABB
   20.2  19.5   3  3ixlA 0060-0071  GBA
  144.2  27.9   3  3ixlA 0092-0103  GBB
   43.9  33.9   2  3ixlA 0136-0146  GB
  116.2  37.9   3  3ixlA 0199-0210  GBB
   66.9  58.9   7  3jr1B 0027-0042  GBBBBBA
  115.1  49.7   7  3jr1B 0083-0098  GBBBBBB
   27.8  53.0   7  3js6A 0280-0295  EBAAABA
    9.5  12.7   3  3js8A 0046-0057  AGB
   27.0  30.9   7  3js8A 0386-0401  GBBABAB
  115.9  41.1   5  3js8A 0461-0474  BBEAA
   89.5  31.9   4  3jsaA 0023-0035  BAAG
   13.8  21.2   4  3jsaA 0076-0088  BBBA
   26.9  21.2   2  3jsaA 0105-0115  GB
   39.2  44.1   3  3jsyB 0012-0023  ABA
  169.2  42.5   4  3jsyB 0073-0085  BBBG
  126.5  18.9   3  3jsyB 0134-0145  GBB
    9.3  10.6   4  3jszA 0157-0169  BBBB
   99.4  58.5   1  3jszA 0187-0196  G
   55.7  24.1   9  3jszA 0228-0245  ABAAABABE
   44.0  17.6   5  3jtnA 0018-0031  GBABE
   17.7  43.7  10  3jtwA 0060-0078  BAABBAAAAB
   35.0   9.4   4  3jtwA 0102-0114  BBEB
   28.4  45.4   4  3jtwA 0123-0135  GABA
  136.4  55.0  10  3jtxB 0078-0096  GGBBBBAAAA
   31.2  24.1   2  3jtxB 0135-0145  GB
   27.9  30.2   2  3jtxB 0195-0205  GB
  171.6  39.1   6  3jtxB 0225-0239  GBBABG
  116.8   7.1   7  3jtzA 0005-0020  BBBBABB
  112.9  28.0   3  3ju3A 0033-0044  GBB
   23.0  54.7   4  3ju7B 0045-0057  GGBE
   32.8  54.1   6  3ju7B 0068-0082  BBAABA
   28.4  23.3   2  3ju7B 0093-0103  GB
  118.3  36.1   3  3ju7B 0149-0160  GBB
   19.9  21.5   6  3judA 0077-0091  GBAAAB
   75.2  56.8   3  3juwC 0058-0069  GBE
   66.4  56.2   2  3juwC 0148-0158  GB
  130.2  43.2   7  3jv9B 0022-0037  AABAABB
   20.9  15.6   4  3jv9B 0046-0058  GABA
   42.1  31.0   3  3jv9B 0146-0157  GAB
   49.2  46.6   3  3jwgA 0023-0034  GBA
   17.7   6.7   5  3jwgA 0044-0057  BAABA
   25.9  10.2   5  3jwgA 0124-0137  AAGBA
   94.2  45.4   1  3jwgA 0177-0186  G
  104.5  41.8   4  3jx9B 0031-0043  BABB
  118.1  43.0   3  3jx9B 0098-0109  GBB
   38.5  18.9   3  3jy6D 0030-0041  AGB
  149.9  41.3   5  3jy6D 0077-0090  GBBBB
   48.0  37.0   4  3jy6D 0115-0127  AGBA
   35.8  34.4   3  3jy6D 0143-0154  ABA
  178.4  30.4   5  3jy6D 0172-0185  ABABB
  129.4  32.5   7  3jy6D 0198-0213  GABAGAA
   13.4  46.6   7  3jy6D 0247-0262  GBBBBBB
   34.1  34.6   2  3jygD 0154-0164  GB
  132.5   9.2   3  3jyoA 0025-0036  GBB
   92.7  41.8   4  3jyoA 0085-0097  GBBA
    4.0  15.0   4  3jyoA 0143-0155  AGBA
  118.3  17.1   4  3jyoA 0170-0182  GBBA
   12.9  27.6   4  3jyzA 0104-0116  GBBE
    8.1  31.0   5  3jzlA 0092-0105  BBBGB
   17.6   7.6   4  3jzlA 0187-0199  BAAB
   23.8  24.3   2  3jzlA 0296-0306  GB
  117.9  14.6   3  3k01A 0049-0060  BAA
   12.2  28.2   6  3k01A 0075-0089  GBGBBA
   28.0  30.6   2  3k01A 0172-0182  GB
   24.2  21.7   2  3k05B 0127-0137  GB
  139.2  48.7   3  3k0zA 0084-0095  BAB
   36.3  25.0   3  3k13C 0044-0055  GBA
  170.8  14.3   4  3k13C 0098-0110  BBEG
   26.2  28.0   2  3k13C 0127-0137  GB
   38.5  31.1   3  3k13C 0241-0252  GBA
   29.8  31.0   2  3k1tA 0120-0130  GB
   84.3  48.8   7  3k1tA 0267-0282  GBABBBB
   48.7  55.4   9  3k1tA 0309-0326  GBABBGABA
   27.6  36.1   2  3k1zA 0116-0126  GB
    2.8   8.5   3  3k1zA 0192-0203  AGB
   11.9  49.4   5  3k2nB 0029-0042  ABBBA
   40.2  51.1   3  3k2nB 0110-0121  GBA
   31.0  32.3   2  3k32E 0024-0034  GB
  136.9  19.0   3  3k32E 0051-0062  GBB
   30.0  47.6   2  3k32E 0096-0106  BA
   30.7  33.9   2  3k32E 0125-0135  GB
   22.0  51.3   3  3k3dA 0020-0031  BBB
  112.2  36.1   3  3k3dA 0078-0089  GBB
   23.2  16.5   7  3k3vA 0037-0052  GABBAAB
   15.3  14.1   2  3k40B 0197-0207  GB
   29.4  34.6   3  3k40B 0225-0236  AGB
   23.6  19.3   2  3k40B 0258-0268  GB
  133.3  55.9   3  3k40B 0386-0397  BAA
  130.6  40.9   3  3k4iA 0126-0137  GBB
   48.3  18.6   9  3k50A 0047-0064  BBAABBGAB
   51.8  35.6   3  3k50A 0217-0228  GBA
    2.1  43.2   3  3k50A 0308-0319  AAB
  142.9  10.4   5  3k59A 0055-0068  BGBBG
   39.3  40.4   3  3k59A 0213-0224  GBA
   25.0  24.1   2  3k59A 0535-0545  GB
  101.1  16.9   7  3k59A 0582-0597  GBBBABB
  151.2  19.1   5  3k5jA 0010-0023  BAABB
   94.3  57.2   1  3k63A 0071-0080  G
  172.4  29.6   4  3k67B 0093-0105  BBEB
   25.3  57.7   3  3k69A 0050-0061  GAB
  139.5  40.1   4  3k6mC 0036-0048  GBBG
   25.7  49.3   4  3k6mC 0105-0117  AGBA
   18.1  47.8   5  3k6mC 0268-0281  BBBGB
    8.7  26.8   8  3k6mC 0287-0303  ABBAABBB
   21.7  53.4   5  3k6mC 0386-0399  ABAAB
  111.9  48.6   3  3k6qC 0018-0029  BBB
   21.7  53.1   3  3k6rA 0055-0066  GBA
   11.0  29.4   6  3k6rA 0116-0130  ABBAAB
   22.1  20.9   2  3k6rA 0142-0152  GB
  137.4  14.1   5  3k6rA 0166-0179  GAAAA
   44.7  25.6   2  3k6rA 0242-0252  GB
   94.4  51.2   5  3k7iB 0101-0114  BBGBB
    8.5   8.1   3  3k7iB 0153-0164  GBA
   15.7  38.8   7  3k8gB 0149-0164  AEAABAB
   22.0  32.4   2  3k8gB 0220-0230  GB
   24.2  44.8   3  3k8kA 0067-0078  GBA
   38.8  29.7   2  3k8kA 0114-0124  GB
   65.7  27.3   6  3k8kA 0392-0406  GBABBB
   12.7  34.7   3  3k8kA 0416-0427  ABA
   31.8  29.0   5  3k8kA 0455-0468  ABAAB
   13.5  48.9   4  3k8kA 0493-0505  ABBE
   12.8  51.9   3  3k93A 0143-0154  GBA
   33.8  35.7   5  3k94A 0035-0048  GBBBA
   19.5   6.7   4  3k94A 0085-0097  AGBA
  149.1  19.7   4  3k94A 0114-0126  AABB
   17.7  26.9   2  3ka7A 0017-0027  GB
  129.6  22.7   5  3ka7A 0067-0080  GBBBB
   46.6  45.8   2  3ka7A 0204-0214  GB
  132.2  33.4   4  3ka7A 0352-0364  BGBB
  144.4  40.9   6  3kanB 0083-0097  GBBAAA
   23.5  28.3   2  3kbqA 0030-0040  GB
   30.7  34.7   2  3kbqA 0057-0067  BA
  114.5  47.0   3  3kc2A 0039-0050  GBB
   21.6  13.8   3  3kc2A 0106-0117  GBA
   17.9  12.4   2  3kc2A 0305-0315  GB
  127.8  17.5   3  3kd4A 0296-0307  GBB
  158.3  31.8   6  3kd6A 0034-0048  AABABB
   35.5   7.3   6  3kd6A 0133-0147  ABABBA
   29.3  41.2   3  3kd6A 0162-0173  ABA
   16.2  45.4   4  3kd6A 0192-0204  AGBA
   56.7  38.3   2  3ke2A 0055-0065  GB
   34.0  26.7   3  3ke3A 0129-0140  GBA
   31.4  19.3   2  3ke3A 0162-0172  GB
   24.9  58.7   7  3ke7B 0061-0076  BBBBABA
    5.7  10.9   5  3kebA 0073-0086  ABAAB
    8.6  40.1   5  3kebA 0098-0111  GGBGB
   98.1  30.1   8  3keoB 0096-0112  BBABAAGA
   46.9  40.9   5  3keoB 0140-0153  ABABA
   91.4  59.7   3  3kewA 0107-0118  GBB
    8.0  57.9   4  3keyA 0011-0023  BBBA
   28.6  48.5   3  3keyA 0104-0115  GBA
  163.3  44.4   5  3kf6A 0090-0103  ABBBG
  143.8  39.1   4  3kf6B 0012-0024  BBBG
  126.1  39.4   4  3kfoA 0259-0271  AABB
  122.5  42.3   3  3kgkA 0034-0045  GBB
   35.5  43.4   5  3kgwA 0089-0102  BBBGB
   24.6  35.0   2  3kgwA 0115-0125  GB
   38.4  40.8   3  3kgwA 0142-0153  GBA
   30.3  22.1   2  3kgwA 0172-0182  GB
   25.7  48.8   9  3kgyB 0107-0124  BBABBAAGB
    8.2  27.5   3  3kgyB 0155-0166  EAB
   35.8  35.8   4  3kgyB 0175-0187  GABA
  125.6  54.9   3  3khnB 0074-0085  BAA
  143.7  19.3   6  3kizA 0091-0105  AGBABG
  105.3  16.8   3  3kizA 0133-0144  GBB
   23.3  16.0   5  3kizA 0295-0308  BBAAB
  124.3  20.5   3  3kizA 0357-0368  GBB
  158.4  25.1   5  3kjhA 0020-0033  AABAB
    8.3  16.6   3  3kjhA 0125-0136  BAB
  131.2  12.7   4  3kjhA 0176-0188  GBAB
   10.2  11.8   4  3kk7B 0440-0452  ABAB
  137.0  54.6   3  3kkfA 0031-0042  BAA
    6.9  55.3   3  3kkiB 0112-0123  GBA
   39.1  38.9   5  3kkiB 0134-0147  BBBGB
   28.4  38.0   2  3kkiB 0158-0168  GB
   37.2  21.5   3  3kkiB 0180-0191  EBB
   28.2  19.6   2  3kkiB 0210-0220  GB
   17.4  27.3   3  3kklA 0035-0046  AGB
   23.6  37.4   2  3kklA 0125-0135  GB
   32.0  40.5   9  3kkzA 0034-0051  ABAABBAAB
   14.9   2.0   4  3kkzA 0061-0073  ABAB
  134.3  26.7   5  3kkzA 0087-0100  GAAAA
   89.9  54.4   1  3kkzA 0181-0190  G
  162.7   9.7   6  3kljA 0023-0037  BGABAB
   52.7  47.3   2  3kljA 0070-0080  GB
  130.8  13.4   3  3kljA 0163-0174  GBB
   60.6  46.8   2  3kljA 0196-0206  GB
   15.1  43.9   4  3klkA 0451-0463  BBGB
   23.1  48.5   3  3klkA 0693-0704  GBA
   26.0  20.2   2  3klkA 0753-0763  GB
   31.5  35.0   3  3knzD 0043-0054  GBA
  131.2  38.4   3  3knzD 0071-0082  GBB
   18.1  31.5   2  3knzD 0118-0128  GB
    6.3  54.8   2  3knzD 0217-0227  BA
  140.0  15.9   3  3knzD 0244-0255  GBB
  149.4  32.4   4  3knzD 0290-0302  ABAB
   29.5  20.6   5  3kopF 0167-0180  EABGB
  114.2  40.7   3  3kosA 0032-0043  BAA
  125.5  52.7  10  3kosA 0117-0135  GBBBBBAABB
   28.0  32.8   3  3kosA 0143-0154  GAE
  156.1  28.8   9  3kq5A 0306-0323  GAABAABAA
  128.3  26.5   3  3kqnA 0028-0039  GBB
   36.9  25.5   4  3kqnA 0053-0065  GBBB
   48.7  57.2   9  3kqnA 0083-0100  GEBBBGABA
   26.9  32.4   3  3kqnA 0120-0131  GBA
  132.0  20.5   3  3kqnA 0191-0202  GBB
   18.8   2.3   4  3ks6A 0023-0035  BBBA
   38.6  22.9   5  3ks6A 0090-0103  AABAB
  145.7   8.1   4  3ks6A 0146-0158  BABB
   39.1  45.2   3  3ks6A 0175-0186  GBA
   19.6  19.7   2  3ks6A 0198-0208  GB
    4.3   8.6   3  3ks6A 0219-0230  GBA
   18.9  28.3   4  3ksuA 0027-0039  ABBB
   23.3  22.6   3  3ksuA 0055-0066  AGB
   15.7   8.9   5  3ksuA 0174-0187  AAAGB
  122.2   5.5   8  3ksuA 0229-0245  BAAAABBG
   23.2  10.4   4  3ksxA 0072-0084  GABA
  120.5  42.9   3  3ksxA 0091-0102  GBB
   44.3  13.3   7  3ksxA 0148-0163  GBBAAAB
    5.6  24.1   4  3ksxA 0171-0183  GABA
   45.8  39.5   5  3kt7A 0025-0038  BBABB
   62.0  52.7   1  3kt7A 0338-0347  G
   81.9  43.5   1  3kt7A 0467-0476  G
   46.6  30.7   4  3ktaB 0022-0034  BBGB
    1.3   9.9   4  3ktaB 0079-0091  BBBA
   15.1  37.9   3  3ktaB 0110-0121  AAB
   27.5  32.6   4  3ktcB 0040-0052  GABA
   51.8  43.6   2  3ktcB 0068-0078  GB
    8.6  25.4   3  3ktcB 0114-0125  GBA
   15.4  11.5   4  3ktcB 0153-0165  BAAB
  145.9  14.3   4  3ktcB 0187-0199  GBAA
  102.5  14.9   5  3ktcB 0257-0270  GBBEB
  126.3  19.7   4  3kuvB 0055-0067  BBBG
    4.0  57.2   3  3kv1A 0015-0026  GBA
    8.7  30.1   5  3kv1A 0047-0060  BBBGB
   23.7  40.4  10  3kv1A 0067-0085  BABBBBBBBB
   23.1   9.2   2  3kv1A 0106-0116  GB
   88.5  56.9   1  3kv1A 0178-0187  G
   30.6   9.8   4  3kv1A 0238-0250  GABA
   86.5  56.7   4  3kvnA 0108-0120  BBGA
  156.2   6.2   9  3kvnA 0133-0150  BGGBBBBAA
  139.1  10.9   4  3kvnA 0182-0194  GBAB
  135.7  34.2   3  3kvnA 0228-0239  GBB
  110.4  33.7   8  3kvnA 0342-0358  BGABBBBG
  167.9  54.9   4  3kw0A 0034-0046  BBBG
   20.8  22.1   3  3kw2B 0097-0108  EBA
   25.2  16.9   5  3kw2B 0151-0164  BBAAB
   38.6  48.5   2  3kw2B 0209-0219  GB
   47.1  34.9   2  3kwlA 0275-0285  GB
   19.2  23.0   2  3kwlA 0314-0324  GB
    8.6  30.5   3  3kwlA 0442-0453  GBA
   20.1  17.9   6  3kxpB 0084-0098  AAAAAB
  132.4  55.7   4  3kxpB 0126-0138  GAEB
  158.7  49.2   4  3kxpB 0248-0260  BABB
  136.8  20.0   5  3kxpB 0275-0288  BAABB
   14.8  59.5   7  3kxrA 0077-0092  BBBBGBA
    4.9  47.5   4  3kxrA 0139-0151  BABA
   21.5  24.1   4  3kxwA 0018-0030  BAAB
   25.7  23.0   2  3kxwA 0083-0093  GB
   34.4  36.7   3  3kxwA 0109-0120  GBA
   66.2   5.1  10  3kxwA 0153-0171  BBBBBBBAAB
   15.9  12.0   2  3kxwA 0228-0238  GB
   41.3  33.4   3  3kxwA 0254-0265  GBA
   43.3  54.3   2  3kyfA 0018-0028  GB
  125.9  55.8   3  3kyfA 0063-0074  GBB
  137.1  26.0   3  3kyzA 0048-0059  GBB
  140.1  29.4   3  3kzhB 0050-0061  GBB
   16.2  27.7   3  3kzhB 0212-0223  GBA
  149.3  25.9   5  3kzpA 0064-0077  BAABB
   17.9  36.2   2  3kzpA 0135-0145  GB
   53.1  49.2   2  3kzpA 0160-0170  BA
   21.7  17.0   2  3kzpA 0193-0203  GB
   16.3  24.4   5  3kzpA 0214-0227  GBABB
   20.6  17.1   5  3kzqE 0024-0037  BBAAB
   32.7  40.2   2  3kzxA 0113-0123  GB
  142.4  51.9   7  3kzxA 0167-0182  GBBBBAA
   18.3  15.0   2  3kzxA 0191-0201  GB
  102.8  46.7   5  3l0aA 0180-0193  GBBBB
   54.0  52.2   6  3l0qA 0433-0447  AGBBBA
   24.1  26.5   2  3l0qA 0461-0471  GB
    2.1  33.9   3  3l1wD 0029-0040  GBA
   14.6   2.7   3  3l1wD 0050-0061  BAB
   87.6  45.7   3  3l22A 0397-0408  GBB
   44.7  45.8   2  3l2bB 0081-0091  GB
   31.4  42.3   6  3l2bB 0111-0125  ABBBGB
   14.8   9.9   3  3l2bB 0134-0145  GBA
   38.1  38.6   2  3l2bB 0158-0168  GB
   15.1  59.0   3  3l2bB 0210-0221  GBA
   24.7  10.5   9  3l3sI 0038-0055  BGAABAABA
   24.7  48.1   2  3l3sI 0120-0130  BA
   25.4  16.7   2  3l49D 0029-0039  GB
   12.8   2.4   3  3l49D 0055-0066  GBA
  125.0  35.2   3  3l49D 0080-0091  GBB
  124.4  32.2   3  3l49D 0148-0159  BAA
   22.0  27.0   8  3l49D 0180-0196  BABBGABA
   36.0  18.5   5  3l49D 0208-0221  GBAAB
    9.3  49.0   6  3l49D 0259-0273  GBBBBA
   20.0  58.3   7  3l4eA 0016-0031  BBGABGB
   32.4  38.5   2  3l4eA 0051-0061  GB
   29.6  40.9   2  3l4eA 0074-0084  BA
   28.6  48.4   2  3l4eA 0107-0117  GB
   31.0   2.7   5  3l4nA 0098-0111  AGGAB
  152.4  56.5   7  3l51A 0057-0072  GBABBBB
  140.3  20.0   4  3l51A 0088-0100  EAAA
  152.7   9.8   7  3l51A 0131-0146  BAAAGBB
  128.2  17.0   6  3l51B 0060-0074  GAEBBB
   10.2  59.9   3  3l5oB 0153-0164  AAB
   33.5  46.3   2  3l5oB 0181-0191  BA
   22.1  18.2   4  3l5oB 0204-0216  AABA
   33.1  37.7   2  3l6bA 0033-0043  GB
  117.7  32.4   3  3l6bA 0093-0104  GBB
   22.1  29.8   2  3l6bA 0116-0126  GB
   23.6  43.7   5  3l6bA 0168-0181  BAABA
    6.3  12.6   4  3l6bA 0195-0207  BAAB
   26.3  55.5   2  3l6bA 0250-0260  BA
   94.6  59.5   1  3l6tB 0058-0067  G
  122.1  43.8   3  3l6tB 0204-0215  GBB
  159.2  59.3   3  3l7hD 0009-0020  BBG
  106.7  56.7   8  3l7hD 0056-0072  BAABBBAB
   25.0  39.1   4  3l7vA 0049-0061  BBGB
   76.8  39.9   8  3l7vA 0080-0096  GBBAABBB
  135.4  23.9   3  3l7vA 0118-0129  GBB
  105.1  47.9   3  3l7vA 0175-0186  GBB
   16.9  48.8   2  3l7vA 0205-0215  BA
   20.9  40.4   5  3l8dA 0045-0058  BBBGB
   21.1  23.1   2  3l8dA 0069-0079  GB
  110.7  59.7   2  3l8dA 0184-0194  AG
   24.3  30.1   2  3l8eA 0040-0050  GB
   20.0   5.6   3  3l8eA 0142-0153  GBA
   32.5  43.1   2  3l8eA 0163-0173  BA
  126.6  32.9   3  3l8wA 0086-0097  BAA
  122.3  39.8   3  3l8wA 0237-0248  BAA
   36.2  35.7   4  3l9aX 0050-0062  BAAB
   47.2  50.4   2  3l9aX 0073-0083  GB
   47.3  39.6   7  3la7A 0031-0046  BAGBBBB
   31.4   5.0   4  3laaA 0042-0054  EGGB
   30.2  38.0   4  3laxA 0073-0085  GBBB
  170.0  39.5   8  3lc0A 0110-0126  BBAABBBB
  144.4   2.9   6  3lc0A 0171-0185  GBBAAA
  138.1  56.9   7  3lc0A 0322-0337  GBABBBB
  134.5  18.4   3  3lc0A 0382-0393  GBB
   90.7  40.0   1  3lc0A 0420-0429  G
  128.8  33.7   7  3lccA 0104-0119  ABAAAAA
   11.2  26.6   2  3ld1A 0041-0051  GB
   49.8  38.3   2  3ldtA 0032-0042  GB
  138.2  37.4   6  3ldtA 0076-0090  ABAABB
   29.0  32.4   2  3lduA 0023-0033  GB
   40.2  13.2   7  3lduA 0050-0065  BAABABB
  139.0  37.1   8  3lduA 0185-0201  BABBBGBB
  131.9   9.6   5  3lduA 0275-0288  GAAAA
   30.4  48.5   5  3lduA 0348-0361  GBBBA
   16.7   9.3   7  3ldvB 0042-0057  ABBAAAB
  121.3  36.5   3  3ldvB 0072-0083  GBB
   15.6  22.8   3  3ldvB 0099-0110  GBA
   25.6  20.3   5  3ldvB 0125-0138  EAABB
   13.0  20.1   4  3ldvB 0188-0200  EAAB
   18.6  30.6   3  3ldvB 0221-0232  GBA
   10.8  47.3   4  3ledA 0159-0171  GBBE
   21.9  16.6   4  3ledA 0188-0200  GABA
  132.8  24.2   8  3ledA 0357-0373  BABGBBBG
  128.3  48.8   3  3leqA 0010-0021  BAA
   64.1  57.0  10  3lewA 0131-0149  BBBAAABAAB
   13.0  24.4   5  3lfjB 0039-0052  ABAAB
  163.0  19.0   6  3lfjB 0066-0080  BBBGBB
   31.2  13.8   5  3lfjB 0111-0124  GBBBA
   41.2  35.5   2  3lfjB 0153-0163  GB
   13.4  59.2   2  3lfkB 0043-0053  EE
   23.3  54.9   3  3lfrB 0029-0040  GBA
   26.2  14.0   5  3lftB 0054-0067  ABGBA
  156.3   9.0   5  3lftB 0075-0088  BAABB
   26.7  58.7   5  3lftB 0124-0137  BAABA
   32.2  26.6   2  3lftB 0156-0166  GB
   14.0  30.8   3  3lftB 0180-0191  ABA
  151.3  18.2   7  3lftB 0203-0218  AAAAGBB
  162.9  18.3   5  3lfuA 0014-0027  BBBBB
   20.1  14.6   7  3lfuA 0073-0088  EABABGB
   20.2  45.9   4  3lfuA 0232-0244  EAAB
   25.1  22.5   4  3lfuA 0265-0277  BAAB
  121.9  37.5   3  3lfuA 0365-0376  GBB
   96.5  54.4   1  3lgdA 0207-0216  G
  142.5  44.2   4  3lgdA 0283-0295  BAAA
  105.7  28.9   4  3lgdA 0346-0358  GBAB
   56.4  43.6   5  3lhiA 0119-0132  BBBBA
   21.7   3.1   7  3lhiA 0150-0165  BAAAGBA
   23.0  20.5   2  3lhlA 0082-0092  GB
   37.3  26.7   4  3lhlA 0106-0118  BABB
  128.9  50.0   4  3lhlA 0143-0155  EBGA
   25.4  53.1   3  3lhlA 0187-0198  BGB
   38.8  59.6   3  3lhoA 0058-0069  AGB
   31.9  24.5   3  3lhsA 0079-0090  GBA
  132.0  46.5   2  3lhsA 0101-0111  BB
   34.5  43.1   3  3lhsA 0219-0230  GBA
  121.8  35.7   6  3lhxA 0036-0050  ABBAAA
   31.0  54.8   3  3lhxA 0123-0134  ABA
   39.1  40.4   2  3lhxA 0156-0166  GB
   35.2  42.3   3  3lhxA 0186-0197  ABA
   24.1  33.2   3  3lhxA 0217-0228  GBA
  109.5  46.8   2  3lidB 0071-0081  GA
   80.5  32.8   5  3lkbB 0036-0049  GABBG
   98.8  51.1   4  3lkbB 0069-0081  GBAB
  131.2  38.2   3  3lkbB 0092-0103  GBB
   41.5  31.8   4  3lkbB 0135-0147  BBGB
   39.5  36.0   2  3lkbB 0165-0175  GB
   37.5  43.4   3  3lkbB 0192-0203  GBA
   26.8  11.7   4  3lkbB 0216-0228  GBAB
   46.6  33.3   9  3lkdB 0209-0226  BGAAABBGB
  143.8   1.8   7  3lkdB 0265-0280  AGBBAAA
   19.3   3.1   5  3lkeC 0040-0053  BAABA
   14.2  47.3   3  3lkeC 0094-0105  BAB
   21.4  43.3   2  3lkeC 0117-0127  BA
   26.9  18.3   4  3lkeC 0175-0187  GABA
   81.3  29.4   4  3lkmA 0209-0221  GGAB
   17.6  23.7   4  3ll3B 0060-0072  ABBE
   99.3  38.0   4  3ll3B 0160-0172  AGBB
  135.6  55.2   7  3ll3B 0241-0256  AGBABAA
   21.4  30.0   7  3ll3B 0383-0398  BGBBBBA
  119.5  44.1   3  3ll3B 0412-0423  GBB
  129.1  32.1   3  3ll5D 0090-0101  GBB
   30.3  26.3   2  3ll5D 0119-0129  GB
   33.1  16.8   3  3ll5D 0153-0164  GBA
  126.3  53.0   4  3ll5D 0214-0226  BAAE
    1.5  12.0   6  3ll7A 0132-0146  ABBBGB
   27.2  19.6   3  3ll7A 0157-0168  GBA
   23.5  28.4   4  3ll7A 0194-0206  AABA
  152.5  50.6   3  3ll7A 0216-0227  BBG
   31.5  21.5   2  3ll7A 0309-0319  GB
   33.4  37.0   5  3ll7A 0353-0366  ABABB
   20.1  35.7   3  3llcA 0098-0109  GBA
   48.9  40.5   6  3llcA 0124-0138  BABBAB
   44.9  48.9   1  3llcA 0164-0173  G
  167.1   6.8   5  3llcA 0226-0239  BBABG
   22.7  45.1   4  3llkA 0070-0082  BABA
   37.7  26.9   2  3lloA 0090-0100  GB
  164.2  44.7   7  3lluA 0046-0061  BBBBABB
   22.5  57.3   2  3lluA 0090-0100  BA
   21.0  12.0   4  3lluA 0121-0133  BAAB
  123.2  13.2   6  3lluA 0160-0174  GAAABB
  130.8  26.1   3  3llvA 0023-0034  GBB
  137.8  22.4   3  3llvA 0043-0054  GBB
   27.7  25.3   7  3llvA 0060-0075  BBAAABA
  147.2  14.2   4  3llvA 0089-0101  BABB
    7.8  25.5   3  3llvA 0110-0121  GBA
   17.4  40.3   6  3lm2A 0045-0059  AABBBA
   23.8  42.4   4  3lm2A 0103-0115  BAEE
   10.5  40.7   3  3lm2A 0176-0187  GBA
   42.7   7.1   8  3lm3A 0059-0075  BGBAABBB
   35.1  22.7   2  3lm3A 0097-0107  GB
   57.9  48.9   7  3lm3A 0133-0148  EGGBBBA
   30.2  23.3   4  3lm3A 0308-0320  BAAB
  141.5  22.3   3  3lmaD 0094-0105  GBB
   10.1  12.1   4  3lmaD 0121-0133  GABA
  146.2  15.7   7  3lmaD 0245-0260  GBBAEAA
   27.3  20.9   4  3lmaD 0291-0303  GABA
   80.5  39.3   5  3lmaD 0313-0326  GBBBB
   50.0  39.6   3  3lmzA 0037-0048  GBA
   51.4  42.2   2  3lmzA 0068-0078  GB
   50.8  50.8   3  3lmzA 0096-0107  GBA
   31.8  34.8   2  3lmzA 0120-0130  GB
  124.0  20.7   5  3lmzA 0147-0160  ABBAA
    5.1  13.2   4  3lmzA 0217-0229  GBAB
  166.5  27.6   4  3lo8A 0130-0142  BBBG
  134.1  35.3   3  3lo8A 0216-0227  AAA
   32.0  52.7   2  3lo8A 0257-0267  GB
   27.7  37.4   4  3lodA 0100-0112  AGBA
  133.3  34.6   3  3logC 0038-0049  GBB
    6.5  36.2   4  3logC 0097-0109  AABA
   32.4  27.6   4  3logC 0197-0209  GABA
   36.1  19.6   5  3logC 0226-0239  ABBBA
  125.8  30.6   4  3lopA 0134-0146  GBAB
   39.2   5.8   6  3lopA 0162-0176  AGBBBA
   21.8  15.8   4  3lopA 0189-0201  BBBA
   11.1  12.5   4  3lopA 0214-0226  GBAB
   17.5  15.4   2  3loqA 0093-0103  GB
   12.3  27.2   3  3loqA 0117-0128  ABA
  159.4  21.1   4  3loqA 0147-0159  BABB
   26.5  19.7   2  3loqA 0192-0202  GB
  133.8  14.5   3  3loqA 0221-0232  GBB
   21.1  27.4   3  3loqA 0245-0256  GBA
  154.2  21.7   4  3loqA 0275-0287  BABB
   43.8  47.3   2  3louB 0078-0088  GB
   34.0  49.7   5  3louB 0113-0126  GABBB
  126.8  25.0   3  3louB 0137-0148  GBB
   38.5  38.5   3  3louB 0165-0176  GBA
   53.9  13.3   3  3louB 0214-0225  GBA
    7.5   5.2   4  3lovA 0021-0033  BAAB
   10.4  40.3   4  3lovA 0240-0252  BAAB
   41.0  55.8   7  3lovA 0387-0402  GBBBBBA
  109.7  21.1   3  3lovA 0426-0437  BBG
  124.7  16.6   6  3lp5A 0025-0039  BABBBB
   32.2  48.4   5  3lp5A 0088-0101  ABBBA
   54.9  32.0   4  3lp5A 0117-0129  BAAB
   13.9  55.3   5  3lp5A 0156-0169  BBAAB
   35.1   6.6   5  3lp5A 0190-0203  BGABA
   39.2  27.5   8  3lpmB 0038-0054  BBBBABEE
    9.5   2.0   4  3lpmB 0064-0076  ABAB
  131.5  23.0   5  3lpmB 0090-0103  GAAAA
   93.3  47.6   1  3lpmB 0186-0195  G
   97.8  29.8   2  3lqbA 0043-0053  BA
   29.7  26.9   5  3lqcA 0031-0044  ABGBA
   45.1  34.9   6  3lqcA 0096-0110  GBGAAB
   19.7  37.8   7  3lqkA 0076-0091  BAABBBA
  110.5  45.7   3  3lqkA 0117-0128  GBB
  137.5  56.6   3  3lqkA 0143-0154  BBG
   36.7  52.7   3  3lqnA 0109-0120  ABA
   18.0   6.3   4  3lrtB 0069-0081  BBBA
   14.9  39.1   2  3lrtB 0109-0119  BA
  159.0  20.1   4  3lrtB 0126-0138  BABB
   22.2  14.9   5  3lrtB 0145-0158  ABBBA
   20.4  15.2   2  3lrtB 0170-0180  GB
   12.0  11.3   3  3lrtB 0224-0235  GBA
    8.1  30.9   3  3lrtB 0248-0259  ABA
   99.2  59.1   1  3ls9A 0116-0125  G
   27.1  24.7   2  3ls9A 0147-0157  GB
  128.8  10.7   8  3ls9A 0190-0206  BBABBGBA
   34.4  19.6   2  3ls9A 0226-0236  GB
  159.8  27.0   6  3ls9A 0258-0272  GABBAA
   46.3  52.8   2  3ls9A 0284-0294  GB
  127.7  41.8   3  3ls9A 0311-0322  GBB
   38.5  31.2   3  3ltiA 0176-0187  GBA
   36.6  31.2   3  3luaA 0022-0033  EBB
   13.8  10.2   4  3luaA 0096-0108  BBBA
   99.9  25.3   3  3lubJ 0057-0068  GBB
   50.1  46.6   3  3lubJ 0104-0115  GBA
   26.4  15.6   4  3lubJ 0130-0142  BAAB
   19.5   5.4   3  3lufB 0022-0033  BAB
  125.3  31.6   3  3lufB 0068-0079  GBB
   24.1  28.3   3  3lufB 0090-0101  GBA
   15.3  24.7   3  3lufB 0141-0152  AGB
   35.6  16.7   5  3lufB 0161-0174  BAABA
   10.0  18.1   6  3lufB 0189-0203  BBAAAB
   15.3  11.2   3  3lufB 0215-0226  GBA
   19.4  52.2   3  3lulB 0153-0164  GBA
  126.8  37.6   3  3lulB 0208-0219  GBB
   14.1  54.6   2  3lulB 0224-0234  BA
   23.5  37.6   3  3luqD 0006-0017  BAB
  131.1  37.7   4  3luqD 0062-0074  AGBB
   25.6  29.2   3  3luyA 0050-0061  GAE
   56.1  48.4   4  3luyA 0076-0088  BABB
   28.6  34.3   2  3luyA 0125-0135  GB
  152.3  36.2   4  3luyA 0141-0153  BBBG
   26.4  37.4   2  3luyA 0271-0281  GB
  132.8  35.4   4  3lvjD 0028-0040  BBBG
   38.7  22.2   2  3lvjD 0055-0065  GB
   63.8  59.9   2  3lvuC 0106-0116  GB
   37.7  35.2   2  3lvuC 0150-0160  GB
   12.5  46.4   4  3lvuC 0170-0182  GBBA
  162.6  25.3   4  3lw3B 0067-0079  GBAB
   23.2  32.7   2  3lw7B 0019-0029  GB
  163.9  40.4   7  3lw7B 0068-0083  EAABABB
  143.9  36.9   3  3lw7B 0094-0105  EAB
  135.8  17.3   5  3lwaA 0116-0129  GBABB
  139.1  35.5   4  3lwtX 0321-0333  GBAA
   74.5  47.3   2  3lwxA 0064-0074  GB
   21.4  26.1   2  3lxqA 0167-0177  GB
   21.0   5.7   4  3lxqA 0190-0202  AGBA
  139.7  35.8   4  3lxqA 0231-0243  BABB
  138.0  36.6   7  3lxqA 0285-0300  ABAAAAA
  125.6  32.5   3  3lxqA 0349-0360  GBB
   32.4  23.1   4  3lxzC 0019-0031  GBBB
   39.1  17.6   3  3ly7A 0089-0100  BAB
   30.6  52.1   5  3lydB 0072-0085  ABBGB
  134.4  19.7   4  3lyeA 0017-0029  BABB
  116.4  27.3   4  3lyeA 0039-0051  GBAB
  156.5  20.4   7  3lyeA 0078-0093  ABAABBB
   27.1   5.2   4  3lyeA 0154-0166  GBAB
   25.8  13.8   3  3lyeA 0185-0196  GBA
  136.1  35.5   4  3lyeA 0208-0220  BABB
   21.8  31.0   3  3lyeA 0234-0245  GBA
  136.6  20.3   3  3lyhB 0029-0040  BBG
   53.5  41.9   3  3lyhB 0055-0066  GBA
   38.4  33.8   2  3lyhB 0088-0098  GB
   29.1  22.0   4  3lypB 0025-0037  GBBB
   28.4  16.2   4  3m0fB 0019-0031  GBBB
   42.2  39.9   4  3m0mD 0087-0099  GABA
   43.7  30.7   3  3m0mD 0166-0177  GBA
   18.1   9.7   5  3m0mD 0204-0217  BBAAB
  146.0   7.6   3  3m0mD 0240-0251  EAA
   34.7  22.4   7  3m0mD 0310-0325  GBBGBBB
  143.1  34.8   3  3m0zA 0029-0040  GGB
  114.0  50.1   3  3m0zA 0059-0070  GGB
   33.0  10.1   3  3m0zA 0085-0096  GBA
   11.7  22.4   5  3m0zA 0104-0117  GBAAB
   26.6  38.2   3  3m0zA 0152-0163  GBA
   29.2  19.0   2  3m0zA 0181-0191  GB
  138.3  41.3   3  3m1rB 0112-0123  BAA
  126.4  56.7   2  3m1rB 0139-0149  EB
   34.5  56.0   2  3m1rB 0202-0212  GB
   20.8  34.9   3  3m1rB 0230-0241  ABA
  176.3  32.0   5  3m1uB 0344-0357  BBBGA
   20.9  20.9   5  3m1xA 0114-0127  EABBB
  114.7  57.4   3  3m2tA 0022-0033  BBG
   17.8  22.2   4  3m2tA 0061-0073  BBBA
   23.1  24.5   2  3m2tA 0086-0096  GB
  124.5  35.4   3  3m2tA 0113-0124  GBB
   28.1  47.0   5  3m33A 0040-0053  BBAAB
    5.1  29.2   2  3m33A 0064-0074  BA
    6.9   4.3   4  3m33A 0084-0096  BAAB
   38.6  36.5   2  3m33A 0152-0162  GB
   41.1  58.2   4  3m3hA 0081-0093  AABA
  120.5  27.9   3  3m3hA 0105-0116  GBB
   27.2  32.3   2  3m3hA 0158-0168  GB
  122.9  38.2   3  3m3hA 0183-0194  GBB
  118.1  40.7   3  3m3pA 0022-0033  GBB
  118.5  47.4   3  3m3pA 0076-0087  GBB
  106.2  48.9   3  3m3pA 0094-0105  GBB
   22.4  43.4   4  3m4rA 0117-0129  BBBA
  123.0  36.4   2  3m4rA 0148-0158  EB
  113.1  36.4   3  3m5bA 0076-0087  GBB
   40.2  12.1   5  3m6nC 0077-0090  GBBGB
   21.7  32.7   3  3m6nC 0133-0144  AGB
   28.3  44.7   2  3m6nC 0156-0166  BA
   16.5  19.8   4  3m6nC 0214-0226  GABA
  173.1  48.6   4  3m84B 0028-0040  BBAA
  148.5  53.2   4  3m84B 0051-0063  ABAB
   18.0  29.5   3  3m84B 0095-0106  AGB
   41.7  30.7   2  3m84B 0131-0141  GB
  146.3  28.5   6  3m84B 0323-0337  ABAABB
  116.4  50.4  10  3m89A 0029-0047  BAABABBABB
  140.9  16.7   6  3m89A 0170-0184  GABABB
   15.1  19.0   3  3m89A 0291-0302  AGB
   27.2  44.7   2  3m9lA 0080-0090  GB
   11.6   9.7   2  3m9lA 0158-0168  GB
   32.3  21.0   2  3madA 0207-0217  GB
   47.6  20.6   7  3mahA 0106-0121  AAABBBA
  103.8  44.5   2  3majA 0081-0091  AG
   27.0  25.3   2  3majA 0151-0161  GB
   40.5  37.0   2  3majA 0202-0212  GB
   18.2  27.4   2  3majA 0256-0266  GB
   63.1  49.9   7  3mb2D 0028-0043  GBBBBAB
   13.1  23.7   4  3mb5A 0110-0122  EAAB
  140.4  17.1   5  3mb5A 0136-0149  GAAAA
   37.2  19.1   5  3mbkA 0071-0084  GBBBA
  114.7  33.2   7  3mbkA 0097-0112  GAAAABB
   13.9  43.4   5  3mbkA 0176-0189  BGAEA
   20.1  29.7   2  3mc3A 0040-0050  GB
   40.6  58.7   2  3mc3A 0082-0092  GB
    6.8  41.2   2  3mc3A 0122-0132  BA
  139.2  45.3   3  3mcwB 0046-0057  GBB
   30.3  37.6   2  3mcwB 0132-0142  GB
   13.5  38.1   5  3mcwB 0169-0182  BGAAB
   27.2  11.0   4  3mczA 0195-0207  BAAB
  141.7  11.5   5  3mczA 0220-0233  GAAAA
   25.6  28.3   2  3mczA 0324-0334  GB
  162.6  52.0   4  3md1A 0018-0030  ABBG
   42.5  47.3   6  3md7A 0090-0104  GBABBA
   45.3  47.7   5  3md7A 0215-0228  ABGBA
   10.9  28.3   3  3md7A 0248-0259  GBA
  110.3  21.7   4  3md7A 0270-0282  BBAA
   90.7  45.3   5  3mdnC 0174-0187  BBBBA
   54.4  33.1   3  3mdqA 0067-0078  GBA
   99.2  56.6   3  3mdqA 0097-0108  GBB
  161.0  58.8   7  3mdqA 0120-0135  BBAEABB
   53.4  44.3   3  3mdqA 0197-0208  GBA
    6.2  31.3   4  3mdqA 0281-0293  BBBA
   96.1  58.2   1  3mduA 0106-0115  G
  134.1   9.5   7  3mduA 0216-0231  AGBAABB
  171.0  13.4   6  3mduA 0253-0267  BBBBAA
   31.4  44.2   2  3mduA 0279-0289  GB
   44.7  57.2   2  3mduA 0306-0316  GB
   16.1   8.6   8  3me7A 0052-0068  AEBBGAAB
  125.9  49.7   6  3me7A 0083-0097  GBAGAA
   28.2  17.4   7  3memA 0007-0022  EAABAAB
   26.1  43.4   4  3merB 0022-0034  BBBE
   18.7  31.2   3  3merB 0044-0055  AGB
  125.7  57.5   4  3merB 0153-0165  AAAA
   36.5  30.9   2  3mfbB 0009-0019  GB
  160.7  53.9   7  3mfiA 0045-0060  GBBAABB
   29.0  23.4   5  3mfiA 0084-0097  ABAAB
  147.4  25.9   3  3mfiA 0147-0158  BAB
   33.5  52.5   7  3mfiA 0198-0213  GABBAAB
  108.8  41.9   3  3mfiA 0258-0269  GBB
  111.7  33.4   5  3mfiA 0278-0291  ABBBG
   92.1  46.2   1  3mfiA 0436-0445  G
   77.2  33.5   9  3mfiA 0490-0507  BGBBBBBBA
  115.4  20.1   4  3mfxC 0010-0022  BABB
   21.9  43.6   8  3mggB 0026-0042  ABBBBBGB
    9.0  18.4   4  3mggB 0053-0065  BAAB
  134.3  19.3   4  3mggB 0079-0091  GBAA
  102.6  19.0   6  3mi0I 0108-0122  BABBBB
   25.7  11.0   4  3milA 0035-0047  BGAB
   36.0  35.4   2  3milA 0107-0117  GB
  121.3  26.0   3  3milA 0157-0168  GBB
   30.6  33.1   4  3mjeA 0061-0073  EAAB
   21.4  23.5   4  3mjeA 0089-0101  EBBA
  133.8  15.5   5  3mjeA 0129-0142  GBABB
  152.3  44.9   3  3mjeA 0170-0181  AAA
   17.1  18.1   6  3mjeA 0197-0211  BAGGBA
   22.9  11.9   3  3mjeA 0257-0268  GBA
   22.0  27.3   2  3mjeA 0285-0295  GB
   37.5  14.0   5  3mjeA 0358-0371  AAGBA
   45.7  12.7   4  3mjeA 0400-0412  GBBB
   90.3  58.1   1  3mjeA 0430-0439  G
   18.5  29.3   3  3mjeA 0450-0461  GBA
  163.2  37.7   3  3mjfA 0136-0147  EBB
   13.5  48.1   6  3mk4A 0148-0162  ABBAAB
   18.7  24.7   3  3mkcA 0166-0177  GBA
    8.1  22.9   4  3mkcA 0197-0209  EAAB
   15.1  31.8   3  3mkcA 0227-0238  GBA
  147.5   7.1   4  3mkcA 0250-0262  BABB
  155.5  52.6   5  3mkcA 0327-0340  BABAB
  122.9  42.6   6  3mkhD 0118-0132  GBEBBB
  140.9  16.6   5  3ml1A 0134-0147  AGBAB
   16.0  36.4   4  3ml1A 0201-0213  BAAB
   35.7  34.0   4  3ml1A 0439-0451  GABA
    7.3  42.2   3  3mmhB 0042-0053  GBA
  126.8  41.4   3  3mmhB 0086-0097  GBB
  103.5  34.9   6  3mmpG 0188-0202  BABBBB
  103.8  52.1   2  3mmpG 0262-0272  GA
  106.2  49.3   3  3mmpG 0373-0384  GBB
  122.3  55.3   3  3moiA 0019-0030  BAA
   18.2  24.6   4  3moiA 0057-0069  BBBA
   28.4  29.1   2  3moiA 0082-0092  GB
   55.7  36.8   5  3moiA 0185-0198  GBBBA
   35.8  37.5   2  3mpkA 0064-0074  GB
   19.1  14.7   4  3mpkA 0085-0097  GABA
   16.7  13.9   4  3mpkA 0152-0164  BAAB
   12.2  14.8   4  3mpkA 0173-0185  GABA
  118.7  42.0   3  3mpkA 0194-0205  BGA
   30.3  26.4   7  3mq0A 0107-0122  BAAAAAB
   63.6  56.4   2  3mq0A 0200-0210  GB
   39.7  41.5   5  3mqdA 0058-0071  GBABA
   18.5  10.8   4  3mqdA 0193-0205  GABA
   53.4  34.1   8  3mqdA 0299-0315  AABABBBA
   95.5  59.0   2  3mqqB 0066-0076  GB
   34.2  10.9   7  3mqzA 0052-0067  BBBABBB
  107.8  50.4   5  3mqzA 0171-0184  BAABB
  113.5  22.5   3  3mr0A 0073-0084  GBB
  128.4  43.7   4  3mstA 0035-0047  BABB
   20.1  30.4   3  3mstA 0062-0073  AGB
   28.4  31.3   2  3mstA 0107-0117  GB
   26.0  23.9   2  3mstA 0125-0135  GB
   35.3  18.7   4  3mszA 0022-0034  GBBB
   26.7  28.6   2  3mt0A 0029-0039  GB
  136.3  14.5   3  3mt0A 0058-0069  GBB
   39.3  35.1   3  3mt0A 0083-0094  GBA
  156.9  24.5   4  3mt0A 0113-0125  BABB
   25.2  13.8   2  3mt0A 0163-0173  GB
   33.5  25.6   3  3mt0A 0231-0242  GBA
   23.4  26.7   4  3mt0A 0260-0272  ABAB
   43.6  30.2   2  3mt1A 0023-0033  GB
   22.6  28.2   2  3mt1A 0065-0075  EE
   24.0  38.7   2  3mt1A 0087-0097  BA
   13.4  15.5   4  3mt1A 0105-0117  ABGB
   20.5  47.1   3  3mt1A 0184-0195  ABA
   32.0  36.1   2  3mt1A 0218-0228  GB
    6.3  18.7   4  3mtkB 0069-0081  EAAB
   16.6  39.5   4  3mtkB 0149-0161  EBGB
  154.1   4.1   5  3mtqB 0039-0052  EBBAA
   24.8  19.4   5  3mtqB 0068-0081  BBAAB
  150.0  40.8   5  3mtqB 0093-0106  AABBG
   92.9  58.1   1  3mtwA 0095-0104  G
   62.2  41.2   6  3mtwA 0119-0133  GABBEB
   33.5  30.4   3  3mtwA 0174-0185  GBA
   35.8  19.4   2  3mtwA 0214-0224  GB
   11.7   5.0   3  3mtwA 0234-0245  GBA
   39.3  42.8   2  3mtwA 0256-0266  GB
   24.2  17.8   4  3mu7A 0019-0031  GABA
   35.0  34.2   2  3mu7A 0061-0071  GB
   13.7  15.6   5  3mu7A 0140-0153  ABBBB
   12.2  31.9   4  3mu7A 0166-0178  GABA
   13.3  24.9   4  3mu7A 0202-0214  BBBA
   38.3  42.5   2  3mw6F 0081-0091  EE
  125.3  32.0   3  3mw8A 0018-0029  GBB
   41.8  52.7   3  3mw8A 0044-0055  ABA
   22.9  16.2   7  3mw8A 0064-0079  BGABBBB
   29.9  39.7   2  3mw8A 0137-0147  GB
   62.6  52.0   3  3mw8A 0166-0177  GBA
  161.3  10.7   4  3mw8A 0213-0225  GBAB
  119.4  50.1   4  3mwxA 0134-0146  BBBB
   43.3  20.7   5  3mwzA 0029-0042  BBGBA
  166.9  23.0   5  3mxnA 0027-0040  GBABB
   29.9   8.7   6  3mxoB 0045-0059  AGBBBA
  127.0  27.9   5  3mxoB 0071-0084  BBGBB
   21.5  15.6   3  3mz2A 0054-0065  BBB
   19.0  27.5   4  3mz2A 0124-0136  BGAB
  142.8  17.4   5  3mz2A 0149-0162  GAAAA
  121.5  19.1   5  3mz2A 0171-0184  BAABB
   26.1  24.0   3  3mz2A 0253-0264  GBA
  106.2  45.5   3  3n01A 0071-0082  GBB
   22.7  10.0   4  3n0aA 0107-0119  BAAB
   33.9  35.3   2  3n0rA 0178-0188  GB
   40.2   4.6   4  3n0rA 0198-0210  BBBA
  112.0  59.0   3  3n0rA 0227-0238  GBB
   16.3  28.8   4  3n0xA 0066-0078  AGBA
  117.3  32.5   3  3n0xA 0091-0102  GBB
  168.9  48.8   4  3n0xA 0132-0144  BBBG
   19.9  33.4   4  3n0xA 0161-0173  AAGB
   35.8   7.9   4  3n0xA 0192-0204  ABBE
   78.6  59.3   2  3n10A 0096-0106  GB
   36.9  32.7   2  3n17A 0066-0076  GB
   30.3  13.1   6  3n17A 0145-0159  ABBAAB
  122.4  17.5   5  3n2oB 0087-0100  GBABB
   39.9  10.7   5  3n2oB 0140-0153  AABBB
   22.3  30.0   2  3n2oB 0167-0177  GB
  103.6  27.3   5  3n2oB 0191-0204  GBBBB
   48.8  24.7   5  3n2oB 0278-0291  GBBBA
   33.1  18.9   5  3n2oB 0328-0341  GBBBB
  121.1  44.5   5  3n2oB 0479-0492  GBBBB
   59.2  49.6   1  3n2wC 0083-0092  G
   16.9  36.4   2  3n3mA 0111-0121  BA
  124.7  35.7   3  3n3mA 0143-0154  GBB
    5.4  12.7   5  3n3mA 0169-0182  AAGBA
  135.5  16.2   5  3n3mA 0269-0282  BAABB
    7.8  38.8   5  3n3yB 0076-0089  ABABB
   94.4  55.8   1  3n4jA 0023-0032  G
  138.5  32.7   9  3n4jA 0068-0085  GBBAAGBBG
   28.5  22.6   5  3n4pD 0122-0135  BAABA
  148.5   3.7   4  3n4pD 0156-0168  BBBB
  131.5  24.3   3  3n54B 0156-0167  GBB
   31.8  24.7   4  3n6tA 0021-0033  BAAB
   32.6  10.8   4  3n6tA 0043-0055  GABA
   57.9  21.1   5  3n6tA 0116-0129  GBBBB
   25.1  19.9   3  3n6tA 0139-0150  BAB
  143.6  54.4  10  3n6xA 0204-0222  ABBBGBABBB
   15.5  10.6   2  3n6xA 0237-0247  GB
  156.1  33.5   4  3n6zA 0339-0351  BAAA
   30.4  33.2   2  3n75D 0024-0034  GB
  148.4  52.1   3  3n75D 0043-0054  BAA
  127.1  27.5   5  3n75D 0068-0081  BAABB
   27.2  46.4   5  3n75D 0226-0239  BBBGB
   23.3  36.0   3  3n75D 0249-0260  BBB
   16.4  29.6   4  3n75D 0316-0328  BBBA
   20.8  21.3   5  3n75D 0516-0529  GBBBA
   13.6  13.4   3  3n79A 0021-0032  BBB
   11.1   8.6   3  3n79A 0113-0124  BAB
   38.3  48.4   2  3n7xA 0191-0201  BA
   90.0  48.9   1  3n91A 0035-0044  G
  165.3  46.6   6  3na2D 0138-0152  AAABAA
  117.6  50.3   5  3na5A 0094-0107  GBABB
  123.5  38.5   3  3na5A 0124-0135  GBB
   48.1   7.1   5  3na5A 0152-0165  GBBBB
  130.0   8.7   3  3na5A 0270-0281  GBB
   26.3  15.5  10  3na5A 0352-0370  AABAABBAAB
  112.8  35.6   3  3na5A 0381-0392  GBB
   37.7   1.8   3  3na6A 0173-0184  GBA
   18.1  19.2   2  3na6A 0197-0207  GB
  114.3  38.8   3  3nb0C 0101-0112  GBB
   96.7  39.7   3  3nb0C 0172-0183  BAA
   34.5  28.8   4  3nb0C 0197-0209  GBBB
   26.4  40.9   2  3nb0C 0255-0265  BA
   53.7   5.3   4  3nb0C 0360-0372  GBAB
  123.0  22.3   9  3nb0C 0477-0494  GBAGBAABA
   27.9  60.0   2  3nb0C 0513-0523  BA
  127.7  29.8   3  3nb0C 0536-0547  GBB
  111.6  20.3   3  3nbmA 0028-0039  GBB
    6.7   7.4   5  3nbmA 0069-0082  AAAGB
   54.8  39.9   7  3nctC 0034-0049  BBBBBGB
   35.3  51.7   2  3nd1B 0042-0052  BA
   21.8  22.2   7  3nd1B 0068-0083  ABABAAB
  163.5  39.9   4  3nd1B 0144-0156  AABB
   33.0  41.1   7  3nd1B 0189-0204  EBBBGBA
  110.8  39.8   4  3nd1B 0254-0266  GBBB
   19.2  33.8   6  3necB 0011-0025  AAGABA
  124.8  30.3   6  3necB 0077-0091  GBBAAE
   16.1  17.1   5  3nehB 0089-0102  BBAAB
   19.4  22.1   2  3nehB 0161-0171  GB
  134.8  38.2   3  3nehB 0181-0192  BAB
   30.3  36.7   2  3nehB 0213-0223  GB
  131.1  21.4   5  3nehB 0247-0260  GAAAA
   17.5  37.1   6  3nekA 0063-0077  GBEBEA
  104.6  37.0   3  3nekA 0097-0108  GBB
  135.9  52.5   4  3nekA 0167-0179  GBBG
   31.9  36.4   2  3nfiE 0196-0206  GB
  116.0  22.7   3  3nftA 0204-0215  EAA
    9.1  50.1   3  3ngwA 0106-0117  GBA
  126.5  25.2   3  3nj2B 0099-0110  GBB
   45.4  11.5   3  3njcB 0073-0084  GAE
  140.9  19.4   3  3njcB 0124-0135  GBB
    6.1  10.6   5  3njdA 0071-0084  BAABA
  152.7  41.7   4  3njdA 0150-0162  BABB
   33.4  56.5   3  3njdA 0172-0183  ABA
   36.4  30.9   3  3njdA 0215-0226  AGB
  127.6  40.3   4  3nk6B 0069-0081  BBBB
  107.4  36.2   3  3nk6B 0112-0123  EEB
  175.8  36.1   8  3nk6B 0162-0178  GGAAAABB
  111.3  52.5   3  3nk6B 0186-0197  GBB
   55.1  53.6   3  3nklA 0059-0070  GBA
    7.7  19.4   3  3nklA 0085-0096  AGB
    4.5  24.7   5  3nksA 0018-0031  BABBB
   18.3  47.3   3  3nksA 0217-0228  GBA
   33.8  47.8   2  3nksA 0242-0252  GB
  101.1  14.1   3  3nksA 0435-0446  GBB
    5.5  57.5   8  3nkuB 0074-0090  GBBBBAAB
  138.5  38.2   6  3nlcA 0076-0090  AAABAA
   38.1  20.8   4  3nlcA 0124-0136  GAGB
   43.4  42.2   2  3nlcA 0228-0238  GB
   35.0  45.1  10  3nlcA 0467-0485  ABBGAABAAB
   47.8  42.8   1  3nnfA 0035-0044  G
  122.6  49.7   3  3nnfA 0110-0121  GBB
    3.6  20.7   4  3no3A 0089-0101  BAAB
  151.7  11.6   5  3no3A 0122-0135  GAAAA
  154.5  17.5   5  3no3A 0144-0157  BAABB
   26.1  13.8   2  3no3A 0190-0200  GB
   21.1   9.0   3  3no3A 0211-0222  GBA
   51.2  41.4   3  3no4A 0113-0124  GBA
   42.8  36.0   2  3nohA 0082-0092  GB
   11.6  35.3   4  3nohA 0102-0114  GBBA
  164.9  32.2   4  3nojA 0075-0087  BBBG
   26.2  35.6   3  3nojA 0106-0117  GBA
   49.6  47.8   2  3nojA 0126-0136  GB
  154.5  54.5   4  3noqA 0024-0036  ABBG
   30.8  35.6   3  3noqA 0090-0101  ABA
   26.4  35.0   3  3npdA 0079-0090  AGB
   82.1  48.4   4  3nqbB 0025-0037  GABB
   36.7  28.9   4  3nqbB 0139-0151  ABAB
   17.1  18.0   2  3nqbB 0209-0219  GB
   20.7  31.6   2  3nqbB 0251-0261  GB
  159.1  41.8   6  3nqbB 0275-0289  GBBBAA
   40.9  50.9   6  3nqiA 0202-0216  GBABBA
  141.4  58.1   3  3nqnB 0029-0040  BAA
   26.9  36.4   6  3nraB 0116-0130  ABBBGB
   31.9  31.6   2  3nraB 0141-0151  GB
   46.1  22.1   3  3nraB 0173-0184  GBA
   34.3  31.7   2  3nraB 0206-0216  GB
   20.3  27.7   7  3nrsA 0040-0055  GAABABA
  139.2  21.5   3  3nrsA 0072-0083  GBB
   27.4  15.4   3  3nrsA 0136-0147  GBA
   50.2  27.4   6  3nrsA 0188-0202  ABBBGB
   31.9  34.9   2  3nrsA 0214-0224  GB
   30.7  46.3   3  3nrsA 0363-0374  ABA
   20.7   2.3   5  3nrsA 0407-0420  BBAAB
  127.6  48.0   3  3ns6B 0030-0041  ABB
   35.1  38.5   5  3nsxB 0185-0198  GBBBA
   56.8  36.1   3  3nsxB 0224-0235  AGB
   35.7  19.7   6  3nsxB 0391-0405  BAABBB
  143.7  21.4   4  3nsxB 0439-0451  GBAB
   34.1  28.0   5  3nsxB 0468-0481  ABABB
   20.0  39.9   4  3ntkA 0127-0139  AAAB
   50.5  50.6   3  3ntvA 0065-0076  GBA
    5.4   9.6   5  3ntvA 0086-0099  ABAAB
  130.1  14.1   5  3ntvA 0113-0126  GAAAA
    8.3  14.0   5  3nuqA 0151-0164  AGABA
    3.6   6.2   3  3nuqA 0236-0247  GBA
   39.8  54.6   2  3nutA 0029-0039  BA
   38.1  40.1   2  3nutA 0072-0082  GB
   25.6  32.6   2  3nutA 0157-0167  GB
   29.6  27.1   5  3nutA 0185-0198  BBAAB
  125.3  30.3   6  3nvoB 0068-0082  GBBABB
   41.3  51.0   2  3nvsA 0079-0089  GB
   44.1  51.2   2  3nvsA 0155-0165  GB
  149.9  36.0   4  3nvsA 0202-0214  BABB
   48.2  26.3   4  3nvsA 0231-0243  GBBB
   44.7  22.2   2  3nvsA 0276-0286  BE
   30.2  41.3   2  3nvsA 0303-0313  GB
   39.6  31.5   2  3nvsA 0375-0385  GB
  135.3  21.9   4  3nvsA 0416-0428  BABB
   28.6  39.7   5  3nvwB 0072-0085  GBBBA
   31.7  56.8   2  3nvwL 0150-0160  BA
  138.5  32.1   3  3nvwL 0244-0255  GBB
   88.0  10.2   3  3nvwL 0415-0426  BAA
   23.2  48.3  10  3nw4A 0069-0087  BBBEBGAGBB
   31.7  29.8   3  3nwrA 0184-0195  GBA
   49.3  25.5   4  3nwrA 0221-0233  GBBB
   43.3  27.9   3  3nwrA 0248-0259  GBA
    3.8  13.6   3  3nwrA 0271-0282  BAB
   35.2  19.2   3  3nwrA 0306-0317  GBA
   40.0  21.8   5  3nwrA 0366-0379  GBABB
  151.2  40.9   4  3nycA 0024-0036  AABB
   35.1  19.6   4  3nycA 0110-0122  BAAB
   33.7  37.3   2  3nycA 0162-0172  GB
   38.2  36.7   7  3nycA 0211-0226  GBBBAGB
   21.2  56.9   3  3nytA 0043-0054  GBA
   34.1  37.2   6  3nytA 0065-0079  GBBBGB
   26.6  22.0   2  3nytA 0090-0100  GB
  112.9  42.8   3  3nytA 0144-0155  GBB
  115.4  15.3   4  3nztA 0099-0111  BBAA
   56.7  52.9   3  3nztA 0322-0333  EBA
   34.8  41.9   5  3nztA 0384-0397  ABAAB
   39.3  44.9   2  3o0qB 0255-0265  GB
  138.8  18.2   8  3o0qB 0302-0318  BAABAABB
   45.2  26.8   8  3o0yB 0112-0128  EBAABABE
   32.7  42.1   9  3o0yB 0372-0389  BABBBABBB
  119.1  41.1   3  3o3mA 0023-0034  GBB
   22.0  34.7   3  3o3mA 0041-0052  AGB
  118.2  26.2   3  3o3mA 0126-0137  GBB
   24.6  27.5  10  3o3mA 0242-0260  GBBABBEBBA
   97.8  55.4   1  3o3mA 0276-0285  G
  122.6  36.4   3  3o3mA 0359-0370  GBB
  106.5  49.8   3  3o3mB 0021-0032  GBB
   26.1  23.8   2  3o3mB 0041-0051  GB
   20.5   6.7   4  3o3mB 0107-0119  BAAB
   19.9  43.0   8  3o3mB 0216-0232  BBBBBBAB
  100.0  57.2   1  3o3mB 0246-0255  G
  128.2  37.8   4  3o3mB 0336-0348  AGBB
   41.1  33.0   3  3o4hD 0238-0249  GBA
   25.8  22.9   2  3o4hD 0383-0393  GB
   19.0  29.7   5  3o4hD 0453-0466  BGABA
  127.1  34.3   3  3o4hD 0537-0548  GBB
   39.4  21.2   5  3o53A 0162-0175  AAABA
   44.6  32.4   4  3o53A 0208-0220  AABA
   53.8  42.9   3  3o59X 0211-0222  BAB
    1.0  31.8   5  3o5yB 0014-0027  ABBBA
  124.1  38.8   3  3o5yB 0063-0074  GBB
   23.8  48.4   4  3o5yB 0086-0098  AGBA
   12.1  19.5   2  3o6cA 0032-0042  BA
  146.6  13.5   4  3o6cA 0058-0070  BBBB
   14.1   5.3   3  3o6cA 0080-0091  GBA
   21.7  29.2   2  3o6cA 0118-0128  GB
   36.3  29.3   3  3o6cA 0139-0150  GBA
   25.3  22.5   2  3o6cA 0200-0210  GB
   19.5  20.0   5  3o6cA 0220-0233  BAABA
   37.6   9.5   3  3o6qA 0057-0068  AGB
  137.2  33.9   5  3o6uA 0106-0119  GBABB
  121.1  36.2   5  3o7bA 0094-0107  BABAA
  113.9  22.1   3  3o8mA 0193-0204  GBB
  147.9  28.1   3  3o8mA 0216-0227  BAA
  148.2  48.2   4  3o8mA 0401-0413  GBAB
   22.2  35.0   2  3o94D 0059-0069  GB
   48.5  47.9   3  3o94D 0136-0147  GBA
   23.6  30.8   2  3o94D 0162-0172  GB
   37.5  26.8   2  3o94D 0192-0202  GB
   40.4  31.6   2  3o9zA 0021-0031  GB
   35.5   0.1   5  3o9zA 0064-0077  GABBA
   17.4   9.0   2  3o9zA 0090-0100  GB
  105.0  48.8   3  3o9zA 0117-0128  GBB
   17.4  20.8   4  3oa5B 0229-0241  BAAB
   33.9  32.8   5  3oa5B 0271-0284  BAABA
   82.0  56.4   3  3oa5B 0530-0541  GBB
   11.4  49.5   5  3oajA 0022-0035  AAAGB
  116.0  40.8   3  3oajA 0097-0108  GBB
   28.9  40.3   3  3oajA 0169-0180  AGB
   16.4  18.5   3  3oamD 0035-0046  GBA
   26.9  28.3   2  3oamD 0056-0066  GB
   19.2  51.7   6  3oamD 0081-0095  GBBAAB
   14.9  44.8   4  3oamD 0113-0125  BABA
   46.7  46.4   4  3oamD 0212-0224  GBBB
   47.1  48.9   3  3obeA 0043-0054  GBA
   53.0  29.9   2  3obeA 0083-0093  GB
   32.3  35.9   3  3obeA 0121-0132  GBA
   22.4  13.6   3  3obeA 0156-0167  AGB
   26.4  10.8   6  3obeA 0202-0216  BBAAAB
  124.0  30.7   3  3obfB 0015-0026  GBB
  124.7  26.4   3  3obqA 0030-0041  BAA
    9.3  33.4   5  3oc8A 0101-0114  ABAAB
   28.9  25.5   5  3ocjA 0110-0123  BBBGB
  170.0   9.6   8  3ocjA 0158-0174  AABAAAAA
   59.6  57.0   2  3ocjA 0276-0286  GB
   54.0  23.4   7  3ocuA 0045-0060  BBBBBGB
  164.6  48.4   8  3ocuA 0199-0215  AAAABGBA
  139.0  16.2   4  3od1A 0151-0163  GBAB
  141.7  51.5   5  3od1A 0302-0315  GBBBB
  138.4  24.5   4  3od1A 0355-0367  AGBB
    6.7  40.8   3  3od1A 0376-0387  ABA
  168.9  20.8   5  3oepA 0476-0489  ABBBG
  102.2  31.7   3  3ofgA 0041-0052  GBB
  154.9  12.9   5  3ofkB 0088-0101  AABAA
   43.4  39.2   3  3og2A 0063-0074  GBA
   40.8  31.8   2  3og2A 0102-0112  GB
   46.0  32.8   3  3og2A 0309-0320  GBA
  129.4  33.3   5  3og9B 0034-0047  BBGBB
   16.3  45.2   6  3og9B 0117-0131  GABBBA
  125.1  36.2   5  3oh3A 0154-0167  EAABB
  172.7  23.5   6  3oh3A 0179-0193  GBBBAA
   39.1  35.1   3  3oh3A 0256-0267  GBA
   19.6  52.0   3  3oh3A 0285-0296  GBA
  156.1  36.1   7  3oh3A 0407-0422  BBAAABB
   29.2  29.9   2  3oh8A 0165-0175  GB
   22.2   6.6   5  3oh8A 0237-0250  BAABA
   18.9  32.8   2  3oh8A 0290-0300  GB
   19.0  41.5   3  3oheB 0068-0079  GBA
  129.8  32.8   4  3ohgA 0085-0097  AGBB
   22.1  45.9   3  3ohgA 0226-0237  GBA
  148.7  51.8   6  3ohsX 0017-0031  ABBAAA
   27.2  26.6   3  3ohsX 0044-0055  GBA
   11.0  17.5   5  3ohsX 0058-0071  BAABA
   18.1  21.6   2  3ohsX 0084-0094  GB
  128.8  26.5   3  3ohsX 0111-0122  GBB
   61.6  21.4   6  3ohsX 0184-0198  GGBBBA
  104.0  52.0   3  3oisD 0195-0206  GBB
  116.6  39.6   3  3oiyA 0058-0069  GBB
  163.8  14.8   6  3oiyA 0082-0096  BBAABB
   24.7  45.9   4  3oiyA 0110-0122  GBBA
   36.3  29.8   5  3oiyA 0131-0144  ABBBA
  146.1  44.1   3  3oiyA 0246-0257  GBG
  132.7  30.4   3  3oiyA 0270-0281  GBB
   17.1  24.9   4  3oiyA 0290-0302  GABA
   94.7  57.4   3  3oiyA 0374-0385  GBB
   49.3  35.8   8  3oizA 0032-0048  BBAABBBA
   23.9  25.3   2  3oizA 0070-0080  GB
   50.4  48.4   3  3oj0A 0014-0025  GBA
    9.1  38.7   6  3oj0A 0034-0048  BBBAAB
   23.3  14.9   2  3oj0A 0059-0069  GB
   36.2  44.2   2  3oj0A 0075-0085  BA
   35.8  17.9   4  3okpA 0049-0061  ABAB
   44.6  34.5   3  3okpA 0080-0091  GBA
   23.9  21.4   3  3okpA 0103-0114  GBA
   25.3  48.4   2  3okpA 0135-0145  BA
    1.8  19.0   4  3okpA 0154-0166  EAAB
   36.9  27.4   4  3okpA 0221-0233  BAAB
  160.2  21.0   6  3okpA 0243-0257  AAAAAA
   25.3  51.9   2  3okpA 0267-0277  BA
  119.4  28.9   3  3okpA 0297-0308  GBB
   28.1  42.0   3  3oloB 0016-0027  BAB
   75.9  12.9   8  3om0A 0029-0045  BBBBBBBB
  115.6  35.6   3  3om0A 0089-0100  GBB
  131.5  51.7   4  3om0A 0132-0144  GGBB
  129.0  49.2   4  3om0A 0159-0171  BABB
   45.6  30.5   3  3om0A 0185-0196  GBA
   14.6   1.0   7  3om0A 0209-0224  GAABAAB
   32.1  50.3   6  3ondB 0047-0061  GAABGB
   31.9  34.1   2  3ondB 0075-0085  GB
   33.2  39.5   1  3ondB 0101-0110  B
   55.8  25.4   9  3ondB 0123-0140  BAEAAEEBA
  140.0  31.9   6  3ondB 0217-0231  GABABB
   41.3  59.2   7  3ondB 0254-0269  GBBABGB
   30.0  32.1   2  3ondB 0282-0292  GB
    5.6  10.7   4  3onmB 0069-0081  GABA
  124.0  36.0   3  3onmB 0132-0143  GBB
   26.0  32.2   3  3onmB 0154-0165  GAE
  134.8  21.1   4  3onqB 0076-0088  GBAB
  113.4  34.2   3  3oo8A 0051-0062  GBB
   15.2   4.3   5  3oo8A 0074-0087  BBBBA
   18.1  15.1   2  3oo8A 0170-0180  GB
   21.1  59.0   2  3oo8A 0358-0368  BA
  100.7  53.7   2  3ooqJ 0104-0114  AG
  129.8  22.2   3  3ooqJ 0238-0249  GBB
  125.8  34.9   3  3ooqJ 0292-0303  GBB
    3.3  37.2   3  3oosA 0042-0053  AAB
  134.5  56.0   4  3oosA 0083-0095  GBAB
  167.8  49.8   5  3oosA 0213-0226  ABABB
  155.0  36.7   3  3oosA 0241-0252  BAA
   15.5  43.5   3  3oovA 0027-0038  GBA
  118.5  38.7   3  3oovA 0077-0088  GBB
   65.2  48.3   1  3ooxA 0028-0037  G
  108.5  20.1   8  3ooxA 0234-0250  GGABBBBB
  129.3  27.8   6  3ooyB 0133-0147  AGBABB
  145.8  26.1   4  3ooyB 0164-0176  GBAA
   24.0  23.9   2  3ooyB 0200-0210  GB
  155.4   9.1   6  3ooyB 0220-0234  BBBABB
  147.8  40.5   3  3ooyB 0322-0333  BAA
   57.7  41.9   2  3ooyB 0371-0381  AB
  115.3  40.6   3  3ooyB 0397-0408  GBB
  163.4  54.8   3  3ooyB 0430-0441  BAA
   15.6  11.7   3  3ooyB 0454-0465  BBE
   98.4  49.4   3  3ooyB 0516-0527  GBB
   16.7   7.5   6  3ooyB 0567-0581  BGBAAB
  122.6  38.0   3  3op6B 0009-0020  GBB
  108.0  45.9   3  3op6B 0034-0045  GBB
   42.6  59.5   2  3op6B 0140-0150  GB
   32.8  39.3   2  3oq4A 0037-0047  GB
   19.7  32.9   2  3oq4A 0076-0086  GB
  119.3  59.9   3  3oqgB 0120-0131  GBB
   12.8  27.0   2  3oqiA 0053-0063  BA
  119.9  16.1   6  3oqiA 0102-0116  GBBAAA
  117.0  43.3  10  3oqiA 0211-0229  GABABBBBAA
  119.3  40.9   3  3oqpA 0042-0053  GBB
   45.7  50.1   4  3oqpA 0101-0113  AGBA
   22.4  24.2   2  3oqpA 0128-0138  GB
   21.2  47.1   3  3oqpA 0166-0177  AAB
  134.2  48.7   9  3or1E 0169-0186  BBABABBBB
  148.8  31.1   6  3or1E 0224-0238  ABAAGA
   35.5  39.3   4  3orhD 0053-0065  AAEE
   27.8   1.8   5  3orhD 0074-0087  ABBBA
  159.3  26.3   6  3orhD 0098-0112  AABABB
  127.3  45.7   8  3oruA 0084-0100  GBABBBBG
   91.9  54.1  10  3oruA 0150-0168  GBBBABBBBB
   43.0  42.1   2  3oryA 0080-0090  GB
  114.4  43.6   3  3oryA 0151-0162  GBB
   21.4  11.7   4  3oryA 0172-0184  GABA
   21.5   9.3   3  3oryA 0188-0199  GBA
  131.9  29.4   9  3os4A 0156-0173  AABBAAABB
  148.5  53.9   3  3os4A 0190-0201  BAA
   43.5  16.9   6  3os4A 0243-0257  BAABGA
   10.4  40.5   3  3os4A 0325-0336  AAB
   12.4  38.8   4  3ostA 0013-0025  BBBE
  131.7   8.7   7  3ot2A 0012-0027  BBBBBBB
    3.4   5.7   4  3ot2A 0126-0138  AGBA
  109.0  53.2   3  3ot9B 0120-0131  GBB
   33.2  24.9   2  3ot9B 0146-0156  GB
   19.8  30.3   8  3ot9B 0184-0200  BBAAABBA
   19.4  28.2   2  3ot9B 0231-0241  GB
   34.7  58.5   6  3ot9B 0245-0259  GGBGBA
  156.2  34.9   4  3ot9B 0315-0327  BBAA
  142.0  40.1   3  3otdA 0059-0070  BBG
   17.0  23.0   2  3otiB 0042-0052  GB
  148.1  14.0   4  3otiB 0059-0071  AGBB
   40.1  39.7   3  3otiB 0124-0135  GBA
  118.1  25.6   3  3otiB 0145-0156  GBB
   57.5  39.5   8  3otiB 0177-0193  GBBBBBBA
   19.6  24.1   3  3otiB 0256-0267  BBB
   17.8  36.2   3  3otiB 0293-0304  ABA
  128.4  30.3   3  3otiB 0313-0324  GBB
   90.0  19.8   7  3otnA 0342-0357  AGBBABB
   78.0  49.1   1  3otnA 0426-0435  G
   23.8  22.6   4  3ottA 0446-0458  BAAG
   21.0  42.6   6  3ou2A 0037-0051  AGABBE
    3.4  29.5   2  3ou2A 0062-0072  BA
  146.8  14.9   5  3ou2A 0081-0094  AGBAA
   94.4  56.3   1  3ou2A 0190-0199  G
   12.7   7.2   3  3ov5A 0020-0031  AGB
   99.1  44.6   1  3ov5A 0061-0070  G
   35.8  41.7   3  3ovgB 0056-0067  GBA
   53.5  47.5   2  3ovgB 0086-0096  GB
  107.1  32.1   3  3ovgB 0176-0187  GBB
   36.9  30.8   2  3ovgB 0228-0238  GB
  140.5  35.7   5  3ovgB 0258-0271  GAAAA
   30.8  53.9   3  3ovkC 0017-0028  GBA
   25.7  22.0   5  3ovkC 0064-0077  ABBGB
   51.8  45.8   3  3ovkC 0088-0099  GBA
   15.0  34.7   3  3ovkC 0111-0122  BGB
   29.0  36.0   6  3owcB 0118-0132  ABAABA
   40.5  49.2   2  3owcB 0144-0154  GB
   63.1  38.9   2  3oxhA 0181-0191  GB
   32.7  29.7   2  3oxhA 0240-0250  GB
   12.0  37.6   2  3oy2B 0024-0034  AB
   21.1  24.7   3  3oy2B 0075-0086  GBA
    6.9   5.0   7  3oy2B 0096-0111  AABABBB
  147.7  20.9   5  3oy2B 0146-0159  GBABB
  148.9  14.2   5  3oy2B 0207-0220  BAABB
   26.8  51.4   2  3oy2B 0268-0278  BA
   28.5  35.4   6  3oy2B 0306-0320  BEAGAB
   33.0  22.9   8  3oyzA 0138-0154  AGBBBGAB
   30.5  10.9   2  3oyzA 0218-0228  GB
  136.7  45.2   4  3oyzA 0354-0366  GBAB
  146.5  18.1   3  3oz2A 0021-0032  GBB
   25.6  33.4   2  3oz2A 0110-0120  GB
   45.7  32.1   3  3ozpA 0211-0222  GBA
   29.7  23.1   3  3ozpA 0262-0273  AGB
  118.0  46.8   6  3ozpA 0328-0342  BAABAB
  115.0  53.5   5  3ozpA 0388-0401  GBBBB
  119.7  44.9   3  3ozpA 0435-0446  GBB
   92.7  31.1   5  3p0bA 0064-0077  GBBBB
   30.8  50.6   3  3p0bA 0230-0241  GBA
   15.9  33.4   4  3p0bA 0357-0369  BBGB
  156.3  19.0   5  3p0fA 0180-0193  BBGBB
   33.5  29.8   2  3p0fA 0245-0255  GB
   74.9  46.6   4  3p0kA 0181-0193  GBBB
  140.8  28.8   8  3p0kA 0198-0214  BBABAABB
  120.3  27.5   5  3p1vA 0352-0365  BABBB
  107.7  50.7   5  3p1xA 0011-0024  BBGBB
  168.4  42.9   5  3p24A 0049-0062  BBAAE
   25.7  45.1   3  3p2eB 0017-0028  ABA
  117.9  25.8   3  3p2eB 0040-0051  BAA
   62.6  41.5   2  3p2eB 0170-0180  GB
  129.7  49.3   5  3p2eB 0198-0211  BBBBB
  147.0  21.9   4  3p3cA 0076-0088  GBAB
   44.8  34.8   3  3p6lA 0029-0040  GBA
   49.3  37.3   2  3p6lA 0070-0080  GB
   14.4  36.5   3  3p6lA 0098-0109  GBA
   40.0  28.6   2  3p6lA 0122-0132  GB
  138.2  14.0   6  3p6lA 0147-0161  BGBBAA
  126.9  36.0   3  3p7iA 0039-0050  GBB
   19.8  12.7   4  3p7iA 0060-0072  GABA
   16.6  13.2   4  3p7iA 0170-0182  GABA
   89.6  48.1   1  3p7iA 0245-0254  G
  132.6  36.4   4  3p8aA 0121-0133  AGBB
  128.9  27.8   3  3p9zA 0127-0138  GBB
   17.9  20.4   7  3p9zA 0174-0189  BBBBAAB
  112.7  30.8   3  3p9zA 0197-0208  GBB
    8.8  16.8   5  3pb6X 0068-0081  BAAGB
   49.4  25.9   3  3pb6X 0154-0165  GBA
  135.7  42.0   4  3pb6X 0276-0288  AGBB
  155.6  35.6   5  3pbtA 0071-0084  AABAB
  143.3  32.9   5  3pbtA 0093-0106  AGBBG
   17.5  37.1   3  3pbtA 0196-0207  GBA
   24.4  53.1   8  3pbtA 0260-0276  AGABBAAB
   17.2  37.1   2  3pd7A 0070-0080  GB
  135.8  28.0   5  3pe6A 0105-0118  BBGBB
  163.8  23.6   5  3pe6A 0248-0261  BABAB
   14.0  11.5   6  3pfeA 0055-0069  ABBBGB
   56.0  59.6   4  3pfeA 0143-0155  GBBB
   14.8  12.3   4  3pfeA 0419-0431  BAAB
   47.1  58.0   5  3pfgA 0042-0055  BAABA
   17.8  15.5   4  3pfgA 0064-0076  AABA
    7.1   9.7   4  3pfgA 0086-0098  BAAB
   93.1  54.2   1  3pfgA 0222-0231  G
   17.4  25.2   2  3pfoB 0054-0064  GB
   88.0  46.4   1  3pfoB 0157-0166  G
   17.6  32.4   5  3pfoB 0186-0199  GBBBA
  137.8  13.9   3  3pfoB 0382-0393  GBB
   54.9  37.6   2  3pfyA 0052-0062  GB
  112.1  46.9   3  3pfyA 0133-0144  GBB
  175.8  42.9   6  3pg7B 0047-0061  AAAABB
   64.2  56.6   2  3phhA 0028-0038  GB
   19.8  25.8   2  3phhA 0135-0145  GB
   28.9  32.7   2  3phhA 0155-0165  GB
   21.4  38.7   2  3phhA 0196-0206  BA
   23.2  33.9   6  3piuA 0147-0161  AAAAGB
   34.1  34.3   2  3piuA 0183-0193  GB
   23.1  15.1   2  3piuA 0218-0228  GB
   51.1  38.6   2  3piuA 0343-0353  GB
    2.9  56.5   3  3pj0B 0056-0067  GBA
   53.5  43.4   2  3pj0B 0107-0117  GB
   30.9  27.7   6  3pj0B 0128-0142  AGBBBA
   30.6  27.4   2  3pj0B 0165-0175  GB
    4.9  43.8   3  3pj0B 0192-0203  ABA
  129.5  32.3   3  3pj0B 0271-0282  BBG
  125.0  33.7   6  3pjpA 0020-0034  AABBBG
  146.6  17.5   5  3pjpA 0123-0136  BAABB
   16.3   6.1   5  3pjvD 0046-0059  AGABA
   21.6  27.6   3  3pkzD 0020-0031  GBA
   27.4  12.9   5  3pkzD 0047-0060  BBBGB
   38.7  32.6   2  3pkzD 0079-0089  GB
   46.5  54.2   1  3pl0B 0017-0026  G
  139.6  29.8   3  3pl8A 0063-0074  GBB
    9.8  38.8   2  3plnA 0052-0062  AB
   16.8   8.3   4  3plnA 0138-0150  BAAB
  142.7  13.7   4  3plnA 0162-0174  GBAA
  129.0  11.4   7  3plnA 0208-0223  BABBGBB
  132.5  46.1   5  3plnA 0324-0337  AGBAB
  119.0  42.3   3  3plnA 0359-0370  GBB
   24.5  48.9   2  3plnA 0390-0400  BA
   56.2  57.0   7  3plwA 0097-0112  GBBBABB
   34.2  30.7   2  3pmoA 0030-0040  GB
   20.3  16.0   4  3pmoA 0070-0082  BABA
   21.9  22.1   3  3pnnA 0041-0052  GBA
  172.8  20.9   6  3pnnA 0065-0079  ABGABB
  151.2  37.3   8  3pnnA 0104-0120  AAAABABB
  117.9  22.1   6  3pnnA 0136-0150  ABGBBG
   56.1  58.6   3  3pnnA 0254-0265  GAB
   25.1  31.8   2  3pnxF 0027-0037  GB
   36.9  43.8   2  3pnxF 0148-0158  BA
   32.9  34.5   2  3pohA 0235-0245  GB
   13.5  10.9   4  3pohA 0314-0326  BAAB
   42.3  30.0   3  3pohA 0391-0402  GBA
  124.3  35.5   3  3popC 0052-0063  GBB
   29.6  17.3   7  3popC 0301-0316  BGAGBBB
  129.2  13.5   8  3popC 0360-0376  ABBBBAAA
   30.4  39.6   2  3pplA 0148-0158  GB
   29.0   8.9   8  3pplA 0203-0219  BBBABAAB
  118.9  19.0   5  3pplA 0241-0254  GBAAA
   71.1  48.4  10  3ppmB 0116-0134  BBAABAABGB
   46.5  47.6   2  3ppmB 0166-0176  GB
   18.7   5.4   4  3ppmB 0216-0228  GABA
   20.6   6.9   2  3ppmB 0238-0248  GB
   29.3  39.8   2  3ppmB 0345-0355  GB
   18.3  59.3   3  3ppmB 0454-0465  GBA
  139.6  21.6   3  3ppmB 0489-0500  GBB
  144.2   9.6   4  3ps0D 0286-0298  GBAB
   26.6  35.5   3  3pshA 0078-0089  GBA
  121.4  38.2   3  3pshA 0100-0111  GBB
   92.9  38.5   1  3pshA 0204-0213  G
   44.4  37.5   3  3pshA 0228-0239  GBA
   54.0  17.0   7  3pt1A 0236-0251  BABEABB
   24.6   7.7   4  3pt1A 0269-0281  GABA
   15.8  56.7   3  3pt1A 0370-0381  ABA
  144.1  54.3   5  3pt1A 0406-0419  AAGBB
  119.0  13.2   4  3pt5A 0112-0124  BBAA
   25.4  23.7   4  3pt5A 0172-0184  BAAB
  137.4  54.3   7  3pt5A 0252-0267  AABABBG
   41.5  27.6   2  3pu5A 0028-0038  GB
   20.0  46.2   8  3pu5A 0048-0064  BBEBBABA
  153.8  51.2   6  3pu5A 0133-0147  GAAEAA
   32.3   8.7   4  3pu5A 0199-0211  GABA
   59.0  26.5   5  3pu5A 0218-0231  AGGAB
  116.4  31.6   5  3pu9B 0085-0098  GGABB
  157.0  20.7   7  3pu9B 0203-0218  GGBBABB
   34.8  42.5   7  3pvhA 0005-0020  EBBAAAG
   68.5  39.1   2  3pvhA 0039-0049  GB
   27.4  21.8   4  3pvzD 0052-0064  AGBA
   18.6  21.5   5  3pvzD 0079-0092  EBBAB
   35.2   3.4   5  3pvzD 0104-0117  BGBBA
   17.0  15.5   3  3pvzD 0150-0161  GBA
   20.2  43.6   2  3pvzD 0186-0196  AB
   86.8  28.8   3  3pvzD 0215-0226  GBB
  145.4  23.5   4  3pvzD 0245-0257  BBBG
   43.9  28.3   2  3pvzD 0276-0286  GB
   86.1  40.1   1  3pvzD 0299-0308  G
  107.7  40.5   3  3pw3D 0235-0246  GBB
   35.2  17.3   2  3py9A 0022-0032  GB
  147.0  12.5   5  3py9A 0089-0102  AGBAB
   18.5  25.0   3  3py9A 0158-0169  AGB
  159.7  59.7   5  3pycA 0095-0108  BGAEB
    8.8  23.9   6  3q1tB 0054-0068  ABAABA
  146.3  59.1   4  3q1tB 0106-0118  BABB
   23.8  54.7   2  3q1tB 0129-0139  BA
    7.5  30.3   4  3q1tB 0187-0199  GABA
  121.9  48.7   3  3q2iA 0030-0041  AAA
   10.8  12.1   2  3q2iA 0054-0064  GB
   24.5  10.9   4  3q2iA 0068-0080  BABA
   20.8  19.2   2  3q2iA 0093-0103  GB
  119.7  36.4   3  3q2iA 0120-0131  GBB
   15.0  41.8   3  3q3eA 0297-0308  AAB
   47.8  16.6   3  3q3eA 0343-0354  GBA
   39.0  30.1   6  3q3eA 0363-0377  ABBABA
   35.5  21.2   3  3q3eA 0462-0473  BAB
  139.2  33.1   3  3q3eA 0492-0503  EAA
   22.0  57.8   2  3q3eA 0513-0523  BA
  131.3  29.8   5  3q3jB 0123-0136  BAABB
    4.1  29.0   3  3q3jB 0168-0179  GBA
   11.5  17.3   4  3q6bA 0156-0168  GABA
  145.4  51.3   6  3q6zA 0086-0100  EBBBBG
   27.9  39.1   3  3q6zA 0141-0152  GBA
  136.5  26.0   5  3q7rB 0026-0039  BBAAA
   37.2  34.9   2  3q7rB 0089-0099  GB
  137.9  54.0   4  3q87B 0015-0027  GBBG
   14.4  22.0   4  3q87B 0054-0066  BAEE
   21.1   9.9   5  3q87B 0107-0120  ABABA
   92.2  60.0   1  3q87B 0134-0143  G
  139.1  21.2   3  3q9lB 0025-0036  GBB
   28.1  31.7   3  3q9lB 0107-0118  GBA
   39.1  43.9   3  3q9lB 0129-0140  ABA
   22.6  38.3   2  3q9lB 0198-0208  GB
  149.1  30.0   9  3qb8B 0094-0111  AAABBBABB
   25.8  31.4   3  3qb8B 0134-0145  GBA
   50.3  56.2   2  3qb8B 0155-0165  GB
   54.5  40.2   3  3qc0A 0025-0036  GBA
  101.5  55.6   3  3qc0A 0130-0141  GBB
  128.0  12.1   3  3qc0A 0163-0174  EBG
  101.0  43.4   5  3qc0A 0234-0247  GBABB
   18.4  36.8   3  3qd7X 0069-0080  GBA
   15.4  53.2   2  3qdlD 0074-0084  BA
   43.1  25.6   2  3qdlD 0149-0159  GB
   26.6  20.9   3  3qekB 0059-0070  GBA
  118.5  41.9   3  3qekB 0088-0099  GBB
   50.1  59.8   3  3qekB 0132-0143  GBA
   39.2  31.8   4  3qekB 0208-0220  BABA
   17.3   2.3   7  3qekB 0233-0248  GAABBGB
  159.2  43.5   4  3qekB 0256-0268  BBBG
   45.0  40.1   4  3qexA 0202-0214  BBBA
   81.7  50.7   7  3qexA 0604-0619  GBBGBBA
  117.5  19.9   8  3qexA 0669-0685  GBABBABB
  141.1  21.9   5  3qfeA 0072-0085  EAABB
   22.4  24.2   3  3qfeA 0100-0111  GBA
  148.3  29.4   4  3qfeA 0132-0144  BABB
  141.9  48.5   3  3qfeA 0162-0173  BAA
   22.2  25.5   3  3qfmA 0032-0043  GBA
  150.1  33.1   6  3qftA 0329-0343  GBBBBB
   11.7  22.4   4  3qftA 0361-0373  GABA
  125.3  44.2   5  3qguB 0147-0160  EAABB
   29.0  29.2   2  3qguB 0236-0246  GB
  133.9  23.5   3  3qguB 0359-0370  GBB
   48.7  45.3   1  3qh6A 0013-0022  G
   40.2  49.0   5  3qh6A 0080-0093  GBABB
   49.2  48.2   3  3qhoC 0091-0102  GBA
   33.1  30.7   2  3qhoC 0141-0151  GB
  159.6  59.8   4  3qhoC 0183-0195  ABAA
   10.6   9.0   5  3qhoC 0237-0250  ABAAB
   63.4  51.3   3  3qhoC 0364-0375  GBA
  114.7  42.8   3  3qhpB 0092-0103  GBB
    8.8  14.1   5  3qhqA 0153-0166  BAABA
  128.8  32.5   3  3qhqA 0184-0195  GBB
   15.2  11.8   4  3qi7B 0105-0117  BAAB
   11.4  30.4   2  3qi7B 0126-0136  BA
   24.6  30.4   3  3qi7B 0149-0160  GBA
  126.9  28.1   3  3qi7B 0182-0193  GBB
  146.6  51.5   3  3qi7B 0218-0229  EAB
  134.9  15.9   5  3qi7B 0288-0301  GABGA
  129.9  37.7   3  3qi7B 0340-0351  GBB
   34.3  32.0   2  3qitA 0047-0057  GB
  165.6  58.6   4  3qitA 0224-0236  BABB
   11.9  15.3   4  3qitA 0251-0263  BAAB
   10.0  11.8   5  3qj4B 0018-0031  BABBB
   25.0  48.7   3  3qj4B 0116-0127  BBB
    3.9  53.9   3  3qnmA 0115-0126  AAB
  125.7  24.5   3  3qnmA 0194-0205  GBB
  105.2  16.3   4  3qooA 0054-0066  BBBG
   17.6  48.4   5  3qp4A 0039-0052  ABBBA
  136.6  39.3   4  3qpaA 0043-0055  EAAA
   13.2  10.6   4  3qpaA 0088-0100  BAAB
  168.4  54.1   6  3qqmH 0059-0073  BGBABB
   33.3   7.1   4  3qs2A 0131-0143  ABAB
   72.3  47.5   3  3qsjA 0121-0132  AGB
   16.4  17.8   4  3qslA 0078-0090  GABA
   99.7  27.0   3  3qslA 0097-0108  GBB
    9.0  17.9   4  3qslA 0180-0192  GABA
  143.7  58.8   4  3qszA 0049-0061  ABBG
  106.4  37.1   3  3qtaA 0028-0039  GBB
  135.9  54.1   8  3qtaA 0147-0163  BGBBAABB
   29.8  35.6   2  3qu5A 0119-0129  GB
  140.4  14.7   3  3qu5A 0197-0208  GBB
   21.6  13.5   3  3qu5A 0217-0228  GBA
  111.4  28.5   3  3qufA 0048-0059  BAA
   23.8  21.7   6  3qufA 0074-0088  BABBBA
   26.4  18.7   2  3qufA 0168-0178  GB
  138.2  40.6   4  3qufA 0269-0281  BABB
   41.9  44.9   2  3qv0A 0040-0050  GB
  107.6  25.2   8  3qvaD 0071-0087  GBBBABAB
  132.5   4.2   4  3qvlB 0021-0033  BBBG
  149.6  15.7   4  3qvlB 0084-0096  BABB
  140.2  48.9   4  3qvlB 0102-0114  ABAB
   22.0  59.6   3  3qvlB 0168-0179  GBA
  151.6  29.2   6  3qvpA 0034-0048  ABAABB
  157.0  44.6   8  3qvpA 0228-0244  AAAAABAA
   29.8  32.2   2  3qvpA 0401-0411  GB
  173.4  29.8   4  3qvsA 0132-0144  BBAA
  132.5  22.5   3  3qvsA 0187-0198  GBB
   36.6  29.1   2  3qvsA 0212-0222  GB
   33.7  32.3   2  3qvsA 0239-0249  GB
   23.8  27.3   4  3qvsA 0281-0293  GBBB
  122.7  35.0   3  3qwuB 0118-0129  BAA
  105.4   7.6   3  3qwuB 0321-0332  BBG
  140.2  49.4   6  3qx1A 0035-0049  GBBAAA
   44.0  58.5   4  3qxbC 0041-0053  AGBA
   45.6  36.7   2  3qxbC 0077-0087  GB
   26.5  31.5   3  3qxbC 0121-0132  GBA
   26.7  39.7   3  3qxbC 0165-0176  GBA
  123.7   4.2   7  3qxbC 0195-0210  BGABABB
  126.0  22.3   6  3qxbC 0271-0285  GBAABB
  126.9  22.3   3  3qxcA 0044-0055  GBB
   11.9  20.3   4  3qxcA 0124-0136  AABA
   21.1  29.9   2  3qxcA 0155-0165  GB
  149.5  20.8   4  3qxcA 0182-0194  BBBB
   40.6  58.5   3  3qy7A 0027-0038  GBA
   59.9   8.0   4  3qy7A 0064-0076  GBBB
   49.4  34.5   2  3qy7A 0123-0133  GB
   38.5  42.8   2  3qy7A 0151-0161  GB
   38.8  28.1   4  3qy7A 0180-0192  GABA
   52.5  35.3   2  3qy9A 0020-0030  GB
  154.2  23.8   6  3qy9A 0067-0081  BBBBBB
    2.4  33.0   3  3qy9A 0093-0104  AAB
   14.2  28.9   4  3qy9A 0121-0133  AAAB
   28.4  24.2   5  3qy9A 0154-0167  ABBGB
  129.4  18.2   3  3qyfB 0114-0125  GBB
   23.8  27.1   2  3qyfB 0153-0163  GB
   15.8   7.7   3  3qyfB 0179-0190  GBA
   18.5  35.0   4  3r0aA 0032-0044  BAAB
   11.1  32.8   3  3r0vA 0042-0053  AAB
  147.5  25.5   3  3r0vA 0226-0237  BAB
   68.1  40.1   1  3r15A 0056-0065  G
   16.4  33.5   3  3r1kA 0132-0143  GBA
   18.8  29.4   5  3r1kA 0279-0292  BAABA
   78.5   5.7   9  3r1kA 0328-0345  BBBBAABBB
  144.1  59.8   9  3r1xB 0049-0066  BGABAGABB
  123.0  33.5   3  3r1xB 0264-0275  GBB
   25.0  21.4   4  3r2qA 0017-0029  GBBB
   43.6  34.9   2  3r2uD 0064-0074  GB
   22.9  15.1   2  3r2uD 0091-0101  GB
   26.6  22.5   6  3r2uD 0202-0216  ABBAAB
  161.5  54.3   6  3r2uD 0327-0341  BBAABB
  113.8  43.0   4  3r2uD 0353-0365  GBAA
   94.6  52.5   1  3r3cA 0082-0091  G
   30.0  10.6   4  3r3pB 0014-0026  GBBB
   57.0  46.7   2  3r3pB 0066-0076  GB
   16.5  42.9   2  3r41A 0053-0063  AB
   12.7  20.4   4  3r44A 0023-0035  BAAB
   41.5  34.6   2  3r44A 0086-0096  GB
   40.3  32.6   3  3r44A 0109-0120  GBA
   19.7  32.2   9  3r44A 0129-0146  BABBBAABA
   11.9  57.4   8  3r44A 0199-0215  ABBBBBGB
   33.1  30.3   2  3r44A 0230-0240  GB
   41.1  39.1   3  3r44A 0252-0263  GBA
   55.4  35.6   2  3r44A 0302-0312  GB
  159.3  59.8   4  3r44A 0428-0440  ABBG
   98.6  33.3   3  3r4iF 0039-0050  EBA
  143.3  19.0  10  3r4iF 0068-0086  BGBAABAAGA
  130.5  21.2   7  3r4iF 0101-0116  BABBBAB
  106.3  28.0   7  3r4iF 0134-0149  GBABBBB
   18.9  13.1   2  3r4iF 0212-0222  GB
  135.6  51.5   4  3r4iF 0281-0293  GGBB
  132.7  30.1   3  3r4vA 0104-0115  GBB
  119.9  38.6   3  3r4vA 0139-0150  GBB
  129.1  50.7   3  3r5tA 0035-0046  GBB
   41.6  59.0   2  3r5tA 0061-0071  GB
   37.0  32.5   3  3r5tA 0080-0091  GBA
  147.9  36.0   3  3r5tA 0104-0115  ABB
  144.1  56.9   8  3r5tA 0151-0167  ABBBBBEB
   27.3  38.5   4  3r5tA 0219-0231  BABA
   89.2  51.6   1  3r62B 0070-0079  G
   28.4  47.1   3  3r6aA 0080-0091  AGB
   29.8  14.9   3  3r6dA 0023-0034  BAB
   25.9  45.5   4  3r6dA 0066-0078  BGBA
   51.7  35.8   3  3r6dA 0093-0104  GBA
    6.6  54.3   3  3r6dA 0139-0150  BAB
   25.2  33.7   4  3r75A 0141-0153  GAEA
   48.8  51.0   5  3r75A 0175-0188  BBGBA
   59.3  40.2   5  3r75A 0256-0269  BAAEB
   27.5  27.8   2  3r75A 0464-0474  GB
  129.7  37.7   3  3r75A 0515-0526  GBB
  111.2  49.7   3  3r75A 0533-0544  GBB
  115.5  32.1   6  3r7aB 0077-0091  GAAABB
  115.1  42.6   3  3r8jB 0163-0174  GBB
   28.6  21.9   3  3r90F 0153-0164  GBE
   62.6  45.2   3  3r9fB 0070-0081  GAB
   34.5  18.8   4  3r9fB 0130-0142  GABA
   39.0  49.0   2  3r9fB 0154-0164  GB
   82.7  31.2   2  3rbnA 0154-0164  GB
    9.5   9.0   2  3rc1A 0068-0078  EE
   21.2  21.8   5  3rc1A 0081-0094  BAABA
   18.3  21.0   2  3rc1A 0107-0117  GB
  127.6  30.3   4  3rc1A 0133-0145  AGBB
   51.4  57.5   4  3rc1A 0208-0220  EAAB
  131.5  16.1   3  3rc3A 0197-0208  GBB
  114.0  42.5   3  3rc3A 0286-0297  GBB
  112.6  34.8   3  3rc3A 0338-0349  GBB
   31.0  37.9   7  3rc3A 0362-0377  BAABABA
   27.2  35.9   2  3rd5A 0034-0044  GB
   28.4  20.1   4  3rd5A 0053-0065  ABBE
   48.1  15.4   4  3rd5A 0181-0193  GBAB
   23.5  30.7   8  3rd5A 0234-0250  ABBBBBGB
   51.7  17.6   4  3rf0B 0181-0193  BBGB
   13.8  13.8   4  3rfaA 0219-0231  ABBB
  111.4  59.2   7  3rfaA 0262-0277  BAAAGGB
  141.9  52.0   4  3rfaA 0294-0306  AABB
  131.7  24.0   3  3rfaA 0332-0343  GBB
   24.0  21.0   4  3rftC 0095-0107  AGGB
  109.6  26.4   3  3rftC 0149-0160  GBB
   10.5  31.3   7  3rftC 0189-0204  BABAEBB
  112.4  40.2   4  3rgcB 0177-0189  BBBG
   42.6  30.1   2  3rgoA 0049-0059  GB
   35.8  22.4   2  3rgoA 0083-0093  GB
    4.7  12.6   5  3rh0B 0039-0052  AAAAB
  121.9  34.1   3  3rhtD 0024-0035  GBB
   39.2  43.1   2  3rhzA 0036-0046  GB
   29.9  54.5   7  3rhzA 0064-0079  AABBBGB
    3.0  28.9   3  3rhzA 0095-0106  BBB
   29.6  54.0   3  3rhzA 0127-0138  ABA
   30.4  32.3   5  3rhzA 0146-0159  GBABA
  114.8  32.2   3  3rhzA 0258-0269  GBB
   36.6  17.3   3  3rjtB 0077-0088  GBA
   12.7  31.1   2  3rjtB 0124-0134  BA
  115.2  18.7  10  3rjuA 0140-0158  ABBBABBBGA
   36.4  45.1   2  3rk1B 0022-0032  GB
  124.0  30.3   3  3rk1B 0057-0068  GBB
   25.1  19.5   2  3rk1B 0110-0120  GB
  114.5  54.7  10  3rk1B 0171-0189  GBBAAGAAGA
   17.9  25.7   4  3rl5A 0102-0114  BABA
   46.9  24.0   7  3rl5A 0198-0213  ABBBGBA
   20.5  35.6   4  3rl5A 0239-0251  AGBA
   37.7  36.6   3  3rlgA 0043-0054  GBA
  137.0  22.8   5  3rlgA 0199-0212  GBABG
   10.6  19.8   7  3rlgA 0230-0245  BAABABA
  137.6  60.0   4  3rlkA 0107-0119  GABB
  124.2  46.2   4  3rloA 0109-0121  BABB
   21.0  24.7   2  3rm3A 0061-0071  GB
   33.5  26.3   3  3rm3A 0101-0112  ABA
  162.5  20.1   5  3rm3A 0225-0238  BABAB
  138.3  30.6   6  3rmhA 0016-0030  BABBBB
   48.9  49.3   8  3rnlA 0071-0087  AAABBABA
   26.9  25.0   4  3rnlA 0101-0113  BAAB
   96.7  27.8   7  3rnrB 0059-0074  GABGABB
  118.6  18.4   4  3rofA 0029-0041  GBAA
   14.5  32.9   6  3rofA 0096-0110  BAABAB
   24.6  18.2   2  3rotB 0027-0037  GB
  121.5  43.3   3  3rotB 0080-0091  GBB
   38.8  50.5   5  3rotB 0121-0134  BAABA
   29.0  32.4   2  3rotB 0154-0164  GB
   39.3  23.4   5  3rotB 0180-0193  BAABA
   29.9  21.0   4  3rotB 0231-0243  GABA
  155.1   1.7   4  3rpcB 0101-0113  GBAB
   49.8  33.4   3  3rpcB 0177-0188  GBA
    9.2  16.2   4  3rpcB 0211-0223  BAAB
  156.4  23.3   5  3rpdB 0129-0142  ABABB
   24.1  21.5   3  3rpdB 0178-0189  GBA
   34.6  21.2   5  3rpdB 0209-0222  BGBAB
   14.5  18.5   4  3rpdB 0252-0264  BABA
   12.5  33.0   3  3rpdB 0275-0286  BGB
  129.6  25.7   3  3rpeA 0054-0065  GBB
   25.5  48.3   2  3rpeA 0078-0088  BA
   47.4  27.2   3  3rpfB 0023-0034  GBA
   91.6  46.4   1  3rpfB 0067-0076  G
   35.0  30.3   2  3rpjA 0112-0122  GB
   15.9   1.7   4  3rpzA 0050-0062  AGBA
   31.9   9.4   4  3rpzA 0071-0083  BAAB
  163.1  24.8   5  3rpzA 0117-0130  ABBBB
   15.7  33.3   2  3rpzA 0177-0187  GB
   26.8  51.7   7  3rq1C 0089-0104  EAABBBE
   20.4  51.6   5  3rq1C 0117-0130  BBBGB
   45.2  23.2   2  3rq1C 0141-0151  GB
   33.7  26.8   2  3rq1C 0172-0182  BA
   27.1  18.5   3  3rq1C 0210-0221  GAB
  131.6  36.6   6  3rq1C 0240-0254  BGBBAA
  131.0  36.7   9  3rq4A 0146-0163  BBBGAAAAB
   23.0   6.1   4  3rqtA 0210-0222  GABA
  128.1  58.2   3  3rqtA 0229-0240  BAA
  120.0  16.9   4  3rqtA 0276-0288  AGGA
  103.4  36.2   2  3rqtA 0349-0359  AG
   15.0  14.5   6  3rqtA 0367-0381  BAAABA
   12.3  55.9   5  3rriB 0023-0036  AAAGB
  149.5  55.8   4  3rs1B 0054-0066  EABB
  118.1  37.7   3  3rstG 0073-0084  GBB
   22.3  37.4   3  3rstG 0094-0105  ABA
  148.0  57.2   8  3rt2A 0012-0028  BBBBABAA
   26.1  37.9   2  3rufB 0043-0053  GB
   35.2  42.7   4  3rufB 0093-0105  BGBA
   12.2   0.2   3  3rufB 0136-0147  GBA
   46.1  13.0   4  3rufB 0188-0200  GBBB
   76.5  26.1   4  3rufB 0224-0236  GBBB
   31.9  35.2   2  3rvcA 0105-0115  GB
   23.4  21.5   9  3rxyE 0015-0032  GBABBBAAB
  138.7  17.7   3  3rxyE 0123-0134  GBB
   16.4  24.4   4  3rxyE 0213-0225  AGBA
   32.1  17.9   3  3rxyE 0235-0246  EGB
   37.3  35.0   2  3rxyE 0263-0273  GB
   12.9  20.4   4  3ry3B 0222-0234  GABA
  131.0  35.9   3  3ry3B 0300-0311  GGB
   58.9  37.5   2  3ry3B 0382-0392  GB
  148.8  54.8   4  3ry3B 0400-0412  AABB
   25.2  30.5   2  3rzaA 0052-0062  GB
  147.8  27.5   6  3rzaA 0142-0156  GBBBBB
   53.0  10.7   2  3rzaA 0291-0301  GB
   79.2  47.1   5  3rzaA 0325-0338  GBAGB
  131.7  19.1   3  3rzaA 0346-0357  GBB
  111.9  16.1   5  3s1sA 0035-0048  GAAAA
   35.0  35.6   8  3s1sA 0310-0326  GBBBBAAB
  154.2  29.8   4  3s1sA 0449-0461  BBBG
  132.0  56.9   3  3s2jA 0089-0100  AAA
   24.1  13.8   2  3s2jA 0108-0118  GB
   28.7  27.6   2  3s2jA 0178-0188  GB
   56.4  41.6   2  3s2jA 0231-0241  GB
  119.6  46.8   4  3s2jA 0305-0317  EAAA
   67.3  29.8   6  3s2rB 0066-0080  GBABBB
  148.3  21.1   7  3s44A 0020-0035  AABAABB
  167.2  53.8   4  3s44A 0068-0080  BABB
  134.5  45.4   3  3s44A 0098-0109  AAA
    8.6  17.7   4  3s44A 0295-0307  BBGB
   13.3   9.7   5  3s44A 0314-0327  GABBA
   50.5  55.5   3  3s4eA 0023-0034  GBA
  112.6  34.5   3  3s4eA 0075-0086  GBB
   23.1  46.9   2  3s4yA 0037-0047  BA
   23.7  45.9   2  3s4yA 0085-0095  GB
    7.7  39.2   5  3s4yA 0114-0127  GBBBA
  139.3  18.8   6  3s4yA 0145-0159  AABABB
  135.0  48.3   9  3s5bB 0011-0028  AAEBABABG
   13.8  21.4   3  3s5bB 0137-0148  ABA
  110.4  14.3   6  3s5jA 0018-0032  GBBBBB
    2.0   1.7   3  3s5jA 0075-0086  GBA
   35.6  39.1   3  3s5jA 0114-0125  GBA
  157.7  28.1   4  3s5jA 0132-0144  BABB
   17.5   3.4   2  3s5jA 0180-0190  GB
   16.7  18.4   4  3s5jA 0258-0270  BABA
  140.4  35.6   3  3s5jA 0278-0289  BAA
    8.7  18.3   4  3s5mA 0433-0445  GABA
   23.2  60.0   2  3s5mA 0781-0791  BA
   39.9  10.0   4  3s5mA 1178-1190  BAAB
  130.4  38.5   4  3s5wA 0051-0063  EBBB
  125.6  25.9   3  3s5wA 0244-0255  BAA
   58.2  45.3   5  3s5wA 0321-0334  GBBAB
   33.1  31.2   6  3s6eB 0034-0048  ABAEBA
    1.8  46.9   2  3s6fA 0041-0051  BA
   44.9  37.9   4  3s6fA 0097-0109  EABA
   29.6  38.2   4  3s6pB 0437-0449  BAAB
   13.8  28.0   7  3s83A 0079-0094  BAABBBB
  142.9  25.8   6  3s83A 0113-0127  GBBBGA
   37.1  14.1   4  3s83A 0167-0179  BBBA
   30.1  13.7   2  3s83A 0203-0213  GB
   21.4  33.4   8  3s8mA 0049-0065  EBBAABBA
   29.5  21.7   2  3s8mA 0080-0090  GB
  140.5  20.1   3  3s8mA 0116-0127  GBB
  132.3  48.1   3  3s8sA 0024-0035  ABB
  127.5  41.4   3  3s99A 0052-0063  AAA
   34.3  27.7   3  3s99A 0080-0091  GBA
   15.0  12.5   4  3s99A 0102-0114  BAAB
   27.6  21.2   5  3s99A 0171-0184  ABAAB
   39.3  17.2   3  3s99A 0202-0213  GBA
   35.0  27.4   2  3s99A 0223-0233  GB
   37.9  24.9   6  3s99A 0263-0277  GABBBB
   50.4  31.1   4  3s9xA 0048-0060  GABA
   20.7   5.5   6  3sb4A 0041-0055  BGAABA
   27.3  25.2   5  3sb4A 0219-0232  BAABA
   37.0  13.5   6  3sbmA 0069-0083  ABBBBA
  127.1   7.9   4  3sbmA 0136-0148  GBAA
   19.0  18.6   3  3sbmA 0171-0182  GBA
  158.1   8.4  10  3sbmA 0202-0220  ABBBBBBABB
   52.8  37.8   3  3sbmA 0251-0262  GBA
   30.7  43.1   2  3sd7A 0120-0130  GB
   17.6   9.1   2  3sd7A 0198-0208  GB
   24.6   7.4   3  3sd7A 0218-0229  GBA
   38.0  30.1   3  3sdbA 0039-0050  GBA
   29.6  17.8   4  3sdbA 0081-0093  ABAB
   39.1  25.6   3  3sdbA 0188-0199  GBA
   16.3  30.6   2  3sdbA 0220-0230  GB
   24.6  34.9   3  3sdbA 0354-0365  GGB
   15.5  27.1   2  3sdbA 0415-0425  GB
   24.6  25.3   4  3sg0A 0082-0094  AGBA
  120.9  31.8   3  3sg0A 0107-0118  GBB
   34.8  47.4   3  3sg0A 0152-0163  GBA
   23.3  14.9   3  3sg0A 0208-0219  GBA
    7.7  21.9   4  3sg0A 0232-0244  GBAB
   75.3   1.7   3  3sggA 0069-0080  ABA
  112.0  39.1   3  3sggA 0094-0105  GBB
   58.6  37.2   4  3sggA 0184-0196  BBAA
   32.4  35.3   2  3sggA 0208-0218  GB
   31.0  21.6   5  3sggA 0231-0244  BBBGB
   41.0  31.4   2  3sggA 0256-0266  GB
  157.1   9.2   8  3sggA 0321-0337  BAABGABB
  154.7  25.4   4  3sggA 0352-0364  BBAA
   13.2  24.0   5  3sggA 0417-0430  BAABA
  145.3  31.6   4  3sggA 0507-0519  BBAA
   14.0  10.2   4  3sgwA 0082-0094  GABA
  143.3  13.0   5  3sgwA 0104-0117  BBGBB
   49.1  30.7   4  3sgwA 0125-0137  AGBA
   84.9  43.2   1  3shgA 0152-0161  G
   18.6  50.3   2  3shoB 0033-0043  BA
  129.0  21.9   3  3shoB 0059-0070  GBB
  167.8  51.5   4  3shoB 0079-0091  BBAA
  128.8  32.0   3  3shoB 0108-0119  GBB
   17.9  38.4   4  3shpB 0111-0123  BBBA
   58.2  52.6   2  3shpB 0135-0145  GB
  154.8  27.0   8  3shqA 0236-0252  BAABBAAA
   53.2  51.9   1  3sigA 0012-0021  G
   36.1   3.8   6  3sigA 0078-0092  ABABBB
   34.4  20.8   8  3sigA 0133-0149  GBAAEBAB
   44.5  44.8   3  3sigA 0205-0216  GBA
  113.7  29.4   3  3sj5B 0147-0158  GBB
   57.0   9.5   5  3sk2B 0030-0043  GBBBA
   18.1  58.3   6  3sk2B 0090-0104  BAABBB
  140.0  16.3   5  3sk7A 0061-0074  BAAAG
   28.0  59.1   6  3sk9A 0241-0255  BAAABA
   34.6  29.8   2  3skvA 0211-0221  GB
   37.7  12.0   4  3skvA 0237-0249  BBBA
  148.6  14.0   6  3skvA 0274-0288  ABAABB
  130.9  33.5   4  3skvA 0320-0332  GBAA
   37.1  28.1   2  3slrA 0042-0052  GB
   26.7   9.5   3  3slrA 0113-0124  GBE
  130.6  30.8   3  3slrA 0159-0170  BAA
   71.0  58.4   5  3slrA 0213-0226  GBBBA
   27.1  46.5   2  3slrA 0266-0276  GB
   20.1  54.6   3  3sm4B 0163-0174  GBA
  105.5  33.1   6  3smtA 0083-0097  GBBABG
   17.2  55.9   2  3smvA 0108-0118  AB
   27.5  39.9   7  3smvA 0128-0143  AAGBBBA
   23.2  23.6   2  3smvA 0187-0197  GB
  117.8  52.1   2  3snkA 0032-0042  GA
   45.6  43.8   9  3snkA 0047-0064  EBBAABBBA
  136.5  48.5   4  3snkA 0080-0092  EABB
   23.3  23.8   3  3snkA 0103-0114  GBA
   41.6  45.8   2  3snoA 0252-0262  GB
    2.2  46.1   2  3snoA 0268-0278  BA
   42.9  57.1   6  3sonB 0053-0067  GBBAAB
   62.1  47.3   3  3spaA 0533-0544  GBA
   81.8  55.2   4  3spaA 0963-0975  GBBB
  133.6  21.1   3  3spaA 1041-1052  GBB
  105.0  51.6   3  3speA 0127-0138  GBB
   27.9  36.6   7  3sq7D 0049-0064  ABBAABA
   31.3  15.4   5  3sqlA 0076-0089  BABBB
   29.7  13.0   3  3sqlA 0230-0241  GBA
   25.9  44.2   8  3sqlA 0262-0278  AAAAGBAB
   34.5  24.9   3  3sqlA 0298-0309  GBA
   95.1  51.4   1  3sqlA 0420-0429  G
  160.9  10.5   7  3sqlA 0434-0449  BBBBBBB
  147.3   9.8   5  3sqlA 0491-0504  BAABB
  125.7  30.3   5  3sqnA 0053-0066  ABBAA
   14.6  53.7   2  3sqnA 0100-0110  BA
   79.3  45.4   2  3sqnA 0134-0144  GB
    7.8  17.8   4  3sqnA 0418-0430  EAAB
   17.8  57.9   6  3sqzA 0125-0139  GBBABB
   25.3   7.0   4  3sqzA 0156-0168  BAAB
  146.3  23.3   8  3sqzA 0320-0336  ABAABBBG
  143.5  30.1   3  3ss7X 0016-0027  GBB
   16.2  20.7   2  3ss7X 0177-0187  GB
   27.7  33.3   2  3ss7X 0200-0210  GB
  127.7  48.5   3  3ss7X 0224-0235  BAA
   90.7  26.9   9  3ssoC 0064-0081  BBBBABABB
   38.1  36.7   5  3ssoC 0208-0221  AABBB
    2.8   9.3   4  3ssoC 0239-0251  BAAB
  151.7  30.4   7  3stoA 0026-0041  AAAAABB
   55.6  23.1   4  3suuA 0086-0098  GBBB
   42.5  26.2   4  3suuA 0205-0217  AGBA
   27.0  24.9   3  3suuA 0262-0273  AGB
   40.6  42.5   4  3suuA 0328-0340  BABA
   35.8  28.8   2  3suuA 0363-0373  GB
  115.4  38.7   3  3suuA 0401-0412  GBB
    5.0   4.5   4  3sx6A 0022-0034  EAAB
   17.3  22.0   3  3sx6A 0066-0077  AGB
  104.2  29.7   4  3sx6A 0143-0155  BBBB
   41.6  41.4   2  3sx6A 0216-0226  GB
  125.3  29.4   3  3sxuA 0033-0044  GBB
  141.6  11.9  10  3sxuA 0054-0072  AABBBGBBBB
   29.0  37.9   2  3sxuA 0135-0145  GB
   46.0  38.8   3  3sy1A 0045-0056  GBA
   22.6  10.4   5  3sy1A 0068-0081  GBBGB
   28.6  28.3   3  3sy1A 0091-0102  ABA
  143.1  34.8   7  3sy1A 0111-0126  BBAABBB
   54.4  29.3   6  3sy1A 0188-0202  ABBGBA
   40.7  14.6   3  3sy1A 0210-0221  GBA
   73.7  13.8   4  3sy6B 0088-0100  AABA
   22.8  22.1   7  3sz3A 0068-0083  GBBAAAB
   16.9  18.2   2  3szaB 0142-0152  GB
   30.3  24.2   4  3szaB 0189-0201  BBBA
  124.4  30.2   4  3szaB 0213-0225  AGBB
   39.8  20.0   5  3szaB 0368-0381  BBBBA
  135.8  28.7   3  3szyA 0118-0129  GBB
  133.5   7.8   9  3szyA 0136-0153  BGBBAAAGA
   36.0  43.0   3  3szyA 0198-0209  GBA
   26.6  41.2   2  3szyA 0239-0249  GB
   36.6  21.5   5  3szyA 0274-0287  EBGAB
  144.5  59.4   3  3szyA 0319-0330  BBG
   39.9   7.7   4  3t2cA 0034-0046  GABA
   24.4  27.4  10  3t3lA 0027-0045  AABAABBAAB
  118.6  37.7   3  3t4lB 0064-0075  BAA
   34.4  36.9   7  3t6oA 0037-0052  ABEBBBB
   13.0  29.3   5  3t6oA 0072-0085  ABAAB
  168.7  58.8   6  3t6qA 0170-0184  AAABBG
   31.2  15.4   6  3t6qA 0515-0529  AABBGB
   18.3  56.7   2  3t6qA 0543-0553  BA
  144.8  37.4   5  3t6sA 0098-0111  EAABB
    2.1  24.4   7  3t6sA 0126-0141  AGABABA
  155.2  16.9   6  3t6sA 0306-0320  GABBBG
  127.9  38.7   3  3t7aA 0028-0039  BAA
  123.0  43.0   6  3t7aA 0103-0117  GBBBBB
   17.1  17.5   2  3t7dB 0041-0051  GB
   41.6  25.2   6  3t7dB 0141-0155  AABABB
  148.7   1.9   5  3t7dB 0166-0179  BAABB
   26.0  56.5   3  3t7dB 0202-0213  ABA
  137.7  36.3   3  3t7dB 0225-0236  BAA
   15.8  59.4   2  3t7dB 0275-0285  AB
  133.6  20.1   7  3t7dB 0303-0318  BBBABAA
  115.0  24.4   4  3t7dB 0345-0357  EBGA
   31.0  50.9   2  3t7dB 0367-0377  BA
    2.0   8.2   5  3t7dB 0390-0403  BAAGB
   36.9  54.3   6  3t7hB 0027-0041  AAAABA
   44.2  12.0   7  3t7hB 0112-0127  BAAAABB
   17.5  54.1   5  3t7hB 0171-0184  BAABA
  111.1  25.9  10  3t7kA 0007-0025  AABABBBBAG
   92.1  49.2   1  3t7kA 0041-0050  G
   50.3  16.1   6  3t7kA 0073-0087  ABBBBA
   13.7  19.6   4  3t7kA 0158-0170  AGBA
  135.4  36.3   4  3t7kA 0214-0226  AABB
   92.6  38.8  10  3t7kA 0233-0251  GBBBAABABG
  126.6  57.4   3  3t7zA 0054-0065  GBB
  116.9  48.6   4  3t9yA 0107-0119  GBAB
   65.5  59.1   4  3tahB 0019-0031  EABB
   17.7  31.1   4  3tahB 0073-0085  GABA
  128.2  42.9   3  3tahB 0101-0112  GBB
   93.2  51.1   1  3tahB 0118-0127  G
  129.5  29.2   3  3tahB 0131-0142  GBB
   99.0  45.6   2  3tb2B 0058-0068  AG
  142.9  44.5   8  3tb2B 0085-0101  GBABBABB
   57.8  43.1   3  3tc3B 0067-0078  GBA
   41.5  49.0   2  3tc3B 0109-0119  GB
   22.6  13.6   4  3tc3B 0148-0160  GBBE
  113.8  27.4   4  3tc3B 0207-0219  AGBB
   58.9  38.8   6  3tc3B 0237-0251  ABABBB
  131.2  45.1   3  3tc3B 0274-0285  BBG
   22.9  31.4   2  3tc8B 0056-0066  GB
   29.3  18.4  10  3tc8B 0179-0197  BBABBGBBBA
  139.6  52.4   5  3tc8B 0228-0241  GAAAA
  130.1  18.2   3  3tc8B 0253-0264  GBB
   28.9  29.2   4  3tcvA 0153-0165  AGBA
   45.3  48.6   2  3tcvA 0177-0187  GB
   48.7  35.8   4  3tdgA 0038-0050  GBBB
   34.6  58.5   1  3tdgA 0170-0179  B
   20.2  20.4   3  3tdnB 0042-0053  GBA
  166.1  20.0   6  3tdnB 0070-0084  AABABB
   19.5  29.5   3  3tdnB 0095-0106  GBA
   19.0  17.6   3  3tdnB 0163-0174  GBA
  165.1  20.1   6  3tdnB 0191-0205  AABABB
   19.0  31.1   3  3tdnB 0216-0227  GBA
   87.5  40.0   1  3te8B 0048-0057  G
  128.8  39.7   5  3te8B 0081-0094  EAABB
  109.8  52.4   3  3teeA 0010-0021  BGA
   71.5  13.0   7  3tfgB 0106-0121  BAABBBB
  124.4  23.9   3  3tfgB 0151-0162  GBB
   30.3  32.5   5  3tfjB 0017-0030  AAGBA
   21.1  12.6   4  3tfjB 0134-0146  GBBB
   17.9  24.2   2  3tg0D 0134-0144  GB
   18.3  28.8   3  3tg0D 0193-0204  GBA
   36.9  49.2   2  3tg0D 0227-0237  GB
  163.6  45.5   5  3tg0D 0306-0319  ABAAE
  128.1  31.0   2  3tg0D 0354-0364  GA
  113.1  45.6   3  3tg2A 0063-0074  GBB
   54.3  49.2   3  3tg2A 0131-0142  GBA
   25.6  25.1   2  3tg2A 0157-0167  GB
   38.4  36.6   1  3tg2A 0187-0196  E
   29.1  17.7   4  3thiA 0023-0035  BAAB
   78.2  55.7   5  3tj7D 0023-0036  GBABB
  133.5  34.4   3  3tj8B 0124-0135  GBB
  164.2  17.1   4  3tjmA 0041-0053  BABB
   63.0  55.4   8  3tjmA 0072-0088  AABABBBB
   33.6   6.9   7  3tjmA 0103-0118  BABBBAB
   32.9  37.1   2  3tjrA 0049-0059  GB
  129.9  20.6   3  3tjrA 0073-0084  GBB
   67.2  39.8   4  3tjrA 0101-0113  GEBA
   91.8  49.6   1  3tjrA 0197-0206  G
   39.7  36.4   2  3tlqB 0078-0088  GB
  135.5  52.1   3  3tlqB 0106-0117  BAA
   20.1  27.9   4  3tlqB 0156-0168  GABA
    5.6  33.1   4  3tlqB 0190-0202  AABA
  133.5  20.8   3  3tm4A 0021-0032  GBB
   22.5  27.1   5  3tm4A 0066-0079  BAABA
  133.1  42.4   6  3tm4A 0209-0223  GBAGBB
  160.6  21.4   5  3tm4A 0233-0246  GBABB
  100.8  58.4   1  3tm4A 0337-0346  G
   21.9  20.3   2  3tmgB 0037-0047  GB
   19.4  17.0   6  3tmgB 0142-0156  GAAAAB
  127.9  32.4   5  3tmgB 0168-0181  GBBBB
   34.4  45.5   7  3to3A 0572-0587  BAAGABB
   25.2   8.0   6  3tosJ 0060-0074  AAABBE
  123.4  38.6   7  3tosJ 0090-0105  AABAABB
  141.2  11.2  10  3tosJ 0144-0162  ABAAAABBGA
  129.4  51.1   6  3tosJ 0229-0243  EAAABB
  100.9  46.3   6  3tpdA 0089-0103  ABBBEA
  104.1  32.7   6  3tpdA 0208-0222  GBBBBB
   21.5  52.9   3  3tqqA 0018-0029  BAB
    9.8  35.3   4  3tqqA 0073-0085  AGBA
   20.5  17.0   3  3tqqA 0123-0134  GBA
   61.2  53.0   6  3tqqA 0224-0238  BABAEB
   27.3  28.8   2  3tsaA 0023-0033  GB
  115.8  35.8   3  3tsaA 0042-0053  GBB
   34.8  44.0   3  3tsaA 0108-0119  GBA
  122.6  24.9   3  3tsaA 0129-0140  GBB
   60.0  23.4   9  3tsaA 0162-0179  GBAEBBBBA
  149.7  55.9   3  3tsaA 0242-0253  BBG
  142.8  20.1   7  3tsaA 0259-0274  BBGBBAA
  114.4  39.2   3  3tsaA 0300-0311  GBB
  122.2  35.9   3  3ttcA 0118-0129  GBB
    3.6   6.0   5  3ttcA 0175-0188  BAAGB
   68.8  35.4   5  3ttcA 0348-0361  GBBBA
  155.8  28.7   5  3ttcA 0370-0383  AAGBB
  158.4  52.2   8  3ttcA 0393-0409  GBBAAAEB
   45.4  31.6   4  3ttcA 0592-0604  AGBA
    5.8  16.0   4  3ttcA 0617-0629  AAAB
   23.3  13.9   7  3ttgA 0114-0129  BBBGBBB
   51.8  55.1   4  3ttgA 0267-0279  BBBA
   88.5  29.2   5  3tu3B 0294-0307  BAABB
   30.4  43.4   4  3tu8A 0009-0021  GBBB
   10.5  30.6   3  3tufA 0139-0150  GBA
  113.8  36.1   3  3tutA 0044-0055  GBB
   41.8  42.4   2  3tutA 0077-0087  GB
  147.0  28.5   5  3tutA 0125-0138  ABABB
   73.9  45.4   2  3tutA 0161-0171  GB
   49.5  26.1   3  3tutA 0310-0321  GBE
  104.0  39.8   4  3tutA 0334-0346  BABB
   33.7  31.0   3  3tvaB 0028-0039  GBA
   48.0  41.0   2  3tvaB 0058-0068  GB
   30.8  29.3   3  3tvaB 0109-0120  GBA
   36.8  30.3   2  3tvaB 0146-0156  GB
  160.7   4.7   4  3tvaB 0169-0181  GBAA
  106.1  30.0   5  3tvaB 0245-0258  GBABB
  121.3  36.6   3  3tvqA 0026-0037  BAA
    1.4  23.8   5  3tw0D 0044-0057  ABAAB
   25.8  27.5   5  3tw0D 0154-0167  BBAAB
   23.9  51.5   2  3tw0D 0311-0321  GB
  123.4  39.5   4  3txyA 0046-0058  AGBB
   53.5  52.4   3  3txyA 0119-0130  GBA
   23.9  31.8   2  3txyA 0145-0155  GB
   19.1  44.3   2  3txyA 0174-0184  AE
  133.2  33.0   5  3tztA 0025-0038  BBGBB
   42.0  20.9   3  3tztA 0054-0065  AGB
   69.2  29.5   7  3tztA 0117-0132  BBAAABA
   33.5  58.2   2  3tztA 0234-0244  BA
   66.3  10.0   6  3tzyA 0090-0104  ABBBBA
   26.6   4.3   5  3tzyA 0214-0227  GBBBA
   33.0  28.6   4  3tzyA 0285-0297  BAAB
  130.3  27.2   3  3tzyA 0319-0330  GBB
   54.4  34.4   3  3tzyA 0403-0414  GBA
   41.9   5.6   5  3tzyA 0428-0441  GBAAB
   42.2  47.3   2  3u02B 0125-0135  GB
   62.2  44.9   3  3u0hA 0091-0102  GBA
   46.6  37.5   2  3u0hA 0129-0139  GB
  148.8  17.3   4  3u0hA 0164-0176  GBAA
   31.3  20.4   4  3u0hA 0236-0248  GBBB
  145.6  30.6   6  3u0vA 0134-0148  BAABAE
  131.4  36.7   7  3u0vA 0160-0175  BABBBBB
  124.2  32.2   3  3u0vA 0194-0205  GBB
   10.2  54.8   4  3u1dB 0035-0047  BAAG
   17.4  28.7   4  3u26A 0107-0119  BGAB
   12.8  15.3   3  3u26A 0186-0197  AGB
   16.0  40.6   2  3u26A 0206-0216  BA
   59.3  45.4   2  3u2aA 0017-0027  GB
  127.6  16.6   6  3u2aA 0070-0084  BBBBBG
    9.6  22.7   4  3u2uA 0025-0037  GBAB
    7.3  32.6   2  3u2uA 0050-0060  BA
   21.5  36.2   5  3u2uA 0087-0100  BAABA
   28.2  37.6   5  3u3lC 0156-0169  BAABA
   24.9  28.2   2  3u3zA 0062-0072  GB
  124.9  52.5   3  3u4gA 0073-0084  GBB
   13.5  11.8   3  3u4gA 0214-0225  BAB
  160.8  25.4   6  3u4gA 0237-0251  GBBAAA
   42.0  25.1   2  3u4gA 0267-0277  GB
   19.5  16.9   6  3u50C 0010-0024  BBBAAB
  103.5   4.2   3  3u65B 0034-0045  GGA
   88.4  47.9   1  3u65B 0121-0130  G
   31.5  35.7   2  3u65B 0170-0180  GB
   33.7  48.7   2  3u65B 0272-0282  GB
   24.2  55.1   3  3u7qB 0137-0148  GBA
  130.7  27.0   3  3u7qB 0242-0253  GBB
    9.6  59.4   2  3u7qB 0281-0291  BA
   34.8  31.5   2  3u7qB 0381-0391  GB
   12.1  10.1   4  3u7qB 0431-0443  BBBA
  132.5  44.4   6  3u7qC 0136-0150  BAABAE
  129.9  14.8   3  3u7qC 0169-0180  GBB
   42.3  37.8   2  3u7qC 0240-0250  GB
   31.6  58.3   2  3u7qC 0262-0272  BA
  111.1  34.7   3  3u7qC 0285-0296  GBB
   45.9  36.4   2  3u7qC 0365-0375  GB
  130.7  41.0   5  3u7qC 0387-0400  ABBBG
   30.2  26.7   3  3u7qC 0411-0422  GBA
  133.5  23.3   3  3u7qC 0429-0440  GBB
  127.7  59.7   4  3u9gA 0043-0055  EAAA
  141.7  50.1   6  3u9rB 0078-0092  BBBGBB
  107.4  34.6   3  3u9rB 0150-0161  GBB
  119.6  48.1   3  3u9rB 0191-0202  GBB
   22.1  43.1   2  3u9rB 0213-0223  BA
   15.7  45.5   5  3u9rB 0256-0269  AGABA
  104.3  38.5   3  3u9rB 0381-0392  GBB
   55.3  39.3   4  3uafA 0030-0042  GBBA
  152.1  51.9   3  3uanA 0033-0044  BAA
   31.3  34.7   4  3uanA 0093-0105  BAAB
  163.4  44.9   8  3ub2A 0086-0102  BBBAGABB
   85.8  35.5   4  3ub6A 0061-0073  GBAB
    7.3  17.4   5  3uc9A 0122-0135  BBAAB
  127.6  17.0   6  3uc9A 0151-0165  AABABB
   95.4  54.7   1  3ud1C 0137-0146  G
   62.9  44.4   4  3ud1C 0210-0222  EAAB
   35.3  57.4   6  3udfB 0434-0448  GBBAAB
  143.8  38.2   4  3ue2A 0042-0054  AABB
   38.9  36.3   3  3uf6B 0036-0047  GAE
   23.8  14.9   4  3uf6B 0079-0091  GABA
  107.8  30.3   6  3uf6B 0157-0171  GBABBB
  140.3  28.6   6  3uf6B 0189-0203  BBAABB
   37.1  31.4   2  3uf6B 0246-0256  GB
   16.7  17.5   2  3ufbA 0101-0111  BA
  126.3  33.3   7  3ufbA 0208-0223  GBBBGBB
   49.7  14.2   5  3ufbA 0272-0285  GBABB
  163.2  15.7   3  3uguA 0116-0127  EAA
   16.8  27.0   7  3uidA 0037-0052  BBAABBB
   28.1  53.1   9  3ujcA 0043-0060  AABBBBAAB
   25.8  21.4   2  3ujcA 0072-0082  GB
  129.8  31.0   7  3ujcA 0091-0106  ABBGBAA
   41.7  57.5   2  3ujcA 0191-0201  GB
   35.4  15.0   4  3umoA 0046-0058  GBBB
  118.1  42.7   3  3umoA 0071-0082  GBB
   25.0  19.8   6  3umoA 0121-0135  ABBBGB
   28.2  45.1   3  3umoA 0153-0164  AGB
   53.8  30.2   6  3un6A 0071-0085  BABBAB
  101.7  50.3   3  3un6A 0115-0126  GBA
  137.5  14.0   6  3un6A 0172-0186  GBBBGA
   23.6  30.8   2  3uoaB 0034-0044  GB
  162.2  46.5   4  3uoaB 0059-0071  BBBG
   22.6   8.1   3  3uoaB 0110-0121  GBA
  107.3  30.6   4  3uplB 0038-0050  ABBG
  118.7  34.3   5  3uplB 0064-0077  GBAAA
   18.3  15.1   2  3uplB 0085-0095  GB
   23.7  30.6   5  3uplB 0099-0112  BAABA
   14.7  16.0   2  3uplB 0126-0136  GB
  115.5  33.8   3  3uplB 0152-0163  GBB
   24.5  27.9   2  3uplB 0177-0187  GB
   48.8  20.7   4  3upsA 0074-0086  GBBB
   56.3  48.5   3  3ur8B 0022-0033  GBA
    4.7  27.8   5  3ur8B 0040-0053  BGAGB
   21.8  52.6   4  3ur8B 0076-0088  BAAB
   39.0  18.1   6  3ur8B 0118-0132  GAAAAB
   93.5  51.9   3  3ur8B 0164-0175  GBB
  114.0  37.6   6  3ur8B 0220-0234  GAAABB
   18.7  48.1   2  3us3A 0024-0034  BA
   94.8  57.3   1  3us3A 0063-0072  G
  175.9  38.1   5  3us3A 0136-0149  BAABB
  140.2  29.4   5  3us3A 0165-0178  BAABB
  132.0  27.6   7  3us3A 0271-0286  AABAABB
   93.3  48.7   4  3uueA 0130-0142  GBAB
   12.7  36.7   6  3uueA 0157-0171  BBGEBA
   13.6  37.6   3  3uuwD 0060-0071  ABA
   22.5  28.1   2  3uuwD 0084-0094  GB
  122.2  28.0   3  3uuwD 0111-0122  GBB
  135.1  54.7   3  3uuwD 0174-0185  GBB
   29.0  55.1   2  3uw3B 0063-0073  BA
   10.6   6.8   4  3uw3B 0086-0098  GBAB
   62.3  21.9   3  3uw3B 0123-0134  GBA
  142.8  37.8   4  3uw3B 0300-0312  ABAA
   24.2  33.8   6  3uwpA 0164-0178  GBBAAB
   12.3   5.6   5  3uwpA 0188-0201  ABABA
   28.6  60.0   2  3uwpA 0247-0257  BA
   37.0  17.7   5  3uxfA 0284-0297  BBAAB
   21.8  29.6   8  3uxjB 0046-0062  GBBABBAB
   43.2  33.4   4  3uxjB 0126-0138  GBBB
   17.0  43.2   3  3uxjB 0246-0257  GBA
   19.1  13.4   4  3v0dB 0111-0123  BAAB
  143.2   9.3   4  3v32A 0054-0066  GBAB
   24.6  17.5   2  3v32A 0120-0130  GB
    9.2  31.4   3  3v3lA 0027-0038  GBA
  156.3   2.2   6  3v3tA 0039-0053  BAABAB
   45.6  47.9   4  3v3tA 0081-0093  AABA
    8.8   6.8   4  3v3tA 0112-0124  BAAB
   16.1  39.0   2  3v42B 0025-0035  GB
   17.6  48.2   2  3v48B 0035-0045  AB
  142.5  52.0   4  3v48B 0074-0086  GBAB
  152.5  35.9   3  3v48B 0220-0231  BAB
  116.8  29.6   3  3v4cB 0193-0204  GBB
  127.3  22.1   6  3v4cB 0223-0237  GBBAAA
   20.3  34.9   5  3v4cB 0246-0259  BAABA
  136.9   9.5   6  3v4cB 0271-0285  BABBBB
   50.7  53.1   7  3v4cB 0315-0330  BBAABBA
  176.3  43.4   7  3v4kA 0087-0102  GBBAABB
  121.1  41.7   3  3v4kA 0119-0130  BAA
   39.1  48.3   2  3v4kA 0149-0159  GB
  110.3  36.7   4  3v5cC 0157-0169  GBAB
  129.6  26.2   5  3v5cC 0193-0206  EAABB
  142.5  55.1   4  3v5cC 0219-0231  AABB
   29.9   3.4   4  3v5cC 0248-0260  GBBB
   33.3  45.0   5  3v5rB 0014-0027  GBBBA
   82.8   9.8  10  3v67B 0041-0059  ABAEAABABB
[truncated: 310,911 more chars]
