# Supplementary material for: Exploration of novel αβ-protein folds through de novo design
Source: Nat Struct Mol Biol. 2023 Jul 3;30(8):1132–40. doi: 10.1038/s41594-023-01029-0 (PMC10442233; doi:10.1038/s41594-023-01029-0)
Supplement: Supplementary file 13 — Statistical source data. [file 41594_2023_1029_MOESM13_ESM.txt]

# 1st : file name
# 2nd : Number of intervening strands of a para-b-X-b motif
# 3rd : Number of strands in a sheet
# 4th : Strand pattern of the motif. 
# 5th : Strand pattern of the sheet.  
#
# In the strand pattern, number indicates strand order; +, - indicate strand direction;
# In the 4th, strand1|InterveningStrands|strand2
# In the 5th, || indicates strand1 or 2 of para-b-X-b motif
#
# loop length = no limit
#
12asA   4   8  +1|-6,+5,-4,+3|+2   (-1,-2,|+3|,-8,+7,-6,+5,|+4|)
12asA   0   8  +1||+2   (|+4|,|+5|,-6,+7,-8,+3,-2,-1)
16vpA   0   4  +1||+2   (-4,|+1|,|+2|,-3)
1a5tA   2   5  +1|+4,+3|+2   (+5,|+1|,+4,+3,|+2|)
1a5tA   0   5  +1||+2   (|+2|,|+3|,+4,+1,+5)
1a5tA   0   5  +1||+2   (+2,|+3|,|+4|,+1,+5)
1a5tA   1   5  +2|+1|+3   (+2,+3,|+4|,+1,|+5|)
1a7jA   1   8  +1|+3|+2   (-7,+8,-6,+5,+4,|+1|,+3,|+2|)
1a7jA   0   8  +1||+2   (|+2|,|+3|,+1,+4,+5,-6,+8,-7)
1a7jA   1   8  +2|+1|+3   (+2,|+3|,+1,|+4|,+5,-6,+8,-7)
1a7jA   0   8  +1||+2   (+2,+3,+1,|+4|,|+5|,-6,+8,-7)
1a8lA   0   8  +1||+2   (+8,-7,+5,+6,+4,-3,|+1|,|+2|)
1a8lA   1   8  +1|+3|+2   (+2,+1,-3,|+4|,+6,|+5|,-7,+8)
1a8lA   0   8  +1||+2   (+8,-7,|+5|,|+6|,+4,-3,+1,+2)
1a9nD   1   4  +1|-3|+2   (-4,|+1|,-3,|+2|)
1a9nD   1   4  +2|-1|+3   (-2,|+3|,-1,|+4|)
1a9xF   0   8  +1||+2   (+6,-7,+8,+5,+4,|+2|,|+3|,-1)
1a9xF   1   8  +2|+1|+3   (-1,|+3|,+2,|+4|,+5,+8,-7,+6)
1a9xF   0   8  +1||+2   (-1,+3,+2,|+4|,|+5|,+8,-7,+6)
1ahoA   1   3  +1|-3|+2   (|+1|,-3,|+2|)
1aolA   3   6  +2|-1,+5,-4|+3   (|+2|,-1,+6,-5,|+3|,-4)
1aolA   1   6  +2|-1|+3   (|+4|,-3,|+5|,-6,+1,-2)
1atgA   0   5  +1||+2   (+4,-5,+3,|+1|,|+2|)
1atgA   1   5  +2|+1|+3   (|+2|,+1,|+3|,-5,+4)
1atgA   0   5  +1||+2   (+5,-1,+4,|+2|,|+3|)
1atgA   1   5  +2|+1|+3   (|+3|,+2,|+4|,-1,+5)
1atgA   1   5  +2|-1|+3   (+3,+2,|+4|,-1,|+5|)
1atzB   0   6  +1||+2   (+6,+5,+4,|+1|,|+2|,-3)
1atzB   0   6  +1||+2   (-3,+2,+1,|+4|,|+5|,+6)
1atzB   0   6  +1||+2   (-3,+2,+1,+4,|+5|,|+6|)
1b25C   2   6  +2|-1,-4|+3   (|+2|,-1,-6,|+3|,-4,+5)
1b25C   2   6  +2|-1,-4|+3   (|+2|,-1,-6,|+3|,-4,+5)
1b33N   1   3  +2|-1|+3   (|+2|,-1,|+3|)
1b35A   3   5  +3|-1,+5,-2|+4   (|+3|,-1,+5,-2,|+4|)
1b5qA   0   5  +1||+2   (+5,+4,|+1|,|+2|,+3)
1b5qA   1   3  +1|-3|+2   (|+1|,-3,|+2|)
1b5qA   1   6  +2|-1|+3   (+1,+3,-4,|+5|,-2,|+6|)
1b63A   1   8  +1|-3|+2   (+8,-7,-1,|+2|,-6,|+3|,-4,+5)
1b63A   2   8  +3|-2,+1|+4   (-5,+4,-3,|+6|,-2,+1,|+7|,-8)
1bcoA   2   5  +3|-2,+1|+4   (|+3|,-2,+1,|+4|,+5)
1bcoA   0   5  +1||+2   (+3,-2,+1,|+4|,|+5|)
1bcsB   2   4  +1|+4,-3|+2   (|+1|,+4,-3,|+2|)
1bdfC   1   4  +1|-3|+2   (-4,|+1|,-3,|+2|)
1bf2A   1   6  +1|-3|+2   (+1,-2,|+3|,-6,|+4|,-5)
1bf2A   1   6  +2|-1|+3   (|+5|,-4,|+6|,-3,+2,-1)
1bg6A   0   8  +1||+2   (-8,-7,+6,+5,+4,|+1|,|+2|,+3)
1bg6A   2   8  +3|+2,+1|+4   (|+3|,+2,+1,|+4|,+5,+6,-7,-8)
1bg6A   0   8  +1||+2   (+3,+2,+1,|+4|,|+5|,+6,-7,-8)
1bg6A   0   8  +1||+2   (+3,+2,+1,+4,|+5|,|+6|,-7,-8)
1bg6A   0   8  +1||+2   (-3,-2,-1,-4,-5,-6,|+7|,|+8|)
1bheA   0  13  +1||+2   (|+1|,|+2|,+3,+4,+5,+6,+7,+8,+9,+10,+11,+12,+13)
1brtA   0   8  +1||+2   (+8,+7,+6,+5,|+3|,|+4|,-2,+1)
1brtA   1   8  +2|+1|+3   (+1,-2,|+4|,+3,|+5|,+6,+7,+8)
1brtA   0   8  +1||+2   (+1,-2,+4,+3,|+5|,|+6|,+7,+8)
1brtA   0   8  +1||+2   (+1,-2,+4,+3,+5,|+6|,|+7|,+8)
1brtA   0   8  +1||+2   (+1,-2,+4,+3,+5,+6,|+7|,|+8|)
1bteA   1   5  +2|-1|+3   (+2,-1,|+4|,-3,|+5|)
1btkB   5   7  +4|-3,+2,-1,+7,-6|+5   (|+4|,-3,+2,-1,+7,-6,|+5|)
1bu8A   2  10  +2|-1,+4|+3   (|+2|,-1,+4,|+3|,+5,+6,+7,+8,+10,-9)
1bu8A   0  10  +1||+2   (-9,+10,+8,+7,+6,+5,|+3|,|+4|,-1,+2)
1bu8A   1  10  +2|+1|+3   (+2,-1,|+4|,+3,|+5|,+6,+7,+8,+10,-9)
1bu8A   0  10  +1||+2   (+2,-1,+4,+3,|+5|,|+6|,+7,+8,+10,-9)
1bu8A   0  10  +1||+2   (+2,-1,+4,+3,+5,|+6|,|+7|,+8,+10,-9)
1bu8A   0  10  +1||+2   (+2,-1,+4,+3,+5,+6,|+7|,|+8|,+10,-9)
1bvyF   0   5  +1||+2   (+5,+4,+3,|+1|,|+2|)
1bvyF   1   5  +2|+1|+3   (|+2|,+1,|+3|,+4,+5)
1bvyF   0   5  +1||+2   (+2,+1,|+3|,|+4|,+5)
1bvyF   0   5  +1||+2   (+2,+1,+3,|+4|,|+5|)
1bxyB   1   3  +2|-1|+3   (|+2|,-1,|+3|)
1byiA   1   6  +1|+3|+2   (+6,+5,+4,|+1|,+3,|+2|)
1byiA   0   6  +1||+2   (|+2|,|+3|,+1,+4,+5,+6)
1byiA   1   6  +2|+1|+3   (+2,|+3|,+1,|+4|,+5,+6)
1byiA   0   6  +1||+2   (+2,+3,+1,|+4|,|+5|,+6)
1byiA   0   6  +1||+2   (+2,+3,+1,+4,|+5|,|+6|)
1byrA   3   8  +1|-5,+4,-3|+2   (|+1|,-7,+6,-5,|+2|,+3,+4,-8)
1byrA   0   8  +1||+2   (+1,-7,+6,-5,|+2|,|+3|,+4,-8)
1byrA   0   8  +1||+2   (+1,-7,+6,-5,+2,|+3|,|+4|,-8)
1c0aA   4   8  +1|-6,+5,-4,+3|+2   (-1,-2,|+3|,-8,+7,-6,+5,|+4|)
1c0aA   1   5  +1|-3|+2   (-1,|+2|,-5,|+3|,-4)
1c0pA   0   6  +1||+2   (-5,+6,+4,|+1|,|+2|,+3)
1c0pA   2   6  +3|+2,+1|+4   (|+3|,+2,+1,|+4|,+6,-5)
1c1dA   0   6  +1||+2   (+6,+5,+4,|+1|,|+2|,+3)
1c1yB   2   5  +2|-1,-4|+3   (|+2|,-1,-5,|+3|,-4)
1c1yB   1   5  +2|-1|+3   (|+4|,-3,|+5|,+1,-2)
1c3pA   0   8  +1||+2   (+6,+5,+4,+7,+8,+3,|+1|,|+2|)
1c3pA   1   8  +2|+1|+3   (|+2|,+1,|+3|,+8,+7,+4,+5,+6)
1c3pA   2   8  +1|+4,+3|+2   (+2,+1,|+3|,+8,+7,|+4|,+5,+6)
1c3pA   0   8  +1||+2   (+2,+1,+3,+8,+7,|+4|,|+5|,+6)
1c3pA   0   8  +1||+2   (+2,+1,+3,+8,+7,+4,|+5|,|+6|)
1c3pA   2   8  +3|+2,+1|+4   (|+6|,+5,+4,|+7|,+8,+3,+1,+2)
1c3pA   0   8  +1||+2   (+6,+5,+4,|+7|,|+8|,+3,+1,+2)
1c4oA   2   7  +1|+4,+3|+2   (+7,|+1|,+6,+5,|+2|,+4,+3)
1c4oA   1   7  +1|+3|+2   (+7,+1,+6,+5,|+2|,+4,|+3|)
1c4oA   0   7  +1||+2   (|+3|,|+4|,+2,+5,+6,+1,+7)
1c4oA   1   7  +2|+1|+3   (+3,|+4|,+2,|+5|,+6,+1,+7)
1c4oA   0   7  +1||+2   (+3,+4,+2,|+5|,|+6|,+1,+7)
1c4oA   1   7  +2|+1|+3   (+3,+4,+2,+5,|+6|,+1,|+7|)
1c4oA   2   6  +1|+4,+3|+2   (|+1|,+6,+5,|+2|,+4,+3)
1c4oA   1   6  +1|+3|+2   (+1,+6,+5,|+2|,+4,|+3|)
1c4oA   0   6  +1||+2   (|+3|,|+4|,+2,+5,+6,+1)
1c4oA   1   6  +2|+1|+3   (+3,|+4|,+2,|+5|,+6,+1)
1c4oA   0   6  +1||+2   (+3,+4,+2,|+5|,|+6|,+1)
1c7kA   0   5  +1||+2   (-4,+5,+3,|+1|,|+2|)
1c7kA   1   5  +2|+1|+3   (|+2|,+1,|+3|,+5,-4)
1c8uA   3  12  +1|-3,+4,-5|+2   (-1,|+2|,-4,+5,-6,|+3|,-9,+12,-11,+10,-8,+7)
1c8uA   3  12  +1|-3,+4,-5|+2   (-7,|+8|,-10,+11,-12,|+9|,-3,+6,-5,+4,-2,+1)
1c9kB   2   7  +1|+4,+3|+2   (-7,+6,|+1|,+5,+4,|+2|,+3)
1c9kB   0   7  +1||+2   (-7,+6,+1,+5,+4,|+2|,|+3|)
1c9kB   1   7  +2|+1|+3   (|+3|,+2,|+4|,+5,+1,+6,-7)
1c9kB   0   7  +1||+2   (+3,+2,|+4|,|+5|,+1,+6,-7)
1c9kB   1   7  +2|+1|+3   (+3,+2,+4,|+5|,+1,|+6|,-7)
1cc8A   1   4  +1|-3|+2   (-4,|+1|,-3,|+2|)
1cc8A   1   4  +2|-1|+3   (-2,|+3|,-1,|+4|)
1ccwC   0   5  +1||+2   (+5,+4,+3,|+1|,|+2|)
1ccwC   1   5  +2|+1|+3   (|+2|,+1,|+3|,+4,+5)
1ccwC   0   5  +1||+2   (+2,+1,|+3|,|+4|,+5)
1ccwD   6   8  +1|+8,+7,+6,+5,+4,+3|+2   (|+1|,+8,+7,+6,+5,+4,+3,|+2|)
1ccwD   0   8  +1||+2   (|+2|,|+3|,+4,+5,+6,+7,+8,+1)
1ccwD   0   8  +1||+2   (+2,|+3|,|+4|,+5,+6,+7,+8,+1)
1ccwD   0   8  +1||+2   (+2,+3,|+4|,|+5|,+6,+7,+8,+1)
1ccwD   0   8  +1||+2   (+2,+3,+4,|+5|,|+6|,+7,+8,+1)
1ccwD   0   8  +1||+2   (+2,+3,+4,+5,|+6|,|+7|,+8,+1)
1ccwD   0   8  +1||+2   (+2,+3,+4,+5,+6,|+7|,|+8|,+1)
1cfrA   0   5  +1||+2   (+1,-2,|+3|,|+4|,+5)
1cfrA   0   5  +1||+2   (+1,-2,+3,|+4|,|+5|)
1cfzC   0   5  +1||+2   (-4,+5,+3,|+1|,|+2|)
1cfzC   1   5  +2|+1|+3   (|+2|,+1,|+3|,+5,-4)
1cg2D   1   6  +2|+1|+3   (+1,-2,|+4|,+3,|+5|,+6)
1cg2D   1   4  +1|-3|+2   (-4,|+1|,-3,|+2|)
1cg2D   1   4  +2|-1|+3   (-2,|+3|,-1,|+4|)
1chdA   0   7  +1||+2   (+7,+6,+5,|+1|,|+2|,+4,+3)
1chdA   1   7  +1|+3|+2   (+7,+6,+5,+1,|+2|,+4,|+3|)
1chdA   0   7  +1||+2   (|+3|,|+4|,+2,+1,+5,+6,+7)
1chdA   2   7  +3|+2,+1|+4   (+3,|+4|,+2,+1,|+5|,+6,+7)
1chdA   0   7  +1||+2   (+3,+4,+2,+1,|+5|,|+6|,+7)
1chdA   0   7  +1||+2   (+3,+4,+2,+1,+5,|+6|,|+7|)
1chmB   0   7  +1||+2   (+7,+6,+2,-3,|+4|,|+5|,-1)
1chmB   3   7  +4|+3,-2,+1|+5   (-1,|+5|,+4,-3,+2,|+6|,+7)
1chmB   0   7  +1||+2   (-1,+5,+4,-3,+2,|+6|,|+7|)
1cjwA   0   7  +1||+2   (-1,+2,-3,|+4|,|+5|,-7,+6)
1cjwA   1   7  +1|-3|+2   (-1,+2,-3,+4,|+5|,-7,|+6|)
1cl8A   0   5  +1||+2   (+1,-2,|+3|,|+4|,+5)
1cl8A   0   5  +1||+2   (+1,-2,+3,|+4|,|+5|)
1cq3B   0   5  +1||+2   (-1,+2,-3,|+4|,|+5|)
1cr1A   2   9  +1|+4,+3|+2   (-9,+8,-7,+6,|+1|,+5,+4,|+2|,+3)
1cr1A   0   9  +1||+2   (-9,+8,-7,+6,+1,+5,+4,|+2|,|+3|)
1cr1A   1   9  +2|+1|+3   (|+3|,+2,|+4|,+5,+1,+6,-7,+8,-9)
1cr1A   0   9  +1||+2   (+3,+2,|+4|,|+5|,+1,+6,-7,+8,-9)
1cr1A   1   9  +2|+1|+3   (+3,+2,+4,|+5|,+1,|+6|,-7,+8,-9)
1cs0G   0   5  +1||+2   (+5,+4,|+1|,|+2|,+3)
1cs0G   0   5  +1||+2   (+5,+4,+1,|+2|,|+3|)
1cs0G   2   5  +3|+2,+1|+4   (|+3|,+2,+1,|+4|,+5)
1cs0G   1   4  +1|-3|+2   (|+1|,-4,|+2|,-3)
1cs0G   1   4  +2|-1|+3   (|+3|,-2,|+4|,-1)
1cs0G   2   6  +1|+4,+3|+2   (-1,|+2|,+5,+4,|+3|,+6)
1cs0G   0   6  +1||+2   (+6,|+3|,|+4|,+5,+2,-1)
1cs0G   0   6  +1||+2   (+6,+3,|+4|,|+5|,+2,-1)
1cs0G   2   6  +3|+2,+1|+4   (-1,+2,|+5|,+4,+3,|+6|)
1cs0G   1   4  +1|-3|+2   (|+1|,-4,|+2|,-3)
1cs0G   0   5  +1||+2   (+5,+4,|+1|,|+2|,+3)
1ctfA   1   3  +2|-1|+3   (|+2|,-1,|+3|)
1cwvA   1   4  +1|-3|+2   (+1,|+2|,-4,|+3|)
1cxqA   2   5  +3|-2,+1|+4   (|+3|,-2,+1,|+4|,+5)
1cxqA   0   5  +1||+2   (+3,-2,+1,|+4|,|+5|)
1d02B   0   5  +1||+2   (+1,-2,|+3|,|+4|,+5)
1d02B   0   5  +1||+2   (+1,-2,+3,|+4|,|+5|)
1d2nA   2   5  +1|+4,+3|+2   (+5,|+1|,+4,+3,|+2|)
1d2nA   0   5  +1||+2   (|+2|,|+3|,+4,+1,+5)
1d2nA   0   5  +1||+2   (+2,|+3|,|+4|,+1,+5)
1d2nA   1   5  +2|+1|+3   (+2,+3,|+4|,+1,|+5|)
1d3bI   3   5  +4|-3,+2,-1|+5   (|+4|,-3,+2,-1,|+5|)
1d3yA   0   6  +1||+2   (+6,+5,|+3|,|+4|,-1,+2)
1d3yA   1   6  +2|+1|+3   (+2,-1,|+4|,+3,|+5|,+6)
1d4oA   0   6  +1||+2   (+6,+5,+4,|+1|,|+2|,+3)
1d4oA   0   6  +1||+2   (+6,+5,+4,+1,|+2|,|+3|)
1d4oA   2   6  +3|+2,+1|+4   (|+3|,+2,+1,|+4|,+5,+6)
1d4oA   0   6  +1||+2   (+3,+2,+1,|+4|,|+5|,+6)
1d4oA   0   6  +1||+2   (+3,+2,+1,+4,|+5|,|+6|)
1d5tA   0   4  +1||+2   (+4,+3,|+1|,|+2|)
1d5tA   1   7  +2|-1|+3   (-2,+1,+4,-5,|+6|,-3,|+7|)
1dbhA   5   8  +4|-3,+2,-1,+7,-6|+5   (+1,|+5|,-4,+3,-2,+8,-7,|+6|)
1dbwB   0   5  +1||+2   (+5,+4,+3,|+1|,|+2|)
1dbwB   1   5  +2|+1|+3   (|+2|,+1,|+3|,+4,+5)
1dbwB   0   5  +1||+2   (+2,+1,|+3|,|+4|,+5)
1dbwB   0   5  +1||+2   (+2,+1,+3,|+4|,|+5|)
1dc1B   0   8  +1||+2   (-2,+1,-3,+4,-5,|+6|,|+7|,+8)
1dc1B   0   8  +1||+2   (-2,+1,-3,+4,-5,+6,|+7|,|+8|)
1dcsA   0   8  +1||+2   (|+1|,|+2|,-7,+6,-8,+5,-4,+3)
1dcsA   5   8  +1|-6,+5,-7,+4,-3|+2   (+1,|+2|,-7,+6,-8,+5,-4,|+3|)
1dd9A   0   6  +1||+2   (-6,+5,+4,|+2|,|+3|,-1)
1dd9A   1   6  +2|+1|+3   (-1,|+3|,+2,|+4|,+5,-6)
1dd9A   0   6  +1||+2   (-1,+3,+2,|+4|,|+5|,-6)
1dekA   1   5  +1|+3|+2   (+5,+4,|+1|,+3,|+2|)
1dekA   0   5  +1||+2   (|+2|,|+3|,+1,+4,+5)
1dekA   1   5  +2|+1|+3   (+2,|+3|,+1,|+4|,+5)
1dekA   0   5  +1||+2   (+2,+3,+1,|+4|,|+5|)
1dfmA   0   6  +1||+2   (+2,-3,|+4|,|+5|,+6,-1)
1dfmA   0   6  +1||+2   (+2,-3,+4,|+5|,|+6|,-1)
1dmgA   1   6  +1|+3|+2   (-2,+1,|+3|,+6,|+4|,+5)
1dmgA   0   6  +1||+2   (-2,+1,+3,+6,|+4|,|+5|)
1dmgA   1   6  +2|+1|+3   (|+5|,+4,|+6|,+3,+1,-2)
1dp4A   0   8  +1||+2   (+6,-7,+8,+5,+4,+3,|+1|,|+2|)
1dp4A   0   8  +1||+2   (+2,+1,+3,|+4|,|+5|,+8,-7,+6)
1dp4A   0   8  +1||+2   (-8,+7,-6,+5,+4,+3,|+1|,|+2|)
1dp4A   1   8  +2|+1|+3   (|+2|,+1,|+3|,+4,+5,-6,+7,-8)
1dp4A   0   8  +1||+2   (+2,+1,|+3|,|+4|,+5,-6,+7,-8)
1dp4A   0   8  +1||+2   (+2,+1,+3,|+4|,|+5|,-6,+7,-8)
1dp7P   1   3  +1|-3|+2   (|+1|,-3,|+2|)
1dqpB   0   5  +1||+2   (+5,+4,+3,|+1|,|+2|)
1dqpB   1   5  +2|+1|+3   (|+2|,+1,|+3|,+4,+5)
1dqpB   0   5  +1||+2   (+2,+1,|+3|,|+4|,+5)
1dqpB   0   5  +1||+2   (+2,+1,+3,|+4|,|+5|)
1dtdB   1   5  +2|-1|+3   (+4,-5,|+2|,-1,|+3|)
1dtdB   3   5  +3|-1,+2,-5|+4   (|+3|,-1,+2,-5,|+4|)
1dynB   5   7  +4|-3,+2,-1,+7,-6|+5   (|+4|,-3,+2,-1,+7,-6,|+5|)
1dzfA   0   4  +1||+2   (-1,|+2|,|+3|,+4)
1dzfA   0   4  +1||+2   (-1,+2,|+3|,|+4|)
1dzkA   1  10  +2|-1|+3   (-1,+3,-4,+5,-6,+7,-8,|+9|,-2,|+10|)
1e0cA   0   5  +1||+2   (+3,+2,|+4|,|+5|,+1)
1e0cA   0   4  +1||+2   (+2,+1,|+3|,|+4|)
1e58A   1   6  +1|+3|+2   (+6,-5,|+1|,+4,|+2|,+3)
1e58A   0   6  +1||+2   (+6,-5,+1,+4,|+2|,|+3|)
1e58A   1   6  +2|+1|+3   (|+3|,+2,|+4|,+1,-5,+6)
1e5kA   0   7  +1||+2   (+7,+5,-6,+4,|+1|,|+2|,+3)
1e5kA   1   7  +1|-3|+2   (+3,+2,+1,|+4|,-6,|+5|,+7)
1e6uA   0   6  +1||+2   (+6,+5,+4,+3,|+1|,|+2|)
1e6uA   1   6  +2|+1|+3   (|+2|,+1,|+3|,+4,+5,+6)
1e6uA   0   6  +1||+2   (+2,+1,|+3|,|+4|,+5,+6)
1e6uA   0   6  +1||+2   (+2,+1,+3,|+4|,|+5|,+6)
1e6uA   0   6  +1||+2   (+2,+1,+3,+4,|+5|,|+6|)
1e9rF   2   9  +1|+4,+3|+2   (+9,-8,+7,|+1|,+6,+5,|+2|,+4,+3)
1e9rF   1   9  +1|+3|+2   (+9,-8,+7,+1,+6,+5,|+2|,+4,|+3|)
1e9rF   0   9  +1||+2   (|+3|,|+4|,+2,+5,+6,+1,+7,-8,+9)
1e9rF   1   9  +2|+1|+3   (+3,|+4|,+2,|+5|,+6,+1,+7,-8,+9)
1e9rF   0   9  +1||+2   (+3,+4,+2,|+5|,|+6|,+1,+7,-8,+9)
1e9rF   1   9  +2|+1|+3   (+3,+4,+2,+5,|+6|,+1,|+7|,-8,+9)
1eazA   5   7  +4|-3,+2,-1,+7,-6|+5   (|+4|,-3,+2,-1,+7,-6,|+5|)
1eb6A   0   4  +1||+2   (|+1|,|+2|,+4,-3)
1eejA   0   5  +1||+2   (+5,-4,|+2|,|+3|,-1)
1efdN   0   5  +1||+2   (+3,+2,+1,|+4|,|+5|)
1efdN   2   5  +3|-2,+1|+4   (|+3|,-2,+1,|+4|,+5)
1efdN   0   5  +1||+2   (+3,-2,+1,|+4|,|+5|)
1ei9A   0   6  +1||+2   (+6,+5,+4,+3,|+1|,|+2|)
1ei9A   1   6  +2|+1|+3   (|+2|,+1,|+3|,+4,+5,+6)
1ei9A   0   6  +1||+2   (+2,+1,|+3|,|+4|,+5,+6)
1ei9A   0   6  +1||+2   (+2,+1,+3,|+4|,|+5|,+6)
1ei9A   0   6  +1||+2   (+2,+1,+3,+4,|+5|,|+6|)
1ejfB   2   5  +3|-2,+1|+4   (-3,|+4|,-2,+1,|+5|)
1ekqA   0   9  +1||+2   (-9,+8,-7,+6,+5,+4,+3,|+1|,|+2|)
1ekqA   1   9  +2|+1|+3   (|+2|,+1,|+3|,+4,+5,+6,-7,+8,-9)
1ekqA   0   9  +1||+2   (+2,+1,|+3|,|+4|,+5,+6,-7,+8,-9)
1ekqA   0   9  +1||+2   (+2,+1,+3,|+4|,|+5|,+6,-7,+8,-9)
1ekqA   0   9  +1||+2   (+2,+1,+3,+4,|+5|,|+6|,-7,+8,-9)
1eluA   4   7  +1|-6,+5,+4,+3|+2   (|+1|,-7,+6,+5,+4,|+2|,+3)
1eluA   0   7  +1||+2   (+1,-7,+6,+5,+4,|+2|,|+3|)
1eluA   1   7  +2|+1|+3   (|+3|,+2,|+4|,+5,+6,-7,+1)
1eluA   0   7  +1||+2   (+3,+2,|+4|,|+5|,+6,-7,+1)
1eluA   0   7  +1||+2   (+3,+2,+4,|+5|,|+6|,-7,+1)
1eluA   1   4  +1|-3|+2   (-1,|+2|,-4,|+3|)
1epuA   0   5  +1||+2   (+5,+4,+3,|+1|,|+2|)
1epuA   1   5  +2|+1|+3   (|+2|,+1,|+3|,+4,+5)
1epuA   0   5  +1||+2   (+2,+1,|+3|,|+4|,+5)
1epuA   0   5  +1||+2   (+2,+1,+3,|+4|,|+5|)
1epuA   3   6  +1|+5,+4,+3|+2   (-1,|+2|,+6,+5,+4,|+3|)
1epuA   0   6  +1||+2   (|+3|,|+4|,+5,+6,+2,-1)
1epuA   0   6  +1||+2   (+3,|+4|,|+5|,+6,+2,-1)
1epuA   0   6  +1||+2   (+3,+4,|+5|,|+6|,+2,-1)
1eq2I   0   7  +1||+2   (+7,+6,+5,+4,|+1|,|+2|,+3)
1eq2I   0   7  +1||+2   (+7,+6,+5,+4,+1,|+2|,|+3|)
1eq2I   2   7  +3|+2,+1|+4   (|+3|,+2,+1,|+4|,+5,+6,+7)
1eq2I   0   7  +1||+2   (+3,+2,+1,|+4|,|+5|,+6,+7)
1eq2I   0   7  +1||+2   (+3,+2,+1,+4,|+5|,|+6|,+7)
1eq2I   0   7  +1||+2   (+3,+2,+1,+4,+5,|+6|,|+7|)
1es9A   0   5  +1||+2   (+5,+4,+3,|+1|,|+2|)
1es9A   1   5  +2|+1|+3   (|+2|,+1,|+3|,+4,+5)
1es9A   0   5  +1||+2   (+2,+1,|+3|,|+4|,+5)
1es9A   0   5  +1||+2   (+2,+1,+3,|+4|,|+5|)
1escA   0   5  +1||+2   (+5,+4,+3,|+1|,|+2|)
1escA   1   5  +2|+1|+3   (|+2|,+1,|+3|,+4,+5)
1escA   0   5  +1||+2   (+2,+1,|+3|,|+4|,+5)
1escA   0   5  +1||+2   (+2,+1,+3,|+4|,|+5|)
1eu1A   0   6  +1||+2   (+3,|+4|,|+5|,+6,-1,+2)
1eu1A   0   6  +1||+2   (+3,+4,|+5|,|+6|,-1,+2)
1eu1A   0   5  +1||+2   (+5,+4,|+1|,|+2|,+3)
1eu1A   0   5  +1||+2   (+5,+4,+1,|+2|,|+3|)
1eu1A   2   5  +3|+2,+1|+4   (|+3|,+2,+1,|+4|,+5)
1eu1A   0   5  +1||+2   (+3,+2,+1,|+4|,|+5|)
1ev7B   0   6  +1||+2   (+1,-2,|+3|,|+4|,-5,+6)
1evlD   3   8  +1|-5,+4,-3|+2   (-1,-2,|+3|,-8,+7,-6,|+4|,+5)
1evlD   0   8  +1||+2   (-1,-2,+3,-8,+7,-6,|+4|,|+5|)
1evlD   1   3  +1|-3|+2   (|+1|,-3,|+2|)
1evlD   0   5  +1||+2   (+5,-4,+3,|+1|,|+2|)
1evlD   1   5  +2|+1|+3   (|+2|,+1,|+3|,-4,+5)
1ezgB   0   6  +1||+2   (|+1|,|+2|,+3,+4,+5,+6)
1ezgB   0   6  +1||+2   (+1,|+2|,|+3|,+4,+5,+6)
1ezgB   0   6  +1||+2   (+1,+2,|+3|,|+4|,+5,+6)
1ezgB   0   6  +1||+2   (+1,+2,+3,|+4|,|+5|,+6)
1ezgB   0   6  +1||+2   (+1,+2,+3,+4,|+5|,|+6|)
1eziB   0   7  +1||+2   (+7,+5,-6,+4,|+1|,|+2|,+3)
1eziB   0   7  +1||+2   (+7,+5,-6,+4,+1,|+2|,|+3|)
1eziB   2   7  +3|+2,+1|+4   (|+3|,+2,+1,|+4|,-6,+5,+7)
1eziB   1   7  +1|-3|+2   (+3,+2,+1,|+4|,-6,|+5|,+7)
1f0kB   0   6  +1||+2   (+6,+5,+4,|+1|,|+2|,+3)
1f0kB   0   6  +1||+2   (+6,+5,+4,+1,|+2|,|+3|)
1f0kB   2   6  +3|+2,+1|+4   (|+3|,+2,+1,|+4|,+5,+6)
1f0kB   0   6  +1||+2   (+3,+2,+1,|+4|,|+5|,+6)
1f0kB   0   6  +1||+2   (+3,+2,+1,+4,|+5|,|+6|)
1f0kB   0   6  +1||+2   (+6,+5,+4,|+1|,|+2|,+3)
1f0kB   0   6  +1||+2   (+6,+5,+4,+1,|+2|,|+3|)
1f0kB   2   6  +3|+2,+1|+4   (|+3|,+2,+1,|+4|,+5,+6)
1f0kB   0   6  +1||+2   (+3,+2,+1,|+4|,|+5|,+6)
1f0kB   0   6  +1||+2   (+3,+2,+1,+4,|+5|,|+6|)
1f0lB   4   8  +1|-4,-5,+6,-3|+2   (|+1|,-5,-6,+7,-3,|+2|,-4,+8)
1f0lB   1   8  +2|-1|+3   (-1,+5,+6,-7,|+3|,-2,|+4|,-8)
1f0lB   4   8  +3|-1,+2,-6,+5|+4   (-8,|+4|,-2,+3,-7,+6,|+5|,-1)
1f0lB   0   8  +1||+2   (-1,|+5|,|+6|,-7,+3,-2,+4,-8)
1f0lB   3   8  +4|-2,+1,-3|+5   (+1,-5,-6,|+7|,-3,+2,-4,|+8|)
1f0xB   1   4  +1|+3|+2   (-1,|+2|,+4,|+3|)
1f0xB   0   4  +1||+2   (|+3|,|+4|,+2,-1)
1f0xB   1   5  +1|-3|+2   (-1,|+2|,-5,|+3|,-4)
1f0xB   1   5  +2|-1|+3   (|+4|,-3,|+5|,-2,+1)
1f0xB   1   7  +1|-3|+2   (-4,|+1|,-3,|+2|,-6,+7,-5)
1f0xB   1   7  +2|-1|+3   (+5,-7,+6,-2,|+3|,-1,|+4|)
1f0xB   5   7  +4|-1,+3,-2,+6,-7|+5   (|+4|,-1,+3,-2,+6,-7,|+5|)
1f0xB   1   7  +1|-3|+2   (|+5|,-7,|+6|,-2,+3,-1,+4)
1f2tA   1   6  +2|-1|+3   (|+2|,-1,|+3|,-4,+5,-6)
1f3vA   1   5  +1|-3|+2   (+5,-4,|+1|,-3,|+2|)
1f3vA   1   5  +2|-1|+3   (-2,|+3|,-1,|+4|,-5)
1f46B   1   6  +2|-1|+3   (-2,+3,-4,|+5|,-1,|+6|)
1f5nA   1   8  +2|+1|+3   (-2,+1,-4,|+5|,+3,|+6|,+7,+8)
1f5nA   0   8  +1||+2   (-2,+1,-4,+5,+3,|+6|,|+7|,+8)
1f5nA   0   8  +1||+2   (-2,+1,-4,+5,+3,+6,|+7|,|+8|)
1f5vB   1   4  +1|-3|+2   (-1,|+2|,-4,|+3|)
1fc6A   0   6  +1||+2   (-1,|+2|,|+3|,+4,+5,+6)
1fc6A   0   6  +1||+2   (-1,+2,+3,|+4|,|+5|,+6)
1fcqA   0   3  +1||+2   (|+1|,|+2|,+3)
1fcqA   0   3  +1||+2   (+1,|+2|,|+3|)
1ffyA   0   4  +1||+2   (+3,-4,|+1|,|+2|)
1ffyA   2   4  +2|+1,-4|+3   (|+2|,+1,-4,|+3|)
1fg7A   4   7  +1|-6,+5,+4,+3|+2   (|+1|,-7,+6,+5,+4,|+2|,+3)
1fg7A   0   7  +1||+2   (+1,-7,+6,+5,+4,|+2|,|+3|)
1fg7A   1   7  +2|+1|+3   (|+3|,+2,|+4|,+5,+6,-7,+1)
1fg7A   0   7  +1||+2   (+3,+2,|+4|,|+5|,+6,-7,+1)
1fg7A   0   7  +1||+2   (+3,+2,+4,|+5|,|+6|,-7,+1)
1fiuD   0   6  +1||+2   (+1,-2,|+3|,|+4|,+5,+6)
1fiuD   0   6  +1||+2   (+1,-2,+3,|+4|,|+5|,+6)
1fiuD   0   6  +1||+2   (+1,-2,+3,+4,|+5|,|+6|)
1fjhB   0   7  +1||+2   (+7,+6,+5,+4,|+1|,|+2|,+3)
1fjhB   0   7  +1||+2   (+3,+2,+1,|+4|,|+5|,+6,+7)
1fjhB   0   7  +1||+2   (+3,+2,+1,+4,|+5|,|+6|,+7)
1fjhB   0   7  +1||+2   (+3,+2,+1,+4,+5,|+6|,|+7|)
1fm0D   2   5  +2|-1,-4|+3   (|+2|,-1,-5,|+3|,-4)
1fm0E   2   4  +1|+3,-4|+2   (|+1|,+3,-4,|+2|)
1fnnB   2   5  +1|+4,+3|+2   (+5,|+1|,+4,+3,|+2|)
1fnnB   0   5  +1||+2   (|+2|,|+3|,+4,+1,+5)
1fnnB   0   5  +1||+2   (+2,|+3|,|+4|,+1,+5)
1fnnB   1   5  +2|+1|+3   (+2,+3,|+4|,+1,|+5|)
1fo8A   0   8  +1||+2   (-6,+8,+5,-7,+4,|+1|,|+2|,+3)
1fo8A   0   8  +1||+2   (-6,+8,+5,-7,+4,+1,|+2|,|+3|)
1fo8A   2   8  +3|+2,+1|+4   (|+3|,+2,+1,|+4|,-7,+5,+8,-6)
1fo8A   1   8  +1|-3|+2   (+3,+2,+1,|+4|,-7,|+5|,+8,-6)
1fo8A   2   8  +2|-4,-1|+3   (|+6|,-8,-5,|+7|,-4,-1,-2,-3)
1fp2A   0   7  +1||+2   (+6,-7,+5,+4,|+1|,|+2|,+3)
1fp2A   0   7  +1||+2   (+6,-7,+5,+4,+1,|+2|,|+3|)
1fp2A   2   7  +3|+2,+1|+4   (|+3|,+2,+1,|+4|,+5,-7,+6)
1fp2A   0   7  +1||+2   (+3,+2,+1,|+4|,|+5|,-7,+6)
1fp2A   1   7  +1|-3|+2   (+3,+2,+1,+4,|+5|,-7,|+6|)
1fpzC   1   5  +1|+3|+2   (-1,|+2|,+5,|+3|,+4)
1fpzC   0   5  +1||+2   (-1,+2,+5,|+3|,|+4|)
1fpzC   1   5  +2|+1|+3   (|+4|,+3,|+5|,+2,-1)
1fs0G   0   5  +1||+2   (-5,+4,|+1|,|+2|,+3)
1fs0G   0   5  +1||+2   (-5,+4,+1,|+2|,|+3|)
1fs0G   2   5  +3|+2,+1|+4   (|+3|,+2,+1,|+4|,-5)
1fsgC   0   6  +1||+2   (+6,+5,+4,|+1|,|+2|,-3)
1fviA   1   5  +2|-1|+3   (|+3|,-2,|+4|,-5,-1)
1fviA   0   5  +1||+2   (-2,+1,-3,|+4|,|+5|)
1fyeA   2   7  +1|+4,+3|+2   (+7,-6,|+1|,+5,+4,|+2|,+3)
1fyeA   0   7  +1||+2   (+7,-6,+1,+5,+4,|+2|,|+3|)
1fyeA   1   7  +2|+1|+3   (|+3|,+2,|+4|,+5,+1,-6,+7)
1fyeA   0   7  +1||+2   (+3,+2,|+4|,|+5|,+1,-6,+7)
1fyeA   0   4  +1||+2   (|+1|,|+2|,-3,+4)
1g2rA   1   3  +2|-1|+3   (|+2|,-1,|+3|)
1g3pA   3   5  +1|-5,+4,-3|+2   (|+1|,-5,+4,-3,|+2|)
1g5aA   1   6  +1|-3|+2   (+1,-2,|+3|,-6,|+4|,-5)
1g5aA   1   6  +2|-1|+3   (|+5|,-4,|+6|,-3,+2,-1)
1g5hA   0   7  +1||+2   (|+1|,|+2|,-3,+7,-6,+5,-4)
1g5hA   3   7  +1|-5,+4,-3|+2   (-1,-2,|+3|,-7,+6,-5,|+4|)
1g5hA   0   5  +1||+2   (+5,-4,+3,|+1|,|+2|)
1g5hA   1   5  +2|+1|+3   (|+2|,+1,|+3|,-4,+5)
1g5tA   2   6  +1|+4,+3|+2   (+6,|+1|,+5,+4,|+2|,+3)
1g5tA   0   6  +1||+2   (+6,+1,+5,+4,|+2|,|+3|)
1g5tA   1   6  +2|+1|+3   (|+3|,+2,|+4|,+5,+1,+6)
1g5tA   0   6  +1||+2   (+3,+2,|+4|,|+5|,+1,+6)
1g5tA   1   6  +2|+1|+3   (+3,+2,+4,|+5|,+1,|+6|)
1g60B   0   8  +1||+2   (+1,+8,+7,|+2|,|+3|,-5,+4,+6)
1g60B   1   8  +1|-3|+2   (+1,+8,+7,+2,|+3|,-5,|+4|,+6)
1g60B   0   8  +1||+2   (+6,+4,-5,+3,+2,|+7|,|+8|,+1)
1g61A   0   3  +1||+2   (-1,|+2|,|+3|)
1g61A   0   3  +1||+2   (-1,|+2|,|+3|)
1g61A   0   3  +1||+2   (-1,|+2|,|+3|)
1g61A   0   3  +1||+2   (-1,|+2|,|+3|)
1g66A   0   6  +1||+2   (+5,+6,+4,+3,|+1|,|+2|)
1g66A   1   6  +2|+1|+3   (|+2|,+1,|+3|,+4,+6,+5)
1g66A   0   6  +1||+2   (+2,+1,|+3|,|+4|,+6,+5)
1g8aA   1   5  +1|-3|+2   (+1,-2,|+3|,-5,|+4|)
1g8aA   0   7  +1||+2   (+6,-7,+5,+4,|+1|,|+2|,+3)
1g8aA   0   7  +1||+2   (+6,-7,+5,+4,+1,|+2|,|+3|)
1g8aA   2   7  +3|+2,+1|+4   (|+3|,+2,+1,|+4|,+5,-7,+6)
1g8aA   0   7  +1||+2   (+3,+2,+1,|+4|,|+5|,-7,+6)
1g8aA   1   7  +1|-3|+2   (+3,+2,+1,+4,|+5|,-7,|+6|)
1g8kG   1   4  +1|-3|+2   (-1,|+2|,-4,|+3|)
1g8kG   4   7  +2|-1,+6,+5,+4|+3   (|+2|,-1,+7,+6,+5,|+3|,+4)
1g8kG   0   7  +1||+2   (+2,-1,+7,+6,+5,|+3|,|+4|)
1g8kG   0   7  +1||+2   (+4,+3,|+5|,|+6|,+7,-1,+2)
1g8kG   0   7  +1||+2   (+4,+3,+5,|+6|,|+7|,-1,+2)
1g8kG   0   5  +1||+2   (+5,+4,|+1|,|+2|,+3)
1g8kG   0   5  +1||+2   (+5,+4,+1,|+2|,|+3|)
1g8kG   2   5  +3|+2,+1|+4   (|+3|,+2,+1,|+4|,+5)
1g8kG   0   5  +1||+2   (+3,+2,+1,|+4|,|+5|)
1g8mB   0   5  +1||+2   (+5,+4,|+1|,|+2|,+3)
1g8mB   0   5  +1||+2   (+3,+2,+1,|+4|,|+5|)
1g8mB   3  11  +1|-5,-4,-3|+2   (|+1|,-6,-5,-4,|+2|,-3,+8,-7,+9,+10,+11)
1g8mB   1  11  +2|-1|+3   (-11,-10,-9,+7,-8,|+3|,-2,|+4|,+5,+6,-1)
1g8mB   0  11  +1||+2   (-11,-10,-9,+7,-8,+3,-2,|+4|,|+5|,+6,-1)
1g8mB   0  11  +1||+2   (-11,-10,-9,+7,-8,+3,-2,+4,|+5|,|+6|,-1)
1g8mB   5  11  +5|+4,+3,-1,+2,-7|+6   (-1,|+6|,+5,+4,-2,+3,-8,|+7|,-9,-10,-11)
1g8mB   1  11  +2|-1|+3   (+1,-6,-5,-4,+2,-3,|+8|,-7,|+9|,+10,+11)
1g8mB   0  11  +1||+2   (+1,-6,-5,-4,+2,-3,+8,-7,|+9|,|+10|,+11)
1g8mB   0  11  +1||+2   (+1,-6,-5,-4,+2,-3,+8,-7,+9,|+10|,|+11|)
1g8pA   2   5  +1|+4,+3|+2   (+5,|+1|,+4,+3,|+2|)
1g8pA   0   5  +1||+2   (|+2|,|+3|,+4,+1,+5)
1g8pA   0   5  +1||+2   (+2,|+3|,|+4|,+1,+5)
1g8pA   1   5  +2|+1|+3   (+2,+3,|+4|,+1,|+5|)
1gciA   1   7  +1|+3|+2   (+7,+6,+5,+4,|+1|,+3,|+2|)
1gciA   0   7  +1||+2   (|+2|,|+3|,+1,+4,+5,+6,+7)
1gciA   1   7  +2|+1|+3   (+2,|+3|,+1,|+4|,+5,+6,+7)
1gciA   0   7  +1||+2   (+2,+3,+1,|+4|,|+5|,+6,+7)
1gciA   0   7  +1||+2   (+2,+3,+1,+4,|+5|,|+6|,+7)
1gciA   0   7  +1||+2   (+2,+3,+1,+4,+5,|+6|,|+7|)
1gcqC   3   5  +4|-3,+2,-1|+5   (|+4|,-3,+2,-1,|+5|)
1gheA   0   7  +1||+2   (-1,+2,-3,|+4|,|+5|,-7,+6)
1gheA   1   7  +1|-3|+2   (-1,+2,-3,+4,|+5|,-7,|+6|)
1gjwA   1   3  +1|-3|+2   (|+1|,-3,|+2|)
1gjwA   1   6  +1|-3|+2   (+1,-2,|+3|,-6,|+4|,-5)
1gjwA   1   6  +2|-1|+3   (|+5|,-4,|+6|,-3,+2,-1)
1gk9B   3   6  +1|-5,+4,-3|+2   (+6,|+1|,-5,+4,-3,|+2|)
1gmlC   0   3  +1||+2   (|+1|,|+2|,+3)
1gmlC   0   3  +1||+2   (+1,|+2|,|+3|)
1gmuA   1   4  +1|-3|+2   (-4,|+1|,-3,|+2|)
1gmuA   1   4  +2|-1|+3   (-2,|+3|,-1,|+4|)
1gmxA   2   5  +1|+4,+3|+2   (|+1|,+5,+4,|+2|,+3)
1gmxA   0   5  +1||+2   (+3,+2,|+4|,|+5|,+1)
1gnlB   0   5  +1||+2   (+5,+4,|+1|,|+2|,+3)
1gnlB   0   5  +1||+2   (+5,+4,+1,|+2|,|+3|)
1gnlB   2   5  +3|+2,+1|+4   (|+3|,+2,+1,|+4|,+5)
1gnlB   0   5  +1||+2   (+3,+2,+1,|+4|,|+5|)
1gnlB   0   5  +1||+2   (+5,+4,|+1|,|+2|,+3)
1gnlB   0   5  +1||+2   (+5,+4,+1,|+2|,|+3|)
1gnlB   2   5  +3|+2,+1|+4   (|+3|,+2,+1,|+4|,+5)
1gnlB   0   5  +1||+2   (+3,+2,+1,|+4|,|+5|)
1gp6A   0   8  +1||+2   (|+1|,|+2|,-7,+6,-8,+5,-4,+3)
1gp6A   5   8  +1|-6,+5,-7,+4,-3|+2   (+1,|+2|,-7,+6,-8,+5,-4,|+3|)
1gpjA   1   4  +1|-3|+2   (-4,|+1|,-3,|+2|)
1gpjA   1   4  +2|-1|+3   (-2,|+3|,-1,|+4|)
1gpjA   0   6  +1||+2   (+6,+5,+4,|+1|,|+2|,+3)
1gpjA   0   6  +1||+2   (+3,+2,+1,|+4|,|+5|,+6)
1gpjA   0   6  +1||+2   (+3,+2,+1,+4,|+5|,|+6|)
1gqeA   1   8  +1|-3|+2   (+8,-7,+6,+4,-5,|+1|,-3,|+2|)
1gqiB   0   5  +1||+2   (|+1|,|+2|,+4,-3,+5)
1gqiB   1   5  +2|-1|+3   (+1,+2,|+4|,-3,|+5|)
1gs5A   0   8  +1||+2   (-6,-8,+7,+5,|+1|,|+2|,+4,+3)
1gs5A   1   8  +1|+3|+2   (-6,-8,+7,+5,+1,|+2|,+4,|+3|)
1gs5A   0   8  +1||+2   (|+3|,|+4|,+2,+1,+5,+7,-8,-6)
1gs5A   2   8  +3|+2,+1|+4   (+3,|+4|,+2,+1,|+5|,+7,-8,-6)
1gsaA   1   4  +1|-3|+2   (|+1|,-4,|+2|,-3)
1gsaA   1   4  +2|-1|+3   (|+3|,-2,|+4|,-1)
1gu7A   0   6  +1||+2   (+6,+5,+4,|+1|,|+2|,+3)
1gu7A   0   6  +1||+2   (+6,+5,+4,+1,|+2|,|+3|)
1gu7A   2   6  +3|+2,+1|+4   (|+3|,+2,+1,|+4|,+5,+6)
1gu7A   0   6  +1||+2   (+3,+2,+1,|+4|,|+5|,+6)
1gu7A   0   6  +1||+2   (+3,+2,+1,+4,|+5|,|+6|)
1gvnB   1   6  +1|+3|+2   (-6,+5,+4,|+1|,+3,|+2|)
1gvnB   0   6  +1||+2   (|+2|,|+3|,+1,+4,+5,-6)
1gvnB   1   6  +2|+1|+3   (+2,|+3|,+1,|+4|,+5,-6)
1gvnB   0   6  +1||+2   (+2,+3,+1,|+4|,|+5|,-6)
1gxuA   1   5  +1|-3|+2   (-4,|+1|,-3,|+2|,+5)
1gxuA   1   5  +2|-1|+3   (-5,-2,|+3|,-1,|+4|)
1gy7B   4   6  +2|-1,-6,+5,-4|+3   (|+2|,-1,-6,+5,-4,|+3|)
1h16A   0   5  +1||+2   (|+1|,|+2|,+3,-5,-4)
1h16A   0   5  +1||+2   (+1,|+2|,|+3|,-5,-4)
1h16A   0   5  +1||+2   (|+4|,|+5|,-3,-2,-1)
1h2bA   0   6  +1||+2   (+6,+5,+4,|+1|,|+2|,+3)
1h2bA   0   6  +1||+2   (+6,+5,+4,+1,|+2|,|+3|)
1h2bA   2   6  +3|+2,+1|+4   (|+3|,+2,+1,|+4|,+5,+6)
1h2bA   0   6  +1||+2   (+3,+2,+1,|+4|,|+5|,+6)
1h2bA   0   6  +1||+2   (+3,+2,+1,+4,|+5|,|+6|)
1h4aX   1   4  +2|-1|+3   (|+2|,-1,|+3|,-4)
1h4aX   1   4  +2|-1|+3   (|+2|,-1,|+3|,-4)
1h4xB   0   5  +1||+2   (-1,|+2|,|+3|,+4,+5)
1h4xB   0   5  +1||+2   (-1,+2,|+3|,|+4|,+5)
1h5wB   4   6  +2|-1,+6,+5,-4|+3   (|+2|,-1,+6,+5,-4,|+3|)
1h5wB   0   6  +1||+2   (+3,-4,|+5|,|+6|,-1,+2)
1h6dK   0   6  +1||+2   (+6,+5,+4,|+1|,|+2|,+3)
1h6dK   0   6  +1||+2   (+3,+2,+1,|+4|,|+5|,+6)
1h6dK   0   6  +1||+2   (+3,+2,+1,+4,|+5|,|+6|)
1h6dK   2   9  +1|+4,-3|+2   (+8,-7,+6,-5,|+1|,+4,-3,|+2|,-9)
1h80B   0  11  +1||+2   (|+1|,|+2|,+3,+4,+5,+6,+7,+8,+9,+10,+11)
1hdhB   2  10  +1|+3,-4|+2   (+6,-5,+4,+3,+7,|+1|,+8,-9,|+2|,+10)
1hdhB   4  10  +2|-6,+5,+1,+4|+3   (+10,|+2|,-9,+8,+1,+7,|+3|,+4,-5,+6)
1hdhB   0  10  +1||+2   (+10,+2,-9,+8,+1,+7,|+3|,|+4|,-5,+6)
1hdhB   1  10  +2|+1|+3   (+6,-5,+4,+3,|+7|,+1,|+8|,-9,+2,+10)
1hdoA   0   8  +1||+2   (-7,+8,+6,+5,+4,|+1|,|+2|,+3)
1hdoA   0   8  +1||+2   (-7,+8,+6,+5,+4,+1,|+2|,|+3|)
1hdoA   2   8  +3|+2,+1|+4   (|+3|,+2,+1,|+4|,+5,+6,+8,-7)
1hdoA   0   8  +1||+2   (+3,+2,+1,|+4|,|+5|,+6,+8,-7)
1hdoA   0   8  +1||+2   (+3,+2,+1,+4,|+5|,|+6|,+8,-7)
1hf2C   0   5  +1||+2   (-1,|+2|,|+3|,+4,-5)
1hf2C   0   5  +1||+2   (-1,+2,|+3|,|+4|,-5)
1hi9B   0   6  +1||+2   (+6,+5,+4,|+1|,|+2|,+3)
1hi9B   0   6  +1||+2   (+6,+5,+4,+1,|+2|,|+3|)
1hi9B   2   6  +3|+2,+1|+4   (|+3|,+2,+1,|+4|,+5,+6)
1hi9B   0   6  +1||+2   (+3,+2,+1,+4,|+5|,|+6|)
1hj6A   2  11  +1|+4,-3|+2   (+1,|+2|,+11,-10,|+3|,-4,-9,-5,-8,+7,-6)
1hj6A   1  11  +1|+3|+2   (-1,-2,-11,+10,-3,|+4|,+9,|+5|,+8,-7,+6)
1hj6A   1  11  +2|+1|+3   (+6,-7,|+8|,+5,|+9|,+4,-3,+10,-11,-2,-1)
1hj6A   2  11  +3|+2,-1|+4   (+6,-7,+8,+5,|+9|,+4,-3,|+10|,-11,-2,-1)
1hp1A   0   6  +1||+2   (+6,-5,|+1|,|+2|,+3,+4)
1hp1A   0   6  +1||+2   (-1,|+2|,|+3|,+4,+6,-5)
1hp1A   0   6  +1||+2   (-1,+2,|+3|,|+4|,+6,-5)
1hp1A   2   5  +2|-4,-1|+3   (-5,|+2|,-4,-1,|+3|)
1hp1A   1   5  +2|-1|+3   (-3,+1,|+4|,-2,|+5|)
1hq0A   1   7  +2|-1|+3   (-2,+1,-3,|+5|,-4,|+6|,+7)
1hq0A   0   7  +1||+2   (-2,+1,-3,+5,-4,|+6|,|+7|)
1hqz7   1   5  +2|-1|+3   (|+2|,-1,|+3|,-4,-5)
1hqz7   0   5  +1||+2   (-2,+1,-3,|+4|,|+5|)
1hr6F   1   6  +1|-3|+2   (+1,-2,-6,|+3|,-5,|+4|)
1hr6F   1   6  +2|-1|+3   (-4,|+5|,-3,|+6|,+2,-1)
1hr6F   1   6  +2|-1|+3   (+3,-4,|+5|,-2,|+6|,+1)
1hruA   1   7  +1|-3|+2   (-1,|+2|,-6,|+3|,+5,-4,-7)
1hruA   3   7  +4|-1,-3,+2|+5   (+1,-2,|+6|,-3,-5,+4,|+7|)
1htwA   2   7  +1|-4,+3|+2   (|+1|,-7,+6,|+2|,+5,+4,-3)
1htwA   0   7  +1||+2   (-3,|+4|,|+5|,+2,+6,-7,+1)
1htwA   1   7  +2|+1|+3   (-3,+4,|+5|,+2,|+6|,-7,+1)
1hxrB   3   7  +1|-5,+4,-3|+2   (+1,-2,|+3|,-7,+6,-5,|+4|)
1hyhA   0   8  +1||+2   (+8,-7,+6,+5,+4,|+1|,|+2|,+3)
1hyhA   0   8  +1||+2   (+8,-7,+6,+5,+4,+1,|+2|,|+3|)
1hyhA   2   8  +3|+2,+1|+4   (|+3|,+2,+1,|+4|,+5,+6,-7,+8)
1hyhA   0   8  +1||+2   (+3,+2,+1,|+4|,|+5|,+6,-7,+8)
1hyhA   0   8  +1||+2   (+3,+2,+1,+4,|+5|,|+6|,-7,+8)
1hz6A   2   4  +2|-1,-4|+3   (|+2|,-1,-4,|+3|)
1i0rA   5   7  +2|-1,+5,-6,+7,-4|+3   (|+2|,-1,+5,-6,+7,-4,|+3|)
1i24A   0   7  +1||+2   (+7,+6,+5,+4,|+1|,|+2|,+3)
1i24A   0   7  +1||+2   (+7,+6,+5,+4,+1,|+2|,|+3|)
1i24A   2   7  +3|+2,+1|+4   (|+3|,+2,+1,|+4|,+5,+6,+7)
1i24A   0   7  +1||+2   (+3,+2,+1,|+4|,|+5|,+6,+7)
1i24A   0   7  +1||+2   (+3,+2,+1,+4,|+5|,|+6|,+7)
1i24A   0   3  +1||+2   (|+1|,|+2|,-3)
1i2kA   0   4  +1||+2   (+4,|+1|,|+2|,-3)
1i2kA   0   5  +1||+2   (-5,+4,-1,|+2|,|+3|)
1i2kA   2   5  +3|+2,-1|+4   (|+3|,+2,-1,|+4|,-5)
1i36B   0   8  +1||+2   (-8,-7,+6,+5,+4,|+1|,|+2|,+3)
1i36B   0   8  +1||+2   (+3,+2,+1,|+4|,|+5|,+6,-7,-8)
1i36B   0   8  +1||+2   (+3,+2,+1,+4,|+5|,|+6|,-7,-8)
1i36B   0   8  +1||+2   (-3,-2,-1,-4,-5,-6,|+7|,|+8|)
1i3jA   1   3  +2|-1|+3   (|+2|,-1,|+3|)
1i4jB   1   3  +1|-3|+2   (|+1|,-3,|+2|)
1i58A   0   5  +1||+2   (|+1|,|+2|,-3,+5,-4)
1i58A   1   5  +1|-3|+2   (-1,-2,|+3|,-5,|+4|)
1i7dA   1   7  +2|+1|+3   (+2,-3,|+4|,+1,|+5|,+6,-7)
1i8nB   3   6  +1|-5,+3,-4|+2   (-1,|+2|,-6,+4,-5,|+3|)
1i8nB   1   6  +1|-3|+2   (|+3|,-5,|+4|,-6,+2,-1)
1i8nB   1   6  +2|-1|+3   (-3,|+5|,-4,|+6|,-2,+1)
1i9zA   0   6  +1||+2   (+5,-6,|+1|,|+2|,-4,+3)
1i9zA   1   6  +1|-3|+2   (+5,-6,+1,|+2|,-4,|+3|)
1i9zA   0   5  +1||+2   (+1,-2,|+3|,|+4|,-5)
1id0A   0   5  +1||+2   (|+1|,|+2|,-3,+5,-4)
1id0A   1   5  +1|-3|+2   (-1,-2,|+3|,-5,|+4|)
1id1B   0   5  +1||+2   (+5,+4,+3,|+1|,|+2|)
1id1B   1   5  +2|+1|+3   (|+2|,+1,|+3|,+4,+5)
1id1B   0   5  +1||+2   (+2,+1,|+3|,|+4|,+5)
1id1B   0   5  +1||+2   (+2,+1,+3,|+4|,|+5|)
1ifrA   0   4  +1||+2   (+1,-2,|+3|,|+4|)
1igqC   3   5  +4|-3,+2,-1|+5   (|+4|,-3,+2,-1,|+5|)
1ii5A   0   5  +1||+2   (+4,-5,+3,|+1|,|+2|)
1ii5A   1   5  +2|+1|+3   (|+2|,+1,|+3|,-5,+4)
1ii5A   1   5  +1|-3|+2   (+2,+1,|+3|,-5,|+4|)
1iibB   0   4  +1||+2   (+4,+3,|+1|,|+2|)
1iibB   1   4  +2|+1|+3   (|+2|,+1,|+3|,+4)
1iibB   0   4  +1||+2   (+2,+1,|+3|,|+4|)
1iktA   2   5  +3|-2,+1|+4   (|+3|,-2,+1,|+4|,-5)
1in4A   2   5  +1|+4,+3|+2   (+5,|+1|,+4,+3,|+2|)
1in4A   0   5  +1||+2   (|+2|,|+3|,+4,+1,+5)
1in4A   0   5  +1||+2   (+2,|+3|,|+4|,+1,+5)
1in4A   1   5  +2|+1|+3   (+2,+3,|+4|,+1,|+5|)
1inlD   0   7  +1||+2   (+6,-7,+5,+4,|+1|,|+2|,+3)
1inlD   0   7  +1||+2   (+6,-7,+5,+4,+1,|+2|,|+3|)
1inlD   2   7  +3|+2,+1|+4   (|+3|,+2,+1,|+4|,+5,-7,+6)
1inlD   0   7  +1||+2   (+3,+2,+1,|+4|,|+5|,-7,+6)
1inlD   1   7  +1|-3|+2   (+3,+2,+1,+4,|+5|,-7,|+6|)
1io0A   0   5  +1||+2   (|+1|,|+2|,+3,+4,+5)
1io0A   0   5  +1||+2   (+1,|+2|,|+3|,+4,+5)
1io0A   0   5  +1||+2   (+1,+2,|+3|,|+4|,+5)
1io0A   0   5  +1||+2   (+1,+2,+3,|+4|,|+5|)
1iujA   1   4  +1|-3|+2   (-4,|+1|,-3,|+2|)
1iujA   1   4  +2|-1|+3   (-2,|+3|,-1,|+4|)
1iuqA   1   9  +1|+3|+2   (+9,-2,-8,+7,|+3|,+6,|+4|,+5,-1)
1iuqA   0   9  +1||+2   (+9,-2,-8,+7,+3,+6,|+4|,|+5|,-1)
1iuqA   1   9  +2|+1|+3   (-1,|+5|,+4,|+6|,+3,+7,-8,-2,+9)
1iuqA   1   9  +2|+1|+3   (-1,+5,+4,|+6|,+3,|+7|,-8,-2,+9)
1ix9B   1   3  +2|-1|+3   (|+2|,-1,|+3|)
1ixhA   0   5  +1||+2   (+4,-5,+3,|+1|,|+2|)
1ixhA   1   5  +2|+1|+3   (|+2|,+1,|+3|,-5,+4)
1ixhA   1   5  +1|-3|+2   (+2,+1,|+3|,-5,|+4|)
1ixlA   3   6  +1|-3,+4,-5|+2   (-1,|+2|,-4,+5,-6,|+3|)
1j24A   0   6  +1||+2   (+6,+5,+4,-3,|+1|,|+2|)
1j24A   0   6  +1||+2   (+2,+1,-3,|+4|,|+5|,+6)
1j24A   0   6  +1||+2   (+2,+1,-3,+4,|+5|,|+6|)
1j27A   1   4  +1|-3|+2   (-4,|+1|,-3,|+2|)
1j27A   1   4  +2|-1|+3   (-2,|+3|,-1,|+4|)
1j3aA   0   3  +1||+2   (|+1|,|+2|,+3)
1j3aA   0   3  +1||+2   (+1,|+2|,|+3|)
1j3wB   3   5  +2|-1,+5,-4|+3   (|+2|,-1,+5,-4,|+3|)
1j5uA   1   3  +1|-3|+2   (|+1|,-3,|+2|)
1j5wB   3   7  +1|-5,+4,-3|+2   (-1,-2,|+3|,-7,+6,-5,|+4|)
1j5yA   1   4  +1|-3|+2   (|+1|,-4,|+2|,-3)
1j5yA   1   4  +2|-1|+3   (|+3|,-2,|+4|,-1)
1j7xA   0   6  +1||+2   (-1,|+2|,|+3|,+4,+5,+6)
1j7xA   0   6  +1||+2   (-1,+2,+3,|+4|,|+5|,+6)
1j98A   1   4  +1|-3|+2   (-1,|+2|,-4,|+3|)
1jayA   0   8  +1||+2   (-8,-7,+6,+5,+4,|+1|,|+2|,+3)
1jayA   0   8  +1||+2   (-8,-7,+6,+5,+4,+1,|+2|,|+3|)
1jayA   2   8  +3|+2,+1|+4   (|+3|,+2,+1,|+4|,+5,+6,-7,-8)
1jayA   0   8  +1||+2   (+3,+2,+1,|+4|,|+5|,+6,-7,-8)
1jayA   0   8  +1||+2   (+3,+2,+1,+4,|+5|,|+6|,-7,-8)
1jayA   0   8  +1||+2   (-3,-2,-1,-4,-5,-6,|+7|,|+8|)
1jb0D   1   4  +2|-1|+3   (|+2|,-1,|+3|,-4)
1jb0E   3   5  +4|-3,+2,-1|+5   (|+4|,-3,+2,-1,|+5|)
1jbeA   0   5  +1||+2   (+5,+4,+3,|+1|,|+2|)
1jbeA   1   5  +2|+1|+3   (|+2|,+1,|+3|,+4,+5)
1jbeA   0   5  +1||+2   (+2,+1,|+3|,|+4|,+5)
1jbeA   0   5  +1||+2   (+2,+1,+3,|+4|,|+5|)
1jdcA   1   5  +1|-3|+2   (+1,-2,|+3|,-5,|+4|)
1jdwA   0   3  +1||+2   (-3,|+1|,|+2|)
1jdwA   0   3  +1||+2   (-1,|+2|,|+3|)
1jdwA   0   3  +1||+2   (-1,|+2|,|+3|)
1jdwA   0   3  +1||+2   (-1,|+2|,|+3|)
1jdwA   0   3  +1||+2   (-1,|+2|,|+3|)
1jetA   1   4  +1|-3|+2   (-1,|+2|,-4,|+3|)
1jetA   0   6  +1||+2   (-2,+6,-1,+5,|+3|,|+4|)
1jetA   1   6  +2|+1|+3   (|+4|,+3,|+5|,-1,+6,-2)
1jetA   1   6  +2|-1|+3   (+4,+3,|+5|,-1,|+6|,-2)
1jeyA   0   5  +1||+2   (+5,+4,|+1|,|+2|,-3)
1jeyA   0   5  +1||+2   (-3,+2,+1,|+4|,|+5|)
1jeyB   0   6  +1||+2   (+6,+5,+4,|+1|,|+2|,-3)
1jeyB   0   6  +1||+2   (-3,+2,+1,|+4|,|+5|,+6)
1jeyB   0   6  +1||+2   (-3,+2,+1,+4,|+5|,|+6|)
1jfuB   0   5  +1||+2   (-1,+5,-4,|+2|,|+3|)
1jg1A   0   7  +1||+2   (+7,-6,+5,+4,|+1|,|+2|,+3)
1jg1A   0   7  +1||+2   (+7,-6,+5,+4,+1,|+2|,|+3|)
1jg1A   2   7  +3|+2,+1|+4   (|+3|,+2,+1,|+4|,+5,-6,+7)
1jg1A   0   7  +1||+2   (+3,+2,+1,|+4|,|+5|,-6,+7)
1jhcA   1   9  +1|-3|+2   (+2,-1,-3,|+4|,-9,|+5|,-6,+7,-8)
1jhcA   3   9  +4|-3,+2,-1|+5   (|+8|,-7,+6,-5,|+9|,-4,+3,+1,-2)
1jhsA   3   7  +1|-5,+4,-3|+2   (+1,-2,|+3|,-7,+6,-5,|+4|)
1jidA   1   3  +1|-3|+2   (|+1|,-3,|+2|)
1jixA   0   7  +1||+2   (+7,+6,+5,+4,|+1|,|+2|,+3)
1jixA   0   7  +1||+2   (+3,+2,+1,|+4|,|+5|,+6,+7)
1jixA   0   7  +1||+2   (+3,+2,+1,+4,|+5|,|+6|,+7)
1jixA   0   7  +1||+2   (+3,+2,+1,+4,+5,|+6|,|+7|)
1jixA   0   6  +1||+2   (+6,+5,+4,|+1|,|+2|,+3)
1jixA   0   6  +1||+2   (+6,+5,+4,+1,|+2|,|+3|)
1jixA   2   6  +3|+2,+1|+4   (|+3|,+2,+1,|+4|,+5,+6)
1jixA   0   6  +1||+2   (+3,+2,+1,|+4|,|+5|,+6)
1jkeB   0   5  +1||+2   (+5,-1,|+2|,|+3|,+4)
1jkeB   0   5  +1||+2   (+5,-1,+2,|+3|,|+4|)
1jl1A   2   5  +3|-2,+1|+4   (|+3|,-2,+1,|+4|,+5)
1jl1A   0   5  +1||+2   (+3,-2,+1,|+4|,|+5|)
1jm1A   0   6  +1||+2   (+6,|+1|,|+2|,-3,+4,-5)
1jmkC   0   7  +1||+2   (+7,+6,+5,+4,|+2|,|+3|,-1)
1jmkC   1   7  +2|+1|+3   (-1,|+3|,+2,|+4|,+5,+6,+7)
1jmkC   0   7  +1||+2   (-1,+3,+2,|+4|,|+5|,+6,+7)
1jmkC   0   7  +1||+2   (-1,+3,+2,+4,|+5|,|+6|,+7)
1jmkC   0   7  +1||+2   (-1,+3,+2,+4,+5,|+6|,|+7|)
1jmvA   0   6  +1||+2   (+6,+5,|+1|,|+2|,+4,-3)
1jmvA   2   6  +3|+2,+1|+4   (-3,|+4|,+2,+1,|+5|,+6)
1jmvA   0   6  +1||+2   (-3,+4,+2,+1,|+5|,|+6|)
1jnrA   0   5  +1||+2   (+5,+4,|+1|,|+2|,+3)
1jo0B   0   4  +1||+2   (|+1|,|+2|,-4,+3)
1jo0B   1   4  +1|-3|+2   (+1,|+2|,-4,|+3|)
1josA   0   3  +1||+2   (-1,|+2|,|+3|)
1jqlB   1   6  +1|+3|+2   (|+1|,+6,|+2|,+5,+4,+3)
1jqlB   2   6  +1|+4,+3|+2   (+1,+6,|+2|,+5,+4,|+3|)
1jqlB   0   6  +1||+2   (|+3|,|+4|,+5,+2,+6,+1)
1jqlB   0   6  +1||+2   (+3,|+4|,|+5|,+2,+6,+1)
1jr2B   0   5  +1||+2   (+5,+4,+3,|+1|,|+2|)
1jr2B   0   5  +1||+2   (+2,+1,|+3|,|+4|,+5)
1jr2B   0   4  +1||+2   (+4,+3,|+1|,|+2|)
1jr2B   1   4  +2|+1|+3   (|+2|,+1,|+3|,+4)
1jr2B   0   4  +1||+2   (+2,+1,|+3|,|+4|)
1jtvA   0   7  +1||+2   (+7,+6,+5,+4,|+1|,|+2|,+3)
1jtvA   0   7  +1||+2   (+7,+6,+5,+4,+1,|+2|,|+3|)
1jtvA   2   7  +3|+2,+1|+4   (|+3|,+2,+1,|+4|,+5,+6,+7)
1jtvA   0   7  +1||+2   (+3,+2,+1,|+4|,|+5|,+6,+7)
1jtvA   0   7  +1||+2   (+3,+2,+1,+4,|+5|,|+6|,+7)
1jtvA   0   7  +1||+2   (+3,+2,+1,+4,+5,|+6|,|+7|)
1ju2A   0   6  +1||+2   (+6,+5,|+2|,|+3|,+4,+1)
1ju2A   0   7  +1||+2   (|+1|,|+2|,-4,+5,-6,+3,-7)
1jw9B   0   8  +1||+2   (-8,+7,-6,+5,+4,|+1|,|+2|,+3)
1jw9B   0   8  +1||+2   (-8,+7,-6,+5,+4,+1,|+2|,|+3|)
1jw9B   2   8  +3|+2,+1|+4   (|+3|,+2,+1,|+4|,+5,-6,+7,-8)
1jw9B   0   8  +1||+2   (+3,+2,+1,|+4|,|+5|,-6,+7,-8)
1jx6A   0   6  +1||+2   (+6,+5,+4,+3,|+1|,|+2|)
1jx6A   1   6  +2|+1|+3   (|+2|,+1,|+3|,+4,+5,+6)
1jx6A   0   6  +1||+2   (+2,+1,|+3|,|+4|,+5,+6)
1jx6A   0   6  +1||+2   (+2,+1,+3,|+4|,|+5|,+6)
1jx6A   0   3  +1||+2   (+3,|+1|,|+2|)
1jx6A   1   3  +2|+1|+3   (|+2|,+1,|+3|)
1jx6A   0   3  +1||+2   (|+1|,|+2|,-3)
1jy1A   3   7  +1|-5,+4,-3|+2   (|+1|,-7,+6,-5,|+2|,+3,+4)
1jy1A   0   7  +1||+2   (+1,-7,+6,-5,|+2|,|+3|,+4)
1jy1A   0   7  +1||+2   (+1,-7,+6,-5,+2,|+3|,|+4|)
1jy1A   0   7  +1||+2   (+1,-7,+6,-5,|+2|,|+3|,+4)
1jyaB   1   5  +1|-3|+2   (+1,-2,|+3|,-5,|+4|)
1jyeA   0   6  +1||+2   (+6,+5,+4,+3,|+1|,|+2|)
1jyeA   1   6  +2|+1|+3   (|+2|,+1,|+3|,+4,+5,+6)
1jyeA   0   6  +1||+2   (+2,+1,|+3|,|+4|,+5,+6)
1jyeA   0   6  +1||+2   (+2,+1,+3,|+4|,|+5|,+6)
1jyeA   0   4  +1||+2   (+4,+3,|+1|,|+2|)
1jyeA   1   4  +2|+1|+3   (|+2|,+1,|+3|,+4)
1jyeA   0   4  +1||+2   (+2,+1,|+3|,|+4|)
1jyhA   5   8  +1|-5,+7,-6,+3,-4|+2   (|+1|,-6,+8,-7,+3,-4,|+2|,-5)
1jyhA   1   8  +1|-3|+2   (-5,|+2|,-4,|+3|,-7,+8,-6,+1)
1jyhA   1   8  +2|-1|+3   (-1,+6,-8,+7,-3,|+4|,-2,|+5|)
1jyhA   5   8  +4|-1,+3,-2,+6,-7|+5   (|+5|,-2,+4,-3,+7,-8,|+6|,-1)
1jyhA   1   8  +1|-3|+2   (-1,|+6|,-8,|+7|,-3,+4,-2,+5)
1jykA   0   7  +1||+2   (+7,+5,-6,+4,|+1|,|+2|,+3)
1jykA   0   7  +1||+2   (+7,+5,-6,+4,+1,|+2|,|+3|)
1jykA   2   7  +3|+2,+1|+4   (|+3|,+2,+1,|+4|,-6,+5,+7)
1jykA   1   7  +1|-3|+2   (+3,+2,+1,|+4|,-6,|+5|,+7)
1jyoD   1   5  +1|-3|+2   (+1,-2,|+3|,-5,|+4|)
1jz8C   1   7  +2|-1|+3   (|+3|,-2,|+4|,-7,+5,-6,+1)
1jz8C   0   7  +1||+2   (+6,+7,|+1|,|+2|,+3,+4,+5)
1jz8C   0   7  +1||+2   (+6,+7,+1,|+2|,|+3|,+4,+5)
1jz8C   0   7  +1||+2   (+6,+7,+1,+2,|+3|,|+4|,+5)
1jz8C   0   7  +1||+2   (|+6|,|+7|,+1,+2,+3,+4,+5)
1jztA   0   8  +1||+2   (-8,+7,+6,+5,+4,|+1|,|+2|,+3)
1jztA   0   8  +1||+2   (+3,+2,+1,|+4|,|+5|,+6,+7,-8)
1jztA   0   8  +1||+2   (+3,+2,+1,+4,|+5|,|+6|,+7,-8)
1jztA   0   8  +1||+2   (+3,+2,+1,+4,+5,|+6|,|+7|,-8)
1k0iA   0   6  +1||+2   (-5,+6,+4,|+1|,|+2|,+3)
1k0iA   1   7  +2|-1|+3   (-2,+1,+4,-5,|+6|,-3,|+7|)
1k32F   0   5  +1||+2   (|+1|,|+2|,+3,+4,+5)
1k32F   0   5  +1||+2   (+1,|+2|,|+3|,+4,+5)
1k32F   0   5  +1||+2   (+1,+2,|+3|,|+4|,+5)
1k3sA   1   5  +1|-3|+2   (+1,-2,|+3|,-5,|+4|)
1k3xA   1   4  +1|-3|+2   (|+2|,-4,|+3|,-1)
1k4iA   1   6  +1|-3|+2   (-6,-1,|+2|,-5,|+3|,+4)
1k4iA   0   6  +1||+2   (-6,-1,+2,-5,|+3|,|+4|)
1k4iA   2   6  +3|-2,+1|+4   (-4,-3,|+5|,-2,+1,|+6|)
1k4nA   2   8  +1|+4,-3|+2   (-6,+7,-8,-5,|+1|,+4,-3,|+2|)
1k4nA   2   8  +1|+4,-3|+2   (-2,+3,-4,-1,|+5|,+8,-7,|+6|)
1k4zB   0   7  +1||+2   (+1,+2,+3,+4,|+5|,|+6|,-7)
1k77A   0   6  +1||+2   (+4,+5,+6,|+1|,|+2|,+3)
1k77A   0   6  +1||+2   (+4,|+5|,|+6|,+1,+2,+3)
1k77A   0   3  +1||+2   (|+1|,|+2|,+3)
1k77A   0   3  +1||+2   (+1,|+2|,|+3|)
1k7cA   0   5  +1||+2   (+5,+4,+3,|+1|,|+2|)
1k7cA   1   5  +2|+1|+3   (|+2|,+1,|+3|,+4,+5)
1k7cA   0   5  +1||+2   (+2,+1,|+3|,|+4|,+5)
1k7cA   0   5  +1||+2   (+2,+1,+3,|+4|,|+5|)
1k7jA   1  10  +1|+3|+2   (|+1|,+8,|+2|,-3,+7,-4,-6,+5,+9,-10)
1k7jA   1  10  +1|-3|+2   (-1,-8,-2,|+3|,-7,|+4|,+6,-5,-9,+10)
1k7jA   2  10  +3|-2,+1|+4   (-10,+9,+5,-6,-4,|+7|,-3,+2,|+8|,+1)
1k7jA   6  10  +7|+1,-2,+6,-3,-5,+4|+8   (+1,|+8|,+2,-3,+7,-4,-6,+5,|+9|,-10)
1k8kD   1   5  +1|-3|+2   (+1,-2,|+3|,-5,|+4|)
1k8wA   0   4  +1||+2   (|+1|,|+2|,-3,+4)
1ka1A   0   7  +1||+2   (|+1|,|+2|,-3,+4,-5,+6,-7)
1ka1A   0   5  +1||+2   (+4,-5,+3,|+1|,|+2|)
1ka1A   1   5  +2|+1|+3   (|+2|,+1,|+3|,-5,+4)
1ka1A   1   5  +1|-3|+2   (+2,+1,|+3|,-5,|+4|)
1kaeA   0   6  +1||+2   (+6,+5,|+2|,|+3|,+4,+1)
1kaeA   0   6  +1||+2   (+6,+5,+2,|+3|,|+4|,+1)
1kaeA   2   6  +3|+2,+1|+4   (+1,|+4|,+3,+2,|+5|,+6)
1kaeA   0   6  +1||+2   (+1,+4,+3,+2,|+5|,|+6|)
1kaeA   0   5  +1||+2   (+5,+4,|+1|,|+2|,+3)
1kaeA   0   5  +1||+2   (+5,+4,+1,|+2|,|+3|)
1kaeA   2   5  +3|+2,+1|+4   (|+3|,+2,+1,|+4|,+5)
1kafC   1   6  +1|-3|+2   (-1,+2,-3,|+4|,-6,|+5|)
1kcfA   2   6  +3|-2,+1|+4   (+6,|+3|,-2,+1,|+4|,+5)
1kcfA   0   6  +1||+2   (+6,+3,-2,+1,|+4|,|+5|)
1kcfA   4   6  +5|+4,+1,-2,+3|+6   (|+5|,+4,+1,-2,+3,|+6|)
1kcmA   5   8  +1|-7,+6,-5,+4,-3|+2   (+7,|+1|,-8,+6,-5,+4,-3,|+2|)
1kcmA   2   8  +2|-4,+1|+3   (+2,-3,+4,-5,|+6|,-8,+1,|+7|)
1kdgA   0   5  +1||+2   (+5,+4,|+1|,|+2|,+3)
1kdgA   1   7  +2|-1|+3   (-1,-2,+4,-5,|+6|,-3,|+7|)
1kgdA   1   5  +2|+1|+3   (+2,|+3|,+1,|+4|,+5)
1kgdA   0   5  +1||+2   (+2,+3,+1,|+4|,|+5|)
1khxA   0   5  +1||+2   (-5,+4,-3,|+1|,|+2|)
1kjnA   0   6  +1||+2   (+6,+5,+4,|+1|,|+2|,+3)
1kjnA   0   6  +1||+2   (+3,+2,+1,|+4|,|+5|,+6)
1kjnA   0   6  +1||+2   (+3,+2,+1,+4,|+5|,|+6|)
1kjqA   0   5  +1||+2   (+5,+4,|+1|,|+2|,+3)
1kjqA   0   5  +1||+2   (+5,+4,+1,|+2|,|+3|)
1kjqA   2   5  +3|+2,+1|+4   (|+3|,+2,+1,|+4|,+5)
1kjqA   1   4  +1|-3|+2   (|+1|,-4,|+2|,-3)
1kjqA   1   4  +2|-1|+3   (|+3|,-2,|+4|,-1)
1kmoA   2   5  +1|-3,+4|+2   (|+1|,-4,+5,|+2|,-3)
1kngA   0   5  +1||+2   (+5,-4,|+1|,|+2|,+3)
1kngA   0   5  +1||+2   (+5,-4,+1,|+2|,|+3|)
1knyB   2   5  +3|+2,-1|+4   (-3,|+4|,+2,-1,|+5|)
1ko7A   0   4  +1||+2   (|+2|,|+3|,+4,-1)
1ko7A   0   4  +1||+2   (+2,|+3|,|+4|,-1)
1ko7A   1   6  +2|-1|+3   (-5,+6,+4,|+2|,-1,|+3|)
1koeA   1   5  +1|-3|+2   (-4,+3,|+1|,-5,|+2|)
1kolA   0   6  +1||+2   (+6,+5,+4,|+1|,|+2|,+3)
1kolA   0   6  +1||+2   (+6,+5,+4,+1,|+2|,|+3|)
1kolA   2   6  +3|+2,+1|+4   (|+3|,+2,+1,|+4|,+5,+6)
1kolA   0   6  +1||+2   (+3,+2,+1,|+4|,|+5|,+6)
1kolA   0   6  +1||+2   (+3,+2,+1,+4,|+5|,|+6|)
1kp6A   1   4  +1|-3|+2   (-4,|+1|,-3,|+2|)
1kp6A   1   4  +2|-1|+3   (-2,|+3|,-1,|+4|)
1kpgC   0   7  +1||+2   (+6,-7,+5,+4,|+1|,|+2|,+3)
1kpgC   0   7  +1||+2   (+6,-7,+5,+4,+1,|+2|,|+3|)
1kpgC   2   7  +3|+2,+1|+4   (|+3|,+2,+1,|+4|,+5,-7,+6)
1kpgC   0   7  +1||+2   (+3,+2,+1,|+4|,|+5|,-7,+6)
1kpgC   1   7  +1|-3|+2   (+3,+2,+1,+4,|+5|,-7,|+6|)
1kptB   1   4  +1|-3|+2   (-1,|+2|,-4,|+3|)
1kq3A   3   6  +1|+5,+4,+3|+2   (|+1|,+6,+5,+4,|+2|,+3)
1kq3A   0   6  +1||+2   (+1,+6,+5,+4,|+2|,|+3|)
1kq3A   1   6  +2|+1|+3   (|+3|,+2,|+4|,+5,+6,+1)
1kq3A   0   6  +1||+2   (+3,+2,|+4|,|+5|,+6,+1)
1kq3A   0   6  +1||+2   (+3,+2,+4,|+5|,|+6|,+1)
1kqfA   0   7  +1||+2   (+4,+3,|+5|,|+6|,+7,-1,+2)
1kqfA   0   7  +1||+2   (+4,+3,+5,|+6|,|+7|,-1,+2)
1kqfA   0   5  +1||+2   (+5,+4,|+1|,|+2|,+3)
1kqfA   0   5  +1||+2   (+5,+4,+1,|+2|,|+3|)
1kqfA   2   5  +3|+2,+1|+4   (|+3|,+2,+1,|+4|,+5)
1kqpB   0   4  +1||+2   (+4,|+1|,|+2|,+3)
1kqpB   0   4  +1||+2   (+4,+1,|+2|,|+3|)
1kveB   1   3  +1|-3|+2   (|+1|,-3,|+2|)
1kyqC   0   6  +1||+2   (+6,+5,|+1|,|+2|,+4,-3)
1kyqC   2   6  +3|+2,+1|+4   (-3,|+4|,+2,+1,|+5|,+6)
1kyqC   0   6  +1||+2   (-3,+4,+2,+1,|+5|,|+6|)
1kzfA   0   8  +1||+2   (+8,-1,+2,-3,|+4|,|+5|,-7,+6)
1kzfA   1   8  +1|-3|+2   (+8,-1,+2,-3,+4,|+5|,-7,|+6|)
1kzyC   0   4  +1||+2   (+2,+1,|+3|,|+4|)
1kzyC   0   4  +1||+2   (+4,+3,|+1|,|+2|)
1l1lD   0   3  +1||+2   (-1,|+2|,|+3|)
1l1lD   0   7  +1||+2   (-6,|+1|,|+2|,+3,+4,+5,-7)
1l1lD   0   7  +1||+2   (-6,+1,+2,|+3|,|+4|,+5,-7)
1l1lD   0   7  +1||+2   (-6,+1,+2,+3,|+4|,|+5|,-7)
1l1lD   1   3  +1|+3|+2   (|+1|,+3,|+2|)
1l1lD   0   3  +1||+2   (|+2|,|+3|,+1)
1l1lD   1   4  +1|-3|+2   (-4,|+1|,-3,|+2|)
1l3kA   1   4  +1|-3|+2   (-4,|+1|,-3,|+2|)
1l3kA   1   4  +2|-1|+3   (-2,|+3|,-1,|+4|)
1l3kA   1   4  +1|-3|+2   (-4,|+1|,-3,|+2|)
1l3kA   1   4  +2|-1|+3   (-2,|+3|,-1,|+4|)
1l3lC   3   5  +2|-1,+5,-4|+3   (|+2|,-1,+5,-4,|+3|)
1l6rB   0   8  +1||+2   (+8,+7,+6,|+1|,|+2|,+3,-4,+5)
1l6rB   0   8  +1||+2   (+5,-4,+3,+2,+1,|+6|,|+7|,+8)
1l6rB   1   3  +1|-3|+2   (|+1|,-3,|+2|)
1l7aA   0   9  +1||+2   (+9,+8,+7,+6,|+4|,|+5|,-3,+2,-1)
1l7aA   1   9  +2|+1|+3   (-1,+2,-3,|+5|,+4,|+6|,+7,+8,+9)
1l7aA   0   9  +1||+2   (-1,+2,-3,+5,+4,|+6|,|+7|,+8,+9)
1l7aA   0   9  +1||+2   (-1,+2,-3,+5,+4,+6,|+7|,|+8|,+9)
1l7aA   0   9  +1||+2   (-1,+2,-3,+5,+4,+6,+7,|+8|,|+9|)
1l9xC   1   8  +2|+1|+3   (|+2|,+1,|+3|,+4,+8,-7,+6,-5)
1l9xC   0   8  +1||+2   (+2,+1,|+3|,|+4|,+8,-7,+6,-5)
1lbqB   0   4  +1||+2   (+4,+3,|+1|,|+2|)
1lbqB   1   4  +2|+1|+3   (|+2|,+1,|+3|,+4)
1lbqB   0   4  +1||+2   (+2,+1,|+3|,|+4|)
1lbqB   0   4  +1||+2   (+4,+3,|+1|,|+2|)
1lbqB   1   4  +2|+1|+3   (|+2|,+1,|+3|,+4)
1lbqB   0   4  +1||+2   (+2,+1,|+3|,|+4|)
1lbuA   1   5  +1|-3|+2   (-1,|+2|,-4,|+3|,+5)
1lc0A   0   5  +1||+2   (+5,+4,+3,|+1|,|+2|)
1lc0A   1   5  +2|+1|+3   (|+2|,+1,|+3|,+4,+5)
1lc0A   0   5  +1||+2   (+2,+1,|+3|,|+4|,+5)
1lc0A   0   5  +1||+2   (+2,+1,+3,|+4|,|+5|)
1lc0A   2   6  +1|+4,-3|+2   (+6,-5,|+1|,+4,-3,|+2|)
1lc5A   4   7  +1|-6,+5,+4,+3|+2   (|+1|,-7,+6,+5,+4,|+2|,+3)
1lc5A   0   7  +1||+2   (+1,-7,+6,+5,+4,|+2|,|+3|)
1lc5A   1   7  +2|+1|+3   (|+3|,+2,|+4|,+5,+6,-7,+1)
1lc5A   0   7  +1||+2   (+3,+2,|+4|,|+5|,+6,-7,+1)
1lc5A   0   7  +1||+2   (+3,+2,+4,|+5|,|+6|,-7,+1)
1lfpA   1   4  +1|-3|+2   (-4,|+1|,-3,|+2|)
1lfpA   1   4  +2|-1|+3   (-2,|+3|,-1,|+4|)
1lj8A   0   5  +1||+2   (+5,+4,|+1|,|+2|,+3)
1lj8A   2   5  +3|+2,+1|+4   (|+3|,+2,+1,|+4|,+5)
1lj8A   0   5  +1||+2   (+3,+2,+1,|+4|,|+5|)
1llfA   0  11  +1||+2   (-11,+10,+9,+8,+7,+6,|+4|,|+5|,-3,+2,-1)
1llfA   1  11  +2|+1|+3   (-1,+2,-3,|+5|,+4,|+6|,+7,+8,+9,+10,-11)
1llfA   0  11  +1||+2   (-1,+2,-3,+5,+4,|+6|,|+7|,+8,+9,+10,-11)
1llfA   0  11  +1||+2   (-1,+2,-3,+5,+4,+6,|+7|,|+8|,+9,+10,-11)
1llfA   0  11  +1||+2   (-1,+2,-3,+5,+4,+6,+7,|+8|,|+9|,+10,-11)
1llfA   0  11  +1||+2   (-1,+2,-3,+5,+4,+6,+7,+8,|+9|,|+10|,-11)
1lnsA   0  11  +1||+2   (-11,+10,+9,+8,+7,+6,|+3|,|+4|,-2,+1,-5)
1lnsA   0  11  +1||+2   (-5,+1,-2,+4,+3,|+6|,|+7|,+8,+9,+10,-11)
1lnsA   0  11  +1||+2   (-5,+1,-2,+4,+3,+6,|+7|,|+8|,+9,+10,-11)
1lnsA   0  11  +1||+2   (-5,+1,-2,+4,+3,+6,+7,|+8|,|+9|,+10,-11)
1lnsA   0  11  +1||+2   (-5,+1,-2,+4,+3,+6,+7,+8,|+9|,|+10|,-11)
1lpbA   1   3  +1|-3|+2   (|+1|,-3,|+2|)
1lq9A   1   4  +1|-3|+2   (-4,|+1|,-3,|+2|)
1lq9A   1   4  +2|-1|+3   (-2,|+3|,-1,|+4|)
1lqtB   0   8  +1||+2   (+5,-6,+7,+4,|+1|,|+2|,+3,-8)
1lqtB   0   8  +1||+2   (+5,-6,+7,+4,+1,|+2|,|+3|,-8)
1lqtB   2   8  +3|+2,+1|+4   (-8,|+3|,+2,+1,|+4|,+7,-6,+5)
1lqtB   1   6  +1|+3|+2   (|+1|,+6,|+2|,+3,+5,+4)
1lqtB   0   6  +1||+2   (+1,+6,|+2|,|+3|,+5,+4)
1lqtB   1   6  +1|+3|+2   (+1,+6,+2,|+3|,+5,|+4|)
1lqtB   0   6  +1||+2   (|+4|,|+5|,+3,+2,+6,+1)
1lqvA   3   8  +4|-3,+2,-1|+5   (|+4|,-3,+2,-1,|+5|,-6,+7,-8)
1lr0A   1   3  +2|-1|+3   (|+2|,-1,|+3|)
1ls1A   1   8  +1|+3|+2   (-8,+7,+6,+5,|+1|,+4,|+2|,+3)
1ls1A   0   8  +1||+2   (-8,+7,+6,+5,+1,+4,|+2|,|+3|)
1ls1A   1   8  +2|+1|+3   (|+3|,+2,|+4|,+1,+5,+6,+7,-8)
1ls1A   1   8  +2|+1|+3   (+3,+2,|+4|,+1,|+5|,+6,+7,-8)
1ls1A   0   8  +1||+2   (+3,+2,+4,+1,|+5|,|+6|,+7,-8)
1ls1A   0   8  +1||+2   (+3,+2,+4,+1,+5,|+6|,|+7|,-8)
1lu4A   3   7  +2|-1,+5,+4|+3   (|+2|,-1,+5,+4,|+3|,-6,+7)
1lu4A   0   7  +1||+2   (+7,-6,|+3|,|+4|,+5,-1,+2)
1lu4A   0   7  +1||+2   (+7,-6,+3,|+4|,|+5|,-1,+2)
1luaB   0   5  +1||+2   (+5,+4,+3,|+1|,|+2|)
1luaB   1   5  +2|+1|+3   (|+2|,+1,|+3|,+4,+5)
1luaB   0   5  +1||+2   (+2,+1,|+3|,|+4|,+5)
1luaB   0   7  +1||+2   (-6,+7,+5,+4,|+1|,|+2|,+3)
1luaB   0   7  +1||+2   (-6,+7,+5,+4,+1,|+2|,|+3|)
1luaB   2   7  +3|+2,+1|+4   (|+3|,+2,+1,|+4|,+5,+7,-6)
1luaB   0   7  +1||+2   (+3,+2,+1,|+4|,|+5|,+7,-6)
1lv7A   2   6  +1|+4,+3|+2   (+6,|+2|,+5,+4,|+3|,-1)
1lv7A   0   6  +1||+2   (-1,|+3|,|+4|,+5,+2,+6)
1lv7A   0   6  +1||+2   (-1,+3,|+4|,|+5|,+2,+6)
1lv7A   1   6  +2|+1|+3   (-1,+3,+4,|+5|,+2,|+6|)
1lxjA   1   4  +1|-3|+2   (-4,|+1|,-3,|+2|)
1lxjA   1   4  +2|-1|+3   (-2,|+3|,-1,|+4|)
1ly1A   1   4  +1|+3|+2   (+4,|+1|,+3,|+2|)
1ly1A   0   4  +1||+2   (|+2|,|+3|,+1,+4)
1ly1A   1   4  +2|+1|+3   (+2,|+3|,+1,|+4|)
1lzlA   0   8  +1||+2   (+8,+7,+6,+5,|+3|,|+4|,-2,+1)
1lzlA   1   8  +2|+1|+3   (+1,-2,|+4|,+3,|+5|,+6,+7,+8)
1lzlA   0   8  +1||+2   (+1,-2,+4,+3,|+5|,|+6|,+7,+8)
1lzlA   0   8  +1||+2   (+1,-2,+4,+3,+5,|+6|,|+7|,+8)
1lzlA   0   8  +1||+2   (+1,-2,+4,+3,+5,+6,|+7|,|+8|)
1m0dC   0   4  +1||+2   (-1,|+2|,|+3|,+4)
1m0dC   0   4  +1||+2   (-1,+2,|+3|,|+4|)
1m0wB   4   8  +3|-2,+1,+6,-5|+4   (|+5|,-4,+1,+8,-7,|+6|,-2,+3)
1m15A   3   8  +1|-5,+4,-3|+2   (-7,+8,-6,|+1|,-5,+4,-3,|+2|)
1m15A   1   8  +2|-1|+3   (-2,+3,-4,|+5|,-1,|+6|,-8,+7)
1m15A   1   8  +1|-3|+2   (-2,+3,-4,+5,-1,|+6|,-8,|+7|)
1m1zB   1   7  +1|-3|+2   (+6,-7,+4,-5,|+1|,-3,|+2|)
1m1zB   0   5  +1||+2   (+5,+4,|+1|,|+2|,+3)
1m1zB   0   5  +1||+2   (+5,+4,+1,|+2|,|+3|)
1m1zB   2   5  +3|+2,+1|+4   (|+3|,+2,+1,|+4|,+5)
1m1zB   0   5  +1||+2   (+3,+2,+1,|+4|,|+5|)
1m22A   0  11  +1||+2   (-8,-7,-9,+11,-10,+5,-6,+4,|+2|,|+3|,-1)
1m22A   1  11  +2|+1|+3   (-1,|+3|,+2,|+4|,-6,+5,-10,+11,-9,-7,-8)
1m22A   1  11  +1|-3|+2   (-1,+3,+2,|+4|,-6,|+5|,-10,+11,-9,-7,-8)
1m22A   4  11  +2|-1,+5,-6,+4|+3   (+1,-3,-2,-4,|+6|,-5,+10,-11,+9,|+7|,+8)
1m22A   0  11  +1||+2   (+1,-3,-2,-4,+6,-5,+10,-11,+9,|+7|,|+8|)
1m22A   1  11  +2|+1|+3   (|+8|,+7,|+9|,-11,+10,-5,+6,-4,-2,-3,+1)
1m22A   1  11  +1|-3|+2   (+8,+7,|+9|,-11,|+10|,-5,+6,-4,-2,-3,+1)
1m2dA   0   5  +1||+2   (-5,+4,-3,|+1|,|+2|)
1m32D   4   7  +1|-6,+5,+4,+3|+2   (|+1|,-7,+6,+5,+4,|+2|,+3)
1m32D   0   7  +1||+2   (+1,-7,+6,+5,+4,|+2|,|+3|)
1m32D   1   7  +2|+1|+3   (|+3|,+2,|+4|,+5,+6,-7,+1)
1m32D   0   7  +1||+2   (+3,+2,|+4|,|+5|,+6,-7,+1)
1m32D   0   7  +1||+2   (+3,+2,+4,|+5|,|+6|,-7,+1)
1m4jB   1   5  +2|-1|+3   (|+2|,-1,|+3|,-4,-5)
1m4jB   0   5  +1||+2   (-2,+1,-3,|+4|,|+5|)
1m4lA   0   8  +1||+2   (-7,-6,+8,+5,|+3|,|+4|,-2,+1)
1m4lA   1   8  +2|+1|+3   (+1,-2,|+4|,+3,|+5|,+8,-6,-7)
1m4lA   0   8  +1||+2   (-1,+2,-4,-3,-5,-8,|+6|,|+7|)
1m5qO   3   5  +4|-3,+2,-1|+5   (|+4|,-3,+2,-1,|+5|)
1m6sC   4   7  +1|-6,+5,+4,+3|+2   (|+1|,-7,+6,+5,+4,|+2|,+3)
1m6sC   0   7  +1||+2   (+1,-7,+6,+5,+4,|+2|,|+3|)
1m6sC   1   7  +2|+1|+3   (|+3|,+2,|+4|,+5,+6,-7,+1)
1m6sC   0   7  +1||+2   (+3,+2,|+4|,|+5|,+6,-7,+1)
1m6sC   0   7  +1||+2   (+3,+2,+4,|+5|,|+6|,-7,+1)
1m6sC   1   3  +1|-3|+2   (|+1|,-3,|+2|)
1m6yB   0   6  +1||+2   (-6,+5,+4,|+1|,|+2|,+3)
1m6yB   0   6  +1||+2   (-6,+5,+4,+1,|+2|,|+3|)
1m6yB   2   6  +3|+2,+1|+4   (|+3|,+2,+1,|+4|,+5,-6)
1m6yB   0   6  +1||+2   (+3,+2,+1,|+4|,|+5|,-6)
1m9zA   1   5  +1|-3|+2   (|+1|,-3,|+2|,-5,+4)
1maiA   5   7  +4|-3,+2,-1,+7,-6|+5   (|+4|,-3,+2,-1,+7,-6,|+5|)
1mixA   5   7  +4|-3,+2,-1,+7,-6|+5   (|+4|,-3,+2,-1,+7,-6,|+5|)
1mj5A   0   8  +1||+2   (+8,+7,+6,+5,|+3|,|+4|,-2,+1)
1mj5A   1   8  +2|+1|+3   (+1,-2,|+4|,+3,|+5|,+6,+7,+8)
1mj5A   0   8  +1||+2   (+1,-2,+4,+3,|+5|,|+6|,+7,+8)
1mj5A   0   8  +1||+2   (+1,-2,+4,+3,+5,|+6|,|+7|,+8)
1mj5A   0   8  +1||+2   (+1,-2,+4,+3,+5,+6,|+7|,|+8|)
1mjnA   0   6  +1||+2   (+6,+5,+4,|+1|,|+2|,-3)
1mjnA   0   6  +1||+2   (-3,+2,+1,|+4|,|+5|,+6)
1mjnA   0   6  +1||+2   (-3,+2,+1,+4,|+5|,|+6|)
1mk0A   1   3  +2|-1|+3   (|+2|,-1,|+3|)
1mk4B   0   7  +1||+2   (-1,+2,-3,|+4|,|+5|,-7,+6)
1mo9B   0   7  +1||+2   (|+1|,|+2|,-5,-4,-3,-6,-7)
1mo9B   0   7  +1||+2   (+7,+6,|+3|,|+4|,+5,-2,-1)
1mo9B   0   7  +1||+2   (+7,+6,+3,|+4|,|+5|,-2,-1)
1mo9B   0   5  +1||+2   (+1,+5,|+2|,|+3|,+4)
1mo9B   0   5  +1||+2   (+1,+5,+2,|+3|,|+4|)
1mpgA   3   5  +1|-5,+4,-3|+2   (|+1|,-5,+4,-3,|+2|)
1mrzA   0   5  +1||+2   (+5,+4,|+1|,|+2|,+3)
1mrzA   0   5  +1||+2   (+5,+4,+1,|+2|,|+3|)
1mrzA   2   5  +3|+2,+1|+4   (|+3|,+2,+1,|+4|,+5)
1mrzA   0   5  +1||+2   (+3,+2,+1,|+4|,|+5|)
1mtpA   0   6  +1||+2   (+4,-5,+6,-3,|+1|,|+2|)
1mtzA   0   8  +1||+2   (+8,+7,+6,+5,|+3|,|+4|,-2,+1)
1mtzA   1   8  +2|+1|+3   (+1,-2,|+4|,+3,|+5|,+6,+7,+8)
1mtzA   0   8  +1||+2   (+1,-2,+4,+3,|+5|,|+6|,+7,+8)
1mtzA   0   8  +1||+2   (+1,-2,+4,+3,+5,|+6|,|+7|,+8)
1mtzA   0   8  +1||+2   (+1,-2,+4,+3,+5,+6,|+7|,|+8|)
1musA   2   9  +3|-2,+1|+4   (|+3|,-2,+1,|+4|,+5,-9,+8,-7,+6)
1musA   0   9  +1||+2   (+3,-2,+1,|+4|,|+5|,-9,+8,-7,+6)
1musA   3   9  +1|-5,+4,-3|+2   (+3,-2,+1,+4,|+5|,-9,+8,-7,|+6|)
1muwA   0   3  +1||+2   (+3,|+1|,|+2|)
1muwA   0   4  +1||+2   (|+1|,|+2|,+3,+4)
1muwA   0   4  +1||+2   (+1,|+2|,|+3|,+4)
1muwA   0   4  +1||+2   (+1,+2,|+3|,|+4|)
1mvlA   0   6  +1||+2   (+6,+5,+4,|+1|,|+2|,+3)
1mvlA   0   6  +1||+2   (+3,+2,+1,|+4|,|+5|,+6)
1mw9X   0   4  +1||+2   (+4,+3,|+1|,|+2|)
1mw9X   1   4  +2|+1|+3   (|+2|,+1,|+3|,+4)
1mw9X   0   4  +1||+2   (+2,+1,|+3|,|+4|)
1mwqB   1   4  +1|-3|+2   (-4,|+1|,-3,|+2|)
1mwqB   1   4  +2|-1|+3   (-2,|+3|,-1,|+4|)
1mwwB   0   4  +1||+2   (-4,-3,|+1|,|+2|)
1mwwB   0   4  +1||+2   (-2,-1,|+3|,|+4|)
1n13L   1   3  +2|-1|+3   (|+2|,-1,|+3|)
1n35A   1   4  +1|-3|+2   (-4,|+1|,-3,|+2|)
1n35A   1   4  +2|-1|+3   (-2,|+3|,-1,|+4|)
1n3lA   0   6  +1||+2   (-1,+6,+5,|+2|,|+3|,+4)
1n3lA   0   6  +1||+2   (-1,+6,+5,+2,|+3|,|+4|)
1n3lA   2   6  +3|+2,+1|+4   (|+4|,+3,+2,|+5|,+6,-1)
1n3lA   0   6  +1||+2   (+4,+3,+2,|+5|,|+6|,-1)
1n57A   0   7  +1||+2   (+3,+2,+1,|+4|,|+5|,+7,-6)
1n62A   2   5  +2|-1,-4|+3   (|+2|,-1,-5,|+3|,-4)
1n62A   1   5  +2|-1|+3   (|+4|,-3,|+5|,+1,-2)
1n62C   1   3  +1|+3|+2   (|+1|,+3,|+2|)
1n62C   0   3  +1||+2   (|+2|,|+3|,+1)
1n62C   1   5  +1|-3|+2   (-1,|+2|,-5,|+3|,-4)
1n62C   1   5  +2|-1|+3   (|+4|,-3,|+5|,-2,+1)
1n62E   0   7  +1||+2   (+2,-3,+1,+7,-4,|+5|,|+6|)
1n62E   2   7  +3|+2,-1|+4   (|+6|,+5,-4,|+7|,+1,-3,+2)
1n62E   0   5  +1||+2   (+2,-3,|+4|,|+5|,-1)
1n62E   0   4  +1||+2   (+1,-2,|+3|,|+4|)
1n62E   0   4  +1||+2   (+4,-1,|+2|,|+3|)
1n71B   0   7  +1||+2   (-1,+2,-3,|+4|,|+5|,-7,+6)
1n71B   1   7  +1|-3|+2   (-1,+2,-3,+4,|+5|,-7,|+6|)
1n7zA   1   4  +2|-1|+3   (|+2|,-1,|+3|,-4)
1na6A   2   7  +1|-3,+4|+2   (-7,|+1|,-5,+6,|+2|,-3,+4)
1nbwD   0   5  +1||+2   (+5,-4,+3,|+1|,|+2|)
1nbwD   1   5  +2|+1|+3   (|+2|,+1,|+3|,-4,+5)
1ne2B   0   7  +1||+2   (+6,-7,+5,+4,|+1|,|+2|,+3)
1ne2B   0   7  +1||+2   (+6,-7,+5,+4,+1,|+2|,|+3|)
1ne2B   2   7  +3|+2,+1|+4   (|+3|,+2,+1,|+4|,+5,-7,+6)
1ne2B   0   7  +1||+2   (+3,+2,+1,|+4|,|+5|,-7,+6)
1ne2B   1   7  +1|-3|+2   (+3,+2,+1,+4,|+5|,-7,|+6|)
1nh1A   3   5  +1|-5,+4,-3|+2   (|+1|,-5,+4,-3,|+2|)
1nijA   1   9  +1|+3|+2   (+9,+8,+7,|+1|,+6,|+2|,+5,-4,+3)
1nijA   2   9  +1|+4,-3|+2   (+9,+8,+7,+1,+6,|+2|,+5,-4,|+3|)
1nijA   1   9  +2|+1|+3   (+3,-4,|+5|,+2,|+6|,+1,+7,+8,+9)
1nijA   1   9  +2|+1|+3   (+3,-4,+5,+2,|+6|,+1,|+7|,+8,+9)
1nijA   0   9  +1||+2   (+3,-4,+5,+2,+6,+1,|+7|,|+8|,+9)
1nijA   0   9  +1||+2   (+3,-4,+5,+2,+6,+1,+7,|+8|,|+9|)
1nijA   1   5  +1|-3|+2   (|+1|,-5,|+2|,-3,+4)
1njrA   0   6  +1||+2   (-4,+5,+3,+6,|+1|,|+2|)
1njrA   2   6  +2|+1,+4|+3   (|+2|,+1,+6,|+3|,+5,-4)
1njrA   1   6  +2|+1|+3   (-4,|+5|,+3,|+6|,+1,+2)
1nkiA   2   4  +1|+4,-3|+2   (|+1|,+4,-3,|+2|)
1nlfA   2   9  +1|+4,+3|+2   (-9,+8,-7,+6,|+1|,+5,+4,|+2|,+3)
1nlfA   0   9  +1||+2   (-9,+8,-7,+6,+1,+5,+4,|+2|,|+3|)
1nlfA   1   9  +2|+1|+3   (|+3|,+2,|+4|,+5,+1,+6,-7,+8,-9)
1nlfA   0   9  +1||+2   (+3,+2,|+4|,|+5|,+1,+6,-7,+8,-9)
1nlfA   1   9  +2|+1|+3   (+3,+2,+4,|+5|,+1,|+6|,-7,+8,-9)
1nnlB   0   6  +1||+2   (+6,+5,+4,|+1|,|+2|,+3)
1nnlB   0   6  +1||+2   (+3,+2,+1,|+4|,|+5|,+6)
1nnwB   0   5  +1||+2   (+5,-4,|+1|,|+2|,+3)
1nnwB   0   5  +1||+2   (+5,-4,+1,|+2|,|+3|)
1nnwB   0   5  +1||+2   (-1,|+2|,|+3|,+5,-4)
1np6A   1   6  +1|+3|+2   (+6,+5,+4,|+1|,+3,|+2|)
1np6A   0   6  +1||+2   (|+2|,|+3|,+1,+4,+5,+6)
1np6A   1   6  +2|+1|+3   (+2,|+3|,+1,|+4|,+5,+6)
1np6A   0   6  +1||+2   (+2,+3,+1,|+4|,|+5|,+6)
1np6A   0   6  +1||+2   (+2,+3,+1,+4,|+5|,|+6|)
1npdA   0   6  +1||+2   (+4,+6,-5,+3,|+1|,|+2|)
1npdA   1   6  +2|+1|+3   (|+2|,+1,|+3|,-5,+6,+4)
1npdA   0   6  +1||+2   (+6,+5,+4,|+1|,|+2|,+3)
1npdA   0   6  +1||+2   (+6,+5,+4,+1,|+2|,|+3|)
1npdA   2   6  +3|+2,+1|+4   (|+3|,+2,+1,|+4|,+5,+6)
1npdA   0   6  +1||+2   (+3,+2,+1,|+4|,|+5|,+6)
1nqkA   2   4  +1|+4,-3|+2   (|+1|,+4,-3,|+2|)
1nrjB   1   6  +2|+1|+3   (-2,|+3|,+1,|+4|,+5,+6)
1nrjB   0   6  +1||+2   (-2,+3,+1,|+4|,|+5|,+6)
1nrjB   0   6  +1||+2   (-2,+3,+1,+4,|+5|,|+6|)
1nszA   3   9  +1|-5,+4,-3|+2   (-1,+2,-3,|+4|,-9,+8,-7,|+5|,-6)
1ntvA   5   7  +4|-3,+2,-1,+7,-6|+5   (|+4|,-3,+2,-1,+7,-6,|+5|)
1nu0A   2   5  +3|-2,+1|+4   (|+3|,-2,+1,|+4|,+5)
1nu0A   0   5  +1||+2   (+3,-2,+1,|+4|,|+5|)
1nuuA   0   6  +1||+2   (+6,+5,+4,|+1|,|+2|,+3)
1nuuA   0   6  +1||+2   (+6,+5,+4,+1,|+2|,|+3|)
1nuuA   2   6  +3|+2,+1|+4   (|+3|,+2,+1,|+4|,+5,+6)
1nuuA   0   6  +1||+2   (+3,+2,+1,|+4|,|+5|,+6)
1nuuA   0   6  +1||+2   (+3,+2,+1,+4,|+5|,|+6|)
1nuyA   1   5  +1|-3|+2   (+2,+1,|+3|,-5,|+4|)
1nv8B   0   7  +1||+2   (+6,-7,+5,+4,|+1|,|+2|,+3)
1nv8B   0   7  +1||+2   (+6,-7,+5,+4,+1,|+2|,|+3|)
1nv8B   2   7  +3|+2,+1|+4   (|+3|,+2,+1,|+4|,+5,-7,+6)
1nv8B   0   7  +1||+2   (+3,+2,+1,|+4|,|+5|,-7,+6)
1nv8B   1   7  +1|-3|+2   (+3,+2,+1,+4,|+5|,-7,|+6|)
1nwzA   3   5  +2|-1,+5,-4|+3   (|+2|,-1,+5,-4,|+3|)
1nxmA   3   6  +1|-4,+3,-5|+2   (-1,|+2|,-5,+4,-6,|+3|)
1nxuB   0   7  +1||+2   (-1,|+2|,|+3|,-7,+4,-5,+6)
1nxuB   1   7  +1|-3|+2   (-1,+2,|+3|,-7,|+4|,-5,+6)
1nz0C   0   4  +1||+2   (|+3|,|+4|,-2,+1)
1nzjA   0   3  +1||+2   (|+1|,|+2|,+3)
1o13A   2   5  +3|-2,+1|+4   (|+3|,-2,+1,|+4|,+5)
1o13A   0   5  +1||+2   (+3,-2,+1,|+4|,|+5|)
1o1yA   0   9  +1||+2   (+6,-5,+7,-8,+9,+4,+3,|+1|,|+2|)
1o1yA   1   9  +2|+1|+3   (|+2|,+1,|+3|,+4,+9,-8,+7,-5,+6)
1o1yA   0   9  +1||+2   (+2,+1,|+3|,|+4|,+9,-8,+7,-5,+6)
1o1yA   1   9  +2|-1|+3   (|+6|,-5,|+7|,-8,+9,+4,+3,+1,+2)
1o22A   2   6  +1|+4,-3|+2   (+6,-1,|+2|,+5,-4,|+3|)
1o22A   2   6  +3|+2,-1|+4   (+3,-4,|+5|,+2,-1,|+6|)
1o2dA   3   6  +1|+5,+4,+3|+2   (|+1|,+6,+5,+4,|+2|,+3)
1o2dA   0   6  +1||+2   (+1,+6,+5,+4,|+2|,|+3|)
1o2dA   1   6  +2|+1|+3   (|+3|,+2,|+4|,+5,+6,+1)
1o2dA   0   6  +1||+2   (+3,+2,|+4|,|+5|,+6,+1)
1o2dA   0   6  +1||+2   (+3,+2,+4,|+5|,|+6|,+1)
1o4wA   0   5  +1||+2   (+5,+4,|+1|,|+2|,+3)
1o4wA   0   5  +1||+2   (+5,+4,+1,|+2|,|+3|)
1o4wA   2   5  +3|+2,+1|+4   (|+3|,+2,+1,|+4|,+5)
1o57B   0   5  +1||+2   (+5,+4,+3,|+1|,|+2|)
1o57B   1   5  +2|+1|+3   (|+2|,+1,|+3|,+4,+5)
1o5uA   3   5  +1|-4,+3,-5|+2   (|+1|,-4,+3,-5,|+2|)
1o69A   4   9  +1|-6,+5,+4,+3|+2   (|+1|,-7,+6,+5,+4,|+2|,+3,+9,-8)
1o69A   0   9  +1||+2   (+1,-7,+6,+5,+4,|+2|,|+3|,+9,-8)
1o69A   1   9  +2|+1|+3   (-8,+9,|+3|,+2,|+4|,+5,+6,-7,+1)
1o69A   0   9  +1||+2   (-8,+9,+3,+2,|+4|,|+5|,+6,-7,+1)
1o6dA   0   5  +1||+2   (+5,+3,+4,|+1|,|+2|)
1o6dA   2   5  +2|+1,+4|+3   (|+2|,+1,+4,|+3|,+5)
1o6dA   0   5  +1||+2   (+5,|+3|,|+4|,+1,+2)
1o6dA   1   5  +2|+1|+3   (+2,+1,|+4|,+3,|+5|)
1o6vA   0  16  +1||+2   (|+1|,|+2|,+3,+4,+5,+6,+7,+8,+9,+10,+11,+12,+13,+14,+15,+16)
1o6vA   0  16  +1||+2   (+1,|+2|,|+3|,+4,+5,+6,+7,+8,+9,+10,+11,+12,+13,+14,+15,+16)
1o6vA   0  16  +1||+2   (+1,+2,|+3|,|+4|,+5,+6,+7,+8,+9,+10,+11,+12,+13,+14,+15,+16)
1o6vA   0  16  +1||+2   (+1,+2,+3,|+4|,|+5|,+6,+7,+8,+9,+10,+11,+12,+13,+14,+15,+16)
1o6vA   0  16  +1||+2   (+1,+2,+3,+4,|+5|,|+6|,+7,+8,+9,+10,+11,+12,+13,+14,+15,+16)
1o6vA   0  16  +1||+2   (+1,+2,+3,+4,+5,|+6|,|+7|,+8,+9,+10,+11,+12,+13,+14,+15,+16)
1o6vA   0  16  +1||+2   (+1,+2,+3,+4,+5,+6,|+7|,|+8|,+9,+10,+11,+12,+13,+14,+15,+16)
1o6vA   0  16  +1||+2   (+1,+2,+3,+4,+5,+6,+7,|+8|,|+9|,+10,+11,+12,+13,+14,+15,+16)
1o6vA   0  16  +1||+2   (+1,+2,+3,+4,+5,+6,+7,+8,|+9|,|+10|,+11,+12,+13,+14,+15,+16)
1o6vA   0  16  +1||+2   (+1,+2,+3,+4,+5,+6,+7,+8,+9,|+10|,|+11|,+12,+13,+14,+15,+16)
1o6vA   0  16  +1||+2   (+1,+2,+3,+4,+5,+6,+7,+8,+9,+10,|+11|,|+12|,+13,+14,+15,+16)
1o6vA   0  16  +1||+2   (+1,+2,+3,+4,+5,+6,+7,+8,+9,+10,+11,|+12|,|+13|,+14,+15,+16)
1o6vA   0  16  +1||+2   (+1,+2,+3,+4,+5,+6,+7,+8,+9,+10,+11,+12,|+13|,|+14|,+15,+16)
1o6vA   0  16  +1||+2   (+1,+2,+3,+4,+5,+6,+7,+8,+9,+10,+11,+12,+13,|+14|,|+15|,+16)
1o6vA   0  16  +1||+2   (+1,+2,+3,+4,+5,+6,+7,+8,+9,+10,+11,+12,+13,+14,|+15|,|+16|)
1o7fA   1   3  +1|-3|+2   (|+1|,-3,|+2|)
1o7jC   0   8  +1||+2   (-8,+7,-6,+5,+4,+3,|+1|,|+2|)
1o7jC   1   8  +2|+1|+3   (|+2|,+1,|+3|,+4,+5,-6,+7,-8)
1o7jC   0   8  +1||+2   (+2,+1,|+3|,|+4|,+5,-6,+7,-8)
1o7jC   0   8  +1||+2   (+2,+1,+3,|+4|,|+5|,-6,+7,-8)
1o7jC   0   4  +1||+2   (|+1|,|+2|,+3,+4)
1o7jC   0   4  +1||+2   (+1,|+2|,|+3|,+4)
1o8xA   3   7  +2|-1,+5,+4|+3   (|+2|,-1,+5,+4,|+3|,-6,+7)
1o8xA   0   7  +1||+2   (+7,-6,|+3|,|+4|,+5,-1,+2)
1o98A   2   7  +1|+3,-4|+2   (+4,+3,+5,|+1|,+6,-7,|+2|)
1o98A   0   7  +1||+2   (+2,-7,+6,+1,+5,|+3|,|+4|)
1o98A   1   7  +2|+1|+3   (|+4|,+3,|+5|,+1,+6,-7,+2)
1o98A   1   7  +2|+1|+3   (+4,+3,|+5|,+1,|+6|,-7,+2)
1o98A   0   6  +1||+2   (+6,+5,+4,|+1|,|+2|,+3)
1o98A   0   6  +1||+2   (+3,+2,+1,|+4|,|+5|,+6)
1o9gA   0   7  +1||+2   (+6,-7,+5,+4,|+1|,|+2|,+3)
1o9gA   0   7  +1||+2   (+6,-7,+5,+4,+1,|+2|,|+3|)
1o9gA   2   7  +3|+2,+1|+4   (|+3|,+2,+1,|+4|,+5,-7,+6)
1o9gA   0   7  +1||+2   (+3,+2,+1,|+4|,|+5|,-7,+6)
1o9gA   1   7  +1|-3|+2   (+3,+2,+1,+4,|+5|,-7,|+6|)
1oa8B   3   7  +3|-2,+1,-5|+4   (|+3|,-2,+1,-7,|+4|,-5,-6)
1oaoC   0   6  +1||+2   (+6,+5,+4,|+1|,|+2|,+3)
1oaoC   0   6  +1||+2   (+6,+5,+4,+1,|+2|,|+3|)
1oaoC   2   6  +3|+2,+1|+4   (|+3|,+2,+1,|+4|,+5,+6)
1oaoC   0   6  +1||+2   (+3,+2,+1,|+4|,|+5|,+6)
1oaoC   0   6  +1||+2   (+3,+2,+1,+4,|+5|,|+6|)
1oaoC   1   3  +2|-1|+3   (|+2|,-1,|+3|)
1oaoC   1   4  +2|-1|+3   (+4,|+2|,-1,|+3|)
1oaoC   2   4  +3|-1,+2|+4   (|+3|,-1,+2,|+4|)
1ocyA   1   3  +1|-3|+2   (|+1|,-3,|+2|)
1odmA   0   8  +1||+2   (|+1|,|+2|,-7,+6,-8,+5,-4,+3)
1odmA   5   8  +1|-6,+5,-7,+4,-3|+2   (+1,|+2|,-7,+6,-8,+5,-4,|+3|)
1oeyB   2   5  +2|-1,-4|+3   (|+2|,-1,-5,|+3|,-4)
1oeyJ   2   5  +2|-1,-4|+3   (|+2|,-1,-5,|+3|,-4)
1oeyJ   1   5  +2|-1|+3   (|+4|,-3,|+5|,+1,-2)
1ofuY   2   5  +1|+4,+3|+2   (|+1|,+5,+4,|+2|,+3)
1ofuY   0   5  +1||+2   (+1,+5,+4,|+2|,|+3|)
1ofuY   1   5  +2|+1|+3   (|+3|,+2,|+4|,+5,+1)
1ofuY   0   5  +1||+2   (+3,+2,|+4|,|+5|,+1)
1ogdD   1   6  +1|+3|+2   (+4,+3,-6,|+1|,+5,|+2|)
1ogdD   3   6  +2|+4,+1,-5|+3   (|+2|,+5,+1,-6,|+3|,+4)
1ogdD   0   6  +1||+2   (+2,+5,+1,-6,|+3|,|+4|)
1ogdD   3   6  +3|+2,-5,+1|+4   (|+4|,+3,-6,+1,|+5|,+2)
1oi0D   1   5  +2|-1|+3   (|+2|,-1,|+3|,+4,-5)
1oi0D   0   5  +1||+2   (+2,-1,|+3|,|+4|,-5)
1oi2A   0   4  +1||+2   (|+3|,|+4|,-2,+1)
1oi2A   0   3  +1||+2   (+1,|+2|,|+3|)
1oi2A   3   6  +3|-2,+1,-5|+4   (|+3|,-2,+1,-6,|+4|,+5)
1oi2A   0   6  +1||+2   (+3,-2,+1,-6,|+4|,|+5|)
1oi7A   0   7  +1||+2   (+7,+6,+5,|+1|,|+2|,+4,-3)
1oi7A   2   7  +3|+2,+1|+4   (-3,|+4|,+2,+1,|+5|,+6,+7)
1oi7A   0   7  +1||+2   (-3,+4,+2,+1,|+5|,|+6|,+7)
1oi7A   0   7  +1||+2   (-3,+4,+2,+1,+5,|+6|,|+7|)
1oi7A   2   6  +2|-1,+4|+3   (|+2|,-1,+4,|+3|,+5,+6)
1oi7A   0   6  +1||+2   (+6,+5,|+3|,|+4|,-1,+2)
1oi7A   1   6  +2|+1|+3   (+2,-1,|+4|,+3,|+5|,+6)
1oi7A   0   6  +1||+2   (+2,-1,+4,+3,|+5|,|+6|)
1oisA   0   4  +1||+2   (+4,-3,|+1|,|+2|)
1oj5A   3   5  +2|-1,+5,-4|+3   (|+2|,-1,+5,-4,|+3|)
1oltA   0  12  +1||+2   (-12,+11,-10,+9,|+1|,|+2|,+3,+4,+5,+6,-8,+7)
1oltA   0  12  +1||+2   (-12,+11,-10,+9,+1,|+2|,|+3|,+4,+5,+6,-8,+7)
1oltA   0  12  +1||+2   (-12,+11,-10,+9,+1,+2,|+3|,|+4|,+5,+6,-8,+7)
1oltA   0  12  +1||+2   (-12,+11,-10,+9,+1,+2,+3,|+4|,|+5|,+6,-8,+7)
1oltA   0  12  +1||+2   (-12,+11,-10,+9,+1,+2,+3,+4,|+5|,|+6|,-8,+7)
1oltA   1  12  +1|-3|+2   (-12,+11,-10,+9,+1,+2,+3,+4,+5,|+6|,-8,|+7|)
1oltA   1   3  +1|-3|+2   (|+1|,-3,|+2|)
1olzB   2   4  +1|+4,-3|+2   (|+1|,+4,-3,|+2|)
1omzB   0   7  +1||+2   (+7,+5,-6,+4,|+1|,|+2|,+3)
1omzB   0   7  +1||+2   (+7,+5,-6,+4,+1,|+2|,|+3|)
1omzB   2   7  +3|+2,+1|+4   (|+3|,+2,+1,|+4|,-6,+5,+7)
1omzB   1   7  +1|-3|+2   (+3,+2,+1,|+4|,-6,|+5|,+7)
1onwA   2   4  +3|-2,+1|+4   (|+3|,-2,+1,|+4|)
1onwA   0   3  +1||+2   (|+1|,|+2|,+3)
1onwA   0   3  +1||+2   (+1,|+2|,|+3|)
1onwA   0   5  +1||+2   (|+1|,|+2|,+3,+4,+5)
1onwA   0   5  +1||+2   (+1,|+2|,|+3|,+4,+5)
1onwA   0   5  +1||+2   (+1,+2,|+3|,|+4|,+5)
1onwA   0   5  +1||+2   (+1,+2,+3,|+4|,|+5|)
1oo0A   3   6  +4|-3,+2,-1|+5   (|+4|,-3,+2,-1,|+5|,-6)
1oo0B   1   4  +2|-1|+3   (-2,|+3|,-1,|+4|)
1ooeB   0   8  +1||+2   (-8,+7,+6,+5,+4,|+1|,|+2|,+3)
1ooeB   0   8  +1||+2   (-8,+7,+6,+5,+4,+1,|+2|,|+3|)
1ooeB   2   8  +3|+2,+1|+4   (|+3|,+2,+1,|+4|,+5,+6,+7,-8)
1ooeB   0   8  +1||+2   (+3,+2,+1,|+4|,|+5|,+6,+7,-8)
1ooeB   0   8  +1||+2   (+3,+2,+1,+4,|+5|,|+6|,+7,-8)
1ooeB   0   8  +1||+2   (+3,+2,+1,+4,+5,|+6|,|+7|,-8)
1ow1A   3   8  +1|-3,+4,-5|+2   (|+4|,-6,+7,-8,|+5|,-2,+1,+3)
1oz9A   0   4  +1||+2   (|+1|,|+2|,+4,-3)
1p1jA   0   5  +1||+2   (+5,+4,+3,|+1|,|+2|)
1p1jA   1   5  +2|+1|+3   (|+2|,+1,|+3|,+4,+5)
1p1jA   0   5  +1||+2   (+2,+1,|+3|,|+4|,+5)
1p1jA   0   5  +1||+2   (+2,+1,+3,|+4|,|+5|)
1p1jA   0   4  +1||+2   (+4,-3,|+1|,|+2|)
1p1mA   0   8  +1||+2   (|+1|,|+2|,+3,+4,+5,+6,+7,+8)
1p1mA   0   8  +1||+2   (+1,|+2|,|+3|,+4,+5,+6,+7,+8)
1p1mA   0   8  +1||+2   (+1,+2,|+3|,|+4|,+5,+6,+7,+8)
1p1mA   0   8  +1||+2   (+1,+2,+3,|+4|,|+5|,+6,+7,+8)
1p1mA   0   8  +1||+2   (+1,+2,+3,+4,|+5|,|+6|,+7,+8)
1p1mA   0   8  +1||+2   (+1,+2,+3,+4,+5,|+6|,|+7|,+8)
1p1mA   0   8  +1||+2   (+1,+2,+3,+4,+5,+6,|+7|,|+8|)
1p1xB   0   8  +1||+2   (+8,|+1|,|+2|,+3,+4,+5,+6,+7)
1p1xB   0   8  +1||+2   (+8,+1,|+2|,|+3|,+4,+5,+6,+7)
1p1xB   0   8  +1||+2   (+8,+1,+2,|+3|,|+4|,+5,+6,+7)
1p1xB   0   8  +1||+2   (+8,+1,+2,+3,|+4|,|+5|,+6,+7)
1p1xB   0   8  +1||+2   (+8,+1,+2,+3,+4,|+5|,|+6|,+7)
1p1xB   0   8  +1||+2   (+8,+1,+2,+3,+4,+5,|+6|,|+7|)
1p1xB   6   8  +7|+6,+5,+4,+3,+2,+1|+8   (|+7|,+6,+5,+4,+3,+2,+1,|+8|)
1p3dB   0   5  +1||+2   (+5,+4,|+1|,|+2|,+3)
1p3dB   0   5  +1||+2   (+5,+4,+1,|+2|,|+3|)
1p3dB   2   5  +3|+2,+1|+4   (|+3|,+2,+1,|+4|,+5)
1p3dB   0   5  +1||+2   (+3,+2,+1,|+4|,|+5|)
1p3dB   1  10  +1|+3|+2   (+10,-9,+8,+7,+6,+5,|+1|,+4,|+2|,-3)
1p3dB   1  10  +2|+1|+3   (-3,+2,|+4|,+1,|+5|,+6,+7,+8,-9,+10)
1p3dB   0  10  +1||+2   (-3,+2,+4,+1,|+5|,|+6|,+7,+8,-9,+10)
1p3dB   0  10  +1||+2   (-3,+2,+4,+1,+5,|+6|,|+7|,+8,-9,+10)
1p3dB   0  10  +1||+2   (-3,+2,+4,+1,+5,+6,|+7|,|+8|,-9,+10)
1p3dB   1   6  +1|+3|+2   (-1,|+2|,+6,|+3|,+4,+5)
1p3dB   0   6  +1||+2   (-1,+2,+6,|+3|,|+4|,+5)
1p3hD   3   6  +3|-2,+1,-5|+4   (-6,|+3|,-2,+1,-5,|+4|)
1p3hD   3   6  +4|-1,+2,-3|+5   (-4,|+5|,-1,+2,-3,|+6|)
1p4xA   1   3  +1|-3|+2   (|+1|,-3,|+2|)
1p57A   0   5  +1||+2   (+1,-2,|+3|,|+4|,-5)
1p5zB   1   5  +1|+3|+2   (+5,+4,|+1|,+3,|+2|)
1p5zB   0   5  +1||+2   (|+2|,|+3|,+1,+4,+5)
1p5zB   1   5  +2|+1|+3   (+2,|+3|,+1,|+4|,+5)
1p5zB   0   5  +1||+2   (+2,+3,+1,|+4|,|+5|)
1p6oB   1   5  +2|-1|+3   (|+2|,-1,|+3|,+4,+5)
1p6oB   0   5  +1||+2   (+2,-1,|+3|,|+4|,+5)
1p6oB   0   5  +1||+2   (+2,-1,+3,|+4|,|+5|)
1p90A   2   5  +3|-2,+1|+4   (|+3|,-2,+1,|+4|,+5)
1p90A   0   5  +1||+2   (+3,-2,+1,|+4|,|+5|)
1p9yB   1   4  +1|-3|+2   (-1,|+2|,-4,|+3|)
1pbjA   0   3  +1||+2   (|+1|,|+2|,-3)
1pdoA   0   4  +1||+2   (+4,+3,|+1|,|+2|)
1pdoA   1   4  +2|+1|+3   (|+2|,+1,|+3|,+4)
1pdoA   0   4  +1||+2   (+2,+1,|+3|,|+4|)
1peaA   0   5  +1||+2   (+5,+4,+3,|+1|,|+2|)
1peaA   1   5  +2|+1|+3   (|+2|,+1,|+3|,+4,+5)
1peaA   0   5  +1||+2   (+2,+1,|+3|,|+4|,+5)
1peaA   0   5  +1||+2   (+2,+1,+3,|+4|,|+5|)
1peaA   0   7  +1||+2   (+7,-6,+5,+4,+3,|+1|,|+2|)
1peaA   1   7  +2|+1|+3   (|+2|,+1,|+3|,+4,+5,-6,+7)
1peaA   0   7  +1||+2   (+2,+1,|+3|,|+4|,+5,-6,+7)
1peaA   0   7  +1||+2   (+2,+1,+3,|+4|,|+5|,-6,+7)
1pf5A   1   6  +1|-3|+2   (+1,-2,|+3|,-6,|+4|,+5)
1pf5A   0   6  +1||+2   (+1,-2,+3,-6,|+4|,|+5|)
1pixA   0   7  +1||+2   (+1,-2,|+3|,|+4|,+5,+6,+7)
1pixA   0   7  +1||+2   (+1,-2,+3,|+4|,|+5|,+6,+7)
1pixA   0   7  +1||+2   (+1,-2,+3,+4,|+5|,|+6|,+7)
1pixA   0   6  +1||+2   (+1,-2,|+3|,|+4|,+5,+6)
1pixA   0   6  +1||+2   (+1,-2,+3,|+4|,|+5|,+6)
1pixA   0   6  +1||+2   (+1,-2,+3,+4,|+5|,|+6|)
1pkhB   0   3  +1||+2   (-3,|+1|,|+2|)
1pn0D   0   5  +1||+2   (-4,+5,+3,|+1|,|+2|)
1pn0D   1   7  +2|-1|+3   (-2,+1,+4,-5,|+6|,-3,|+7|)
1pn0D   3   7  +2|-1,+5,+4|+3   (|+2|,-1,+5,+4,|+3|,-6,+7)
1pn0D   0   7  +1||+2   (+7,-6,|+3|,|+4|,+5,-1,+2)
1pn0D   0   7  +1||+2   (+7,-6,+3,|+4|,|+5|,-1,+2)
1poiD   0   7  +1||+2   (+7,-6,+5,+4,+3,|+1|,|+2|)
1poiD   1   7  +2|+1|+3   (|+2|,+1,|+3|,+4,+5,-6,+7)
1poiD   0   7  +1||+2   (+2,+1,|+3|,|+4|,+5,-6,+7)
1poiD   0   7  +1||+2   (+2,+1,+3,|+4|,|+5|,-6,+7)
1pp7U   1   4  +1|-3|+2   (-1,|+2|,-4,|+3|)
1ppjO   1   6  +1|-3|+2   (+1,-2,-6,|+3|,-5,|+4|)
1ppjO   1   6  +2|-1|+3   (-4,|+5|,-3,|+6|,+2,-1)
1ppjO   1   5  +1|-3|+2   (-1,-5,|+2|,-4,|+3|)
1ppjO   1   5  +2|-1|+3   (-3,|+4|,-2,|+5|,+1)
1pswA   0   5  +1||+2   (+5,+4,|+1|,|+2|,+3)
1pswA   0   5  +1||+2   (+5,+4,+1,|+2|,|+3|)
1pswA   2   5  +3|+2,+1|+4   (|+3|,+2,+1,|+4|,+5)
1pswA   0   6  +1||+2   (+6,+5,+4,|+1|,|+2|,+3)
1pswA   0   6  +1||+2   (+6,+5,+4,+1,|+2|,|+3|)
1pswA   2   6  +3|+2,+1|+4   (|+3|,+2,+1,|+4|,+5,+6)
1pswA   0   6  +1||+2   (+3,+2,+1,|+4|,|+5|,+6)
1pswA   0   6  +1||+2   (+3,+2,+1,+4,|+5|,|+6|)
1pv5A   3  10  +4|-3,+2,-1|+5   (|+5|,-4,+3,-2,|+6|,-1,+7,-8,+9,-10)
1pvmB   0   3  +1||+2   (|+1|,|+2|,-3)
1pvmB   0   3  +1||+2   (|+1|,|+2|,-3)
1pyaF   1   5  +2|-1|+3   (|+4|,-3,|+5|,+2,-1)
1pytA   1   4  +1|-3|+2   (-4,|+1|,-3,|+2|)
1pytA   1   4  +2|-1|+3   (-2,|+3|,-1,|+4|)
1pz4A   2   5  +3|-2,+1|+4   (|+3|,-2,+1,|+4|,-5)
1q0pA   0   6  +1||+2   (+6,+5,+4,|+1|,|+2|,-3)
1q0pA   0   6  +1||+2   (-3,+2,+1,|+4|,|+5|,+6)
1q0pA   0   6  +1||+2   (-3,+2,+1,+4,|+5|,|+6|)
1q0rA   0   8  +1||+2   (+8,+7,+6,+5,|+3|,|+4|,-2,+1)
1q0rA   1   8  +2|+1|+3   (+1,-2,|+4|,+3,|+5|,+6,+7,+8)
1q0rA   0   8  +1||+2   (+1,-2,+4,+3,|+5|,|+6|,+7,+8)
1q0rA   0   8  +1||+2   (+1,-2,+4,+3,+5,|+6|,|+7|,+8)
1q0rA   0   8  +1||+2   (+1,-2,+4,+3,+5,+6,|+7|,|+8|)
1q15C   1   6  +1|-3|+2   (-6,+4,-5,|+1|,-3,|+2|)
1q15C   1   6  +2|-1|+3   (-2,+3,-1,|+5|,-4,|+6|)
1q15C   0   5  +1||+2   (+5,+4,|+1|,|+2|,+3)
1q15C   0   5  +1||+2   (+5,+4,+1,|+2|,|+3|)
1q15C   2   5  +3|+2,+1|+4   (|+3|,+2,+1,|+4|,+5)
1q15C   0   5  +1||+2   (+3,+2,+1,|+4|,|+5|)
1q5yC   1   4  +1|-3|+2   (-4,|+1|,-3,|+2|)
1q5yC   1   4  +2|-1|+3   (-2,|+3|,-1,|+4|)
1q67A   5   7  +4|-3,+2,-1,+7,-6|+5   (|+4|,-3,+2,-1,+7,-6,|+5|)
1q6zA   0   6  +1||+2   (+5,+6,+4,+3,|+1|,|+2|)
1q6zA   1   6  +2|+1|+3   (|+2|,+1,|+3|,+4,+6,+5)
1q6zA   0   6  +1||+2   (+2,+1,|+3|,|+4|,+6,+5)
1q6zA   0   6  +1||+2   (+6,+5,+4,|+1|,|+2|,+3)
1q6zA   0   6  +1||+2   (+6,+5,+4,+1,|+2|,|+3|)
1q6zA   2   6  +3|+2,+1|+4   (|+3|,+2,+1,|+4|,+5,+6)
1q6zA   0   6  +1||+2   (+3,+2,+1,|+4|,|+5|,+6)
1q6zA   0   6  +1||+2   (+3,+2,+1,+4,|+5|,|+6|)
1q6zA   0   6  +1||+2   (+2,+1,|+3|,|+4|,+6,+5)
1q6zA   1   6  +1|+3|+2   (+2,+1,+3,|+4|,+6,|+5|)
1q6zA   0   6  +1||+2   (|+5|,|+6|,+4,+3,+1,+2)
1q74D   0   7  +1||+2   (+6,-7,+5,+4,|+1|,|+2|,+3)
1q74D   0   7  +1||+2   (+3,+2,+1,|+4|,|+5|,-7,+6)
1q74D   1   7  +1|-3|+2   (+3,+2,+1,+4,|+5|,-7,|+6|)
1q7eA   0   6  +1||+2   (+6,+5,+4,|+1|,|+2|,+3)
1q7eA   0   6  +1||+2   (+6,+5,+4,+1,|+2|,|+3|)
1q7eA   2   6  +3|+2,+1|+4   (|+3|,+2,+1,|+4|,+5,+6)
1q7eA   0   6  +1||+2   (+3,+2,+1,|+4|,|+5|,+6)
1q7eA   0   6  +1||+2   (+3,+2,+1,+4,|+5|,|+6|)
1q7lC   0   5  +1||+2   (+5,|+3|,|+4|,-2,+1)
1q7lC   1   5  +2|+1|+3   (+1,-2,|+4|,+3,|+5|)
1q8bA   1   4  +1|-3|+2   (-4,|+1|,-3,|+2|)
1q8bA   1   4  +2|-1|+3   (-2,|+3|,-1,|+4|)
1q9uB   3   5  +1|-5,+4,-3|+2   (|+1|,-5,+4,-3,|+2|)
1qamA   0   7  +1||+2   (+6,-7,+5,+4,|+1|,|+2|,+3)
1qamA   0   7  +1||+2   (+6,-7,+5,+4,+1,|+2|,|+3|)
1qamA   2   7  +3|+2,+1|+4   (|+3|,+2,+1,|+4|,+5,-7,+6)
1qamA   0   7  +1||+2   (+3,+2,+1,|+4|,|+5|,-7,+6)
1qamA   1   7  +1|-3|+2   (+3,+2,+1,+4,|+5|,-7,|+6|)
1qcsA   1   4  +1|-3|+2   (+4,|+1|,-3,|+2|)
1qd1B   1   4  +1|-3|+2   (-4,|+1|,-3,|+2|)
1qd1B   1   4  +2|-1|+3   (-2,|+3|,-1,|+4|)
1qfjC   0   5  +1||+2   (+5,+4,|+1|,|+2|,+3)
1qfjC   0   5  +1||+2   (+5,+4,+1,|+2|,|+3|)
1qfjC   2   5  +3|+2,+1|+4   (|+3|,+2,+1,|+4|,+5)
1qg8A   0   7  +1||+2   (+7,+5,-6,+4,|+1|,|+2|,+3)
1qg8A   0   7  +1||+2   (+7,+5,-6,+4,+1,|+2|,|+3|)
1qg8A   2   7  +3|+2,+1|+4   (|+3|,+2,+1,|+4|,-6,+5,+7)
1qhlA   1   6  +2|-1|+3   (|+2|,-1,|+3|,-4,+5,-6)
1qhxA   1   5  +1|+3|+2   (+5,+4,|+1|,+3,|+2|)
1qhxA   0   5  +1||+2   (|+2|,|+3|,+1,+4,+5)
1qhxA   1   5  +2|+1|+3   (+2,|+3|,+1,|+4|,+5)
1qhxA   0   5  +1||+2   (+2,+3,+1,|+4|,|+5|)
1qlwA   0   8  +1||+2   (+8,+7,+6,+5,|+3|,|+4|,-2,+1)
1qlwA   1   8  +2|+1|+3   (+1,-2,|+4|,+3,|+5|,+6,+7,+8)
1qlwA   0   8  +1||+2   (+1,-2,+4,+3,|+5|,|+6|,+7,+8)
1qlwA   0   8  +1||+2   (+1,-2,+4,+3,+5,|+6|,|+7|,+8)
1qlwA   0   8  +1||+2   (+1,-2,+4,+3,+5,+6,|+7|,|+8|)
1qmpD   0   5  +1||+2   (+5,+4,+3,|+1|,|+2|)
1qmpD   1   5  +2|+1|+3   (|+2|,+1,|+3|,+4,+5)
1qmpD   0   5  +1||+2   (+2,+1,|+3|,|+4|,+5)
1qmpD   0   5  +1||+2   (+2,+1,+3,|+4|,|+5|)
1qnaB   3  10  +1|-5,+4,-3|+2   (-7,+8,-9,+10,-6,|+1|,-5,+4,-3,|+2|)
1qnaB   1  10  +2|-1|+3   (-2,+3,-4,|+5|,-1,|+6|,-10,+9,-8,+7)
1qnrA   0   4  +1||+2   (|+2|,|+3|,+4,+1)
1qnrA   0   4  +1||+2   (+2,|+3|,|+4|,+1)
1qnrA   0   5  +1||+2   (+1,+2,|+3|,|+4|,+5)
1qo0D   0   5  +1||+2   (+5,+4,+3,|+1|,|+2|)
1qo0D   1   5  +2|+1|+3   (|+2|,+1,|+3|,+4,+5)
1qo0D   0   5  +1||+2   (+2,+1,|+3|,|+4|,+5)
1qo0D   0   5  +1||+2   (+2,+1,+3,|+4|,|+5|)
1qq5A   0   6  +1||+2   (+6,+5,+4,|+1|,|+2|,+3)
1qq5A   0   6  +1||+2   (+6,+5,+4,+1,|+2|,|+3|)
1qq5A   2   6  +3|+2,+1|+4   (|+3|,+2,+1,|+4|,+5,+6)
1qq5A   0   6  +1||+2   (+3,+2,+1,|+4|,|+5|,+6)
1qq5A   0   6  +1||+2   (+3,+2,+1,+4,|+5|,|+6|)
1qqrC   2   5  +2|-1,-4|+3   (|+2|,-1,-5,|+3|,-4)
1qr0A   1   4  +1|-3|+2   (+4,|+1|,-3,|+2|)
1qr0A   1   3  +1|-3|+2   (|+1|,-3,|+2|)
1qstA   0   6  +1||+2   (-1,+2,-3,|+4|,|+5|,-6)
1qv9A   0   6  +1||+2   (+6,+5,+4,+3,|+1|,|+2|)
1qv9A   1   6  +2|+1|+3   (|+2|,+1,|+3|,+4,+5,+6)
1qv9A   0   6  +1||+2   (+2,+1,|+3|,|+4|,+5,+6)
1qv9A   0   6  +1||+2   (+2,+1,+3,|+4|,|+5|,+6)
1qv9A   0   6  +1||+2   (+2,+1,+3,+4,|+5|,|+6|)
1qw2A   0   6  +1||+2   (-1,+2,-3,|+4|,|+5|,-6)
1qw9B   0   8  +1||+2   (+1,|+2|,|+3|,+4,+5,+6,+7,+8)
1qw9B   0   8  +1||+2   (+1,+2,|+3|,|+4|,+5,+6,+7,+8)
1qw9B   0   8  +1||+2   (+1,+2,+3,|+4|,|+5|,+6,+7,+8)
1qw9B   0   8  +1||+2   (+1,+2,+3,+4,|+5|,|+6|,+7,+8)
1qw9B   0   8  +1||+2   (+1,+2,+3,+4,+5,|+6|,|+7|,+8)
1qw9B   0   8  +1||+2   (+1,+2,+3,+4,+5,+6,|+7|,|+8|)
1qwgA   0   8  +1||+2   (+4,+5,+6,+7,+8,|+1|,|+2|,+3)
1qwgA   0   8  +1||+2   (+4,+5,+6,+7,+8,+1,|+2|,|+3|)
1qwgA   6   8  +3|+2,+1,+8,+7,+6,+5|+4   (|+3|,+2,+1,+8,+7,+6,+5,|+4|)
1qwgA   0   8  +1||+2   (|+4|,|+5|,+6,+7,+8,+1,+2,+3)
1qwgA   0   8  +1||+2   (+4,|+5|,|+6|,+7,+8,+1,+2,+3)
1qwgA   0   8  +1||+2   (+4,+5,|+6|,|+7|,+8,+1,+2,+3)
1qwgA   0   8  +1||+2   (+4,+5,+6,|+7|,|+8|,+1,+2,+3)
1qyiA   0   6  +1||+2   (+6,+5,+4,|+1|,|+2|,+3)
1qyiA   0   6  +1||+2   (+3,+2,+1,|+4|,|+5|,+6)
1qyiA   0   6  +1||+2   (+3,+2,+1,+4,|+5|,|+6|)
1qysA   1   5  +2|-1|+3   (|+2|,-1,|+3|,-5,+4)
1qysA   1   5  +1|-3|+2   (+2,-1,|+3|,-5,|+4|)
1r0mD   0   7  +1||+2   (|+1|,|+2|,+3,+4,+5,+6,+7)
1r0mD   0   7  +1||+2   (+1,|+2|,|+3|,+4,+5,+6,+7)
1r0mD   0   7  +1||+2   (+1,+2,+3,+4,|+5|,|+6|,+7)
1r0mD   0   7  +1||+2   (+1,+2,+3,+4,+5,|+6|,|+7|)
1r6dA   0   7  +1||+2   (+7,+6,+5,+4,|+1|,|+2|,+3)
1r6dA   0   7  +1||+2   (+7,+6,+5,+4,+1,|+2|,|+3|)
1r6dA   2   7  +3|+2,+1|+4   (|+3|,+2,+1,|+4|,+5,+6,+7)
1r6dA   0   7  +1||+2   (+3,+2,+1,|+4|,|+5|,+6,+7)
1r6dA   0   7  +1||+2   (+3,+2,+1,+4,|+5|,|+6|,+7)
1r6dA   0   3  +1||+2   (|+1|,|+2|,-3)
1r6wA   0   6  +1||+2   (|+1|,|+2|,+3,+4,+5,+6)
1r6wA   0   6  +1||+2   (+1,|+2|,|+3|,+4,+5,+6)
1r6wA   0   6  +1||+2   (+1,+2,|+3|,|+4|,+5,+6)
1r6wA   0   6  +1||+2   (+1,+2,+3,|+4|,|+5|,+6)
1r6wA   0   6  +1||+2   (+1,+2,+3,+4,|+5|,|+6|)
1r6xA   0   5  +1||+2   (+5,+4,|+1|,|+2|,+3)
1r6xA   0   5  +1||+2   (+5,+4,+1,|+2|,|+3|)
1r6xA   2   5  +3|+2,+1|+4   (|+3|,+2,+1,|+4|,+5)
1r6xA   0   5  +1||+2   (+3,+2,+1,|+4|,|+5|)
1r89A   2   5  +1|+4,-3|+2   (-1,|+2|,+5,-4,|+3|)
1r89A   1   4  +1|-3|+2   (-4,|+1|,-3,|+2|)
1r89A   1   3  +1|-3|+2   (|+1|,-3,|+2|)
1r8eA   5   8  +1|-5,+7,-6,+3,-4|+2   (|+1|,-6,+8,-7,+3,-4,|+2|,-5)
1r8eA   1   8  +1|-3|+2   (-5,|+2|,-4,|+3|,-7,+8,-6,+1)
1r8eA   1   8  +2|-1|+3   (-1,+6,-8,+7,-3,|+4|,-2,|+5|)
1r8eA   5   8  +4|-1,+3,-2,+6,-7|+5   (|+5|,-2,+4,-3,+7,-8,|+6|,-1)
1r8eA   1   8  +1|-3|+2   (-1,|+6|,-8,|+7|,-3,+4,-2,+5)
1r9wA   1   5  +1|-3|+2   (-4,|+1|,-3,|+2|,-5)
1r9wA   1   5  +2|-1|+3   (+5,-2,|+3|,-1,|+4|)
1r9wA   3   5  +4|-1,+3,-2|+5   (|+4|,-1,+3,-2,|+5|)
1ra0A   2   4  +3|-2,+1|+4   (|+3|,-2,+1,|+4|)
1ra0A   0   8  +1||+2   (|+1|,|+2|,+3,+4,+5,+6,+7,+8)
1ra0A   0   8  +1||+2   (+1,|+2|,|+3|,+4,+5,+6,+7,+8)
1ra0A   0   8  +1||+2   (+1,+2,+3,+4,|+5|,|+6|,+7,+8)
1ra0A   0   8  +1||+2   (+1,+2,+3,+4,+5,|+6|,|+7|,+8)
1ra0A   0   8  +1||+2   (+1,+2,+3,+4,+5,+6,|+7|,|+8|)
1rcqA   0   7  +1||+2   (+1,|+2|,|+3|,+4,+5,+6,+7)
1rcqA   0   7  +1||+2   (+1,+2,|+3|,|+4|,+5,+6,+7)
1rcqA   0   7  +1||+2   (+1,+2,+3,|+4|,|+5|,+6,+7)
1rcqA   0   7  +1||+2   (+1,+2,+3,+4,|+5|,|+6|,+7)
1reqB   0   5  +1||+2   (+5,+4,+3,|+1|,|+2|)
1reqB   1   5  +2|+1|+3   (|+2|,+1,|+3|,+4,+5)
1reqB   0   5  +1||+2   (+2,+1,|+3|,|+4|,+5)
1rf6C   1   4  +1|-3|+2   (+1,|+2|,-4,|+3|)
1rf6C   1   4  +1|-3|+2   (+4,|+1|,-3,|+2|)
1rf6C   1   4  +1|-3|+2   (+1,|+2|,-4,|+3|)
1rf6C   0   4  +1||+2   (|+1|,|+2|,-4,+3)
1rf6C   1   4  +1|-3|+2   (+1,|+2|,-4,|+3|)
1rf6C   1   4  +1|-3|+2   (+1,|+2|,-4,|+3|)
1rfeA   5   7  +2|-1,+5,-6,+7,-4|+3   (|+2|,-1,+5,-6,+7,-4,|+3|)
1ri5A   0   7  +1||+2   (+6,-7,+5,+4,|+1|,|+2|,+3)
1ri5A   0   7  +1||+2   (+6,-7,+5,+4,+1,|+2|,|+3|)
1ri5A   2   7  +3|+2,+1|+4   (|+3|,+2,+1,|+4|,+5,-7,+6)
1ri5A   0   7  +1||+2   (+3,+2,+1,|+4|,|+5|,-7,+6)
1rifA   2   4  +3|-2,+1|+4   (|+3|,-2,+1,|+4|)
1rifA   2   7  +1|+4,+3|+2   (+7,|+1|,+6,+5,|+2|,+4,+3)
1rifA   1   7  +1|+3|+2   (+7,+1,+6,+5,|+2|,+4,|+3|)
1rifA   0   7  +1||+2   (|+3|,|+4|,+2,+5,+6,+1,+7)
1rifA   1   7  +2|+1|+3   (+3,|+4|,+2,|+5|,+6,+1,+7)
1rifA   0   7  +1||+2   (+3,+4,+2,|+5|,|+6|,+1,+7)
1rjdA   0   8  +1||+2   (+7,-8,+6,+5,|+1|,|+2|,+4,-3)
1rjdA   2   8  +3|+2,+1|+4   (-3,|+4|,+2,+1,|+5|,+6,-8,+7)
1rjdA   0   8  +1||+2   (-3,+4,+2,+1,|+5|,|+6|,-8,+7)
1rjdA   1   8  +1|-3|+2   (-3,+4,+2,+1,+5,|+6|,-8,|+7|)
1rk6A   2   4  +3|-2,+1|+4   (|+3|,-2,+1,|+4|)
1rk6A   0   3  +1||+2   (|+1|,|+2|,+3)
1rk6A   0   3  +1||+2   (+1,|+2|,|+3|)
1rk6A   0   6  +1||+2   (+1,|+2|,|+3|,+4,+5,+6)
1rk6A   0   6  +1||+2   (+1,+2,|+3|,|+4|,+5,+6)
1rk6A   0   6  +1||+2   (+1,+2,+3,|+4|,|+5|,+6)
1rk6A   1   3  +1|-3|+2   (|+1|,-3,|+2|)
1rkiA   1   4  +1|-3|+2   (-4,|+1|,-3,|+2|)
1rkiA   1   4  +2|-1|+3   (-2,|+3|,-1,|+4|)
1rkiA   1   3  +1|-3|+2   (|+1|,-3,|+2|)
1rkqB   0   5  +1||+2   (+5,+4,+3,|+1|,|+2|)
1rkqB   0   5  +1||+2   (+2,+1,|+3|,|+4|,+5)
1rkqB   0   6  +1||+2   (+5,-6,+4,-1,|+2|,|+3|)
1rkqB   2   6  +3|+2,-1|+4   (|+3|,+2,-1,|+4|,-6,+5)
1rkqB   1   6  +1|-3|+2   (+3,+2,-1,|+4|,-6,|+5|)
1rkuB   0   6  +1||+2   (+6,+5,+4,|+1|,|+2|,+3)
1rkuB   0   6  +1||+2   (+3,+2,+1,|+4|,|+5|,+6)
1rl0A   0   6  +1||+2   (|+1|,|+2|,-3,+4,-5,-6)
1rl0A   0   6  +1||+2   (-1,-2,+3,-4,|+5|,|+6|)
1rl6A   1   4  +2|-1|+3   (-2,|+3|,-1,|+4|)
1rliB   0   5  +1||+2   (+5,+4,+3,|+1|,|+2|)
1rliB   1   5  +2|+1|+3   (|+2|,+1,|+3|,+4,+5)
1rliB   0   5  +1||+2   (+2,+1,|+3|,|+4|,+5)
1rliB   0   5  +1||+2   (+2,+1,+3,|+4|,|+5|)
1rlzA   0   6  +1||+2   (+6,+5,+4,|+1|,|+2|,+3)
1rlzA   0   6  +1||+2   (+3,+2,+1,|+4|,|+5|,+6)
1rlzA   0   6  +1||+2   (+3,+2,+1,+4,|+5|,|+6|)
1rmgA   0  13  +1||+2   (|+1|,|+2|,+3,+4,+5,+6,+7,+8,+9,+10,+11,+12,+13)
1ro2A   1   5  +1|-3|+2   (-4,|+1|,-3,|+2|,-5)
1ro2A   1   5  +2|-1|+3   (+5,-2,|+3|,-1,|+4|)
1ro7C   0   7  +1||+2   (+7,+6,|+1|,|+2|,+3,+4,+5)
1ro7C   0   7  +1||+2   (+7,+6,+1,|+2|,|+3|,+4,+5)
1ro7C   0   7  +1||+2   (+7,+6,+1,+2,|+3|,|+4|,+5)
1ro7C   0   7  +1||+2   (+5,+4,+3,+2,+1,|+6|,|+7|)
1rp0A   0   6  +1||+2   (-5,+6,+4,|+1|,|+2|,+3)
1rsgB   0   5  +1||+2   (+5,+4,|+1|,|+2|,+3)
1rtqA   0   6  +1||+2   (+6,+5,|+3|,|+4|,-2,+1)
1rtqA   1   6  +2|+1|+3   (+1,-2,|+4|,+3,|+5|,+6)
1rtqA   0   3  +1||+2   (-3,|+1|,|+2|)
1rv9A   0   6  +1||+2   (|+1|,|+2|,-4,+3,-5,-6)
1rv9A   1   6  +2|-1|+3   (-1,-2,|+4|,-3,|+5|,+6)
1ry9C   1   6  +1|-3|+2   (-1,+2,-3,|+4|,-6,|+5|)
1ryiB   0   6  +1||+2   (-5,+6,+4,|+1|,|+2|,+3)
1ryiB   1   8  +1|-3|+2   (+8,-4,+7,-6,+5,|+1|,-3,|+2|)
1ryiB   1   8  +2|-1|+3   (+2,-3,+1,+5,-6,|+7|,-4,|+8|)
1ryoA   1   4  +2|-1|+3   (-1,|+3|,-2,|+4|)
1rz3A   1   5  +1|+3|+2   (+5,+4,|+1|,+3,|+2|)
1rz3A   0   5  +1||+2   (|+2|,|+3|,+1,+4,+5)
1rz3A   1   5  +2|+1|+3   (+2,|+3|,+1,|+4|,+5)
1s12D   1   5  +1|-3|+2   (-5,-1,|+2|,-4,|+3|)
1s12D   2   5  +3|-2,+1|+4   (-3,|+4|,-2,+1,|+5|)
1s21A   3   8  +1|-3,+5,-4|+2   (+8,-5,|+1|,-4,+7,-6,|+2|,-3)
1s21A   3   8  +2|-1,+4,-5|+3   (|+3|,-2,+6,-7,|+4|,-1,+5,-8)
1s21A   1   8  +2|-1|+3   (+3,-2,+6,-7,|+4|,-1,|+5|,-8)
1s21A   3   8  +3|-1,+2,-5|+4   (-8,|+5|,-1,+4,-7,|+6|,-2,+3)
1s2oA   0   8  +1||+2   (+8,+7,+6,|+1|,|+2|,+3,-4,+5)
1s2oA   0   8  +1||+2   (+8,+7,+6,+1,|+2|,|+3|,-4,+5)
1s2oA   0   8  +1||+2   (+5,-4,+3,+2,+1,|+6|,|+7|,+8)
1s2oA   0   8  +1||+2   (+5,-4,+3,+2,+1,+6,|+7|,|+8|)
1s2oA   1   4  +1|-3|+2   (-1,|+2|,-4,|+3|)
1s3cA   0   4  +1||+2   (+4,-3,|+1|,|+2|)
1s4cC   3   6  +2|-5,+1,-4|+3   (-5,|+2|,-6,+1,-4,|+3|)
1s4cC   3   6  +3|-1,+5,-2|+4   (-3,|+4|,-1,+6,-2,|+5|)
1s5uF   3   5  +1|-3,+4,-5|+2   (|+1|,-3,+4,-5,|+2|)
1s7iA   1   4  +1|-3|+2   (-4,|+1|,-3,|+2|)
1s7iA   1   4  +2|-1|+3   (-2,|+3|,-1,|+4|)
1s98B   2   4  +2|-1,-4|+3   (|+2|,-1,-4,|+3|)
1s99A   1   8  +1|-3|+2   (-6,+7,-5,+8,-4,|+1|,-3,|+2|)
1s99A   1   8  +2|-1|+3   (-2,|+3|,-1,|+4|,-8,+5,-7,+6)
1s99A   1   8  +1|-3|+2   (-2,+3,-1,|+4|,-8,|+5|,-7,+6)
1s99A   1   8  +1|-3|+2   (-2,+3,-1,+4,-8,|+5|,-7,|+6|)
1s99A   1   8  +2|-1|+3   (-6,|+7|,-5,|+8|,-4,+1,-3,+2)
1s9rA   0   3  +1||+2   (-3,|+1|,|+2|)
1s9rA   0   3  +1||+2   (-1,|+2|,|+3|)
1s9rA   0   5  +1||+2   (-1,|+2|,|+3|,-4,+5)
1sazA   2   7  +3|-2,+1|+4   (|+3|,-2,+1,|+4|,+6,-5,-7)
1sazA   0   5  +1||+2   (+3,-2,+1,|+4|,|+5|)
1sbyB   0   8  +1||+2   (-8,+7,+6,+5,+4,|+1|,|+2|,+3)
1sbyB   0   8  +1||+2   (-8,+7,+6,+5,+4,+1,|+2|,|+3|)
1sbyB   2   8  +3|+2,+1|+4   (|+3|,+2,+1,|+4|,+5,+6,+7,-8)
1sbyB   0   8  +1||+2   (+3,+2,+1,|+4|,|+5|,+6,+7,-8)
1sbyB   0   8  +1||+2   (+3,+2,+1,+4,|+5|,|+6|,+7,-8)
1sbyB   0   8  +1||+2   (+3,+2,+1,+4,+5,|+6|,|+7|,-8)
1sd4B   1   3  +1|-3|+2   (|+1|,-3,|+2|)
1sdoA   0   5  +1||+2   (-2,|+3|,|+4|,+5,-1)
1sdoA   0   5  +1||+2   (-2,+3,|+4|,|+5|,-1)
1sefA   1   8  +1|-3|+2   (+3,-4,|+5|,-8,|+6|,-7,+2,-1)
1seiB   1   3  +1|-3|+2   (|+1|,-3,|+2|)
1senA   0   3  +1||+2   (-3,|+1|,|+2|)
1sfuA   1   3  +1|-3|+2   (|+1|,-3,|+2|)
1sg4C   0   6  +1||+2   (-1,|+2|,|+3|,+4,+5,+6)
1sg4C   0   6  +1||+2   (-1,+2,|+3|,|+4|,+5,+6)
1sg4C   0   6  +1||+2   (-1,+2,+3,|+4|,|+5|,+6)
1sg4C   0   6  +1||+2   (-1,+2,+3,+4,|+5|,|+6|)
1sg6B   3   7  +1|+5,+4,+3|+2   (-1,|+2|,+7,+6,+5,|+3|,+4)
1sg6B   0   7  +1||+2   (-1,+2,+7,+6,+5,|+3|,|+4|)
1sg6B   1   7  +2|+1|+3   (|+4|,+3,|+5|,+6,+7,+2,-1)
1sg6B   0   7  +1||+2   (+4,+3,|+5|,|+6|,+7,+2,-1)
1sg6B   0   7  +1||+2   (+4,+3,+5,|+6|,|+7|,+2,-1)
1sgwA   0   5  +1||+2   (|+2|,|+3|,+4,+1,+5)
1sgwA   0   5  +1||+2   (+2,|+3|,|+4|,+1,+5)
1sgwA   1   5  +2|+1|+3   (+2,+3,|+4|,+1,|+5|)
1shuX   0   6  +1||+2   (+6,+5,+4,|+1|,|+2|,-3)
1shuX   0   6  +1||+2   (-3,+2,+1,|+4|,|+5|,+6)
1shuX   0   6  +1||+2   (-3,+2,+1,+4,|+5|,|+6|)
1sqhA   0   8  +1||+2   (-1,+2,-3,|+4|,|+5|,-8,+6,-7)
1sqhA   1   8  +1|-3|+2   (-1,+2,-3,+4,|+5|,-8,|+6|,-7)
1sqhA   1   8  +2|-1|+3   (|+7|,-6,|+8|,-5,-4,+3,-2,+1)
1sqsB   0   5  +1||+2   (+5,+4,+3,|+1|,|+2|)
1sqsB   1   5  +2|+1|+3   (|+2|,+1,|+3|,+4,+5)
1sqsB   0   5  +1||+2   (+2,+1,|+3|,|+4|,+5)
1sqsB   0   5  +1||+2   (+2,+1,+3,|+4|,|+5|)
1sr8A   0   4  +1||+2   (+4,+3,|+1|,|+2|)
1sr8A   1   4  +2|+1|+3   (|+2|,+1,|+3|,+4)
1sr8A   0   4  +1||+2   (+2,+1,|+3|,|+4|)
1ss4A   2   4  +1|+4,-3|+2   (|+1|,+4,-3,|+2|)
1stzA   3   5  +2|-1,+5,-4|+3   (|+2|,-1,+5,-4,|+3|)
1su1A   0   6  +1||+2   (-6,+5,-4,|+1|,|+2|,+3)
1su1A   0   6  +1||+2   (-6,+5,-4,+1,|+2|,|+3|)
1su1A   0   5  +1||+2   (-1,|+2|,|+3|,+5,-4)
1svmA   2   5  +1|+4,+3|+2   (+5,|+1|,+4,+3,|+2|)
1svmA   0   5  +1||+2   (|+2|,|+3|,+4,+1,+5)
1svmA   0   5  +1||+2   (+2,|+3|,|+4|,+1,+5)
1svmA   1   5  +2|+1|+3   (+2,+3,|+4|,+1,|+5|)
1svsA   1   6  +2|+1|+3   (-2,|+3|,+1,|+4|,+5,+6)
1svsA   0   6  +1||+2   (-2,+3,+1,|+4|,|+5|,+6)
1svsA   0   6  +1||+2   (-2,+3,+1,+4,|+5|,|+6|)
1syxB   1   4  +2|-1|+3   (|+2|,-1,|+3|,-4)
1sz7A   1   4  +1|-3|+2   (-1,|+2|,-4,|+3|)
1szwA   1   4  +2|-1|+3   (|+2|,-1,|+3|,-4)
1t0bB   0   9  +1||+2   (+6,-5,+7,-8,+9,+4,+3,|+1|,|+2|)
1t0bB   1   9  +2|+1|+3   (|+2|,+1,|+3|,+4,+9,-8,+7,-5,+6)
1t0bB   0   9  +1||+2   (+2,+1,|+3|,|+4|,+9,-8,+7,-5,+6)
1t0bB   1   9  +2|-1|+3   (|+6|,-5,|+7|,-8,+9,+4,+3,+1,+2)
1t0fB   0   4  +1||+2   (+1,-2,|+3|,|+4|)
1t0iB   0   5  +1||+2   (+5,+4,+3,|+1|,|+2|)
1t0iB   1   5  +2|+1|+3   (|+2|,+1,|+3|,+4,+5)
1t0iB   0   5  +1||+2   (+2,+1,|+3|,|+4|,+5)
1t0iB   0   5  +1||+2   (+2,+1,+3,|+4|,|+5|)
1t1jA   0   4  +1||+2   (+4,+3,|+1|,|+2|)
1t1jA   1   4  +2|+1|+3   (|+2|,+1,|+3|,+4)
1t1jA   0   4  +1||+2   (+2,+1,|+3|,|+4|)
1t1uA   3   7  +1|-5,+4,+3|+2   (-7,|+1|,-6,+5,+4,|+2|,-3)
1t1uA   0   7  +1||+2   (-3,+2,|+4|,|+5|,-6,+1,-7)
1t1uA   3   6  +1|-5,+4,+3|+2   (|+1|,-6,+5,+4,|+2|,-3)
1t3gA   0   4  +1||+2   (|+1|,|+2|,+3,+4)
1t3gA   0   4  +1||+2   (+1,|+2|,|+3|,+4)
1t3gA   0   4  +1||+2   (+1,+2,|+3|,|+4|)
1t3yA   1   6  +2|-1|+3   (+1,|+3|,-2,|+4|,-5,-6)
1t3yA   0   6  +1||+2   (-1,-3,+2,-4,|+5|,|+6|)
1t4aB   1   3  +2|-1|+3   (|+2|,-1,|+3|)
1t6cA   2   5  +3|-2,+1|+4   (|+3|,-2,+1,|+4|,+5)
1t6cA   2   6  +3|-2,+1|+4   (|+3|,-2,+1,|+4|,+6,-5)
1t6t1   0   4  +1||+2   (+4,+3,|+1|,|+2|)
1t6t1   1   4  +2|+1|+3   (|+2|,+1,|+3|,+4)
1t6t1   0   4  +1||+2   (+2,+1,|+3|,|+4|)
1t77C   5   7  +4|-3,+2,-1,+7,-6|+5   (|+4|,-3,+2,-1,+7,-6,|+5|)
1t82D   3   6  +1|-3,+4,-5|+2   (-1,|+2|,-4,+5,-6,|+3|)
1t9iB   1   4  +1|-3|+2   (-1,|+2|,-4,|+3|)
1te5A   1   7  +2|-1|+3   (|+3|,-2,|+4|,-1,+6,-5,+7)
1tfzA   2   9  +1|+4,-3|+2   (-6,+7,-8,-5,|+1|,+4,-3,|+2|,-9)
1tfzA   2   9  +1|+4,-3|+2   (+9,-2,+3,-4,-1,|+5|,+8,-7,|+6|)
1tfzA   2   8  +1|+4,-3|+2   (-2,+3,-4,-1,|+5|,+8,-7,|+6|)
1tg0A   3   5  +4|-3,+2,-1|+5   (|+4|,-3,+2,-1,|+5|)
1thtB   0   9  +1||+2   (+8,+7,+6,+5,|+3|,|+4|,-2,+1,+9)
1thtB   1   9  +2|+1|+3   (+9,+1,-2,|+4|,+3,|+5|,+6,+7,+8)
1thtB   0   9  +1||+2   (+9,+1,-2,+4,+3,|+5|,|+6|,+7,+8)
1thtB   0   9  +1||+2   (+9,+1,-2,+4,+3,+5,|+6|,|+7|,+8)
1thtB   0   9  +1||+2   (+9,+1,-2,+4,+3,+5,+6,|+7|,|+8|)
1tifA   2   4  +2|-1,-4|+3   (|+2|,-1,-4,|+3|)
1tigA   0   4  +1||+2   (|+1|,|+2|,-4,+3)
1tigA   1   4  +1|-3|+2   (+1,|+2|,-4,|+3|)
1tiqA   0   7  +1||+2   (-1,+2,-3,|+4|,|+5|,-7,+6)
1tiqA   1   7  +1|-3|+2   (-1,+2,-3,+4,|+5|,-7,|+6|)
1tkeA   2   5  +2|-1,-4|+3   (|+2|,-1,-5,|+3|,-4)
1tkeA   1   5  +2|-1|+3   (|+4|,-3,|+5|,+1,-2)
1tkjA   0   8  +1||+2   (-7,-6,+8,+5,|+3|,|+4|,-2,+1)
1tkjA   1   8  +2|+1|+3   (+1,-2,|+4|,+3,|+5|,+8,-6,-7)
1tp6A   4   6  +2|-1,-6,+5,-4|+3   (|+2|,-1,-6,+5,-4,|+3|)
1ts9A   3   6  +4|-3,+2,-1|+5   (|+4|,-3,+2,-1,|+5|,-6)
1tu1A   3   6  +1|-5,+4,-3|+2   (-1,|+2|,-6,+5,-4,|+3|)
1tu5A   1  10  +2|-1|+3   (|+7|,-6,|+8|,-9,+10,-5,+4,-3,+2,-1)
1tuaA   1   3  +1|-3|+2   (|+1|,-3,|+2|)
1tuaA   1   3  +1|-3|+2   (|+1|,-3,|+2|)
1tueF   0   5  +1||+2   (+2,|+3|,|+4|,+1,+5)
1tueF   1   5  +2|+1|+3   (+2,+3,|+4|,+1,|+5|)
1tuhA   4   6  +2|-1,-6,+5,-4|+3   (|+2|,-1,-6,+5,-4,|+3|)
1tuvA   1   4  +1|-3|+2   (-4,|+1|,-3,|+2|)
1tuvA   1   4  +2|-1|+3   (-2,|+3|,-1,|+4|)
1tuwA   1   4  +1|-3|+2   (-4,|+1|,-3,|+2|)
1tuwA   1   4  +2|-1|+3   (-2,|+3|,-1,|+4|)
1tv8A   0  11  +1||+2   (-11,+10,|+1|,|+2|,+3,+4,+5,+6,+9,-8,+7)
1tv8A   0  11  +1||+2   (-11,+10,+1,|+2|,|+3|,+4,+5,+6,+9,-8,+7)
1tv8A   0  11  +1||+2   (-11,+10,+1,+2,|+3|,|+4|,+5,+6,+9,-8,+7)
1tv8A   0  11  +1||+2   (-11,+10,+1,+2,+3,|+4|,|+5|,+6,+9,-8,+7)
1tv8A   0  11  +1||+2   (-11,+10,+1,+2,+3,+4,|+5|,|+6|,+9,-8,+7)
1tv8A   2  11  +1|+4,-3|+2   (-11,+10,+1,+2,+3,+4,+5,|+6|,+9,-8,|+7|)
1tv8A   6  11  +7|+6,+5,+4,+3,+2,+1|+8   (+7,-8,|+9|,+6,+5,+4,+3,+2,+1,|+10|,-11)
1tvfA   3   5  +2|-1,+5,-4|+3   (|+2|,-1,+5,-4,|+3|)
1twdA   0   8  +1||+2   (+4,+5,+6,+7,+8,|+1|,|+2|,+3)
1twdA   0   8  +1||+2   (+4,+5,+6,+7,+8,+1,|+2|,|+3|)
1twdA   6   8  +3|+2,+1,+8,+7,+6,+5|+4   (|+3|,+2,+1,+8,+7,+6,+5,|+4|)
1twdA   0   8  +1||+2   (|+4|,|+5|,+6,+7,+8,+1,+2,+3)
1twdA   0   8  +1||+2   (+4,|+5|,|+6|,+7,+8,+1,+2,+3)
1twdA   0   8  +1||+2   (+4,+5,|+6|,|+7|,+8,+1,+2,+3)
1twdA   0   8  +1||+2   (+4,+5,+6,|+7|,|+8|,+1,+2,+3)
1twfB   2   5  +2|-1,-4|+3   (-1,|+3|,-2,-5,|+4|)
1twfK   1   4  +1|-3|+2   (-1,|+2|,-4,|+3|)
1twuA   2   4  +1|+4,-3|+2   (|+1|,+4,-3,|+2|)
1txgA   0   8  +1||+2   (-8,-7,+6,+5,+4,|+1|,|+2|,+3)
1txgA   0   8  +1||+2   (-8,-7,+6,+5,+4,+1,|+2|,|+3|)
1txgA   2   8  +3|+2,+1|+4   (|+3|,+2,+1,|+4|,+5,+6,-7,-8)
1txgA   0   8  +1||+2   (+3,+2,+1,|+4|,|+5|,+6,-7,-8)
1txgA   0   8  +1||+2   (+3,+2,+1,+4,|+5|,|+6|,-7,-8)
1txgA   0   8  +1||+2   (-3,-2,-1,-4,-5,-6,|+7|,|+8|)
1tzpB   0   6  +1||+2   (|+1|,|+2|,-3,+6,-4,-5)
1tzpB   1   6  +1|-3|+2   (-1,-2,|+3|,-6,|+4|,+5)
1tzpB   0   6  +1||+2   (-1,-2,+3,-6,|+4|,|+5|)
1u02A   0   8  +1||+2   (+8,+7,+6,|+1|,|+2|,+3,-4,+5)
1u02A   0   8  +1||+2   (+8,+7,+6,+1,|+2|,|+3|,-4,+5)
1u02A   0   8  +1||+2   (+5,-4,+3,+2,+1,|+6|,|+7|,+8)
1u02A   0   8  +1||+2   (+5,-4,+3,+2,+1,+6,|+7|,|+8|)
1u02A   1   4  +1|-3|+2   (-1,|+2|,-4,|+3|)
1u07B   1   3  +2|-1|+3   (|+2|,-1,|+3|)
1u0sA   1   4  +1|-3|+2   (-4,|+1|,-3,|+2|)
1u0sA   1   4  +2|-1|+3   (-2,|+3|,-1,|+4|)
1u2wA   1   3  +1|-3|+2   (|+1|,-3,|+2|)
1u2zB   0   7  +1||+2   (+6,-7,+5,+4,|+1|,|+2|,+3)
1u2zB   0   7  +1||+2   (+6,-7,+5,+4,+1,|+2|,|+3|)
1u2zB   2   7  +3|+2,+1|+4   (|+3|,+2,+1,|+4|,+5,-7,+6)
1u2zB   0   7  +1||+2   (+3,+2,+1,|+4|,|+5|,-7,+6)
1u2zB   1   7  +1|-3|+2   (+3,+2,+1,+4,|+5|,-7,|+6|)
1u3dA   0   5  +1||+2   (+5,+4,|+1|,|+2|,+3)
1u3dA   0   5  +1||+2   (+5,+4,+1,|+2|,|+3|)
1u3dA   2   5  +3|+2,+1|+4   (|+3|,+2,+1,|+4|,+5)
1u3dA   0   5  +1||+2   (+3,+2,+1,|+4|,|+5|)
1u53A   1   4  +1|-3|+2   (|+2|,-4,|+3|,+1)
1u5fA   5   7  +4|-3,+2,-1,+7,-6|+5   (|+4|,-3,+2,-1,+7,-6,|+5|)
1u60C   3   5  +2|-1,+5,-4|+3   (|+2|,-1,+5,-4,|+3|)
1u6tA   0   4  +1||+2   (+4,-3,|+1|,|+2|)
1u7iA   2   4  +1|+4,-3|+2   (|+1|,+4,-3,|+2|)
1u7iA   2   4  +1|+4,-3|+2   (|+1|,+4,-3,|+2|)
1u7lA   1   4  +1|-3|+2   (-4,|+1|,-3,|+2|)
1u7lA   1   4  +2|-1|+3   (-2,|+3|,-1,|+4|)
1u7lA   1   4  +1|-3|+2   (-4,|+1|,-3,|+2|)
1u7pD   0   5  +1||+2   (+5,+4,|+1|,|+2|,+3)
1u7pD   0   5  +1||+2   (+5,+4,+1,|+2|,|+3|)
1u7pD   2   5  +3|+2,+1|+4   (|+3|,+2,+1,|+4|,+5)
1u7pD   0   5  +1||+2   (+3,+2,+1,|+4|,|+5|)
1u7zA   0   8  +1||+2   (+8,-7,+6,+5,+4,|+1|,|+2|,+3)
1u7zA   0   8  +1||+2   (+8,-7,+6,+5,+4,+1,|+2|,|+3|)
1u7zA   2   8  +3|+2,+1|+4   (|+3|,+2,+1,|+4|,+5,+6,-7,+8)
1u7zA   0   8  +1||+2   (+3,+2,+1,|+4|,|+5|,+6,-7,+8)
1u7zA   0   8  +1||+2   (+3,+2,+1,+4,|+5|,|+6|,-7,+8)
1u8sA   1   4  +1|-3|+2   (-4,|+1|,-3,|+2|)
1u8sA   1   4  +2|-1|+3   (-2,|+3|,-1,|+4|)
1u8sA   1   4  +1|-3|+2   (-4,|+1|,-3,|+2|)
1u8sA   1   4  +2|-1|+3   (-2,|+3|,-1,|+4|)
1u8xX   0   6  +1||+2   (+6,+5,+4,|+1|,|+2|,+3)
1u8xX   0   6  +1||+2   (+6,+5,+4,+1,|+2|,|+3|)
1u8xX   2   6  +3|+2,+1|+4   (|+3|,+2,+1,|+4|,+5,+6)
1u8xX   0   6  +1||+2   (+3,+2,+1,|+4|,|+5|,+6)
1u8xX   0   6  +1||+2   (+3,+2,+1,+4,|+5|,|+6|)
1ub9A   1   3  +1|-3|+2   (|+1|,-3,|+2|)
1uf5A   0   6  +1||+2   (-6,|+1|,|+2|,+3,-4,+5)
1uf5A   0   6  +1||+2   (-6,+1,|+2|,|+3|,-4,+5)
1uf5A   0   6  +1||+2   (-1,|+2|,|+3|,+4,-5,+6)
1uf5A   0   6  +1||+2   (-1,+2,|+3|,|+4|,-5,+6)
1ufoE   0   8  +1||+2   (+8,+7,+6,+5,|+3|,|+4|,-2,+1)
1ufoE   1   8  +2|+1|+3   (+1,-2,|+4|,+3,|+5|,+6,+7,+8)
1ufoE   0   8  +1||+2   (+1,-2,+4,+3,|+5|,|+6|,+7,+8)
1ufoE   0   8  +1||+2   (+1,-2,+4,+3,+5,|+6|,|+7|,+8)
1ufoE   0   8  +1||+2   (+1,-2,+4,+3,+5,+6,|+7|,|+8|)
1ufyA   1   5  +1|-3|+2   (+5,|+1|,-4,|+2|,+3)
1ufyA   0   5  +1||+2   (+5,+1,-4,|+2|,|+3|)
1uhvD   0   3  +1||+2   (|+1|,|+2|,+3)
1uhvD   0   6  +1||+2   (+1,|+2|,|+3|,+4,+5,+6)
1uhvD   0   6  +1||+2   (+1,+2,+3,+4,|+5|,|+6|)
1ui0A   0   6  +1||+2   (-5,+6,+4,|+2|,|+3|,-1)
1ui0A   1   6  +2|+1|+3   (-1,|+3|,+2,|+4|,+6,-5)
1uj2A   1   5  +1|+3|+2   (+5,+4,|+1|,+3,|+2|)
1uj2A   0   5  +1||+2   (|+2|,|+3|,+1,+4,+5)
1uj2A   1   5  +2|+1|+3   (+2,|+3|,+1,|+4|,+5)
1uj2A   0   5  +1||+2   (+2,+3,+1,|+4|,|+5|)
1ujcA   1   6  +1|+3|+2   (+6,-5,|+1|,+4,|+2|,+3)
1ukkB   0   3  +1||+2   (-1,|+2|,|+3|)
1unqA   5   7  +4|-3,+2,-1,+7,-6|+5   (|+4|,-3,+2,-1,+7,-6,|+5|)
1us0A   0   7  +1||+2   (|+1|,|+2|,+3,+4,+5,+6,+7)
1us0A   0   7  +1||+2   (+1,|+2|,|+3|,+4,+5,+6,+7)
1us0A   0   7  +1||+2   (+1,+2,|+3|,|+4|,+5,+6,+7)
1us0A   0   7  +1||+2   (+1,+2,+3,|+4|,|+5|,+6,+7)
1us0A   0   7  +1||+2   (+1,+2,+3,+4,|+5|,|+6|,+7)
1uscB   5   7  +2|-1,+5,-6,+7,-4|+3   (|+2|,-1,+5,-6,+7,-4,|+3|)
1usgA   0   5  +1||+2   (+5,+4,+3,|+1|,|+2|)
1usgA   1   5  +2|+1|+3   (|+2|,+1,|+3|,+4,+5)
1usgA   0   5  +1||+2   (+2,+1,|+3|,|+4|,+5)
1usgA   0   5  +1||+2   (+2,+1,+3,|+4|,|+5|)
1usgA   0   7  +1||+2   (+7,-6,+5,+4,+3,|+1|,|+2|)
1usgA   1   7  +2|+1|+3   (|+2|,+1,|+3|,+4,+5,-6,+7)
1usgA   0   7  +1||+2   (+2,+1,|+3|,|+4|,+5,-6,+7)
1usgA   0   7  +1||+2   (+2,+1,+3,|+4|,|+5|,-6,+7)
1usmA   1   4  +1|-3|+2   (-1,|+2|,-4,|+3|)
1utyA   2   6  +3|-2,+1|+4   (|+3|,-2,+1,|+4|,+6,-5)
1utyA   2   4  +3|-2,+1|+4   (|+3|,-2,+1,|+4|)
1uuyA   0   6  +1||+2   (+4,-5,+6,+3,|+1|,|+2|)
1uuyA   1   6  +2|+1|+3   (|+2|,+1,|+3|,+6,-5,+4)
1uv7A   1   4  +1|-3|+2   (-1,|+2|,-4,|+3|)
1uvjB   2   5  +1|-4,+3|+2   (|+1|,-5,+4,|+2|,-3)
1uvjB   1   4  +2|-1|+3   (-2,|+3|,-1,|+4|)
1uw4A   1   4  +1|-3|+2   (-4,|+1|,-3,|+2|)
1uw4A   1   4  +2|-1|+3   (-2,|+3|,-1,|+4|)
1uwcB   7   9  +1|-9,+8,+7,+6,+5,+4,-3|+2   (|+1|,-9,+8,+7,+6,+5,+4,-3,|+2|)
1uwcB   0   9  +1||+2   (+2,-3,|+4|,|+5|,+6,+7,+8,-9,+1)
1uwcB   0   9  +1||+2   (+2,-3,+4,|+5|,|+6|,+7,+8,-9,+1)
1uwcB   0   9  +1||+2   (+2,-3,+4,+5,|+6|,|+7|,+8,-9,+1)
1uwcB   0   9  +1||+2   (+2,-3,+4,+5,+6,|+7|,|+8|,-9,+1)
1uwkB   0   5  +1||+2   (+5,|+1|,|+2|,+4,+3)
1uwvA   0   8  +1||+2   (+1,+7,-8,+6,+5,|+2|,|+3|,+4)
1uwvA   0   8  +1||+2   (+1,+7,-8,+6,+5,+2,|+3|,|+4|)
1uwvA   2   8  +3|+2,+1|+4   (|+4|,+3,+2,|+5|,+6,-8,+7,+1)
1uwvA   0   8  +1||+2   (+4,+3,+2,|+5|,|+6|,-8,+7,+1)
1uwvA   1   8  +1|-3|+2   (+4,+3,+2,+5,|+6|,-8,|+7|,+1)
1uwvA   0   7  +1||+2   (+3,-2,+1,-4,|+5|,|+6|,-7)
1uxoA   0   6  +1||+2   (+6,+5,+4,+3,|+1|,|+2|)
1uxoA   1   6  +2|+1|+3   (|+2|,+1,|+3|,+4,+5,+6)
1uxoA   0   6  +1||+2   (+2,+1,|+3|,|+4|,+5,+6)
1uxoA   0   6  +1||+2   (+2,+1,+3,|+4|,|+5|,+6)
1uxoA   0   6  +1||+2   (+2,+1,+3,+4,|+5|,|+6|)
1v0wA   3  10  +1|-5,+4,-3|+2   (-1,|+2|,-8,+7,-6,|+3|,+4,+5,-9,+10)
1v0wA   0  10  +1||+2   (-1,+2,-8,+7,-6,|+3|,|+4|,+5,-9,+10)
1v0wA   0  10  +1||+2   (-1,+2,-8,+7,-6,+3,|+4|,|+5|,-9,+10)
1v2xA   0   7  +1||+2   (+5,+7,+4,+6,|+1|,|+2|,+3)
1v2xA   0   7  +1||+2   (+5,+7,+4,+6,+1,|+2|,|+3|)
1v2xA   3   7  +3|+2,+1,+5|+4   (|+3|,+2,+1,+6,|+4|,+7,+5)
1v2xA   1   7  +2|+1|+3   (+3,+2,+1,|+6|,+4,|+7|,+5)
1v30A   1   5  +1|-3|+2   (-4,+5,|+1|,-3,|+2|)
1v30A   2   5  +2|-1,-4|+3   (-2,|+3|,-1,-5,|+4|)
1v33A   1   4  +2|-1|+3   (|+2|,-1,|+3|,-4)
1v33A   1   4  +1|-3|+2   (|+1|,-3,|+2|,-4)
1v5iB   1   4  +1|-3|+2   (-4,|+1|,-3,|+2|)
1v5iB   1   4  +2|-1|+3   (-2,|+3|,-1,|+4|)
1v5vB   7  11  +1|-6,+9,-8,+7,-3,+4,-5|+2   (+11,|+1|,-7,+10,-9,+8,-3,+4,-5,|+2|,-6)
1v5vB   1  11  +2|-1|+3   (-11,-1,+7,-10,+9,-8,+3,-4,|+5|,-2,|+6|)
1v5vB   7  11  +5|-1,+4,-3,+2,-7,+8,-9|+6   (|+6|,-2,+5,-4,+3,-8,+9,-10,|+7|,-1,-11)
1v6pB   1   3  +2|-1|+3   (|+2|,-1,|+3|)
1v6zB   0   4  +1||+2   (|+1|,|+2|,-3,+4)
1v72A   4   7  +1|-6,+5,+4,+3|+2   (|+1|,-7,+6,+5,+4,|+2|,+3)
1v72A   0   7  +1||+2   (+1,-7,+6,+5,+4,|+2|,|+3|)
1v72A   1   7  +2|+1|+3   (|+3|,+2,|+4|,+5,+6,-7,+1)
1v72A   0   7  +1||+2   (+3,+2,|+4|,|+5|,+6,-7,+1)
1v72A   0   7  +1||+2   (+3,+2,+4,|+5|,|+6|,-7,+1)
1v77A   0   6  +1||+2   (|+1|,|+2|,+3,+4,+5,+6)
1v77A   0   6  +1||+2   (+1,|+2|,|+3|,+4,+5,+6)
1v77A   0   6  +1||+2   (+1,+2,|+3|,|+4|,+5,+6)
1v77A   0   6  +1||+2   (+1,+2,+3,|+4|,|+5|,+6)
1v77A   0   6  +1||+2   (+1,+2,+3,+4,|+5|,|+6|)
1v7zA   0   4  +1||+2   (+2,+1,|+3|,|+4|)
1v84B   0   7  +1||+2   (+7,+5,-6,+4,|+1|,|+2|,+3)
1v84B   0   7  +1||+2   (+7,+5,-6,+4,+1,|+2|,|+3|)
1v84B   2   7  +3|+2,+1|+4   (|+3|,+2,+1,|+4|,-6,+5,+7)
1v96A   0   5  +1||+2   (+5,+4,|+1|,|+2|,+3)
1v96A   0   5  +1||+2   (+5,+4,+1,|+2|,|+3|)
1v96A   2   5  +3|+2,+1|+4   (|+3|,+2,+1,|+4|,+5)
1v96A   0   5  +1||+2   (+3,+2,+1,|+4|,|+5|)
1v9yB   3   5  +2|-1,+5,-4|+3   (|+2|,-1,+5,-4,|+3|)
1vajA   1   5  +2|-1|+3   (|+2|,-1,|+3|,-4,+5)
1vajA   1   4  +2|-1|+3   (|+3|,-2,|+4|,-1)
1vbkB   0   5  +1||+2   (+5,+4,|+1|,|+2|,+3)
1vbkB   0   5  +1||+2   (+5,+4,+1,|+2|,|+3|)
1vbwA   0   3  +1||+2   (|+1|,|+2|,-3)
1vccA   1   5  +2|-1|+3   (|+2|,-1,|+3|,-4,+5)
1vchE   0   3  +1||+2   (+3,|+1|,|+2|)
1vchE   1   3  +2|+1|+3   (|+2|,+1,|+3|)
1vctA   1   4  +1|-3|+2   (|+1|,-4,|+2|,-3)
1vctA   1   4  +2|-1|+3   (|+3|,-2,|+4|,-1)
1vdwA   1   5  +1|-3|+2   (+2,+1,|+3|,-5,|+4|)
1ve2A   1   5  +1|+3|+2   (+5,|+1|,+4,|+2|,+3)
1ve2A   0   5  +1||+2   (+5,+1,+4,|+2|,|+3|)
1ve2A   1   5  +2|+1|+3   (|+3|,+2,|+4|,+1,+5)
1ve2A   1   5  +2|+1|+3   (+3,+2,|+4|,+1,|+5|)
1ve2A   0   5  +1||+2   (|+1|,|+2|,-5,+3,-4)
1ve2A   1   5  +1|-3|+2   (+1,|+2|,-5,|+3|,-4)
1ve2A   1   5  +2|-1|+3   (|+4|,-3,|+5|,-2,-1)
1ve4A   1   5  +2|+1|+3   (-2,|+3|,+1,|+4|,-5)
1ve4A   0   5  +1||+2   (+5,-1,+4,|+2|,|+3|)
1ve4A   1   5  +2|+1|+3   (|+3|,+2,|+4|,-1,+5)
1ve4A   1   5  +2|-1|+3   (+3,+2,|+4|,-1,|+5|)
1vg0A   0   5  +1||+2   (+5,+4,|+1|,|+2|,+3)
1vg0A   1   8  +2|-1|+3   (-3,+2,+5,-6,|+7|,-4,|+8|,-1)
1vgwD   0   7  +1||+2   (+7,+5,-6,+4,|+1|,|+2|,+3)
1vgwD   0   7  +1||+2   (+7,+5,-6,+4,+1,|+2|,|+3|)
1vgwD   2   7  +3|+2,+1|+4   (|+3|,+2,+1,|+4|,-6,+5,+7)
1vgwD   1   7  +1|-3|+2   (+3,+2,+1,|+4|,-6,|+5|,+7)
1vh5A   3   6  +1|-3,+4,-5|+2   (-1,|+2|,-4,+5,-6,|+3|)
1vhqA   0   7  +1||+2   (-6,+7,+5,+4,|+1|,|+2|,+3)
1vhqA   0   7  +1||+2   (+3,+2,+1,|+4|,|+5|,+7,-6)
1vhtB   1   5  +1|+3|+2   (+5,+4,|+1|,+3,|+2|)
1vhtB   0   5  +1||+2   (|+2|,|+3|,+1,+4,+5)
1vhtB   1   5  +2|+1|+3   (+2,|+3|,+1,|+4|,+5)
1vhtB   0   5  +1||+2   (+2,+3,+1,|+4|,|+5|)
1vi6A   0   5  +1||+2   (+5,+4,+3,|+1|,|+2|)
1vi6A   1   5  +2|+1|+3   (|+2|,+1,|+3|,+4,+5)
1vi6A   0   5  +1||+2   (+2,+1,|+3|,|+4|,+5)
1vi6A   0   5  +1||+2   (+2,+1,+3,|+4|,|+5|)
1vimB   0   5  +1||+2   (+5,+4,+3,|+1|,|+2|)
1vimB   1   5  +2|+1|+3   (|+2|,+1,|+3|,+4,+5)
1vimB   0   5  +1||+2   (+2,+1,|+3|,|+4|,+5)
1vimB   0   5  +1||+2   (+2,+1,+3,|+4|,|+5|)
1vjgA   0   5  +1||+2   (+5,+4,+3,|+1|,|+2|)
1vjgA   1   5  +2|+1|+3   (|+2|,+1,|+3|,+4,+5)
1vjgA   0   5  +1||+2   (+2,+1,|+3|,|+4|,+5)
1vjlB   2   8  +3|-2,+1|+4   (|+6|,-5,+4,|+7|,-1,+2,-3,+8)
1vjqB   1   4  +2|-1|+3   (-2,|+3|,-1,|+4|)
1vk1A   3   6  +3|-2,+5,-1|+4   (-2,|+4|,-3,+6,-1,|+5|)
1vk1A   1   6  +2|-1|+3   (|+5|,-1,|+6|,-3,+4,-2)
1vk3A   1   6  +1|-3|+2   (-1,|+2|,-5,|+3|,+4,-6)
1vk3A   0   6  +1||+2   (-1,+2,-5,|+3|,|+4|,-6)
1vk3A   1   7  +1|-3|+2   (-7,+6,+3,-5,|+1|,-4,|+2|)
1vk3A   3   7  +2|-4,+1,-5|+3   (|+2|,-4,+1,-5,|+3|,+6,-7)
1vk3A   1   7  +2|-1|+3   (-2,|+4|,-1,|+5|,-3,-6,+7)
1vk3A   1   5  +1|-3|+2   (-1,|+2|,-5,|+3|,+4)
1vk3A   0   5  +1||+2   (-1,+2,-5,|+3|,|+4|)
1vk3A   1   5  +1|-3|+2   (+3,-5,|+1|,-4,|+2|)
1vk3A   3   5  +2|-4,+1,-5|+3   (|+2|,-4,+1,-5,|+3|)
1vk3A   1   5  +2|-1|+3   (-2,|+4|,-1,|+5|,-3)
1vkhA   0   7  +1||+2   (+7,+6,+5,+4,|+2|,|+3|,-1)
1vkhA   1   7  +2|+1|+3   (-1,|+3|,+2,|+4|,+5,+6,+7)
1vkhA   0   7  +1||+2   (-1,+3,+2,|+4|,|+5|,+6,+7)
1vkhA   0   7  +1||+2   (-1,+3,+2,+4,|+5|,|+6|,+7)
1vkhA   0   7  +1||+2   (-1,+3,+2,+4,+5,|+6|,|+7|)
1vkkA   1   6  +2|-1|+3   (+1,|+3|,-2,|+4|,-5,-6)
1vkkA   0   6  +1||+2   (-1,-3,+2,-4,|+5|,|+6|)
1vkwA   1   4  +1|-3|+2   (-1,|+2|,-4,|+3|)
1vkwA   1   4  +1|-3|+2   (-1,|+2|,-4,|+3|)
1vkyB   4   9  +2|-1,-6,+5,+4|+3   (|+2|,-1,-9,+8,+6,|+3|,+4,-5,+7)
1vkyB   3   9  +4|+1,+2,-3|+5   (+2,-1,-9,+8,|+6|,+3,+4,-5,|+7|)
1vkyB   4   9  +5|-3,+2,+1,+4|+6   (|+7|,-5,+4,+3,+6,|+8|,-9,-1,+2)
1vlmA   0   8  +1||+2   (-7,+6,-8,+5,+4,|+1|,|+2|,+3)
1vlmA   0   8  +1||+2   (-7,+6,-8,+5,+4,+1,|+2|,|+3|)
1vlmA   2   8  +3|+2,+1|+4   (|+3|,+2,+1,|+4|,+5,-8,+6,-7)
1vlmA   0   8  +1||+2   (+3,+2,+1,|+4|,|+5|,-8,+6,-7)
1vlmA   1   8  +1|-3|+2   (+3,+2,+1,+4,|+5|,-8,|+6|,-7)
1vlyA   2   6  +3|-2,+1|+4   (+3,-4,|+5|,-2,+1,|+6|)
1vlyA   1   5  +2|-1|+3   (+2,-3,|+4|,-1,|+5|)
1vlyA   5   7  +3|-2,+6,-7,+1,-5|+4   (|+3|,-2,+6,-7,+1,-5,|+4|)
1vmbA   1   4  +1|-3|+2   (-4,|+1|,-3,|+2|)
1vmbA   1   4  +2|-1|+3   (-2,|+3|,-1,|+4|)
1vp8A   3   7  +1|+5,-4,+3|+2   (|+1|,+7,-6,+5,|+2|,+3,+4)
1vp8A   0   7  +1||+2   (+1,+7,-6,+5,|+2|,|+3|,+4)
1vp8A   0   7  +1||+2   (+1,+7,-6,+5,+2,|+3|,|+4|)
1vp8A   2   7  +3|+2,+1|+4   (|+4|,+3,+2,|+5|,-6,+7,+1)
1vpmB   3   5  +1|-3,+4,-5|+2   (|+1|,-3,+4,-5,|+2|)
1vptA   0   7  +1||+2   (+6,-7,+5,+4,|+1|,|+2|,+3)
1vptA   0   7  +1||+2   (+6,-7,+5,+4,+1,|+2|,|+3|)
1vptA   2   7  +3|+2,+1|+4   (|+3|,+2,+1,|+4|,+5,-7,+6)
1vptA   0   7  +1||+2   (+3,+2,+1,|+4|,|+5|,-7,+6)
1vptA   1   7  +1|-3|+2   (+3,+2,+1,+4,|+5|,-7,|+6|)
1vqoE   1   4  +2|-1|+3   (-2,|+3|,-1,|+4|)
1vqoH   1   5  +2|-1|+3   (+1,-3,|+4|,-2,|+5|)
1vqoM   1   4  +1|-3|+2   (-1,|+2|,-4,|+3|)
1vqoO   0   4  +1||+2   (+4,|+1|,|+2|,+3)
1vqoO   0   4  +1||+2   (+4,+1,|+2|,|+3|)
1vqoO   2   4  +3|+2,+1|+4   (|+3|,+2,+1,|+4|)
1vqoQ   3   5  +4|-3,+2,-1|+5   (|+4|,-3,+2,-1,|+5|)
1vqoR   1   3  +1|-3|+2   (|+1|,-3,|+2|)
1vqoW   1   5  +2|-1|+3   (-4,|+2|,-1,|+3|,+5)
1vqoX   2   4  +1|-3,+4|+2   (|+1|,-3,+4,|+2|)
1vqsB   1   4  +1|-3|+2   (-4,|+1|,-3,|+2|)
1vqsB   1   4  +2|-1|+3   (-2,|+3|,-1,|+4|)
1vr4D   1   4  +1|-3|+2   (|+2|,-4,|+3|,+1)
1vr7B   3   6  +1|-5,+4,-3|+2   (-6,|+1|,-5,+4,-3,|+2|)
1vr7B   1   6  +2|-1|+3   (-2,+3,-4,|+5|,-1,|+6|)
1vr8A   3   7  +1|-5,+4,-3|+2   (+1,-2,|+3|,-7,+6,-5,|+4|)
1vsrA   0   6  +1||+2   (+1,-2,|+3|,|+4|,+5,-6)
1vsrA   0   6  +1||+2   (+1,-2,+3,|+4|,|+5|,-6)
1vybA   0   6  +1||+2   (+5,-6,|+1|,|+2|,-4,+3)
1vybA   1   6  +1|-3|+2   (+5,-6,+1,|+2|,-4,|+3|)
1vybA   0   6  +1||+2   (+1,-2,|+3|,|+4|,-6,+5)
1vybA   1   6  +1|-3|+2   (+1,-2,+3,|+4|,-6,|+5|)
1w23A   4   7  +1|-6,+5,+4,+3|+2   (|+1|,-7,+6,+5,+4,|+2|,+3)
1w23A   0   7  +1||+2   (+1,-7,+6,+5,+4,|+2|,|+3|)
1w23A   1   7  +2|+1|+3   (|+3|,+2,|+4|,+5,+6,-7,+1)
1w23A   0   7  +1||+2   (+3,+2,|+4|,|+5|,+6,-7,+1)
1w23A   0   7  +1||+2   (+3,+2,+4,|+5|,|+6|,-7,+1)
1w2fB   1   4  +1|-3|+2   (-1,|+2|,-4,|+3|)
1w4sA   3   7  +4|-3,+2,-1|+5   (-7,+6,|+4|,-3,+2,-1,|+5|)
1w4sA   4   7  +5|-1,+2,-3,+4|+6   (|+5|,-1,+2,-3,+4,|+6|,-7)
1w7cA   1  10  +2|-1|+3   (|+7|,-6,|+8|,-9,+10,-5,+4,-3,+2,-1)
1w8iA   0   4  +1||+2   (+4,|+1|,|+2|,+3)
1w8iA   0   4  +1||+2   (+4,+1,|+2|,|+3|)
1w8iA   2   4  +3|+2,+1|+4   (|+3|,+2,+1,|+4|)
1wb4B   0   8  +1||+2   (+8,+7,+6,+5,|+3|,|+4|,-2,+1)
1wb4B   1   8  +2|+1|+3   (+1,-2,|+4|,+3,|+5|,+6,+7,+8)
1wb4B   0   8  +1||+2   (+1,-2,+4,+3,|+5|,|+6|,+7,+8)
1wb4B   0   8  +1||+2   (+1,-2,+4,+3,+5,|+6|,|+7|,+8)
1wb4B   0   8  +1||+2   (+1,-2,+4,+3,+5,+6,|+7|,|+8|)
1wb9B   2   5  +3|-2,+1|+4   (|+3|,-2,+1,|+4|,-5)
1wb9B   2   6  +3|-2,+1|+4   (+6,|+3|,-2,+1,|+4|,+5)
1wb9B   0   6  +1||+2   (+6,+3,-2,+1,|+4|,|+5|)
1wb9B   1   4  +1|-3|+2   (-1,|+2|,-4,|+3|)
1wb9B   0   6  +1||+2   (|+2|,|+3|,+4,+1,+5,-6)
1wb9B   0   6  +1||+2   (+2,|+3|,|+4|,+1,+5,-6)
1wb9B   1   6  +2|+1|+3   (+2,+3,|+4|,+1,|+5|,-6)
1wbhC   0   8  +1||+2   (+8,|+1|,|+2|,+3,+4,+5,+6,+7)
1wbhC   0   8  +1||+2   (+8,+1,|+2|,|+3|,+4,+5,+6,+7)
1wbhC   0   8  +1||+2   (+8,+1,+2,|+3|,|+4|,+5,+6,+7)
1wbhC   0   8  +1||+2   (+8,+1,+2,+3,|+4|,|+5|,+6,+7)
1wbhC   0   8  +1||+2   (+8,+1,+2,+3,+4,|+5|,|+6|,+7)
1wbhC   0   8  +1||+2   (+8,+1,+2,+3,+4,+5,|+6|,|+7|)
1wbhC   6   8  +7|+6,+5,+4,+3,+2,+1|+8   (|+7|,+6,+5,+4,+3,+2,+1,|+8|)
1wcv1   1   7  +1|+3|+2   (+7,+6,|+1|,+5,|+2|,+4,-3)
1wcv1   1   7  +2|+1|+3   (-3,|+4|,+2,|+5|,+1,+6,+7)
1wcv1   1   7  +2|+1|+3   (-3,+4,+2,|+5|,+1,|+6|,+7)
1wcv1   0   7  +1||+2   (-3,+4,+2,+5,+1,|+6|,|+7|)
1wcwA   0   5  +1||+2   (+5,+4,+3,|+1|,|+2|)
1wcwA   0   5  +1||+2   (+2,+1,|+3|,|+4|,+5)
1wcwA   0   4  +1||+2   (+4,+3,|+1|,|+2|)
1wcwA   1   4  +2|+1|+3   (|+2|,+1,|+3|,+4)
1wcwA   0   4  +1||+2   (+2,+1,|+3|,|+4|)
1wd3A   1  10  +2|-1|+3   (|+2|,-1,|+3|,-4,+5,-10,+6,-7,+8,-9)
1wddE   1   5  +1|-3|+2   (-5,-4,|+1|,-3,|+2|)
1wddE   1   5  +2|-1|+3   (-2,|+3|,-1,|+4|,+5)
1wddE   4   6  +1|+6,+5,+4,+3|+2   (|+1|,+6,+5,+4,+3,|+2|)
1wddE   0   6  +1||+2   (|+2|,|+3|,+4,+5,+6,+1)
1wddE   0   6  +1||+2   (+2,+3,|+4|,|+5|,+6,+1)
1wddE   0   6  +1||+2   (+2,+3,+4,|+5|,|+6|,+1)
1wdjC   1   5  +1|-3|+2   (|+1|,-3,|+2|,-5,+4)
1wdjC   0   6  +1||+2   (+1,-2,|+3|,|+4|,-5,+6)
1wehA   0   7  +1||+2   (+7,+6,+5,|+1|,|+2|,+3,+4)
1wehA   0   7  +1||+2   (+7,+6,+5,+1,|+2|,|+3|,+4)
1wehA   0   7  +1||+2   (+7,+6,+5,+1,+2,|+3|,|+4|)
1wehA   3   7  +4|+3,+2,+1|+5   (|+4|,+3,+2,+1,|+5|,+6,+7)
1wehA   0   7  +1||+2   (+4,+3,+2,+1,|+5|,|+6|,+7)
1wiwA   0   4  +1||+2   (|+1|,|+2|,+3,+4)
1wiwA   0   4  +1||+2   (+1,|+2|,|+3|,+4)
1wiwA   0   3  +1||+2   (|+1|,|+2|,+3)
1wiwA   0   3  +1||+2   (+1,|+2|,|+3|)
1wkcA   0   7  +1||+2   (-7,+6,+5,+4,|+1|,|+2|,-3)
1wkcA   0   7  +1||+2   (-3,+2,+1,|+4|,|+5|,+6,-7)
1wkcA   0   7  +1||+2   (-3,+2,+1,+4,|+5|,|+6|,-7)
1wkqB   1   4  +2|-1|+3   (|+2|,-1,|+3|,+4)
1wkqB   0   4  +1||+2   (+2,-1,|+3|,|+4|)
1wkrA   5   7  +5|-4,+1,-2,-7,+3|+6   (|+5|,-4,+1,-2,-7,+3,|+6|)
1wleB   3   8  +1|-5,+4,-3|+2   (-2,-3,|+4|,-8,+7,-6,|+5|,-1)
1wlfA   5   7  +4|-3,+7,-1,-6,+2|+5   (|+4|,-3,+7,-1,-6,+2,|+5|)
1wlfA   1   4  +1|-3|+2   (+4,|+1|,-3,|+2|)
1wluA   3   6  +1|-3,+4,-5|+2   (-1,|+2|,-4,+5,-6,|+3|)
1wm1A   0   8  +1||+2   (+8,+7,+6,+5,|+3|,|+4|,-2,+1)
1wm1A   1   8  +2|+1|+3   (+1,-2,|+4|,+3,|+5|,+6,+7,+8)
1wm1A   0   8  +1||+2   (+1,-2,+4,+3,|+5|,|+6|,+7,+8)
1wm1A   0   8  +1||+2   (+1,-2,+4,+3,+5,|+6|,|+7|,+8)
1wm1A   0   8  +1||+2   (+1,-2,+4,+3,+5,+6,|+7|,|+8|)
1wmhA   2   5  +2|-1,-4|+3   (|+2|,-1,-5,|+3|,-4)
1wmhA   1   5  +2|-1|+3   (|+4|,-3,|+5|,+1,-2)
1wmhB   2   5  +2|-1,-4|+3   (|+2|,-1,-5,|+3|,-4)
1wmhB   1   5  +2|-1|+3   (|+4|,-3,|+5|,+1,-2)
1wn2A   0   4  +1||+2   (+3,-4,|+1|,|+2|)
1wn2A   2   4  +2|+1,-4|+3   (|+2|,+1,-4,|+3|)
1wnaA   2   6  +3|-2,+1|+4   (+1,|+4|,-3,+2,|+5|,-6)
1wouA   1   5  +1|+3|+2   (|+1|,+3,|+2|,-4,+5)
1wouA   0   5  +1||+2   (+5,-4,|+2|,|+3|,+1)
1wpnB   0   5  +1||+2   (+5,+4,+3,|+1|,|+2|)
1wpnB   1   5  +2|+1|+3   (|+2|,+1,|+3|,+4,+5)
1wpnB   0   5  +1||+2   (+2,+1,|+3|,|+4|,+5)
1wpnB   0   5  +1||+2   (+2,+1,+3,|+4|,|+5|)
1wqlB   4   6  +2|-1,-6,+5,-4|+3   (|+2|,-1,-6,+5,-4,|+3|)
1ws8B   0   3  +1||+2   (|+1|,|+2|,-3)
1wteB   0   5  +1||+2   (+1,-2,|+3|,|+4|,+5)
1wteB   0   5  +1||+2   (+1,-2,+3,|+4|,|+5|)
1wtjB   0   7  +1||+2   (-1,|+2|,|+3|,-7,+4,-5,+6)
1wtjB   1   7  +1|-3|+2   (-1,+2,|+3|,-7,|+4|,-5,+6)
1wv9A   0   5  +1||+2   (+3,+2,|+4|,|+5|,+1)
1wvfA   1   4  +1|+3|+2   (-1,|+2|,+4,|+3|)
1wvfA   0   4  +1||+2   (|+3|,|+4|,+2,-1)
1wvfA   1   5  +1|-3|+2   (-1,|+2|,-5,|+3|,-4)
1wvfA   1   5  +2|-1|+3   (|+4|,-3,|+5|,-2,+1)
1wvgB   0   7  +1||+2   (+7,+6,+5,+4,|+1|,|+2|,+3)
1wvgB   0   7  +1||+2   (+7,+6,+5,+4,+1,|+2|,|+3|)
1wvgB   2   7  +3|+2,+1|+4   (|+3|,+2,+1,|+4|,+5,+6,+7)
1wvgB   0   7  +1||+2   (+3,+2,+1,|+4|,|+5|,+6,+7)
1wvgB   0   7  +1||+2   (+3,+2,+1,+4,|+5|,|+6|,+7)
1wvgB   0   7  +1||+2   (+3,+2,+1,+4,+5,|+6|,|+7|)
1wvhA   5   7  +4|-3,+2,-1,+7,-6|+5   (|+4|,-3,+2,-1,+7,-6,|+5|)
1wvqB   1   5  +1|-3|+2   (-5,|+1|,-4,|+2|,-3)
1wvqB   1   5  +2|-1|+3   (|+3|,-2,|+4|,-1,+5)
1wvqB   1   5  +2|-1|+3   (+3,-2,|+4|,-1,|+5|)
1wwzA   0   7  +1||+2   (-1,+2,-3,|+4|,|+5|,-7,+6)
1wwzA   1   7  +1|-3|+2   (-1,+2,-3,+4,|+5|,-7,|+6|)
1wy5B   0   6  +1||+2   (-5,+6,+4,|+1|,|+2|,+3)
1wy5B   0   6  +1||+2   (-5,+6,+4,+1,|+2|,|+3|)
1wyzB   1   5  +1|+3|+2   (+5,|+1|,+4,|+2|,+3)
1wyzB   0   5  +1||+2   (+5,+1,+4,|+2|,|+3|)
1wyzB   1   5  +2|+1|+3   (|+3|,+2,|+4|,+1,+5)
1wyzB   1   5  +2|+1|+3   (+3,+2,|+4|,+1,|+5|)
1wyzB   0   5  +1||+2   (|+1|,|+2|,-5,+3,-4)
1wyzB   1   5  +1|-3|+2   (+1,|+2|,-5,|+3|,-4)
1wyzB   1   5  +2|-1|+3   (|+4|,-3,|+5|,-2,-1)
1wznA   0   7  +1||+2   (+6,-7,+5,+4,|+1|,|+2|,+3)
1wznA   0   7  +1||+2   (+6,-7,+5,+4,+1,|+2|,|+3|)
1wznA   2   7  +3|+2,+1|+4   (|+3|,+2,+1,|+4|,+5,-7,+6)
1wznA   0   7  +1||+2   (+3,+2,+1,|+4|,|+5|,-7,+6)
1x19A   0   7  +1||+2   (+6,-7,+5,+4,|+1|,|+2|,+3)
1x19A   0   7  +1||+2   (+6,-7,+5,+4,+1,|+2|,|+3|)
1x19A   2   7  +3|+2,+1|+4   (|+3|,+2,+1,|+4|,+5,-7,+6)
1x19A   0   7  +1||+2   (+3,+2,+1,|+4|,|+5|,-7,+6)
1x19A   1   7  +1|-3|+2   (+3,+2,+1,+4,|+5|,-7,|+6|)
1x3lA   0   6  +1||+2   (+6,+5,+4,|+1|,|+2|,+3)
1x3lA   0   6  +1||+2   (+6,+5,+4,+1,|+2|,|+3|)
1x3lA   2   6  +3|+2,+1|+4   (|+3|,+2,+1,|+4|,+5,+6)
1x3lA   0   6  +1||+2   (+3,+2,+1,|+4|,|+5|,+6)
1x3lA   0   6  +1||+2   (+3,+2,+1,+4,|+5|,|+6|)
1x3lA   0   6  +1||+2   (|+1|,|+2|,-6,+3,-4,+5)
1x3lA   1   6  +1|-3|+2   (+1,|+2|,-6,|+3|,-4,+5)
1x54A   4   8  +1|-6,+5,-4,+3|+2   (-1,-2,|+3|,-8,+7,-6,+5,|+4|)
1x54A   0   8  +1||+2   (|+4|,|+5|,-6,+7,-8,+3,-2,-1)
1x7dA   4   7  +1|+6,-5,+4,-3|+2   (-7,|+1|,+6,-5,+4,-3,|+2|)
1x7dA   0   8  +1||+2   (+7,+6,+8,+5,+4,|+1|,|+2|,+3)
1x7dA   0   8  +1||+2   (+7,+6,+8,+5,+4,+1,|+2|,|+3|)
1x7dA   2   8  +3|+2,+1|+4   (|+3|,+2,+1,|+4|,+5,+8,+6,+7)
1x7dA   0   8  +1||+2   (+3,+2,+1,|+4|,|+5|,+8,+6,+7)
1x7dA   1   8  +1|+3|+2   (+3,+2,+1,+4,|+5|,+8,|+6|,+7)
1x8bA   1   5  +1|-3|+2   (+1,-2,|+3|,-5,|+4|)
1x8dC   1   4  +1|-3|+2   (-4,|+1|,-3,|+2|)
1x9iB   0   5  +1||+2   (+5,+4,+3,|+1|,|+2|)
1x9iB   1   5  +2|+1|+3   (|+2|,+1,|+3|,+4,+5)
1x9iB   0   5  +1||+2   (+2,+1,|+3|,|+4|,+5)
1x9iB   0   5  +1||+2   (+2,+1,+3,|+4|,|+5|)
1x9iB   0   4  +1||+2   (+4,+3,|+1|,|+2|)
1x9iB   1   4  +2|+1|+3   (|+2|,+1,|+3|,+4)
1x9iB   0   4  +1||+2   (+2,+1,|+3|,|+4|)
1x9mA   2   5  +3|-2,+1|+4   (|+3|,-2,+1,|+4|,+5)
1x9mA   0   5  +1||+2   (+3,-2,+1,|+4|,|+5|)
1x9mA   1   4  +1|-3|+2   (-4,|+1|,-3,|+2|)
1x9mA   1   4  +2|-1|+3   (-2,|+3|,-1,|+4|)
1x9zA   1   3  +1|-3|+2   (|+1|,-3,|+2|)
1xakA   2   4  +1|+4,-3|+2   (|+1|,+4,-3,|+2|)
1xbiA   1   4  +1|-3|+2   (|+1|,-4,|+2|,+3)
1xbiA   0   4  +1||+2   (+1,-4,|+2|,|+3|)
1xcrB   1   9  +1|-3|+2   (-1,|+2|,-9,|+3|,-6,+7,-8,+4,-5)
1xcrB   3   9  +1|-3,+4,-5|+2   (-1,+2,-9,|+3|,-6,+7,-8,|+4|,-5)
1xcrB   3   9  +2|-1,+5,-4|+3   (|+5|,-4,+8,-7,|+6|,-3,+9,-2,+1)
1xcrB   3   9  +4|-3,+2,-1|+5   (+5,-4,|+8|,-7,+6,-3,|+9|,-2,+1)
1xd3A   1   6  +1|-3|+2   (|+1|,-6,|+2|,-3,+4,-5)
1xd3A   3   6  +4|-3,+2,-1|+5   (|+5|,-4,+3,-2,|+6|,-1)
1xdpB   0   6  +1||+2   (+1,-3,+2,-4,|+5|,|+6|)
1xdpB   3   8  +1|-5,+4,-3|+2   (|+1|,-7,+6,-5,|+2|,+3,+4,-8)
1xdpB   0   8  +1||+2   (+1,-7,+6,-5,|+2|,|+3|,+4,-8)
1xdpB   0   8  +1||+2   (+1,-7,+6,-5,+2,|+3|,|+4|,-8)
1xffA   1   8  +1|-3|+2   (+8,-7,+5,-6,|+1|,-4,|+2|,-3)
1xffA   1   8  +2|-1|+3   (|+3|,-2,|+4|,-1,+6,-5,+7,-8)
1xffA   1   8  +2|-1|+3   (+3,-2,+4,-1,|+6|,-5,|+7|,-8)
1xfkA   1   9  +1|+3|+2   (|+1|,+3,|+2|,+4,+9,+8,+5,+6,+7)
1xfkA   0   9  +1||+2   (+7,+6,+5,+8,+9,+4,|+2|,|+3|,+1)
1xfkA   1   9  +2|+1|+3   (+1,|+3|,+2,|+4|,+9,+8,+5,+6,+7)
1xfkA   2   9  +1|+4,+3|+2   (+1,+3,+2,|+4|,+9,+8,|+5|,+6,+7)
1xfkA   0   9  +1||+2   (+1,+3,+2,+4,+9,+8,|+5|,|+6|,+7)
1xfkA   0   9  +1||+2   (+1,+3,+2,+4,+9,+8,+5,|+6|,|+7|)
1xfkA   2   9  +3|+2,+1|+4   (|+7|,+6,+5,|+8|,+9,+4,+2,+3,+1)
1xfkA   0   9  +1||+2   (+7,+6,+5,|+8|,|+9|,+4,+2,+3,+1)
1xfsA   5   7  +1|-7,+6,-5,+4,-3|+2   (|+1|,-7,+6,-5,+4,-3,|+2|)
1xg5D   0   7  +1||+2   (+7,+6,+5,+4,|+1|,|+2|,+3)
1xg5D   0   7  +1||+2   (+7,+6,+5,+4,+1,|+2|,|+3|)
1xg5D   2   7  +3|+2,+1|+4   (|+3|,+2,+1,|+4|,+5,+6,+7)
1xg5D   0   7  +1||+2   (+3,+2,+1,|+4|,|+5|,+6,+7)
1xg5D   0   7  +1||+2   (+3,+2,+1,+4,|+5|,|+6|,+7)
1xg5D   0   7  +1||+2   (+3,+2,+1,+4,+5,|+6|,|+7|)
1xg8A   0   4  +1||+2   (+4,-3,|+1|,|+2|)
1xgkA   0   7  +1||+2   (+7,+6,+5,+4,|+1|,|+2|,+3)
1xgkA   0   7  +1||+2   (+7,+6,+5,+4,+1,|+2|,|+3|)
1xgkA   2   7  +3|+2,+1|+4   (|+3|,+2,+1,|+4|,+5,+6,+7)
1xgkA   0   7  +1||+2   (+3,+2,+1,|+4|,|+5|,+6,+7)
1xgkA   0   7  +1||+2   (+3,+2,+1,+4,|+5|,|+6|,+7)
1xk5A   1   5  +2|-1|+3   (|+3|,-2,|+4|,-5,-1)
1xk7A   0   6  +1||+2   (+6,+5,+4,|+1|,|+2|,+3)
1xk7A   0   6  +1||+2   (+6,+5,+4,+1,|+2|,|+3|)
1xk7A   2   6  +3|+2,+1|+4   (|+3|,+2,+1,|+4|,+5,+6)
1xk7A   0   6  +1||+2   (+3,+2,+1,|+4|,|+5|,+6)
1xk7A   0   6  +1||+2   (+3,+2,+1,+4,|+5|,|+6|)
1xkpB   1   5  +1|-3|+2   (+1,-2,|+3|,-5,|+4|)
1xkpC   1   5  +1|-3|+2   (+1,-2,|+3|,-5,|+4|)
1xlqA   2   5  +2|-1,-4|+3   (|+2|,-1,-5,|+3|,-4)
1xlqA   1   5  +2|-1|+3   (|+4|,-3,|+5|,+1,-2)
1xm7B   0   5  +1||+2   (-5,|+1|,|+2|,+3,+4)
1xm7B   0   5  +1||+2   (-5,+1,|+2|,|+3|,+4)
1xm7B   0   5  +1||+2   (-5,+1,+2,|+3|,|+4|)
1xm7B   0   4  +1||+2   (-1,|+2|,|+3|,+4)
1xm7B   0   4  +1||+2   (-1,+2,|+3|,|+4|)
1xmtA   0   5  +1||+2   (-1,+2,-3,|+4|,|+5|)
1xmxA   0   7  +1||+2   (+7,-6,+5,+4,|+1|,|+2|,+3)
1xmxA   0   7  +1||+2   (+7,-6,+5,+4,+1,|+2|,|+3|)
1xmxA   2   7  +3|+2,+1|+4   (|+3|,+2,+1,|+4|,+5,-6,+7)
1xmxA   0   7  +1||+2   (+3,+2,+1,|+4|,|+5|,-6,+7)
1xmxA   1   3  +1|-3|+2   (|+1|,-3,|+2|)
1xmxA   0   5  +1||+2   (+1,-2,|+3|,|+4|,+5)
1xmxA   0   5  +1||+2   (+1,-2,+3,|+4|,|+5|)
1xovA   0   6  +1||+2   (-5,-4,+6,+3,|+1|,|+2|)
1xovA   1   6  +2|+1|+3   (|+2|,+1,|+3|,+6,-4,-5)
1xovA   0   6  +1||+2   (-2,-1,-3,-6,|+4|,|+5|)
1xovA   3   6  +2|-1,+5,-4|+3   (|+3|,-2,+6,-5,|+4|,-1)
1xpjD   0   3  +1||+2   (|+1|,|+2|,+3)
1xpjD   0   3  +1||+2   (+1,|+2|,|+3|)
1xppA   1   4  +1|-3|+2   (-1,|+2|,-4,|+3|)
1xr4A   0   9  +1||+2   (+7,+6,+5,|+1|,|+2|,+3,+4,+8,-9)
1xr4A   0   9  +1||+2   (+7,+6,+5,+1,|+2|,|+3|,+4,+8,-9)
1xr4A   0   9  +1||+2   (+7,+6,+5,+1,+2,|+3|,|+4|,+8,-9)
1xr4A   3   9  +4|+3,+2,+1|+5   (-9,+8,|+4|,+3,+2,+1,|+5|,+6,+7)
1xr4A   0   9  +1||+2   (-9,+8,+4,+3,+2,+1,|+5|,|+6|,+7)
1xr4A   0   9  +1||+2   (-9,+8,+4,+3,+2,+1,+5,|+6|,|+7|)
1xr4A   0   8  +1||+2   (-8,+7,+6,+5,+1,|+2|,|+3|,+4)
1xr4A   0   8  +1||+2   (-8,+7,+6,+5,+1,+2,|+3|,|+4|)
1xr4A   3   8  +4|+3,+2,+1|+5   (|+4|,+3,+2,+1,|+5|,+6,+7,-8)
1xr4A   0   8  +1||+2   (+4,+3,+2,+1,|+5|,|+6|,+7,-8)
1xr4A   0   8  +1||+2   (+4,+3,+2,+1,+5,|+6|,|+7|,-8)
1xrkB   2   4  +1|+4,-3|+2   (|+1|,+4,-3,|+2|)
1xszA   3   6  +1|-5,+4,-3|+2   (-6,|+1|,-5,+4,-3,|+2|)
1xszA   1   6  +2|-1|+3   (-2,+3,-4,|+5|,-1,|+6|)
1xt8A   0   5  +1||+2   (+5,-1,+4,|+2|,|+3|)
1xt8A   1   5  +2|+1|+3   (|+3|,+2,|+4|,-1,+5)
1xt8A   1   5  +2|-1|+3   (+3,+2,|+4|,-1,|+5|)
1xttC   3   7  +1|+5,+4,+3|+2   (|+1|,+7,+6,+5,|+2|,+3,-4)
1xttC   0   7  +1||+2   (+1,+7,+6,+5,|+2|,|+3|,-4)
1xu9D   0   7  +1||+2   (+7,+6,+5,+4,|+1|,|+2|,+3)
1xu9D   0   7  +1||+2   (+7,+6,+5,+4,+1,|+2|,|+3|)
1xu9D   2   7  +3|+2,+1|+4   (|+3|,+2,+1,|+4|,+5,+6,+7)
1xu9D   0   7  +1||+2   (+3,+2,+1,|+4|,|+5|,+6,+7)
1xu9D   0   7  +1||+2   (+3,+2,+1,+4,|+5|,|+6|,+7)
1xu9D   0   7  +1||+2   (+3,+2,+1,+4,+5,|+6|,|+7|)
1xv5A   0   7  +1||+2   (+7,+6,+5,+4,|+1|,|+2|,+3)
1xv5A   0   7  +1||+2   (+7,+6,+5,+4,+1,|+2|,|+3|)
1xv5A   2   7  +3|+2,+1|+4   (|+3|,+2,+1,|+4|,+5,+6,+7)
1xv5A   0   7  +1||+2   (+3,+2,+1,|+4|,|+5|,+6,+7)
1xv5A   0   7  +1||+2   (+3,+2,+1,+4,|+5|,|+6|,+7)
1xv5A   0   7  +1||+2   (+7,+6,+5,|+1|,|+2|,+4,+3)
1xv5A   1   7  +1|+3|+2   (+7,+6,+5,+1,|+2|,+4,|+3|)
1xv5A   0   7  +1||+2   (|+3|,|+4|,+2,+1,+5,+6,+7)
1xv5A   2   7  +3|+2,+1|+4   (+3,|+4|,+2,+1,|+5|,+6,+7)
1xv5A   0   7  +1||+2   (+3,+4,+2,+1,|+5|,|+6|,+7)
1xv5A   0   7  +1||+2   (+3,+4,+2,+1,+5,|+6|,|+7|)
1y0hB   1   4  +1|-3|+2   (-4,|+1|,-3,|+2|)
1y0hB   1   4  +2|-1|+3   (-2,|+3|,-1,|+4|)
1y0kA   0   7  +1||+2   (+1,-2,|+3|,|+4|,+5,-6,+7)
1y0kA   0   7  +1||+2   (+1,-2,+3,|+4|,|+5|,-6,+7)
1y1pA   0   7  +1||+2   (+7,+6,+5,+4,|+1|,|+2|,+3)
1y1pA   0   7  +1||+2   (+7,+6,+5,+4,+1,|+2|,|+3|)
1y1pA   2   7  +3|+2,+1|+4   (|+3|,+2,+1,|+4|,+5,+6,+7)
1y1pA   0   7  +1||+2   (+3,+2,+1,|+4|,|+5|,+6,+7)
1y1pA   0   7  +1||+2   (+3,+2,+1,+4,|+5|,|+6|,+7)
1y1pA   0   3  +1||+2   (|+1|,|+2|,-3)
1y43B   1   3  +1|-3|+2   (|+1|,-3,|+2|)
1y60C   0   5  +1||+2   (-3,|+4|,|+5|,-2,+1)
1y63A   1   5  +1|+3|+2   (+5,+4,|+1|,+3,|+2|)
1y63A   0   5  +1||+2   (|+2|,|+3|,+1,+4,+5)
1y63A   1   5  +2|+1|+3   (+2,|+3|,+1,|+4|,+5)
1y63A   0   5  +1||+2   (+2,+3,+1,|+4|,|+5|)
1y6zB   0   3  +1||+2   (+3,|+1|,|+2|)
1y6zB   1   3  +2|+1|+3   (|+2|,+1,|+3|)
1y71A   3   5  +4|-3,+2,-1|+5   (|+4|,-3,+2,-1,|+5|)
1y7pC   1   4  +1|-3|+2   (-4,|+1|,-3,|+2|)
1y7pC   1   4  +2|-1|+3   (-2,|+3|,-1,|+4|)
1y7pC   0   6  +1||+2   (+6,+5,+4,+3,|+1|,|+2|)
1y7pC   1   6  +2|+1|+3   (|+2|,+1,|+3|,+4,+5,+6)
1y7pC   0   6  +1||+2   (+2,+1,|+3|,|+4|,+5,+6)
1y7rA   0   5  +1||+2   (-1,+2,-3,|+4|,|+5|)
1y88A   0   5  +1||+2   (+1,-2,|+3|,|+4|,+5)
1y88A   0   5  +1||+2   (+1,-2,+3,|+4|,|+5|)
1y8aA   0   7  +1||+2   (-7,+6,+5,+4,|+1|,|+2|,+3)
1y8aA   0   7  +1||+2   (-7,+6,+5,+4,+1,|+2|,|+3|)
1y8aA   2   7  +3|+2,+1|+4   (|+3|,+2,+1,|+4|,+5,+6,-7)
1y8aA   0   7  +1||+2   (+3,+2,+1,|+4|,|+5|,+6,-7)
1y8aA   0   7  +1||+2   (+3,+2,+1,+4,|+5|,|+6|,-7)
1y8xB   1   4  +2|-1|+3   (|+2|,-1,|+3|,-4)
1y93A   0   5  +1||+2   (-4,+5,+3,|+1|,|+2|)
1y93A   1   5  +2|+1|+3   (|+2|,+1,|+3|,+5,-4)
1y96A   3   5  +4|-3,+2,-1|+5   (|+4|,-3,+2,-1,|+5|)
1y96B   3   5  +4|-3,+2,-1|+5   (|+4|,-3,+2,-1,|+5|)
1y9wB   0   6  +1||+2   (+1,-2,|+3|,|+4|,-6,+5)
1y9wB   1   6  +1|-3|+2   (+1,-2,+3,|+4|,-6,|+5|)
1yacB   0   6  +1||+2   (+6,+5,+4,|+1|,|+2|,+3)
1yacB   0   6  +1||+2   (+6,+5,+4,+1,|+2|,|+3|)
1yacB   2   6  +3|+2,+1|+4   (|+3|,+2,+1,|+4|,+5,+6)
1yacB   0   6  +1||+2   (+3,+2,+1,|+4|,|+5|,+6)
1yacB   0   6  +1||+2   (+3,+2,+1,+4,|+5|,|+6|)
1yb2A   0   7  +1||+2   (+6,-7,+5,+4,|+1|,|+2|,+3)
1yb2A   0   7  +1||+2   (+6,-7,+5,+4,+1,|+2|,|+3|)
1yb2A   2   7  +3|+2,+1|+4   (|+3|,+2,+1,|+4|,+5,-7,+6)
1yb2A   0   7  +1||+2   (+3,+2,+1,|+4|,|+5|,-7,+6)
1yb2A   1   7  +1|-3|+2   (+3,+2,+1,+4,|+5|,-7,|+6|)
1ycdB   0   6  +1||+2   (+6,+5,+4,+3,|+1|,|+2|)
1ycdB   1   6  +2|+1|+3   (|+2|,+1,|+3|,+4,+5,+6)
1ycdB   0   6  +1||+2   (+2,+1,|+3|,|+4|,+5,+6)
1ycdB   0   6  +1||+2   (+2,+1,+3,|+4|,|+5|,+6)
1ycdB   0   6  +1||+2   (+2,+1,+3,+4,|+5|,|+6|)
1yd0A   1   3  +2|-1|+3   (|+2|,-1,|+3|)
1yd7A   0   6  +1||+2   (+5,+6,+4,+3,|+1|,|+2|)
1yd7A   1   6  +2|+1|+3   (|+2|,+1,|+3|,+4,+6,+5)
1yd7A   0   6  +1||+2   (+2,+1,|+3|,|+4|,+6,+5)
1ydxA   1   4  +1|-3|+2   (|+1|,-4,|+2|,-3)
1ydxA   1   4  +2|-1|+3   (|+3|,-2,|+4|,-1)
1ye8A   2   9  +1|+4,+3|+2   (+9,|+1|,+8,+7,|+2|,-3,+4,-6,+5)
1ye8A   0   9  +1||+2   (+5,-6,+4,-3,+2,|+7|,|+8|,+1,+9)
1ye8A   1   9  +2|+1|+3   (+5,-6,+4,-3,+2,+7,|+8|,+1,|+9|)
1yf2A   1   5  +2|-1|+3   (+2,|+4|,-3,|+5|,-1)
1yf3A   0   7  +1||+2   (+6,-7,+5,+4,|+1|,|+2|,+3)
1yf3A   0   7  +1||+2   (+6,-7,+5,+4,+1,|+2|,|+3|)
1yf3A   2   7  +3|+2,+1|+4   (|+3|,+2,+1,|+4|,+5,-7,+6)
1yf3A   0   7  +1||+2   (+3,+2,+1,|+4|,|+5|,-7,+6)
1yf3A   1   7  +1|-3|+2   (+3,+2,+1,+4,|+5|,-7,|+6|)
1yg9A   3   6  +2|-1,+4,-5|+3   (-1,|+3|,-2,+5,-6,|+4|)
1ygtA   1   3  +1|-3|+2   (|+1|,-3,|+2|)
1yixA   0   3  +1||+2   (|+1|,|+2|,+3)
1yixA   0   3  +1||+2   (+1,|+2|,|+3|)
1yixA   0   5  +1||+2   (|+1|,|+2|,+3,+4,+5)
1yixA   0   5  +1||+2   (+1,|+2|,|+3|,+4,+5)
1yixA   0   5  +1||+2   (+1,+2,|+3|,|+4|,+5)
1yixA   0   5  +1||+2   (+1,+2,+3,|+4|,|+5|)
1yj7A   1   3  +1|-3|+2   (|+1|,-3,|+2|)
1yj7A   0   3  +1||+2   (-1,|+2|,|+3|)
1yk3A   0   7  +1||+2   (-1,+2,-3,|+4|,|+5|,-7,+6)
1yleA   4  15  +1|-3,-4,+6,-5|+2   (+14,+11,-15,+12,-13,+1,-2,|+3|,-6,-7,+10,-9,|+4|,-5,+8)
1yleA   4  15  +2|-1,+5,-6,+4|+3   (-8,|+5|,-4,+9,-10,+7,|+6|,-3,+2,-1,+13,-12,+15,-11,-14)
1yleA   0  15  +1||+2   (-14,-11,+15,-12,+13,-1,+2,-3,|+6|,|+7|,-10,+9,-4,+5,-8)
1yleA   8  15  +6|-5,-4,+3,-2,+1,-9,+8,-10|+7   (+8,-5,+4,-9,|+10|,-7,-6,+3,-2,+1,-13,+12,-15,|+11|,+14)
1yleA   1  15  +1|-3|+2   (+14,|+11|,-15,|+12|,-13,+1,-2,+3,-6,-7,+10,-9,+4,-5,+8)
1yloD   1   8  +2|+1|+3   (+1,-2,|+4|,+3,|+5|,+8,-6,-7)
1yloD   0   8  +1||+2   (-1,+2,-4,-3,-5,-8,|+6|,|+7|)
1ylqA   0   4  +1||+2   (+4,-1,|+2|,|+3|)
1yn3A   2   5  +2|-1,-4|+3   (|+2|,-1,-5,|+3|,-4)
1yn3A   1   5  +2|-1|+3   (|+4|,-3,|+5|,+1,-2)
1ynfA   0   3  +1||+2   (-3,|+1|,|+2|)
1ynfA   0   3  +1||+2   (-1,|+2|,|+3|)
1ynfA   0   3  +1||+2   (-1,|+2|,|+3|)
1ynfA   0   3  +1||+2   (-1,|+2|,|+3|)
1ynfA   0   3  +1||+2   (-1,|+2|,|+3|)
1yocA   3   6  +1|-3,+4,-5|+2   (-1,|+2|,-4,+5,-6,|+3|)
1yqhA   1   4  +1|-3|+2   (-4,|+1|,-3,|+2|)
1yqhA   1   4  +2|-1|+3   (-2,|+3|,-1,|+4|)
1yrbA   1   7  +1|+3|+2   (+7,+6,+5,|+1|,+4,|+2|,+3)
1yrbA   1   7  +2|+1|+3   (+3,+2,|+4|,+1,|+5|,+6,+7)
1yrbA   0   7  +1||+2   (+3,+2,+4,+1,|+5|,|+6|,+7)
1yreA   0   8  +1||+2   (+1,-2,+3,-4,|+5|,|+6|,-8,+7)
1yreA   1   8  +1|-3|+2   (+1,-2,+3,-4,+5,|+6|,-8,|+7|)
1yrtA   1   4  +2|-1|+3   (|+2|,-1,|+3|,-4)
1yt3A   2   6  +1|+4,-3|+2   (|+1|,+4,-3,|+2|,+5,+6)
1yt3A   2   6  +3|-2,+1|+4   (+1,|+4|,-3,+2,|+5|,+6)
1yt3A   0   6  +1||+2   (+1,+4,-3,+2,|+5|,|+6|)
1ytlC   0   7  +1||+2   (+1,+7,+6,+5,|+2|,|+3|,+4)
1ytlC   0   7  +1||+2   (+1,+7,+6,+5,+2,|+3|,|+4|)
1ytlC   2   7  +3|+2,+1|+4   (|+4|,+3,+2,|+5|,+6,+7,+1)
1ytlC   0   7  +1||+2   (+4,+3,+2,|+5|,|+6|,+7,+1)
1yw4A   0  12  +1||+2   (-11,+12,-10,-8,-7,+9,+6,|+4|,|+5|,-3,+2,-1)
1yw4A   1  12  +2|+1|+3   (-1,+2,-3,|+5|,+4,|+6|,+9,-7,-8,-10,+12,-11)
1yw4A   0  12  +1||+2   (+1,-2,+3,-5,-4,-6,-9,|+7|,|+8|,+10,-12,+11)
1yw4A   1  12  +1|-3|+2   (+1,-2,+3,-5,-4,-6,-9,+7,+8,|+10|,-12,|+11|)
1ywfA   1   5  +1|+3|+2   (-1,|+2|,+5,|+3|,+4)
1ywfA   0   5  +1||+2   (-1,+2,+5,|+3|,|+4|)
1ywfA   1   5  +2|+1|+3   (|+4|,+3,|+5|,+2,-1)
1ywmA   2   6  +1|+4,-3|+2   (-1,|+2|,+6,-5,|+3|,-4)
1ywmA   1   6  +2|-1|+3   (|+4|,-3,|+5|,-6,-2,+1)
1yzvA   0   6  +1||+2   (+6,+5,+4,|+1|,|+2|,+3)
1yzvA   0   6  +1||+2   (+6,+5,+4,+1,|+2|,|+3|)
1yzvA   2   6  +3|+2,+1|+4   (|+3|,+2,+1,|+4|,+5,+6)
1yzvA   0   6  +1||+2   (+3,+2,+1,|+4|,|+5|,+6)
1yzvA   0   6  +1||+2   (+3,+2,+1,+4,|+5|,|+6|)
1yzyA   1  12  +1|+3|+2   (+5,+4,|+1|,+3,|+2|,-10,+11,-12,-9,-6,-8,-7)
1yzyA   0  12  +1||+2   (-7,-8,-6,-9,-12,+11,-10,|+2|,|+3|,+1,+4,+5)
1yzyA   1  12  +2|+1|+3   (-7,-8,-6,-9,-12,+11,-10,+2,|+3|,+1,|+4|,+5)
1yzyA   1  12  +1|+3|+2   (-5,-4,-1,-3,-2,+10,-11,+12,+9,|+6|,+8,|+7|)
1yzyA   0  12  +1||+2   (|+7|,|+8|,+6,+9,+12,-11,+10,-2,-3,-1,-4,-5)
1yzyA   1  12  +2|+1|+3   (+7,|+8|,+6,|+9|,+12,-11,+10,-2,-3,-1,-4,-5)
1yzyA   2  12  +1|+4,-3|+2   (+7,+8,+6,|+9|,+12,-11,|+10|,-2,-3,-1,-4,-5)
1yzyA   1   3  +1|+3|+2   (|+1|,+3,|+2|)
1yzyA   0   3  +1||+2   (|+2|,|+3|,+1)
1z0sA   0   6  +1||+2   (-5,+6,+4,+3,|+1|,|+2|)
1z0sA   1   6  +2|+1|+3   (|+2|,+1,|+3|,+4,+6,-5)
1z0sA   0   6  +1||+2   (+2,+1,|+3|,|+4|,+6,-5)
1z2nX   1   5  +2|+1|+3   (-2,|+3|,+1,|+4|,+5)
1z2nX   0   5  +1||+2   (-2,+3,+1,|+4|,|+5|)
1z2nX   1   5  +1|-3|+2   (|+1|,-4,|+2|,-3,+5)
1z2nX   1   5  +2|-1|+3   (-5,|+3|,-2,|+4|,-1)
1z3eA   0   4  +1||+2   (+4,-3,|+1|,|+2|)
1z45A   0   7  +1||+2   (+7,+6,+5,+4,|+1|,|+2|,+3)
1z45A   0   7  +1||+2   (+7,+6,+5,+4,+1,|+2|,|+3|)
1z45A   2   7  +3|+2,+1|+4   (|+3|,+2,+1,|+4|,+5,+6,+7)
1z45A   0   7  +1||+2   (+3,+2,+1,|+4|,|+5|,+6,+7)
1z45A   0   7  +1||+2   (+3,+2,+1,+4,|+5|,|+6|,+7)
1z45A   0   7  +1||+2   (+3,+2,+1,+4,+5,|+6|,|+7|)
1z5hB   0   5  +1||+2   (-1,|+2|,|+3|,+5,-4)
1z6mA   0   5  +1||+2   (+5,-4,|+2|,|+3|,-1)
1z6nA   0   4  +1||+2   (+4,-3,|+1|,|+2|)
1z84A   1  10  +1|-3|+2   (+1,-2,|+3|,-5,|+4|,-9,+10,-8,+7,-6)
1z84A   5  10  +2|-1,+6,-7,+5,-4|+3   (-1,+2,-3,|+5|,-4,+9,-10,+8,-7,|+6|)
1z84A   1  10  +1|-3|+2   (+6,-7,|+8|,-10,|+9|,-4,+5,-3,+2,-1)
1z94D   5   7  +1|-7,+6,-5,+4,-3|+2   (|+1|,-7,+6,-5,+4,-3,|+2|)
1zarA   1   5  +1|-3|+2   (+1,-2,|+3|,-5,|+4|)
1zatA   0   4  +1||+2   (+1,-2,|+3|,|+4|)
1zavA   1   5  +1|-3|+2   (+5,-4,|+1|,-3,|+2|)
1zavA   1   5  +2|-1|+3   (-2,|+3|,-1,|+4|,-5)
1zbpA   3   8  +2|-1,+5,-4|+3   (|+4|,-3,+7,-6,|+5|,-8,+1,-2)
1zbsA   2   5  +3|-2,+1|+4   (|+3|,-2,+1,|+4|,+5)
1zbsA   0   5  +1||+2   (+3,-2,+1,|+4|,|+5|)
1zbsA   2   5  +3|-2,+1|+4   (|+3|,-2,+1,|+4|,+5)
1zbsA   0   5  +1||+2   (+3,-2,+1,|+4|,|+5|)
1zbxB   2   5  +1|+4,-3|+2   (|+1|,+5,-4,|+2|,-3)
1zc3B   5   7  +4|-3,+2,-1,+7,-6|+5   (|+4|,-3,+2,-1,+7,-6,|+5|)
1zd0A   1   3  +1|-3|+2   (|+1|,-3,|+2|)
1zelA   0   3  +1||+2   (-1,|+2|,|+3|)
1zghA   0   6  +1||+2   (+6,-5,+4,+3,|+1|,|+2|)
1zh8B   0   6  +1||+2   (+6,+5,+4,|+1|,|+2|,+3)
1zh8B   0   6  +1||+2   (+3,+2,+1,|+4|,|+5|,+6)
1zh8B   0   6  +1||+2   (+3,+2,+1,+4,|+5|,|+6|)
1zh8B   2   9  +1|+4,-3|+2   (+8,-7,+6,-5,|+1|,+4,-3,|+2|,-9)
1zhsE   1   3  +1|-3|+2   (|+1|,-3,|+2|)
1zhsE   1   3  +1|-3|+2   (|+1|,-3,|+2|)
1zi8A   0   7  +1||+2   (+7,+6,+5,+4,|+2|,|+3|,-1)
1zi8A   1   7  +2|+1|+3   (-1,|+3|,+2,|+4|,+5,+6,+7)
1zi8A   0   7  +1||+2   (-1,+3,+2,|+4|,|+5|,+6,+7)
1zi8A   0   7  +1||+2   (-1,+3,+2,+4,|+5|,|+6|,+7)
1zi8A   0   7  +1||+2   (-1,+3,+2,+4,+5,|+6|,|+7|)
1zjcA   0   4  +1||+2   (+4,+3,|+1|,|+2|)
1zjcA   1   4  +2|+1|+3   (|+2|,+1,|+3|,+4)
1zjcA   0   4  +1||+2   (+2,+1,|+3|,|+4|)
1zk4A   0   7  +1||+2   (+7,+6,+5,+4,|+1|,|+2|,+3)
1zk4A   0   7  +1||+2   (+7,+6,+5,+4,+1,|+2|,|+3|)
1zk4A   2   7  +3|+2,+1|+4   (|+3|,+2,+1,|+4|,+5,+6,+7)
1zk4A   0   7  +1||+2   (+3,+2,+1,|+4|,|+5|,+6,+7)
1zk4A   0   7  +1||+2   (+3,+2,+1,+4,|+5|,|+6|,+7)
1zk4A   0   7  +1||+2   (+3,+2,+1,+4,+5,|+6|,|+7|)
1zkpA   0   7  +1||+2   (-7,+1,-2,|+3|,|+4|,+5,+6)
1zkpA   0   7  +1||+2   (-7,+1,-2,+3,|+4|,|+5|,+6)
1zkpA   0   7  +1||+2   (-7,+1,-2,+3,+4,|+5|,|+6|)
1zkpA   0   7  +1||+2   (-1,+2,-3,|+4|,|+5|,+6,+7)
1zkpA   0   7  +1||+2   (-1,+2,-3,+4,|+5|,|+6|,+7)
1zkpA   0   7  +1||+2   (-1,+2,-3,+4,+5,|+6|,|+7|)
1zl0A   0   6  +1||+2   (-6,+5,+4,+3,|+1|,|+2|)
1zl0A   1   6  +2|+1|+3   (|+2|,+1,|+3|,+4,+5,-6)
1zl0A   0   6  +1||+2   (+2,+1,|+3|,|+4|,+5,-6)
1zl0A   0   6  +1||+2   (+2,+1,+3,|+4|,|+5|,-6)
1zl0A   6   8  +1|-8,+7,-3,-4,-5,-6|+2   (|+1|,-8,+7,-3,-4,-5,-6,|+2|)
1zl0A   0   8  +1||+2   (-1,+8,-7,|+3|,|+4|,+5,+6,-2)
1zl0A   0   8  +1||+2   (-1,+8,-7,+3,|+4|,|+5|,+6,-2)
1zl0A   0   8  +1||+2   (-1,+8,-7,+3,+4,|+5|,|+6|,-2)
1zmaA   0   5  +1||+2   (+5,-4,|+2|,|+3|,+1)
1zpsA   2   4  +2|-1,-4|+3   (|+2|,-1,-4,|+3|)
1zpvA   1   4  +1|-3|+2   (-4,|+1|,-3,|+2|)
1zpvA   1   4  +2|-1|+3   (-2,|+3|,-1,|+4|)
1zr6A   0   3  +1||+2   (|+2|,|+3|,+1)
1zr6A   1   5  +1|-3|+2   (-1,|+2|,-5,|+3|,-4)
1zr6A   1   5  +2|-1|+3   (|+4|,-3,|+5|,-2,+1)
1zr6A   1   7  +1|-3|+2   (-4,|+1|,-3,|+2|,-6,+7,-5)
1zr6A   1   7  +2|-1|+3   (+5,-7,+6,-2,|+3|,-1,|+4|)
1zr6A   5   7  +4|-1,+3,-2,+6,-7|+5   (|+4|,-1,+3,-2,+6,-7,|+5|)
1zr6A   1   7  +1|-3|+2   (|+5|,-7,|+6|,-2,+3,-1,+4)
1zs9A   0   6  +1||+2   (+6,+5,+4,|+1|,|+2|,+3)
1zs9A   0   6  +1||+2   (+3,+2,+1,|+4|,|+5|,+6)
1zsqA   1   5  +1|+3|+2   (-1,|+2|,+5,|+3|,+4)
1zsqA   0   5  +1||+2   (-1,+2,+5,|+3|,|+4|)
1zsqA   1   5  +2|+1|+3   (|+4|,+3,|+5|,+2,-1)
1ztcC   0   6  +1||+2   (+1,-2,|+3|,|+4|,+5,+6)
1ztcC   0   6  +1||+2   (+1,-2,+3,|+4|,|+5|,+6)
1ztcC   0   6  +1||+2   (+1,-2,+3,+4,|+5|,|+6|)
1ztcC   0   5  +1||+2   (-1,+2,-3,|+4|,|+5|)
1zvpC   1   6  +1|-3|+2   (-5,+6,-4,|+1|,-3,|+2|)
1zvpC   1   6  +2|-1|+3   (-2,|+3|,-1,|+4|,-6,+5)
1zvpC   1   6  +1|-3|+2   (-2,+3,-1,|+4|,-6,|+5|)
1zvtA   1   4  +2|-1|+3   (-4,|+2|,-1,|+3|)
1zxxA   0   7  +1||+2   (-7,+6,+5,+4,|+1|,|+2|,-3)
1zxxA   0   7  +1||+2   (-3,+2,+1,|+4|,|+5|,+6,-7)
1zxxA   1   4  +1|+3|+2   (+4,|+1|,+3,|+2|)
1zxxA   0   4  +1||+2   (|+2|,|+3|,+1,+4)
1zxxA   1   4  +2|+1|+3   (+2,|+3|,+1,|+4|)
1zy7B   1   7  +2|-1|+3   (+7,-6,|+2|,-1,|+3|,+4,+5)
1zy7B   0   7  +1||+2   (+7,-6,+2,-1,|+3|,|+4|,+5)
1zy7B   0   7  +1||+2   (+7,-6,+2,-1,+3,|+4|,|+5|)
1zybA   1   7  +1|-3|+2   (+1,-4,+2,-3,|+5|,-7,|+6|)
1zymA   0   6  +1||+2   (+6,-5,|+1|,|+2|,+3,+4)
1zymA   0   6  +1||+2   (+6,-5,+1,|+2|,|+3|,+4)
1zyoA   5   7  +5|-4,+1,-2,+3,-7|+6   (|+5|,-4,+1,-2,+3,-7,|+6|)
1zzkA   1   3  +1|-3|+2   (|+1|,-3,|+2|)
2a14A   0   7  +1||+2   (+6,-7,+5,+4,|+1|,|+2|,+3)
2a14A   0   7  +1||+2   (+6,-7,+5,+4,+1,|+2|,|+3|)
2a14A   2   7  +3|+2,+1|+4   (|+3|,+2,+1,|+4|,+5,-7,+6)
2a14A   0   7  +1||+2   (+3,+2,+1,|+4|,|+5|,-7,+6)
2a14A   1   7  +1|-3|+2   (+3,+2,+1,+4,|+5|,-7,|+6|)
2a1iA   0   6  +1||+2   (+6,+5,+4,-3,|+1|,|+2|)
2a1iA   0   6  +1||+2   (+2,+1,-3,|+4|,|+5|,+6)
2a1iA   0   6  +1||+2   (+2,+1,-3,+4,|+5|,|+6|)
2a1vA   1   6  +1|-3|+2   (-1,+2,-3,|+4|,-6,|+5|)
2a35B   0   7  +1||+2   (+7,+6,+5,+4,|+1|,|+2|,+3)
2a35B   0   7  +1||+2   (+3,+2,+1,|+4|,|+5|,+6,+7)
2a35B   0   7  +1||+2   (+3,+2,+1,+4,|+5|,|+6|,+7)
2a35B   0   7  +1||+2   (+3,+2,+1,+4,+5,|+6|,|+7|)
2a3nA   0   5  +1||+2   (+5,+4,+3,|+1|,|+2|)
2a3nA   1   5  +2|+1|+3   (|+2|,+1,|+3|,+4,+5)
2a3nA   0   5  +1||+2   (+2,+1,|+3|,|+4|,+5)
2a3nA   0   5  +1||+2   (+2,+1,+3,|+4|,|+5|)
2a3nA   0   4  +1||+2   (+4,+3,|+1|,|+2|)
2a3nA   1   4  +2|+1|+3   (|+2|,+1,|+3|,+4)
2a3nA   0   4  +1||+2   (+2,+1,|+3|,|+4|)
2a40E   0   6  +1||+2   (+5,-6,|+1|,|+2|,-4,+3)
2a40E   1   6  +1|-3|+2   (+5,-6,+1,|+2|,-4,|+3|)
2a40E   0   6  +1||+2   (+1,-2,|+3|,|+4|,-6,+5)
2a5hD   0   9  +1||+2   (-1,|+2|,|+3|,+4,+5,+6,+7,+8,-9)
2a5hD   0   9  +1||+2   (-1,+2,|+3|,|+4|,+5,+6,+7,+8,-9)
2a5hD   0   9  +1||+2   (-1,+2,+3,|+4|,|+5|,+6,+7,+8,-9)
2a5hD   0   9  +1||+2   (-1,+2,+3,+4,|+5|,|+6|,+7,+8,-9)
2a5hD   0   9  +1||+2   (-1,+2,+3,+4,+5,|+6|,|+7|,+8,-9)
2a5hD   0   9  +1||+2   (-1,+2,+3,+4,+5,+6,|+7|,|+8|,-9)
2a67C   0   6  +1||+2   (+6,+5,+4,|+1|,|+2|,+3)
2a67C   0   6  +1||+2   (+6,+5,+4,+1,|+2|,|+3|)
2a67C   2   6  +3|+2,+1|+4   (|+3|,+2,+1,|+4|,+5,+6)
2a67C   0   6  +1||+2   (+3,+2,+1,|+4|,|+5|,+6)
2a6aA   2   5  +3|-2,+1|+4   (|+3|,-2,+1,|+4|,+5)
2a6aA   0   5  +1||+2   (+3,-2,+1,|+4|,|+5|)
2a6aA   2   4  +3|-2,+1|+4   (|+3|,-2,+1,|+4|)
2a6hD   1   3  +2|-1|+3   (|+2|,-1,|+3|)
2a6qD   0   3  +1||+2   (|+1|,|+2|,-3)
2a7kD   0   6  +1||+2   (-1,|+2|,|+3|,+4,+5,+6)
2a7kD   0   6  +1||+2   (-1,+2,|+3|,|+4|,+5,+6)
2aalB   0   4  +1||+2   (-4,-3,|+1|,|+2|)
2aalB   0   4  +1||+2   (-2,-1,|+3|,|+4|)
2aamA   0   5  +1||+2   (+1,|+2|,|+3|,+4,+5)
2aamA   0   5  +1||+2   (+1,+2,+3,|+4|,|+5|)
2aamA   1   3  +1|-3|+2   (|+1|,-3,|+2|)
2aamA   0   3  +1||+2   (|+1|,|+2|,+3)
2aamA   0   3  +1||+2   (+1,|+2|,|+3|)
2ab5B   1   4  +1|-3|+2   (-1,|+2|,-4,|+3|)
2absA   3   5  +2|+5,-4,-1|+3   (|+2|,+5,-4,-1,|+3|)
2absA   0   6  +1||+2   (|+1|,|+2|,+3,+4,-5,+6)
2absA   0   6  +1||+2   (+1,|+2|,|+3|,+4,-5,+6)
2absA   0   6  +1||+2   (+1,+2,|+3|,|+4|,-5,+6)
2abwB   0   7  +1||+2   (+5,-6,+7,+4,+3,|+1|,|+2|)
2abwB   1   7  +2|+1|+3   (|+2|,+1,|+3|,+4,+7,-6,+5)
2abwB   0   7  +1||+2   (+2,+1,|+3|,|+4|,+7,-6,+5)
2abwB   0   3  +1||+2   (|+1|,|+2|,-3)
2acfC   2   7  +1|+4,+3|+2   (-1,|+2|,+7,+6,|+3|,+5,-4)
2acfC   1   7  +2|+1|+3   (-4,|+5|,+3,|+6|,+7,+2,-1)
2acfC   0   7  +1||+2   (-4,+5,+3,|+6|,|+7|,+2,-1)
2ae6C   0   7  +1||+2   (-1,+2,-3,|+4|,|+5|,-7,+6)
2ae6C   1   7  +1|-3|+2   (-1,+2,-3,+4,|+5|,-7,|+6|)
2aefA   0   6  +1||+2   (+6,+5,+4,|+1|,|+2|,+3)
2aefA   0   6  +1||+2   (+6,+5,+4,+1,|+2|,|+3|)
2aefA   2   6  +3|+2,+1|+4   (|+3|,+2,+1,|+4|,+5,+6)
2aefA   0   6  +1||+2   (+3,+2,+1,|+4|,|+5|,+6)
2aefA   0   6  +1||+2   (+3,+2,+1,+4,|+5|,|+6|)
2aefA   1   4  +1|-3|+2   (|+1|,-4,|+2|,-3)
2aefA   1   4  +2|-1|+3   (|+3|,-2,|+4|,-1)
2aeuA   4   7  +1|-6,+5,+4,+3|+2   (|+1|,-7,+6,+5,+4,|+2|,+3)
2aeuA   0   7  +1||+2   (+1,-7,+6,+5,+4,|+2|,|+3|)
2aeuA   1   7  +2|+1|+3   (|+3|,+2,|+4|,+5,+6,-7,+1)
2aeuA   0   7  +1||+2   (+3,+2,|+4|,|+5|,+6,-7,+1)
2aeuA   0   7  +1||+2   (+3,+2,+4,|+5|,|+6|,-7,+1)
2ahuB   0   7  +1||+2   (+7,+6,+5,|+1|,|+2|,+3,+4)
2ahuB   0   7  +1||+2   (+7,+6,+5,+1,|+2|,|+3|,+4)
2ahuB   0   7  +1||+2   (+7,+6,+5,+1,+2,|+3|,|+4|)
2ahuB   1   3  +1|-3|+2   (|+1|,-3,|+2|)
2ahuB   0   8  +1||+2   (+2,+1,|+3|,|+4|,+5,-6,+7,+8)
2ahuB   0   8  +1||+2   (+2,+1,+3,|+4|,|+5|,-6,+7,+8)
2ahuB   0   8  +1||+2   (+2,+1,+3,+4,+5,-6,|+7|,|+8|)
2ajrA   0  10  +1||+2   (-10,+9,-8,+7,+6,+5,+4,+1,|+2|,|+3|)
2ajrA   0  10  +1||+2   (+3,+2,+1,|+4|,|+5|,+6,+7,-8,+9,-10)
2al6A   2   6  +2|-1,-4|+3   (-6,|+2|,-1,-5,|+3|,-4)
2al6A   1   6  +2|-1|+3   (|+4|,-3,|+5|,+1,-2,+6)
2amlB   0   5  +1||+2   (+5,+4,+3,|+1|,|+2|)
2amlB   1   5  +2|+1|+3   (|+2|,+1,|+3|,+4,+5)
2amlB   0   5  +1||+2   (+2,+1,|+3|,|+4|,+5)
2amlB   0   5  +1||+2   (+2,+1,+3,|+4|,|+5|)
2amlB   0   5  +1||+2   (+5,+4,+3,|+1|,|+2|)
2amlB   1   5  +2|+1|+3   (|+2|,+1,|+3|,+4,+5)
2amlB   0   5  +1||+2   (+2,+1,|+3|,|+4|,+5)
2amlB   0   5  +1||+2   (+2,+1,+3,|+4|,|+5|)
2anrA   1   6  +1|-3|+2   (-5,+6,-4,|+1|,-3,|+2|)
2anrA   1   6  +2|-1|+3   (-2,|+3|,-1,|+4|,-6,+5)
2anrA   1   6  +1|-3|+2   (-2,+3,-1,|+4|,-6,|+5|)
2aotB   0   7  +1||+2   (+6,-7,+5,+4,|+1|,|+2|,+3)
2aotB   0   7  +1||+2   (+6,-7,+5,+4,+1,|+2|,|+3|)
2aotB   2   7  +3|+2,+1|+4   (|+3|,+2,+1,|+4|,+5,-7,+6)
2aotB   0   7  +1||+2   (+3,+2,+1,|+4|,|+5|,-7,+6)
2aotB   1   7  +1|-3|+2   (+3,+2,+1,+4,|+5|,-7,|+6|)
2aotB   1   3  +1|-3|+2   (|+1|,-3,|+2|)
2apjD   1   7  +1|+3|+2   (+7,+6,+5,|+1|,+4,|+2|,-3)
2apjD   1   7  +2|+1|+3   (-3,+2,|+4|,+1,|+5|,+6,+7)
2apjD   0   7  +1||+2   (-3,+2,+4,+1,|+5|,|+6|,+7)
2apjD   0   7  +1||+2   (-3,+2,+4,+1,+5,|+6|,|+7|)
2asbA   0   3  +1||+2   (-1,|+2|,|+3|)
2asbA   0   3  +1||+2   (-1,|+2|,|+3|)
2astB   0  11  +1||+2   (|+1|,|+2|,+3,+4,+5,+6,+7,+8,+9,+10,+11)
2astB   0  11  +1||+2   (+1,|+2|,|+3|,+4,+5,+6,+7,+8,+9,+10,+11)
2astB   0  11  +1||+2   (+1,+2,|+3|,|+4|,+5,+6,+7,+8,+9,+10,+11)
2astB   0  11  +1||+2   (+1,+2,+3,+4,+5,+6,|+7|,|+8|,+9,+10,+11)
2astB   0  11  +1||+2   (+1,+2,+3,+4,+5,+6,+7,|+8|,|+9|,+10,+11)
2astB   0  11  +1||+2   (+1,+2,+3,+4,+5,+6,+7,+8,|+9|,|+10|,+11)
2atzA   1   4  +2|-1|+3   (|+2|,-1,|+3|,-4)
2atzA   1   5  +1|-3|+2   (-4,|+1|,-3,|+2|,-5)
2atzA   1   5  +2|-1|+3   (+5,-2,|+3|,-1,|+4|)
2axoA   0   8  +1||+2   (+4,-3,|+1|,|+2|,+6,-5,+7,-8)
2axpA   1   5  +1|+3|+2   (+5,+4,|+1|,+3,|+2|)
2axpA   0   5  +1||+2   (|+2|,|+3|,+1,+4,+5)
2axpA   1   5  +2|+1|+3   (+2,|+3|,+1,|+4|,+5)
2axpA   0   5  +1||+2   (+2,+3,+1,|+4|,|+5|)
2axqA   0   7  +1||+2   (+7,+6,+5,+4,|+1|,|+2|,+3)
2aydA   3   5  +1|-5,+4,-3|+2   (|+1|,-5,+4,-3,|+2|)
2az4A   0   7  +1||+2   (-7,+1,-2,|+3|,|+4|,+5,+6)
2az4A   0   7  +1||+2   (-7,+1,-2,+3,|+4|,|+5|,+6)
2az4A   0   7  +1||+2   (-7,+1,-2,+3,+4,|+5|,|+6|)
2az4A   0   7  +1||+2   (-1,+2,-3,|+4|,|+5|,+6,+7)
2az4A   1   6  +1|+3|+2   (+6,+5,|+1|,+4,|+2|,+3)
2az4A   1   6  +2|+1|+3   (+3,+2,|+4|,+1,|+5|,+6)
2az4A   0   6  +1||+2   (+3,+2,+4,+1,|+5|,|+6|)
2b0cA   0   5  +1||+2   (+5,+4,|+1|,|+2|,+3)
2b0cA   0   5  +1||+2   (+5,+4,+1,|+2|,|+3|)
2b0cA   2   5  +3|+2,+1|+4   (|+3|,+2,+1,|+4|,+5)
2b0cA   0   5  +1||+2   (+3,+2,+1,|+4|,|+5|)
2b0tA   0  10  +1||+2   (-7,-6,-8,-5,+4,-9,+10,+3,|+1|,|+2|)
2b0tA   1  10  +2|+1|+3   (|+2|,+1,|+3|,+10,-9,+4,-5,-8,-6,-7)
2b0tA   2  10  +1|+4,-3|+2   (+2,+1,|+3|,+10,-9,|+4|,-5,-8,-6,-7)
2b0tA   0  10  +1||+2   (-2,-1,-3,-10,+9,-4,+5,+8,|+6|,|+7|)
2b0tA   1  10  +2|+1|+3   (|+7|,+6,|+8|,+5,-4,+9,-10,-3,-1,-2)
2b0tA   2  10  +3|+2,-1|+4   (+7,+6,|+8|,+5,-4,|+9|,-10,-3,-1,-2)
2b0tA   0   3  +1||+2   (|+2|,|+3|,+1)
2b3yA   0   5  +1||+2   (+5,+4,|+1|,|+2|,+3)
2b3yA   0   5  +1||+2   (+5,+4,+1,|+2|,|+3|)
2b3yA   0   5  +1||+2   (+3,+2,+1,|+4|,|+5|)
2b3yA   0   4  +1||+2   (+4,|+1|,|+2|,+3)
2b3yA   3   6  +2|-1,+5,+4|+3   (|+2|,-1,+6,+5,|+3|,+4)
2b3yA   0   6  +1||+2   (+2,-1,+6,+5,|+3|,|+4|)
2b3yA   1   6  +2|+1|+3   (|+4|,+3,|+5|,+6,-1,+2)
2b3yA   0   6  +1||+2   (+4,+3,|+5|,|+6|,-1,+2)
2b4aA   0   5  +1||+2   (+5,+4,+3,|+1|,|+2|)
2b4aA   1   5  +2|+1|+3   (|+2|,+1,|+3|,+4,+5)
2b4aA   0   5  +1||+2   (+2,+1,|+3|,|+4|,+5)
2b4aA   0   5  +1||+2   (+2,+1,+3,|+4|,|+5|)
2b69A   0   7  +1||+2   (+7,+6,+5,+4,|+1|,|+2|,+3)
2b69A   0   7  +1||+2   (+7,+6,+5,+4,+1,|+2|,|+3|)
2b69A   2   7  +3|+2,+1|+4   (|+3|,+2,+1,|+4|,+5,+6,+7)
2b69A   0   7  +1||+2   (+3,+2,+1,|+4|,|+5|,+6,+7)
2b69A   0   7  +1||+2   (+3,+2,+1,+4,|+5|,|+6|,+7)
2b69A   0   7  +1||+2   (+3,+2,+1,+4,+5,|+6|,|+7|)
2b78A   0   4  +1||+2   (|+1|,|+2|,-3,+4)
2b78A   0   5  +1||+2   (+1,-2,|+3|,|+4|,-5)
2b78A   0   7  +1||+2   (+6,-7,+5,+4,|+1|,|+2|,+3)
2b78A   0   7  +1||+2   (+6,-7,+5,+4,+1,|+2|,|+3|)
2b78A   2   7  +3|+2,+1|+4   (|+3|,+2,+1,|+4|,+5,-7,+6)
2b78A   0   7  +1||+2   (+3,+2,+1,|+4|,|+5|,-7,+6)
2b78A   1   7  +1|-3|+2   (+3,+2,+1,+4,|+5|,-7,|+6|)
2b82A   0   7  +1||+2   (+1,+7,+6,+5,|+2|,|+3|,+4)
2b82A   0   7  +1||+2   (+4,+3,+2,|+5|,|+6|,+7,+1)
2b99D   0   4  +1||+2   (+4,+3,|+1|,|+2|)
2b99D   1   4  +2|+1|+3   (|+2|,+1,|+3|,+4)
2b99D   0   4  +1||+2   (+2,+1,|+3|,|+4|)
2b9wA   0   4  +1||+2   (+4,+3,|+1|,|+2|)
2b9wA   1   6  +2|-1|+3   (+1,+3,-4,|+5|,-2,|+6|)
2bb3B   1   5  +1|+3|+2   (+5,|+1|,+4,|+2|,+3)
2bb3B   0   5  +1||+2   (+5,+1,+4,|+2|,|+3|)
2bb3B   1   5  +2|+1|+3   (|+3|,+2,|+4|,+1,+5)
2bb3B   1   5  +2|+1|+3   (+3,+2,|+4|,+1,|+5|)
2bb3B   0   5  +1||+2   (|+1|,|+2|,-5,+3,-4)
2bb3B   1   5  +1|-3|+2   (+1,|+2|,-5,|+3|,-4)
2bb3B   1   5  +2|-1|+3   (|+4|,-3,|+5|,-2,-1)
2bbeA   1   4  +1|-3|+2   (-4,|+1|,-3,|+2|)
2bbeA   1   4  +2|-1|+3   (-2,|+3|,-1,|+4|)
2bbhA   1   7  +2|-1|+3   (|+2|,-1,|+3|,+7,-6,+5,-4)
2bdrB   3   5  +1|-4,+3,-5|+2   (|+1|,-4,+3,-5,|+2|)
2bdtA   1   5  +1|+3|+2   (+5,+4,|+1|,+3,|+2|)
2bdtA   0   5  +1||+2   (|+2|,|+3|,+1,+4,+5)
2bdtA   1   5  +2|+1|+3   (+2,|+3|,+1,|+4|,+5)
2bdtA   0   5  +1||+2   (+2,+3,+1,|+4|,|+5|)
2bdvA   4   6  +2|-1,+4,-5,+6|+3   (|+2|,-1,+4,-5,+6,|+3|)
2bdvA   2   6  +1|+4,-3|+2   (|+3|,+6,-5,|+4|,-1,+2)
2bfdA   0   5  +1||+2   (|+1|,|+2|,+3,+5,+4)
2bfdA   0   5  +1||+2   (+1,|+2|,|+3|,+5,+4)
2bfdA   1   5  +1|+3|+2   (+1,+2,|+3|,+5,|+4|)
2bfdA   0   5  +1||+2   (|+4|,|+5|,+3,+2,+1)
2bfdB   0   7  +1||+2   (-7,+5,+6,+4,+3,|+1|,|+2|)
2bfdB   1   7  +2|+1|+3   (|+2|,+1,|+3|,+4,+6,+5,-7)
2bfdB   0   7  +1||+2   (+2,+1,|+3|,|+4|,+6,+5,-7)
2bfdB   1   7  +1|+3|+2   (+2,+1,+3,|+4|,+6,|+5|,-7)
2bfdB   0   7  +1||+2   (-7,|+5|,|+6|,+4,+3,+1,+2)
2bfdB   0   5  +1||+2   (+5,+4,|+2|,|+3|,-1)
2bfdB   0   5  +1||+2   (-1,+3,+2,|+4|,|+5|)
2bfwA   0   6  +1||+2   (+6,+5,+4,|+1|,|+2|,+3)
2bfwA   0   6  +1||+2   (+6,+5,+4,+1,|+2|,|+3|)
2bfwA   2   6  +3|+2,+1|+4   (|+3|,+2,+1,|+4|,+5,+6)
2bfwA   0   6  +1||+2   (+3,+2,+1,|+4|,|+5|,+6)
2bfwA   0   6  +1||+2   (+3,+2,+1,+4,|+5|,|+6|)
2bh1Y   0   3  +1||+2   (-1,|+2|,|+3|)
2bhgA   5   7  +5|-4,+1,-2,+3,-7|+6   (|+5|,-4,+1,-2,+3,-7,|+6|)
2bhuA   1   5  +1|-3|+2   (+1,-2,|+3|,-5,|+4|)
2bibA   0   7  +1||+2   (-1,+2,-3,|+4|,|+5|,+6,+7)
2bibA   0   7  +1||+2   (-1,+2,-3,+4,|+5|,|+6|,+7)
2bibA   0   7  +1||+2   (-1,+2,-3,+4,+5,|+6|,|+7|)
2bjiB   0   7  +1||+2   (|+1|,|+2|,-3,+4,-5,+6,-7)
2bjiB   1   5  +1|-3|+2   (+2,+1,|+3|,-5,|+4|)
2bjnA   1   4  +1|-3|+2   (-1,|+2|,-4,|+3|)
2bjqA   1  10  +1|-3|+2   (|+1|,-6,|+2|,-3,+4,-5,+10,-9,+8,-7)
2bjqA   3  10  +4|-3,+2,-1|+5   (+7,-8,+9,-10,|+5|,-4,+3,-2,|+6|,-1)
2bjqA   1   3  +1|-3|+2   (|+1|,-3,|+2|)
2bjqA   1   6  +1|-3|+2   (|+1|,-6,|+2|,-3,+4,-5)
2bjqA   3   6  +4|-3,+2,-1|+5   (|+5|,-4,+3,-2,|+6|,-1)
2bjqA   1   6  +1|-3|+2   (|+1|,-6,|+2|,-3,+4,-5)
2bkfA   2   5  +2|-1,-4|+3   (|+2|,-1,-5,|+3|,-4)
2bkfA   1   5  +2|-1|+3   (|+4|,-3,|+5|,+1,-2)
2bkrA   0   5  +1||+2   (|+1|,|+2|,-3,+4,+5)
2bkrA   0   5  +1||+2   (+1,+2,-3,|+4|,|+5|)
2bkxA   3   7  +1|+5,+4,+3|+2   (|+1|,+7,+6,+5,|+2|,+3,+4)
2bkxA   0   7  +1||+2   (+1,+7,+6,+5,|+2|,|+3|,+4)
2bkxA   0   7  +1||+2   (+4,+3,+2,+5,|+6|,|+7|,+1)
2bkyA   0   4  +1||+2   (|+1|,|+2|,-4,+3)
2bkyA   1   4  +1|-3|+2   (+1,|+2|,-4,|+3|)
2blnB   0   7  +1||+2   (+7,-6,+5,+4,|+1|,|+2|,+3)
2blnB   0   7  +1||+2   (+3,+2,+1,|+4|,|+5|,-6,+7)
2bm8K   0   7  +1||+2   (+6,-7,+5,+4,|+1|,|+2|,+3)
2bm8K   0   7  +1||+2   (+6,-7,+5,+4,+1,|+2|,|+3|)
2bm8K   2   7  +3|+2,+1|+4   (|+3|,+2,+1,|+4|,+5,-7,+6)
2bm8K   0   7  +1||+2   (+3,+2,+1,|+4|,|+5|,-7,+6)
2bm8K   1   7  +1|-3|+2   (+3,+2,+1,+4,|+5|,-7,|+6|)
2bmoA   5   9  +1|-7,+6,-5,+4,-3|+2   (|+1|,-7,+6,-5,+4,-3,|+2|,-9,+8)
2bmoB   4   6  +2|-1,-6,+5,-4|+3   (|+2|,-1,-6,+5,-4,|+3|)
2bnmB   1   6  +1|-3|+2   (+1,-2,|+3|,-6,|+4|,-5)
2bo4E   0   8  +1||+2   (+8,+7,+5,-6,+4,|+1|,|+2|,+3)
2bo4E   0   8  +1||+2   (+8,+7,+5,-6,+4,+1,|+2|,|+3|)
2bo4E   2   8  +3|+2,+1|+4   (|+3|,+2,+1,|+4|,-6,+5,+7,+8)
2bo4E   1   8  +1|-3|+2   (+3,+2,+1,|+4|,-6,|+5|,+7,+8)
2bo4E   0   8  +1||+2   (+3,+2,+1,+4,-6,+5,|+7|,|+8|)
2bogX   0   7  +1||+2   (|+1|,|+2|,+3,+4,+5,+6,+7)
2bogX   0   7  +1||+2   (+1,|+2|,|+3|,+4,+5,+6,+7)
2bogX   0   7  +1||+2   (+1,+2,|+3|,|+4|,+5,+6,+7)
2bogX   0   7  +1||+2   (+1,+2,+3,|+4|,|+5|,+6,+7)
2bogX   0   7  +1||+2   (+1,+2,+3,+4,|+5|,|+6|,+7)
2bogX   0   7  +1||+2   (+1,+2,+3,+4,+5,|+6|,|+7|)
2bonA   0   6  +1||+2   (-5,+6,+4,+3,|+1|,|+2|)
2bonA   1   6  +2|+1|+3   (|+2|,+1,|+3|,+4,+6,-5)
2bonA   0   6  +1||+2   (+2,+1,|+3|,|+4|,+6,-5)
2bopA   1   4  +1|-3|+2   (-4,|+1|,-3,|+2|)
2bopA   1   4  +2|-1|+3   (-2,|+3|,-1,|+4|)
2bryA   0   7  +1||+2   (-7,-5,+6,+4,|+1|,|+2|,+3)
2bryA   0   7  +1||+2   (-7,-5,+6,+4,+1,|+2|,|+3|)
2bryA   2   7  +3|+2,+1|+4   (|+3|,+2,+1,|+4|,+6,-5,-7)
2bryA   1   4  +1|-3|+2   (-4,|+1|,-3,|+2|)
2bryA   1   4  +2|-1|+3   (-2,|+3|,-1,|+4|)
2bsjA   1   5  +1|-3|+2   (+1,-2,|+3|,-5,|+4|)
2bu3A   1   7  +1|-3|+2   (|+2|,-7,|+3|,-4,+5,-6,+1)
2bu3A   3   7  +4|-3,+2,-1|+5   (-1,|+6|,-5,+4,-3,|+7|,-2)
2bueA   0   7  +1||+2   (-1,+2,-3,|+4|,|+5|,-7,+6)
2bvfB   1   4  +1|+3|+2   (-1,|+2|,+4,|+3|)
2bvfB   0   4  +1||+2   (|+3|,|+4|,+2,-1)
2bvfB   1   5  +1|-3|+2   (-1,|+2|,-5,|+3|,-4)
2bvfB   1   5  +2|-1|+3   (|+4|,-3,|+5|,-2,+1)
2bw3A   2   5  +3|-2,+1|+4   (|+3|,-2,+1,|+4|,+5)
2bw3A   0   5  +1||+2   (+3,-2,+1,|+4|,|+5|)
2bz1A   0   7  +1||+2   (+7,+6,|+4|,|+5|,-3,+2,-1)
2bz1A   1   7  +2|+1|+3   (-1,+2,-3,|+5|,+4,|+6|,+7)
2bz1A   0   7  +1||+2   (-1,+2,-3,+5,+4,|+6|,|+7|)
2c0cA   0   6  +1||+2   (+6,+5,+4,|+1|,|+2|,+3)
2c0cA   0   6  +1||+2   (+6,+5,+4,+1,|+2|,|+3|)
2c0cA   2   6  +3|+2,+1|+4   (|+3|,+2,+1,|+4|,+5,+6)
2c0cA   0   6  +1||+2   (+3,+2,+1,|+4|,|+5|,+6)
2c0cA   0   6  +1||+2   (+3,+2,+1,+4,|+5|,|+6|)
2c0gB   0   5  +1||+2   (+5,-4,|+2|,|+3|,+1)
2c0nA   0   7  +1||+2   (-5,+7,+4,-6,+3,|+1|,|+2|)
2c0nA   1   7  +2|+1|+3   (|+2|,+1,|+3|,-6,+4,+7,-5)
2c0zA   3   6  +1|-4,+3,-5|+2   (-1,|+2|,-5,+4,-6,|+3|)
2c1lB   0   9  +1||+2   (-2,+1,-8,+7,-6,|+3|,|+4|,+5,-9)
2c1lB   0   9  +1||+2   (-2,+1,-8,+7,-6,+3,|+4|,|+5|,-9)
2c1lB   5   9  +6|-5,+4,-1,-2,-3|+7   (+2,-1,|+8|,-7,+6,-3,-4,-5,|+9|)
2c3nB   0   4  +1||+2   (+4,-3,|+1|,|+2|)
2c5aA   0   7  +1||+2   (+7,+6,+5,+4,|+1|,|+2|,+3)
2c5aA   0   7  +1||+2   (+7,+6,+5,+4,+1,|+2|,|+3|)
2c5aA   2   7  +3|+2,+1|+4   (|+3|,+2,+1,|+4|,+5,+6,+7)
2c5aA   0   7  +1||+2   (+3,+2,+1,|+4|,|+5|,+6,+7)
2c5aA   0   7  +1||+2   (+3,+2,+1,+4,|+5|,|+6|,+7)
2c5aA   0   7  +1||+2   (+3,+2,+1,+4,+5,|+6|,|+7|)
2c5lD   2   4  +2|-1,-4|+3   (|+2|,-1,-4,|+3|)
2c60A   2   5  +2|-1,-4|+3   (|+2|,-1,-5,|+3|,-4)
2c60A   1   5  +2|-1|+3   (|+4|,-3,|+5|,+1,-2)
2c92E   0   4  +1||+2   (+4,+3,|+1|,|+2|)
2c92E   1   4  +2|+1|+3   (|+2|,+1,|+3|,+4)
2c92E   0   4  +1||+2   (+2,+1,|+3|,|+4|)
2cc6A   1   3  +1|-3|+2   (|+1|,-3,|+2|)
2cdcB   0   6  +1||+2   (+6,+5,+4,|+1|,|+2|,+3)
2cdcB   0   6  +1||+2   (+6,+5,+4,+1,|+2|,|+3|)
2cdcB   2   6  +3|+2,+1|+4   (|+3|,+2,+1,|+4|,+5,+6)
2cdcB   0   6  +1||+2   (+3,+2,+1,|+4|,|+5|,+6)
2cdcB   0   6  +1||+2   (+3,+2,+1,+4,|+5|,|+6|)
2cduA   0   5  +1||+2   (+5,+4,|+1|,|+2|,+3)
2cduA   0   5  +1||+2   (+5,+4,+1,|+2|,|+3|)
2cduA   0   5  +1||+2   (+1,+5,|+2|,|+3|,+4)
2cduA   0   5  +1||+2   (+1,+5,+2,|+3|,|+4|)
2ce2X   1   6  +2|+1|+3   (-2,|+3|,+1,|+4|,+5,+6)
2ce2X   0   6  +1||+2   (-2,+3,+1,|+4|,|+5|,+6)
2ce2X   0   6  +1||+2   (-2,+3,+1,+4,|+5|,|+6|)
2cfaA   1   4  +1|-3|+2   (-1,|+2|,-4,|+3|)
2cfmA   1   5  +2|-1|+3   (|+3|,-2,|+4|,-5,-1)
2ch5C   2   5  +3|-2,+1|+4   (|+3|,-2,+1,|+4|,+5)
2ch5C   0   5  +1||+2   (+3,-2,+1,|+4|,|+5|)
2ch5C   2   6  +3|-2,+1|+4   (|+3|,-2,+1,|+4|,+5,-6)
2ch5C   0   6  +1||+2   (+3,-2,+1,|+4|,|+5|,-6)
2chcA   4   7  +2|-1,-6,+5,-4|+3   (-7,|+2|,-1,-6,+5,-4,|+3|)
2chgC   2   5  +1|+4,+3|+2   (+5,|+1|,+4,+3,|+2|)
2chgC   0   5  +1||+2   (|+2|,|+3|,+4,+1,+5)
2chgC   0   5  +1||+2   (+2,|+3|,|+4|,+1,+5)
2chgC   1   5  +2|+1|+3   (+2,+3,|+4|,+1,|+5|)
2ci1A   0   3  +1||+2   (-3,|+1|,|+2|)
2ci1A   0   3  +1||+2   (-1,|+2|,|+3|)
2ci1A   0   3  +1||+2   (-1,|+2|,|+3|)
2ci1A   0   3  +1||+2   (-1,|+2|,|+3|)
2ci1A   0   3  +1||+2   (-1,|+2|,|+3|)
2cjaB   1   6  +1|-3|+2   (-5,+6,-4,|+1|,-3,|+2|)
2cjaB   1   6  +2|-1|+3   (-2,|+3|,-1,|+4|,-6,+5)
2cjaB   1   6  +1|-3|+2   (-2,+3,-1,|+4|,-6,|+5|)
2cjaB   3   8  +1|-5,+4,-3|+2   (-2,-3,|+4|,-8,+7,-6,|+5|,-1)
2ckkA   3   5  +4|-3,+2,-1|+5   (|+4|,-3,+2,-1,|+5|)
2cmgB   0   7  +1||+2   (+6,-7,+5,+4,|+1|,|+2|,+3)
2cmgB   0   7  +1||+2   (+6,-7,+5,+4,+1,|+2|,|+3|)
2cmgB   2   7  +3|+2,+1|+4   (|+3|,+2,+1,|+4|,+5,-7,+6)
2cmgB   0   7  +1||+2   (+3,+2,+1,|+4|,|+5|,-7,+6)
2cmgB   1   7  +1|-3|+2   (+3,+2,+1,+4,|+5|,-7,|+6|)
2cnqA   1   3  +2|-1|+3   (|+2|,-1,|+3|)
2cu3A   2   5  +2|-1,-4|+3   (|+2|,-1,-5,|+3|,-4)
2cu3A   1   5  +2|-1|+3   (|+4|,-3,|+5|,+1,-2)
2culA   0   6  +1||+2   (-5,+6,+4,|+1|,|+2|,+3)
2culA   0   6  +1||+2   (-5,+6,+4,+1,|+2|,|+3|)
2culA   2   6  +3|+2,+1|+4   (|+3|,+2,+1,|+4|,+6,-5)
2cvbA   0   5  +1||+2   (+5,-4,|+1|,|+2|,+3)
2cvbA   0   5  +1||+2   (+5,-4,+1,|+2|,|+3|)
2cveA   1   5  +1|-3|+2   (-1,|+2|,-5,|+3|,-4)
2cveA   1   5  +2|-1|+3   (|+4|,-3,|+5|,-2,+1)
2cveA   1   4  +1|-3|+2   (-4,|+1|,-3,|+2|)
2cviB   1   4  +1|-3|+2   (-4,|+1|,-3,|+2|)
2cviB   1   4  +2|-1|+3   (-2,|+3|,-1,|+4|)
2cw6C   0   7  +1||+2   (+2,|+3|,|+4|,+5,+6,+7,+1)
2cw6C   0   7  +1||+2   (+2,+3,|+4|,|+5|,+6,+7,+1)
2cw6C   0   7  +1||+2   (+2,+3,+4,|+5|,|+6|,+7,+1)
2cw6C   0   7  +1||+2   (+2,+3,+4,+5,|+6|,|+7|,+1)
2cx7B   2   5  +3|-2,+1|+4   (|+3|,-2,+1,|+4|,-5)
2cxaA   4   8  +1|-6,-5,+4,-3|+2   (-7,|+1|,-6,-5,+4,-3,|+2|,-8)
2cxaA   0   8  +1||+2   (+8,-2,+3,-4,|+5|,|+6|,-1,+7)
2cxaA   1   8  +2|-1|+3   (+8,-2,+3,-4,+5,|+6|,-1,|+7|)
2cxaA   6   8  +7|-1,+6,+5,-4,+3,-2|+8   (|+7|,-1,+6,+5,-4,+3,-2,|+8|)
2cxcA   0   3  +1||+2   (-1,|+2|,|+3|)
2cxcA   0   3  +1||+2   (-1,|+2|,|+3|)
2cxhA   0   9  +1||+2   (-6,-7,+8,-9,+5,-4,+3,|+1|,|+2|)
2cxhA   1   9  +2|+1|+3   (|+2|,+1,|+3|,-4,+5,-9,+8,-7,-6)
2cxhA   0   9  +1||+2   (|+6|,|+7|,-8,+9,-5,+4,-3,-1,-2)
2cxiA   1   3  +1|-3|+2   (|+1|,-3,|+2|)
2cxiA   1   3  +1|-3|+2   (|+1|,-3,|+2|)
2cxnB   0   6  +1||+2   (+1,-2,+6,+5,|+3|,|+4|)
2cxnB   1   6  +2|+1|+3   (|+4|,+3,|+5|,+6,-2,+1)
2cxnB   0   6  +1||+2   (+4,+3,|+5|,|+6|,-2,+1)
2cxnB   0   5  +1||+2   (+5,+4,+3,|+1|,|+2|)
2cxnB   1   5  +2|+1|+3   (|+2|,+1,|+3|,+4,+5)
2cxnB   0   5  +1||+2   (+2,+1,|+3|,|+4|,+5)
2cy5A   5   7  +4|-3,+2,-1,+7,-6|+5   (|+4|,-3,+2,-1,+7,-6,|+5|)
2cz4C   1   4  +1|-3|+2   (-4,|+1|,-3,|+2|)
2cz4C   1   4  +2|-1|+3   (-2,|+3|,-1,|+4|)
2czlA   0   5  +1||+2   (+5,-1,+4,|+2|,|+3|)
2czlA   1   5  +2|+1|+3   (|+3|,+2,|+4|,-1,+5)
2czlA   1   5  +2|-1|+3   (+3,+2,|+4|,-1,|+5|)
2czvC   1   4  +1|-3|+2   (-4,|+1|,-3,|+2|)
2czvC   1   4  +2|-1|+3   (-2,|+3|,-1,|+4|)
2d00C   0   3  +1||+2   (+3,|+1|,|+2|)
2d00C   1   3  +2|+1|+3   (|+2|,+1,|+3|)
2d0bA   2   5  +3|-2,+1|+4   (|+3|,-2,+1,|+4|,+5)
2d0bA   0   5  +1||+2   (+3,-2,+1,|+4|,|+5|)
2d0oC   2   5  +3|-2,+1|+4   (|+3|,-2,+1,|+4|,+5)
2d0oC   0   8  +1||+2   (-1,+8,-7,|+3|,|+4|,+5,+6,-2)
2d0oC   0   8  +1||+2   (-1,+8,-7,+3,|+4|,|+5|,+6,-2)
2d0oC   1   3  +2|-1|+3   (|+2|,-1,|+3|)
2d0oC   0   5  +1||+2   (+3,-2,+1,|+4|,|+5|)
2d1gB   2   8  +1|+3,-4|+2   (+4,+3,+5,|+1|,+6,-7,|+2|,+8)
2d1gB   0   8  +1||+2   (+8,+2,-7,+6,+1,+5,|+3|,|+4|)
2d1gB   1   8  +2|+1|+3   (|+4|,+3,|+5|,+1,+6,-7,+2,+8)
2d1gB   1   8  +2|+1|+3   (+4,+3,|+5|,+1,|+6|,-7,+2,+8)
2d1sA   0   4  +1||+2   (|+3|,|+4|,+1,-2)
2d1sA   0   6  +1||+2   (+4,+3,|+1|,|+2|,+5,-6)
2d1sA   1   6  +2|+1|+3   (-6,+5,|+2|,+1,|+3|,+4)
2d1sA   0   6  +1||+2   (-6,+5,+2,+1,|+3|,|+4|)
2d1sA   3   6  +4|+3,+1,+2|+5   (|+4|,+3,+1,+2,|+5|,-6)
2d1sA   0   5  +1||+2   (|+1|,|+2|,+3,-4,+5)
2d1sA   0   5  +1||+2   (+1,|+2|,|+3|,-4,+5)
2d28C   0   3  +1||+2   (-1,|+2|,|+3|)
2d59A   0   5  +1||+2   (+5,+4,+3,|+1|,|+2|)
2d59A   1   5  +2|+1|+3   (|+2|,+1,|+3|,+4,+5)
2d59A   0   5  +1||+2   (+2,+1,|+3|,|+4|,+5)
2d59A   0   5  +1||+2   (+2,+1,+3,|+4|,|+5|)
2d5mA   5   7  +2|-1,+5,-6,+7,-4|+3   (|+2|,-1,+5,-6,+7,-4,|+3|)
2d5wA   1   4  +1|-3|+2   (-1,|+2|,-4,|+3|)
2d5wA   0   5  +1||+2   (+5,-1,+4,|+2|,|+3|)
2d5wA   1   5  +2|+1|+3   (|+3|,+2,|+4|,-1,+5)
2d5wA   1   5  +2|-1|+3   (+3,+2,|+4|,-1,|+5|)
2d7jA   0   7  +1||+2   (+5,-6,+7,+4,+3,|+1|,|+2|)
2d7jA   1   7  +2|+1|+3   (|+2|,+1,|+3|,+4,+7,-6,+5)
2d7jA   0   7  +1||+2   (+2,+1,|+3|,|+4|,+7,-6,+5)
2d7vB   0   3  +1||+2   (-1,|+2|,|+3|)
2d81A   0   8  +1||+2   (+5,-6,+8,+7,|+1|,|+2|,+3,+4)
2d81A   0   8  +1||+2   (+5,-6,+8,+7,+1,|+2|,|+3|,+4)
2d81A   0   8  +1||+2   (+5,-6,+8,+7,+1,+2,|+3|,|+4|)
2d81A   6   8  +4|+3,+2,+1,+7,+8,-6|+5   (|+4|,+3,+2,+1,+7,+8,-6,|+5|)
2d81A   0   8  +1||+2   (+4,+3,+2,+1,|+7|,|+8|,-6,+5)
2dbnA   0   6  +1||+2   (|+1|,|+2|,-5,+4,-6,+3)
2dbnA   3   6  +1|-4,+3,-5|+2   (+1,|+2|,-5,+4,-6,|+3|)
2dbsA   0   3  +1||+2   (|+1|,|+2|,-3)
2dbyA   1   6  +2|+1|+3   (-2,|+3|,+1,|+4|,+5,+6)
2dbyA   0   6  +1||+2   (-2,+3,+1,|+4|,|+5|,+6)
2dbyA   0   6  +1||+2   (-2,+3,+1,+4,|+5|,|+6|)
2dbyA   2   6  +2|-1,-4|+3   (+1,|+3|,-2,-6,|+4|,-5)
2dbyA   1   6  +2|-1|+3   (|+5|,-4,|+6|,+2,-3,-1)
2dc1B   0   6  +1||+2   (+6,+5,+4,|+1|,|+2|,+3)
2dc1B   0   6  +1||+2   (+3,+2,+1,|+4|,|+5|,+6)
2dc1B   0   6  +1||+2   (+3,+2,+1,+4,|+5|,|+6|)
2dchX   1   4  +1|-3|+2   (-1,|+2|,-4,|+3|)
2dchX   1   4  +1|-3|+2   (-1,|+2|,-4,|+3|)
2dclA   1   4  +1|-3|+2   (-4,|+1|,-3,|+2|)
2dclA   1   4  +2|-1|+3   (-2,|+3|,-1,|+4|)
2ddfB   0   5  +1||+2   (-4,+5,+3,|+1|,|+2|)
2ddfB   1   5  +2|+1|+3   (|+2|,+1,|+3|,+5,-4)
2ddmB   0   8  +1||+2   (+2,+1,|+3|,|+4|,+5,+6,-7,+8)
2ddrB   0   7  +1||+2   (+5,+6,-7,|+1|,|+2|,-4,+3)
2ddrB   0   6  +1||+2   (+1,+2,-3,|+4|,|+5|,-6)
2ddzE   0   5  +1||+2   (|+1|,|+2|,-3,+5,-4)
2de3A   0   5  +1||+2   (+4,-5,+3,|+1|,|+2|)
2de3A   1   5  +2|+1|+3   (|+2|,+1,|+3|,-5,+4)
2de3A   1   5  +1|-3|+2   (+2,+1,|+3|,-5,|+4|)
2de3A   0   5  +1||+2   (+5,-1,+4,|+2|,|+3|)
2de3A   1   5  +2|+1|+3   (|+3|,+2,|+4|,-1,+5)
2de3A   1   5  +2|-1|+3   (+3,+2,|+4|,-1,|+5|)
2de6C   5   7  +1|-7,+6,-5,+4,-3|+2   (|+1|,-7,+6,-5,+4,-3,|+2|)
2dejA   1   4  +1|-3|+2   (-4,|+1|,-3,|+2|)
2dejA   1   4  +2|-1|+3   (-2,|+3|,-1,|+4|)
2dgkD   0   3  +1||+2   (+3,|+1|,|+2|)
2dgkD   1   3  +2|+1|+3   (|+2|,+1,|+3|)
2dgkD   1   4  +1|-3|+2   (-1,|+2|,-4,|+3|)
2dh2A   0   8  +1||+2   (+7,+8,|+1|,|+2|,+3,+4,+5,+6)
2dh2A   0   8  +1||+2   (+7,+8,+1,|+2|,|+3|,+4,+5,+6)
2dh2A   0   8  +1||+2   (+7,+8,+1,+2,|+3|,|+4|,+5,+6)
2dh2A   0   8  +1||+2   (+7,+8,+1,+2,+3,|+4|,|+5|,+6)
2dh2A   1   6  +1|-3|+2   (+1,-2,|+3|,-6,|+4|,-5)
2dh2A   1   6  +2|-1|+3   (|+5|,-4,|+6|,-3,+2,-1)
2dhdA   0   8  +1||+2   (+8,+7,+6,+5,|+3|,|+4|,-2,+1)
2dhdA   1   8  +2|+1|+3   (+1,-2,|+4|,+3,|+5|,+6,+7,+8)
2dhdA   0   8  +1||+2   (+1,-2,+4,+3,|+5|,|+6|,+7,+8)
2dhdA   0   8  +1||+2   (+1,-2,+4,+3,+5,|+6|,|+7|,+8)
2dhdA   0   8  +1||+2   (+1,-2,+4,+3,+5,+6,|+7|,|+8|)
2dkjA   4   7  +1|-6,+5,+4,+3|+2   (|+1|,-7,+6,+5,+4,|+2|,+3)
2dkjA   0   7  +1||+2   (+1,-7,+6,+5,+4,|+2|,|+3|)
2dkjA   1   7  +2|+1|+3   (|+3|,+2,|+4|,+5,+6,-7,+1)
2dkjA   0   7  +1||+2   (+3,+2,|+4|,|+5|,+6,-7,+1)
2dkjA   0   7  +1||+2   (+3,+2,+4,|+5|,|+6|,-7,+1)
2dkoA   0   4  +1||+2   (+4,+3,|+1|,|+2|)
2dkoA   1   4  +2|+1|+3   (|+2|,+1,|+3|,+4)
2dm9A   0   4  +1||+2   (+4,-3,|+1|,|+2|)
2dokB   0   6  +1||+2   (+6,+5,|+1|,|+2|,+3,-4)
2dokB   0   6  +1||+2   (+6,+5,+1,|+2|,|+3|,-4)
2dplB   0   5  +1||+2   (+5,+4,|+1|,|+2|,+3)
2dplB   0   5  +1||+2   (+5,+4,+1,|+2|,|+3|)
2dplB   2   5  +3|+2,+1|+4   (|+3|,+2,+1,|+4|,+5)
2dplB   0   5  +1||+2   (+3,+2,+1,|+4|,|+5|)
2dpmA   0   7  +1||+2   (+6,-7,+5,+4,|+1|,|+2|,+3)
2dpmA   0   7  +1||+2   (+6,-7,+5,+4,+1,|+2|,|+3|)
2dpmA   2   7  +3|+2,+1|+4   (|+3|,+2,+1,|+4|,+5,-7,+6)
2dpmA   0   7  +1||+2   (+3,+2,+1,|+4|,|+5|,-7,+6)
2dpmA   1   7  +1|-3|+2   (+3,+2,+1,+4,|+5|,-7,|+6|)
2dstA   0   6  +1||+2   (+6,+5,|+3|,|+4|,-2,+1)
2dstA   1   6  +2|+1|+3   (+1,-2,|+4|,+3,|+5|,+6)
2dstA   0   6  +1||+2   (+1,-2,+4,+3,|+5|,|+6|)
2dtjA   1   5  +1|-3|+2   (+5,-1,|+2|,-4,|+3|)
2dtjA   1   4  +2|-1|+3   (-2,|+3|,-1,|+4|)
2dulA   0   9  +1||+2   (+8,-9,+7,+6,|+1|,|+2|,+5,-4,+3)
2dulA   2   9  +3|+2,+1|+4   (+3,-4,|+5|,+2,+1,|+6|,+7,-9,+8)
2dulA   0   9  +1||+2   (+3,-4,+5,+2,+1,|+6|,|+7|,-9,+8)
2dulA   1   9  +1|-3|+2   (+3,-4,+5,+2,+1,+6,|+7|,-9,|+8|)
2dulA   1   3  +2|-1|+3   (|+2|,-1,|+3|)
2dvmC   0   4  +1||+2   (+4,+3,|+1|,|+2|)
2dvmC   1   4  +2|+1|+3   (|+2|,+1,|+3|,+4)
2dvmC   0   4  +1||+2   (+2,+1,|+3|,|+4|)
2dvmC   0   6  +1||+2   (+6,+5,+4,|+1|,|+2|,-3)
2dvmC   0   6  +1||+2   (-3,+2,+1,|+4|,|+5|,+6)
2dwuC   0   6  +1||+2   (+4,+3,|+1|,|+2|,+5,+6)
2dwuC   1   6  +2|+1|+3   (+6,+5,|+2|,+1,|+3|,+4)
2dwuC   0   6  +1||+2   (+6,+5,+2,+1,|+3|,|+4|)
2dwuC   0   6  +1||+2   (+4,+3,+1,+2,|+5|,|+6|)
2dwuC   0   4  +1||+2   (+4,+3,|+1|,|+2|)
2dwuC   1   4  +2|+1|+3   (|+2|,+1,|+3|,+4)
2dwuC   0   4  +1||+2   (+2,+1,|+3|,|+4|)
2dxuA   0   7  +1||+2   (|+1|,|+2|,-3,+7,-6,+5,-4)
2dxuA   3   7  +1|-5,+4,-3|+2   (-1,-2,|+3|,-7,+6,-5,|+4|)
2dy0A   0   7  +1||+2   (+7,+6,+5,|+1|,|+2|,-4,+3)
2dy0A   1   7  +1|-3|+2   (+7,+6,+5,+1,|+2|,-4,|+3|)
2dy1A   1   7  +2|+1|+3   (-2,|+3|,+1,|+4|,+5,+7,+6)
2dy1A   0   7  +1||+2   (-2,+3,+1,|+4|,|+5|,+7,+6)
2dy1A   1   7  +1|+3|+2   (-2,+3,+1,+4,|+5|,+7,|+6|)
2dy1A   1   4  +1|-3|+2   (-4,|+1|,-3,|+2|)
2dy1A   1   4  +2|-1|+3   (-2,|+3|,-1,|+4|)
2dy1A   0   4  +1||+2   (|+3|,|+4|,-2,+1)
2dyiA   4   6  +4|-3,+2,-1,-6|+5   (|+4|,-3,+2,-1,-6,|+5|)
2dyjB   0   3  +1||+2   (-1,|+2|,|+3|)
2dyoA   2   5  +2|-1,-4|+3   (|+2|,-1,-5,|+3|,-4)
2e0nB   0   3  +1||+2   (+3,|+1|,|+2|)
2e0nB   1   3  +2|+1|+3   (|+2|,+1,|+3|)
2e0nB   0   5  +1||+2   (|+1|,|+2|,-5,+3,-4)
2e0nB   1   5  +1|-3|+2   (+1,|+2|,-5,|+3|,-4)
2e0nB   1   5  +2|-1|+3   (|+4|,-3,|+5|,-2,-1)
2e11B   0   6  +1||+2   (-6,|+1|,|+2|,+3,-4,+5)
2e11B   0   6  +1||+2   (-6,+1,|+2|,|+3|,-4,+5)
2e11B   0   6  +1||+2   (-1,|+2|,|+3|,+4,-5,+6)
2e11B   0   6  +1||+2   (-1,+2,|+3|,|+4|,-5,+6)
2e12A   3   5  +4|-3,+2,-1|+5   (|+4|,-3,+2,-1,|+5|)
2e1vA   3   7  +1|-5,+4,+3|+2   (-1,|+2|,-7,+6,+5,|+3|,-4)
2e2oA   2   5  +3|-2,+1|+4   (|+3|,-2,+1,|+4|,+5)
2e2oA   0   5  +1||+2   (+3,-2,+1,|+4|,|+5|)
2e2oA   2   5  +3|-2,+1|+4   (|+3|,-2,+1,|+4|,+5)
2e2oA   0   5  +1||+2   (+3,-2,+1,|+4|,|+5|)
2e3hA   3   5  +4|-3,+2,-1|+5   (|+4|,-3,+2,-1,|+5|)
2e4tA   0   3  +1||+2   (-1,|+2|,|+3|)
2e52A   0   5  +1||+2   (+1,-2,|+3|,|+4|,+5)
2e52A   0   5  +1||+2   (+1,-2,+3,|+4|,|+5|)
2e5aA   0   6  +1||+2   (+6,|+1|,|+2|,-3,+5,-4)
2e5aA   0   3  +1||+2   (-3,|+1|,|+2|)
2e5fA   0   5  +1||+2   (+5,+4,+3,|+1|,|+2|)
2e5fA   1   5  +2|+1|+3   (|+2|,+1,|+3|,+4,+5)
2e5fA   0   5  +1||+2   (+2,+1,|+3|,|+4|,+5)
2e5fA   0   5  +1||+2   (+2,+1,+3,|+4|,|+5|)
2e5fA   0   5  +1||+2   (+5,+4,+3,|+1|,|+2|)
2e5fA   1   5  +2|+1|+3   (|+2|,+1,|+3|,+4,+5)
2e5fA   0   5  +1||+2   (+2,+1,|+3|,|+4|,+5)
2e5fA   0   5  +1||+2   (+2,+1,+3,|+4|,|+5|)
2e5yA   4   7  +2|-1,-6,+5,-4|+3   (|+2|,-1,-7,+6,-5,|+3|,-4)
2e5yA   1   7  +2|-1|+3   (|+4|,-3,|+5|,-6,+7,+1,-2)
2e6fB   6   8  +1|+8,+7,+6,+5,+4,+3|+2   (|+1|,+8,+7,+6,+5,+4,+3,|+2|)
2e6fB   0   8  +1||+2   (+2,|+3|,|+4|,+5,+6,+7,+8,+1)
2e6fB   0   8  +1||+2   (+2,+3,|+4|,|+5|,+6,+7,+8,+1)
2e6fB   0   8  +1||+2   (+2,+3,+4,|+5|,|+6|,+7,+8,+1)
2e6fB   0   8  +1||+2   (+2,+3,+4,+5,+6,|+7|,|+8|,+1)
2e6mA   2   6  +1|+4,-3|+2   (|+1|,+4,-3,|+2|,+5,+6)
2e6mA   2   6  +3|-2,+1|+4   (+1,|+4|,-3,+2,|+5|,+6)
2e6mA   0   6  +1||+2   (+1,+4,-3,+2,|+5|,|+6|)
2e6xD   0   3  +1||+2   (-1,|+2|,|+3|)
2e7jA   4   7  +1|-6,+5,+4,+3|+2   (|+1|,-7,+6,+5,+4,|+2|,+3)
2e7jA   0   7  +1||+2   (+1,-7,+6,+5,+4,|+2|,|+3|)
2e7jA   1   7  +2|+1|+3   (|+3|,+2,|+4|,+5,+6,-7,+1)
2e7jA   0   7  +1||+2   (+3,+2,|+4|,|+5|,+6,-7,+1)
2e7jA   0   7  +1||+2   (+3,+2,+4,|+5|,|+6|,-7,+1)
2e7zA   4   7  +2|-1,+6,+5,+4|+3   (|+2|,-1,+7,+6,+5,|+3|,+4)
2e7zA   0   7  +1||+2   (+4,+3,|+5|,|+6|,+7,-1,+2)
2e7zA   0   7  +1||+2   (+4,+3,+5,|+6|,|+7|,-1,+2)
2e7zA   0   4  +1||+2   (+4,|+1|,|+2|,+3)
2e7zA   0   4  +1||+2   (+4,+1,|+2|,|+3|)
2e8bA   0   7  +1||+2   (+7,+5,-6,+4,|+1|,|+2|,+3)
2e8bA   0   7  +1||+2   (+7,+5,-6,+4,+1,|+2|,|+3|)
2e8bA   2   7  +3|+2,+1|+4   (|+3|,+2,+1,|+4|,-6,+5,+7)
2e8bA   1   7  +1|-3|+2   (+3,+2,+1,|+4|,-6,|+5|,+7)
2e8eA   0   3  +1||+2   (-1,|+2|,|+3|)
2e9xB   1   3  +2|-1|+3   (|+2|,-1,|+3|)
2e9xH   1   3  +2|-1|+3   (|+2|,-1,|+3|)
2ebbA   1   4  +1|-3|+2   (-1,|+2|,-4,|+3|)
2ebeB   1   5  +2|-1|+3   (+2,-3,|+4|,-1,|+5|)
2ecuA   5   7  +2|-1,+5,-6,+7,-4|+3   (|+2|,-1,+5,-6,+7,-4,|+3|)
2ed6L   6   8  +5|-7,+3,+2,-1,+8,-4|+6   (|+5|,-7,+3,+2,-1,+8,-4,|+6|)
2ed6L   0   5  +1||+2   (-1,|+2|,|+3|,-4,+5)
2ehbD   3   5  +1|-5,+4,-3|+2   (|+1|,-5,+4,-3,|+2|)
2ehgA   2   6  +3|-2,+1|+4   (-6,|+3|,-2,+1,|+4|,+5)
2ehgA   0   6  +1||+2   (-6,+3,-2,+1,|+4|,|+5|)
2ehpB   2   5  +1|-4,+3|+2   (|+1|,-5,+4,|+2|,+3)
2ehpB   0   5  +1||+2   (+1,-5,+4,|+2|,|+3|)
2ehpB   1   5  +2|+1|+3   (|+3|,+2,|+4|,-5,+1)
2ehzA   2   8  +1|+4,-3|+2   (-6,+7,-8,-5,|+1|,+4,-3,|+2|)
2ehzA   2   9  +1|+4,-3|+2   (+9,-6,+7,-8,-5,|+1|,+4,-3,|+2|)
2ehzA   2   9  +1|+4,-3|+2   (-2,+3,-4,-1,|+5|,+8,-7,|+6|,-9)
2ei9A   0   6  +1||+2   (+5,-6,|+1|,|+2|,-4,+3)
2ei9A   1   6  +1|-3|+2   (+5,-6,+1,|+2|,-4,|+3|)
2ei9A   0   6  +1||+2   (+1,-2,|+3|,|+4|,-6,+5)
2eiyC   0   5  +1||+2   (-5,+4,|+1|,|+2|,-3)
2eiyC   0   5  +1||+2   (-5,+4,-1,|+2|,|+3|)
2eiyC   2   5  +3|+2,-1|+4   (|+3|,+2,-1,|+4|,-5)
2ej8A   5   7  +4|-3,+2,-1,+7,-6|+5   (|+4|,-3,+2,-1,+7,-6,|+5|)
2ejxA   5   7  +1|-7,+6,-5,+4,-3|+2   (|+1|,-7,+6,-5,+4,-3,|+2|)
2ek0B   0   4  +1||+2   (|+1|,|+2|,-4,+3)
2ek0B   1   4  +1|-3|+2   (+1,|+2|,-4,|+3|)
2ekdE   2   9  +1|+4,+3|+2   (+9,-8,+7,|+1|,+6,+5,|+2|,+3,+4)
2ekdE   0   9  +1||+2   (+9,-8,+7,+1,+6,+5,|+2|,|+3|,+4)
2ekdE   0   9  +1||+2   (+9,-8,+7,+1,+6,+5,+2,|+3|,|+4|)
2ekdE   2   9  +3|+2,+1|+4   (|+4|,+3,+2,|+5|,+6,+1,+7,-8,+9)
2ekdE   0   9  +1||+2   (+4,+3,+2,|+5|,|+6|,+1,+7,-8,+9)
2ekdE   1   9  +2|+1|+3   (+4,+3,+2,+5,|+6|,+1,|+7|,-8,+9)
2elcD   0   7  +1||+2   (+7,-6,+5,+4,|+1|,|+2|,+3)
2elcD   0   7  +1||+2   (+7,-6,+5,+4,+1,|+2|,|+3|)
2elcD   2   7  +3|+2,+1|+4   (|+3|,+2,+1,|+4|,+5,-6,+7)
2elcD   0   7  +1||+2   (+3,+2,+1,|+4|,|+5|,-6,+7)
2eplX   0   5  +1||+2   (|+1|,|+2|,+4,-3,+5)
2eplX   1   5  +2|-1|+3   (+1,+2,|+4|,-3,|+5|)
2eq5B   0   4  +1||+2   (+4,+3,|+1|,|+2|)
2eq5B   1   4  +2|+1|+3   (|+2|,+1,|+3|,+4)
2eq5B   0   4  +1||+2   (+2,+1,|+3|,|+4|)
2eq5B   0   4  +1||+2   (+4,+3,|+1|,|+2|)
2eq5B   1   4  +2|+1|+3   (|+2|,+1,|+3|,+4)
2essA   3  10  +1|-3,+4,-5|+2   (|+1|,-3,+4,-5,|+2|,-7,+10,-9,+8,-6)
2essA   5  10  +2|-1,+4,-7,+6,-5|+3   (-1,+3,-4,|+5|,-2,+7,-10,+9,-8,|+6|)
2essA   3  10  +1|-3,+4,-5|+2   (|+6|,-8,+9,-10,|+7|,-2,+5,-4,+3,-1)
2etjA   2   5  +3|-2,+1|+4   (|+3|,-2,+1,|+4|,+5)
2etjA   0   5  +1||+2   (+3,-2,+1,|+4|,|+5|)
2etvA   0   3  +1||+2   (|+1|,|+2|,+3)
2etvA   0   3  +1||+2   (+1,|+2|,|+3|)
2etvA   0   5  +1||+2   (+2,+1,|+3|,|+4|,-5)
2ew0A   3   5  +4|-3,+2,-1|+5   (|+4|,-3,+2,-1,|+5|)
2ew0A   1   5  +1|-3|+2   (-1,-5,|+2|,-4,|+3|)
2ew0A   1   5  +2|-1|+3   (-3,|+4|,-2,|+5|,+1)
2ewcC   1   6  +1|-3|+2   (+1,-2,|+3|,-6,|+4|,+5)
2ewcC   0   6  +1||+2   (+1,-2,+3,-6,|+4|,|+5|)
2ewfA   1   3  +1|-3|+2   (|+1|,-3,|+2|)
2ewfA   0   5  +1||+2   (+1,-2,|+3|,|+4|,+5)
2ewfA   0   5  +1||+2   (+1,-2,+3,|+4|,|+5|)
2ex2A   3   5  +4|+3,+2,-1|+5   (|+4|,+3,+2,-1,|+5|)
2ex5A   1   4  +1|-3|+2   (-1,|+2|,-4,|+3|)
2eyuA   2   8  +1|+4,+3|+2   (+8,-7,+6,|+1|,+5,+4,|+2|,+3)
2eyuA   0   8  +1||+2   (+8,-7,+6,+1,+5,+4,|+2|,|+3|)
2eyuA   1   8  +2|+1|+3   (|+3|,+2,|+4|,+5,+1,+6,-7,+8)
2eyuA   0   8  +1||+2   (+3,+2,|+4|,|+5|,+1,+6,-7,+8)
2eyuA   1   8  +2|+1|+3   (+3,+2,+4,|+5|,+1,|+6|,-7,+8)
2f06A   1   6  +1|-3|+2   (-5,+6,-4,|+1|,-3,|+2|)
2f06A   1   6  +2|-1|+3   (-2,|+3|,-1,|+4|,-6,+5)
2f06A   1   6  +1|-3|+2   (-2,+3,-1,|+4|,-6,|+5|)
2f1fB   1   4  +1|-3|+2   (-4,|+1|,-3,|+2|)
2f1fB   1   4  +2|-1|+3   (-2,|+3|,-1,|+4|)
2f1nA   0   8  +1||+2   (+7,-8,|+1|,|+2|,-6,+5,-4,+3)
2f1nA   0   6  +1||+2   (+1,-2,|+3|,|+4|,-6,+5)
2f1nA   1   6  +1|-3|+2   (+1,-2,+3,|+4|,-6,|+5|)
2f23A   0   5  +1||+2   (-4,+5,-1,|+2|,|+3|)
2f2hB   1   6  +1|-3|+2   (+1,-2,|+3|,-6,|+4|,-5)
2f2hB   1   6  +2|-1|+3   (|+5|,-4,|+6|,-3,+2,-1)
2f3lA   0   5  +1||+2   (|+1|,|+2|,+3,+4,+5)
2f3lA   0   5  +1||+2   (+1,|+2|,|+3|,+4,+5)
2f3lA   0   5  +1||+2   (+1,+2,|+3|,|+4|,+5)
2f46B   1   5  +1|+3|+2   (-1,|+2|,+5,|+3|,+4)
2f46B   0   5  +1||+2   (-1,+2,+5,|+3|,|+4|)
2f46B   1   5  +2|+1|+3   (|+4|,+3,|+5|,+2,-1)
2f48A   4   9  +1|-6,+5,+4,+3|+2   (-1,|+2|,-9,+8,+7,+6,|+3|,+4,-5)
2f48A   0   9  +1||+2   (-1,+2,-9,+8,+7,+6,|+3|,|+4|,-5)
2f48A   0   9  +1||+2   (-5,+4,+3,|+6|,|+7|,+8,-9,+2,-1)
2f48A   1   4  +2|+1|+3   (+2,|+3|,+1,|+4|)
2f4nA   0   6  +1||+2   (+6,-4,+5,+3,|+1|,|+2|)
2f4nA   1   6  +2|+1|+3   (|+2|,+1,|+3|,+5,-4,+6)
2f4nA   1   6  +2|-1|+3   (+2,+1,+3,|+5|,-4,|+6|)
2f4nA   5   7  +4|-3,+7,-1,+2,-6|+5   (|+4|,-3,+7,-1,+2,-6,|+5|)
2f5gB   1   4  +1|-3|+2   (-4,|+1|,-3,|+2|)
2f5gB   1   4  +2|-1|+3   (-2,|+3|,-1,|+4|)
2f5tX   3   8  +1|-5,+4,-3|+2   (|+1|,-7,+6,-5,|+2|,+3,+4,-8)
2f5tX   0   8  +1||+2   (+1,-7,+6,-5,|+2|,|+3|,+4,-8)
2f5tX   0   8  +1||+2   (+1,-7,+6,-5,+2,|+3|,|+4|,-8)
2f5tX   5   8  +6|-5,+4,-1,-2,-3|+7   (-1,|+7|,-6,+5,-2,-3,-4,|+8|)
2f62A   0   4  +1||+2   (+4,+3,|+1|,|+2|)
2f62A   1   4  +2|+1|+3   (|+2|,+1,|+3|,+4)
2f62A   0   4  +1||+2   (+2,+1,|+3|,|+4|)
2f6kA   0   3  +1||+2   (|+1|,|+2|,+3)
2f6kA   0   3  +1||+2   (+1,|+2|,|+3|)
2f6kA   0   5  +1||+2   (|+1|,|+2|,+3,+4,+5)
2f6kA   0   5  +1||+2   (+1,|+2|,|+3|,+4,+5)
2f6kA   0   5  +1||+2   (+1,+2,|+3|,|+4|,+5)
2f6rA   1   5  +1|+3|+2   (+5,+4,|+1|,+3,|+2|)
2f6rA   0   5  +1||+2   (|+2|,|+3|,+1,+4,+5)
2f6rA   1   5  +2|+1|+3   (+2,|+3|,+1,|+4|,+5)
2f6rA   0   5  +1||+2   (+2,+3,+1,|+4|,|+5|)
2f7vA   1   7  +2|+1|+3   (+1,-2,|+4|,+3,|+5|,+7,-6)
2f7vA   1   4  +1|-3|+2   (-4,|+1|,-3,|+2|)
2f7vA   1   4  +2|-1|+3   (-2,|+3|,-1,|+4|)
2f8lA   0   8  +1||+2   (+8,+6,-7,+5,+4,|+1|,|+2|,+3)
2f8lA   0   8  +1||+2   (+8,+6,-7,+5,+4,+1,|+2|,|+3|)
2f8lA   2   8  +3|+2,+1|+4   (|+3|,+2,+1,|+4|,+5,-7,+6,+8)
2f8lA   0   8  +1||+2   (+3,+2,+1,|+4|,|+5|,-7,+6,+8)
2f8lA   1   8  +1|-3|+2   (+3,+2,+1,+4,|+5|,-7,|+6|,+8)
2f9iA   0   7  +1||+2   (+1,-2,|+3|,|+4|,+5,+6,+7)
2f9iA   0   7  +1||+2   (+1,-2,+3,|+4|,|+5|,+6,+7)
2f9iA   0   7  +1||+2   (+1,-2,+3,+4,|+5|,|+6|,+7)
2f9zD   1   5  +2|-1|+3   (-1,|+3|,-2,|+4|,+5)
2f9zD   0   5  +1||+2   (-1,+3,-2,|+4|,|+5|)
2fa8A   0   4  +1||+2   (+4,-3,|+1|,|+2|)
2faoA   1   4  +2|-1|+3   (|+2|,-1,|+3|,-4)
2faoA   1   6  +1|-3|+2   (-4,-5,|+1|,-3,|+2|,-6)
2fb0A   1   4  +1|-3|+2   (-4,|+1|,-3,|+2|)
2fb0A   1   4  +2|-1|+3   (-2,|+3|,-1,|+4|)
2fb5A   2   7  +3|-2,-1|+4   (-2,|+4|,-3,-1,|+5|,-6,+7)
2fb6A   0   5  +1||+2   (+5,|+1|,|+2|,+3,+4)
2fb6A   0   5  +1||+2   (+5,+1,|+2|,|+3|,+4)
2fb6A   0   5  +1||+2   (+5,+1,+2,|+3|,|+4|)
2fb6A   3   5  +4|+3,+2,+1|+5   (|+4|,+3,+2,+1,|+5|)
2fcaB   0   7  +1||+2   (+6,-7,+5,+4,|+1|,|+2|,+3)
2fcaB   0   7  +1||+2   (+6,-7,+5,+4,+1,|+2|,|+3|)
2fcaB   2   7  +3|+2,+1|+4   (|+3|,+2,+1,|+4|,+5,-7,+6)
2fcaB   0   7  +1||+2   (+3,+2,+1,|+4|,|+5|,-7,+6)
2fcaB   1   7  +1|-3|+2   (+3,+2,+1,+4,|+5|,-7,|+6|)
2fcjA   0   4  +1||+2   (+4,+3,|+1|,|+2|)
2fcjA   1   4  +2|+1|+3   (|+2|,+1,|+3|,+4)
2fckA   0   8  +1||+2   (+1,-2,+3,-4,|+5|,|+6|,-8,+7)
2fckA   1   8  +1|-3|+2   (+1,-2,+3,-4,+5,|+6|,-8,|+7|)
2fclA   2   7  +1|+4,-3|+2   (+6,-7,-1,|+2|,+5,-4,|+3|)
2fclA   3   7  +3|+2,-1,-5|+4   (+3,-4,|+5|,+2,-1,-7,|+6|)
2fcoA   0   6  +1||+2   (+1,-2,|+3|,|+4|,-5,+6)
2fctB   3   6  +1|-4,+3,-5|+2   (|+1|,-4,+3,-5,|+2|,-6)
2fctB   1   6  +2|-1|+3   (-1,+4,-3,|+5|,-2,|+6|)
2fd4A   1   4  +2|-1|+3   (|+3|,-2,|+4|,+1)
2fdrA   0   6  +1||+2   (+6,+5,+4,|+1|,|+2|,+3)
2fdrA   0   6  +1||+2   (+6,+5,+4,+1,|+2|,|+3|)
2fdrA   2   6  +3|+2,+1|+4   (|+3|,+2,+1,|+4|,+5,+6)
2fdrA   0   6  +1||+2   (+3,+2,+1,|+4|,|+5|,+6)
2feaA   0   6  +1||+2   (+6,+5,+4,|+1|,|+2|,+3)
2feaA   0   6  +1||+2   (+3,+2,+1,|+4|,|+5|,+6)
2fexA   0   7  +1||+2   (-6,+7,+5,+4,|+1|,|+2|,+3)
2fexA   0   7  +1||+2   (+3,+2,+1,|+4|,|+5|,+7,-6)
2ffsA   5   7  +1|-7,+6,-5,+4,-3|+2   (|+1|,-7,+6,-5,+4,-3,|+2|)
2fg9A   3   6  +1|-5,+4,-3|+2   (|+1|,-6,+5,-4,|+2|,-3)
2fgtA   5   7  +2|-1,+4,-5,+6,-7|+3   (|+2|,-1,+4,-5,+6,-7,|+3|)
2fgtA   3   7  +1|-5,+4,-3|+2   (|+3|,-7,+6,-5,|+4|,-1,+2)
2fhpA   0   8  +1||+2   (-6,+7,-8,+5,+4,|+1|,|+2|,+3)
2fhpA   0   8  +1||+2   (-6,+7,-8,+5,+4,+1,|+2|,|+3|)
2fhpA   2   8  +3|+2,+1|+4   (|+3|,+2,+1,|+4|,+5,-8,+7,-6)
2fhpA   0   8  +1||+2   (+3,+2,+1,|+4|,|+5|,-8,+7,-6)
2fhxB   0   8  +1||+2   (+1,-2,+3,-4,|+5|,|+6|,+7,+8)
2fhxB   0   8  +1||+2   (+1,-2,+3,-4,+5,|+6|,|+7|,+8)
2fhxB   0   8  +1||+2   (+1,-2,+3,-4,+5,+6,|+7|,|+8|)
2fhxB   0   5  +1||+2   (-1,+2,-3,|+4|,|+5|)
2fhzA   1   4  +2|-1|+3   (|+3|,-2,|+4|,-1)
2fi1A   0   5  +1||+2   (+5,+4,|+1|,|+2|,+3)
2fi1A   0   5  +1||+2   (+3,+2,+1,|+4|,|+5|)
2fi9A   2   5  +2|-1,+4|+3   (|+2|,-1,+5,|+3|,+4)
2fi9A   0   5  +1||+2   (+2,-1,+5,|+3|,|+4|)
2fi9A   1   5  +2|+1|+3   (|+4|,+3,|+5|,-1,+2)
2fiuB   1   4  +1|-3|+2   (-4,|+1|,-3,|+2|)
2fiuB   1   4  +2|-1|+3   (-2,|+3|,-1,|+4|)
2fiwA   0   7  +1||+2   (-1,+2,-3,|+4|,|+5|,-7,+6)
2fiwA   1   7  +1|-3|+2   (-1,+2,-3,+4,|+5|,-7,|+6|)
2fiyB   4   6  +3|-2,+1,+6,-5|+4   (|+3|,-2,+1,+6,-5,|+4|)
2fjrA   1   9  +1|-3|+2   (+2,-1,-3,|+4|,-9,|+5|,-6,+7,-8)
2fjrA   3   9  +4|-3,+2,-1|+5   (|+8|,-7,+6,-5,|+9|,-4,+3,+1,-2)
2fkkA   1   3  +1|-3|+2   (|+1|,-3,|+2|)
2fl4A   0   6  +1||+2   (+1,-2,|+3|,|+4|,-6,+5)
2fl4A   1   6  +1|-3|+2   (+1,-2,+3,|+4|,-6,|+5|)
2fnaA   2   5  +1|+4,+3|+2   (+5,|+1|,+4,+3,|+2|)
2fnaA   0   5  +1||+2   (|+2|,|+3|,+4,+1,+5)
2fnaA   0   5  +1||+2   (+2,|+3|,|+4|,+1,+5)
2fnaA   1   5  +2|+1|+3   (+2,+3,|+4|,+1,|+5|)
2fnuA   4   7  +1|-6,+5,+4,+3|+2   (|+1|,-7,+6,+5,+4,|+2|,+3)
2fnuA   0   7  +1||+2   (+1,-7,+6,+5,+4,|+2|,|+3|)
2fnuA   1   7  +2|+1|+3   (|+3|,+2,|+4|,+5,+6,-7,+1)
2fnuA   0   7  +1||+2   (+3,+2,|+4|,|+5|,+6,-7,+1)
2fnuA   0   7  +1||+2   (+3,+2,+4,|+5|,|+6|,-7,+1)
2fphX   1   4  +1|-3|+2   (-4,|+1|,-3,|+2|)
2fphX   1   4  +2|-1|+3   (-2,|+3|,-1,|+4|)
2fpnA   3   6  +1|-5,+4,-3|+2   (-6,|+1|,-5,+4,-3,|+2|)
2fpnA   1   6  +2|-1|+3   (-2,+3,-4,|+5|,-1,|+6|)
2fqxA   0   6  +1||+2   (+6,+5,+4,+3,|+1|,|+2|)
2fqxA   1   6  +2|+1|+3   (|+2|,+1,|+3|,+4,+5,+6)
2fqxA   0   6  +1||+2   (+2,+1,|+3|,|+4|,+5,+6)
2fqxA   0   6  +1||+2   (+2,+1,+3,|+4|,|+5|,+6)
2fqxA   0   6  +1||+2   (-6,+5,+4,+3,|+1|,|+2|)
2fqxA   1   6  +2|+1|+3   (|+2|,+1,|+3|,+4,+5,-6)
2fqxA   0   6  +1||+2   (+2,+1,|+3|,|+4|,+5,-6)
2fqxA   0   6  +1||+2   (+2,+1,+3,|+4|,|+5|,-6)
2fr5C   1   5  +2|-1|+3   (|+2|,-1,|+3|,+4,-5)
2fr5C   0   5  +1||+2   (+2,-1,|+3|,|+4|,-5)
2freA   1   4  +1|-3|+2   (-1,|+2|,-4,|+3|)
2fsjA   2   4  +3|-2,+1|+4   (|+3|,-2,+1,|+4|)
2fsrA   0   8  +1||+2   (+1,-2,+3,-4,|+5|,|+6|,-8,+7)
2ft0B   0  10  +1||+2   (-1,|+2|,|+3|,-10,+4,-9,-8,+7,-6,+5)
2ft0B   1  10  +1|-3|+2   (-1,+2,|+3|,-10,|+4|,-9,-8,+7,-6,+5)
2ft0B   0  10  +1||+2   (-5,+6,-7,|+8|,|+9|,-4,+10,-3,-2,+1)
2ft0B   1  10  +2|-1|+3   (-5,+6,-7,+8,|+9|,-4,|+10|,-3,-2,+1)
2ftrA   1   4  +1|-3|+2   (-4,|+1|,-3,|+2|)
2ftrA   1   4  +2|-1|+3   (-2,|+3|,-1,|+4|)
2fueA   0   7  +1||+2   (+7,+6,|+1|,|+2|,+3,-4,+5)
2fueA   0   7  +1||+2   (+7,+6,+1,|+2|,|+3|,-4,+5)
2fueA   0   7  +1||+2   (+5,-4,+3,+2,+1,|+6|,|+7|)
2fueA   1   4  +1|-3|+2   (-1,|+2|,-4,|+3|)
2fvyA   0   6  +1||+2   (+6,+5,+4,+3,|+1|,|+2|)
2fvyA   1   6  +2|+1|+3   (|+2|,+1,|+3|,+4,+5,+6)
2fvyA   0   6  +1||+2   (+2,+1,|+3|,|+4|,+5,+6)
2fvyA   0   6  +1||+2   (+2,+1,+3,|+4|,|+5|,+6)
2fvyA   0   4  +1||+2   (+4,+3,|+1|,|+2|)
2fvyA   1   4  +2|+1|+3   (|+2|,+1,|+3|,+4)
2fwhA   0   4  +1||+2   (-4,|+2|,|+3|,+1)
2fx5A   0   9  +1||+2   (-9,+8,+7,+6,+5,|+3|,|+4|,-2,+1)
2fx5A   1   9  +2|+1|+3   (+1,-2,|+4|,+3,|+5|,+6,+7,+8,-9)
2fx5A   0   9  +1||+2   (+1,-2,+4,+3,|+5|,|+6|,+7,+8,-9)
2fx5A   0   9  +1||+2   (+1,-2,+4,+3,+5,|+6|,|+7|,+8,-9)
2fx5A   0   9  +1||+2   (+1,-2,+4,+3,+5,+6,|+7|,|+8|,-9)
2fyfB   4   7  +1|-6,+5,+4,+3|+2   (|+1|,-7,+6,+5,+4,|+2|,+3)
2fyfB   0   7  +1||+2   (+1,-7,+6,+5,+4,|+2|,|+3|)
2fyfB   1   7  +2|+1|+3   (|+3|,+2,|+4|,+5,+6,-7,+1)
2fyfB   0   7  +1||+2   (+3,+2,|+4|,|+5|,+6,-7,+1)
2fyfB   0   7  +1||+2   (+3,+2,+4,|+5|,|+6|,-7,+1)
2g0cA   1   4  +1|-3|+2   (-4,|+1|,-3,|+2|)
2g0cA   1   4  +2|-1|+3   (-2,|+3|,-1,|+4|)
2g0wA   0   5  +1||+2   (+3,|+4|,|+5|,+1,+2)
2g0wA   0   3  +1||+2   (|+1|,|+2|,+3)
2g0wA   0   3  +1||+2   (+1,|+2|,|+3|)
2g1uA   0   6  +1||+2   (+6,+5,+4,|+1|,|+2|,+3)
2g1uA   0   6  +1||+2   (+6,+5,+4,+1,|+2|,|+3|)
2g1uA   2   6  +3|+2,+1|+4   (|+3|,+2,+1,|+4|,+5,+6)
2g1uA   0   6  +1||+2   (+3,+2,+1,|+4|,|+5|,+6)
2g1uA   0   6  +1||+2   (+3,+2,+1,+4,|+5|,|+6|)
2g2cA   0   6  +1||+2   (+4,-5,+6,+3,|+1|,|+2|)
2g2cA   1   6  +2|+1|+3   (|+2|,+1,|+3|,+6,-5,+4)
2g2qB   0   5  +1||+2   (-5,+4,-3,|+1|,|+2|)
2g30A   3   5  +1|-5,+4,-3|+2   (|+1|,-5,+4,-3,|+2|)
2g3aA   0   6  +1||+2   (+1,-2,|+3|,|+4|,-6,+5)
2g3aA   1   6  +1|-3|+2   (+1,-2,+3,|+4|,-6,|+5|)
2g3wB   0   6  +1||+2   (+1,-2,|+3|,|+4|,+5,-6)
2g3wB   0   6  +1||+2   (+1,-2,+3,|+4|,|+5|,-6)
2g40A   3   6  +1|+5,+4,+3|+2   (|+1|,+6,+5,+4,|+2|,+3)
2g40A   0   6  +1||+2   (+1,+6,+5,+4,|+2|,|+3|)
2g40A   1   6  +2|+1|+3   (|+3|,+2,|+4|,+5,+6,+1)
2g5gX   1   7  +1|+3|+2   (-1,+7,+6,|+2|,+5,|+3|,+4)
2g5gX   0   7  +1||+2   (-1,+7,+6,+2,+5,|+3|,|+4|)
2g5gX   1   7  +2|+1|+3   (|+4|,+3,|+5|,+2,+6,+7,-1)
2g5gX   1   7  +2|+1|+3   (+4,+3,|+5|,+2,|+6|,+7,-1)
2g5gX   0   7  +1||+2   (+4,+3,+5,+2,|+6|,|+7|,-1)
2g8lB   0   6  +1||+2   (-6,+5,+4,|+1|,|+2|,+3)
2g8lB   0   6  +1||+2   (-6,+5,+4,+1,|+2|,|+3|)
2g8lB   2   6  +3|+2,+1|+4   (|+3|,+2,+1,|+4|,+5,-6)
2g8lB   0   6  +1||+2   (+3,+2,+1,|+4|,|+5|,-6)
2ga8A   1   5  +2|+1|+3   (+2,|+3|,+1,|+4|,+5)
2ga8A   0   5  +1||+2   (+2,+3,+1,|+4|,|+5|)
2gagB   0   6  +1||+2   (-5,+6,+4,|+1|,|+2|,+3)
2gagB   1   8  +1|-3|+2   (+8,-4,+7,-6,+5,|+1|,-3,|+2|)
2gagB   1   8  +2|-1|+3   (+2,-3,+1,+5,-6,|+7|,-4,|+8|)
2gagC   1   5  +2|-1|+3   (+2,-3,|+4|,-1,|+5|)
2gakA   0   6  +1||+2   (+5,-6,+4,|+1|,|+2|,+3)
2gakA   0   6  +1||+2   (+5,-6,+4,+1,|+2|,|+3|)
2gakA   2   6  +3|+2,+1|+4   (|+3|,+2,+1,|+4|,-6,+5)
2gakA   1   6  +1|-3|+2   (+3,+2,+1,|+4|,-6,|+5|)
2ganB   0   5  +1||+2   (-1,+2,-3,|+4|,|+5|)
2gaxB   0   5  +1||+2   (+3,-4,|+1|,|+2|,-5)
2gaxB   2   5  +2|+1,-4|+3   (-5,|+2|,+1,-4,|+3|)
2gb3E   4   7  +1|-6,+5,+4,+3|+2   (|+1|,-7,+6,+5,+4,|+2|,+3)
2gb3E   0   7  +1||+2   (+1,-7,+6,+5,+4,|+2|,|+3|)
2gb3E   1   7  +2|+1|+3   (|+3|,+2,|+4|,+5,+6,-7,+1)
2gb3E   0   7  +1||+2   (+3,+2,|+4|,|+5|,+6,-7,+1)
2gb3E   0   7  +1||+2   (+3,+2,+4,|+5|,|+6|,-7,+1)
2gb4B   0   9  +1||+2   (+8,-9,+7,+6,|+1|,|+2|,+5,-4,+3)
2gb4B   2   9  +1|+4,-3|+2   (+8,-9,+7,+6,+1,|+2|,+5,-4,|+3|)
2gb4B   2   9  +3|+2,+1|+4   (+3,-4,|+5|,+2,+1,|+6|,+7,-9,+8)
2gb4B   0   9  +1||+2   (+3,-4,+5,+2,+1,|+6|,|+7|,-9,+8)
2gb4B   1   9  +1|-3|+2   (+3,-4,+5,+2,+1,+6,|+7|,-9,|+8|)
2gb7D   0   6  +1||+2   (+1,-2,|+3|,|+4|,+5,+6)
2gb7D   0   6  +1||+2   (+1,-2,+3,|+4|,|+5|,+6)
2gd9B   1   7  +1|+3|+2   (+6,-7,+5,|+1|,+4,|+2|,+3)
2gd9B   0   7  +1||+2   (+6,-7,+5,+1,+4,|+2|,|+3|)
2gd9B   1   7  +2|+1|+3   (|+3|,+2,|+4|,+1,+5,-7,+6)
2gd9B   1   7  +2|+1|+3   (+3,+2,|+4|,+1,|+5|,-7,+6)
2gd9B   1   7  +1|-3|+2   (+3,+2,+4,+1,|+5|,-7,|+6|)
2gefA   0   3  +1||+2   (|+1|,|+2|,+3)
2gf3A   0   6  +1||+2   (-5,+6,+4,|+1|,|+2|,+3)
2gffA   1   4  +1|-3|+2   (-4,|+1|,-3,|+2|)
2gffA   1   4  +2|-1|+3   (-2,|+3|,-1,|+4|)
2gfqB   1   8  +2|+1|+3   (+2,-3,|+4|,+1,|+5|,+8,-6,-7)
2gfqB   0   8  +1||+2   (-2,+3,-4,-1,-5,-8,|+6|,|+7|)
2gfqB   0   4  +1||+2   (+4,+3,|+1|,|+2|)
2gfqB   1   4  +2|+1|+3   (|+2|,+1,|+3|,+4)
2gfqB   0   4  +1||+2   (+2,+1,|+3|,|+4|)
2ghtB   1   3  +1|-3|+2   (|+1|,-3,|+2|)
2ghvC   3   5  +1|-3,+5,-4|+2   (|+1|,-3,+5,-4,|+2|)
2ghvC   1   5  +1|-3|+2   (-1,|+3|,-5,|+4|,-2)
2gj2D   1   4  +1|-3|+2   (-4,|+1|,-3,|+2|)
2gj2D   1   4  +2|-1|+3   (-2,|+3|,-1,|+4|)
2gj3B   3   5  +2|-1,+5,-4|+3   (|+2|,-1,+5,-4,|+3|)
2gj4A   0   6  +1||+2   (+6,+5,+4,|+1|,|+2|,+3)
2gj4A   0   6  +1||+2   (+6,+5,+4,+1,|+2|,|+3|)
2gj4A   2   6  +3|+2,+1|+4   (|+3|,+2,+1,|+4|,+5,+6)
2gj4A   0   6  +1||+2   (+3,+2,+1,|+4|,|+5|,+6)
2gk4A   0   8  +1||+2   (+8,-7,+6,+5,+4,|+1|,|+2|,+3)
2gk4A   0   8  +1||+2   (+8,-7,+6,+5,+4,+1,|+2|,|+3|)
2gk4A   2   8  +3|+2,+1|+4   (|+3|,+2,+1,|+4|,+5,+6,-7,+8)
2gk4A   0   8  +1||+2   (+3,+2,+1,|+4|,|+5|,+6,-7,+8)
2gk4A   0   8  +1||+2   (+3,+2,+1,+4,|+5|,|+6|,-7,+8)
2gkgA   0   5  +1||+2   (+5,+4,+3,|+1|,|+2|)
2gkgA   1   5  +2|+1|+3   (|+2|,+1,|+3|,+4,+5)
2gkgA   0   5  +1||+2   (+2,+1,|+3|,|+4|,+5)
2gkgA   0   5  +1||+2   (+2,+1,+3,|+4|,|+5|)
2glzB   0   5  +1||+2   (-5,+4,-3,|+1|,|+2|)
2gm3E   0   5  +1||+2   (+5,+4,|+1|,|+2|,+3)
2gm3E   0   5  +1||+2   (+5,+4,+1,|+2|,|+3|)
2gm3E   2   5  +3|+2,+1|+4   (|+3|,+2,+1,|+4|,+5)
2gm3E   0   5  +1||+2   (+3,+2,+1,|+4|,|+5|)
2gmhB   0   5  +1||+2   (+5,+4,|+1|,|+2|,+3)
2gmhB   1   7  +2|-1|+3   (-2,+1,+4,-5,|+6|,-3,|+7|)
2gmqA   4   6  +1|+4,-5,+6,-3|+2   (|+1|,+4,-5,+6,-3,|+2|)
2gnoA   2   5  +1|+4,+3|+2   (+5,|+1|,+4,+3,|+2|)
2gnoA   0   5  +1||+2   (|+2|,|+3|,+4,+1,+5)
2gnoA   0   5  +1||+2   (+2,|+3|,|+4|,+1,+5)
2gnoA   1   5  +2|+1|+3   (+2,+3,|+4|,+1,|+5|)
2gnpA   3   7  +1|+5,+4,+3|+2   (|+1|,+7,+6,+5,|+2|,+3,+4)
2gnpA   0   7  +1||+2   (+1,+7,+6,+5,|+2|,|+3|,+4)
2gnpA   0   7  +1||+2   (+4,+3,+2,+5,|+6|,|+7|,+1)
2gnxA   3   5  +2|-1,+5,-4|+3   (|+2|,-1,+5,-4,|+3|)
2go8A   1   4  +1|-3|+2   (-4,|+1|,-3,|+2|)
2go8A   1   4  +2|-1|+3   (-2,|+3|,-1,|+4|)
2gqtA   1   4  +1|+3|+2   (-1,|+2|,+4,|+3|)
2gqtA   0   4  +1||+2   (|+3|,|+4|,+2,-1)
2gqtA   1   4  +2|-1|+3   (|+3|,-2,|+4|,-1)
2gqwA   0   5  +1||+2   (+5,+4,|+1|,|+2|,+3)
2gqwA   0   5  +1||+2   (+5,+4,+1,|+2|,|+3|)
2gqwA   0   5  +1||+2   (+1,+5,|+2|,|+3|,+4)
2gqwA   0   5  +1||+2   (+1,+5,+2,|+3|,|+4|)
2grvB   1   7  +2|+1|+3   (+2,-3,|+4|,+1,|+5|,-7,+6)
2grvB   1   7  +1|-3|+2   (+2,-3,+4,+1,|+5|,-7,|+6|)
2grvB   1   4  +1|-3|+2   (-1,|+2|,-4,|+3|)
2grvB   0   5  +1||+2   (+5,-1,+4,|+2|,|+3|)
2grvB   1   5  +2|+1|+3   (|+3|,+2,|+4|,-1,+5)
2grvB   1   5  +2|-1|+3   (+3,+2,|+4|,-1,|+5|)
2gs5A   3   5  +4|-3,+2,-1|+5   (|+4|,-3,+2,-1,|+5|)
2gs5A   1   5  +1|-3|+2   (-1,-5,|+2|,-4,|+3|)
2gs5A   1   5  +2|-1|+3   (-3,|+4|,-2,|+5|,+1)
2gsoA   2   7  +1|+3,-4|+2   (+3,+4,|+1|,+5,-6,|+2|,+7)
2gsoA   4   7  +2|-6,+5,+1,+4|+3   (+7,|+2|,-6,+5,+1,+4,|+3|)
2gsoA   0   7  +1||+2   (|+3|,|+4|,+1,+5,-6,+2,+7)
2gsoA   1   7  +2|+1|+3   (+3,|+4|,+1,|+5|,-6,+2,+7)
2gt1B   0   6  +1||+2   (+6,+5,+4,|+1|,|+2|,+3)
2gt1B   0   6  +1||+2   (+6,+5,+4,+1,|+2|,|+3|)
2gt1B   2   6  +3|+2,+1|+4   (|+3|,+2,+1,|+4|,+5,+6)
2gt1B   0   6  +1||+2   (+3,+2,+1,|+4|,|+5|,+6)
2gt1B   0   6  +1||+2   (+3,+2,+1,+4,|+5|,|+6|)
2gt1B   0   6  +1||+2   (+6,+5,+4,|+1|,|+2|,+3)
2gt1B   0   6  +1||+2   (+6,+5,+4,+1,|+2|,|+3|)
2gt1B   2   6  +3|+2,+1|+4   (|+3|,+2,+1,|+4|,+5,+6)
2gt1B   0   6  +1||+2   (+3,+2,+1,|+4|,|+5|,+6)
2gt1B   0   6  +1||+2   (+3,+2,+1,+4,|+5|,|+6|)
2guiA   2   5  +3|-2,+1|+4   (|+3|,-2,+1,|+4|,+5)
2guiA   0   5  +1||+2   (+3,-2,+1,|+4|,|+5|)
2gukB   1   3  +1|-3|+2   (|+1|,-3,|+2|)
2gumB   4   6  +2|-1,-6,+5,-4|+3   (|+2|,-1,-6,+5,-4,|+3|)
2gupA   2   5  +3|-2,+1|+4   (|+3|,-2,+1,|+4|,+5)
2gupA   0   5  +1||+2   (+3,-2,+1,|+4|,|+5|)
2gupA   0   5  +1||+2   (+3,-2,+1,|+4|,|+5|)
2gv8B   0   7  +1||+2   (+5,-6,+7,+4,|+1|,|+2|,+3)
2gv8B   1   5  +1|+3|+2   (|+1|,+5,|+2|,+3,+4)
2gv8B   0   5  +1||+2   (+1,+5,|+2|,|+3|,+4)
2gv8B   0   5  +1||+2   (+1,+5,+2,|+3|,|+4|)
2gviA   0   5  +1||+2   (-5,+4,-3,|+1|,|+2|)
2gwfA   0   5  +1||+2   (+3,+2,|+4|,|+5|,+1)
2gxqA   2   7  +1|+4,+3|+2   (+7,|+1|,+6,+5,|+2|,+4,+3)
2gxqA   1   7  +1|+3|+2   (+7,+1,+6,+5,|+2|,+4,|+3|)
2gxqA   0   7  +1||+2   (|+3|,|+4|,+2,+5,+6,+1,+7)
2gxqA   1   7  +2|+1|+3   (+3,|+4|,+2,|+5|,+6,+1,+7)
2gxqA   0   7  +1||+2   (+3,+4,+2,|+5|,|+6|,+1,+7)
2gxqA   1   7  +2|+1|+3   (+3,+4,+2,+5,|+6|,+1,|+7|)
2gzsA   0   8  +1||+2   (+8,+7,+6,+5,|+3|,|+4|,-2,+1)
2gzsA   1   8  +2|+1|+3   (+1,-2,|+4|,+3,|+5|,+6,+7,+8)
2gzsA   0   8  +1||+2   (+1,-2,+4,+3,|+5|,|+6|,+7,+8)
2gzsA   0   8  +1||+2   (+1,-2,+4,+3,+5,|+6|,|+7|,+8)
2gzsA   0   8  +1||+2   (+1,-2,+4,+3,+5,+6,|+7|,|+8|)
2h1tB   0   7  +1||+2   (|+1|,|+2|,-3,+4,-5,+6,-7)
2h1vA   0   4  +1||+2   (+4,+3,|+1|,|+2|)
2h1vA   1   4  +2|+1|+3   (|+2|,+1,|+3|,+4)
2h1vA   0   4  +1||+2   (+2,+1,|+3|,|+4|)
2h1vA   0   4  +1||+2   (+4,+3,|+1|,|+2|)
2h1vA   1   4  +2|+1|+3   (|+2|,+1,|+3|,+4)
2h1vA   0   4  +1||+2   (+2,+1,|+3|,|+4|)
2h30A   0   5  +1||+2   (+5,-4,|+1|,|+2|,+3)
2h30A   0   5  +1||+2   (+5,-4,+1,|+2|,|+3|)
2h5cA   5   8  +2|-1,+5,-6,+7,-4|+3   (|+2|,-1,+5,-6,+7,-4,|+3|,-8)
2h62C   1   3  +2|-1|+3   (|+2|,-1,|+3|)
2h88B   2   5  +2|-1,-4|+3   (|+2|,-1,-5,|+3|,-4)
2h88B   1   5  +2|-1|+3   (|+4|,-3,|+5|,+1,-2)
2h88N   0   5  +1||+2   (+5,+4,|+1|,|+2|,+3)
2h8eA   1   4  +1|-3|+2   (|+1|,-4,|+2|,+3)
2h8eA   0   4  +1||+2   (+1,-4,|+2|,|+3|)
2h9aA   0   8  +1||+2   (+7,+8,|+1|,|+2|,+3,+4,+5,+6)
2h9aA   0   8  +1||+2   (+7,+8,+1,|+2|,|+3|,+4,+5,+6)
2h9aA   0   8  +1||+2   (+7,+8,+1,+2,|+3|,|+4|,+5,+6)
2h9aA   0   8  +1||+2   (+7,+8,+1,+2,+3,|+4|,|+5|,+6)
2h9aA   0   8  +1||+2   (+7,+8,+1,+2,+3,+4,|+5|,|+6|)
2h9aA   6   8  +6|+5,+4,+3,+2,+1,+8|+7   (|+6|,+5,+4,+3,+2,+1,+8,|+7|)
2h9aA   0   8  +1||+2   (|+7|,|+8|,+1,+2,+3,+4,+5,+6)
2h9aA   0   5  +1||+2   (+5,+4,|+2|,|+3|,-1)
2h9aA   1   5  +2|+1|+3   (-1,|+3|,+2,|+4|,+5)
2h9aA   0   5  +1||+2   (-1,+3,+2,|+4|,|+5|)
2h9aB   0   8  +1||+2   (+7,+8,|+1|,|+2|,+3,+4,+5,+6)
2h9aB   0   8  +1||+2   (+7,+8,+1,|+2|,|+3|,+4,+5,+6)
2h9aB   0   8  +1||+2   (+7,+8,+1,+2,|+3|,|+4|,+5,+6)
2h9aB   0   8  +1||+2   (+7,+8,+1,+2,+3,|+4|,|+5|,+6)
2h9aB   0   8  +1||+2   (+7,+8,+1,+2,+3,+4,|+5|,|+6|)
2h9bA   0   5  +1||+2   (+4,-5,+3,|+1|,|+2|)
2h9bA   1   5  +2|+1|+3   (|+2|,+1,|+3|,-5,+4)
2h9bA   1   5  +1|-3|+2   (+2,+1,|+3|,-5,|+4|)
2ha8A   0   7  +1||+2   (+5,+7,+4,+6,|+1|,|+2|,+3)
2ha8A   0   7  +1||+2   (+5,+7,+4,+6,+1,|+2|,|+3|)
2ha8A   3   7  +3|+2,+1,+5|+4   (|+3|,+2,+1,+6,|+4|,+7,+5)
2ha8A   1   7  +2|+1|+3   (+3,+2,+1,|+6|,+4,|+7|,+5)
2halA   5   7  +5|-4,+1,-2,+3,-7|+6   (|+5|,-4,+1,-2,+3,-7,|+6|)
2halA   5   7  +2|-1,+5,-6,+7,-4|+3   (|+2|,-1,+5,-6,+7,-4,|+3|)
2hbaB   1   3  +2|-1|+3   (|+2|,-1,|+3|)
2hboA   3   7  +1|-3,+4,-5|+2   (+1,-2,|+3|,-5,+6,-7,|+4|)
2hbvA   0   5  +1||+2   (|+1|,|+2|,+3,+4,+5)
2hbvA   0   5  +1||+2   (+1,|+2|,|+3|,+4,+5)
2hbvA   0   5  +1||+2   (+1,+2,|+3|,|+4|,+5)
2hbwA   3   7  +1|-3,+4,-5|+2   (-7,|+1|,-4,+5,-6,|+2|,-3)
2hbwA   3   7  +2|-1,+5,-4|+3   (|+3|,-2,+6,-5,|+4|,-1,+7)
2hbwA   3   7  +4|-3,+2,-1|+5   (+3,-2,|+6|,-5,+4,-1,|+7|)
2hbwA   3   6  +4|-3,+2,-1|+5   (|+5|,-4,+3,-2,|+6|,-1)
2hc8A   1   6  +2|-1|+3   (|+2|,-1,|+3|,-6,+4,-5)
2hc8A   1   6  +1|-3|+2   (+2,-1,|+3|,-6,|+4|,-5)
2hcfA   0   6  +1||+2   (+6,+5,+4,|+1|,|+2|,+3)
2hcfA   0   6  +1||+2   (+3,+2,+1,|+4|,|+5|,+6)
2hcfA   0   6  +1||+2   (+3,+2,+1,+4,|+5|,|+6|)
2hdoA   0   6  +1||+2   (+6,+5,+4,|+1|,|+2|,+3)
2hdoA   0   6  +1||+2   (+3,+2,+1,|+4|,|+5|,+6)
2hdoA   0   6  +1||+2   (+3,+2,+1,+4,|+5|,|+6|)
2heuB   0   5  +1||+2   (+4,-5,+3,|+1|,|+2|)
2heuB   1   5  +2|+1|+3   (|+2|,+1,|+3|,-5,+4)
2heuB   1   3  +2|-1|+3   (|+2|,-1,|+3|)
2hf2A   0   8  +1||+2   (+8,+7,+6,|+1|,|+2|,+3,-4,+5)
2hf2A   0   8  +1||+2   (+8,+7,+6,+1,|+2|,|+3|,-4,+5)
2hf2A   0   8  +1||+2   (+5,-4,+3,+2,+1,|+6|,|+7|,+8)
2hf2A   0   6  +1||+2   (+5,-6,+4,-1,|+2|,|+3|)
2hf2A   2   6  +3|+2,-1|+4   (|+3|,+2,-1,|+4|,-6,+5)
2hf2A   1   6  +1|-3|+2   (+3,+2,-1,|+4|,-6,|+5|)
2hfsA   0   4  +1||+2   (|+3|,|+4|,-2,+1)
2hfsA   1   4  +1|-3|+2   (-4,|+1|,-3,|+2|)
2hfsA   1   4  +2|-1|+3   (-2,|+3|,-1,|+4|)
2hhcA   0   6  +1||+2   (+5,+6,|+1|,|+2|,+4,-3)
2hhcA   0   6  +1||+2   (-6,+5,+4,|+1|,|+2|,+3)
2hhcA   0   6  +1||+2   (+3,+2,+1,|+4|,|+5|,-6)
2hi0A   0   6  +1||+2   (+6,+5,+4,|+1|,|+2|,+3)
2hi0A   0   6  +1||+2   (+3,+2,+1,|+4|,|+5|,+6)
2himA   0   8  +1||+2   (-8,+7,-6,+5,+4,+3,|+1|,|+2|)
2himA   1   8  +2|+1|+3   (|+2|,+1,|+3|,+4,+5,-6,+7,-8)
2himA   0   8  +1||+2   (+2,+1,|+3|,|+4|,+5,-6,+7,-8)
2himA   0   8  +1||+2   (+2,+1,+3,|+4|,|+5|,-6,+7,-8)
2himA   0   4  +1||+2   (|+1|,|+2|,+3,+4)
2himA   0   4  +1||+2   (+1,|+2|,|+3|,+4)
2hiqB   1   4  +1|-3|+2   (-4,|+1|,-3,|+2|)
2hiqB   1   4  +2|-1|+3   (-2,|+3|,-1,|+4|)
2hiyA   1   4  +1|-3|+2   (-4,|+1|,-3,|+2|)
2hiyA   1   4  +2|-1|+3   (-2,|+3|,-1,|+4|)
2hiyA   1   4  +1|-3|+2   (-4,|+1|,-3,|+2|)
2hiyA   1   4  +2|-1|+3   (-2,|+3|,-1,|+4|)
2hjeA   3   5  +2|-1,+5,-4|+3   (|+2|,-1,+5,-4,|+3|)
2hkjA   1   8  +1|-3|+2   (+8,-7,-1,|+2|,-6,|+3|,-4,+5)
2hkjA   2   8  +3|-2,+1|+4   (-5,+4,-3,|+6|,-2,+1,|+7|,-8)
2hljA   3   5  +1|-3,+4,-5|+2   (|+1|,-3,+4,-5,|+2|)
2hlzC   0   8  +1||+2   (+2,+1,|+3|,|+4|,+5,+6,-7,+8)
2hlzC   0   8  +1||+2   (+2,+1,+3,|+4|,|+5|,+6,-7,+8)
2hlzC   0   8  +1||+2   (+2,+1,+3,+4,|+5|,|+6|,-7,+8)
2hmaA   0   4  +1||+2   (+4,|+1|,|+2|,+3)
2hmaA   0   4  +1||+2   (+4,+1,|+2|,|+3|)
2hmaA   2   4  +3|+2,+1|+4   (|+3|,+2,+1,|+4|)
2hmaA   2   4  +2|-1,-4|+3   (|+2|,-1,-4,|+3|)
2hmvB   0   6  +1||+2   (+6,+5,+4,|+1|,|+2|,+3)
2hmvB   0   6  +1||+2   (+6,+5,+4,+1,|+2|,|+3|)
2hmvB   2   6  +3|+2,+1|+4   (|+3|,+2,+1,|+4|,+5,+6)
2hmvB   0   6  +1||+2   (+3,+2,+1,|+4|,|+5|,+6)
2hoxD   4   7  +1|-6,+5,+4,+3|+2   (|+1|,-7,+6,+5,+4,|+2|,+3)
2hoxD   0   7  +1||+2   (+1,-7,+6,+5,+4,|+2|,|+3|)
2hoxD   1   7  +2|+1|+3   (|+3|,+2,|+4|,+5,+6,-7,+1)
2hoxD   0   7  +1||+2   (+3,+2,|+4|,|+5|,+6,-7,+1)
2hoxD   0   7  +1||+2   (+3,+2,+4,|+5|,|+6|,-7,+1)
2hp0A   0   4  +1||+2   (+4,-3,|+1|,|+2|)
2hq4B   3   8  +1|-5,+4,-3|+2   (-1,+2,-3,|+4|,-8,+7,-6,|+5|)
2hqyA   0   7  +1||+2   (-1,+2,-3,|+4|,|+5|,-7,+6)
2hqyA   1   7  +1|-3|+2   (-1,+2,-3,+4,|+5|,-7,|+6|)
2hqyA   4   7  +1|-6,-5,+4,-3|+2   (-7,|+1|,-6,-5,+4,-3,|+2|)
2hqyA   0   7  +1||+2   (-2,+3,-4,|+5|,|+6|,-1,+7)
2hqyA   1   7  +2|-1|+3   (-2,+3,-4,+5,|+6|,-1,|+7|)
2hraA   0   3  +1||+2   (-3,|+1|,|+2|)
2htdA   5   7  +2|-1,+5,-6,+7,-4|+3   (|+2|,-1,+5,-6,+7,-4,|+3|)
2htiA   5   7  +2|-1,+5,-6,+7,-4|+3   (|+2|,-1,+5,-6,+7,-4,|+3|)
2hvwC   1   5  +2|-1|+3   (|+2|,-1,|+3|,+4,+5)
2hvwC   0   5  +1||+2   (+2,-1,|+3|,|+4|,+5)
2hvwC   0   5  +1||+2   (+2,-1,+3,|+4|,|+5|)
2hw2A   1   7  +2|-1|+3   (+5,-6,|+3|,-1,|+4|,-7,+2)
2hw2A   3   7  +4|-2,+1,-3|+5   (-5,|+6|,-3,+1,-4,|+7|,-2)
2hw4A   1   6  +2|-1|+3   (+1,|+3|,-2,|+4|,-5,-6)
2hw4A   0   6  +1||+2   (-1,-3,+2,-4,|+5|,|+6|)
2hx1B   0   6  +1||+2   (+6,+5,+4,|+1|,|+2|,+3)
2hx1B   0   6  +1||+2   (+6,+5,+4,+1,|+2|,|+3|)
2hx1B   0   6  +1||+2   (+3,+2,+1,|+4|,|+5|,+6)
2hx1B   0   6  +1||+2   (+3,+2,+1,+4,|+5|,|+6|)
2hx1B   0   5  +1||+2   (+5,+4,+3,|+1|,|+2|)
2hx1B   1   5  +2|+1|+3   (|+2|,+1,|+3|,+4,+5)
2hx1B   0   5  +1||+2   (+2,+1,|+3|,|+4|,+5)
2hx1B   0   5  +1||+2   (+2,+1,+3,|+4|,|+5|)
2hx5A   3   5  +1|-3,+4,-5|+2   (|+1|,-3,+4,-5,|+2|)
2hy5A   0   5  +1||+2   (+5,|+1|,|+2|,+3,+4)
2hy5A   0   5  +1||+2   (+5,+1,|+2|,|+3|,+4)
2hy5A   0   5  +1||+2   (+5,+1,+2,|+3|,|+4|)
2hy5A   3   5  +4|+3,+2,+1|+5   (|+4|,+3,+2,+1,|+5|)
2hy5B   0   5  +1||+2   (+5,|+1|,|+2|,+3,+4)
2hy5B   0   5  +1||+2   (+5,+1,|+2|,|+3|,+4)
2hy5B   0   5  +1||+2   (+5,+1,+2,|+3|,|+4|)
2hy5B   3   5  +4|+3,+2,+1|+5   (|+4|,+3,+2,+1,|+5|)
2hy5C   0   5  +1||+2   (+5,|+1|,|+2|,+3,+4)
2hy5C   0   5  +1||+2   (+5,+1,|+2|,|+3|,+4)
2hy5C   0   5  +1||+2   (+5,+1,+2,|+3|,|+4|)
2hy5C   3   5  +4|+3,+2,+1|+5   (|+4|,+3,+2,+1,|+5|)
2hy7A   0   8  +1||+2   (+8,+7,+6,+5,|+1|,|+2|,+4,-3)
2hy7A   2   8  +3|+2,+1|+4   (-3,|+4|,+2,+1,|+5|,+6,+7,+8)
2hy7A   0   8  +1||+2   (-3,+4,+2,+1,|+5|,|+6|,+7,+8)
2hy7A   0   8  +1||+2   (-3,+4,+2,+1,+5,|+6|,|+7|,+8)
2hy7A   0   8  +1||+2   (-3,+4,+2,+1,+5,+6,|+7|,|+8|)
2hy7A   0   6  +1||+2   (+6,+5,+4,|+1|,|+2|,+3)
2hy7A   0   6  +1||+2   (+6,+5,+4,+1,|+2|,|+3|)
2hy7A   0   6  +1||+2   (+3,+2,+1,+4,|+5|,|+6|)
2hzfA   0   4  +1||+2   (+4,-3,|+1|,|+2|)
2hzmC   3   9  +1|-5,+4,-3|+2   (-9,|+1|,-8,+7,-6,|+2|,-3,+4,-5)
2hzmC   3   9  +4|-3,+2,-1|+5   (|+5|,-4,+3,-2,|+6|,-7,+8,-1,+9)
2hzmC   1   9  +2|-1|+3   (+5,-4,+3,-2,+6,-7,|+8|,-1,|+9|)
2i00B   4   7  +1|-6,-5,+4,-3|+2   (-7,|+1|,-6,-5,+4,-3,|+2|)
2i00B   0   7  +1||+2   (-2,+3,-4,|+5|,|+6|,-1,+7)
2i00B   1   7  +2|-1|+3   (-2,+3,-4,+5,|+6|,-1,|+7|)
2i00B   2   4  +3|-2,+1|+4   (|+3|,-2,+1,|+4|)
2i06A   1   5  +2|-1|+3   (|+2|,-1,|+3|,+5,+4)
2i06A   1   5  +1|+3|+2   (+2,-1,|+3|,+5,|+4|)
2i0zA   0   6  +1||+2   (-5,+6,+4,|+1|,|+2|,+3)
2i0zA   0   6  +1||+2   (-5,+6,+4,+1,|+2|,|+3|)
2i1sA   3   8  +2|-1,+5,-4|+3   (-8,|+2|,-1,+7,-6,|+3|,-4,-5)
2i2cA   0   6  +1||+2   (+2,+1,|+3|,|+4|,+6,-5)
2i2xG   0   7  +1||+2   (+6,+7,|+1|,|+2|,+3,+4,+5)
2i2xG   0   7  +1||+2   (+6,+7,+1,|+2|,|+3|,+4,+5)
2i2xG   0   7  +1||+2   (+6,+7,+1,+2,|+3|,|+4|,+5)
2i2xJ   0   5  +1||+2   (+5,+4,+3,|+1|,|+2|)
2i2xJ   1   5  +2|+1|+3   (|+2|,+1,|+3|,+4,+5)
2i2xJ   0   5  +1||+2   (+2,+1,|+3|,|+4|,+5)
2i2xJ   0   5  +1||+2   (+2,+1,+3,|+4|,|+5|)
2i3dB   0   8  +1||+2   (+8,+7,+6,+5,|+3|,|+4|,-2,+1)
2i3dB   1   8  +2|+1|+3   (+1,-2,|+4|,+3,|+5|,+6,+7,+8)
2i3dB   0   8  +1||+2   (+1,-2,+4,+3,|+5|,|+6|,+7,+8)
2i3dB   0   8  +1||+2   (+1,-2,+4,+3,+5,|+6|,|+7|,+8)
2i3dB   0   8  +1||+2   (+1,-2,+4,+3,+5,+6,|+7|,|+8|)
2i3oC   0   3  +1||+2   (-1,|+2|,|+3|)
2i49A   0   5  +1||+2   (+4,-5,+3,|+1|,|+2|)
2i49A   1   5  +2|+1|+3   (|+2|,+1,|+3|,-5,+4)
2i49A   1   5  +1|-3|+2   (+2,+1,|+3|,-5,|+4|)
2i49A   0   5  +1||+2   (+5,-1,+4,|+2|,|+3|)
2i49A   1   5  +2|+1|+3   (|+3|,+2,|+4|,-1,+5)
2i49A   1   5  +2|-1|+3   (+3,+2,|+4|,-1,|+5|)
2i4lA   0   6  +1||+2   (+6,-5,+4,|+2|,|+3|,+1)
2i4lA   1   6  +2|+1|+3   (+1,|+3|,+2,|+4|,-5,+6)
2i4lA   1   3  +1|-3|+2   (|+1|,-3,|+2|)
2i5eA   0   7  +1||+2   (+7,+5,-6,+4,|+1|,|+2|,+3)
2i5eA   0   7  +1||+2   (+7,+5,-6,+4,+1,|+2|,|+3|)
2i5eA   2   7  +3|+2,+1|+4   (|+3|,+2,+1,|+4|,-6,+5,+7)
2i5eA   1   7  +1|-3|+2   (+3,+2,+1,|+4|,-6,|+5|,+7)
2i5hA   3   5  +4|-1,+2,-3|+5   (|+4|,-1,+2,-3,|+5|)
2i6tB   0   9  +1||+2   (-9,+8,-7,+6,+5,+4,|+1|,|+2|,+3)
2i6tB   0   9  +1||+2   (-9,+8,-7,+6,+5,+4,+1,|+2|,|+3|)
2i6tB   2   9  +3|+2,+1|+4   (|+3|,+2,+1,|+4|,+5,+6,-7,+8,-9)
2i6tB   0   9  +1||+2   (+3,+2,+1,|+4|,|+5|,+6,-7,+8,-9)
2i6tB   0   9  +1||+2   (+3,+2,+1,+4,|+5|,|+6|,-7,+8,-9)
2i71A   0   6  +1||+2   (-6,+5,+4,+1,|+2|,|+3|)
2i71A   0   6  +1||+2   (+3,+2,+1,|+4|,|+5|,-6)
2i79F   0   7  +1||+2   (-1,+2,-3,|+4|,|+5|,-7,+6)
2i79F   1   7  +1|-3|+2   (-1,+2,-3,+4,|+5|,-7,|+6|)
2i7hD   1   4  +1|-3|+2   (-1,|+2|,-4,|+3|)
2i7rA   2   4  +1|+4,-3|+2   (|+1|,+4,-3,|+2|)
2i7xA   0   7  +1||+2   (-7,+1,-2,|+3|,|+4|,+5,+6)
2i7xA   0   7  +1||+2   (-7,+1,-2,+3,|+4|,|+5|,+6)
2i7xA   0   7  +1||+2   (-7,+1,-2,+3,+4,|+5|,|+6|)
2i7xA   0   7  +1||+2   (-1,+2,-3,|+4|,|+5|,+6,+7)
2i7xA   0   7  +1||+2   (-1,+2,-3,+4,+5,|+6|,|+7|)
2i7xA   1   7  +1|+3|+2   (-6,+7,+5,|+1|,+4,|+2|,+3)
2i7xA   0   7  +1||+2   (-6,+7,+5,+1,+4,|+2|,|+3|)
2i7xA   1   7  +2|+1|+3   (|+3|,+2,|+4|,+1,+5,+7,-6)
2i7xA   1   7  +2|+1|+3   (+3,+2,|+4|,+1,|+5|,+7,-6)
2iafA   0   5  +1||+2   (-5,+4,-3,|+1|,|+2|)
2icsA   0   7  +1||+2   (|+1|,|+2|,+3,+4,+5,+6,+7)
2icsA   0   7  +1||+2   (+1,|+2|,|+3|,+4,+5,+6,+7)
2icsA   0   7  +1||+2   (+1,+2,|+3|,|+4|,+5,+6,+7)
2icsA   0   7  +1||+2   (+1,+2,+3,|+4|,|+5|,+6,+7)
2id4A   1   7  +2|+1|+3   (+2,|+3|,+1,|+4|,+5,+6,+7)
2id4A   0   7  +1||+2   (+2,+3,+1,|+4|,|+5|,+6,+7)
2id4A   0   7  +1||+2   (+2,+3,+1,+4,|+5|,|+6|,+7)
2id4A   0   7  +1||+2   (+2,+3,+1,+4,+5,|+6|,|+7|)
2idlB   1   5  +1|-3|+2   (-5,-1,|+2|,-4,|+3|)
2idlB   2   5  +3|-2,+1|+4   (-3,|+4|,-2,+1,|+5|)
2ielB   0   5  +1||+2   (+5,+4,|+1|,|+2|,+3)
2ielB   0   5  +1||+2   (+5,+4,+1,|+2|,|+3|)
2ielB   2   5  +3|+2,+1|+4   (|+3|,+2,+1,|+4|,+5)
2ielB   0   5  +1||+2   (+3,+2,+1,|+4|,|+5|)
2if6A   3   6  +4|-3,+2,-1|+5   (|+4|,-3,+2,-1,|+5|,-6)
2ig8A   1   6  +1|-3|+2   (+1,-2,|+3|,-6,|+4|,+5)
2ig8A   0   6  +1||+2   (+1,-2,+3,-6,|+4|,|+5|)
2igiB   2   5  +3|-2,+1|+4   (|+3|,-2,+1,|+4|,+5)
2igiB   0   5  +1||+2   (+3,-2,+1,|+4|,|+5|)
2igtB   0   8  +1||+2   (+1,+7,-8,+6,+5,|+2|,|+3|,+4)
2igtB   0   8  +1||+2   (+1,+7,-8,+6,+5,+2,|+3|,|+4|)
2igtB   2   8  +3|+2,+1|+4   (|+4|,+3,+2,|+5|,+6,-8,+7,+1)
2igtB   0   8  +1||+2   (+4,+3,+2,|+5|,|+6|,-8,+7,+1)
2igtB   1   8  +1|-3|+2   (+4,+3,+2,+5,|+6|,-8,|+7|,+1)
2igtB   0   5  +1||+2   (+1,-2,|+3|,|+4|,-5)
2ih2D   0   9  +1||+2   (-9,+8,+6,-7,+5,+4,|+1|,|+2|,+3)
2ih2D   0   9  +1||+2   (-9,+8,+6,-7,+5,+4,+1,|+2|,|+3|)
2ih2D   2   9  +3|+2,+1|+4   (|+3|,+2,+1,|+4|,+5,-7,+6,+8,-9)
2ih2D   0   9  +1||+2   (+3,+2,+1,|+4|,|+5|,-7,+6,+8,-9)
2ih2D   1   9  +1|-3|+2   (+3,+2,+1,+4,|+5|,-7,|+6|,+8,-9)
2ih2D   1   4  +1|-3|+2   (|+1|,-4,|+2|,-3)
2ih2D   1   4  +2|-1|+3   (|+3|,-2,|+4|,-1)
2ihtD   0   6  +1||+2   (+5,+6,+4,+3,|+1|,|+2|)
2ihtD   1   6  +2|+1|+3   (|+2|,+1,|+3|,+4,+6,+5)
2ihtD   0   6  +1||+2   (+2,+1,|+3|,|+4|,+6,+5)
2ihtD   1   6  +1|+3|+2   (+2,+1,+3,|+4|,+6,|+5|)
2ihtD   0   6  +1||+2   (|+5|,|+6|,+4,+3,+1,+2)
2ihtD   0   6  +1||+2   (+6,+5,+4,|+1|,|+2|,+3)
2ihtD   0   6  +1||+2   (+6,+5,+4,+1,|+2|,|+3|)
2ihtD   2   6  +3|+2,+1|+4   (|+3|,+2,+1,|+4|,+5,+6)
2ihtD   0   6  +1||+2   (+3,+2,+1,|+4|,|+5|,+6)
2ihtD   0   6  +1||+2   (+3,+2,+1,+4,|+5|,|+6|)
2ihtD   0   6  +1||+2   (+2,+1,|+3|,|+4|,+6,+5)
2ihtD   1   6  +1|+3|+2   (+2,+1,+3,|+4|,+6,|+5|)
2ihtD   0   6  +1||+2   (|+5|,|+6|,+4,+3,+1,+2)
2iidB   0   5  +1||+2   (+5,+4,|+1|,|+2|,+3)
2iidB   1   7  +2|-1|+3   (-2,+1,+4,-5,|+6|,-3,|+7|)
2iihA   1   5  +1|-3|+2   (+5,-4,|+1|,-3,|+2|)
2iihA   1   5  +2|-1|+3   (-2,|+3|,-1,|+4|,-5)
2ij2A   2   5  +1|+4,-3|+2   (-1,|+2|,+5,-4,|+3|)
2iksA   0   6  +1||+2   (+6,+5,+4,+3,|+1|,|+2|)
2iksA   1   6  +2|+1|+3   (|+2|,+1,|+3|,+4,+5,+6)
2iksA   0   6  +1||+2   (+2,+1,|+3|,|+4|,+5,+6)
2iksA   0   6  +1||+2   (+2,+1,+3,|+4|,|+5|,+6)
2iksA   0   6  +1||+2   (-6,+5,+4,+3,|+1|,|+2|)
2iksA   1   6  +2|+1|+3   (|+2|,+1,|+3|,+4,+5,-6)
2iksA   0   6  +1||+2   (+2,+1,|+3|,|+4|,+5,-6)
2iksA   0   6  +1||+2   (+2,+1,+3,|+4|,|+5|,-6)
2il5A   5   7  +1|-7,+6,-5,+4,-3|+2   (|+1|,-7,+6,-5,+4,-3,|+2|)
2imfA   0   4  +1||+2   (+4,-3,|+1|,|+2|)
2imjB   4   6  +2|-1,-6,+5,-4|+3   (|+2|,-1,-6,+5,-4,|+3|)
2imqX   0   6  +1||+2   (+5,-6,|+1|,|+2|,-4,+3)
2imqX   1   6  +1|-3|+2   (+5,-6,+1,|+2|,-4,|+3|)
2imqX   0   5  +1||+2   (+1,-2,|+3|,|+4|,-5)
2imrA   2   4  +3|-2,+1|+4   (|+3|,-2,+1,|+4|)
2imrA   0   4  +1||+2   (|+1|,|+2|,+3,+4)
2imrA   0   4  +1||+2   (+1,|+2|,|+3|,+4)
2imrA   0   4  +1||+2   (+1,+2,|+3|,|+4|)
2imrA   0   4  +1||+2   (|+1|,|+2|,+3,+4)
2imrA   0   4  +1||+2   (+1,|+2|,|+3|,+4)
2imrA   0   4  +1||+2   (+1,+2,|+3|,|+4|)
2in3A   0   4  +1||+2   (+4,-3,|+1|,|+2|)
2inuA   0  14  +1||+2   (|+1|,|+2|,+3,+4,+5,+6,+7,+8,+9,+10,+11,+12,+13,+14)
2io0A   0   4  +1||+2   (|+1|,|+2|,-3,+4)
2iojA   0   6  +1||+2   (+6,|+2|,|+3|,+4,+5,-1)
2iojA   0   6  +1||+2   (+6,+2,|+3|,|+4|,+5,-1)
2iojA   0   6  +1||+2   (+6,+2,+3,|+4|,|+5|,-1)
2ip1A   0   7  +1||+2   (+1,-2,+7,+6,|+3|,|+4|,+5)
2ip1A   0   7  +1||+2   (+1,-2,+7,+6,+3,|+4|,|+5|)
2ip1A   2   7  +3|+2,+1|+4   (|+5|,+4,+3,|+6|,+7,-2,+1)
2ip1A   0   7  +1||+2   (+5,+4,+3,|+6|,|+7|,-2,+1)
2irpB   0   8  +1||+2   (-5,|+6|,|+7|,-8,+4,-1,+2,-3)
2iskG   1   4  +1|-3|+2   (-1,|+2|,-4,|+3|)
2it2A   1   4  +1|-3|+2   (-1,|+2|,-4,|+3|)
2it2A   1   5  +2|-1|+3   (|+2|,-1,|+3|,-4,+5)
2iuyA   0   6  +1||+2   (+6,+5,+4,|+1|,|+2|,+3)
2iuyA   0   6  +1||+2   (+6,+5,+4,+1,|+2|,|+3|)
2iuyA   2   6  +3|+2,+1|+4   (|+3|,+2,+1,|+4|,+5,+6)
2iuyA   0   6  +1||+2   (+3,+2,+1,|+4|,|+5|,+6)
2iuyA   0   6  +1||+2   (+6,+5,+4,|+1|,|+2|,+3)
2iuyA   0   6  +1||+2   (+6,+5,+4,+1,|+2|,|+3|)
2iuyA   2   6  +3|+2,+1|+4   (|+3|,+2,+1,|+4|,+5,+6)
2iuyA   0   6  +1||+2   (+3,+2,+1,|+4|,|+5|,+6)
2iuyA   0   6  +1||+2   (+3,+2,+1,+4,|+5|,|+6|)
2ivnA   2   5  +3|-2,+1|+4   (|+3|,-2,+1,|+4|,+5)
2ivnA   0   5  +1||+2   (+3,-2,+1,|+4|,|+5|)
2ivnA   2   5  +3|-2,+1|+4   (|+3|,-2,+1,|+4|,+5)
2ivnA   0   5  +1||+2   (+3,-2,+1,|+4|,|+5|)
2ivyA   1   4  +1|-3|+2   (-4,|+1|,-3,|+2|)
2ivyA   1   4  +2|-1|+3   (-2,|+3|,-1,|+4|)
2iw1A   0   7  +1||+2   (+7,+6,+5,+4,|+1|,|+2|,+3)
2iw1A   0   7  +1||+2   (+7,+6,+5,+4,+1,|+2|,|+3|)
2iw1A   2   7  +3|+2,+1|+4   (|+3|,+2,+1,|+4|,+5,+6,+7)
2iw1A   0   7  +1||+2   (+3,+2,+1,|+4|,|+5|,+6,+7)
2iw1A   0   7  +1||+2   (+3,+2,+1,+4,|+5|,|+6|,+7)
2iw1A   0   7  +1||+2   (+3,+2,+1,+4,+5,|+6|,|+7|)
2iw1A   0   6  +1||+2   (+6,+5,+4,|+1|,|+2|,+3)
2iw1A   0   6  +1||+2   (+6,+5,+4,+1,|+2|,|+3|)
2iw1A   2   6  +3|+2,+1|+4   (|+3|,+2,+1,|+4|,+5,+6)
2iw1A   0   6  +1||+2   (+3,+2,+1,|+4|,|+5|,+6)
2iw1A   0   6  +1||+2   (+3,+2,+1,+4,|+5|,|+6|)
2iwrA   1   6  +2|+1|+3   (-2,|+3|,+1,|+4|,+5,+6)
2iwrA   0   6  +1||+2   (-2,+3,+1,|+4|,|+5|,+6)
2iwrA   0   6  +1||+2   (-2,+3,+1,+4,|+5|,|+6|)
2ixaA   0   6  +1||+2   (+6,+5,+4,|+1|,|+2|,+3)
2ixaA   0   6  +1||+2   (+6,+5,+4,+1,|+2|,|+3|)
2ixaA   2   6  +3|+2,+1|+4   (|+3|,+2,+1,|+4|,+5,+6)
2ixaA   0   6  +1||+2   (+3,+2,+1,|+4|,|+5|,+6)
2ixaA   0   6  +1||+2   (+3,+2,+1,+4,|+5|,|+6|)
2ixaA   2   9  +1|+4,-3|+2   (+8,-7,+6,-5,|+1|,+4,-3,|+2|,-9)
2ixsA   1   7  +2|-1|+3   (|+2|,-1,|+3|,-4,-5,-6,+7)
2ixsA   0   7  +1||+2   (-2,+1,-3,|+4|,|+5|,+6,-7)
2ixsA   0   7  +1||+2   (-2,+1,-3,+4,|+5|,|+6|,-7)
2iyvA   1   5  +1|+3|+2   (+5,+4,|+1|,+3,|+2|)
2iyvA   0   5  +1||+2   (|+2|,|+3|,+1,+4,+5)
2iyvA   1   5  +2|+1|+3   (+2,|+3|,+1,|+4|,+5)
2iyvA   0   5  +1||+2   (+2,+3,+1,|+4|,|+5|)
2iz6B   0   7  +1||+2   (+7,+6,+5,|+1|,|+2|,+3,+4)
2iz6B   0   7  +1||+2   (+7,+6,+5,+1,|+2|,|+3|,+4)
2iz6B   0   7  +1||+2   (+7,+6,+5,+1,+2,|+3|,|+4|)
2iz6B   3   7  +4|+3,+2,+1|+5   (|+4|,+3,+2,+1,|+5|,+6,+7)
2iz6B   0   7  +1||+2   (+4,+3,+2,+1,|+5|,|+6|,+7)
2iz6B   0   7  +1||+2   (+4,+3,+2,+1,+5,|+6|,|+7|)
2izrA   1   6  +1|-3|+2   (-1,+2,-3,|+4|,-6,|+5|)
2j0aA   0   7  +1||+2   (+7,+5,-6,+4,|+1|,|+2|,+3)
2j0aA   0   7  +1||+2   (+7,+5,-6,+4,+1,|+2|,|+3|)
2j0aA   2   7  +3|+2,+1|+4   (|+3|,+2,+1,|+4|,-6,+5,+7)
2j0aA   1   7  +1|-3|+2   (+3,+2,+1,|+4|,-6,|+5|,+7)
2j3tC   3   5  +2|-1,+5,-4|+3   (|+2|,-1,+5,-4,|+3|)
2j3wC   3   5  +2|-1,+5,-4|+3   (|+2|,-1,+5,-4,|+3|)
2j3wF   1   4  +1|-3|+2   (-1,|+2|,-4,|+3|)
2j4dB   0   5  +1||+2   (+5,+4,|+1|,|+2|,+3)
2j4dB   0   5  +1||+2   (+5,+4,+1,|+2|,|+3|)
2j4dB   2   5  +3|+2,+1|+4   (|+3|,+2,+1,|+4|,+5)
2j4dB   0   5  +1||+2   (+3,+2,+1,|+4|,|+5|)
2j58B   2   6  +2|-1,-4|+3   (|+3|,-2,-6,|+4|,-5,-1)
2j58B   1   6  +2|-1|+3   (+1,|+5|,-4,|+6|,+2,-3)
2j58B   2   5  +2|-1,-4|+3   (|+2|,-1,-5,|+3|,-4)
2j58B   1   5  +2|-1|+3   (|+4|,-3,|+5|,+1,-2)
2j5bA   0   6  +1||+2   (-1,+6,+5,|+2|,|+3|,+4)
2j5bA   0   6  +1||+2   (-1,+6,+5,+2,|+3|,|+4|)
2j5gD   0   6  +1||+2   (-1,|+2|,|+3|,+4,+5,+6)
2j5gD   0   6  +1||+2   (-1,+2,|+3|,|+4|,+5,+6)
2j5gD   0   6  +1||+2   (-1,+2,+3,|+4|,|+5|,+6)
2j6bA   2   5  +1|+3,-4|+2   (+3,|+1|,+4,-5,|+2|)
2j6lE   0   7  +1||+2   (+7,+6,|+3|,|+4|,+5,-1,+2)
2j6lE   0   7  +1||+2   (+7,+6,+3,|+4|,|+5|,-1,+2)
2j6lE   2   7  +3|+2,+1|+4   (+2,-1,|+5|,+4,+3,|+6|,+7)
2j6lE   0   7  +1||+2   (+2,-1,+5,+4,+3,|+6|,|+7|)
2j6lE   0   7  +1||+2   (+7,+6,|+1|,|+2|,+5,+4,-3)
2j6lE   0   7  +1||+2   (-3,|+4|,|+5|,+2,+1,+6,+7)
2j6lE   2   7  +3|+2,+1|+4   (-3,+4,|+5|,+2,+1,|+6|,+7)
2j6lE   0   7  +1||+2   (-3,+4,+5,+2,+1,|+6|,|+7|)
2j6pE   2   5  +1|+4,+3|+2   (|+1|,+5,+4,|+2|,+3)
2j6pE   0   5  +1||+2   (+3,+2,|+4|,|+5|,+1)
2j85A   2   5  +1|+3,-4|+2   (+3,|+1|,+4,-5,|+2|)
2j85A   3   5  +2|-5,+4,+1|+3   (|+2|,-5,+4,+1,|+3|)
2j85A   1   5  +2|+1|+3   (|+3|,+1,|+4|,-5,+2)
2j97A   5   7  +5|-4,+1,-2,+3,-7|+6   (|+5|,-4,+1,-2,+3,-7,|+6|)
2j9oC   3   6  +2|-1,+5,-4|+3   (+1,|+3|,-2,+6,-5,|+4|)
2ja9A   1   3  +1|-3|+2   (|+1|,-3,|+2|)
2jaeB   0   5  +1||+2   (+5,+4,|+1|,|+2|,+3)
2jaeB   1   7  +2|-1|+3   (-2,+1,+4,-5,|+6|,-3,|+7|)
2jbwD   0   9  +1||+2   (+9,+8,+7,+6,+5,|+3|,|+4|,-2,+1)
2jbwD   1   9  +2|+1|+3   (+1,-2,|+4|,+3,|+5|,+6,+7,+8,+9)
2jbwD   0   9  +1||+2   (+1,-2,+4,+3,|+5|,|+6|,+7,+8,+9)
2jbwD   0   9  +1||+2   (+1,-2,+4,+3,+5,|+6|,|+7|,+8,+9)
2jbwD   0   9  +1||+2   (+1,-2,+4,+3,+5,+6,|+7|,|+8|,+9)
2jbwD   0   9  +1||+2   (+1,-2,+4,+3,+5,+6,+7,|+8|,|+9|)
2jc9A   0   9  +1||+2   (-1,+9,+8,+7,+2,|+3|,|+4|,+6,-5)
2jc9A   3   9  +4|+3,+2,+1|+5   (-5,|+6|,+4,+3,+2,|+7|,+8,+9,-1)
2jc9A   0   9  +1||+2   (-5,+6,+4,+3,+2,|+7|,|+8|,+9,-1)
2jc9A   0   9  +1||+2   (-5,+6,+4,+3,+2,+7,|+8|,|+9|,-1)
2jcbB   0   8  +1||+2   (-8,+7,+6,+5,|+1|,|+2|,-3,+4)
2jcbB   3   8  +4|-3,+2,+1|+5   (|+4|,-3,+2,+1,|+5|,+6,+7,-8)
2jcbB   0   8  +1||+2   (+4,-3,+2,+1,|+5|,|+6|,+7,-8)
2jcbB   0   8  +1||+2   (+4,-3,+2,+1,+5,|+6|,|+7|,-8)
2jdcA   0   7  +1||+2   (-1,+2,-3,|+4|,|+5|,-7,+6)
2jdcA   1   7  +1|-3|+2   (-1,+2,-3,+4,|+5|,-7,|+6|)
2jdjB   1   4  +1|-3|+2   (-4,|+1|,-3,|+2|)
2jdjB   1   4  +2|-1|+3   (-2,|+3|,-1,|+4|)
2je6A   1   4  +2|-1|+3   (|+2|,-1,|+3|,-4)
2je6B   0   5  +1||+2   (|+4|,|+5|,-3,+2,-1)
2je6I   1   4  +1|-3|+2   (-1,|+2|,-4,|+3|)
2je8A   0   8  +1||+2   (+6,+7,+8,|+1|,|+2|,+3,+4,+5)
2je8A   0   8  +1||+2   (+6,+7,+8,+1,|+2|,|+3|,+4,+5)
2je8A   0   8  +1||+2   (+6,+7,+8,+1,+2,|+3|,|+4|,+5)
2je8A   0   8  +1||+2   (+6,|+7|,|+8|,+1,+2,+3,+4,+5)
2jfkB   0   4  +1||+2   (+4,+3,|+1|,|+2|)
2jfkB   0   4  +1||+2   (+2,+1,|+3|,|+4|)
2jfkB   1   5  +1|-3|+2   (-4,|+1|,-3,|+2|,+5)
2jfkB   1   5  +2|-1|+3   (-5,-2,|+3|,-1,|+4|)
2jg1C   0   9  +1||+2   (+2,+1,|+3|,|+4|,+5,+6,-7,+8,-9)
2jgpA   0   5  +1||+2   (|+2|,|+3|,-4,+1,-5)
2jgpA   3   6  +1|-5,+4,+3|+2   (|+1|,-6,+5,+4,|+2|,-3)
2jh1A   1   5  +2|-1|+3   (-5,|+2|,-1,|+3|,-4)
2jh1A   3   5  +4|-3,+1,-2|+5   (|+4|,-3,+1,-2,|+5|)
2jh3C   0   5  +1||+2   (-4,+5,+3,|+1|,|+2|)
2jh3C   1   5  +2|+1|+3   (|+2|,+1,|+3|,+5,-4)
2jh3C   0   5  +1||+2   (+5,+4,|+1|,|+2|,+3)
2jh3C   0   5  +1||+2   (+3,+2,+1,|+4|,|+5|)
2jh3C   0   5  +1||+2   (|+4|,|+5|,-3,+2,-1)
2jheA   1   4  +1|-3|+2   (-4,|+1|,-3,|+2|)
2jheA   1   4  +2|-1|+3   (-2,|+3|,-1,|+4|)
2jheA   3   5  +2|-1,+5,-4|+3   (|+2|,-1,+5,-4,|+3|)
2jhfB   0   6  +1||+2   (+6,+5,+4,|+1|,|+2|,+3)
2jhfB   0   6  +1||+2   (+3,+2,+1,|+4|,|+5|,+6)
2jhfB   0   6  +1||+2   (+3,+2,+1,+4,|+5|,|+6|)
2jhnA   3   5  +1|-5,+4,-3|+2   (|+1|,-5,+4,-3,|+2|)
2jhpA   1   5  +1|+3|+2   (+5,+4,|+1|,+3,|+2|)
2jhpA   0   5  +1||+2   (|+2|,|+3|,+1,+4,+5)
2jhpA   1   5  +2|+1|+3   (+2,|+3|,+1,|+4|,+5)
2jhpA   0   7  +1||+2   (+3,+2,+1,|+4|,|+5|,-7,+6)
2jhpA   1   7  +1|-3|+2   (+3,+2,+1,+4,|+5|,-7,|+6|)
2jhpA   0   7  +1||+2   (+6,-7,+5,+4,|+1|,|+2|,+3)
2jhpA   0   7  +1||+2   (+6,-7,+5,+4,+1,|+2|,|+3|)
2jhpA   2   7  +3|+2,+1|+4   (|+3|,+2,+1,|+4|,+5,-7,+6)
2jhpA   0   7  +1||+2   (+3,+2,+1,|+4|,|+5|,-7,+6)
2jhpA   1   7  +1|-3|+2   (+3,+2,+1,+4,|+5|,-7,|+6|)
2jiiA   1   6  +1|-3|+2   (-1,+2,-3,|+4|,-6,|+5|)
2jisB   4   7  +1|-6,+5,+4,+3|+2   (|+1|,-7,+6,+5,+4,|+2|,+3)
2jisB   0   7  +1||+2   (+1,-7,+6,+5,+4,|+2|,|+3|)
2jisB   1   7  +2|+1|+3   (|+3|,+2,|+4|,+5,+6,-7,+1)
2jisB   0   7  +1||+2   (+3,+2,|+4|,|+5|,+6,-7,+1)
2jisB   0   7  +1||+2   (+3,+2,+4,|+5|,|+6|,-7,+1)
2jkdB   0   5  +1||+2   (-5,+4,-3,|+1|,|+2|)
2jliA   2   4  +3|-2,+1|+4   (|+3|,-2,+1,|+4|)
2nmlA   1   4  +2|-1|+3   (|+2|,-1,|+3|,-4)
2nn5A   5   8  +1|-7,+6,-5,+4,-3|+2   (-1,|+2|,-8,+7,-6,+5,-4,|+3|)
2nptC   2   5  +2|-1,-4|+3   (|+2|,-1,-5,|+3|,-4)
2nptC   1   5  +2|-1|+3   (|+4|,-3,|+5|,+1,-2)
2nqtB   0   6  +1||+2   (+6,+5,+4,|+1|,|+2|,+3)
2nqtB   0   6  +1||+2   (+3,+2,+1,|+4|,|+5|,+6)
2nqtB   0   6  +1||+2   (+3,+2,+1,+4,|+5|,|+6|)
2nqtB   2   7  +1|-4,+3|+2   (+2,-3,-1,|+4|,-7,+6,|+5|)
2nqtB   0   7  +1||+2   (|+5|,|+6|,-7,+4,-1,-3,+2)
2nrhB   2   5  +3|-2,+1|+4   (|+3|,-2,+1,|+4|,+5)
2nrhB   0   5  +1||+2   (+3,-2,+1,|+4|,|+5|)
2nrhB   2   5  +3|-2,+1|+4   (|+3|,-2,+1,|+4|,+5)
2ns6A   3   5  +1|-3,+5,-4|+2   (|+1|,-3,+5,-4,|+2|)
2ns6A   1   5  +1|-3|+2   (-1,|+3|,-5,|+4|,-2)
2ns9B   5   7  +1|-7,+6,-5,+4,-3|+2   (|+1|,-7,+6,-5,+4,-3,|+2|)
2nteB   0   4  +1||+2   (+2,+1,|+3|,|+4|)
2ntpA   0  10  +1||+2   (|+1|,|+2|,+3,+4,+5,+6,+7,+8,+9,+10)
2nuhA   1   4  +1|-3|+2   (-4,|+1|,-3,|+2|)
2nuhA   1   4  +2|-1|+3   (-2,|+3|,-1,|+4|)
2nujA   3   6  +1|-3,+4,-5|+2   (-1,|+2|,-4,+5,-6,|+3|)
2nutA   0   5  +1||+2   (-2,+1,-3,|+4|,|+5|)
2nutC   3   6  +2|-1,+5,-4|+3   (|+2|,-1,+5,-4,|+3|,+6)
2nutC   2   6  +3|-2,+1|+4   (+2,-1,|+5|,-4,+3,|+6|)
2nvoA   3   7  +1|+5,+4,+3|+2   (|+1|,+7,+6,+5,|+2|,+3,-4)
2nvoA   0   7  +1||+2   (+1,+7,+6,+5,|+2|,|+3|,-4)
2nvoA   0   7  +1||+2   (-4,+3,+2,|+5|,|+6|,+7,+1)
2nvoA   0   7  +1||+2   (-4,+3,+2,+5,|+6|,|+7|,+1)
2nvwB   0   6  +1||+2   (+6,+5,+4,|+1|,|+2|,+3)
2nvwB   0   6  +1||+2   (+6,+5,+4,+1,|+2|,|+3|)
2nvwB   2   6  +3|+2,+1|+4   (|+3|,+2,+1,|+4|,+5,+6)
2nvwB   0   6  +1||+2   (+3,+2,+1,|+4|,|+5|,+6)
2nvwB   0   6  +1||+2   (+3,+2,+1,+4,|+5|,|+6|)
2nwhA   0  10  +1||+2   (+3,+2,+1,|+4|,|+5|,+6,+7,-8,+9,-10)
2nwhA   0  10  +1||+2   (+3,+2,+1,+4,|+5|,|+6|,+7,-8,+9,-10)
2nwhA   0  10  +1||+2   (+3,+2,+1,+4,+5,|+6|,|+7|,-8,+9,-10)
2nx2A   0   6  +1||+2   (+6,+5,|+1|,|+2|,+3,+4)
2nx2A   0   6  +1||+2   (+6,+5,+1,|+2|,|+3|,+4)
2nx2A   0   6  +1||+2   (+6,+5,+1,+2,|+3|,|+4|)
2nx2A   3   6  +4|+3,+2,+1|+5   (|+4|,+3,+2,+1,|+5|,+6)
2nx2A   0   6  +1||+2   (+4,+3,+2,+1,|+5|,|+6|)
2nxfA   0   6  +1||+2   (-6,+5,-4,|+1|,|+2|,+3)
2nxfA   0   6  +1||+2   (-6,+5,-4,+1,|+2|,|+3|)
2nxfA   0   7  +1||+2   (+1,-2,|+3|,|+4|,+5,+7,-6)
2nxfA   0   7  +1||+2   (+1,-2,+3,|+4|,|+5|,+7,-6)
2nxoC   0   5  +1||+2   (+4,-5,+3,|+1|,|+2|)
2nxoC   1   5  +2|+1|+3   (|+2|,+1,|+3|,-5,+4)
2nxoC   1   5  +1|-3|+2   (+2,+1,|+3|,-5,|+4|)
2nxoC   0   5  +1||+2   (+5,-1,+4,|+2|,|+3|)
2nxoC   1   5  +2|+1|+3   (|+3|,+2,|+4|,-1,+5)
2nxvB   0   7  +1||+2   (-5,+7,+4,-6,+3,|+1|,|+2|)
2nxvB   1   7  +2|+1|+3   (|+2|,+1,|+3|,-6,+4,+7,-5)
2nxvB   2   7  +2|-4,-1|+3   (|+5|,-7,-4,|+6|,-3,-1,-2)
2nxwA   0   6  +1||+2   (+2,+1,|+3|,|+4|,+6,+5)
2nxwA   1   6  +1|+3|+2   (+2,+1,+3,|+4|,+6,|+5|)
2nxwA   0   6  +1||+2   (|+5|,|+6|,+4,+3,+1,+2)
2nxwA   0   6  +1||+2   (+6,-5,+4,+3,|+1|,|+2|)
2nxwA   1   6  +2|+1|+3   (|+2|,+1,|+3|,+4,-5,+6)
2nxwA   0   6  +1||+2   (+2,+1,|+3|,|+4|,-5,+6)
2nxwA   0   6  +1||+2   (+2,+1,|+3|,|+4|,+6,+5)
2nxwA   1   6  +1|+3|+2   (+2,+1,+3,|+4|,+6,|+5|)
2nxwA   0   6  +1||+2   (|+5|,|+6|,+4,+3,+1,+2)
2nyiB   1   4  +1|-3|+2   (-4,|+1|,-3,|+2|)
2nyiB   1   4  +2|-1|+3   (-2,|+3|,-1,|+4|)
2nyiB   1   4  +1|-3|+2   (-4,|+1|,-3,|+2|)
2nyiB   1   4  +2|-1|+3   (-2,|+3|,-1,|+4|)
2nyvA   0   6  +1||+2   (+6,+5,+4,|+1|,|+2|,+3)
2nyvA   0   6  +1||+2   (+3,+2,+1,|+4|,|+5|,+6)
2nyvA   0   6  +1||+2   (+3,+2,+1,+4,|+5|,|+6|)
2nzcD   1   4  +1|-3|+2   (-4,|+1|,-3,|+2|)
2nzcD   1   4  +2|-1|+3   (-2,|+3|,-1,|+4|)
2nzxC   0   6  +1||+2   (+6,+5,+4,+3,|+1|,|+2|)
2nzxC   1   6  +2|+1|+3   (|+2|,+1,|+3|,+4,+5,+6)
2nzxC   0   6  +1||+2   (+2,+1,|+3|,|+4|,+5,+6)
2nzxC   0   6  +1||+2   (+2,+1,+3,|+4|,|+5|,+6)
2nzxC   0   6  +1||+2   (+2,+1,+3,+4,|+5|,|+6|)
2nzxC   0   5  +1||+2   (+2,+1,|+3|,|+4|,+5)
2o0jA   2   8  +1|+4,+3|+2   (+8,|+1|,+7,+6,|+2|,+5,-4,+3)
2o0jA   2   8  +1|+4,-3|+2   (+8,+1,+7,+6,|+2|,+5,-4,|+3|)
2o0jA   1   8  +2|+1|+3   (+3,-4,|+5|,+2,|+6|,+7,+1,+8)
2o0jA   0   8  +1||+2   (+3,-4,+5,+2,|+6|,|+7|,+1,+8)
2o0jA   1   8  +2|+1|+3   (+3,-4,+5,+2,+6,|+7|,+1,|+8|)
2o0mA   3   7  +1|+5,+4,+3|+2   (|+1|,+7,+6,+5,|+2|,+3,+4)
2o0mA   0   7  +1||+2   (+1,+7,+6,+5,|+2|,|+3|,+4)
2o0mA   0   7  +1||+2   (+4,+3,+2,+5,|+6|,|+7|,+1)
2o14A   0   5  +1||+2   (+5,+4,+3,|+1|,|+2|)
2o14A   1   5  +2|+1|+3   (|+2|,+1,|+3|,+4,+5)
2o14A   0   5  +1||+2   (+2,+1,|+3|,|+4|,+5)
2o14A   0   5  +1||+2   (+2,+1,+3,|+4|,|+5|)
2o1sB   0   5  +1||+2   (|+1|,|+2|,+3,+5,+4)
2o1sB   0   5  +1||+2   (+1,|+2|,|+3|,+5,+4)
2o1sB   1   5  +1|+3|+2   (+1,+2,|+3|,+5,|+4|)
2o1sB   0   5  +1||+2   (|+4|,|+5|,+3,+2,+1)
2o1sB   0   7  +1||+2   (-7,+5,+6,+4,+3,|+1|,|+2|)
2o1sB   1   7  +2|+1|+3   (|+2|,+1,|+3|,+4,+6,+5,-7)
2o1sB   0   7  +1||+2   (+2,+1,|+3|,|+4|,+6,+5,-7)
2o1sB   1   7  +1|+3|+2   (+2,+1,+3,|+4|,+6,|+5|,-7)
2o1sB   0   7  +1||+2   (-7,|+5|,|+6|,+4,+3,+1,+2)
2o1sB   0   5  +1||+2   (+5,+4,|+2|,|+3|,-1)
2o1sB   0   5  +1||+2   (-1,+3,+2,|+4|,|+5|)
2o2gA   0   8  +1||+2   (+8,+7,+6,+5,|+3|,|+4|,-2,+1)
2o2gA   1   8  +2|+1|+3   (+1,-2,|+4|,+3,|+5|,+6,+7,+8)
2o2gA   0   8  +1||+2   (+1,-2,+4,+3,|+5|,|+6|,+7,+8)
2o2gA   0   8  +1||+2   (+1,-2,+4,+3,+5,|+6|,|+7|,+8)
2o2gA   0   8  +1||+2   (+1,-2,+4,+3,+5,+6,|+7|,|+8|)
2o3bB   3   5  +1|-5,+4,-3|+2   (|+1|,-5,+4,-3,|+2|)
2o3iB   2   8  +1|+4,+3|+2   (-1,|+2|,+5,+4,|+3|,-8,+6,-7)
2o3iB   0   8  +1||+2   (-7,+6,-8,|+3|,|+4|,+5,+2,-1)
2o3iB   0   8  +1||+2   (-7,+6,-8,+3,|+4|,|+5|,+2,-1)
2o3iB   3   8  +3|+2,+1,-5|+4   (-1,+2,|+5|,+4,+3,-8,|+6|,-7)
2o3iB   1   8  +2|-1|+3   (|+7|,-6,|+8|,-3,-4,-5,-2,+1)
2o3jC   0   8  +1||+2   (-8,-7,+6,+5,+4,|+1|,|+2|,+3)
2o3jC   0   8  +1||+2   (-8,-7,+6,+5,+4,+1,|+2|,|+3|)
2o3jC   2   8  +3|+2,+1|+4   (|+3|,+2,+1,|+4|,+5,+6,-7,-8)
2o3jC   0   8  +1||+2   (+3,+2,+1,|+4|,|+5|,+6,-7,-8)
2o3jC   0   8  +1||+2   (+3,+2,+1,+4,|+5|,|+6|,-7,-8)
2o3jC   0   8  +1||+2   (-3,-2,-1,-4,-5,-6,|+7|,|+8|)
2o3jC   0   6  +1||+2   (+6,+5,+4,|+1|,|+2|,+3)
2o3jC   0   6  +1||+2   (+6,+5,+4,+1,|+2|,|+3|)
2o3jC   2   6  +3|+2,+1|+4   (|+3|,+2,+1,|+4|,+5,+6)
2o3jC   0   6  +1||+2   (+3,+2,+1,|+4|,|+5|,+6)
2o3jC   0   6  +1||+2   (+3,+2,+1,+4,|+5|,|+6|)
2o57D   0   7  +1||+2   (+6,-7,+5,+4,|+1|,|+2|,+3)
2o57D   0   7  +1||+2   (+6,-7,+5,+4,+1,|+2|,|+3|)
2o57D   2   7  +3|+2,+1|+4   (|+3|,+2,+1,|+4|,+5,-7,+6)
2o57D   0   7  +1||+2   (+3,+2,+1,|+4|,|+5|,-7,+6)
2o57D   1   7  +1|-3|+2   (+3,+2,+1,+4,|+5|,-7,|+6|)
2o62A   7   9  +4|-3,+2,-1,+9,-8,+7,-6|+5   (|+4|,-3,+2,-1,+9,-8,+7,-6,|+5|)
2o6lA   0   6  +1||+2   (+6,+5,+4,|+1|,|+2|,+3)
2o6lA   0   6  +1||+2   (+6,+5,+4,+1,|+2|,|+3|)
2o6lA   2   6  +3|+2,+1|+4   (|+3|,+2,+1,|+4|,+5,+6)
2o6lA   0   6  +1||+2   (+3,+2,+1,|+4|,|+5|,+6)
2o6lA   0   6  +1||+2   (+3,+2,+1,+4,|+5|,|+6|)
2o7iA   1   4  +1|-3|+2   (-1,|+2|,-4,|+3|)
2o7iA   0   5  +1||+2   (+5,-1,+4,|+2|,|+3|)
2o7iA   1   5  +2|+1|+3   (|+3|,+2,|+4|,-1,+5)
2o7iA   1   5  +2|-1|+3   (+3,+2,|+4|,-1,|+5|)
2o7rA   0   8  +1||+2   (+8,+7,+6,+5,|+3|,|+4|,-2,+1)
2o7rA   1   8  +2|+1|+3   (+1,-2,|+4|,+3,|+5|,+6,+7,+8)
2o7rA   0   8  +1||+2   (+1,-2,+4,+3,|+5|,|+6|,+7,+8)
2o7rA   0   8  +1||+2   (+1,-2,+4,+3,+5,|+6|,|+7|,+8)
2o7rA   0   8  +1||+2   (+1,-2,+4,+3,+5,+6,|+7|,|+8|)
2o9sA   3   5  +4|-3,+2,-1|+5   (|+4|,-3,+2,-1,|+5|)
2oafB   3   5  +1|-3,+4,-5|+2   (|+1|,-3,+4,-5,|+2|)
2oajA   1   5  +1|-3|+2   (+1,-2,|+3|,-5,|+4|)
2ob0B   0   7  +1||+2   (-1,+2,-3,|+4|,|+5|,-7,+6)
2ob0B   1   7  +1|-3|+2   (-1,+2,-3,+4,|+5|,-7,|+6|)
2ob3A   0   3  +1||+2   (|+1|,|+2|,+3)
2ob3A   0   3  +1||+2   (+1,|+2|,|+3|)
2ob3A   0   6  +1||+2   (+1,|+2|,|+3|,+4,+5,+6)
2ob3A   0   6  +1||+2   (+1,+2,|+3|,|+4|,+5,+6)
2ob3A   0   6  +1||+2   (+1,+2,+3,|+4|,|+5|,+6)
2ob3A   0   6  +1||+2   (+1,+2,+3,+4,|+5|,|+6|)
2ob5A   0   6  +1||+2   (+2,+5,+1,-6,|+3|,|+4|)
2ob5A   3   6  +3|+2,-5,+1|+4   (|+4|,+3,-6,+1,|+5|,+2)
2obbA   0   3  +1||+2   (+3,|+1|,|+2|)
2obbA   1   3  +2|+1|+3   (|+2|,+1,|+3|)
2obdA   1   6  +2|-1|+3   (-2,|+3|,-1,|+4|,-6,+5)
2obnC   0   6  +1||+2   (+6,+5,+4,|+1|,|+2|,+3)
2obnC   0   6  +1||+2   (+3,+2,+1,|+4|,|+5|,+6)
2obnC   0   6  +1||+2   (+3,+2,+1,+4,|+5|,|+6|)
2obnC   1   6  +1|+3|+2   (+6,+5,+4,|+1|,+3,|+2|)
2obnC   0   6  +1||+2   (|+2|,|+3|,+1,+4,+5,+6)
2obnC   1   6  +2|+1|+3   (+2,|+3|,+1,|+4|,+5,+6)
2obnC   0   6  +1||+2   (+2,+3,+1,|+4|,|+5|,+6)
2ocgA   0   8  +1||+2   (+8,+7,+6,+5,|+3|,|+4|,-2,+1)
2ocgA   1   8  +2|+1|+3   (+1,-2,|+4|,+3,|+5|,+6,+7,+8)
2ocgA   0   8  +1||+2   (+1,-2,+4,+3,|+5|,|+6|,+7,+8)
2ocgA   0   8  +1||+2   (+1,-2,+4,+3,+5,|+6|,|+7|,+8)
2ocgA   0   8  +1||+2   (+1,-2,+4,+3,+5,+6,|+7|,|+8|)
2od4A   1   4  +1|-3|+2   (-4,|+1|,-3,|+2|)
2od4A   1   4  +2|-1|+3   (-2,|+3|,-1,|+4|)
2od6C   1   4  +1|-3|+2   (-4,|+1|,-3,|+2|)
2od6C   1   4  +2|-1|+3   (-2,|+3|,-1,|+4|)
2odfF   0   7  +1||+2   (-6,-5,+7,+4,|+2|,|+3|,-1)
2odfF   1   7  +2|+1|+3   (-1,|+3|,+2,|+4|,+7,-5,-6)
2odfF   0   7  +1||+2   (+1,-3,-2,-4,-7,|+5|,|+6|)
2odkB   0   3  +1||+2   (|+1|,|+2|,-3)
2ofzA   1   4  +2|-1|+3   (-1,|+3|,-2,|+4|)
2oh1D   0   8  +1||+2   (+1,-2,+3,-4,|+5|,|+6|,-8,+7)
2oh1D   1   8  +1|-3|+2   (+1,-2,+3,-4,+5,|+6|,-8,|+7|)
2ohwA   1   4  +1|-3|+2   (|+1|,-4,|+2|,+3)
2ohwA   0   4  +1||+2   (+1,-4,|+2|,|+3|)
2oikB   1   5  +1|-3|+2   (+1,-2,|+3|,-5,|+4|)
2oixA   0   5  +1||+2   (|+1|,|+2|,-3,+4,+5)
2oj5E   7  10  +3|-2,+1,-5,+8,-7,+6,-9|+4   (-10,|+3|,-2,+1,-5,+8,-7,+6,-9,|+4|)
2oj5E   7  10  +8|-5,+6,-7,+4,-1,+2,-3|+9   (-4,|+9|,-6,+7,-8,+5,-1,+2,-3,|+10|)
2okfA   0   6  +1||+2   (+1,-2,|+3|,|+4|,+5,-6)
2okfA   0   6  +1||+2   (+1,-2,+3,|+4|,|+5|,-6)
2oktA   0   7  +1||+2   (|+1|,|+2|,+3,+4,+5,+6,+7)
2oktA   0   7  +1||+2   (+1,|+2|,|+3|,+4,+5,+6,+7)
2oktA   0   7  +1||+2   (+1,+2,+3,+4,|+5|,|+6|,+7)
2oktA   0   7  +1||+2   (+1,+2,+3,+4,+5,|+6|,|+7|)
2olmA   1   3  +2|-1|+3   (|+2|,-1,|+3|)
2olnA   0   6  +1||+2   (-5,+6,+4,|+1|,|+2|,+3)
2olnA   1   8  +1|-3|+2   (+8,-4,+7,-6,+5,|+1|,-3,|+2|)
2olnA   1   8  +2|-1|+3   (+2,-3,+1,+5,-6,|+7|,-4,|+8|)
2om6B   0   7  +1||+2   (-6,+7,+5,+4,|+1|,|+2|,+3)
2om6B   0   7  +1||+2   (-6,+7,+5,+4,+1,|+2|,|+3|)
2om6B   2   7  +3|+2,+1|+4   (|+3|,+2,+1,|+4|,+5,+7,-6)
2om6B   0   7  +1||+2   (+3,+2,+1,|+4|,|+5|,+7,-6)
2omkA   0  10  +1||+2   (+9,-8,+10,-7,+6,+5,|+1|,|+2|,+3,+4)
2omkA   0  10  +1||+2   (+9,-8,+10,-7,+6,+5,+1,|+2|,|+3|,+4)
2omkA   0  10  +1||+2   (+4,+3,+2,+1,|+5|,|+6|,-7,+10,-8,+9)
2onfA   0   3  +1||+2   (-1,|+2|,|+3|)
2opwA   5   7  +1|-6,+5,-7,+4,-3|+2   (|+1|,-6,+5,-7,+4,-3,|+2|)
2orwA   2   6  +1|+4,+3|+2   (+6,|+1|,+5,+4,|+2|,+3)
2orwA   0   6  +1||+2   (+6,+1,+5,+4,|+2|,|+3|)
2orwA   1   6  +2|+1|+3   (|+3|,+2,|+4|,+5,+1,+6)
2orwA   0   6  +1||+2   (+3,+2,|+4|,|+5|,+1,+6)
2orwA   1   6  +2|+1|+3   (+3,+2,+4,|+5|,+1,|+6|)
2oryB   0   5  +1||+2   (+1,-2,+3,|+4|,|+5|)
2osoA   1   4  +1|-3|+2   (-1,|+2|,-4,|+3|)
2osxA   0   8  +1||+2   (+7,+8,|+1|,|+2|,+3,+4,+5,+6)
2osxA   0   8  +1||+2   (+7,+8,+1,|+2|,|+3|,+4,+5,+6)
2osxA   0   8  +1||+2   (+7,+8,+1,+2,|+3|,|+4|,+5,+6)
2osxA   0   8  +1||+2   (+7,+8,+1,+2,+3,|+4|,|+5|,+6)
2osxA   0   8  +1||+2   (+7,+8,+1,+2,+3,+4,|+5|,|+6|)
2ov0A   2   5  +1|-4,+3|+2   (|+1|,-5,+4,|+2|,-3)
2ov9B   3   6  +1|-3,+4,-5|+2   (-1,|+2|,-4,+5,-6,|+3|)
2owlB   1   5  +2|-1|+3   (|+2|,-1,|+3|,-4,+5)
2ozeA   1   8  +1|+3|+2   (+8,+7,+6,|+1|,+5,|+2|,+4,-3)
2ozeA   1   8  +2|+1|+3   (-3,|+4|,+2,|+5|,+1,+6,+7,+8)
2ozeA   1   8  +2|+1|+3   (-3,+4,+2,|+5|,+1,|+6|,+7,+8)
2ozeA   0   8  +1||+2   (-3,+4,+2,+5,+1,|+6|,|+7|,+8)
2ozgA   2   5  +3|-2,+1|+4   (|+3|,-2,+1,|+4|,-5)
2ozhA   0   5  +1||+2   (-1,+2,-3,|+4|,|+5|)
2ozlC   0   6  +1||+2   (|+2|,|+3|,+4,+6,+5,-1)
2ozlC   0   6  +1||+2   (+2,|+3|,|+4|,+6,+5,-1)
2ozlC   1   6  +1|+3|+2   (+2,+3,|+4|,+6,|+5|,-1)
2ozlC   0   6  +1||+2   (-1,|+5|,|+6|,+4,+3,+2)
2oztA   0   7  +1||+2   (|+1|,|+2|,+3,+4,+5,+6,+7)
2oztA   0   7  +1||+2   (+1,|+2|,|+3|,+4,+5,+6,+7)
2oztA   0   7  +1||+2   (+1,+2,|+3|,|+4|,+5,+6,+7)
2oztA   0   7  +1||+2   (+1,+2,+3,|+4|,|+5|,+6,+7)
2oztA   0   7  +1||+2   (+1,+2,+3,+4,|+5|,|+6|,+7)
2oztA   0   7  +1||+2   (+1,+2,+3,+4,+5,|+6|,|+7|)
2ozzA   0   5  +1||+2   (+4,-5,+3,|+1|,|+2|)
2ozzA   1   5  +2|+1|+3   (|+2|,+1,|+3|,-5,+4)
2ozzA   1   5  +1|-3|+2   (+2,+1,|+3|,-5,|+4|)
2ozzA   0   5  +1||+2   (+5,-1,+4,|+2|,|+3|)
2ozzA   1   5  +2|+1|+3   (|+3|,+2,|+4|,-1,+5)
2ozzA   1   5  +2|-1|+3   (+3,+2,|+4|,-1,|+5|)
2p0aB   0   4  +1||+2   (+4,+3,|+1|,|+2|)
2p0aB   1   4  +1|-3|+2   (|+1|,-4,|+2|,-3)
2p0aB   1   4  +2|-1|+3   (|+3|,-2,|+4|,-1)
2p0lA   0   6  +1||+2   (+6,|+1|,|+2|,-3,+5,-4)
2p0lA   3   6  +4|-3,+2,+1|+5   (-4,|+5|,-3,+2,+1,|+6|)
2p0lA   0   3  +1||+2   (-3,|+1|,|+2|)
2p0sB   0   4  +1||+2   (-4,+3,|+1|,|+2|)
2p0sB   1   4  +2|+1|+3   (|+2|,+1,|+3|,-4)
2p10B   0   9  +1||+2   (+6,+7,+8,+9,|+1|,|+2|,+3,+4,+5)
2p10B   0   9  +1||+2   (+6,+7,+8,+9,+1,|+2|,|+3|,+4,+5)
2p10B   0   9  +1||+2   (+6,+7,+8,+9,+1,+2,|+3|,|+4|,+5)
2p10B   0   9  +1||+2   (+6,|+7|,|+8|,+9,+1,+2,+3,+4,+5)
2p10B   0   9  +1||+2   (+6,+7,|+8|,|+9|,+1,+2,+3,+4,+5)
2p11B   0   6  +1||+2   (+6,+5,+4,|+1|,|+2|,+3)
2p11B   0   6  +1||+2   (+6,+5,+4,+1,|+2|,|+3|)
2p11B   2   6  +3|+2,+1|+4   (|+3|,+2,+1,|+4|,+5,+6)
2p11B   0   6  +1||+2   (+3,+2,+1,|+4|,|+5|,+6)
2p11B   0   6  +1||+2   (+3,+2,+1,+4,|+5|,|+6|)
2p14A   0   5  +1||+2   (+1,-2,|+3|,|+4|,+5)
2p14A   0   5  +1||+2   (+1,-2,+3,|+4|,|+5|)
2p1mB   0  21  +1||+2   (|+1|,|+2|,+3,+4,+5,+6,+7,+8,+9,+10,+11,+12,+13,+14,+15,+16,+17,+18,-20,+19,-21)
2p1mB   0  21  +1||+2   (+1,|+2|,|+3|,+4,+5,+6,+7,+8,+9,+10,+11,+12,+13,+14,+15,+16,+17,+18,-20,+19,-21)
2p1mB   0  21  +1||+2   (+1,+2,|+3|,|+4|,+5,+6,+7,+8,+9,+10,+11,+12,+13,+14,+15,+16,+17,+18,-20,+19,-21)
2p1mB   0  21  +1||+2   (+1,+2,+3,|+4|,|+5|,+6,+7,+8,+9,+10,+11,+12,+13,+14,+15,+16,+17,+18,-20,+19,-21)
2p1mB   0  21  +1||+2   (+1,+2,+3,+4,|+5|,|+6|,+7,+8,+9,+10,+11,+12,+13,+14,+15,+16,+17,+18,-20,+19,-21)
2p1mB   0  21  +1||+2   (+1,+2,+3,+4,+5,|+6|,|+7|,+8,+9,+10,+11,+12,+13,+14,+15,+16,+17,+18,-20,+19,-21)
2p1mB   0  21  +1||+2   (+1,+2,+3,+4,+5,+6,|+7|,|+8|,+9,+10,+11,+12,+13,+14,+15,+16,+17,+18,-20,+19,-21)
2p1mB   0  21  +1||+2   (+1,+2,+3,+4,+5,+6,+7,|+8|,|+9|,+10,+11,+12,+13,+14,+15,+16,+17,+18,-20,+19,-21)
2p1mB   0  21  +1||+2   (+1,+2,+3,+4,+5,+6,+7,+8,|+9|,|+10|,+11,+12,+13,+14,+15,+16,+17,+18,-20,+19,-21)
2p1mB   0  21  +1||+2   (+1,+2,+3,+4,+5,+6,+7,+8,+9,|+10|,|+11|,+12,+13,+14,+15,+16,+17,+18,-20,+19,-21)
2p1mB   0  21  +1||+2   (+1,+2,+3,+4,+5,+6,+7,+8,+9,+10,|+11|,|+12|,+13,+14,+15,+16,+17,+18,-20,+19,-21)
2p1mB   0  21  +1||+2   (+1,+2,+3,+4,+5,+6,+7,+8,+9,+10,+11,|+12|,|+13|,+14,+15,+16,+17,+18,-20,+19,-21)
2p1mB   0  21  +1||+2   (+1,+2,+3,+4,+5,+6,+7,+8,+9,+10,+11,+12,|+13|,|+14|,+15,+16,+17,+18,-20,+19,-21)
2p1mB   0  21  +1||+2   (+1,+2,+3,+4,+5,+6,+7,+8,+9,+10,+11,+12,+13,|+14|,|+15|,+16,+17,+18,-20,+19,-21)
2p1mB   0  21  +1||+2   (+1,+2,+3,+4,+5,+6,+7,+8,+9,+10,+11,+12,+13,+14,|+15|,|+16|,+17,+18,-20,+19,-21)
2p1mB   0  21  +1||+2   (+1,+2,+3,+4,+5,+6,+7,+8,+9,+10,+11,+12,+13,+14,+15,|+16|,|+17|,+18,-20,+19,-21)
2p1mB   0  21  +1||+2   (+1,+2,+3,+4,+5,+6,+7,+8,+9,+10,+11,+12,+13,+14,+15,+16,|+17|,|+18|,-20,+19,-21)
2p1mB   1  21  +1|-3|+2   (+1,+2,+3,+4,+5,+6,+7,+8,+9,+10,+11,+12,+13,+14,+15,+16,+17,|+18|,-20,|+19|,-21)
2p1mB   1  21  +2|-1|+3   (-1,-2,-3,-4,-5,-6,-7,-8,-9,-10,-11,-12,-13,-14,-15,-16,-17,-18,|+20|,-19,|+21|)
2p25A   2   4  +1|+4,-3|+2   (|+1|,+4,-3,|+2|)
2p2sB   0   5  +1||+2   (+5,+4,+3,|+1|,|+2|)
2p2sB   1   5  +2|+1|+3   (|+2|,+1,|+3|,+4,+5)
2p2sB   0   5  +1||+2   (+2,+1,|+3|,|+4|,+5)
2p2sB   0   5  +1||+2   (+2,+1,+3,|+4|,|+5|)
2p2sB   2   9  +1|+4,-3|+2   (+8,-7,+6,-5,|+1|,+4,-3,|+2|,+9)
2p35A   0   7  +1||+2   (+6,-7,+5,+4,|+1|,|+2|,+3)
2p35A   0   7  +1||+2   (+6,-7,+5,+4,+1,|+2|,|+3|)
2p35A   2   7  +3|+2,+1|+4   (|+3|,+2,+1,|+4|,+5,-7,+6)
2p35A   0   7  +1||+2   (+3,+2,+1,|+4|,|+5|,-7,+6)
2p35A   1   7  +1|-3|+2   (+3,+2,+1,+4,|+5|,-7,|+6|)
2p3yB   0   5  +1||+2   (-5,+4,-1,|+2|,|+3|)
2p4hX   0   7  +1||+2   (+7,+6,+5,+4,|+1|,|+2|,+3)
2p4hX   0   7  +1||+2   (+7,+6,+5,+4,+1,|+2|,|+3|)
2p4hX   2   7  +3|+2,+1|+4   (|+3|,+2,+1,|+4|,+5,+6,+7)
2p4hX   0   7  +1||+2   (+3,+2,+1,|+4|,|+5|,+6,+7)
2p4hX   0   7  +1||+2   (+3,+2,+1,+4,|+5|,|+6|,+7)
2p4zA   0   7  +1||+2   (-7,+1,-2,|+3|,|+4|,+5,+6)
2p4zA   0   7  +1||+2   (-7,+1,-2,+3,|+4|,|+5|,+6)
2p4zA   0   7  +1||+2   (-1,+2,-3,|+4|,|+5|,+6,+7)
2p4zA   0   7  +1||+2   (-1,+2,-3,+4,|+5|,|+6|,+7)
2p4zA   0   7  +1||+2   (-1,+2,-3,+4,+5,|+6|,|+7|)
2p51A   2   6  +1|+4,-3|+2   (|+1|,+4,-3,|+2|,+5,+6)
2p51A   2   6  +3|-2,+1|+4   (+1,|+4|,-3,+2,|+5|,+6)
2p51A   0   6  +1||+2   (+1,+4,-3,+2,|+5|,|+6|)
2p57A   1   3  +2|-1|+3   (|+2|,-1,|+3|)
2p5vC   1   4  +1|-3|+2   (-4,|+1|,-3,|+2|)
2p5vC   1   4  +2|-1|+3   (-2,|+3|,-1,|+4|)
2p62A   1   8  +2|+1|+3   (+2,-3,|+4|,+1,|+5|,+8,-7,+6)
2p62A   2   8  +1|+4,-3|+2   (+2,-3,+4,+1,|+5|,+8,-7,|+6|)
2p65A   2   6  +1|+4,+3|+2   (+6,|+2|,+5,+4,|+3|,-1)
2p65A   0   6  +1||+2   (-1,|+3|,|+4|,+5,+2,+6)
2p65A   0   6  +1||+2   (-1,+3,|+4|,|+5|,+2,+6)
2p65A   1   6  +2|+1|+3   (-1,+3,+4,|+5|,+2,|+6|)
2p6wA   0   6  +1||+2   (+6,+4,-5,+3,|+1|,|+2|)
2p6wA   1   6  +2|+1|+3   (|+2|,+1,|+3|,-5,+4,+6)
2p75B   1   6  +1|+3|+2   (+6,-5,|+1|,+4,|+2|,+3)
2p7iB   0   7  +1||+2   (+6,-7,+5,+4,|+1|,|+2|,+3)
2p7iB   0   7  +1||+2   (+6,-7,+5,+4,+1,|+2|,|+3|)
2p7iB   2   7  +3|+2,+1|+4   (|+3|,+2,+1,|+4|,+5,-7,+6)
2p7iB   0   7  +1||+2   (+3,+2,+1,|+4|,|+5|,-7,+6)
2p7iB   1   7  +1|-3|+2   (+3,+2,+1,+4,|+5|,-7,|+6|)
2p8iB   1   5  +1|-3|+2   (+5,-4,|+1|,-3,|+2|)
2p8iB   1   5  +2|-1|+3   (-2,|+3|,-1,|+4|,-5)
2p8jA   0   7  +1||+2   (+6,-7,+5,+4,|+1|,|+2|,+3)
2p8jA   0   7  +1||+2   (+6,-7,+5,+4,+1,|+2|,|+3|)
2p8jA   2   7  +3|+2,+1|+4   (|+3|,+2,+1,|+4|,+5,-7,+6)
2p8jA   0   7  +1||+2   (+3,+2,+1,|+4|,|+5|,-7,+6)
2p8tA   1   5  +1|-3|+2   (-1,|+2|,-5,|+3|,-4)
2p8tA   1   5  +2|-1|+3   (|+4|,-3,|+5|,-2,+1)
2p97B   0   7  +1||+2   (-1,+2,-3,|+4|,|+5|,+6,+7)
2p97B   0   7  +1||+2   (-1,+2,-3,+4,|+5|,|+6|,+7)
2p97B   0   7  +1||+2   (-1,+2,-3,+4,+5,|+6|,|+7|)
2p97B   0   5  +1||+2   (-1,+2,-3,|+4|,|+5|)
2pa7B   3   5  +1|-4,+3,-5|+2   (|+1|,-4,+3,-5,|+2|)
2pblD   0   8  +1||+2   (+8,+7,+6,+5,|+3|,|+4|,-2,+1)
2pblD   1   8  +2|+1|+3   (+1,-2,|+4|,+3,|+5|,+6,+7,+8)
2pblD   0   8  +1||+2   (+1,-2,+4,+3,|+5|,|+6|,+7,+8)
2pblD   0   8  +1||+2   (+1,-2,+4,+3,+5,|+6|,|+7|,+8)
2pblD   0   8  +1||+2   (+1,-2,+4,+3,+5,+6,|+7|,|+8|)
2pc1A   0   8  +1||+2   (+1,-2,+3,-4,|+5|,|+6|,-8,+7)
2pc1A   1   8  +1|-3|+2   (+1,-2,+3,-4,+5,|+6|,-8,|+7|)
2pcsA   5   8  +1|-7,+6,-5,+4,-3|+2   (-8,|+1|,-7,+6,-5,+4,-3,|+2|)
2pcsA   1   8  +2|-1|+3   (-2,+3,-4,+5,-6,|+7|,-1,|+8|)
2pd1D   1   4  +1|-3|+2   (-4,|+1|,-3,|+2|)
2pd1D   1   4  +2|-1|+3   (-2,|+3|,-1,|+4|)
2pd2A   0   5  +1||+2   (+5,|+1|,|+2|,+3,+4)
2pd2A   0   5  +1||+2   (+5,+1,|+2|,|+3|,+4)
2pd2A   0   5  +1||+2   (+5,+1,+2,|+3|,|+4|)
2pd2A   3   5  +4|+3,+2,+1|+5   (|+4|,+3,+2,+1,|+5|)
2pefA   0   6  +1||+2   (+4,-5,+6,-3,|+1|,|+2|)
2pezB   1   5  +1|+3|+2   (+5,+4,|+1|,+3,|+2|)
2pezB   0   5  +1||+2   (|+2|,|+3|,+1,+4,+5)
2pezB   1   5  +2|+1|+3   (+2,|+3|,+1,|+4|,+5)
2pezB   0   5  +1||+2   (+2,+3,+1,|+4|,|+5|)
2pfzA   1   3  +1|-3|+2   (|+1|,-3,|+2|)
2pfzA   1   4  +2|-1|+3   (|+2|,-1,|+3|,+4)
2pg3A   0   5  +1||+2   (+5,+4,|+1|,|+2|,+3)
2pg3A   0   5  +1||+2   (+5,+4,+1,|+2|,|+3|)
2pg3A   2   5  +3|+2,+1|+4   (|+3|,+2,+1,|+4|,+5)
2pg3A   0   5  +1||+2   (+3,+2,+1,|+4|,|+5|)
2pgeA   0   7  +1||+2   (+1,|+2|,|+3|,+4,+5,+6,+7)
2pgeA   0   7  +1||+2   (+1,+2,+3,+4,|+5|,|+6|,+7)
2pgeA   0   7  +1||+2   (+1,+2,+3,+4,+5,|+6|,|+7|)
2pgnB   0   6  +1||+2   (+2,+1,|+3|,|+4|,+6,+5)
2pgnB   1   6  +1|+3|+2   (+2,+1,+3,|+4|,+6,|+5|)
2pgnB   0   6  +1||+2   (|+5|,|+6|,+4,+3,+1,+2)
2pgnB   0   6  +1||+2   (+6,+5,+4,|+1|,|+2|,+3)
2pgnB   0   6  +1||+2   (+6,+5,+4,+1,|+2|,|+3|)
2pgnB   2   6  +3|+2,+1|+4   (|+3|,+2,+1,|+4|,+5,+6)
2pgnB   0   6  +1||+2   (+3,+2,+1,|+4|,|+5|,+6)
2pgnB   0   6  +1||+2   (+3,+2,+1,+4,|+5|,|+6|)
2pgnB   0   6  +1||+2   (+2,+1,|+3|,|+4|,+6,+5)
2pgnB   1   6  +1|+3|+2   (+2,+1,+3,|+4|,+6,|+5|)
2pgnB   0   6  +1||+2   (|+5|,|+6|,+4,+3,+1,+2)
2ph0A   3   6  +1|-3,+4,-5|+2   (|+1|,-4,+5,-6,|+2|,-3)
2ph7A   0   6  +1||+2   (+1,-2,|+3|,|+4|,+5,-6)
2ph7A   0   6  +1||+2   (+1,-2,+3,|+4|,|+5|,-6)
2phnB   1   5  +1|-3|+2   (|+1|,-5,|+2|,+3,-4)
2phnB   2   5  +3|-2,-1|+4   (|+4|,-3,-2,|+5|,-1)
2phpE   2   7  +1|-4,+3|+2   (-3,+2,-1,|+4|,-7,+6,|+5|)
2phpE   0   7  +1||+2   (|+5|,|+6|,-7,+4,-1,+2,-3)
2piaA   0   5  +1||+2   (+5,+4,|+1|,|+2|,+3)
2piaA   0   5  +1||+2   (+5,+4,+1,|+2|,|+3|)
2piaA   2   5  +3|+2,+1|+4   (|+3|,+2,+1,|+4|,+5)
2piaA   0   5  +1||+2   (+3,+2,+1,|+4|,|+5|)
2piaA   2   5  +2|-1,-4|+3   (|+2|,-1,-5,|+3|,-4)
2pjdA   0   7  +1||+2   (+6,-7,+5,+4,|+1|,|+2|,+3)
2pjdA   0   7  +1||+2   (+6,-7,+5,+4,+1,|+2|,|+3|)
2pjdA   2   7  +3|+2,+1|+4   (|+3|,+2,+1,|+4|,+5,-7,+6)
2pjdA   0   7  +1||+2   (+3,+2,+1,|+4|,|+5|,-7,+6)
2pjdA   0   4  +1||+2   (|+1|,|+2|,-4,+3)
2pjdA   1   4  +1|-3|+2   (+1,|+2|,-4,|+3|)
2pjsA   2   4  +1|+4,-3|+2   (|+1|,+4,-3,|+2|)
2pjuD   0   4  +1||+2   (+4,+3,|+1|,|+2|)
2pjuD   1   4  +2|+1|+3   (|+2|,+1,|+3|,+4)
2pjuD   0   4  +1||+2   (+2,+1,|+3|,|+4|)
2pjuD   0   4  +1||+2   (+4,+3,|+1|,|+2|)
2pjuD   1   4  +2|+1|+3   (|+2|,+1,|+3|,+4)
2pjuD   0   4  +1||+2   (+2,+1,|+3|,|+4|)
2pkeB   0   6  +1||+2   (+6,+5,+4,|+1|,|+2|,+3)
2pkeB   0   6  +1||+2   (+6,+5,+4,+1,|+2|,|+3|)
2pkeB   2   6  +3|+2,+1|+4   (|+3|,+2,+1,|+4|,+5,+6)
2pkeB   0   6  +1||+2   (+3,+2,+1,|+4|,|+5|,+6)
2pkeB   0   6  +1||+2   (+3,+2,+1,+4,|+5|,|+6|)
2pkfA   0   8  +1||+2   (+2,+1,|+3|,|+4|,+5,+6,-7,+8)
2pkfA   0   8  +1||+2   (+2,+1,+3,|+4|,|+5|,+6,-7,+8)
2pkfA   0   8  +1||+2   (+2,+1,+3,+4,|+5|,|+6|,-7,+8)
2pn1A   0   5  +1||+2   (+5,+4,|+1|,|+2|,+3)
2pn1A   0   5  +1||+2   (+5,+4,+1,|+2|,|+3|)
2pn1A   2   5  +3|+2,+1|+4   (|+3|,+2,+1,|+4|,+5)
2pn2A   0   3  +1||+2   (-1,|+2|,|+3|)
2pocB   0   5  +1||+2   (+5,+4,+3,|+1|,|+2|)
2pocB   1   5  +2|+1|+3   (|+2|,+1,|+3|,+4,+5)
2pocB   0   5  +1||+2   (+2,+1,|+3|,|+4|,+5)
2pocB   0   5  +1||+2   (+2,+1,+3,|+4|,|+5|)
2pocB   0   5  +1||+2   (+5,+4,+3,|+1|,|+2|)
2pocB   1   5  +2|+1|+3   (|+2|,+1,|+3|,+4,+5)
2pocB   0   5  +1||+2   (+2,+1,|+3|,|+4|,+5)
2pocB   0   5  +1||+2   (+2,+1,+3,|+4|,|+5|)
2pofA   1   9  +1|-3|+2   (+1,-2,|+3|,-5,|+4|,-8,+9,-7,+6)
2pofA   1   9  +1|-3|+2   (-6,|+7|,-9,|+8|,-4,+5,-3,+2,-1)
2ppqA   1   5  +1|-3|+2   (+1,-2,|+3|,-5,|+4|)
2ppvA   0   7  +1||+2   (+7,+6,+5,+4,|+1|,|+2|,+3)
2ppvA   0   7  +1||+2   (+7,+6,+5,+4,+1,|+2|,|+3|)
2ppvA   0   7  +1||+2   (+3,+2,+1,|+4|,|+5|,+6,+7)
2ppvA   0   7  +1||+2   (+3,+2,+1,+4,|+5|,|+6|,+7)
2ppvA   0   7  +1||+2   (+3,+2,+1,+4,+5,|+6|,|+7|)
2ppvA   1   3  +2|-1|+3   (|+2|,-1,|+3|)
2pr7B   0   5  +1||+2   (+5,+4,|+1|,|+2|,+3)
2pr7B   0   5  +1||+2   (+5,+4,+1,|+2|,|+3|)
2pr7B   2   5  +3|+2,+1|+4   (|+3|,+2,+1,|+4|,+5)
2pr7B   0   5  +1||+2   (+3,+2,+1,|+4|,|+5|)
2prsB   0   4  +1||+2   (+4,+3,|+1|,|+2|)
2prsB   1   4  +2|+1|+3   (|+2|,+1,|+3|,+4)
2prsB   0   4  +1||+2   (+2,+1,|+3|,|+4|)
2prsB   0   3  +1||+2   (+1,|+2|,|+3|)
2prxB   3   6  +1|-3,+4,-5|+2   (-1,|+2|,-4,+5,-6,|+3|)
2psbA   1  11  +1|-3|+2   (+5,+4,|+1|,-3,|+2|,+11,+6,-7,+8,-9,+10)
2psbA   0  11  +1||+2   (+10,-9,+8,-7,+6,+11,+2,-3,+1,|+4|,|+5|)
2pstX   1   3  +2|-1|+3   (|+2|,-1,|+3|)
2pt7G   0   3  +1||+2   (-1,|+2|,|+3|)
2pt7G   1   3  +1|-3|+2   (|+1|,-3,|+2|)
2puzB   0   4  +1||+2   (|+1|,|+2|,+3,+4)
2puzB   0   4  +1||+2   (+1,|+2|,|+3|,+4)
2puzB   0   4  +1||+2   (|+1|,|+2|,+3,+4)
2puzB   0   4  +1||+2   (+1,|+2|,|+3|,+4)
2puzB   0   4  +1||+2   (+1,+2,|+3|,|+4|)
2pv7B   0   7  +1||+2   (-7,-6,+5,+4,+3,|+1|,|+2|)
2pv7B   1   7  +2|+1|+3   (|+2|,+1,|+3|,+4,+5,-6,-7)
2pv7B   0   7  +1||+2   (+2,+1,|+3|,|+4|,+5,-6,-7)
2pv7B   0   7  +1||+2   (+2,+1,+3,|+4|,|+5|,-6,-7)
2pv7B   0   7  +1||+2   (-2,-1,-3,-4,-5,|+6|,|+7|)
2pw6A   1   8  +1|+3|+2   (+7,-8,|+1|,+6,|+2|,+5,-3,-4)
2pw6A   1   8  +2|+1|+3   (-4,-3,|+5|,+2,|+6|,+1,-8,+7)
2pw9D   2   4  +2|-1,-4|+3   (|+2|,-1,-4,|+3|)
2pw9D   1   6  +2|-1|+3   (|+2|,-1,|+3|,+4,+5,-6)
2pw9D   0   6  +1||+2   (+2,-1,|+3|,|+4|,+5,-6)
2pw9D   0   6  +1||+2   (+2,-1,+3,|+4|,|+5|,-6)
2pxxA   0   7  +1||+2   (+6,-7,+5,+4,|+1|,|+2|,+3)
2pxxA   0   7  +1||+2   (+6,-7,+5,+4,+1,|+2|,|+3|)
2pxxA   2   7  +3|+2,+1|+4   (|+3|,+2,+1,|+4|,+5,-7,+6)
2pxxA   0   7  +1||+2   (+3,+2,+1,|+4|,|+5|,-7,+6)
2pxxA   1   7  +1|-3|+2   (+3,+2,+1,+4,|+5|,-7,|+6|)
2py5A   2   7  +3|-2,+1|+4   (|+3|,-2,+1,|+4|,+7,-6,+5)
2py5A   2   7  +1|+4,-3|+2   (+3,-2,+1,|+4|,+7,-6,|+5|)
2py5A   1   4  +1|-3|+2   (|+1|,-4,|+2|,-3)
2py5A   1   4  +2|-1|+3   (|+3|,-2,|+4|,-1)
2py6A   0   5  +1||+2   (+5,+4,|+1|,|+2|,+3)
2py6A   0   7  +1||+2   (+6,-7,+5,+4,|+1|,|+2|,+3)
2py6A   0   7  +1||+2   (+6,-7,+5,+4,+1,|+2|,|+3|)
2py6A   0   7  +1||+2   (+3,+2,+1,|+4|,|+5|,-7,+6)
2py6A   1   7  +1|-3|+2   (+3,+2,+1,+4,|+5|,-7,|+6|)
2pywA   1   5  +1|-3|+2   (+1,-2,|+3|,-5,|+4|)
2pyxB   0   6  +1||+2   (-5,+6,+4,|+1|,|+2|,+3)
2pyxB   1   7  +2|-1|+3   (-2,+1,+4,-5,|+6|,-3,|+7|)
2q01C   0   7  +1||+2   (|+1|,|+2|,+3,+4,+5,+6,+7)
2q01C   0   7  +1||+2   (+1,|+2|,|+3|,+4,+5,+6,+7)
2q01C   0   7  +1||+2   (+1,+2,|+3|,|+4|,+5,+6,+7)
2q01C   0   7  +1||+2   (+1,+2,+3,|+4|,|+5|,+6,+7)
2q01C   0   7  +1||+2   (+1,+2,+3,+4,|+5|,|+6|,+7)
2q01C   0   7  +1||+2   (+1,+2,+3,+4,+5,|+6|,|+7|)
2q07A   0   5  +1||+2   (+5,+4,|+1|,|+2|,-3)
2q07A   0   5  +1||+2   (-3,+2,+1,|+4|,|+5|)
2q07A   4   6  +2|-6,+5,-4,-1|+3   (|+2|,-6,+5,-4,-1,|+3|)
2q0xB   0   8  +1||+2   (+8,+7,+6,+5,|+3|,|+4|,-2,+1)
2q0xB   1   8  +2|+1|+3   (+1,-2,|+4|,+3,|+5|,+6,+7,+8)
2q0xB   0   8  +1||+2   (+1,-2,+4,+3,|+5|,|+6|,+7,+8)
2q0xB   0   8  +1||+2   (+1,-2,+4,+3,+5,|+6|,|+7|,+8)
2q0xB   0   8  +1||+2   (+1,-2,+4,+3,+5,+6,|+7|,|+8|)
2q1wB   0   7  +1||+2   (+7,+6,+5,+4,|+1|,|+2|,+3)
2q1wB   0   7  +1||+2   (+7,+6,+5,+4,+1,|+2|,|+3|)
2q1wB   2   7  +3|+2,+1|+4   (|+3|,+2,+1,|+4|,+5,+6,+7)
2q1wB   0   7  +1||+2   (+3,+2,+1,|+4|,|+5|,+6,+7)
2q1wB   0   7  +1||+2   (+3,+2,+1,+4,|+5|,|+6|,+7)
2q1wB   0   7  +1||+2   (+3,+2,+1,+4,+5,|+6|,|+7|)
2q1zD   1   5  +1|-3|+2   (-1,|+2|,-5,|+3|,-4)
2q28B   0   6  +1||+2   (+5,+6,+4,+3,|+1|,|+2|)
2q28B   1   6  +2|+1|+3   (|+2|,+1,|+3|,+4,+6,+5)
2q28B   0   6  +1||+2   (+2,+1,|+3|,|+4|,+6,+5)
2q28B   1   6  +1|+3|+2   (+2,+1,+3,|+4|,+6,|+5|)
2q28B   0   6  +1||+2   (|+5|,|+6|,+4,+3,+1,+2)
2q28B   0   5  +1||+2   (+5,+4,+3,|+1|,|+2|)
2q28B   1   5  +2|+1|+3   (|+2|,+1,|+3|,+4,+5)
2q28B   0   5  +1||+2   (+2,+1,|+3|,|+4|,+5)
2q28B   0   5  +1||+2   (+2,+1,+3,|+4|,|+5|)
2q28B   0   6  +1||+2   (+2,+1,|+3|,|+4|,+6,+5)
2q28B   1   6  +1|+3|+2   (+2,+1,+3,|+4|,+6,|+5|)
2q28B   0   6  +1||+2   (|+5|,|+6|,+4,+3,+1,+2)
2q35A   0   6  +1||+2   (-1,|+2|,|+3|,+4,+5,+6)
2q3sF   2   6  +3|-2,+1|+4   (+1,|+4|,-3,+2,|+5|,+6)
2q3sF   0   6  +1||+2   (+1,+4,-3,+2,|+5|,|+6|)
2q40A   0   4  +1||+2   (+4,|+1|,|+2|,+3)
2q40A   0   4  +1||+2   (+4,+1,|+2|,|+3|)
2q40A   2   4  +3|+2,+1|+4   (|+3|,+2,+1,|+4|)
2q43A   0   8  +1||+2   (-7,-6,+8,+5,|+3|,|+4|,-2,+1)
2q43A   1   8  +2|+1|+3   (+1,-2,|+4|,+3,|+5|,+8,-6,-7)
2q43A   1   4  +1|-3|+2   (-4,|+1|,-3,|+2|)
2q43A   1   4  +2|-1|+3   (-2,|+3|,-1,|+4|)
2q4aB   0   8  +1||+2   (-1,|+2|,|+3|,-7,+6,-8,+5,-4)
2q4aB   1   4  +1|-3|+2   (-4,|+1|,-3,|+2|)
2q4aB   1   4  +2|-1|+3   (-2,|+3|,-1,|+4|)
2q4kC   0   6  +1||+2   (|+1|,|+2|,-4,+5,-3,+6)
2q4kC   1   6  +1|-3|+2   (-6,|+3|,-5,|+4|,-2,-1)
2q4kC   1   6  +2|-1|+3   (+1,+2,-4,|+5|,-3,|+6|)
2q4oB   0   7  +1||+2   (+7,+6,+5,|+1|,|+2|,+3,+4)
2q4oB   0   7  +1||+2   (+7,+6,+5,+1,|+2|,|+3|,+4)
2q4oB   0   7  +1||+2   (+7,+6,+5,+1,+2,|+3|,|+4|)
2q4oB   3   7  +4|+3,+2,+1|+5   (|+4|,+3,+2,+1,|+5|,+6,+7)
2q4oB   0   7  +1||+2   (+4,+3,+2,+1,|+5|,|+6|,+7)
2q4oB   0   7  +1||+2   (+4,+3,+2,+1,+5,|+6|,|+7|)
2q4wA   0   3  +1||+2   (|+2|,|+3|,+1)
2q4wA   1   4  +1|-3|+2   (-4,|+1|,-3,|+2|)
2q4wA   1   4  +2|-1|+3   (-2,|+3|,-1,|+4|)
2q4wA   1   4  +1|-3|+2   (-4,|+1|,-3,|+2|)
2q4zB   0   9  +1||+2   (-8,+9,-7,-5,-4,+6,+3,|+1|,|+2|)
2q4zB   1   9  +2|+1|+3   (|+2|,+1,|+3|,+6,-4,-5,-7,+9,-8)
2q4zB   0   9  +1||+2   (-2,-1,-3,-6,|+4|,|+5|,+7,-9,+8)
2q5cA   0   4  +1||+2   (+4,+3,|+1|,|+2|)
2q5cA   1   4  +2|+1|+3   (|+2|,+1,|+3|,+4)
2q5cA   0   4  +1||+2   (+2,+1,|+3|,|+4|)
2q5cA   0   4  +1||+2   (+4,+3,|+1|,|+2|)
2q5cA   1   4  +2|+1|+3   (|+2|,+1,|+3|,+4)
2q5cA   0   4  +1||+2   (+2,+1,|+3|,|+4|)
2q6kA   0   6  +1||+2   (+6,-4,+5,+3,|+1|,|+2|)
2q6kA   1   6  +2|+1|+3   (|+2|,+1,|+3|,+5,-4,+6)
2q6kA   1   6  +2|-1|+3   (+2,+1,+3,|+5|,-4,|+6|)
2q6kA   5   7  +4|-3,+7,-1,+2,-6|+5   (|+4|,-3,+7,-1,+2,-6,|+5|)
2q78D   3   5  +1|-3,+4,-5|+2   (|+1|,-3,+4,-5,|+2|)
2q7sB   0   7  +1||+2   (-6,-5,+7,+4,|+2|,|+3|,-1)
2q7sB   1   7  +2|+1|+3   (-1,|+3|,+2,|+4|,+7,-5,-6)
2q7sB   0   7  +1||+2   (+1,-3,-2,-4,-7,|+5|,|+6|)
2q82A   1   5  +1|+3|+2   (+5,+4,|+1|,+3,|+2|)
2q82A   0   5  +1||+2   (|+2|,|+3|,+1,+4,+5)
2q82A   1   5  +2|+1|+3   (+2,|+3|,+1,|+4|,+5)
2q83A   1   5  +1|-3|+2   (+1,-2,|+3|,-5,|+4|)
2q88A   0   5  +1||+2   (+4,-5,+3,|+1|,|+2|)
2q88A   0   5  +1||+2   (+5,-1,+4,|+2|,|+3|)
2q88A   1   5  +2|+1|+3   (|+3|,+2,|+4|,-1,+5)
2q88A   1   5  +2|-1|+3   (+3,+2,|+4|,-1,|+5|)
2q8pA   0   3  +1||+2   (|+1|,|+2|,+3)
2q9uB   0   7  +1||+2   (-1,+2,-3,|+4|,|+5|,+6,+7)
2q9uB   0   7  +1||+2   (-1,+2,-3,+4,|+5|,|+6|,+7)
2q9uB   0   7  +1||+2   (-1,+2,-3,+4,+5,|+6|,|+7|)
2q9uB   0   6  +1||+2   (-1,+2,-3,|+4|,|+5|,-6)
2q9uB   0   4  +1||+2   (+4,+3,|+1|,|+2|)
2q9uB   1   4  +2|+1|+3   (|+2|,+1,|+3|,+4)
2q9uB   0   4  +1||+2   (+2,+1,|+3|,|+4|)
2qa1A   0   6  +1||+2   (-5,+6,+4,|+1|,|+2|,+3)
2qa1A   0   6  +1||+2   (-5,+6,+4,+1,|+2|,|+3|)
2qa1A   1   5  +2|-1|+3   (+2,-3,|+4|,-1,|+5|)
2qa1A   0   4  +1||+2   (+4,-3,|+1|,|+2|)
2qb7B   0   5  +1||+2   (+2,+1,|+3|,|+4|,+5)
2qb7B   0   5  +1||+2   (+2,+1,+3,|+4|,|+5|)
2qb7B   0   6  +1||+2   (-1,|+2|,|+3|,-4,+6,-5)
2qb7B   1   6  +1|-3|+2   (+1,-2,-3,|+4|,-6,|+5|)
2qcuB   0   6  +1||+2   (-5,+6,+4,|+1|,|+2|,+3)
2qcvA   0   8  +1||+2   (+2,+1,|+3|,|+4|,+5,+6,-7,+8)
2qcvA   0   8  +1||+2   (+2,+1,+3,|+4|,|+5|,+6,-7,+8)
2qcvA   0   8  +1||+2   (+2,+1,+3,+4,|+5|,|+6|,-7,+8)
2qecA   0   7  +1||+2   (-1,+2,-3,|+4|,|+5|,-7,+6)
2qecA   1   7  +1|-3|+2   (-1,+2,-3,+4,|+5|,-7,|+6|)
2qedA   0   6  +1||+2   (+1,-2,|+3|,|+4|,+5,+6)
2qedA   0   6  +1||+2   (+1,-2,+3,|+4|,|+5|,+6)
2qedA   0   6  +1||+2   (-1,+2,-3,|+4|,|+5|,-6)
2qg7D   1   5  +1|-3|+2   (+1,-2,|+3|,-5,|+4|)
2qgmA   1   8  +1|+3|+2   (+1,-7,+8,+6,|+2|,+5,|+3|,+4)
2qgmA   0   8  +1||+2   (+1,-7,+8,+6,+2,+5,|+3|,|+4|)
2qgmA   1   8  +2|+1|+3   (|+4|,+3,|+5|,+2,+6,+8,-7,+1)
2qgmA   1   8  +2|+1|+3   (+4,+3,|+5|,+2,|+6|,+8,-7,+1)
2qgqC   0   3  +1||+2   (|+1|,|+2|,+3)
2qgqC   0   3  +1||+2   (+1,|+2|,|+3|)
2qgqC   0   3  +1||+2   (|+1|,|+2|,+3)
2qgqC   0   3  +1||+2   (+1,|+2|,|+3|)
2qh9A   2   7  +3|-2,+1|+4   (|+3|,-2,+1,|+4|,+5,-7,+6)
2qh9A   0   7  +1||+2   (+3,-2,+1,|+4|,|+5|,-7,+6)
2qhfA   1   4  +1|-3|+2   (-1,|+2|,-4,|+3|)
2qhfA   1   4  +1|-3|+2   (-1,|+2|,-4,|+3|)
2qhpA   0   8  +1||+2   (+2,+1,|+3|,|+4|,+5,+6,-7,+8)
2qhpA   0   8  +1||+2   (+2,+1,+3,|+4|,|+5|,+6,-7,+8)
2qhpA   0   8  +1||+2   (+2,+1,+3,+4,|+5|,|+6|,-7,+8)
2qhqB   1   3  +2|-1|+3   (|+2|,-1,|+3|)
2qipA   0   6  +1||+2   (+6,+5,+4,|+1|,|+2|,+3)
2qipA   0   6  +1||+2   (+6,+5,+4,+1,|+2|,|+3|)
2qipA   2   6  +3|+2,+1|+4   (|+3|,+2,+1,|+4|,+5,+6)
2qipA   0   6  +1||+2   (+3,+2,+1,|+4|,|+5|,+6)
2qipA   0   6  +1||+2   (+3,+2,+1,+4,|+5|,|+6|)
2qiyA   4   6  +2|-1,-6,+5,-4|+3   (|+2|,-1,-6,+5,-4,|+3|)
2qjfB   0   5  +1||+2   (+5,+4,|+1|,|+2|,+3)
2qjfB   0   5  +1||+2   (+5,+4,+1,|+2|,|+3|)
2qjfB   2   5  +3|+2,+1|+4   (|+3|,+2,+1,|+4|,+5)
2qjfB   0   5  +1||+2   (+3,+2,+1,|+4|,|+5|)
2qjlA   2   5  +2|-1,-4|+3   (|+2|,-1,-5,|+3|,-4)
2qjtB   0   5  +1||+2   (+5,+4,|+1|,|+2|,+3)
2qjtB   0   5  +1||+2   (+5,+4,+1,|+2|,|+3|)
2qjtB   2   5  +3|+2,+1|+4   (|+3|,+2,+1,|+4|,+5)
2qjwD   0   6  +1||+2   (+6,+5,+4,+3,|+1|,|+2|)
2qjwD   1   6  +2|+1|+3   (|+2|,+1,|+3|,+4,+5,+6)
2qjwD   0   6  +1||+2   (+2,+1,|+3|,|+4|,+5,+6)
2qjwD   0   6  +1||+2   (+2,+1,+3,|+4|,|+5|,+6)
2qjwD   0   6  +1||+2   (+2,+1,+3,+4,|+5|,|+6|)
2qkpC   3   5  +2|-1,+5,-4|+3   (|+2|,-1,+5,-4,|+3|)
2ql3B   0   5  +1||+2   (+4,-5,+3,|+1|,|+2|)
2ql3B   1   5  +2|+1|+3   (|+2|,+1,|+3|,-5,+4)
2ql3B   1   5  +1|-3|+2   (+2,+1,|+3|,-5,|+4|)
2ql3B   0   5  +1||+2   (+5,-1,+4,|+2|,|+3|)
2ql3B   1   5  +2|+1|+3   (|+3|,+2,|+4|,-1,+5)
2ql3B   1   5  +2|-1|+3   (+3,+2,|+4|,-1,|+5|)
2ql8A   0   3  +1||+2   (-1,|+2|,|+3|)
2qlcE   1   5  +2|-1|+3   (|+2|,-1,|+3|,+4,-5)
2qlcE   0   5  +1||+2   (+2,-1,|+3|,|+4|,-5)
2qltA   0   7  +1||+2   (-7,+6,+5,+4,|+1|,|+2|,+3)
2qltA   0   7  +1||+2   (+3,+2,+1,|+4|,|+5|,+6,-7)
2qltA   0   7  +1||+2   (+3,+2,+1,+4,|+5|,|+6|,-7)
2qmlA   0   8  +1||+2   (+1,-2,+3,-4,|+5|,|+6|,-8,+7)
2qmqA   0   8  +1||+2   (+8,+7,+6,+5,|+3|,|+4|,-2,+1)
2qmqA   1   8  +2|+1|+3   (+1,-2,|+4|,+3,|+5|,+6,+7,+8)
2qmqA   0   8  +1||+2   (+1,-2,+4,+3,|+5|,|+6|,+7,+8)
2qmqA   0   8  +1||+2   (+1,-2,+4,+3,+5,|+6|,|+7|,+8)
2qmqA   0   8  +1||+2   (+1,-2,+4,+3,+5,+6,|+7|,|+8|)
2qn6B   1   4  +1|-3|+2   (-4,|+1|,-3,|+2|)
2qn6B   1   4  +2|-1|+3   (-2,|+3|,-1,|+4|)
2qniA   1   6  +1|+3|+2   (+6,-5,|+1|,+4,|+2|,+3)
2qniA   0   6  +1||+2   (+6,-5,+1,+4,|+2|,|+3|)
2qniA   1   6  +2|+1|+3   (|+3|,+2,|+4|,+1,-5,+6)
2qntA   2   4  +1|+4,-3|+2   (|+1|,+4,-3,|+2|)
2qnuB   3   7  +2|-1,+5,-4|+3   (|+2|,-1,+5,-4,|+3|,-6,+7)
2qpxA   0   7  +1||+2   (|+1|,|+2|,+3,+4,+5,+6,+7)
2qpxA   0   7  +1||+2   (+1,|+2|,|+3|,+4,+5,+6,+7)
2qpxA   0   7  +1||+2   (+1,+2,|+3|,|+4|,+5,+6,+7)
2qpxA   0   7  +1||+2   (+1,+2,+3,|+4|,|+5|,+6,+7)
2qpxA   0   7  +1||+2   (+1,+2,+3,+4,|+5|,|+6|,+7)
2qpxA   0   7  +1||+2   (+1,+2,+3,+4,+5,|+6|,|+7|)
2qr6A   0   8  +1||+2   (+2,|+3|,|+4|,+5,+6,+7,+8,+1)
2qr6A   0   8  +1||+2   (+2,+3,|+4|,|+5|,+6,+7,+8,+1)
2qr6A   0   8  +1||+2   (+2,+3,+4,|+5|,|+6|,+7,+8,+1)
2qr6A   0   8  +1||+2   (+2,+3,+4,+5,|+6|,|+7|,+8,+1)
2qr6A   0   8  +1||+2   (+2,+3,+4,+5,+6,|+7|,|+8|,+1)
2qrlA   0   6  +1||+2   (+6,+5,+4,|+1|,|+2|,+3)
2qrlA   0   6  +1||+2   (+6,+5,+4,+1,|+2|,|+3|)
2qrlA   2   6  +3|+2,+1|+4   (|+3|,+2,+1,|+4|,+5,+6)
2qrlA   0   6  +1||+2   (+3,+2,+1,|+4|,|+5|,+6)
2qrlA   0   6  +1||+2   (+3,+2,+1,+4,|+5|,|+6|)
2qrlA   0   6  +1||+2   (-5,+6,+4,+3,|+1|,|+2|)
2qrlA   1   6  +2|+1|+3   (|+2|,+1,|+3|,+4,+6,-5)
2qrlA   0   6  +1||+2   (+2,+1,|+3|,|+4|,+6,-5)
2qruA   0   8  +1||+2   (+8,+7,+6,+5,|+3|,|+4|,-2,+1)
2qruA   1   8  +2|+1|+3   (+1,-2,|+4|,+3,|+5|,+6,+7,+8)
2qruA   0   8  +1||+2   (+1,-2,+4,+3,|+5|,|+6|,+7,+8)
2qruA   0   8  +1||+2   (+1,-2,+4,+3,+5,|+6|,|+7|,+8)
2qs9A   0   6  +1||+2   (+2,+1,|+3|,|+4|,+5,+6)
2qs9A   0   6  +1||+2   (+2,+1,+3,|+4|,|+5|,+6)
2qs9A   0   6  +1||+2   (+2,+1,+3,+4,|+5|,|+6|)
2qsdH   1   4  +2|-1|+3   (|+2|,-1,|+3|,-4)
2qsdH   1   3  +2|-1|+3   (|+2|,-1,|+3|)
2qsfA   3   6  +4|-3,+2,-1|+5   (|+4|,-3,+2,-1,|+5|,-6)
2qsfA   1   3  +1|-3|+2   (|+1|,-3,|+2|)
2qsfA   1   4  +1|-3|+2   (|+2|,-4,|+3|,+1)
2qsiB   0   4  +1||+2   (-4,|+2|,|+3|,+1)
2qswA   1   4  +1|-3|+2   (-4,|+1|,-3,|+2|)
2qswA   1   4  +2|-1|+3   (-2,|+3|,-1,|+4|)
2qsxB   0   5  +1||+2   (+4,-5,+3,|+1|,|+2|)
2qsxB   1   5  +2|+1|+3   (|+2|,+1,|+3|,-5,+4)
2qsxB   1   5  +1|-3|+2   (+2,+1,|+3|,-5,|+4|)
2qsxB   1   3  +2|-1|+3   (|+2|,-1,|+3|)
2qt1A   1   5  +1|+3|+2   (+5,+4,|+1|,+3,|+2|)
2qt1A   0   5  +1||+2   (|+2|,|+3|,+1,+4,+5)
2qt1A   1   5  +2|+1|+3   (+2,|+3|,+1,|+4|,+5)
2qt1A   0   5  +1||+2   (+2,+3,+1,|+4|,|+5|)
2qtcA   0   5  +1||+2   (|+1|,|+2|,+3,+5,+4)
2qtcA   0   5  +1||+2   (+1,|+2|,|+3|,+5,+4)
2qtcA   1   5  +1|+3|+2   (+1,+2,|+3|,+5,|+4|)
2qtcA   0   5  +1||+2   (|+4|,|+5|,+3,+2,+1)
2qtcA   0   6  +1||+2   (+2,+1,|+3|,|+4|,+6,+5)
2qtcA   1   6  +1|+3|+2   (+2,+1,+3,|+4|,+6,|+5|)
2qtcA   0   6  +1||+2   (|+5|,|+6|,+4,+3,+1,+2)
2qtcA   0   5  +1||+2   (+5,+4,|+2|,|+3|,-1)
2qtcA   1   5  +2|+1|+3   (-1,|+3|,+2,|+4|,+5)
2qtcA   0   5  +1||+2   (-1,+3,+2,|+4|,|+5|)
2qtdA   2   5  +3|-2,+1|+4   (|+3|,-2,+1,|+4|,+5)
2qtdA   0   5  +1||+2   (+3,-2,+1,|+4|,|+5|)
2qu7A   0   6  +1||+2   (+6,+5,+4,+3,|+1|,|+2|)
2qu7A   1   6  +2|+1|+3   (|+2|,+1,|+3|,+4,+5,+6)
2qu7A   0   6  +1||+2   (+2,+1,|+3|,|+4|,+5,+6)
2qu7A   0   6  +1||+2   (+2,+1,+3,|+4|,|+5|,+6)
2qu7A   0   6  +1||+2   (-6,+5,+4,+3,|+1|,|+2|)
2qu7A   1   6  +2|+1|+3   (|+2|,+1,|+3|,+4,+5,-6)
2qu7A   0   6  +1||+2   (+2,+1,|+3|,|+4|,+5,-6)
2qu7A   0   6  +1||+2   (+2,+1,+3,|+4|,|+5|,-6)
2qu8A   2   7  +1|+4,-3|+2   (+7,+6,+5,|+1|,+4,-3,|+2|)
2qu8A   1   7  +2|+1|+3   (+2,-3,|+4|,+1,|+5|,+6,+7)
2qu8A   0   7  +1||+2   (+2,-3,+4,+1,|+5|,|+6|,+7)
2qu8A   0   7  +1||+2   (+2,-3,+4,+1,+5,|+6|,|+7|)
2qv6B   1   5  +2|-1|+3   (-2,|+3|,-1,|+4|,+5)
2qv6B   0   5  +1||+2   (-2,+3,-1,|+4|,|+5|)
2qv6B   1   5  +2|-1|+3   (-2,|+3|,-1,|+4|,+5)
2qv6B   0   5  +1||+2   (-2,+3,-1,|+4|,|+5|)
2qvgA   0   5  +1||+2   (+5,+4,+3,|+1|,|+2|)
2qvgA   1   5  +2|+1|+3   (|+2|,+1,|+3|,+4,+5)
2qvgA   0   5  +1||+2   (+2,+1,|+3|,|+4|,+5)
2qvgA   0   5  +1||+2   (+2,+1,+3,|+4|,|+5|)
2qvpC   0   8  +1||+2   (-7,-6,+8,+5,|+3|,|+4|,-2,+1)
2qvpC   1   8  +2|+1|+3   (+1,-2,|+4|,+3,|+5|,+8,-6,-7)
2qvpC   0   8  +1||+2   (-1,+2,-4,-3,-5,-8,|+6|,|+7|)
2qwzB   3   6  +1|-3,+4,-5|+2   (-1,|+2|,-4,+5,-6,|+3|)
2qxfA   2   5  +3|-2,+1|+4   (|+3|,-2,+1,|+4|,+5)
2qy6A   0   8  +1||+2   (+7,-8,+6,+5,|+1|,|+2|,+4,-3)
2qy6A   2   8  +3|+2,+1|+4   (-3,|+4|,+2,+1,|+5|,+6,-8,+7)
2qy6A   0   8  +1||+2   (-3,+4,+2,+1,|+5|,|+6|,-8,+7)
2qy6A   1   8  +1|-3|+2   (-3,+4,+2,+1,+5,|+6|,-8,|+7|)
2qyaC   1   6  +2|-1|+3   (+5,-6,+4,|+2|,-1,|+3|)
2qyaC   2   6  +3|-1,+2|+4   (|+3|,-1,+2,|+4|,-6,+5)
2qyaC   1   6  +1|-3|+2   (+3,-1,+2,|+4|,-6,|+5|)
2qybA   3   5  +2|-1,+5,-4|+3   (|+2|,-1,+5,-4,|+3|)
2qycB   1   4  +1|-3|+2   (-4,|+1|,-3,|+2|)
2qycB   1   4  +2|-1|+3   (-2,|+3|,-1,|+4|)
2qyvA   1   8  +2|+1|+3   (+1,-2,|+4|,+3,|+5|,+8,-6,-7)
2qzbB   3   8  +1|-5,+4,-3|+2   (-1,+2,-3,|+4|,-8,+7,-6,|+5|)
2qziD   1   6  +1|-3|+2   (-1,+2,-3,|+4|,-6,|+5|)
2qzuA   2   7  +1|+3,-4|+2   (+4,+3,+5,|+1|,+6,-7,|+2|)
2qzuA   4   7  +2|-6,+5,+1,+4|+3   (|+2|,-7,+6,+1,+5,|+3|,+4)
2qzuA   0   7  +1||+2   (+2,-7,+6,+1,+5,|+3|,|+4|)
2qzuA   1   7  +2|+1|+3   (|+4|,+3,|+5|,+1,+6,-7,+2)
2qzuA   1   7  +2|+1|+3   (+4,+3,|+5|,+1,|+6|,-7,+2)
2r01A   1   4  +1|-3|+2   (-1,|+2|,-4,|+3|)
2r0xA   5   7  +2|-1,+5,-6,+7,-4|+3   (|+2|,-1,+5,-6,+7,-4,|+3|)
2r2aB   2   8  +1|+4,+3|+2   (+8,-7,+6,|+1|,+5,+4,|+2|,+3)
2r2aB   0   8  +1||+2   (+3,+2,|+4|,|+5|,+1,+6,-7,+8)
2r2aB   1   8  +2|+1|+3   (+3,+2,+4,|+5|,+1,|+6|,-7,+8)
2r2dF   0   7  +1||+2   (-7,+1,-2,|+3|,|+4|,+5,+6)
2r2dF   0   7  +1||+2   (-7,+1,-2,+3,|+4|,|+5|,+6)
2r2dF   0   7  +1||+2   (-7,+1,-2,+3,+4,|+5|,|+6|)
2r2dF   0   5  +1||+2   (-1,+2,-3,|+4|,|+5|)
2r3sA   0   7  +1||+2   (+6,-7,+5,+4,|+1|,|+2|,+3)
2r3sA   0   7  +1||+2   (+6,-7,+5,+4,+1,|+2|,|+3|)
2r3sA   2   7  +3|+2,+1|+4   (|+3|,+2,+1,|+4|,+5,-7,+6)
2r3sA   0   7  +1||+2   (+3,+2,+1,|+4|,|+5|,-7,+6)
2r3sA   1   7  +1|-3|+2   (+3,+2,+1,+4,|+5|,-7,|+6|)
2r44A   2   5  +1|+4,+3|+2   (+5,|+1|,+4,+3,|+2|)
2r44A   0   5  +1||+2   (|+2|,|+3|,+4,+1,+5)
2r44A   0   5  +1||+2   (+2,|+3|,|+4|,+1,+5)
2r44A   1   5  +2|+1|+3   (+2,+3,|+4|,+1,|+5|)
2r47C   0   7  +1||+2   (+7,+6,+5,|+1|,|+2|,-3,+4)
2r47C   3   7  +4|-3,+2,+1|+5   (|+4|,-3,+2,+1,|+5|,+6,+7)
2r47C   0   7  +1||+2   (+4,-3,+2,+1,|+5|,|+6|,+7)
2r47C   0   7  +1||+2   (+4,-3,+2,+1,+5,|+6|,|+7|)
2r60A   0   8  +1||+2   (+8,+7,+6,+5,|+1|,|+2|,+4,-3)
2r60A   2   8  +3|+2,+1|+4   (-3,|+4|,+2,+1,|+5|,+6,+7,+8)
2r60A   0   8  +1||+2   (-3,+4,+2,+1,|+5|,|+6|,+7,+8)
2r60A   0   8  +1||+2   (-3,+4,+2,+1,+5,|+6|,|+7|,+8)
2r60A   0   8  +1||+2   (-3,+4,+2,+1,+5,+6,|+7|,|+8|)
2r60A   0   6  +1||+2   (+6,+5,+4,|+1|,|+2|,+3)
2r60A   0   6  +1||+2   (+6,+5,+4,+1,|+2|,|+3|)
2r60A   2   6  +3|+2,+1|+4   (|+3|,+2,+1,|+4|,+5,+6)
2r60A   0   6  +1||+2   (+3,+2,+1,|+4|,|+5|,+6)
2r60A   0   6  +1||+2   (+3,+2,+1,+4,|+5|,|+6|)
2r6jB   0   5  +1||+2   (+5,+4,|+1|,|+2|,+3)
2r6jB   0   5  +1||+2   (+5,+4,+1,|+2|,|+3|)
2r6jB   2   5  +3|+2,+1|+4   (|+3|,+2,+1,|+4|,+5)
2r6uA   2   8  +1|+4,-3|+2   (-6,+7,-8,-5,|+1|,+4,-3,|+2|)
2r6uA   2   8  +1|+4,-3|+2   (-2,+3,-4,-1,|+5|,+8,-7,|+6|)
2r6vA   5   7  +2|-1,+5,-6,+7,-4|+3   (|+2|,-1,+5,-6,+7,-4,|+3|)
2r6zA   0   7  +1||+2   (+6,-7,+5,+4,|+1|,|+2|,+3)
2r6zA   0   7  +1||+2   (+6,-7,+5,+4,+1,|+2|,|+3|)
2r6zA   2   7  +3|+2,+1|+4   (|+3|,+2,+1,|+4|,+5,-7,+6)
2r6zA   0   7  +1||+2   (+3,+2,+1,|+4|,|+5|,-7,+6)
2r6zA   1   7  +1|-3|+2   (+3,+2,+1,+4,|+5|,-7,|+6|)
2r78A   3   5  +2|-1,+5,-4|+3   (|+2|,-1,+5,-4,|+3|)
2r7dC   4   7  +5|-4,+3,-2,+1|+6   (+1,|+6|,-5,+4,-3,+2,|+7|)
2r85B   0   4  +1||+2   (+4,|+1|,|+2|,+3)
2r85B   0   4  +1||+2   (+4,+1,|+2|,|+3|)
2r85B   2   4  +3|+2,+1|+4   (|+3|,+2,+1,|+4|)
2r85B   1   3  +2|-1|+3   (|+2|,-1,|+3|)
2r9fA   1   6  +1|-3|+2   (|+1|,-6,|+2|,-3,+4,-5)
2r9fA   3   6  +4|-3,+2,-1|+5   (|+5|,-4,+3,-2,|+6|,-1)
2ra8A   0  10  +1||+2   (|+1|,|+2|,+3,+4,+5,+6,+7,+8,+9,+10)
2ra8A   0  10  +1||+2   (+1,|+2|,|+3|,+4,+5,+6,+7,+8,+9,+10)
2ra8A   0  10  +1||+2   (+1,+2,|+3|,|+4|,+5,+6,+7,+8,+9,+10)
2ra8A   0  10  +1||+2   (+1,+2,+3,|+4|,|+5|,+6,+7,+8,+9,+10)
2ra8A   0  10  +1||+2   (+1,+2,+3,+4,|+5|,|+6|,+7,+8,+9,+10)
2ra8A   0  10  +1||+2   (+1,+2,+3,+4,+5,|+6|,|+7|,+8,+9,+10)
2ra8A   0  10  +1||+2   (+1,+2,+3,+4,+5,+6,|+7|,|+8|,+9,+10)
2ra8A   0  10  +1||+2   (+1,+2,+3,+4,+5,+6,+7,|+8|,|+9|,+10)
2raaA   1   7  +1|-3|+2   (-7,+6,+5,+4,|+1|,-3,|+2|)
2raaA   0   7  +1||+2   (+2,-3,+1,|+4|,|+5|,+6,-7)
2raaA   0   7  +1||+2   (+2,-3,+1,+4,|+5|,|+6|,-7)
2rafB   0   7  +1||+2   (-7,-6,+5,+4,+3,|+1|,|+2|)
2rafB   1   7  +2|+1|+3   (|+2|,+1,|+3|,+4,+5,-6,-7)
2rafB   0   7  +1||+2   (+2,+1,|+3|,|+4|,+5,-6,-7)
2rafB   0   7  +1||+2   (+2,+1,+3,|+4|,|+5|,-6,-7)
2rafB   0   7  +1||+2   (-2,-1,-3,-4,-5,|+6|,|+7|)
2rauA   0   9  +1||+2   (+9,+8,+7,+6,|+4|,|+5|,-3,+2,-1)
2rauA   1   9  +2|+1|+3   (-1,+2,-3,|+5|,+4,|+6|,+7,+8,+9)
2rauA   0   9  +1||+2   (-1,+2,-3,+5,+4,|+6|,|+7|,+8,+9)
2rauA   0   9  +1||+2   (-1,+2,-3,+5,+4,+6,|+7|,|+8|,+9)
2rauA   0   9  +1||+2   (-1,+2,-3,+5,+4,+6,+7,|+8|,|+9|)
2rb7A   1   8  +2|+1|+3   (+1,-2,|+4|,+3,|+5|,+8,-6,-7)
2rb7A   1   4  +1|-3|+2   (-4,|+1|,-3,|+2|)
2rb7A   1   4  +2|-1|+3   (-2,|+3|,-1,|+4|)
2rbbA   2   4  +1|+4,-3|+2   (|+1|,+4,-3,|+2|)
2rbcA   0   8  +1||+2   (+2,+1,|+3|,|+4|,+5,+6,-7,+8)
2rbcA   0   8  +1||+2   (+2,+1,+3,|+4|,|+5|,+6,-7,+8)
2rbcA   0   8  +1||+2   (+2,+1,+3,+4,|+5|,|+6|,-7,+8)
2rbgB   0   5  +1||+2   (+5,+4,|+1|,|+2|,+3)
2rbgB   0   5  +1||+2   (+5,+4,+1,|+2|,|+3|)
2rbgB   2   5  +3|+2,+1|+4   (|+3|,+2,+1,|+4|,+5)
2rbgB   0   5  +1||+2   (+3,+2,+1,|+4|,|+5|)
2rbkA   0   8  +1||+2   (+8,+7,+6,|+1|,|+2|,+3,-4,+5)
2rbkA   0   8  +1||+2   (+8,+7,+6,+1,|+2|,|+3|,-4,+5)
2rbkA   0   8  +1||+2   (+5,-4,+3,+2,+1,|+6|,|+7|,+8)
2rbkA   1   5  +2|-1|+3   (|+2|,-1,|+3|,-5,+4)
2rbkA   1   5  +1|-3|+2   (+2,-1,|+3|,-5,|+4|)
2rdgA   2   5  +2|-1,-4|+3   (|+2|,-1,-5,|+3|,-4)
2rdgA   1   5  +2|-1|+3   (|+4|,-3,|+5|,+1,-2)
2rdmB   0   5  +1||+2   (+5,+4,+3,|+1|,|+2|)
2rdmB   1   5  +2|+1|+3   (|+2|,+1,|+3|,+4,+5)
2rdmB   0   5  +1||+2   (+2,+1,|+3|,|+4|,+5)
2rdmB   0   5  +1||+2   (+2,+1,+3,|+4|,|+5|)
2rdqA   3   5  +1|-4,+3,-5|+2   (|+1|,-4,+3,-5,|+2|)
2reeA   1   5  +1|-3|+2   (-1,+2,|+3|,-5,|+4|)
2remC   0   5  +1||+2   (-1,+5,-4,|+2|,|+3|)
2rffA   0   5  +1||+2   (-5,+4,-1,|+2|,|+3|)
2rffA   2   5  +3|+2,-1|+4   (|+3|,+2,-1,|+4|,-5)
2rfvA   4   7  +1|-6,+5,+4,+3|+2   (|+1|,-7,+6,+5,+4,|+2|,+3)
2rfvA   0   7  +1||+2   (+1,-7,+6,+5,+4,|+2|,|+3|)
2rfvA   1   7  +2|+1|+3   (|+3|,+2,|+4|,+5,+6,-7,+1)
2rfvA   0   7  +1||+2   (+3,+2,|+4|,|+5|,+6,-7,+1)
2rfvA   0   7  +1||+2   (+3,+2,+4,|+5|,|+6|,-7,+1)
2rgqA   4   6  +2|-1,-6,+5,-4|+3   (|+2|,-1,-6,+5,-4,|+3|)
2rgyA   0   5  +1||+2   (+5,+4,+3,|+1|,|+2|)
2rgyA   1   5  +2|+1|+3   (|+2|,+1,|+3|,+4,+5)
2rgyA   0   5  +1||+2   (+2,+1,|+3|,|+4|,+5)
2rgyA   0   6  +1||+2   (-6,+5,+4,+3,|+1|,|+2|)
2rgyA   1   6  +2|+1|+3   (|+2|,+1,|+3|,+4,+5,-6)
2rgyA   0   6  +1||+2   (+2,+1,|+3|,|+4|,+5,-6)
2rgyA   0   6  +1||+2   (+2,+1,+3,|+4|,|+5|,-6)
2rh2A   3   5  +4|-3,+2,-1|+5   (|+4|,-3,+2,-1,|+5|)
2rhmA   1   5  +1|+3|+2   (+5,+4,|+1|,+3,|+2|)
2rhmA   0   5  +1||+2   (|+2|,|+3|,+1,+4,+5)
2rhmA   1   5  +2|+1|+3   (+2,|+3|,+1,|+4|,+5)
2rhmA   0   5  +1||+2   (+2,+3,+1,|+4|,|+5|)
2rhqB   1   3  +1|-3|+2   (|+1|,-3,|+2|)
2rhqB   1   3  +1|-3|+2   (|+1|,-3,|+2|)
2rhqB   3   7  +1|-5,+4,-3|+2   (-1,-2,|+3|,-7,+6,-5,|+4|)
2rhqB   1   3  +1|-3|+2   (|+1|,-3,|+2|)
2rhwA   0   8  +1||+2   (+8,+7,+6,+5,|+3|,|+4|,-2,+1)
2rhwA   1   8  +2|+1|+3   (+1,-2,|+4|,+3,|+5|,+6,+7,+8)
2rhwA   0   8  +1||+2   (+1,-2,+4,+3,|+5|,|+6|,+7,+8)
2rhwA   0   8  +1||+2   (+1,-2,+4,+3,+5,|+6|,|+7|,+8)
2rhwA   0   8  +1||+2   (+1,-2,+4,+3,+5,+6,|+7|,|+8|)
2rihA   0   3  +1||+2   (|+1|,|+2|,-3)
2rihA   0   3  +1||+2   (|+1|,|+2|,-3)
2rilA   1   4  +1|-3|+2   (-4,|+1|,-3,|+2|)
2rilA   1   4  +2|-1|+3   (-2,|+3|,-1,|+4|)
2rinB   0   5  +1||+2   (+4,-5,+3,|+1|,|+2|)
2rjoA   0   7  +1||+2   (-7,+6,+5,+4,+3,|+1|,|+2|)
2rjoA   1   7  +2|+1|+3   (|+2|,+1,|+3|,+4,+5,+6,-7)
2rjoA   0   7  +1||+2   (+2,+1,|+3|,|+4|,+5,+6,-7)
2rjoA   0   7  +1||+2   (+2,+1,+3,|+4|,|+5|,+6,-7)
2rjoA   0   4  +1||+2   (+4,+3,|+1|,|+2|)
2rjoA   1   4  +2|+1|+3   (|+2|,+1,|+3|,+4)
2rk9B   2   8  +1|+4,-3|+2   (-6,+7,-8,-5,|+1|,+4,-3,|+2|)
2rk9B   2   8  +1|+4,-3|+2   (-2,+3,-4,-1,|+5|,+8,-7,|+6|)
2rkvA   0   5  +1||+2   (|+2|,|+3|,-4,+1,-5)
2rkvA   3   7  +1|-5,+4,+3|+2   (-7,|+1|,-6,+5,+4,|+2|,-3)
2trcP   0   5  +1||+2   (+5,-4,|+2|,|+3|,+1)
2uvfB   0  14  +1||+2   (|+1|,|+2|,+3,+4,+5,+6,+7,+8,+9,+10,+11,+12,+13,+14)
2uvpA   0   5  +1||+2   (+5,+4,+3,|+1|,|+2|)
2uvpA   1   5  +2|+1|+3   (|+2|,+1,|+3|,+4,+5)
2uvpA   0   5  +1||+2   (+2,+1,|+3|,|+4|,+5)
2uyoA   0   7  +1||+2   (+6,-7,+5,+4,|+1|,|+2|,+3)
2uyoA   0   7  +1||+2   (+6,-7,+5,+4,+1,|+2|,|+3|)
2uyoA   2   7  +3|+2,+1|+4   (|+3|,+2,+1,|+4|,+5,-7,+6)
2uyoA   0   7  +1||+2   (+3,+2,+1,|+4|,|+5|,-7,+6)
2uyoA   1   7  +1|-3|+2   (+3,+2,+1,+4,|+5|,-7,|+6|)
2uytA   2   6  +3|-2,+1|+4   (|+3|,-2,+1,|+4|,+6,-5)
2uytA   1   7  +1|-3|+2   (+7,-6,-5,-1,|+2|,-4,|+3|)
2uytA   2   7  +3|-2,+1|+4   (-3,|+4|,-2,+1,|+5|,+6,-7)
2uytA   0   7  +1||+2   (-3,+4,-2,+1,|+5|,|+6|,-7)
2uz0A   0   8  +1||+2   (+8,+7,+6,+5,|+3|,|+4|,-2,+1)
2uz0A   1   8  +2|+1|+3   (+1,-2,|+4|,+3,|+5|,+6,+7,+8)
2uz0A   0   8  +1||+2   (+1,-2,+4,+3,|+5|,|+6|,+7,+8)
2uz0A   0   8  +1||+2   (+1,-2,+4,+3,+5,|+6|,|+7|,+8)
2uz0A   0   8  +1||+2   (+1,-2,+4,+3,+5,+6,|+7|,|+8|)
2uz1A   0   6  +1||+2   (+5,+6,+4,+3,|+1|,|+2|)
2uz1A   1   6  +2|+1|+3   (|+2|,+1,|+3|,+4,+6,+5)
2uz1A   0   6  +1||+2   (+2,+1,|+3|,|+4|,+6,+5)
2uz1A   1   6  +1|+3|+2   (+2,+1,+3,|+4|,+6,|+5|)
2uz1A   0   6  +1||+2   (|+5|,|+6|,+4,+3,+1,+2)
2uz1A   0   6  +1||+2   (+6,+5,+4,|+1|,|+2|,+3)
2uz1A   0   6  +1||+2   (+6,+5,+4,+1,|+2|,|+3|)
2uz1A   2   6  +3|+2,+1|+4   (|+3|,+2,+1,|+4|,+5,+6)
2uz1A   0   6  +1||+2   (+3,+2,+1,|+4|,|+5|,+6)
2uz1A   0   6  +1||+2   (+3,+2,+1,+4,|+5|,|+6|)
2uz1A   0   6  +1||+2   (+5,+6,+4,+3,|+1|,|+2|)
2uz1A   1   6  +2|+1|+3   (|+2|,+1,|+3|,+4,+6,+5)
2uz1A   0   6  +1||+2   (+2,+1,|+3|,|+4|,+6,+5)
2uz1A   1   6  +1|+3|+2   (+2,+1,+3,|+4|,+6,|+5|)
2uz1A   0   6  +1||+2   (|+5|,|+6|,+4,+3,+1,+2)
2v03A   0   6  +1||+2   (-1,+2,+6,|+3|,|+4|,+5)
2v03A   0   6  +1||+2   (-1,+2,+6,+3,|+4|,|+5|)
2v03A   2   6  +3|+2,+1|+4   (|+5|,+4,+3,|+6|,+2,-1)
2v03A   0   4  +1||+2   (+4,|+1|,|+2|,+3)
2v03A   0   4  +1||+2   (+4,+1,|+2|,|+3|)
2v1mA   0   5  +1||+2   (+5,-4,|+1|,|+2|,+3)
2v1qB   3   5  +4|-3,+2,-1|+5   (|+4|,-3,+2,-1,|+5|)
2v1yA   2   5  +2|-1,-4|+3   (|+2|,-1,-5,|+3|,-4)
2v1yA   1   5  +2|-1|+3   (|+4|,-3,|+5|,+1,-2)
2v3aA   0   5  +1||+2   (+5,+4,|+1|,|+2|,+3)
2v3aA   0   5  +1||+2   (+5,+4,+1,|+2|,|+3|)
2v3aA   0   5  +1||+2   (+1,+5,|+2|,|+3|,+4)
2v3aA   0   5  +1||+2   (+1,+5,+2,|+3|,|+4|)
2v3gA   0   9  +1||+2   (+6,+7,+8,+9,|+1|,|+2|,+3,+4,+5)
2v3gA   0   9  +1||+2   (+6,+7,+8,+9,+1,|+2|,|+3|,+4,+5)
2v3gA   0   9  +1||+2   (+6,+7,+8,+9,+1,+2,|+3|,|+4|,+5)
2v3gA   0   9  +1||+2   (+6,+7,+8,+9,+1,+2,+3,|+4|,|+5|)
2v3gA   0   9  +1||+2   (+6,|+7|,|+8|,+9,+1,+2,+3,+4,+5)
2v3gA   0   9  +1||+2   (+6,+7,|+8|,|+9|,+1,+2,+3,+4,+5)
2v3kA   0   7  +1||+2   (+7,+5,+6,|+1|,|+2|,-3,+4)
2v3kA   4   7  +4|-3,+2,+1,+6|+5   (|+4|,-3,+2,+1,+6,|+5|,+7)
2v3kA   0   7  +1||+2   (+7,|+5|,|+6|,+1,+2,-3,+4)
2v54B   1   5  +1|+3|+2   (+5,+4,|+1|,+3,|+2|)
2v54B   0   5  +1||+2   (|+2|,|+3|,+1,+4,+5)
2v54B   1   5  +2|+1|+3   (+2,|+3|,+1,|+4|,+5)
2v54B   0   5  +1||+2   (+2,+3,+1,|+4|,|+5|)
2v6kB   0   4  +1||+2   (+4,-3,|+1|,|+2|)
2v76C   5   7  +4|-3,+2,-1,+7,-6|+5   (|+4|,-3,+2,-1,+7,-6,|+5|)
2v7sA   3   6  +1|-5,+4,-3|+2   (-1,|+2|,-6,+5,-4,|+3|)
2v82A   0   9  +1||+2   (+6,+7,+8,+9,|+1|,|+2|,+3,+4,+5)
2v82A   0   9  +1||+2   (+6,+7,+8,+9,+1,|+2|,|+3|,+4,+5)
2v82A   0   9  +1||+2   (+6,|+7|,|+8|,+9,+1,+2,+3,+4,+5)
2v82A   0   9  +1||+2   (+6,+7,|+8|,|+9|,+1,+2,+3,+4,+5)
2v84A   0   4  +1||+2   (|+2|,|+3|,-1,+4)
2v84A   1   4  +2|-1|+3   (+2,|+3|,-1,|+4|)
2v8fA   5   7  +2|-1,+7,-6,+5,-4|+3   (|+2|,-1,+7,-6,+5,-4,|+3|)
2v8qA   3   5  +1|-5,+4,-3|+2   (|+1|,-5,+4,-3,|+2|)
2v94A   1   4  +1|-3|+2   (-1,|+2|,-4,|+3|)
2v9kA   0   3  +1||+2   (|+1|,|+2|,-3)
2v9lA   3   9  +1|-3,+4,-5|+2   (-7,-8,+9,-6,|+1|,-3,+4,-5,|+2|)
2v9lA   3   9  +4|-3,+2,-1|+5   (-2,|+5|,-4,+3,-1,|+6|,-9,+8,+7)
2vakA   0   3  +1||+2   (-1,|+2|,|+3|)
2vccA   1   4  +2|-1|+3   (+1,|+3|,-2,|+4|)
2vchA   0   7  +1||+2   (+7,+6,+5,+4,|+1|,|+2|,+3)
2vchA   0   7  +1||+2   (+7,+6,+5,+4,+1,|+2|,|+3|)
2vchA   2   7  +3|+2,+1|+4   (|+3|,+2,+1,|+4|,+5,+6,+7)
2vchA   0   7  +1||+2   (+3,+2,+1,|+4|,|+5|,+6,+7)
2vchA   0   7  +1||+2   (+3,+2,+1,+4,|+5|,|+6|,+7)
2vchA   0   7  +1||+2   (+3,+2,+1,+4,+5,|+6|,|+7|)
2vchA   0   6  +1||+2   (+6,+5,+4,|+1|,|+2|,+3)
2vchA   0   6  +1||+2   (+6,+5,+4,+1,|+2|,|+3|)
2vchA   2   6  +3|+2,+1|+4   (|+3|,+2,+1,|+4|,+5,+6)
2vchA   0   6  +1||+2   (+3,+2,+1,|+4|,|+5|,+6)
2vdjA   0   9  +1||+2   (+6,-5,+7,-8,+9,+4,+3,|+1|,|+2|)
2vdjA   1   9  +2|+1|+3   (|+2|,+1,|+3|,+4,+9,-8,+7,-5,+6)
2vdjA   0   9  +1||+2   (+2,+1,|+3|,|+4|,+9,-8,+7,-5,+6)
2vdjA   1   9  +2|-1|+3   (|+6|,-5,|+7|,-8,+9,+4,+3,+1,+2)
2ve3A   2   5  +1|+4,-3|+2   (-1,|+2|,+5,-4,|+3|)
2vfoA   0  15  +1||+2   (|+1|,|+2|,+3,+4,+5,+6,+7,+8,+9,+10,+11,+12,+13,+14,+15)
2vfrA   1   5  +1|-3|+2   (-1,|+2|,-5,|+3|,-4)
2vfrA   1   5  +2|-1|+3   (|+4|,-3,|+5|,-2,+1)
2vfxH   1   5  +2|-1|+3   (+4,-5,|+2|,-1,|+3|)
2vfxH   3   5  +3|-1,+2,-5|+4   (|+3|,-1,+2,-5,|+4|)
2vhaA   0   5  +1||+2   (+5,-1,+4,|+2|,|+3|)
2vhaA   1   5  +2|+1|+3   (|+3|,+2,|+4|,-1,+5)
2vhaA   1   5  +2|-1|+3   (+3,+2,|+4|,-1,|+5|)
2vk2A   0   6  +1||+2   (+6,+5,+4,+3,|+1|,|+2|)
2vk2A   1   6  +2|+1|+3   (|+2|,+1,|+3|,+4,+5,+6)
2vk2A   0   6  +1||+2   (+2,+1,|+3|,|+4|,+5,+6)
2vk2A   0   6  +1||+2   (+2,+1,+3,|+4|,|+5|,+6)
2vk2A   0   6  +1||+2   (-6,+5,+4,+3,|+1|,|+2|)
2vk2A   1   6  +2|+1|+3   (|+2|,+1,|+3|,+4,+5,-6)
2vk2A   0   6  +1||+2   (+2,+1,|+3|,|+4|,+5,-6)
2vk2A   0   6  +1||+2   (+2,+1,+3,|+4|,|+5|,-6)
2vk8C   0   6  +1||+2   (+2,+1,|+3|,|+4|,+6,+5)
2vk8C   1   6  +1|+3|+2   (+2,+1,+3,|+4|,+6,|+5|)
2vk8C   0   6  +1||+2   (|+5|,|+6|,+4,+3,+1,+2)
2vk8C   0   7  +1||+2   (+7,-6,+5,+4,|+1|,|+2|,+3)
2vk8C   0   7  +1||+2   (+7,-6,+5,+4,+1,|+2|,|+3|)
2vk8C   2   7  +3|+2,+1|+4   (|+3|,+2,+1,|+4|,+5,-6,+7)
2vk8C   0   7  +1||+2   (+3,+2,+1,|+4|,|+5|,-6,+7)
2vk8C   0   6  +1||+2   (+5,+6,+4,+3,|+1|,|+2|)
2vk8C   1   6  +2|+1|+3   (|+2|,+1,|+3|,+4,+6,+5)
2vk8C   0   6  +1||+2   (+2,+1,|+3|,|+4|,+6,+5)
2vk8C   1   6  +1|+3|+2   (+2,+1,+3,|+4|,+6,|+5|)
2vk8C   0   6  +1||+2   (|+5|,|+6|,+4,+3,+1,+2)
2vlgA   3   5  +2|-1,+5,-4|+3   (|+2|,-1,+5,-4,|+3|)
2vliB   1   5  +2|+1|+3   (+2,|+3|,+1,|+4|,+5)
2vliB   0   5  +1||+2   (+2,+3,+1,|+4|,|+5|)
2vs7A   1   4  +1|-3|+2   (-1,|+2|,-4,|+3|)
2vs7A   1   3  +1|-3|+2   (|+1|,-3,|+2|)
2vswB   0   5  +1||+2   (+3,+2,|+4|,|+5|,+1)
2vsyA   0   7  +1||+2   (+7,+6,+5,+4,|+1|,|+2|,+3)
2vsyA   0   7  +1||+2   (+7,+6,+5,+4,+1,|+2|,|+3|)
2vsyA   2   7  +3|+2,+1|+4   (|+3|,+2,+1,|+4|,+5,+6,+7)
2vsyA   0   7  +1||+2   (+3,+2,+1,|+4|,|+5|,+6,+7)
2vsyA   0   7  +1||+2   (+3,+2,+1,+4,|+5|,|+6|,+7)
2vsyA   0   7  +1||+2   (+3,+2,+1,+4,+5,|+6|,|+7|)
2vsyA   0   5  +1||+2   (+5,+4,|+1|,|+2|,+3)
2vsyA   0   5  +1||+2   (+5,+4,+1,|+2|,|+3|)
2vsyA   2   5  +3|+2,+1|+4   (|+3|,+2,+1,|+4|,+5)
2vunC   2   5  +3|-2,+1|+4   (|+3|,-2,+1,|+4|,-5)
2vunC   0   3  +1||+2   (|+1|,|+2|,+3)
2vunC   0   3  +1||+2   (+1,|+2|,|+3|)
2vunC   0   6  +1||+2   (+1,|+2|,|+3|,+4,+5,+6)
2vunC   0   6  +1||+2   (+1,+2,+3,+4,|+5|,|+6|)
2vv6C   3   5  +2|-1,+5,-4|+3   (|+2|,-1,+5,-4,|+3|)
2vvmB   1   9  +2|-1|+3   (-4,+3,+6,-7,|+8|,-5,|+9|,-1,+2)
2vvmB   0   5  +1||+2   (+5,+4,|+1|,|+2|,+3)
2vw8A   0   7  +1||+2   (-2,+3,-4,|+5|,|+6|,-7,+1)
2vw8A   0   7  +1||+2   (-1,+2,-3,|+4|,|+5|,+6,+7)
2vw8A   0   7  +1||+2   (-1,+2,-3,+4,|+5|,|+6|,+7)
2vw8A   0   7  +1||+2   (-1,+2,-3,+4,+5,|+6|,|+7|)
2vx8B   3   5  +2|-1,+5,-4|+3   (|+2|,-1,+5,-4,|+3|)
2vzyD   0   9  +1||+2   (-9,+1,-2,+3,-4,|+5|,|+6|,-8,+7)
2vzyD   1   9  +1|-3|+2   (-9,+1,-2,+3,-4,+5,|+6|,-8,|+7|)
2vzyD   6   9  +7|-6,-5,+4,-3,+2,-1|+8   (-7,|+8|,-6,-5,+4,-3,+2,-1,|+9|)
2w0iA   1   5  +2|-1|+3   (|+2|,-1,|+3|,-4,-5)
2w0iA   0   5  +1||+2   (-2,+1,-3,|+4|,|+5|)
2w15A   0   5  +1||+2   (-4,+5,+3,|+1|,|+2|)
2w15A   1   5  +2|+1|+3   (|+2|,+1,|+3|,+5,-4)
2w1rA   3   5  +2|-1,+5,-4|+3   (|+2|,-1,+5,-4,|+3|)
2w1vB   0   6  +1||+2   (-6,|+1|,|+2|,+3,-4,+5)
2w1vB   0   6  +1||+2   (-6,+1,|+2|,|+3|,-4,+5)
2w1vB   0   6  +1||+2   (-1,|+2|,|+3|,+4,-5,+6)
2w1vB   0   6  +1||+2   (-1,+2,|+3|,|+4|,-5,+6)
2w2gB   2   6  +1|+4,+3|+2   (|+1|,+6,+5,|+2|,+4,-3)
2w2gB   1   6  +2|+1|+3   (-3,|+4|,+2,|+5|,+6,+1)
2w2gB   0   6  +1||+2   (-3,+4,+2,|+5|,|+6|,+1)
2w2gB   0   3  +1||+2   (|+2|,|+3|,+1)
2w2xC   5   7  +4|-3,+2,-1,+7,-6|+5   (|+4|,-3,+2,-1,+7,-6,|+5|)
2w3gB   3   5  +2|-1,+5,-4|+3   (|+2|,-1,+5,-4,|+3|)
2w3pB   0   6  +1||+2   (-1,|+2|,|+3|,+4,+5,+6)
2w3pB   0   7  +1||+2   (-1,+2,-3,|+4|,|+5|,+6,+7)
2w3pB   0   7  +1||+2   (-1,+2,-3,+4,|+5|,|+6|,+7)
2w3pB   0   7  +1||+2   (-1,+2,-3,+4,+5,|+6|,|+7|)
2w3qA   0   5  +1||+2   (-5,+4,+3,|+1|,|+2|)
2w3qA   1   5  +2|+1|+3   (|+2|,+1,|+3|,+4,-5)
2w3qA   0   5  +1||+2   (+2,+1,|+3|,|+4|,-5)
2w40D   1   5  +2|-1|+3   (+1,-2,|+4|,-3,|+5|)
2w40D   1   7  +1|-3|+2   (+7,-6,-5,-1,|+2|,-4,|+3|)
2w40D   2   7  +3|-2,+1|+4   (-3,|+4|,-2,+1,|+5|,+6,-7)
2w40D   0   7  +1||+2   (-3,+4,-2,+1,|+5|,|+6|,-7)
2w42B   0   4  +1||+2   (+4,+3,|+1|,|+2|)
2w42B   1   4  +2|+1|+3   (|+2|,+1,|+3|,+4)
2w42B   0   4  +1||+2   (+2,+1,|+3|,|+4|)
2w56A   5   7  +6|-5,+4,-3,+2,-1|+7   (|+6|,-5,+4,-3,+2,-1,|+7|)
2w5qA   0   8  +1||+2   (+8,+2,-7,+6,+1,+5,|+3|,|+4|)
2w5qA   1   8  +2|+1|+3   (|+4|,+3,|+5|,+1,+6,-7,+2,+8)
2w5qA   1   8  +2|+1|+3   (+4,+3,|+5|,+1,|+6|,-7,+2,+8)
2w7aB   1   4  +1|-3|+2   (-4,|+1|,-3,|+2|)
2w7aB   1   4  +2|-1|+3   (-2,|+3|,-1,|+4|)
2w7yA   0   5  +1||+2   (+4,-5,+3,|+1|,|+2|)
2w7yA   1   5  +2|+1|+3   (|+2|,+1,|+3|,-5,+4)
2w8tA   4   7  +1|-6,+5,+4,+3|+2   (|+1|,-7,+6,+5,+4,|+2|,+3)
2w8tA   0   7  +1||+2   (+1,-7,+6,+5,+4,|+2|,|+3|)
2w8tA   1   7  +2|+1|+3   (|+3|,+2,|+4|,+5,+6,-7,+1)
2w8tA   0   7  +1||+2   (+3,+2,|+4|,|+5|,+6,-7,+1)
2w8tA   0   7  +1||+2   (+3,+2,+4,|+5|,|+6|,-7,+1)
2wadB   1   3  +2|-1|+3   (|+2|,-1,|+3|)
2waoA   0   5  +1||+2   (+5,+4,+3,|+1|,|+2|)
2waoA   1   5  +2|+1|+3   (|+2|,+1,|+3|,+4,+5)
2waoA   0   5  +1||+2   (+2,+1,|+3|,|+4|,+5)
2waoA   0   5  +1||+2   (+2,+1,+3,|+4|,|+5|)
2wawA   0   7  +1||+2   (+7,+5,-6,+4,|+1|,|+2|,+3)
2wawA   0   7  +1||+2   (+7,+5,-6,+4,+1,|+2|,|+3|)
2wawA   2   7  +3|+2,+1|+4   (|+3|,+2,+1,|+4|,-6,+5,+7)
2wawA   1   7  +1|-3|+2   (+3,+2,+1,|+4|,-6,|+5|,+7)
2wbmB   1   4  +1|-3|+2   (-4,|+1|,-3,|+2|)
2wbnA   3   7  +1|+5,+4,-3|+2   (|+1|,+7,+4,-3,|+2|,+5,+6)
2wbnA   2   7  +3|-2,+1|+4   (+1,+7,|+4|,-3,+2,|+5|,+6)
2wbnA   0   7  +1||+2   (+1,+7,+4,-3,+2,|+5|,|+6|)
2wbnA   4   7  +5|+4,+1,-2,+3|+6   (|+6|,+5,+2,-3,+4,|+7|,+1)
2wcrB   1   3  +1|-3|+2   (|+1|,-3,|+2|)
2wdcA   0   4  +1||+2   (+4,-3,|+1|,|+2|)
2wdcA   0   6  +1||+2   (-1,|+2|,|+3|,+4,+6,-5)
2wdcA   0   6  +1||+2   (-1,+2,|+3|,|+4|,+6,-5)
2wdcA   2   5  +2|-4,-1|+3   (-5,|+2|,-4,-1,|+3|)
2wdsA   1   3  +1|-3|+2   (|+1|,-3,|+2|)
2we5B   0   8  +1||+2   (-6,-8,+7,+5,|+1|,|+2|,+4,+3)
2we5B   1   8  +1|+3|+2   (-6,-8,+7,+5,+1,|+2|,+4,|+3|)
2we5B   1   3  +1|-3|+2   (|+1|,-3,|+2|)
2we8B   0   6  +1||+2   (+6,+5,+4,|+1|,|+2|,+3)
2we8B   0   6  +1||+2   (+6,+5,+4,+1,|+2|,|+3|)
2we8B   2   6  +3|+2,+1|+4   (|+3|,+2,+1,|+4|,+5,+6)
2we8B   0   6  +1||+2   (+3,+2,+1,|+4|,|+5|,+6)
2wefA   0   6  +1||+2   (|+1|,|+2|,-3,+4,-5,+6)
2wefA   0   5  +1||+2   (+4,-5,+3,|+1|,|+2|)
2wefA   1   5  +2|+1|+3   (|+2|,+1,|+3|,-5,+4)
2wefA   1   5  +1|-3|+2   (+2,+1,|+3|,-5,|+4|)
2wf7A   0   5  +1||+2   (+5,+4,|+1|,|+2|,+3)
2wfbA   2   5  +3|-2,+1|+4   (|+3|,-2,+1,|+4|,+5)
2wfbA   0   5  +1||+2   (+3,-2,+1,|+4|,|+5|)
2wi8A   0   5  +1||+2   (+3,+2,+1,|+4|,|+5|)
2wi8A   0   5  +1||+2   (+3,-2,+1,|+4|,|+5|)
2wk1A   0   7  +1||+2   (+6,-7,+5,+4,|+1|,|+2|,+3)
2wk1A   0   7  +1||+2   (+6,-7,+5,+4,+1,|+2|,|+3|)
2wk1A   2   7  +3|+2,+1|+4   (|+3|,+2,+1,|+4|,+5,-7,+6)
2wk1A   0   7  +1||+2   (+3,+2,+1,|+4|,|+5|,-7,+6)
2wkbD   0   4  +1||+2   (-4,-3,|+1|,|+2|)
2wkbD   0   4  +1||+2   (-2,-1,|+3|,|+4|)
2wlrA   0   4  +1||+2   (+2,+1,|+3|,|+4|)
2wlrA   0   5  +1||+2   (+1,+5,+4,|+2|,|+3|)
2wlrA   1   5  +2|+1|+3   (|+3|,+2,|+4|,+5,+1)
2wlrA   0   5  +1||+2   (+3,+2,|+4|,|+5|,+1)
2wlrA   0   5  +1||+2   (+3,+2,|+4|,|+5|,+1)
2wm3A   0   7  +1||+2   (+7,+6,+5,+4,|+1|,|+2|,+3)
2wm3A   0   7  +1||+2   (+7,+6,+5,+4,+1,|+2|,|+3|)
2wm3A   2   7  +3|+2,+1|+4   (|+3|,+2,+1,|+4|,+5,+6,+7)
2wm3A   0   7  +1||+2   (+3,+2,+1,|+4|,|+5|,+6,+7)
2wm3A   0   7  +1||+2   (+3,+2,+1,+4,|+5|,|+6|,+7)
2wmyD   0   4  +1||+2   (+4,+3,|+1|,|+2|)
2wmyD   1   4  +2|+1|+3   (|+2|,+1,|+3|,+4)
2wmyD   0   4  +1||+2   (+2,+1,|+3|,|+4|)
2wnfA   0   7  +1||+2   (+7,+6,|+1|,|+2|,+3,+4,+5)
2wnfA   0   7  +1||+2   (+7,+6,+1,|+2|,|+3|,+4,+5)
2wnfA   0   7  +1||+2   (+7,+6,+1,+2,|+3|,|+4|,+5)
2wnfA   0   7  +1||+2   (+7,+6,+1,+2,+3,|+4|,|+5|)
2wnfA   4   7  +5|+4,+3,+2,+1|+6   (|+5|,+4,+3,+2,+1,|+6|,+7)
2wolA   0   6  +1||+2   (-2,+6,-1,+5,|+3|,|+4|)
2wolA   1   6  +2|+1|+3   (|+4|,+3,|+5|,-1,+6,-2)
2wolA   1   6  +2|-1|+3   (+4,+3,|+5|,-1,|+6|,-2)
2wp7A   3   6  +4|-3,+2,-1|+5   (-6,|+4|,-3,+2,-1,|+5|)
2wqkB   0   9  +1||+2   (-8,-9,+7,+6,+5,|+1|,|+2|,+4,-3)
2wqkB   2   9  +3|+2,+1|+4   (-3,|+4|,+2,+1,|+5|,+6,+7,-9,-8)
2wqkB   0   9  +1||+2   (-3,+4,+2,+1,|+5|,|+6|,+7,-9,-8)
2wqkB   0   9  +1||+2   (-3,+4,+2,+1,+5,|+6|,|+7|,-9,-8)
2wqkB   0   9  +1||+2   (|+8|,|+9|,-7,-6,-5,-1,-2,-4,+3)
2wshA   1   4  +1|-3|+2   (|+1|,-4,|+2|,-3)
2wshA   1   4  +2|-1|+3   (|+3|,-2,|+4|,-1)
2wteB   0   6  +1||+2   (-6,+5,+4,|+1|,|+2|,+3)
2wteB   0   6  +1||+2   (-6,+5,+4,+1,|+2|,|+3|)
2wteB   2   6  +3|+2,+1|+4   (|+3|,+2,+1,|+4|,+5,-6)
2wteB   0   6  +1||+2   (+3,+2,+1,|+4|,|+5|,-6)
2wtmD   0   8  +1||+2   (+8,+7,+6,+5,|+3|,|+4|,-2,+1)
2wtmD   1   8  +2|+1|+3   (+1,-2,|+4|,+3,|+5|,+6,+7,+8)
2wtmD   0   8  +1||+2   (+1,-2,+4,+3,|+5|,|+6|,+7,+8)
2wtmD   0   8  +1||+2   (+1,-2,+4,+3,+5,|+6|,|+7|,+8)
2wtmD   0   8  +1||+2   (+1,-2,+4,+3,+5,+6,|+7|,|+8|)
2wtpA   2   4  +1|-4,+3|+2   (|+1|,-4,+3,|+2|)
2wuqB   3   5  +2|-1,+5,-4|+3   (|+2|,-1,+5,-4,|+3|)
2wvbB   1   4  +1|-3|+2   (-4,|+1|,-3,|+2|)
2wvbB   1   4  +2|-1|+3   (-2,|+3|,-1,|+4|)
2wxfA   2   5  +2|-1,-4|+3   (|+2|,-1,-5,|+3|,-4)
2wyhB   1   3  +2|+1|+3   (|+2|,+1,|+3|)
2wyhB   1   4  +1|-3|+2   (-1,|+2|,-4,|+3|)
2wzbA   0   6  +1||+2   (+6,+5,|+1|,|+2|,+4,+3)
2wzbA   2   6  +3|+2,+1|+4   (+3,|+4|,+2,+1,|+5|,+6)
2wzbA   0   6  +1||+2   (+3,+4,+2,+1,|+5|,|+6|)
2wzbA   0   6  +1||+2   (+6,+5,+4,|+1|,|+2|,+3)
2wzbA   0   6  +1||+2   (+6,+5,+4,+1,|+2|,|+3|)
2wzbA   0   6  +1||+2   (+3,+2,+1,|+4|,|+5|,+6)
2wzbA   0   6  +1||+2   (+3,+2,+1,+4,|+5|,|+6|)
2wzbA   1   3  +2|-1|+3   (|+2|,-1,|+3|)
2x0dA   0   8  +1||+2   (+8,+7,+6,+5,|+1|,|+2|,+4,+3)
2x0dA   2   8  +3|+2,+1|+4   (+3,|+4|,+2,+1,|+5|,+6,+7,+8)
2x0dA   0   8  +1||+2   (+3,+4,+2,+1,|+5|,|+6|,+7,+8)
2x0dA   0   8  +1||+2   (+3,+4,+2,+1,+5,|+6|,|+7|,+8)
2x0dA   0   8  +1||+2   (+3,+4,+2,+1,+5,+6,|+7|,|+8|)
2x0dA   0   7  +1||+2   (+7,+6,+5,|+1|,|+2|,+4,-3)
2x0dA   2   7  +3|+2,+1|+4   (-3,|+4|,+2,+1,|+5|,+6,+7)
2x0dA   0   7  +1||+2   (-3,+4,+2,+1,|+5|,|+6|,+7)
2x0dA   0   7  +1||+2   (-3,+4,+2,+1,+5,|+6|,|+7|)
2x0qA   1   3  +2|-1|+3   (|+2|,-1,|+3|)
2x3gA   1   4  +1|-3|+2   (-4,|+1|,-3,|+2|)
2x3gA   1   4  +2|-1|+3   (-2,|+3|,-1,|+4|)
2x3jA   1   7  +1|-3|+2   (-1,+3,-4,|+5|,-7,|+6|,-2)
2x3jA   1   3  +2|-1|+3   (|+2|,-1,|+3|)
2x3lA   4   8  +1|-6,+5,+4,+3|+2   (|+1|,-7,+6,+5,+4,|+2|,+3,-8)
2x3lA   0   8  +1||+2   (+1,-7,+6,+5,+4,|+2|,|+3|,-8)
2x3lA   1   8  +2|+1|+3   (-8,|+3|,+2,|+4|,+5,+6,-7,+1)
2x3lA   0   8  +1||+2   (-8,+3,+2,|+4|,|+5|,+6,-7,+1)
2x3lA   0   8  +1||+2   (-8,+3,+2,+4,|+5|,|+6|,-7,+1)
2x49A   0   4  +1||+2   (+4,-3,|+1|,|+2|)
2x49A   1   4  +1|-3|+2   (-4,|+1|,-3,|+2|)
2x49A   0   4  +1||+2   (+4,|+1|,|+2|,+3)
2x49A   0   4  +1||+2   (+4,+1,|+2|,|+3|)
2x49A   2   4  +3|+2,+1|+4   (|+3|,+2,+1,|+4|)
2x4dA   0   6  +1||+2   (+6,+5,+4,|+1|,|+2|,+3)
2x4dA   0   6  +1||+2   (+3,+2,+1,|+4|,|+5|,+6)
2x4dA   0   4  +1||+2   (|+1|,|+2|,+3,+4)
2x4dA   0   4  +1||+2   (+1,|+2|,|+3|,+4)
2x4dA   0   4  +1||+2   (+1,+2,|+3|,|+4|)
2x4jA   3  10  +4|-3,+2,-1|+5   (-9,+8,-7,+6,-10,|+4|,-3,+2,-1,|+5|)
2x4jA   5  10  +5|-1,+2,-3,+4,-7|+6   (|+5|,-1,+2,-3,+4,-10,|+6|,-7,+8,-9)
2x4jA   3  10  +4|-3,+2,-1|+5   (|+9|,-8,+7,-6,|+10|,-4,+3,-2,+1,-5)
2x4lA   0   5  +1||+2   (+5,+4,|+1|,|+2|,+3)
2x4lA   0   5  +1||+2   (+3,+2,+1,|+4|,|+5|)
2x4lA   2   5  +3|-2,+1|+4   (|+3|,-2,+1,|+4|,+5)
2x4lA   0   5  +1||+2   (+3,-2,+1,|+4|,|+5|)
2x5fA   4   7  +1|-6,+5,+4,+3|+2   (|+1|,-7,+6,+5,+4,|+2|,+3)
2x5fA   0   7  +1||+2   (+1,-7,+6,+5,+4,|+2|,|+3|)
2x5fA   1   7  +2|+1|+3   (|+3|,+2,|+4|,+5,+6,-7,+1)
2x5fA   0   7  +1||+2   (+3,+2,|+4|,|+5|,+6,-7,+1)
2x5fA   0   7  +1||+2   (+3,+2,+4,|+5|,|+6|,-7,+1)
2x5nA   0   6  +1||+2   (+6,+5,+4,|+1|,|+2|,-3)
2x5nA   0   6  +1||+2   (-3,+2,+1,|+4|,|+5|,+6)
2x5nA   0   6  +1||+2   (-3,+2,+1,+4,|+5|,|+6|)
2x5rA   1   6  +2|-1|+3   (-1,+2,|+4|,-3,|+5|,-6)
2x5xA   0   8  +1||+2   (-8,+7,+6,+5,+4,|+2|,|+3|,-1)
2x5xA   1   8  +2|+1|+3   (-1,|+3|,+2,|+4|,+5,+6,+7,-8)
2x5xA   0   8  +1||+2   (-1,+3,+2,|+4|,|+5|,+6,+7,-8)
2x5xA   0   8  +1||+2   (-1,+3,+2,+4,|+5|,|+6|,+7,-8)
2x5xA   0   8  +1||+2   (-1,+3,+2,+4,+5,|+6|,|+7|,-8)
2x5yA   1   9  +2|-1|+3   (+6,+7,-8,|+4|,-3,|+5|,-9,+2,-1)
2x5yA   4   9  +3|-1,+2,-6,+5|+4   (-1,+2,-9,|+5|,-3,+4,-8,+7,|+6|)
2x5yA   0   9  +1||+2   (|+6|,|+7|,-8,+4,-3,+5,-9,+2,-1)
2x5yA   3   9  +4|-2,+1,-3|+5   (-6,-7,|+8|,-4,+3,-5,|+9|,-2,+1)
2x65B   0   3  +1||+2   (|+1|,|+2|,-3)
2x6rB   0   7  +1||+2   (+7,+6,+5,+4,|+2|,|+3|,-1)
2x6rB   1   7  +2|+1|+3   (-1,|+3|,+2,|+4|,+5,+6,+7)
2x6rB   0   7  +1||+2   (-1,+3,+2,|+4|,|+5|,+6,+7)
2x6rB   0   7  +1||+2   (-1,+3,+2,+4,|+5|,|+6|,+7)
2x6rB   0   7  +1||+2   (-1,+3,+2,+4,+5,|+6|,|+7|)
2x6rB   0   6  +1||+2   (+6,+5,+4,|+1|,|+2|,+3)
2x6rB   0   6  +1||+2   (+6,+5,+4,+1,|+2|,|+3|)
2x6rB   2   6  +3|+2,+1|+4   (|+3|,+2,+1,|+4|,+5,+6)
2x6rB   0   6  +1||+2   (+3,+2,+1,|+4|,|+5|,+6)
2x78A   2   5  +3|-2,+1|+4   (|+3|,-2,+1,|+4|,+5)
2x78A   0   5  +1||+2   (+3,-2,+1,|+4|,|+5|)
2x7qA   0   5  +1||+2   (+4,-5,+3,|+1|,|+2|)
2x7qA   1   5  +2|+1|+3   (|+2|,+1,|+3|,-5,+4)
2x7qA   1   5  +1|-3|+2   (+2,+1,|+3|,-5,|+4|)
2x7qA   0   5  +1||+2   (+5,-1,+4,|+2|,|+3|)
2x7qA   1   5  +2|+1|+3   (|+3|,+2,|+4|,-1,+5)
2x7qA   1   5  +2|-1|+3   (+3,+2,|+4|,-1,|+5|)
2x9qB   0   7  +1||+2   (+1,-2,+7,+6,|+3|,|+4|,+5)
2x9qB   0   7  +1||+2   (+1,-2,+7,+6,+3,|+4|,|+5|)
2x9qB   2   7  +3|+2,+1|+4   (|+5|,+4,+3,|+6|,+7,-2,+1)
2x9qB   0   7  +1||+2   (+5,+4,+3,|+6|,|+7|,-2,+1)
2xapC   0   3  +1||+2   (-1,|+2|,|+3|)
2xapC   0   7  +1||+2   (-6,|+1|,|+2|,+3,+4,+5,-7)
2xapC   0   7  +1||+2   (-6,+1,|+2|,|+3|,+4,+5,-7)
2xapC   0   7  +1||+2   (-6,+1,+2,|+3|,|+4|,+5,-7)
2xapC   0   7  +1||+2   (-6,+1,+2,+3,|+4|,|+5|,-7)
2xc8B   1   5  +2|-1|+3   (|+3|,-2,|+4|,-5,-1)
2xciC   0   7  +1||+2   (+7,+6,+5,+4,|+1|,|+2|,+3)
2xciC   0   7  +1||+2   (+3,+2,+1,|+4|,|+5|,+6,+7)
2xciC   0   7  +1||+2   (+3,+2,+1,+4,|+5|,|+6|,+7)
2xciC   0   7  +1||+2   (+3,+2,+1,+4,+5,|+6|,|+7|)
2xciC   0   7  +1||+2   (+7,+6,+5,|+1|,|+2|,+4,+3)
2xciC   1   7  +1|+3|+2   (+7,+6,+5,+1,|+2|,+4,|+3|)
2xciC   0   7  +1||+2   (|+3|,|+4|,+2,+1,+5,+6,+7)
2xciC   2   7  +3|+2,+1|+4   (+3,|+4|,+2,+1,|+5|,+6,+7)
2xciC   0   7  +1||+2   (+3,+4,+2,+1,|+5|,|+6|,+7)
2xciC   0   7  +1||+2   (+3,+4,+2,+1,+5,|+6|,|+7|)
2xdoD   0   5  +1||+2   (+5,+4,|+1|,|+2|,+3)
2xdoD   1   7  +2|-1|+3   (-2,+1,+4,-5,|+6|,-3,|+7|)
2xdwA   0   8  +1||+2   (+8,+7,+6,+5,|+3|,|+4|,-2,+1)
2xdwA   1   8  +2|+1|+3   (+1,-2,|+4|,+3,|+5|,+6,+7,+8)
2xdwA   0   8  +1||+2   (+1,-2,+4,+3,|+5|,|+6|,+7,+8)
2xdwA   0   8  +1||+2   (+1,-2,+4,+3,+5,|+6|,|+7|,+8)
2xdwA   0   8  +1||+2   (+1,-2,+4,+3,+5,+6,|+7|,|+8|)
2xe4A   0   8  +1||+2   (+8,+7,+6,+5,|+3|,|+4|,-2,+1)
2xe4A   1   8  +2|+1|+3   (+1,-2,|+4|,+3,|+5|,+6,+7,+8)
2xe4A   0   8  +1||+2   (+1,-2,+4,+3,|+5|,|+6|,+7,+8)
2xe4A   0   8  +1||+2   (+1,-2,+4,+3,+5,|+6|,|+7|,+8)
2xe4A   0   8  +1||+2   (+1,-2,+4,+3,+5,+6,|+7|,|+8|)
2xedC   0   4  +1||+2   (+4,+3,|+1|,|+2|)
2xedC   1   4  +2|+1|+3   (|+2|,+1,|+3|,+4)
2xedC   0   4  +1||+2   (+2,+1,|+3|,|+4|)
2xedC   0   4  +1||+2   (+4,+3,|+1|,|+2|)
2xedC   1   4  +2|+1|+3   (|+2|,+1,|+3|,+4)
2xepB   3   5  +2|-1,+5,-4|+3   (|+2|,-1,+5,-4,|+3|)
2xeuA   1   3  +2|-1|+3   (|+2|,-1,|+3|)
2xg5B   1   4  +1|-3|+2   (-1,|+2|,-4,|+3|)
2xhfB   3   7  +2|-1,+5,+4|+3   (|+2|,-1,+5,+4,|+3|,-6,+7)
2xhfB   0   7  +1||+2   (+7,-6,|+3|,|+4|,+5,-1,+2)
2xhfB   0   7  +1||+2   (+7,-6,+3,|+4|,|+5|,-1,+2)
2xhgA   0   5  +1||+2   (|+2|,|+3|,-4,+1,-5)
2xhgA   3   6  +1|-5,+4,+3|+2   (|+1|,-6,+5,+4,|+2|,-3)
2xi7C   0   4  +1||+2   (-1,|+2|,|+3|,-4)
2xijA   0   5  +1||+2   (+2,|+3|,|+4|,+5,+1)
2xijA   0   5  +1||+2   (+2,+3,|+4|,|+5|,+1)
2xijA   0   3  +1||+2   (|+1|,|+2|,+3)
2xijA   0   3  +1||+2   (+1,|+2|,|+3|)
2xijA   0   5  +1||+2   (+5,+4,+3,|+1|,|+2|)
2xijA   1   5  +2|+1|+3   (|+2|,+1,|+3|,+4,+5)
2xijA   0   5  +1||+2   (+2,+1,|+3|,|+4|,+5)
2xioA   0   3  +1||+2   (|+1|,|+2|,+3)
2xioA   0   3  +1||+2   (+1,|+2|,|+3|)
2xioA   0   5  +1||+2   (|+1|,|+2|,+3,+4,+5)
2xioA   0   5  +1||+2   (+1,|+2|,|+3|,+4,+5)
2xioA   0   5  +1||+2   (+1,+2,|+3|,|+4|,+5)
2xioA   0   5  +1||+2   (+1,+2,+3,|+4|,|+5|)
2xj4A   1   7  +1|+3|+2   (+7,+6,+5,|+1|,+4,|+2|,+3)
2xj4A   1   7  +2|+1|+3   (+3,+2,|+4|,+1,|+5|,+6,+7)
2xj4A   0   7  +1||+2   (+3,+2,+4,+1,|+5|,|+6|,+7)
2xj4A   0   7  +1||+2   (+3,+2,+4,+1,+5,|+6|,|+7|)
2xlkB   1   3  +1|-3|+2   (|+1|,-3,|+2|)
2xmjB   1   3  +1|-3|+2   (|+1|,-3,|+2|)
2xmoA   0   6  +1||+2   (-6,+5,-4,|+1|,|+2|,+3)
2xmoA   0   6  +1||+2   (-6,+5,-4,+1,|+2|,|+3|)
2xmoA   0   6  +1||+2   (-1,|+2|,|+3|,+4,+6,-5)
2xmoA   0   6  +1||+2   (-1,+2,|+3|,|+4|,+6,-5)
2xn6A   0   6  +1||+2   (+4,-5,+6,-3,|+1|,|+2|)
2xnqA   1   4  +1|-3|+2   (-4,|+1|,-3,|+2|)
2xnqA   1   4  +2|-1|+3   (-2,|+3|,-1,|+4|)
2xodA   0   5  +1||+2   (+5,+4,+3,|+1|,|+2|)
2xodA   1   5  +2|+1|+3   (|+2|,+1,|+3|,+4,+5)
2xodA   0   5  +1||+2   (+2,+1,|+3|,|+4|,+5)
2xodA   0   5  +1||+2   (+2,+1,+3,|+4|,|+5|)
2xqqC   1   4  +1|-3|+2   (|+2|,-4,|+3|,-1)
2xrwA   1   5  +1|-3|+2   (+1,-2,|+3|,-5,|+4|)
2xryA   0   6  +1||+2   (-1,+6,+5,|+2|,|+3|,+4)
2xryA   0   6  +1||+2   (-1,+6,+5,+2,|+3|,|+4|)
2xryA   2   6  +3|+2,+1|+4   (|+4|,+3,+2,|+5|,+6,-1)
2xryA   0   6  +1||+2   (+4,+3,+2,|+5|,|+6|,-1)
2xt2A   0   6  +1||+2   (+1,+2,+3,|+4|,|+5|,+6)
2xtpA   1   6  +2|+1|+3   (-2,|+3|,+1,|+4|,+5,+6)
2xtpA   0   6  +1||+2   (-2,+3,+1,|+4|,|+5|,+6)
2xtpA   0   6  +1||+2   (-2,+3,+1,+4,|+5|,|+6|)
2xtyA   0   6  +1||+2   (|+1|,|+2|,+3,+4,+5,+6)
2xtyA   0   6  +1||+2   (+1,|+2|,|+3|,+4,+5,+6)
2xtyA   0   6  +1||+2   (+1,+2,|+3|,|+4|,+5,+6)
2xtyA   0   6  +1||+2   (+1,+2,+3,|+4|,|+5|,+6)
2xtyA   0   6  +1||+2   (+1,+2,+3,+4,|+5|,|+6|)
2xvoD   2   6  +2|-1,-4|+3   (+5,-2,|+3|,-1,-6,|+4|)
2xvoD   4   6  +4|-6,-1,+3,-2|+5   (|+4|,-6,-1,+3,-2,|+5|)
2xvyA   0   4  +1||+2   (+4,+3,|+1|,|+2|)
2xvyA   1   4  +2|+1|+3   (|+2|,+1,|+3|,+4)
2xvyA   0   4  +1||+2   (+2,+1,|+3|,|+4|)
2xvyA   0   4  +1||+2   (+4,+3,|+1|,|+2|)
2xvyA   1   4  +2|+1|+3   (|+2|,+1,|+3|,+4)
2xvyA   0   4  +1||+2   (+2,+1,|+3|,|+4|)
2xw6C   0   5  +1||+2   (+5,+4,|+1|,|+2|,+3)
2xwsA   0   5  +1||+2   (-4,+5,+3,|+1|,|+2|)
2xwsA   1   5  +2|+1|+3   (|+2|,+1,|+3|,+5,-4)
2xwtC   0  11  +1||+2   (-1,|+2|,|+3|,+4,+5,+6,+7,+8,+9,+10,+11)
2xwtC   0  11  +1||+2   (-1,+2,|+3|,|+4|,+5,+6,+7,+8,+9,+10,+11)
2xwtC   0  11  +1||+2   (-1,+2,+3,|+4|,|+5|,+6,+7,+8,+9,+10,+11)
2xwtC   0  11  +1||+2   (-1,+2,+3,+4,|+5|,|+6|,+7,+8,+9,+10,+11)
2xwtC   0  11  +1||+2   (-1,+2,+3,+4,+5,|+6|,|+7|,+8,+9,+10,+11)
2xwtC   0  11  +1||+2   (-1,+2,+3,+4,+5,+6,|+7|,|+8|,+9,+10,+11)
2xwtC   0  11  +1||+2   (-1,+2,+3,+4,+5,+6,+7,|+8|,|+9|,+10,+11)
2xwtC   0  11  +1||+2   (-1,+2,+3,+4,+5,+6,+7,+8,|+9|,|+10|,+11)
2xwtC   0  11  +1||+2   (-1,+2,+3,+4,+5,+6,+7,+8,+9,|+10|,|+11|)
2xwvA   0   5  +1||+2   (+4,-5,+3,|+1|,|+2|)
2xwvA   1   5  +2|+1|+3   (|+2|,+1,|+3|,-5,+4)
2xwvA   1   5  +1|-3|+2   (+2,+1,|+3|,-5,|+4|)
2xwvA   0   6  +1||+2   (+6,+5,-1,+4,|+2|,|+3|)
2xwvA   1   6  +2|+1|+3   (|+3|,+2,|+4|,-1,+5,+6)
2xwvA   1   6  +2|-1|+3   (+3,+2,|+4|,-1,|+5|,+6)
2y1bA   2   4  +1|+3,-4|+2   (|+1|,+3,-4,|+2|)
2y1bA   1   4  +1|-3|+2   (|+2|,-4,|+3|,+1)
2y3mA   1   5  +1|-3|+2   (|+3|,-5,|+4|,-2,+1)
2y53A   0   7  +1||+2   (+7,+6,|+3|,|+4|,+5,-1,+2)
2y53A   0   7  +1||+2   (+7,+6,+3,|+4|,|+5|,-1,+2)
2y53A   2   7  +3|+2,+1|+4   (+2,-1,|+5|,+4,+3,|+6|,+7)
2y53A   0   7  +1||+2   (+2,-1,+5,+4,+3,|+6|,|+7|)
2y53A   0   7  +1||+2   (+7,+6,|+1|,|+2|,+5,+4,-3)
2y53A   0   7  +1||+2   (-3,|+4|,|+5|,+2,+1,+6,+7)
2y53A   2   7  +3|+2,+1|+4   (-3,+4,|+5|,+2,+1,|+6|,+7)
2y53A   0   7  +1||+2   (-3,+4,+5,+2,+1,|+6|,|+7|)
2y5pD   2   4  +2|-1,-4|+3   (|+2|,-1,-4,|+3|)
2y66A   0   5  +1||+2   (+5,+4,|+1|,|+2|,+3)
2y66A   0   5  +1||+2   (+5,+4,+1,|+2|,|+3|)
2y66A   2   5  +3|+2,+1|+4   (|+3|,+2,+1,|+4|,+5)
2y66A   1   9  +1|+3|+2   (+9,-8,+7,+6,+5,+4,|+1|,+3,|+2|)
2y66A   0   9  +1||+2   (|+2|,|+3|,+1,+4,+5,+6,+7,-8,+9)
2y66A   1   9  +2|+1|+3   (+2,|+3|,+1,|+4|,+5,+6,+7,-8,+9)
2y66A   0   9  +1||+2   (+2,+3,+1,|+4|,|+5|,+6,+7,-8,+9)
2y66A   0   9  +1||+2   (+2,+3,+1,+4,|+5|,|+6|,+7,-8,+9)
2y66A   0   9  +1||+2   (+2,+3,+1,+4,+5,|+6|,|+7|,-8,+9)
2y66A   1   6  +1|+3|+2   (-1,|+2|,+6,|+3|,+4,+5)
2y66A   0   6  +1||+2   (-1,+2,+6,|+3|,|+4|,+5)
2y66A   0   6  +1||+2   (-1,+2,+6,+3,|+4|,|+5|)
2y66A   2   6  +3|+2,+1|+4   (|+5|,+4,+3,|+6|,+2,-1)
2y6uA   0   8  +1||+2   (+8,+7,+6,+5,|+3|,|+4|,-2,+1)
2y6uA   1   8  +2|+1|+3   (+1,-2,|+4|,+3,|+5|,+6,+7,+8)
2y6uA   0   8  +1||+2   (+1,-2,+4,+3,|+5|,|+6|,+7,+8)
2y6uA   0   8  +1||+2   (+1,-2,+4,+3,+5,+6,|+7|,|+8|)
2y71A   0   5  +1||+2   (+5,+4,+3,|+1|,|+2|)
2y71A   1   5  +2|+1|+3   (|+2|,+1,|+3|,+4,+5)
2y71A   0   5  +1||+2   (+2,+1,|+3|,|+4|,+5)
2y71A   0   5  +1||+2   (+2,+1,+3,|+4|,|+5|)
2y7pA   0   5  +1||+2   (+4,-5,+3,|+1|,|+2|)
2y7pA   1   5  +2|+1|+3   (|+2|,+1,|+3|,-5,+4)
2y7pA   1   5  +1|-3|+2   (+2,+1,|+3|,-5,|+4|)
2y7pA   1   3  +2|-1|+3   (|+2|,-1,|+3|)
2y8gB   5   7  +4|-3,+2,-1,+7,-6|+5   (|+4|,-3,+2,-1,+7,-6,|+5|)
2yb1A   0   5  +1||+2   (+1,-2,|+3|,|+4|,+5)
2yb1A   0   5  +1||+2   (+1,-2,+3,|+4|,|+5|)
2yc3A   0   7  +1||+2   (+7,+5,-6,+4,|+1|,|+2|,+3)
2yc3A   0   7  +1||+2   (+7,+5,-6,+4,+1,|+2|,|+3|)
2yc3A   2   7  +3|+2,+1|+4   (|+3|,+2,+1,|+4|,-6,+5,+7)
2yc3A   1   7  +1|-3|+2   (+3,+2,+1,|+4|,-6,|+5|,+7)
2ycdA   0   4  +1||+2   (+4,-3,|+1|,|+2|)
2ychA   2   5  +3|-2,+1|+4   (|+3|,-2,+1,|+4|,+5)
2ychA   1   3  +1|-3|+2   (|+1|,-3,|+2|)
2ychA   2   5  +3|-2,+1|+4   (|+3|,-2,+1,|+4|,+5)
2ydyA   0   6  +1||+2   (+6,+5,+4,+3,|+1|,|+2|)
2ydyA   1   6  +2|+1|+3   (|+2|,+1,|+3|,+4,+5,+6)
2ydyA   0   6  +1||+2   (+2,+1,|+3|,|+4|,+5,+6)
2ydyA   0   6  +1||+2   (+2,+1,+3,|+4|,|+5|,+6)
2ydyA   0   6  +1||+2   (+2,+1,+3,+4,|+5|,|+6|)
2yeqB   0  10  +1||+2   (+10,-9,+8,-7,|+4|,|+5|,+6,+1,-2,+3)
2yeqB   0  10  +1||+2   (+10,-9,+8,-7,+4,|+5|,|+6|,+1,-2,+3)
2yeqB   0   8  +1||+2   (-1,|+2|,|+3|,+4,+6,-5,+8,-7)
2yeqB   0   8  +1||+2   (-1,+2,|+3|,|+4|,+6,-5,+8,-7)
2yfoA   0   8  +1||+2   (+8,|+1|,|+2|,+3,+4,+5,+6,+7)
2yfoA   0   8  +1||+2   (+8,+1,|+2|,|+3|,+4,+5,+6,+7)
2yfoA   0   8  +1||+2   (+8,+1,+2,|+3|,|+4|,+5,+6,+7)
2yfoA   0   8  +1||+2   (+8,+1,+2,+3,|+4|,|+5|,+6,+7)
2yfoA   1   6  +1|-3|+2   (+1,-2,|+3|,-6,|+4|,-5)
2yfoA   1   6  +2|-1|+3   (|+5|,-4,|+6|,-3,+2,-1)
2yh5A   3   6  +1|-5,+4,-3|+2   (-1,|+2|,-6,+5,-4,|+3|)
2yh6C   3   5  +1|-5,+4,-3|+2   (|+1|,-5,+4,-3,|+2|)
2yhaA   0   4  +1||+2   (+4,+3,|+1|,|+2|)
2yhaA   1   4  +2|+1|+3   (|+2|,+1,|+3|,+4)
2yhaA   0   4  +1||+2   (+2,+1,|+3|,|+4|)
2yhaA   2   6  +3|-2,+1|+4   (|+3|,-2,+1,|+4|,+5,-6)
2yhaA   0   6  +1||+2   (+3,-2,+1,|+4|,|+5|,-6)
2yhgA   0   8  +1||+2   (-7,+8,+6,+5,+4,|+1|,|+2|,+3)
2yhgA   0   8  +1||+2   (-7,+8,+6,+5,+4,+1,|+2|,|+3|)
2yhgA   2   8  +3|+2,+1|+4   (|+3|,+2,+1,|+4|,+5,+6,+8,-7)
2yhgA   0   8  +1||+2   (+3,+2,+1,|+4|,|+5|,+6,+8,-7)
2yhgA   0   8  +1||+2   (+3,+2,+1,+4,|+5|,|+6|,+8,-7)
2yicA   1   8  +2|+1|+3   (-3,|+4|,+2,|+5|,+6,+8,+7,-1)
2yicA   0   8  +1||+2   (-3,+4,+2,|+5|,|+6|,+8,+7,-1)
2yicA   1   8  +1|+3|+2   (-3,+4,+2,+5,|+6|,+8,|+7|,-1)
2yicA   0   8  +1||+2   (-1,|+7|,|+8|,+6,+5,+2,+4,-3)
2yicA   0   7  +1||+2   (-7,+5,+6,+4,+3,|+1|,|+2|)
2yicA   1   7  +2|+1|+3   (|+2|,+1,|+3|,+4,+6,+5,-7)
2yicA   0   7  +1||+2   (+2,+1,|+3|,|+4|,+6,+5,-7)
2yicA   1   7  +1|+3|+2   (+2,+1,+3,|+4|,+6,|+5|,-7)
2yicA   0   7  +1||+2   (-7,|+5|,|+6|,+4,+3,+1,+2)
2yicA   0   5  +1||+2   (+5,+4,|+2|,|+3|,-1)
2yicA   0   5  +1||+2   (-1,+3,+2,|+4|,|+5|)
2yijB   0   7  +1||+2   (+1,-2,|+3|,|+4|,+5,+6,+7)
2yijB   0   7  +1||+2   (+1,-2,+3,|+4|,|+5|,+6,+7)
2yijB   0   7  +1||+2   (+1,-2,+3,+4,|+5|,|+6|,+7)
2yijB   0   7  +1||+2   (+1,-2,+3,+4,+5,|+6|,|+7|)
2yilE   1   4  +1|-3|+2   (|+1|,-3,|+2|,-4)
2yilE   1   4  +2|-1|+3   (-1,|+3|,-2,|+4|)
2yilE   1   3  +1|-3|+2   (|+1|,-3,|+2|)
2yimB   0   6  +1||+2   (+6,+5,+4,|+1|,|+2|,+3)
2yimB   0   6  +1||+2   (+6,+5,+4,+1,|+2|,|+3|)
2yimB   2   6  +3|+2,+1|+4   (|+3|,+2,+1,|+4|,+5,+6)
2yimB   0   6  +1||+2   (+3,+2,+1,|+4|,|+5|,+6)
2yimB   0   6  +1||+2   (+3,+2,+1,+4,|+5|,|+6|)
2yizC   1   3  +1|-3|+2   (|+1|,-3,|+2|)
2yj3A   0   7  +1||+2   (+4,+3,+2,|+5|,|+6|,+7,-1)
2yj3A   0   7  +1||+2   (+4,+3,+2,+5,|+6|,|+7|,-1)
2yjgB   0   6  +1||+2   (+1,+6,|+2|,|+3|,+4,+5)
2yjgB   0   6  +1||+2   (+1,+6,+2,|+3|,|+4|,+5)
2yjgB   0   6  +1||+2   (-6,+5,+4,|+1|,|+2|,+3)
2yjgB   0   6  +1||+2   (-6,+5,+4,+1,|+2|,|+3|)
2yjgB   2   6  +3|+2,+1|+4   (|+3|,+2,+1,|+4|,+5,-6)
2yjgB   0   6  +1||+2   (+3,+2,+1,|+4|,|+5|,-6)
2yk4A   0   3  +1||+2   (|+1|,|+2|,+3)
2yk4A   0   3  +1||+2   (+1,|+2|,|+3|)
2yk4A   0   4  +1||+2   (|+1|,|+2|,+3,+4)
2yk4A   0   4  +1||+2   (+1,|+2|,|+3|,+4)
2yk4A   0   4  +1||+2   (+1,+2,|+3|,|+4|)
2yk4A   0   6  +1||+2   (+6,+5,+4,|+1|,|+2|,+3)
2yk4A   0   6  +1||+2   (+3,+2,+1,|+4|,|+5|,+6)
2yk4A   0   6  +1||+2   (+3,+2,+1,+4,|+5|,|+6|)
2ykfA   3   5  +2|-1,+5,-4|+3   (|+2|,-1,+5,-4,|+3|)
2ylnA   0   5  +1||+2   (+4,-5,+3,|+1|,|+2|)
2ylnA   0   5  +1||+2   (+5,-1,+4,|+2|,|+3|)
2ylnA   1   5  +2|+1|+3   (|+3|,+2,|+4|,-1,+5)
2ylnA   1   5  +2|-1|+3   (+3,+2,|+4|,-1,|+5|)
2ymvA   1   5  +1|-3|+2   (-5,-1,|+2|,-4,|+3|)
2ymvA   1   4  +1|-3|+2   (-1,|+2|,-4,|+3|)
2yn0A   1   6  +1|+3|+2   (+6,-5,|+1|,+4,|+2|,+3)
2yn0A   0   6  +1||+2   (+6,-5,+1,+4,|+2|,|+3|)
2yn0A   1   6  +2|+1|+3   (|+3|,+2,|+4|,+1,-5,+6)
2ynmC   0   7  +1||+2   (+7,+6,|+3|,|+4|,+5,+2,-1)
2ynmC   0   7  +1||+2   (+7,+6,+3,|+4|,|+5|,+2,-1)
2ynmC   2   7  +3|+2,+1|+4   (-1,+2,|+5|,+4,+3,|+6|,+7)
2ynmC   0   7  +1||+2   (-1,+2,+5,+4,+3,|+6|,|+7|)
2ynmC   0   4  +1||+2   (+4,+3,|+1|,|+2|)
2ynmC   1   4  +2|+1|+3   (|+2|,+1,|+3|,+4)
2ynmC   0   4  +1||+2   (+2,+1,|+3|,|+4|)
2ynmC   0   4  +1||+2   (+4,+3,|+1|,|+2|)
2ynmC   1   4  +2|+1|+3   (|+2|,+1,|+3|,+4)
2ynmD   0   4  +1||+2   (+4,+3,|+1|,|+2|)
2ynmD   1   4  +2|+1|+3   (|+2|,+1,|+3|,+4)
2ynmD   0   4  +1||+2   (+2,+1,|+3|,|+4|)
2ynmD   0   3  +1||+2   (+3,|+1|,|+2|)
2ynmD   1   3  +2|+1|+3   (|+2|,+1,|+3|)
2ynmD   0   5  +1||+2   (+5,+4,|+1|,|+2|,+3)
2ynmD   0   5  +1||+2   (+3,+2,+1,|+4|,|+5|)
2yopC   1   5  +2|-1|+3   (|+2|,-1,|+3|,-4,+5)
2yqzB   0   7  +1||+2   (+6,-7,+5,+4,|+1|,|+2|,+3)
2yqzB   0   7  +1||+2   (+6,-7,+5,+4,+1,|+2|,|+3|)
2yqzB   2   7  +3|+2,+1|+4   (|+3|,+2,+1,|+4|,+5,-7,+6)
2yqzB   0   7  +1||+2   (+3,+2,+1,|+4|,|+5|,-7,+6)
2yqzB   1   7  +1|-3|+2   (+3,+2,+1,+4,|+5|,-7,|+6|)
2yv4A   1   5  +1|+3|+2   (+5,|+1|,+4,|+2|,+3)
2yv4A   0   5  +1||+2   (+5,+1,+4,|+2|,|+3|)
2yv4A   1   5  +2|+1|+3   (|+3|,+2,|+4|,+1,+5)
2yv4A   1   5  +2|+1|+3   (+3,+2,|+4|,+1,|+5|)
2yvqA   0   5  +1||+2   (+5,+4,|+1|,|+2|,+3)
2yvqA   0   5  +1||+2   (+5,+4,+1,|+2|,|+3|)
2yvqA   2   5  +3|+2,+1|+4   (|+3|,+2,+1,|+4|,+5)
2yvsB   1   5  +1|-3|+2   (-1,|+2|,-5,|+3|,-4)
2yvsB   1   5  +2|-1|+3   (|+4|,-3,|+5|,-2,+1)
2yvsB   1   7  +1|-3|+2   (-4,|+1|,-3,|+2|,-6,+7,-5)
2yvtA   0   6  +1||+2   (+6,-5,|+1|,|+2|,+3,+4)
2yvtA   0   6  +1||+2   (+6,-5,+1,|+2|,|+3|,+4)
2yvtA   0   6  +1||+2   (+6,-5,+1,+2,|+3|,|+4|)
2yvtA   0   6  +1||+2   (-1,|+2|,|+3|,+4,+6,-5)
2yvtA   0   6  +1||+2   (-1,+2,|+3|,|+4|,+6,-5)
2ywlB   0   5  +1||+2   (+5,+4,|+1|,|+2|,+3)
2ywlB   0   5  +1||+2   (+5,+4,+1,|+2|,|+3|)
2ywlB   0   5  +1||+2   (+3,+2,+1,|+4|,|+5|)
2ywvB   1   5  +1|-3|+2   (+1,-2,|+3|,-5,|+4|)
2ywvB   1   3  +2|-1|+3   (|+2|,-1,|+3|)
2yxnA   0   5  +1||+2   (+5,+4,|+1|,|+2|,+3)
2yxnA   0   5  +1||+2   (+5,+4,+1,|+2|,|+3|)
2yxnA   2   5  +3|+2,+1|+4   (|+3|,+2,+1,|+4|,+5)
2yxnA   0   5  +1||+2   (+3,+2,+1,|+4|,|+5|)
2yxoA   0   3  +1||+2   (+1,|+2|,|+3|)
2yxoA   0   5  +1||+2   (|+1|,|+2|,+3,+4,+5)
2yxoA   0   5  +1||+2   (+1,+2,+3,|+4|,|+5|)
2yy3B   1   4  +1|-3|+2   (-4,|+1|,-3,|+2|)
2yy3B   1   4  +2|-1|+3   (-2,|+3|,-1,|+4|)
2yy8B   0   7  +1||+2   (+5,+7,+4,+6,|+1|,|+2|,+3)
2yy8B   0   7  +1||+2   (+5,+7,+4,+6,+1,|+2|,|+3|)
2yy8B   3   7  +3|+2,+1,+5|+4   (|+3|,+2,+1,+6,|+4|,+7,+5)
2yy8B   1   7  +2|+1|+3   (+3,+2,+1,|+6|,+4,|+7|,+5)
2yysB   0   8  +1||+2   (+8,+7,+6,+5,|+3|,|+4|,-2,+1)
2yysB   1   8  +2|+1|+3   (+1,-2,|+4|,+3,|+5|,+6,+7,+8)
2yysB   0   8  +1||+2   (+1,-2,+4,+3,|+5|,|+6|,+7,+8)
2yysB   0   8  +1||+2   (+1,-2,+4,+3,+5,|+6|,|+7|,+8)
2yysB   0   8  +1||+2   (+1,-2,+4,+3,+5,+6,|+7|,|+8|)
2yyyB   0   7  +1||+2   (+6,+7,+5,+4,|+1|,|+2|,+3)
2yyyB   0   7  +1||+2   (+6,+7,+5,+4,+1,|+2|,|+3|)
2yyyB   2   7  +3|+2,+1|+4   (|+3|,+2,+1,|+4|,+5,+7,+6)
2yyyB   0   7  +1||+2   (+3,+2,+1,|+4|,|+5|,+7,+6)
2yyyB   1   7  +1|+3|+2   (+3,+2,+1,+4,|+5|,+7,|+6|)
2yyyB   0   7  +1||+2   (|+6|,|+7|,+5,+4,+1,+2,+3)
2yyyB   2   7  +1|-4,+3|+2   (+2,-3,-1,|+4|,-7,+6,|+5|)
2yyyB   0   7  +1||+2   (|+5|,|+6|,-7,+4,-1,-3,+2)
2yziB   0   3  +1||+2   (|+1|,|+2|,-3)
2yzjC   1   5  +2|-1|+3   (|+2|,-1,|+3|,-5,+4)
2yzyA   9  12  +6|-5,+4,-3,+2,-1,+11,-10,+9,-8|+7   (+12,|+6|,-5,+4,-3,+2,-1,+11,-10,+9,-8,|+7|)
2yzyA   6  12  +7|-1,+2,-3,+4,-5,+6|+8   (+7,-8,+9,-10,|+11|,-1,+2,-3,+4,-5,+6,|+12|)
2z08A   0   5  +1||+2   (+5,+4,|+1|,|+2|,+3)
2z08A   0   5  +1||+2   (+5,+4,+1,|+2|,|+3|)
2z08A   2   5  +3|+2,+1|+4   (|+3|,+2,+1,|+4|,+5)
2z08A   0   5  +1||+2   (+3,+2,+1,|+4|,|+5|)
2z0jF   1  10  +1|+3|+2   (+8,|+1|,+7,|+2|,+6,-9,+10,-3,-5,-4)
2z0jF   1  10  +1|+3|+2   (-8,-1,-7,-2,-6,+9,-10,|+3|,+5,|+4|)
2z0jF   0  10  +1||+2   (|+4|,|+5|,+3,-10,+9,-6,-2,-7,-1,-8)
2z0jF   1  10  +2|+1|+3   (-4,-5,-3,+10,-9,|+6|,+2,|+7|,+1,+8)
2z0rL   0   4  +1||+2   (-1,|+2|,|+3|,-4)
2z1dB   0   5  +1||+2   (+5,+4,+3,|+1|,|+2|)
2z1dB   0   5  +1||+2   (+2,+1,|+3|,|+4|,+5)
2z1dB   0   5  +1||+2   (+2,+1,+3,|+4|,|+5|)
2z1dB   0   4  +1||+2   (+4,+3,|+1|,|+2|)
2z1dB   1   4  +2|+1|+3   (|+2|,+1,|+3|,+4)
2z1dB   0   4  +1||+2   (+2,+1,|+3|,|+4|)
2z26B   0   3  +1||+2   (|+1|,|+2|,+3)
2z26B   0   3  +1||+2   (+1,|+2|,|+3|)
2z26B   0   6  +1||+2   (+1,|+2|,|+3|,+4,+5,+6)
2z26B   0   6  +1||+2   (+1,+2,|+3|,|+4|,+5,+6)
2z26B   0   6  +1||+2   (+1,+2,+3,|+4|,|+5|,+6)
2z30B   1   4  +1|-3|+2   (-4,|+1|,-3,|+2|)
2z30B   1   4  +2|-1|+3   (-2,|+3|,-1,|+4|)
2z51A   0   3  +1||+2   (-1,|+2|,|+3|)
2z51A   0   3  +1||+2   (-1,|+2|,|+3|)
2z5bA   1   6  +2|-1|+3   (|+5|,-4,|+6|,+3,-2,+1)
2z5bB   1   6  +2|-1|+3   (|+5|,-4,|+6|,+3,-2,+1)
2z5eA   1   6  +2|-1|+3   (|+5|,-4,|+6|,+3,-2,+1)
2z6rA   1   5  +1|+3|+2   (+5,|+1|,+4,|+2|,+3)
2z6rA   1   5  +2|+1|+3   (+3,+2,|+4|,+1,|+5|)
2z6rA   0   5  +1||+2   (|+1|,|+2|,-5,+3,-4)
2z6rA   1   5  +1|-3|+2   (+1,|+2|,-5,|+3|,-4)
2z6rA   1   5  +2|-1|+3   (|+4|,-3,|+5|,-2,-1)
2z72A   0   6  +1||+2   (-1,-2,|+3|,|+4|,+6,-5)
2z72A   0   7  +1||+2   (+7,-6,+5,-4,|+1|,|+2|,+3)
2z72A   0   7  +1||+2   (+7,-6,+5,-4,+1,|+2|,|+3|)
2z8fB   0   5  +1||+2   (+4,-5,+3,|+1|,|+2|)
2z8fB   1   5  +2|+1|+3   (|+2|,+1,|+3|,-5,+4)
2z8fB   1   5  +1|-3|+2   (+2,+1,|+3|,-5,|+4|)
2z8fB   1   3  +2|-1|+3   (|+2|,-1,|+3|)
2z98A   0   5  +1||+2   (+5,+4,+3,|+1|,|+2|)
2z98A   1   5  +2|+1|+3   (|+2|,+1,|+3|,+4,+5)
2z98A   0   5  +1||+2   (+2,+1,|+3|,|+4|,+5)
2z98A   0   5  +1||+2   (+2,+1,+3,|+4|,|+5|)
2z9wB   4   7  +1|-6,+5,+4,+3|+2   (|+1|,-7,+6,+5,+4,|+2|,+3)
2z9wB   0   7  +1||+2   (+1,-7,+6,+5,+4,|+2|,|+3|)
2z9wB   1   7  +2|+1|+3   (|+3|,+2,|+4|,+5,+6,-7,+1)
2z9wB   0   7  +1||+2   (+3,+2,|+4|,|+5|,+6,-7,+1)
2z9wB   0   7  +1||+2   (+3,+2,+4,|+5|,|+6|,-7,+1)
2za4D   0   3  +1||+2   (|+1|,|+2|,+3)
2za4D   0   3  +1||+2   (+1,|+2|,|+3|)
2zayA   0   5  +1||+2   (+5,+4,+3,|+1|,|+2|)
2zayA   1   5  +2|+1|+3   (|+2|,+1,|+3|,+4,+5)
2zayA   0   5  +1||+2   (+2,+1,|+3|,|+4|,+5)
2zayA   0   5  +1||+2   (+2,+1,+3,|+4|,|+5|)
2zb4A   0   5  +1||+2   (+5,+4,|+1|,|+2|,+3)
2zb4A   0   5  +1||+2   (+5,+4,+1,|+2|,|+3|)
2zb4A   2   5  +3|+2,+1|+4   (|+3|,+2,+1,|+4|,+5)
2zb4A   0   5  +1||+2   (+3,+2,+1,|+4|,|+5|)
2zdpB   1   4  +1|-3|+2   (-4,|+1|,-3,|+2|)
2zdpB   1   4  +2|-1|+3   (-2,|+3|,-1,|+4|)
2ze3A   0   9  +1||+2   (+2,|+3|,|+4|,+5,+6,+7,+8,+9,+1)
2ze3A   0   9  +1||+2   (+2,+3,|+4|,|+5|,+6,+7,+8,+9,+1)
2ze3A   0   9  +1||+2   (+2,+3,+4,|+5|,|+6|,+7,+8,+9,+1)
2ze3A   0   9  +1||+2   (+2,+3,+4,+5,|+6|,|+7|,+8,+9,+1)
2ze3A   0   9  +1||+2   (+2,+3,+4,+5,+6,|+7|,|+8|,+9,+1)
2ze3A   0   9  +1||+2   (+2,+3,+4,+5,+6,+7,|+8|,|+9|,+1)
2ze7A   1   5  +1|+3|+2   (+5,|+1|,+4,|+2|,+3)
2ze7A   1   5  +2|+1|+3   (+3,+2,|+4|,+1,|+5|)
2zejB   0   3  +1||+2   (|+1|,|+2|,+3)
2zejB   0   3  +1||+2   (+1,|+2|,|+3|)
2zfdB   3   5  +1|-5,+4,-3|+2   (|+1|,-5,+4,-3,|+2|)
2zfuB   0   7  +1||+2   (+6,-7,+5,+4,|+1|,|+2|,+3)
2zfuB   0   7  +1||+2   (+3,+2,+1,|+4|,|+5|,-7,+6)
2zfuB   1   7  +1|-3|+2   (+3,+2,+1,+4,|+5|,-7,|+6|)
2zfyA   2   6  +1|-4,+3|+2   (-1,|+2|,-6,+5,|+3|,-4)
2zg6B   0   5  +1||+2   (+5,+4,|+1|,|+2|,+3)
2zg6B   0   5  +1||+2   (+5,+4,+1,|+2|,|+3|)
2zg6B   2   5  +3|+2,+1|+4   (|+3|,+2,+1,|+4|,+5)
2zg6B   0   5  +1||+2   (+3,+2,+1,|+4|,|+5|)
2zgyB   2   5  +3|-2,+1|+4   (|+3|,-2,+1,|+4|,+5)
2zkmX   5   7  +4|-3,+2,-1,+7,-6|+5   (|+4|,-3,+2,-1,+7,-6,|+5|)
2zkmX   0   5  +1||+2   (+3,-2,+1,|+4|,|+5|)
2zkmX   0   4  +1||+2   (+1,|+2|,|+3|,+4)
2zktA   2   8  +1|+3,-4|+2   (+4,+3,+5,|+1|,+6,-7,|+2|,+8)
2zktA   0   8  +1||+2   (+8,+2,-7,+6,+1,+5,|+3|,|+4|)
2zktA   1   8  +2|+1|+3   (|+4|,+3,|+5|,+1,+6,-7,+2,+8)
2zktA   1   8  +2|+1|+3   (+4,+3,|+5|,+1,|+6|,-7,+2,+8)
2zktA   1   4  +1|-3|+2   (-4,|+1|,-3,|+2|)
2zktA   1   4  +2|-1|+3   (-2,|+3|,-1,|+4|)
2zogA   1   8  +2|+1|+3   (+1,-2,|+4|,+3,|+5|,+8,-6,-7)
2zogA   1   4  +1|-3|+2   (-4,|+1|,-3,|+2|)
2zogA   1   4  +2|-1|+3   (-2,|+3|,-1,|+4|)
2zosB   0   9  +1||+2   (+9,+8,+7,|+1|,|+2|,+3,-4,+6,-5)
2zosB   0   9  +1||+2   (+9,+8,+7,+1,|+2|,|+3|,-4,+6,-5)
2zosB   1   9  +1|-3|+2   (-9,-8,-7,-1,-2,-3,|+4|,-6,|+5|)
2zosB   0   9  +1||+2   (-5,+6,-4,+3,+2,+1,|+7|,|+8|,+9)
2zosB   0   9  +1||+2   (-5,+6,-4,+3,+2,+1,+7,|+8|,|+9|)
2zosB   1   3  +1|-3|+2   (|+1|,-3,|+2|)
2zpaB   2   5  +1|+4,+3|+2   (+5,|+1|,+4,+3,|+2|)
2zpaB   0   5  +1||+2   (|+2|,|+3|,+4,+1,+5)
2zpaB   0   5  +1||+2   (+2,|+3|,|+4|,+1,+5)
2zpaB   1   5  +2|+1|+3   (+2,+3,|+4|,+1,|+5|)
2zpaB   0   5  +1||+2   (+2,|+3|,|+4|,+1,+5)
2zpaB   1   5  +2|+1|+3   (+2,+3,|+4|,+1,|+5|)
2zpaB   0   7  +1||+2   (-1,+2,-3,|+4|,|+5|,-7,+6)
2zpaB   1   7  +1|-3|+2   (-1,+2,-3,+4,|+5|,-7,|+6|)
2zptX   0   4  +1||+2   (+4,+3,|+1|,|+2|)
2zptX   1   4  +2|+1|+3   (|+2|,+1,|+3|,+4)
2zptX   0   4  +1||+2   (+2,+1,|+3|,|+4|)
2zq0A   0   4  +1||+2   (+4,|+1|,|+2|,+3)
2zq0A   0   4  +1||+2   (|+1|,|+2|,+3,+4)
2zq0A   0   4  +1||+2   (+1,|+2|,|+3|,+4)
2zq0A   0   4  +1||+2   (+1,+2,|+3|,|+4|)
2zq0A   1   6  +1|-3|+2   (+1,-2,|+3|,-6,|+4|,-5)
2zq0A   1   6  +2|-1|+3   (|+5|,-4,|+6|,-3,+2,-1)
2zq5A   1   5  +2|+1|+3   (+2,|+3|,+1,|+4|,+5)
2zq5A   0   5  +1||+2   (+2,+3,+1,|+4|,|+5|)
2zsjC   0   6  +1||+2   (-1,+2,+6,|+3|,|+4|,+5)
2zsjC   0   6  +1||+2   (-1,+2,+6,+3,|+4|,|+5|)
2zsjC   2   6  +3|+2,+1|+4   (|+5|,+4,+3,|+6|,+2,-1)
2zsjC   0   4  +1||+2   (+4,|+1|,|+2|,+3)
2zsjC   0   4  +1||+2   (+4,+1,|+2|,|+3|)
2zt5A   4   9  +1|-6,+5,-4,+3|+2   (-1,-2,|+3|,-9,+8,-7,+6,|+4|,-5)
2zt5A   0   5  +1||+2   (+5,-4,+3,|+1|,|+2|)
2zt5A   1   5  +2|+1|+3   (|+2|,+1,|+3|,-4,+5)
2zu0C   0   6  +1||+2   (|+2|,|+3|,+4,+1,+5,-6)
2zu0C   0   6  +1||+2   (+2,|+3|,|+4|,+1,+5,-6)
2zu0C   1   6  +2|+1|+3   (+2,+3,|+4|,+1,|+5|,-6)
2zuvB   0   7  +1||+2   (+5,-6,+7,+4,+3,|+1|,|+2|)
2zuvB   1   7  +2|+1|+3   (|+2|,+1,|+3|,+4,+7,-6,+5)
2zuvB   0   7  +1||+2   (+2,+1,|+3|,|+4|,+7,-6,+5)
2zuvB   2   7  +1|+4,-3|+2   (+2,+1,+3,|+4|,+7,-6,|+5|)
2zvyB   1   5  +1|-3|+2   (-1,|+2|,-5,|+3|,+4)
2zvyB   0   5  +1||+2   (-1,+2,-5,|+3|,|+4|)
2zw2A   1   3  +2|-1|+3   (|+2|,-1,|+3|)
2zw5B   0   8  +1||+2   (+1,-2,+3,-4,|+5|,|+6|,-8,+7)
2zw5B   1   8  +1|-3|+2   (+1,-2,+3,-4,+5,|+6|,-8,|+7|)
2zwaB   0   8  +1||+2   (+7,-8,+6,+5,|+1|,|+2|,+4,-3)
2zwaB   2   8  +3|+2,+1|+4   (-3,|+4|,+2,+1,|+5|,+6,-8,+7)
2zwaB   0   8  +1||+2   (-3,+4,+2,+1,|+5|,|+6|,-8,+7)
2zwaB   1   8  +1|-3|+2   (-3,+4,+2,+1,+5,|+6|,-8,|+7|)
2zxrA   0   3  +1||+2   (+3,|+1|,|+2|)
2zxrA   1   3  +2|+1|+3   (|+2|,+1,|+3|)
2zxrA   0   5  +1||+2   (|+1|,|+2|,-3,+5,-4)
2zxrA   1   5  +1|-3|+2   (-1,-2,|+3|,-5,|+4|)
2zxrA   4   6  +1|-5,+6,+4,-3|+2   (|+1|,-5,+6,+4,-3,|+2|)
2zy4D   4   7  +1|-6,+5,+4,+3|+2   (|+1|,-7,+6,+5,+4,|+2|,+3)
2zy4D   0   7  +1||+2   (+1,-7,+6,+5,+4,|+2|,|+3|)
2zy4D   1   7  +2|+1|+3   (|+3|,+2,|+4|,+5,+6,-7,+1)
2zy4D   0   7  +1||+2   (+3,+2,|+4|,|+5|,+6,-7,+1)
2zy4D   0   7  +1||+2   (+3,+2,+4,|+5|,|+6|,-7,+1)
2zyrB   0   6  +1||+2   (+6,+5,+4,+3,|+1|,|+2|)
2zyrB   1   6  +2|+1|+3   (|+2|,+1,|+3|,+4,+5,+6)
2zyrB   0   6  +1||+2   (+2,+1,|+3|,|+4|,+5,+6)
2zyrB   0   6  +1||+2   (+2,+1,+3,|+4|,|+5|,+6)
2zyrB   0   6  +1||+2   (+2,+1,+3,+4,|+5|,|+6|)
2zyrB   0   8  +1||+2   (+2,-1,+3,-4,-8,-5,|+6|,|+7|)
3a09A   0   6  +1||+2   (+6,+4,-5,+3,|+1|,|+2|)
3a09A   1   6  +2|+1|+3   (|+2|,+1,|+3|,-5,+4,+6)
3a09A   1   6  +1|-3|+2   (+2,+1,|+3|,-5,|+4|,+6)
3a09A   1   3  +2|-1|+3   (|+2|,-1,|+3|)
3a0sA   3   5  +2|-1,+5,-4|+3   (|+2|,-1,+5,-4,|+3|)
3a0yB   0   5  +1||+2   (|+1|,|+2|,-3,+5,-4)
3a0yB   1   5  +1|-3|+2   (-1,-2,|+3|,-5,|+4|)
3a16C   1  12  +1|-3|+2   (+6,-7,+12,-4,|+1|,-3,|+2|,-9,+10,-8,+11,-5)
3a16C   1  12  +2|-1|+3   (+5,-11,+8,-10,+9,-2,|+3|,-1,|+4|,-12,+7,-6)
3a16C   7  12  +4|-1,+3,-2,+7,-8,+6,-9|+5   (-6,+7,-12,|+4|,-1,+3,-2,+9,-10,+8,-11,|+5|)
3a16C   7  12  +5|-9,+4,-1,+3,-2,+7,-8|+6   (-6,|+7|,-12,+4,-1,+3,-2,+9,-10,|+8|,-11,+5)
3a16C   1  12  +1|-3|+2   (+5,-11,|+8|,-10,|+9|,-2,+3,-1,+4,-12,+7,-6)
3a16C   1  12  +2|-1|+3   (+6,-7,+12,-4,+1,-3,+2,-9,|+10|,-8,|+11|,-5)
3a16C   7  12  +8|-5,+7,-6,+2,-3,+1,-4|+9   (-5,|+11|,-8,+10,-9,+2,-3,+1,-4,|+12|,-7,+6)
3a1fA   0   6  +1||+2   (+6,+5,|+1|,|+2|,+3,+4)
3a1fA   0   6  +1||+2   (+6,+5,+1,|+2|,|+3|,+4)
3a1fA   0   6  +1||+2   (+4,+3,+2,+1,|+5|,|+6|)
3a2eA   3   5  +1|-4,+5,-3|+2   (|+1|,-4,+5,-3,|+2|)
3a2eA   1   5  +1|-3|+2   (-2,|+3|,-5,|+4|,-1)
3a2zA   1   9  +1|-3|+2   (+1,-2,|+3|,-9,|+4|,-5,+6,-7,+8)
3a4mA   1   5  +1|+3|+2   (+5,+4,|+1|,+3,|+2|)
3a4mA   0   5  +1||+2   (|+2|,|+3|,+1,+4,+5)
3a4mA   1   5  +2|+1|+3   (+2,|+3|,+1,|+4|,+5)
3a4mA   0   5  +1||+2   (+2,+3,+1,|+4|,|+5|)
3a4rB   2   5  +2|-1,-4|+3   (|+2|,-1,-5,|+3|,-4)
3a6rB   5   7  +2|-1,+5,-6,+7,-4|+3   (|+2|,-1,+5,-6,+7,-4,|+3|)
3a8gB   3   5  +4|-3,+2,-1|+5   (|+4|,-3,+2,-1,|+5|)
3a99A   1   5  +1|-3|+2   (+1,-2,|+3|,-5,|+4|)
3a9sA   0   5  +1||+2   (+5,+4,+3,|+1|,|+2|)
3a9sA   1   5  +2|+1|+3   (|+2|,+1,|+3|,+4,+5)
3a9sA   0   5  +1||+2   (+2,+1,|+3|,|+4|,+5)
3a9sA   0   5  +1||+2   (+2,+1,+3,|+4|,|+5|)
3a9sA   0   4  +1||+2   (+4,+3,|+1|,|+2|)
3a9sA   1   4  +2|+1|+3   (|+2|,+1,|+3|,+4)
3abiB   0   7  +1||+2   (+7,+6,+5,+4,|+1|,|+2|,+3)
3abiB   0   7  +1||+2   (+7,+6,+5,+4,+1,|+2|,|+3|)
3abiB   2   7  +3|+2,+1|+4   (|+3|,+2,+1,|+4|,+5,+6,+7)
3abiB   0   7  +1||+2   (+3,+2,+1,|+4|,|+5|,+6,+7)
3abiB   0   7  +1||+2   (+3,+2,+1,+4,|+5|,|+6|,+7)
3adrB   0   6  +1||+2   (+1,-2,|+3|,|+4|,+5,+6)
3adrB   0   6  +1||+2   (+1,-2,+3,|+4|,|+5|,+6)
3adrB   0   6  +1||+2   (+1,-2,+3,+4,|+5|,|+6|)
3adrB   0   6  +1||+2   (-1,+2,-3,|+4|,|+5|,-6)
3agcA   1   8  +1|-3|+2   (-1,+2,-3,+4,-5,|+6|,-8,|+7|)
3ahcA   0   5  +1||+2   (+1,|+2|,|+3|,+5,+4)
3ahcA   1   5  +1|+3|+2   (+1,+2,|+3|,+5,|+4|)
3ahcA   0   5  +1||+2   (|+4|,|+5|,+3,+2,+1)
3ahcA   1   8  +2|+1|+3   (+3,+2,|+4|,+1,|+5|,+6,+8,+7)
3ahcA   0   8  +1||+2   (+3,+2,+4,+1,|+5|,|+6|,+8,+7)
3ahcA   1   8  +1|+3|+2   (+3,+2,+4,+1,+5,|+6|,+8,|+7|)
3ahcA   0   8  +1||+2   (|+7|,|+8|,+6,+5,+1,+4,+2,+3)
3ahcA   0   5  +1||+2   (+5,+4,|+2|,|+3|,-1)
3ahcA   1   5  +2|+1|+3   (-1,|+3|,+2,|+4|,+5)
3ahcA   0   5  +1||+2   (-1,+3,+2,|+4|,|+5|)
3aiaA   0   9  +1||+2   (+7,+9,+6,+8,|+1|,|+2|,-3,+5,-4)
3aiaA   4   9  +4|-3,+2,+1,+6|+5   (-4,|+5|,-3,+2,+1,+8,|+6|,+9,+7)
3aiaA   1   9  +2|+1|+3   (-4,+5,-3,+2,+1,|+8|,+6,|+9|,+7)
3aj4A   5   7  +4|-3,+2,-1,+7,-6|+5   (|+4|,-3,+2,-1,+7,-6,|+5|)
3aj7A   0   8  +1||+2   (+7,+8,|+1|,|+2|,+3,+4,+5,+6)
3aj7A   0   8  +1||+2   (+7,+8,+1,|+2|,|+3|,+4,+5,+6)
3aj7A   0   8  +1||+2   (+7,+8,+1,+2,+3,|+4|,|+5|,+6)
3aj7A   0   8  +1||+2   (+7,+8,+1,+2,+3,+4,|+5|,|+6|)
3aj7A   1   5  +1|-3|+2   (+1,-2,|+3|,-5,|+4|)
3ajdA   1   4  +2|-1|+3   (-2,|+3|,-1,|+4|)
3ajvA   0   5  +1||+2   (+1,-2,|+3|,|+4|,-5)
3akeA   1   5  +1|+3|+2   (+5,+4,|+1|,+3,|+2|)
3akeA   1   5  +2|+1|+3   (+2,|+3|,+1,|+4|,+5)
3akeA   0   5  +1||+2   (+2,+3,+1,|+4|,|+5|)
3akjB   1   4  +1|-3|+2   (-1,|+2|,-4,|+3|)
3aksA   2   9  +1|+4,-3|+2   (-1,+2,-3,+9,-4,|+5|,+8,-7,|+6|)
3al2A   0   4  +1||+2   (+2,+1,|+3|,|+4|)
3al2A   0   4  +1||+2   (+2,+1,|+3|,|+4|)
3aljA   0   6  +1||+2   (-5,+6,+4,|+1|,|+2|,+3)
3amiA   1   6  +1|-3|+2   (+1,-2,-6,|+3|,-5,|+4|)
3amiA   1   6  +2|-1|+3   (-4,|+5|,-3,|+6|,+2,-1)
3amiA   1   5  +1|-3|+2   (-1,-5,|+2|,-4,|+3|)
3amiA   1   5  +2|-1|+3   (-3,|+4|,-2,|+5|,+1)
3amlA   0   8  +1||+2   (+8,|+1|,|+2|,+3,+4,+5,+6,+7)
3amlA   0   8  +1||+2   (+8,+1,|+2|,|+3|,+4,+5,+6,+7)
3amlA   0   8  +1||+2   (+8,+1,+2,+3,|+4|,|+5|,+6,+7)
3amlA   0   8  +1||+2   (+8,+1,+2,+3,+4,|+5|,|+6|,+7)
3anoB   1   5  +1|-3|+2   (+1,-2,|+3|,-5,|+4|)
3apsA   0   5  +1||+2   (+5,-4,|+2|,|+3|,+1)
3aq2B   1   7  +2|-1|+3   (+5,-6,|+3|,-2,|+4|,-7,-1)
3aq2B   3   7  +3|-1,+2,-5|+4   (-1,-7,|+4|,-2,+3,-6,|+5|)
3aq2B   3   7  +4|-2,+1,-3|+5   (-5,|+6|,-3,+2,-4,|+7|,+1)
3ar4A   1   6  +2|-1|+3   (|+2|,-1,|+3|,-6,+4,-5)
3ar4A   1   6  +1|-3|+2   (+2,-1,|+3|,-6,|+4|,-5)
3ar4A   1   8  +1|+3|+2   (-1,+8,+7,+6,+2,|+3|,+5,|+4|)
3ar4A   0   8  +1||+2   (|+4|,|+5|,+3,+2,+6,+7,+8,-1)
3ar4A   2   8  +3|+2,+1|+4   (+4,|+5|,+3,+2,|+6|,+7,+8,-1)
3ar4A   0   8  +1||+2   (+4,+5,+3,+2,|+6|,|+7|,+8,-1)
3ar4A   0   8  +1||+2   (+4,+5,+3,+2,+6,|+7|,|+8|,-1)
3atsA   1   5  +1|-3|+2   (+1,-2,|+3|,-5,|+4|)
3axbA   0   6  +1||+2   (-5,+6,+4,|+1|,|+2|,+3)
3axbA   1   8  +1|-3|+2   (+8,-4,+7,-6,+5,|+1|,-3,|+2|)
3axbA   1   8  +2|-1|+3   (+2,-3,+1,+5,-6,|+7|,-4,|+8|)
3ayjB   0   5  +1||+2   (+5,+4,|+1|,|+2|,+3)
3azoB   0   8  +1||+2   (+8,+7,+6,+5,|+3|,|+4|,-2,+1)
3azoB   1   8  +2|+1|+3   (+1,-2,|+4|,+3,|+5|,+6,+7,+8)
3azoB   0   8  +1||+2   (+1,-2,+4,+3,|+5|,|+6|,+7,+8)
3azoB   0   8  +1||+2   (+1,-2,+4,+3,+5,|+6|,|+7|,+8)
3azoB   0   8  +1||+2   (+1,-2,+4,+3,+5,+6,|+7|,|+8|)
3b0gA   0   4  +1||+2   (|+1|,|+2|,-3,+4)
3b0gA   0   5  +1||+2   (|+1|,|+2|,+3,-4,+5)
3b0gA   0   5  +1||+2   (+1,|+2|,|+3|,-4,+5)
3b0xA   2   5  +1|+4,-3|+2   (-1,|+2|,+5,-4,|+3|)
3b0xA   0   7  +1||+2   (|+1|,|+2|,+3,+4,+5,+6,+7)
3b0xA   0   7  +1||+2   (+1,|+2|,|+3|,+4,+5,+6,+7)
3b0xA   0   7  +1||+2   (+1,+2,|+3|,|+4|,+5,+6,+7)
3b0xA   0   7  +1||+2   (+1,+2,+3,+4,+5,|+6|,|+7|)
3b1lX   2   5  +2|-1,-4|+3   (|+2|,-1,-5,|+3|,-4)
3b34A   0   5  +1||+2   (-1,|+2|,|+3|,+5,-4)
3b34A   2   4  +3|-2,+1|+4   (|+3|,-2,+1,|+4|)
3b42B   3   5  +2|-1,+5,-4|+3   (|+2|,-1,+5,-4,|+3|)
3b4uB   0   8  +1||+2   (+8,|+1|,|+2|,+3,+4,+5,+6,+7)
3b4uB   0   8  +1||+2   (+8,+1,|+2|,|+3|,+4,+5,+6,+7)
3b4uB   0   8  +1||+2   (+8,+1,+2,|+3|,|+4|,+5,+6,+7)
3b4uB   0   8  +1||+2   (+8,+1,+2,+3,|+4|,|+5|,+6,+7)
3b4uB   0   8  +1||+2   (+8,+1,+2,+3,+4,|+5|,|+6|,+7)
3b4uB   0   8  +1||+2   (+8,+1,+2,+3,+4,+5,|+6|,|+7|)
3b4uB   6   8  +7|+6,+5,+4,+3,+2,+1|+8   (|+7|,+6,+5,+4,+3,+2,+1,|+8|)
3b5eA   0   8  +1||+2   (+8,+7,+6,+5,|+3|,|+4|,-2,+1)
3b5eA   1   8  +2|+1|+3   (+1,-2,|+4|,+3,|+5|,+6,+7,+8)
3b5eA   0   8  +1||+2   (+1,-2,+4,+3,|+5|,|+6|,+7,+8)
3b5eA   0   8  +1||+2   (+1,-2,+4,+3,+5,|+6|,|+7|,+8)
3b5eA   0   8  +1||+2   (+1,-2,+4,+3,+5,+6,|+7|,|+8|)
3b5mC   5   7  +2|-1,+5,-6,+7,-4|+3   (|+2|,-1,+5,-6,+7,-4,|+3|)
3b64A   0   4  +1||+2   (-4,-3,|+1|,|+2|)
3b64A   0   4  +1||+2   (-2,-1,|+3|,|+4|)
3b6eA   2   6  +1|+4,+3|+2   (|+1|,+6,+5,|+2|,+4,+3)
3b6eA   1   6  +1|+3|+2   (+1,+6,+5,|+2|,+4,|+3|)
3b6eA   0   6  +1||+2   (|+3|,|+4|,+2,+5,+6,+1)
3b6eA   1   6  +2|+1|+3   (+3,|+4|,+2,|+5|,+6,+1)
3b6eA   0   6  +1||+2   (+3,+4,+2,|+5|,|+6|,+1)
3b77C   6   8  +5|-4,+3,-2,+1,+8,-7|+6   (|+5|,-4,+3,-2,+1,+8,-7,|+6|)
3b79A   1   6  +1|-3|+2   (|+1|,-6,|+2|,-3,+4,-5)
3b79A   3   6  +4|-3,+2,-1|+5   (|+5|,-4,+3,-2,|+6|,-1)
3b7cA   4   6  +2|-1,-6,+5,-4|+3   (|+2|,-1,-6,+5,-4,|+3|)
3b85B   2   6  +1|+4,+3|+2   (+6,|+1|,+5,+4,|+2|,+3)
3b85B   0   6  +1||+2   (+6,+1,+5,+4,|+2|,|+3|)
3b85B   1   6  +2|+1|+3   (|+3|,+2,|+4|,+5,+1,+6)
3b85B   0   6  +1||+2   (+3,+2,|+4|,|+5|,+1,+6)
3b85B   1   6  +2|+1|+3   (+3,+2,+4,|+5|,+1,|+6|)
3b8oF   1   4  +1|-3|+2   (-4,|+1|,-3,|+2|)
3b8oF   1   4  +2|-1|+3   (-2,|+3|,-1,|+4|)
3b8xA   4   8  +1|-6,+5,+4,+3|+2   (|+1|,-7,+6,+5,+4,|+2|,+3,+8)
3b8xA   0   8  +1||+2   (+1,-7,+6,+5,+4,|+2|,|+3|,+8)
3b8xA   1   8  +2|+1|+3   (+8,|+3|,+2,|+4|,+5,+6,-7,+1)
3b8xA   0   8  +1||+2   (+8,+3,+2,|+4|,|+5|,+6,-7,+1)
3b8xA   0   8  +1||+2   (+8,+3,+2,+4,|+5|,|+6|,-7,+1)
3b8xA   1   4  +1|-3|+2   (-1,|+2|,-4,|+3|)
3b9tB   1   9  +1|-3|+2   (-1,-2,+5,-3,+4,-6,|+7|,-9,|+8|)
3bamA   0   6  +1||+2   (+2,-3,|+4|,|+5|,+6,-1)
3bamA   0   6  +1||+2   (+2,-3,+4,|+5|,|+6|,-1)
3bb6C   1   4  +1|-3|+2   (|+1|,-4,|+2|,-3)
3bb9F   4   6  +2|-1,-6,+5,-4|+3   (|+2|,-1,-6,+5,-4,|+3|)
3bbyA   0   4  +1||+2   (+4,-3,|+1|,|+2|)
3bc8A   4   7  +1|-6,+5,+4,+3|+2   (|+1|,-7,+6,+5,+4,|+2|,+3)
3bc8A   0   7  +1||+2   (+1,-7,+6,+5,+4,|+2|,|+3|)
3bc8A   1   7  +2|+1|+3   (|+3|,+2,|+4|,+5,+6,-7,+1)
3bc8A   0   7  +1||+2   (+3,+2,|+4|,|+5|,+6,-7,+1)
3bc8A   0   7  +1||+2   (+3,+2,+4,|+5|,|+6|,-7,+1)
3bc8A   1   3  +1|-3|+2   (|+1|,-3,|+2|)
3bc9A   1   6  +1|-3|+2   (+1,-2,|+3|,-6,|+4|,-5)
3bcyA   0   7  +1||+2   (-1,|+2|,|+3|,-7,+6,-5,+4)
3bcyA   3   7  +1|-5,+4,-3|+2   (-1,+2,|+3|,-7,+6,-5,|+4|)
3bdiA   0   8  +1||+2   (+8,+7,+6,+5,|+3|,|+4|,-2,+1)
3bdiA   1   8  +2|+1|+3   (+1,-2,|+4|,+3,|+5|,+6,+7,+8)
3bdiA   0   8  +1||+2   (+1,-2,+4,+3,|+5|,|+6|,+7,+8)
3bdiA   0   8  +1||+2   (+1,-2,+4,+3,+5,|+6|,|+7|,+8)
3bdiA   0   8  +1||+2   (+1,-2,+4,+3,+5,+6,|+7|,|+8|)
3bdvB   0   6  +1||+2   (+2,+1,|+3|,|+4|,+5,+6)
3bdvB   0   6  +1||+2   (+2,+1,+3,|+4|,|+5|,+6)
3bdvB   0   6  +1||+2   (+2,+1,+3,+4,|+5|,|+6|)
3be3A   3   5  +4|-3,+2,-1|+5   (|+4|,-3,+2,-1,|+5|)
3be6B   0   5  +1||+2   (+3,+2,+1,|+4|,|+5|)
3be6B   0   3  +1||+2   (+1,|+2|,|+3|)
3bedA   0   4  +1||+2   (+4,+3,|+1|,|+2|)
3bedA   1   4  +2|+1|+3   (|+2|,+1,|+3|,+4)
3bedA   0   4  +1||+2   (+2,+1,|+3|,|+4|)
3bemB   1   4  +1|-3|+2   (-1,|+2|,-4,|+3|)
3bexA   2   5  +3|-2,+1|+4   (|+3|,-2,+1,|+4|,+5)
3bexA   2   6  +3|-2,+1|+4   (+1,|+4|,-3,+2,|+5|,+6)
3bf5B   0   9  +1||+2   (+9,-8,+7,+6,+5,+4,+1,|+2|,|+3|)
3bf5B   0   9  +1||+2   (+3,+2,+1,|+4|,|+5|,+6,+7,-8,+9)
3bf5B   0   9  +1||+2   (+3,+2,+1,+4,|+5|,|+6|,+7,-8,+9)
3bf5B   0   9  +1||+2   (+3,+2,+1,+4,+5,|+6|,|+7|,-8,+9)
3bf7A   0   7  +1||+2   (+7,+6,+5,+4,|+2|,|+3|,-1)
3bf7A   1   7  +2|+1|+3   (-1,|+3|,+2,|+4|,+5,+6,+7)
3bf7A   0   7  +1||+2   (-1,+3,+2,|+4|,|+5|,+6,+7)
3bf7A   0   7  +1||+2   (-1,+3,+2,+4,|+5|,|+6|,+7)
3bf7A   0   7  +1||+2   (-1,+3,+2,+4,+5,|+6|,|+7|)
3bfmA   0   7  +1||+2   (|+1|,|+2|,-3,+7,-6,+5,-4)
3bfmA   3   7  +1|-5,+4,-3|+2   (-1,-2,|+3|,-7,+6,-5,|+4|)
3bguA   1   4  +1|-3|+2   (-4,|+1|,-3,|+2|)
3bguA   1   4  +2|-1|+3   (-2,|+3|,-1,|+4|)
3bh0A   2   9  +1|+4,+3|+2   (-9,+8,-7,+6,|+1|,+5,+4,|+2|,+3)
3bh0A   0   9  +1||+2   (-9,+8,-7,+6,+1,+5,+4,|+2|,|+3|)
3bh0A   1   9  +2|+1|+3   (|+3|,+2,|+4|,+5,+1,+6,-7,+8,-9)
3bh0A   0   9  +1||+2   (+3,+2,|+4|,|+5|,+1,+6,-7,+8,-9)
3bh0A   1   9  +2|+1|+3   (+3,+2,+4,|+5|,+1,|+6|,-7,+8,-9)
3bh7B   0   7  +1||+2   (+1,+2,+3,|+4|,|+5|,+6,+7)
3bh7B   1   4  +1|-3|+2   (-4,|+1|,-3,|+2|)
3bhnA   0   7  +1||+2   (-6,+7,+5,+4,|+1|,|+2|,+3)
3bhnA   0   7  +1||+2   (+3,+2,+1,|+4|,|+5|,+7,-6)
3bhoA   2   4  +2|-1,-4|+3   (|+2|,-1,-4,|+3|)
3biyA   0   7  +1||+2   (-1,+2,-3,|+4|,|+5|,-7,+6)
3biyA   1   7  +1|-3|+2   (-1,+2,-3,+4,|+5|,-7,|+6|)
3bjqH   2   5  +1|+4,-3|+2   (|+1|,+5,-4,|+2|,+3)
3bjqH   0   5  +1||+2   (+1,+5,-4,|+2|,|+3|)
3bkwB   0   7  +1||+2   (+6,-7,+5,+4,|+1|,|+2|,+3)
3bkwB   0   7  +1||+2   (+6,-7,+5,+4,+1,|+2|,|+3|)
3bkwB   2   7  +3|+2,+1|+4   (|+3|,+2,+1,|+4|,+5,-7,+6)
3bkwB   0   7  +1||+2   (+3,+2,+1,|+4|,|+5|,-7,+6)
3bkwB   1   7  +1|-3|+2   (+3,+2,+1,+4,|+5|,-7,|+6|)
3bl4A   0   3  +1||+2   (-1,|+2|,|+3|)
3bl9B   1   6  +1|-3|+2   (+1,-2,|+3|,-5,|+4|,-6)
3bl9B   1   6  +2|-1|+3   (-1,+2,-3,|+5|,-4,|+6|)
3blnA   0   7  +1||+2   (-1,+2,-3,|+4|,|+5|,-7,+6)
3blnA   1   7  +1|-3|+2   (-1,+2,-3,+4,|+5|,-7,|+6|)
3blzI   4   6  +2|-1,-6,+5,-4|+3   (|+2|,-1,-6,+5,-4,|+3|)
3bm3B   0   6  +1||+2   (+1,-2,|+3|,|+4|,+5,+6)
3bm3B   0   6  +1||+2   (+1,-2,+3,|+4|,|+5|,+6)
3bm3B   0   6  +1||+2   (+1,-2,+3,+4,|+5|,|+6|)
3bm7A   1   4  +1|-3|+2   (-4,|+1|,-3,|+2|)
3bm7A   1   4  +2|-1|+3   (-2,|+3|,-1,|+4|)
3bmaC   0   5  +1||+2   (+5,+4,+3,|+1|,|+2|)
3bmaC   1   5  +2|+1|+3   (|+2|,+1,|+3|,+4,+5)
3bmaC   0   5  +1||+2   (+2,+1,|+3|,|+4|,+5)
3bmaC   0   5  +1||+2   (+2,+1,+3,|+4|,|+5|)
3bmvA   0   8  +1||+2   (+7,+8,|+1|,|+2|,+3,+4,+5,+6)
3bmvA   0   8  +1||+2   (+7,+8,+1,|+2|,|+3|,+4,+5,+6)
3bmvA   0   8  +1||+2   (+7,+8,+1,+2,|+3|,|+4|,+5,+6)
3bmvA   0   8  +1||+2   (+7,+8,+1,+2,+3,|+4|,|+5|,+6)
3bmzB   9  11  +6|-5,+4,-3,+2,-1,+11,-10,+9,-8|+7   (|+6|,-5,+4,-3,+2,-1,+11,-10,+9,-8,|+7|)
3bn7A   1   4  +1|-3|+2   (-4,|+1|,-3,|+2|)
3bn7A   1   4  +2|-1|+3   (-2,|+3|,-1,|+4|)
3bo6A   1   7  +1|-3|+2   (-7,|+4|,-6,|+5|,-3,+2,-1)
3bo6A   1   7  +2|-1|+3   (+1,-2,+3,-5,|+6|,-4,|+7|)
3boeA   0   4  +1||+2   (+1,+4,|+2|,|+3|)
3boeA   1   4  +2|+1|+3   (|+3|,+2,|+4|,+1)
3boeA   0   3  +1||+2   (|+1|,|+2|,+3)
3boeA   0   3  +1||+2   (+1,|+2|,|+3|)
3bonA   4   8  +5|-4,+1,-2,+3|+6   (|+5|,-4,+1,-2,+3,|+6|,+8,-7)
3bosB   2   5  +1|+4,+3|+2   (+5,|+1|,+4,+3,|+2|)
3bosB   0   5  +1||+2   (|+2|,|+3|,+4,+1,+5)
3bosB   0   5  +1||+2   (+2,|+3|,|+4|,+1,+5)
3bosB   1   5  +2|+1|+3   (+2,+3,|+4|,+1,|+5|)
3bpkB   5   7  +2|-1,+5,-6,+7,-4|+3   (|+2|,-1,+5,-6,+7,-4,|+3|)
3bptA   0   6  +1||+2   (-1,|+2|,|+3|,+4,+5,+6)
3bq9A   1   3  +1|-3|+2   (|+1|,-3,|+2|)
3bq9A   0   7  +1||+2   (+7,+6,+5,|+1|,|+2|,+3,+4)
3bq9A   0   7  +1||+2   (+7,+6,+5,+1,|+2|,|+3|,+4)
3bq9A   0   7  +1||+2   (+7,+6,+5,+1,+2,|+3|,|+4|)
3bq9A   3   7  +4|+3,+2,+1|+5   (|+4|,+3,+2,+1,|+5|,+6,+7)
3bq9A   0   7  +1||+2   (+4,+3,+2,+1,|+5|,|+6|,+7)
3bqwA   2   6  +1|+4,-3|+2   (|+1|,+6,-5,|+2|,+4,-3)
3bqxA   2   4  +1|+4,-3|+2   (|+1|,+4,-3,|+2|)
3bqxA   2   4  +1|+4,-3|+2   (|+1|,+4,-3,|+2|)
3brsB   0   6  +1||+2   (+6,+5,+4,+3,|+1|,|+2|)
3brsB   1   6  +2|+1|+3   (|+2|,+1,|+3|,+4,+5,+6)
3brsB   0   6  +1||+2   (+2,+1,|+3|,|+4|,+5,+6)
3brsB   0   6  +1||+2   (+2,+1,+3,|+4|,|+5|,+6)
3brsB   0   6  +1||+2   (-6,+5,+4,+3,|+1|,|+2|)
3brsB   1   6  +2|+1|+3   (|+2|,+1,|+3|,+4,+5,-6)
3brsB   0   6  +1||+2   (+2,+1,|+3|,|+4|,+5,-6)
3brsB   0   6  +1||+2   (+2,+1,+3,|+4|,|+5|,-6)
3bs4A   2  10  +1|+4,+3|+2   (-10,+9,-8,+7,|+1|,+6,+5,|+2|,+3,+4)
3bs4A   0  10  +1||+2   (-10,+9,-8,+7,+1,+6,+5,|+2|,|+3|,+4)
3bs4A   0  10  +1||+2   (+4,+3,+2,|+5|,|+6|,+1,+7,-8,+9,-10)
3bs4A   1  10  +2|+1|+3   (+4,+3,+2,+5,|+6|,+1,|+7|,-8,+9,-10)
3bsoA   2   6  +1|-4,+3|+2   (-1,|+2|,-6,+5,|+3|,-4)
3bsuA   1   3  +2|-1|+3   (|+2|,-1,|+3|)
3bt3B   2   4  +1|+4,-3|+2   (|+1|,+4,-3,|+2|)
3bt4A   0   3  +1||+2   (-1,|+2|,|+3|)
3bt7B   0   8  +1||+2   (+1,+7,-8,+6,+5,|+2|,|+3|,+4)
3bt7B   0   8  +1||+2   (+1,+7,-8,+6,+5,+2,|+3|,|+4|)
3bt7B   2   8  +3|+2,+1|+4   (|+4|,+3,+2,|+5|,+6,-8,+7,+1)
3bt7B   0   8  +1||+2   (+4,+3,+2,|+5|,|+6|,-8,+7,+1)
3bt7B   1   8  +1|-3|+2   (+4,+3,+2,+5,|+6|,-8,|+7|,+1)
3bt7B   0   7  +1||+2   (+3,-2,+1,-4,|+5|,|+6|,-7)
3btpA   1   8  +2|-1|+3   (|+2|,-1,|+3|,-4,+8,-7,+5,-6)
3btpA   1   8  +2|-1|+3   (|+6|,-5,|+7|,-8,+4,-3,+1,-2)
3buuA  11  13  +6|-5,+4,-3,+2,-1,+13,-12,+11,-10,+9,-8|+7   (|+6|,-5,+4,-3,+2,-1,+13,-12,+11,-10,+9,-8,|+7|)
3bv8A   1   4  +1|-3|+2   (-4,|+1|,-3,|+2|)
3bv8A   1   4  +2|-1|+3   (-2,|+3|,-1,|+4|)
3bvxA   0   6  +1||+2   (|+2|,|+3|,+5,-4,-6,-1)
3bvxA   1   3  +2|+1|+3   (|+2|,+1,|+3|)
3bvxA   0  11  +1||+2   (-8,+7,-9,+10,-11,+6,-5,+4,-3,|+1|,|+2|)
3bvxA   1   5  +1|-3|+2   (-1,|+2|,-5,|+3|,-4)
3bvxA   1   5  +2|-1|+3   (|+4|,-3,|+5|,-2,+1)
3bw6A   3   5  +2|-1,+5,-4|+3   (|+2|,-1,+5,-4,|+3|)
3bwhA   0   6  +1||+2   (|+1|,|+2|,-3,+4,-5,-6)
3bwhA   0   6  +1||+2   (-1,-2,+3,-4,|+5|,|+6|)
3bwvB   0   6  +1||+2   (+6,+5,+4,|+1|,|+2|,+3)
3bwvB   0   6  +1||+2   (+6,+5,+4,+1,|+2|,|+3|)
3bwvB   2   6  +3|+2,+1|+4   (|+3|,+2,+1,|+4|,+5,+6)
3bwvB   0   6  +1||+2   (+3,+2,+1,|+4|,|+5|,+6)
3bwxA   0   8  +1||+2   (+8,+7,+6,+5,|+3|,|+4|,-2,+1)
3bwxA   1   8  +2|+1|+3   (+1,-2,|+4|,+3,|+5|,+6,+7,+8)
3bwxA   0   8  +1||+2   (+1,-2,+4,+3,|+5|,|+6|,+7,+8)
3bwxA   0   8  +1||+2   (+1,-2,+4,+3,+5,+6,|+7|,|+8|)
3by9B   3   5  +2|-1,+5,-4|+3   (|+2|,-1,+5,-4,|+3|)
3bypA   0   3  +1||+2   (-1,|+2|,|+3|)
3bywB   3   5  +4|-3,+2,-1|+5   (|+4|,-3,+2,-1,|+5|)
3bzcA   1   3  +2|-1|+3   (|+2|,-1,|+3|)
3bzcA   2   5  +3|-2,+1|+4   (|+3|,-2,+1,|+4|,+5)
3bzcA   0   5  +1||+2   (+3,-2,+1,|+4|,|+5|)
3c0fB   2   5  +1|+3,-4|+2   (|+1|,+4,-5,|+2|,-3)
3c0wA   1   4  +1|-3|+2   (-1,|+2|,-4,|+3|)
3c0wA   1   4  +1|-3|+2   (-1,|+2|,-4,|+3|)
3c18C   2   5  +3|+2,-1|+4   (-3,|+4|,+2,-1,|+5|)
3c19A   1   4  +1|-3|+2   (-4,|+1|,-3,|+2|)
3c19A   1   4  +2|-1|+3   (-2,|+3|,-1,|+4|)
3c19A   2   5  +3|-2,+1|+4   (|+3|,-2,+1,|+4|,-5)
3c1aB   0   6  +1||+2   (+6,+5,+4,|+1|,|+2|,+3)
3c1aB   0   6  +1||+2   (+3,+2,+1,|+4|,|+5|,+6)
3c1aB   0   6  +1||+2   (+3,+2,+1,+4,|+5|,|+6|)
3c1aB   2   8  +1|+4,-3|+2   (+8,-7,+6,-5,|+1|,+4,-3,|+2|)
3c24A   0   7  +1||+2   (-7,-6,+5,+4,+3,|+1|,|+2|)
3c24A   1   7  +2|+1|+3   (|+2|,+1,|+3|,+4,+5,-6,-7)
3c24A   0   7  +1||+2   (+2,+1,|+3|,|+4|,+5,-6,-7)
3c24A   0   7  +1||+2   (+2,+1,+3,|+4|,|+5|,-6,-7)
3c24A   0   7  +1||+2   (-2,-1,-3,-4,-5,|+6|,|+7|)
3c26A   0  12  +1||+2   (-1,+2,-3,|+4|,|+5|,-12,+6,-11,-10,+9,-8,-7)
3c26A   1  12  +1|-3|+2   (-1,+2,-3,+4,|+5|,-12,|+6|,-11,-10,+9,-8,-7)
3c26A   0  12  +1||+2   (|+7|,|+8|,-9,+10,+11,-6,+12,-5,-4,+3,-2,+1)
3c26A   0  12  +1||+2   (+7,+8,-9,|+10|,|+11|,-6,+12,-5,-4,+3,-2,+1)
3c26A   1  12  +2|-1|+3   (+7,+8,-9,+10,|+11|,-6,|+12|,-5,-4,+3,-2,+1)
3c2eA   1   4  +1|-3|+2   (-4,|+1|,-3,|+2|)
3c2eA   4   6  +1|+6,+5,+4,+3|+2   (|+1|,+6,+5,+4,+3,|+2|)
3c2eA   0   6  +1||+2   (|+2|,|+3|,+4,+5,+6,+1)
3c2eA   0   6  +1||+2   (+2,|+3|,|+4|,+5,+6,+1)
3c2eA   0   6  +1||+2   (+2,+3,|+4|,|+5|,+6,+1)
3c2eA   0   6  +1||+2   (+2,+3,+4,|+5|,|+6|,+1)
3c2qB   1   4  +2|-1|+3   (|+3|,-2,|+4|,-1)
3c2qB   0   6  +1||+2   (+6,+5,+4,|+1|,|+2|,+3)
3c2qB   0   6  +1||+2   (+6,+5,+4,+1,|+2|,|+3|)
3c2qB   2   6  +3|+2,+1|+4   (|+3|,+2,+1,|+4|,+5,+6)
3c2qB   0   6  +1||+2   (+3,+2,+1,|+4|,|+5|,+6)
3c2qB   0   6  +1||+2   (+3,+2,+1,+4,|+5|,|+6|)
3c3dC   0   7  +1||+2   (+7,+6,+5,+4,|+1|,|+2|,+3)
3c3dC   0   7  +1||+2   (+7,+6,+5,+4,+1,|+2|,|+3|)
3c3dC   0   7  +1||+2   (+3,+2,+1,|+4|,|+5|,+6,+7)
3c3dC   0   7  +1||+2   (+3,+2,+1,+4,|+5|,|+6|,+7)
3c3dC   0   7  +1||+2   (+3,+2,+1,+4,+5,|+6|,|+7|)
3c3dC   1   3  +2|-1|+3   (|+2|,-1,|+3|)
3c3pA   0   7  +1||+2   (+6,-7,+5,+4,|+1|,|+2|,+3)
3c3pA   0   7  +1||+2   (+6,-7,+5,+4,+1,|+2|,|+3|)
3c3pA   2   7  +3|+2,+1|+4   (|+3|,+2,+1,|+4|,+5,-7,+6)
3c3pA   0   7  +1||+2   (+3,+2,+1,|+4|,|+5|,-7,+6)
3c3pA   1   7  +1|-3|+2   (+3,+2,+1,+4,|+5|,-7,|+6|)
3c3yB   0   7  +1||+2   (+6,-7,+5,+4,|+1|,|+2|,+3)
3c3yB   0   7  +1||+2   (+6,-7,+5,+4,+1,|+2|,|+3|)
3c3yB   2   7  +3|+2,+1|+4   (|+3|,+2,+1,|+4|,+5,-7,+6)
3c3yB   0   7  +1||+2   (+3,+2,+1,|+4|,|+5|,-7,+6)
3c3yB   1   7  +1|-3|+2   (+3,+2,+1,+4,|+5|,-7,|+6|)
3c4aA   0   6  +1||+2   (-5,+6,+4,|+1|,|+2|,+3)
3c4aA   1   3  +1|-3|+2   (|+1|,-3,|+2|)
3c4aA   1   6  +2|-1|+3   (+1,+3,-4,|+5|,-2,|+6|)
3c4nB   0   6  +1||+2   (-5,+6,+4,|+1|,|+2|,+3)
3c5eA   0   9  +1||+2   (+9,-8,+7,+6,+5,|+3|,|+4|,+1,-2)
3c5eA   1   9  +2|+1|+3   (-2,+1,|+4|,+3,|+5|,+6,+7,-8,+9)
3c5eA   0   9  +1||+2   (-2,+1,+4,+3,|+5|,|+6|,+7,-8,+9)
3c5eA   0   9  +1||+2   (-2,+1,+4,+3,+5,|+6|,|+7|,-8,+9)
3c5eA   0   7  +1||+2   (+5,+4,+3,|+1|,|+2|,+6,-7)
3c5eA   1   7  +2|+1|+3   (-7,+6,|+2|,+1,|+3|,+4,+5)
3c5eA   0   7  +1||+2   (-7,+6,+2,+1,|+3|,|+4|,+5)
3c5eA   0   3  +1||+2   (-1,|+2|,|+3|)
3c5vA   0   8  +1||+2   (+8,+7,+6,+5,|+3|,|+4|,-2,+1)
3c5vA   1   8  +2|+1|+3   (+1,-2,|+4|,+3,|+5|,+6,+7,+8)
3c5vA   0   8  +1||+2   (+1,-2,+4,+3,|+5|,|+6|,+7,+8)
3c5vA   0   8  +1||+2   (+1,-2,+4,+3,+5,+6,|+7|,|+8|)
3c6kB   0   7  +1||+2   (+6,-7,+5,+4,|+1|,|+2|,+3)
3c6kB   0   7  +1||+2   (+6,-7,+5,+4,+1,|+2|,|+3|)
3c6kB   2   7  +3|+2,+1|+4   (|+3|,+2,+1,|+4|,+5,-7,+6)
3c6kB   0   7  +1||+2   (+3,+2,+1,|+4|,|+5|,-7,+6)
3c6kB   1   7  +1|-3|+2   (+3,+2,+1,+4,|+5|,-7,|+6|)
3c70A   0   6  +1||+2   (+6,+5,+4,+3,|+1|,|+2|)
3c70A   1   6  +2|+1|+3   (|+2|,+1,|+3|,+4,+5,+6)
3c70A   0   6  +1||+2   (+2,+1,|+3|,|+4|,+5,+6)
3c70A   0   6  +1||+2   (+2,+1,+3,+4,|+5|,|+6|)
3c7aA   0   8  +1||+2   (-8,-7,+6,+5,+4,|+1|,|+2|,+3)
3c7aA   0   8  +1||+2   (+3,+2,+1,|+4|,|+5|,+6,-7,-8)
3c7aA   0   8  +1||+2   (+3,+2,+1,+4,|+5|,|+6|,-7,-8)
3c7aA   0   8  +1||+2   (-3,-2,-1,-4,-5,-6,|+7|,|+8|)
3c7mA   0   5  +1||+2   (-1,+5,-4,|+2|,|+3|)
3c85C   0   6  +1||+2   (+6,+5,+4,|+1|,|+2|,+3)
3c85C   0   6  +1||+2   (+6,+5,+4,+1,|+2|,|+3|)
3c85C   2   6  +3|+2,+1|+4   (|+3|,+2,+1,|+4|,+5,+6)
3c85C   0   6  +1||+2   (+3,+2,+1,|+4|,|+5|,+6)
3c85C   0   6  +1||+2   (+3,+2,+1,+4,|+5|,|+6|)
3c8cB   3   5  +2|-1,+5,-4|+3   (|+2|,-1,+5,-4,|+3|)
3c8dB   0   8  +1||+2   (+8,+7,+6,+5,|+3|,|+4|,-2,+1)
3c8dB   1   8  +2|+1|+3   (+1,-2,|+4|,+3,|+5|,+6,+7,+8)
3c8dB   0   8  +1||+2   (+1,-2,+4,+3,|+5|,|+6|,+7,+8)
3c8dB   0   8  +1||+2   (+1,-2,+4,+3,+5,|+6|,|+7|,+8)
3c8dB   0   8  +1||+2   (+1,-2,+4,+3,+5,+6,|+7|,|+8|)
3c8yA   2   5  +2|-1,-4|+3   (|+2|,-1,-5,|+3|,-4)
3c8yA   1   5  +2|-1|+3   (|+4|,-3,|+5|,+1,-2)
3c8yA   0   4  +1||+2   (+2,+1,|+3|,|+4|)
3c8yA   0   4  +1||+2   (-2,|+3|,|+4|,+1)
3c8zB   0   5  +1||+2   (+5,+4,|+1|,|+2|,+3)
3c8zB   0   5  +1||+2   (+5,+4,+1,|+2|,|+3|)
3c8zB   0   5  +1||+2   (+3,+2,+1,|+4|,|+5|)
3c96A   0   5  +1||+2   (+5,+4,|+1|,|+2|,+3)
3c96A   1   7  +2|-1|+3   (-2,+1,+4,-5,|+6|,-3,|+7|)
3c9fA   0   5  +1||+2   (+5,-4,|+1|,|+2|,+3)
3c9fA   0   6  +1||+2   (-1,+2,|+3|,|+4|,+6,-5)
3c9fA   2   5  +2|-4,-1|+3   (-5,|+2|,-4,-1,|+3|)
3c9fA   1   5  +2|-1|+3   (-3,+1,|+4|,-2,|+5|)
3c9hA   0   7  +1||+2   (-5,+6,-7,+4,|+2|,|+3|,-1)
3c9hA   1   7  +2|+1|+3   (-1,|+3|,+2,|+4|,-7,+6,-5)
3c9uA   1   5  +1|-3|+2   (-1,|+2|,-5,|+3|,+4)
3c9uA   0   5  +1||+2   (-1,+2,-5,|+3|,|+4|)
3c9uA   1   7  +1|-3|+2   (-7,+6,+3,-5,|+1|,-4,|+2|)
3c9uA   3   7  +2|-4,+1,-5|+3   (|+2|,-4,+1,-5,|+3|,+6,-7)
3c9uA   1   7  +2|-1|+3   (-2,|+4|,-1,|+5|,-3,-6,+7)
3ca8A   0   5  +1||+2   (+5,+4,|+1|,|+2|,+3)
3ca8A   0   5  +1||+2   (+5,+4,+1,|+2|,|+3|)
3ca8A   2   5  +3|+2,+1|+4   (|+3|,+2,+1,|+4|,+5)
3ca8A   0   5  +1||+2   (+3,+2,+1,|+4|,|+5|)
3caiA   4   7  +1|-6,+5,+4,+3|+2   (|+1|,-7,+6,+5,+4,|+2|,+3)
3caiA   0   7  +1||+2   (+1,-7,+6,+5,+4,|+2|,|+3|)
3caiA   1   7  +2|+1|+3   (|+3|,+2,|+4|,+5,+6,-7,+1)
3caiA   0   7  +1||+2   (+3,+2,|+4|,|+5|,+6,-7,+1)
3caiA   0   7  +1||+2   (+3,+2,+4,|+5|,|+6|,-7,+1)
3canA   0   6  +1||+2   (|+1|,|+2|,+3,+4,+5,+6)
3canA   0   6  +1||+2   (+1,|+2|,|+3|,+4,+5,+6)
3canA   0   6  +1||+2   (+1,+2,|+3|,|+4|,+5,+6)
3canA   0   6  +1||+2   (+1,+2,+3,|+4|,|+5|,+6)
3canA   0   6  +1||+2   (+1,+2,+3,+4,|+5|,|+6|)
3cawA   0   7  +1||+2   (+1,|+2|,|+3|,+4,+5,+6,+7)
3cawA   0   7  +1||+2   (+1,+2,|+3|,|+4|,+5,+6,+7)
3cawA   0   7  +1||+2   (+1,+2,+3,|+4|,|+5|,+6,+7)
3cawA   0   7  +1||+2   (+1,+2,+3,+4,|+5|,|+6|,+7)
3cawA   0   7  +1||+2   (+1,+2,+3,+4,+5,|+6|,|+7|)
3cbnA   0   4  +1||+2   (-4,-3,|+1|,|+2|)
3cbnA   0   4  +1||+2   (-2,-1,|+3|,|+4|)
3cc1A   0   6  +1||+2   (+6,|+1|,|+2|,+3,+4,+5)
3cc1A   0   6  +1||+2   (+6,+1,|+2|,|+3|,+4,+5)
3cc1A   0   6  +1||+2   (+6,+1,+2,|+3|,|+4|,+5)
3cc1A   0   6  +1||+2   (+6,+1,+2,+3,|+4|,|+5|)
3cc1A   4   6  +5|+4,+3,+2,+1|+6   (|+5|,+4,+3,+2,+1,|+6|)
3cc1A   1   6  +1|-3|+2   (+1,-2,|+3|,-6,|+4|,-5)
3cc1A   1   6  +2|-1|+3   (|+5|,-4,|+6|,-3,+2,-1)
3cc8A   0   7  +1||+2   (+6,-7,+5,+4,|+1|,|+2|,+3)
3cc8A   0   7  +1||+2   (+6,-7,+5,+4,+1,|+2|,|+3|)
3cc8A   2   7  +3|+2,+1|+4   (|+3|,+2,+1,|+4|,+5,-7,+6)
3cc8A   0   7  +1||+2   (+3,+2,+1,|+4|,|+5|,-7,+6)
3cc8A   1   7  +1|-3|+2   (+3,+2,+1,+4,|+5|,-7,|+6|)
3ccdB   1   4  +1|-3|+2   (|+1|,-4,|+2|,-3)
3ccdB   1   4  +2|-1|+3   (|+3|,-2,|+4|,-1)
3ccfB   0   7  +1||+2   (+6,-7,+5,+4,|+1|,|+2|,+3)
3ccfB   0   7  +1||+2   (+6,-7,+5,+4,+1,|+2|,|+3|)
3ccfB   2   7  +3|+2,+1|+4   (|+3|,+2,+1,|+4|,+5,-7,+6)
3ccfB   0   7  +1||+2   (+3,+2,+1,|+4|,|+5|,-7,+6)
3ccfB   1   7  +1|-3|+2   (+3,+2,+1,+4,|+5|,-7,|+6|)
3ce8A   1   4  +1|-3|+2   (-4,|+1|,-3,|+2|)
3ce8A   1   4  +2|-1|+3   (-2,|+3|,-1,|+4|)
3ce9D   3   6  +1|+5,+4,+3|+2   (|+1|,+6,+5,+4,|+2|,+3)
3ce9D   0   6  +1||+2   (+1,+6,+5,+4,|+2|,|+3|)
3ce9D   1   6  +2|+1|+3   (|+3|,+2,|+4|,+5,+6,+1)
3ce9D   0   6  +1||+2   (+3,+2,|+4|,|+5|,+6,+1)
3ce9D   0   6  +1||+2   (+3,+2,+4,|+5|,|+6|,+1)
3cebA   0   3  +1||+2   (|+1|,|+2|,-3)
3cebA   0   4  +1||+2   (+4,-1,|+2|,|+3|)
3cebA   2   4  +3|+2,-1|+4   (|+3|,+2,-1,|+4|)
3cetA   2   6  +3|-2,+1|+4   (|+3|,-2,+1,|+4|,+5,-6)
3cetA   0   6  +1||+2   (+3,-2,+1,|+4|,|+5|,-6)
3cf4A   0   8  +1||+2   (+1,-7,+8,+6,+5,|+2|,|+3|,+4)
3cf4A   0   8  +1||+2   (+1,-7,+8,+6,+5,+2,|+3|,|+4|)
3cf4A   2   8  +3|+2,+1|+4   (|+4|,+3,+2,|+5|,+6,+8,-7,+1)
3cf4A   0   8  +1||+2   (+4,+3,+2,|+5|,|+6|,+8,-7,+1)
3cf4A   0   6  +1||+2   (+6,+5,+4,|+1|,|+2|,+3)
3cf4A   0   6  +1||+2   (+6,+5,+4,+1,|+2|,|+3|)
3cf4A   2   6  +3|+2,+1|+4   (|+3|,+2,+1,|+4|,+5,+6)
3cf4A   0   6  +1||+2   (+3,+2,+1,|+4|,|+5|,+6)
3cf4A   0   6  +1||+2   (+3,+2,+1,+4,|+5|,|+6|)
3cg4A   0   5  +1||+2   (+5,+4,+3,|+1|,|+2|)
3cg4A   1   5  +2|+1|+3   (|+2|,+1,|+3|,+4,+5)
3cg4A   0   5  +1||+2   (+2,+1,|+3|,|+4|,+5)
3cg4A   0   5  +1||+2   (+2,+1,+3,|+4|,|+5|)
3cg6A   1   4  +1|-3|+2   (|+1|,-4,|+2|,+3)
3cg6A   0   4  +1||+2   (+1,-4,|+2|,|+3|)
3cggB   0   7  +1||+2   (+6,-7,+5,+4,|+1|,|+2|,+3)
3cggB   0   7  +1||+2   (+6,-7,+5,+4,+1,|+2|,|+3|)
3cggB   2   7  +3|+2,+1|+4   (|+3|,+2,+1,|+4|,+5,-7,+6)
3cggB   0   7  +1||+2   (+3,+2,+1,|+4|,|+5|,-7,+6)
3cggB   1   7  +1|-3|+2   (+3,+2,+1,+4,|+5|,-7,|+6|)
3cgxA   0   7  +1||+2   (+7,+5,-6,+4,|+1|,|+2|,+3)
3cgxA   0   7  +1||+2   (+7,+5,-6,+4,+1,|+2|,|+3|)
3cgxA   2   7  +3|+2,+1|+4   (|+3|,+2,+1,|+4|,-6,+5,+7)
3cgxA   1   7  +1|-3|+2   (+3,+2,+1,|+4|,-6,|+5|,+7)
3ch4B   1   5  +1|+3|+2   (+5,+4,|+1|,+3,|+2|)
3ch4B   0   5  +1||+2   (|+2|,|+3|,+1,+4,+5)
3ch4B   1   5  +2|+1|+3   (+2,|+3|,+1,|+4|,+5)
3ch4B   0   5  +1||+2   (+2,+3,+1,|+4|,|+5|)
3chmA   1   3  +1|-3|+2   (|+1|,-3,|+2|)
3cijB   0   5  +1||+2   (+4,-5,+3,|+1|,|+2|)
3cijB   1   5  +2|+1|+3   (|+2|,+1,|+3|,-5,+4)
3cijB   1   5  +2|-1|+3   (+3,+2,|+4|,-1,|+5|)
3cimA   1   4  +1|-3|+2   (-4,|+1|,-3,|+2|)
3cimA   1   4  +2|-1|+3   (-2,|+3|,-1,|+4|)
3cinA   0   7  +1||+2   (+7,+6,+5,+4,|+1|,|+2|,+3)
3cinA   0   7  +1||+2   (+3,+2,+1,|+4|,|+5|,+6,+7)
3cinA   0   7  +1||+2   (+3,+2,+1,+4,|+5|,|+6|,+7)
3citA   3   5  +2|-1,+5,-4|+3   (|+2|,-1,+5,-4,|+3|)
3cjmA   3   5  +2|-1,+5,-4|+3   (|+2|,-1,+5,-4,|+3|)
3cjpB   0   3  +1||+2   (|+1|,|+2|,+3)
3cjpB   0   3  +1||+2   (+1,|+2|,|+3|)
3cjpB   0   5  +1||+2   (|+1|,|+2|,+3,+4,+5)
3cjpB   0   5  +1||+2   (+1,|+2|,|+3|,+4,+5)
3cjpB   0   5  +1||+2   (+1,+2,|+3|,|+4|,+5)
3cjsA   1   4  +1|-3|+2   (-4,|+1|,-3,|+2|)
3cjsA   1   4  +2|-1|+3   (-2,|+3|,-1,|+4|)
3ckjA   0   9  +1||+2   (+2,-1,+9,+7,-8,+6,|+3|,|+4|,+5)
3ckjA   0   9  +1||+2   (+2,-1,+9,+7,-8,+6,+3,|+4|,|+5|)
3ckjA   2   9  +3|+2,+1|+4   (|+5|,+4,+3,|+6|,-8,+7,+9,-1,+2)
3ckjA   1   9  +1|-3|+2   (+5,+4,+3,|+6|,-8,|+7|,+9,-1,+2)
3ckkA   0   7  +1||+2   (+6,-7,+5,+4,|+1|,|+2|,+3)
3ckkA   0   7  +1||+2   (+6,-7,+5,+4,+1,|+2|,|+3|)
3ckkA   2   7  +3|+2,+1|+4   (|+3|,+2,+1,|+4|,+5,-7,+6)
3ckkA   0   7  +1||+2   (+3,+2,+1,|+4|,|+5|,-7,+6)
3ckkA   1   7  +1|-3|+2   (+3,+2,+1,+4,|+5|,-7,|+6|)
3ckmA   0   5  +1||+2   (+5,+4,+3,|+1|,|+2|)
3ckmA   1   5  +2|+1|+3   (|+2|,+1,|+3|,+4,+5)
3ckmA   0   5  +1||+2   (+2,+1,|+3|,|+4|,+5)
3ckmA   0   5  +1||+2   (+2,+1,+3,|+4|,|+5|)
3ckmA   0   7  +1||+2   (+7,-6,+5,+4,+3,|+1|,|+2|)
3ckmA   1   7  +2|+1|+3   (|+2|,+1,|+3|,+4,+5,-6,+7)
3ckmA   0   7  +1||+2   (+2,+1,|+3|,|+4|,+5,-6,+7)
3ckmA   0   7  +1||+2   (+2,+1,+3,|+4|,|+5|,-6,+7)
3cl5A   0   5  +1||+2   (+5,+4,+3,|+1|,|+2|)
3cl5A   0   5  +1||+2   (+2,+1,+3,|+4|,|+5|)
3clwB   0   4  +1||+2   (|+2|,|+3|,+4,+1)
3clwB   0   4  +1||+2   (+2,|+3|,|+4|,+1)
3clwB   0   4  +1||+2   (|+1|,|+2|,+3,+4)
3clwB   0   4  +1||+2   (+1,|+2|,|+3|,+4)
3cm3A   1   5  +1|+3|+2   (-1,|+2|,+5,|+3|,+4)
3cm3A   0   5  +1||+2   (-1,+2,+5,|+3|,|+4|)
3cm3A   1   5  +2|+1|+3   (|+4|,+3,|+5|,+2,-1)
3cnbC   0   5  +1||+2   (+5,+4,+3,|+1|,|+2|)
3cnbC   1   5  +2|+1|+3   (|+2|,+1,|+3|,+4,+5)
3cnbC   0   5  +1||+2   (+2,+1,|+3|,|+4|,+5)
3cnbC   0   5  +1||+2   (+2,+1,+3,|+4|,|+5|)
3cneD   0   7  +1||+2   (-6,+7,+5,+4,|+1|,|+2|,+3)
3cneD   0   7  +1||+2   (+3,+2,+1,|+4|,|+5|,+7,-6)
3cniA   0   6  +1||+2   (-2,-1,-3,|+4|,|+5|,-6)
3cnuA   2   5  +3|-2,+1|+4   (|+3|,-2,+1,|+4|,-5)
3cnyB   0   4  +1||+2   (+2,|+3|,|+4|,+1)
3cnyB   0   4  +1||+2   (|+1|,|+2|,+3,+4)
3cnyB   0   4  +1||+2   (+1,|+2|,|+3|,+4)
3co5B   0   4  +1||+2   (+2,|+3|,|+4|,+1)
3covA   2   6  +1|+4,+3|+2   (|+1|,+4,+3,|+2|,+5,+6)
3covA   0   6  +1||+2   (+6,+5,|+2|,|+3|,+4,+1)
3covA   0   6  +1||+2   (+6,+5,+2,|+3|,|+4|,+1)
3covA   2   6  +3|+2,+1|+4   (+1,|+4|,+3,+2,|+5|,+6)
3covA   0   6  +1||+2   (+1,+4,+3,+2,|+5|,|+6|)
3cpxC   1   8  +2|+1|+3   (+1,-2,|+4|,+3,|+5|,+8,-6,-7)
3cpxC   0   8  +1||+2   (-1,+2,-4,-3,-5,-8,|+6|,|+7|)
3cq1A   0   3  +1||+2   (-1,|+2|,|+3|)
3cqbA   1   4  +2|-1|+3   (+1,|+3|,-2,|+4|)
3cqjA   0   8  +1||+2   (+7,+8,|+1|,|+2|,+3,+4,+5,+6)
3cqjA   0   8  +1||+2   (+7,+8,+1,|+2|,|+3|,+4,+5,+6)
3cqjA   0   8  +1||+2   (+7,+8,+1,+2,|+3|,|+4|,+5,+6)
3cqjA   0   8  +1||+2   (+7,+8,+1,+2,+3,|+4|,|+5|,+6)
3cqjA   0   8  +1||+2   (+7,+8,+1,+2,+3,+4,|+5|,|+6|)
3cqjA   6   8  +6|+5,+4,+3,+2,+1,+8|+7   (|+6|,+5,+4,+3,+2,+1,+8,|+7|)
3cqjA   0   8  +1||+2   (|+7|,|+8|,+1,+2,+3,+4,+5,+6)
3crrA   1   5  +1|+3|+2   (+5,+4,|+1|,+3,|+2|)
3crrA   0   5  +1||+2   (|+2|,|+3|,+1,+4,+5)
3crrA   1   5  +2|+1|+3   (+2,|+3|,+1,|+4|,+5)
3crrA   0   5  +1||+2   (+2,+3,+1,|+4|,|+5|)
3crvA   2   7  +1|+4,+3|+2   (+7,|+1|,+6,+5,|+2|,+4,+3)
3crvA   1   7  +1|+3|+2   (+7,+1,+6,+5,|+2|,+4,|+3|)
3crvA   0   7  +1||+2   (|+3|,|+4|,+2,+5,+6,+1,+7)
3crvA   1   7  +2|+1|+3   (+3,|+4|,+2,|+5|,+6,+1,+7)
3crvA   1   7  +2|+1|+3   (+3,+4,+2,+5,|+6|,+1,|+7|)
3crvA   2   7  +1|+4,+3|+2   (+7,|+1|,+6,+5,|+2|,+4,+3)
3crvA   1   7  +1|+3|+2   (+7,+1,+6,+5,|+2|,+4,|+3|)
3crvA   0   7  +1||+2   (|+3|,|+4|,+2,+5,+6,+1,+7)
3crvA   1   7  +2|+1|+3   (+3,|+4|,+2,|+5|,+6,+1,+7)
3crvA   0   7  +1||+2   (+3,+4,+2,|+5|,|+6|,+1,+7)
3crvA   1   7  +2|+1|+3   (+3,+4,+2,+5,|+6|,+1,|+7|)
3csvA   1   5  +1|-3|+2   (+1,-2,|+3|,-5,|+4|)
3ct6B   0   4  +1||+2   (+4,+3,|+1|,|+2|)
3ct6B   1   4  +2|+1|+3   (|+2|,+1,|+3|,+4)
3ct6B   0   4  +1||+2   (+2,+1,|+3|,|+4|)
3ct8A   2   4  +1|+4,-3|+2   (|+1|,+4,-3,|+2|)
3ct9A   1   6  +2|+1|+3   (+1,-2,|+4|,+3,|+5|,+6)
3ct9A   1   4  +1|-3|+2   (-4,|+1|,-3,|+2|)
3ct9A   1   4  +2|-1|+3   (-2,|+3|,-1,|+4|)
3ctpA   0   6  +1||+2   (+6,+5,+4,+3,|+1|,|+2|)
3ctpA   1   6  +2|+1|+3   (|+2|,+1,|+3|,+4,+5,+6)
3ctpA   0   6  +1||+2   (+2,+1,|+3|,|+4|,+5,+6)
3ctpA   0   6  +1||+2   (+2,+1,+3,|+4|,|+5|,+6)
3ctpA   0   4  +1||+2   (+4,+3,|+1|,|+2|)
3ctpA   1   4  +2|+1|+3   (|+2|,+1,|+3|,+4)
3ctpA   0   4  +1||+2   (+2,+1,|+3|,|+4|)
3cvjC   0   5  +1||+2   (+5,+4,+3,|+1|,|+2|)
3cvjC   1   5  +2|+1|+3   (|+2|,+1,|+3|,+4,+5)
3cvjC   0   5  +1||+2   (+2,+1,|+3|,|+4|,+5)
3cvjC   0   5  +1||+2   (+2,+1,+3,|+4|,|+5|)
3cvoB   0   7  +1||+2   (+6,-7,+5,+4,|+1|,|+2|,+3)
3cvoB   0   7  +1||+2   (+6,-7,+5,+4,+1,|+2|,|+3|)
3cvoB   2   7  +3|+2,+1|+4   (|+3|,+2,+1,|+4|,+5,-7,+6)
3cvoB   0   7  +1||+2   (+3,+2,+1,|+4|,|+5|,-7,+6)
3cvoB   1   7  +1|-3|+2   (+3,+2,+1,+4,|+5|,-7,|+6|)
3cwcB   0   5  +1||+2   (+5,+4,+3,|+1|,|+2|)
3cwcB   0   5  +1||+2   (+2,+1,|+3|,|+4|,+5)
3cwcB   0   5  +1||+2   (+2,+1,+3,|+4|,|+5|)
3cwcB   0   6  +1||+2   (+1,-2,|+3|,|+4|,+5,+6)
3cwcB   0   6  +1||+2   (+1,-2,+3,|+4|,|+5|,+6)
3cwcB   0   6  +1||+2   (+1,-2,+3,+4,|+5|,|+6|)
3cwwA   1   7  +1|-3|+2   (-1,+2,-3,-7,|+4|,-6,|+5|)
3cwwA   1   7  +2|-1|+3   (-5,|+6|,-4,|+7|,+3,-2,+1)
3cwwA   1   7  +1|-3|+2   (-6,+7,-1,-5,|+2|,-4,|+3|)
3cwwA   1   7  +2|-1|+3   (-3,|+4|,-2,|+5|,+1,-7,+6)
3cwwA   1   6  +1|-3|+2   (-6,-1,-5,|+2|,-4,|+3|)
3cwwA   1   6  +2|-1|+3   (-3,|+4|,-2,|+5|,+1,+6)
3cx5L   1   6  +1|-3|+2   (+1,-2,-6,|+3|,-5,|+4|)
3cx5L   1   6  +2|-1|+3   (-4,|+5|,-3,|+6|,+2,-1)
3cx5L   1   6  +2|-1|+3   (+3,-4,|+5|,-2,|+6|,+1)
3cx5M   1   5  +1|-3|+2   (-1,-5,|+2|,-4,|+3|)
3cx5M   1   5  +2|-1|+3   (-3,|+4|,-2,|+5|,+1)
3cx5M   1   5  +1|-3|+2   (-1,-5,|+2|,-4,|+3|)
3cx5M   1   5  +2|-1|+3   (-3,|+4|,-2,|+5|,+1)
3cxgA   1   6  +1|+3|+2   (-1,|+2|,+4,|+3|,-5,+6)
3cxgA   0   6  +1||+2   (+6,-5,|+3|,|+4|,+2,-1)
3cymA   2   5  +3|-2,+1|+4   (|+3|,-2,+1,|+4|,+5)
3cymA   0   5  +1||+2   (+3,-2,+1,|+4|,|+5|)
3cypD   0   4  +1||+2   (+1,-4,|+2|,|+3|)
3czqB   1   6  +1|+3|+2   (-6,+5,+4,|+1|,+3,|+2|)
3czqB   0   6  +1||+2   (|+2|,|+3|,+1,+4,+5,-6)
3czqB   1   6  +2|+1|+3   (+2,|+3|,+1,|+4|,+5,-6)
3czqB   0   6  +1||+2   (+2,+3,+1,|+4|,|+5|,-6)
3czxB   0   6  +1||+2   (-2,-1,-3,-6,|+4|,|+5|)
3d00A   0   5  +1||+2   (-5,+4,-3,|+1|,|+2|)
3d01G   1   5  +1|-3|+2   (-1,|+2|,-5,|+3|,+4)
3d01G   0   5  +1||+2   (-1,+2,-5,|+3|,|+4|)
3d03C   0   5  +1||+2   (+5,-4,|+1|,|+2|,+3)
3d03C   0   5  +1||+2   (+5,-4,+1,|+2|,|+3|)
3d03C   0   6  +1||+2   (-1,|+2|,|+3|,+4,+6,-5)
3d03C   0   6  +1||+2   (-1,+2,|+3|,|+4|,+6,-5)
3d0kA   0   8  +1||+2   (+8,+7,+6,+5,|+3|,|+4|,-2,+1)
3d0kA   1   8  +2|+1|+3   (+1,-2,|+4|,+3,|+5|,+6,+7,+8)
3d0kA   0   8  +1||+2   (+1,-2,+4,+3,|+5|,|+6|,+7,+8)
3d0kA   0   8  +1||+2   (+1,-2,+4,+3,+5,|+6|,|+7|,+8)
3d0kA   0   8  +1||+2   (+1,-2,+4,+3,+5,+6,|+7|,|+8|)
3d1cA   0   5  +1||+2   (+5,+4,|+1|,|+2|,+3)
3d1cA   0   5  +1||+2   (+1,+5,|+2|,|+3|,+4)
3d1cA   0   5  +1||+2   (+1,+5,+2,|+3|,|+4|)
3d1lB   0   8  +1||+2   (-8,-7,+6,+5,+4,|+1|,|+2|,+3)
3d1lB   0   8  +1||+2   (-8,-7,+6,+5,+4,+1,|+2|,|+3|)
3d1lB   2   8  +3|+2,+1|+4   (|+3|,+2,+1,|+4|,+5,+6,-7,-8)
3d1lB   0   8  +1||+2   (+3,+2,+1,|+4|,|+5|,+6,-7,-8)
3d1lB   0   8  +1||+2   (+3,+2,+1,+4,|+5|,|+6|,-7,-8)
3d1lB   0   8  +1||+2   (-3,-2,-1,-4,-5,-6,|+7|,|+8|)
3d1pA   0   4  +1||+2   (+2,+1,|+3|,|+4|)
3d1rA   0   6  +1||+2   (-6,+5,-1,+4,|+2|,|+3|)
3d1rA   1   6  +2|+1|+3   (|+3|,+2,|+4|,-1,+5,-6)
3d1rA   1   6  +2|-1|+3   (+3,+2,|+4|,-1,|+5|,-6)
3d2lD   0   7  +1||+2   (+6,-7,+5,+4,|+1|,|+2|,+3)
3d2lD   0   7  +1||+2   (+6,-7,+5,+4,+1,|+2|,|+3|)
3d2lD   2   7  +3|+2,+1|+4   (|+3|,+2,+1,|+4|,+5,-7,+6)
3d2lD   0   7  +1||+2   (+3,+2,+1,|+4|,|+5|,-7,+6)
3d2uA   3   8  +4|-3,+2,-1|+5   (|+4|,-3,+2,-1,|+5|,-6,+7,-8)
3d32B   2   4  +2|-1,-4|+3   (|+2|,-1,-4,|+3|)
3d3bJ   1   4  +1|-3|+2   (-4,|+1|,-3,|+2|)
3d3bJ   1   4  +2|-1|+3   (-2,|+3|,-1,|+4|)
3d3kC   0   8  +1||+2   (-8,+7,+6,+5,+4,|+1|,|+2|,+3)
3d3kC   0   8  +1||+2   (-8,+7,+6,+5,+4,+1,|+2|,|+3|)
3d3kC   2   8  +3|+2,+1|+4   (|+3|,+2,+1,|+4|,+5,+6,+7,-8)
3d3kC   0   8  +1||+2   (+3,+2,+1,|+4|,|+5|,+6,+7,-8)
3d3kC   0   8  +1||+2   (+3,+2,+1,+4,|+5|,|+6|,+7,-8)
3d3kC   0   8  +1||+2   (+3,+2,+1,+4,+5,|+6|,|+7|,-8)
3d3oA   3   5  +2|-1,+5,-4|+3   (|+2|,-1,+5,-4,|+3|)
3d3sC   1   5  +1|-3|+2   (-1,+2,|+3|,-5,|+4|)
3d3yA   1   6  +1|-3|+2   (+1,-2,-6,|+3|,-5,|+4|)
3d3yA   1   6  +2|-1|+3   (-4,|+5|,-3,|+6|,+2,-1)
3d3yA   1   5  +1|-3|+2   (-1,-5,|+2|,-4,|+3|)
3d3yA   1   5  +2|-1|+3   (-3,|+4|,-2,|+5|,+1)
3d40A   0   8  +1||+2   (-6,-8,+7,+5,|+1|,|+2|,+4,+3)
3d40A   1   8  +1|+3|+2   (-6,-8,+7,+5,+1,|+2|,+4,|+3|)
3d40A   0   8  +1||+2   (|+3|,|+4|,+2,+1,+5,+7,-8,-6)
3d40A   2   8  +3|+2,+1|+4   (+3,|+4|,+2,+1,|+5|,+7,-8,-6)
3d59A   0  10  +1||+2   (-10,+9,+8,+7,+6,|+4|,|+5|,-2,+1,+3)
3d59A   1  10  +2|+1|+3   (+3,+1,-2,|+5|,+4,|+6|,+7,+8,+9,-10)
3d59A   0  10  +1||+2   (+3,+1,-2,+5,+4,|+6|,|+7|,+8,+9,-10)
3d59A   0  10  +1||+2   (+3,+1,-2,+5,+4,+6,|+7|,|+8|,+9,-10)
3d59A   0  10  +1||+2   (+3,+1,-2,+5,+4,+6,+7,|+8|,|+9|,-10)
3d6wB   3   7  +2|-1,+5,-4|+3   (|+2|,-1,+5,-4,|+3|,-7,+6)
3d6wB   3   7  +3|-2,+1,-5|+4   (+2,-1,|+5|,-4,+3,-7,|+6|)
3d7aA   1   6  +1|-3|+2   (-4,+5,-6,|+1|,-3,|+2|)
3d7lE   0   7  +1||+2   (+7,+6,+5,+4,|+1|,|+2|,+3)
3d7lE   0   7  +1||+2   (+3,+2,+1,|+4|,|+5|,+6,+7)
3d7lE   0   7  +1||+2   (+3,+2,+1,+4,|+5|,|+6|,+7)
3d7lE   0   7  +1||+2   (+3,+2,+1,+4,+5,|+6|,|+7|)
3d7rB   0   8  +1||+2   (+8,+7,+6,+5,|+3|,|+4|,-2,+1)
3d7rB   1   8  +2|+1|+3   (+1,-2,|+4|,+3,|+5|,+6,+7,+8)
3d7rB   0   8  +1||+2   (+1,-2,+4,+3,|+5|,|+6|,+7,+8)
3d7rB   0   8  +1||+2   (+1,-2,+4,+3,+5,|+6|,|+7|,+8)
3d7rB   0   8  +1||+2   (+1,-2,+4,+3,+5,+6,|+7|,|+8|)
3d8pA   0   7  +1||+2   (-1,+2,-3,|+4|,|+5|,-7,+6)
3da8B   0   7  +1||+2   (+7,-6,+5,+4,|+1|,|+2|,+3)
3da8B   0   7  +1||+2   (+7,-6,+5,+4,+1,|+2|,|+3|)
3da8B   2   7  +3|+2,+1|+4   (|+3|,+2,+1,|+4|,+5,-6,+7)
3da8B   0   7  +1||+2   (+3,+2,+1,|+4|,|+5|,-6,+7)
3dalB   1   3  +1|-3|+2   (|+1|,-3,|+2|)
3daoA   0   8  +1||+2   (+8,+7,+6,|+1|,|+2|,+3,-4,+5)
3daoA   0   8  +1||+2   (+8,+7,+6,+1,|+2|,|+3|,-4,+5)
3daoA   0   8  +1||+2   (+5,-4,+3,+2,+1,|+6|,|+7|,+8)
3daoA   0   8  +1||+2   (+5,-4,+3,+2,+1,+6,|+7|,|+8|)
3daoA   0   6  +1||+2   (+5,-6,+4,-1,|+2|,|+3|)
3daoA   2   6  +3|+2,-1|+4   (|+3|,+2,-1,|+4|,-6,+5)
3daoA   1   6  +1|-3|+2   (+3,+2,-1,|+4|,-6,|+5|)
3db2B   0   5  +1||+2   (+5,+4,+3,|+1|,|+2|)
3db2B   1   5  +2|+1|+3   (|+2|,+1,|+3|,+4,+5)
3db2B   0   5  +1||+2   (+2,+1,|+3|,|+4|,+5)
3db2B   0   5  +1||+2   (+2,+1,+3,|+4|,|+5|)
3db2B   2   9  +1|+4,-3|+2   (+8,-7,+6,-5,|+1|,+4,-3,|+2|,-9)
3dc7C   0   5  +1||+2   (+5,+4,+3,|+1|,|+2|)
3dc7C   1   5  +2|+1|+3   (|+2|,+1,|+3|,+4,+5)
3dc7C   0   5  +1||+2   (+2,+1,|+3|,|+4|,+5)
3dc7C   0   5  +1||+2   (+2,+1,+3,|+4|,|+5|)
3dcmX   0   6  +1||+2   (+6,+4,+5,|+1|,|+2|,+3)
3dcmX   0   6  +1||+2   (+6,+4,+5,+1,|+2|,|+3|)
3dcmX   3   6  +3|+2,+1,+5|+4   (|+3|,+2,+1,+5,|+4|,+6)
3dcmX   0   6  +1||+2   (+6,|+4|,|+5|,+1,+2,+3)
3ddtC   1   3  +2|-1|+3   (|+2|,-1,|+3|)
3defA   1   6  +2|+1|+3   (-2,|+3|,+1,|+4|,+5,+6)
3defA   0   6  +1||+2   (-2,+3,+1,|+4|,|+5|,+6)
3defA   0   6  +1||+2   (-2,+3,+1,+4,|+5|,|+6|)
3df6B   3   5  +1|-5,+4,-3|+2   (|+1|,-5,+4,-3,|+2|)
3df7A   0   4  +1||+2   (+4,+3,|+1|,|+2|)
3df7A   1   4  +2|+1|+3   (|+2|,+1,|+3|,+4)
3dfuB   0   7  +1||+2   (-7,-6,+5,+4,+3,|+1|,|+2|)
3dfuB   1   7  +2|+1|+3   (|+2|,+1,|+3|,+4,+5,-6,-7)
3dfuB   0   7  +1||+2   (+2,+1,|+3|,|+4|,+5,-6,-7)
3dfuB   0   7  +1||+2   (+2,+1,+3,|+4|,|+5|,-6,-7)
3dfzA   0   5  +1||+2   (+5,+4,|+1|,|+2|,+3)
3dfzA   0   5  +1||+2   (+5,+4,+1,|+2|,|+3|)
3dfzA   2   5  +3|+2,+1|+4   (|+3|,+2,+1,|+4|,+5)
3dgpA   1   3  +1|-3|+2   (|+1|,-3,|+2|)
3dgpB   1   3  +1|-3|+2   (|+1|,-3,|+2|)
3dhaA   0   6  +1||+2   (+1,-2,+3,+4,|+5|,|+6|)
3dhaA   0   5  +1||+2   (-1,+2,-3,|+4|,|+5|)
3dhxB   1   4  +1|-3|+2   (-4,|+1|,-3,|+2|)
3dhxB   1   4  +2|-1|+3   (-2,|+3|,-1,|+4|)
3djeB   0   6  +1||+2   (-5,+6,+4,|+1|,|+2|,+3)
3djeB   1   3  +1|-3|+2   (|+1|,-3,|+2|)
3dk9A   0   5  +1||+2   (+5,+4,|+1|,|+2|,+3)
3dk9A   0   5  +1||+2   (+5,+4,+1,|+2|,|+3|)
3dk9A   0   4  +1||+2   (+4,|+1|,|+2|,+3)
3dk9A   0   4  +1||+2   (+4,+1,|+2|,|+3|)
3dkmA   3   5  +4|-3,+2,-1|+5   (|+4|,-3,+2,-1,|+5|)
3dkrA   0   7  +1||+2   (+7,+6,+5,+4,|+2|,|+3|,-1)
3dkrA   1   7  +2|+1|+3   (-1,|+3|,+2,|+4|,+5,+6,+7)
3dkrA   0   7  +1||+2   (-1,+3,+2,|+4|,|+5|,+6,+7)
3dkrA   0   7  +1||+2   (-1,+3,+2,+4,|+5|,|+6|,+7)
3dkrA   0   7  +1||+2   (-1,+3,+2,+4,+5,|+6|,|+7|)
3dkzA   3   6  +1|-3,+4,-5|+2   (-1,|+2|,-4,+5,-6,|+3|)
3dlcA   0   7  +1||+2   (+6,-7,+5,+4,|+1|,|+2|,+3)
3dlcA   0   7  +1||+2   (+6,-7,+5,+4,+1,|+2|,|+3|)
3dlcA   2   7  +3|+2,+1|+4   (|+3|,+2,+1,|+4|,+5,-7,+6)
3dlcA   0   7  +1||+2   (+3,+2,+1,|+4|,|+5|,-7,+6)
3dlcA   1   7  +1|-3|+2   (+3,+2,+1,+4,|+5|,-7,|+6|)
3dliC   0   7  +1||+2   (+6,-7,+5,+4,|+1|,|+2|,+3)
3dliC   0   7  +1||+2   (+6,-7,+5,+4,+1,|+2|,|+3|)
3dliC   2   7  +3|+2,+1|+4   (|+3|,+2,+1,|+4|,+5,-7,+6)
3dliC   0   7  +1||+2   (+3,+2,+1,|+4|,|+5|,-7,+6)
3dliC   1   7  +1|-3|+2   (+3,+2,+1,+4,|+5|,-7,|+6|)
3dluD   1   3  +1|-3|+2   (|+1|,-3,|+2|)
3dm8A   4   6  +2|-1,-6,+5,-4|+3   (|+2|,-1,-6,+5,-4,|+3|)
3dmcA   4   6  +2|-1,-6,+5,-4|+3   (|+2|,-1,-6,+5,-4,|+3|)
3dmeA   0   6  +1||+2   (-5,+6,+4,|+1|,|+2|,+3)
3dmgA   0   7  +1||+2   (+6,-7,+5,+4,|+1|,|+2|,+3)
3dmgA   0   7  +1||+2   (+3,+2,+1,|+4|,|+5|,-7,+6)
3dmgA   1   7  +1|-3|+2   (+3,+2,+1,+4,|+5|,-7,|+6|)
3dmgA   0   7  +1||+2   (+6,-7,+5,+4,|+1|,|+2|,+3)
3dmgA   0   7  +1||+2   (+6,-7,+5,+4,+1,|+2|,|+3|)
3dmgA   2   7  +3|+2,+1|+4   (|+3|,+2,+1,|+4|,+5,-7,+6)
3dmgA   0   7  +1||+2   (+3,+2,+1,|+4|,|+5|,-7,+6)
3dmgA   1   7  +1|-3|+2   (+3,+2,+1,+4,|+5|,-7,|+6|)
3dmlA   0   4  +1||+2   (+4,-3,|+1|,|+2|)
3dmnA   2   7  +1|+4,+3|+2   (+7,|+1|,+6,+5,|+2|,+4,+3)
3dmnA   1   7  +1|+3|+2   (+7,+1,+6,+5,|+2|,+4,|+3|)
3dmnA   0   7  +1||+2   (|+3|,|+4|,+2,+5,+6,+1,+7)
3dmnA   1   7  +2|+1|+3   (+3,|+4|,+2,|+5|,+6,+1,+7)
3dmnA   0   7  +1||+2   (+3,+4,+2,|+5|,|+6|,+1,+7)
3dmyA   0   6  +1||+2   (+1,+6,+5,|+2|,|+3|,+4)
3dmyA   0   6  +1||+2   (+4,+3,+2,|+5|,|+6|,+1)
3dmyA   2   8  +2|-1,+4|+3   (|+2|,-1,+4,|+3|,+5,+6,+8,-7)
3dmyA   0   8  +1||+2   (-7,+8,+6,+5,|+3|,|+4|,-1,+2)
3dmyA   1   8  +2|+1|+3   (+2,-1,|+4|,+3,|+5|,+6,+8,-7)
3dmyA   0   8  +1||+2   (+2,-1,+4,+3,|+5|,|+6|,+8,-7)
3dmyA   1   6  +2|+1|+3   (-2,|+3|,+1,|+4|,+5,+6)
3dmyA   0   6  +1||+2   (-2,+3,+1,|+4|,|+5|,+6)
3dnjA   1   3  +2|-1|+3   (|+2|,-1,|+3|)
3dnpA   0   5  +1||+2   (+5,+4,+3,|+1|,|+2|)
3dnpA   0   5  +1||+2   (+2,+1,|+3|,|+4|,+5)
3dnpA   0   6  +1||+2   (+5,-6,+4,-1,|+2|,|+3|)
3dnpA   2   6  +3|+2,-1|+4   (|+3|,+2,-1,|+4|,-6,+5)
3dnpA   1   6  +1|-3|+2   (+3,+2,-1,|+4|,-6,|+5|)
3dnsA   0   8  +1||+2   (+1,-2,+3,-4,|+5|,|+6|,-8,+7)
3dnsA   1   8  +1|-3|+2   (+1,-2,+3,-4,+5,|+6|,-8,|+7|)
3dnxA   0   6  +1||+2   (+1,-2,|+3|,|+4|,+5,-6)
3dnxA   0   6  +1||+2   (+1,-2,+3,|+4|,|+5|,-6)
3do8A   0   5  +1||+2   (+5,+4,|+1|,|+2|,+3)
3do8A   0   5  +1||+2   (+5,+4,+1,|+2|,|+3|)
3do8A   2   5  +3|+2,+1|+4   (|+3|,+2,+1,|+4|,+5)
3do8A   0   5  +1||+2   (+3,+2,+1,|+4|,|+5|)
3douA   0   7  +1||+2   (+6,-7,+5,+4,|+1|,|+2|,+3)
3douA   0   7  +1||+2   (+6,-7,+5,+4,+1,|+2|,|+3|)
3douA   2   7  +3|+2,+1|+4   (|+3|,+2,+1,|+4|,+5,-7,+6)
3douA   0   7  +1||+2   (+3,+2,+1,|+4|,|+5|,-7,+6)
3douA   1   7  +1|-3|+2   (+3,+2,+1,+4,|+5|,-7,|+6|)
3dp7B   0   7  +1||+2   (+6,-7,+5,+4,|+1|,|+2|,+3)
3dp7B   0   7  +1||+2   (+6,-7,+5,+4,+1,|+2|,|+3|)
3dp7B   2   7  +3|+2,+1|+4   (|+3|,+2,+1,|+4|,+5,-7,+6)
3dp7B   0   7  +1||+2   (+3,+2,+1,|+4|,|+5|,-7,+6)
3dp7B   1   7  +1|-3|+2   (+3,+2,+1,+4,|+5|,-7,|+6|)
3dqpA   0   9  +1||+2   (+9,-7,+8,+6,+5,+4,|+1|,|+2|,+3)
3dqpA   0   9  +1||+2   (+9,-7,+8,+6,+5,+4,+1,|+2|,|+3|)
3dqpA   2   9  +3|+2,+1|+4   (|+3|,+2,+1,|+4|,+5,+6,+8,-7,+9)
3dqpA   0   9  +1||+2   (+3,+2,+1,|+4|,|+5|,+6,+8,-7,+9)
3dqpA   0   9  +1||+2   (+3,+2,+1,+4,|+5|,|+6|,+8,-7,+9)
3dr5A   0   7  +1||+2   (+6,-7,+5,+4,|+1|,|+2|,+3)
3dr5A   0   7  +1||+2   (+6,-7,+5,+4,+1,|+2|,|+3|)
3dr5A   2   7  +3|+2,+1|+4   (|+3|,+2,+1,|+4|,+5,-7,+6)
3dr5A   0   7  +1||+2   (+3,+2,+1,|+4|,|+5|,-7,+6)
3dr5A   1   7  +1|-3|+2   (+3,+2,+1,+4,|+5|,-7,|+6|)
3drfA   1   5  +2|+1|+3   (+2,-3,|+4|,+1,|+5|)
3ds8A   1   9  +1|+3|+2   (+9,+8,+7,+6,+5,|+1|,+4,|+2|,-3)
3ds8A   1   9  +2|+1|+3   (-3,+2,|+4|,+1,|+5|,+6,+7,+8,+9)
3ds8A   0   9  +1||+2   (-3,+2,+4,+1,|+5|,|+6|,+7,+8,+9)
3ds8A   0   9  +1||+2   (-3,+2,+4,+1,+5,|+6|,|+7|,+8,+9)
3ds8A   0   9  +1||+2   (-3,+2,+4,+1,+5,+6,|+7|,|+8|,+9)
3ds8A   0   9  +1||+2   (-3,+2,+4,+1,+5,+6,+7,|+8|,|+9|)
3dsbB   0   5  +1||+2   (-1,+2,-3,|+4|,|+5|)
3dsdA   0   6  +1||+2   (+6,-5,|+1|,|+2|,+3,+4)
3dsdA   0   6  +1||+2   (+6,-5,+1,|+2|,|+3|,+4)
3dsdA   0   5  +1||+2   (-2,+1,|+3|,|+4|,+5)
3dsdA   0   5  +1||+2   (-2,+1,+3,|+4|,|+5|)
3dtnA   0   7  +1||+2   (+6,-7,+5,+4,|+1|,|+2|,+3)
3dtnA   0   7  +1||+2   (+6,-7,+5,+4,+1,|+2|,|+3|)
3dtnA   2   7  +3|+2,+1|+4   (|+3|,+2,+1,|+4|,+5,-7,+6)
3dtnA   0   7  +1||+2   (+3,+2,+1,|+4|,|+5|,-7,+6)
3dtnA   1   7  +1|-3|+2   (+3,+2,+1,+4,|+5|,-7,|+6|)
3dtyA   0   5  +1||+2   (+5,+4,+3,|+1|,|+2|)
3dtyA   1   5  +2|+1|+3   (|+2|,+1,|+3|,+4,+5)
3dtyA   0   5  +1||+2   (+2,+1,|+3|,|+4|,+5)
3dtyA   0   5  +1||+2   (+2,+1,+3,|+4|,|+5|)
3dtyA   2   9  +1|+4,-3|+2   (+8,-7,+6,-5,|+1|,+4,-3,|+2|,-9)
3dupA   2   4  +2|-1,-4|+3   (|+2|,-1,-4,|+3|)
3duwA   0   7  +1||+2   (+6,-7,+5,+4,|+1|,|+2|,+3)
3duwA   0   7  +1||+2   (+6,-7,+5,+4,+1,|+2|,|+3|)
3duwA   2   7  +3|+2,+1|+4   (|+3|,+2,+1,|+4|,+5,-7,+6)
3duwA   0   7  +1||+2   (+3,+2,+1,|+4|,|+5|,-7,+6)
3duwA   1   7  +1|-3|+2   (+3,+2,+1,+4,|+5|,-7,|+6|)
3dvoA   0   5  +1||+2   (+1,-2,|+3|,|+4|,+5)
3dwgC   2   5  +2|-1,-4|+3   (|+2|,-1,-5,|+3|,-4)
3dxeA   5   7  +4|-3,+2,-1,+7,-6|+5   (|+4|,-3,+2,-1,+7,-6,|+5|)
3dxpA   1   5  +1|-3|+2   (+1,-2,|+3|,-5,|+4|)
3dxyA   0   7  +1||+2   (+6,-7,+5,+4,|+1|,|+2|,+3)
3dxyA   0   7  +1||+2   (+6,-7,+5,+4,+1,|+2|,|+3|)
3dxyA   2   7  +3|+2,+1|+4   (|+3|,+2,+1,|+4|,+5,-7,+6)
3dxyA   0   7  +1||+2   (+3,+2,+1,|+4|,|+5|,-7,+6)
3dxyA   1   7  +1|-3|+2   (+3,+2,+1,+4,|+5|,-7,|+6|)
3dydB   4   7  +1|-6,+5,+4,+3|+2   (|+1|,-7,+6,+5,+4,|+2|,+3)
3dydB   0   7  +1||+2   (+1,-7,+6,+5,+4,|+2|,|+3|)
3dydB   1   7  +2|+1|+3   (|+3|,+2,|+4|,+5,+6,-7,+1)
3dydB   0   7  +1||+2   (+3,+2,|+4|,|+5|,+6,-7,+1)
3dydB   0   7  +1||+2   (+3,+2,+4,|+5|,|+6|,-7,+1)
3e03A   0   7  +1||+2   (+7,+6,+5,+4,|+1|,|+2|,+3)
3e03A   0   7  +1||+2   (+7,+6,+5,+4,+1,|+2|,|+3|)
3e03A   2   7  +3|+2,+1|+4   (|+3|,+2,+1,|+4|,+5,+6,+7)
3e03A   0   7  +1||+2   (+3,+2,+1,|+4|,|+5|,+6,+7)
3e03A   0   7  +1||+2   (+3,+2,+1,+4,|+5|,|+6|,+7)
3e03A   0   7  +1||+2   (+3,+2,+1,+4,+5,|+6|,|+7|)
3e05B   0   7  +1||+2   (+6,-7,+5,+4,|+1|,|+2|,+3)
3e05B   0   7  +1||+2   (+6,-7,+5,+4,+1,|+2|,|+3|)
3e05B   2   7  +3|+2,+1|+4   (|+3|,+2,+1,|+4|,+5,-7,+6)
3e05B   0   7  +1||+2   (+3,+2,+1,|+4|,|+5|,-7,+6)
3e05B   1   7  +1|-3|+2   (+3,+2,+1,+4,|+5|,-7,|+6|)
3e0hA   5   8  +1|-5,+7,-6,+3,-4|+2   (|+1|,-6,+8,-7,+3,-4,|+2|,-5)
3e0hA   1   8  +1|-3|+2   (-5,|+2|,-4,|+3|,-7,+8,-6,+1)
3e0hA   1   8  +2|-1|+3   (-1,+6,-8,+7,-3,|+4|,-2,|+5|)
3e0hA   5   8  +4|-1,+3,-2,+6,-7|+5   (|+5|,-2,+4,-3,+7,-8,|+6|,-1)
3e0hA   1   8  +1|-3|+2   (-1,|+6|,-8,|+7|,-3,+4,-2,+5)
3e0rC   2   7  +1|+4,-3|+2   (-7,-6,|+1|,+4,-3,|+2|,-5)
3e0rC   0   7  +1||+2   (+5,-2,+3,-4,-1,|+6|,|+7|)
3e0xB   0   7  +1||+2   (+7,+6,+5,+4,|+2|,|+3|,-1)
3e0xB   1   7  +2|+1|+3   (-1,|+3|,+2,|+4|,+5,+6,+7)
3e0xB   0   7  +1||+2   (-1,+3,+2,|+4|,|+5|,+6,+7)
3e0xB   0   7  +1||+2   (-1,+3,+2,+4,|+5|,|+6|,+7)
3e0xB   0   7  +1||+2   (-1,+3,+2,+4,+5,|+6|,|+7|)
3e15B   3   8  +1|+5,+4,+3|+2   (-1,|+2|,+8,+7,+6,|+3|,+4,+5)
3e15B   0   8  +1||+2   (-1,+2,+8,+7,+6,|+3|,|+4|,+5)
3e15B   0   8  +1||+2   (+5,+4,+3,+6,|+7|,|+8|,+2,-1)
3e19C   1   6  +1|-3|+2   (|+1|,-6,|+2|,-3,+4,-5)
3e19C   3   6  +4|-3,+2,-1|+5   (|+5|,-4,+3,-2,|+6|,-1)
3e1eC   3   6  +1|-3,+4,-5|+2   (-1,|+2|,-4,+5,-6,|+3|)
3e23A   0   7  +1||+2   (+6,-7,+5,+4,|+1|,|+2|,+3)
3e23A   0   7  +1||+2   (+3,+2,+1,|+4|,|+5|,-7,+6)
3e23A   1   7  +1|-3|+2   (+3,+2,+1,+4,|+5|,-7,|+6|)
3e35A   2   8  +1|+4,-3|+2   (-7,+8,+6,|+2|,+5,-4,|+3|,-1)
3e35A   1   8  +2|+1|+3   (-1,+3,-4,|+5|,+2,|+6|,+8,-7)
3e38B   0   5  +1||+2   (+1,-2,|+3|,|+4|,+5)
3e38B   0   5  +1||+2   (+1,-2,+3,|+4|,|+5|)
3e48A   0   7  +1||+2   (+7,+6,+5,+4,|+1|,|+2|,+3)
3e48A   0   7  +1||+2   (+7,+6,+5,+4,+1,|+2|,|+3|)
3e48A   2   7  +3|+2,+1|+4   (|+3|,+2,+1,|+4|,+5,+6,+7)
3e48A   0   7  +1||+2   (+3,+2,+1,|+4|,|+5|,+6,+7)
3e48A   0   7  +1||+2   (+3,+2,+1,+4,|+5|,|+6|,+7)
3e4gA   0   6  +1||+2   (-1,|+2|,|+3|,+4,+5,+6)
3e4gA   0   6  +1||+2   (-1,+2,|+3|,|+4|,+5,+6)
3e4gA   0   6  +1||+2   (-1,+2,+3,|+4|,|+5|,+6)
3e4gA   0   6  +1||+2   (-1,+2,+3,+4,|+5|,|+6|)
3e4vA   5   7  +2|-1,+5,-6,+7,-4|+3   (|+2|,-1,+5,-6,+7,-4,|+3|)
3e54A   1   4  +1|-3|+2   (-1,|+2|,-4,|+3|)
3e58B   0   6  +1||+2   (+6,+5,+4,|+1|,|+2|,+3)
3e58B   0   6  +1||+2   (+6,+5,+4,+1,|+2|,|+3|)
3e58B   2   6  +3|+2,+1|+4   (|+3|,+2,+1,|+4|,+5,+6)
3e58B   0   6  +1||+2   (+3,+2,+1,|+4|,|+5|,+6)
3e59A   0   5  +1||+2   (+5,+4,|+1|,|+2|,+3)
3e59A   0   5  +1||+2   (+5,+4,+1,|+2|,|+3|)
3e59A   2   5  +3|+2,+1|+4   (|+3|,+2,+1,|+4|,+5)
3e59A   2   4  +2|-1,-4|+3   (|+2|,-1,-4,|+3|)
3e8mD   0   5  +1||+2   (+5,+4,|+1|,|+2|,+3)
3e8mD   0   5  +1||+2   (+5,+4,+1,|+2|,|+3|)
3e8mD   2   5  +3|+2,+1|+4   (|+3|,+2,+1,|+4|,+5)
3e8mD   0   5  +1||+2   (+3,+2,+1,|+4|,|+5|)
3e8oB   1   4  +1|-3|+2   (-4,|+1|,-3,|+2|)
3e8oB   1   4  +2|-1|+3   (-2,|+3|,-1,|+4|)
3e8sA   0   7  +1||+2   (+6,-7,+5,+4,|+1|,|+2|,+3)
3e8sA   0   7  +1||+2   (+6,-7,+5,+4,+1,|+2|,|+3|)
3e8sA   2   7  +3|+2,+1|+4   (|+3|,+2,+1,|+4|,+5,-7,+6)
3e8sA   0   7  +1||+2   (+3,+2,+1,|+4|,|+5|,-7,+6)
3e8sA   1   7  +1|-3|+2   (+3,+2,+1,+4,|+5|,-7,|+6|)
3e97A   1   4  +1|-3|+2   (|+1|,-4,|+2|,-3)
3e99A   4   6  +2|-1,-6,+5,-4|+3   (|+2|,-1,-6,+5,-4,|+3|)
3e9kA   4   7  +1|-6,+5,+4,+3|+2   (|+1|,-7,+6,+5,+4,|+2|,+3)
3e9kA   0   7  +1||+2   (+1,-7,+6,+5,+4,|+2|,|+3|)
3e9kA   1   7  +2|+1|+3   (|+3|,+2,|+4|,+5,+6,-7,+1)
3e9kA   0   7  +1||+2   (+3,+2,|+4|,|+5|,+6,-7,+1)
3e9kA   0   7  +1||+2   (+3,+2,+4,|+5|,|+6|,-7,+1)
3e9kA   1   4  +1|-3|+2   (-1,|+2|,-4,|+3|)
3ea0A   1   8  +1|+3|+2   (+8,+7,+6,|+1|,+5,|+2|,+4,-3)
3ea0A   1   8  +2|+1|+3   (-3,|+4|,+2,|+5|,+1,+6,+7,+8)
3ea0A   1   8  +2|+1|+3   (-3,+4,+2,|+5|,+1,|+6|,+7,+8)
3ea0A   0   8  +1||+2   (-3,+4,+2,+5,+1,|+6|,|+7|,+8)
3ea6A   2   5  +2|-1,-4|+3   (|+2|,-1,-5,|+3|,-4)
3ea6A   1   5  +2|-1|+3   (|+4|,-3,|+5|,+1,-2)
3eafA   0   5  +1||+2   (+5,+4,+3,|+1|,|+2|)
3eafA   1   5  +2|+1|+3   (|+2|,+1,|+3|,+4,+5)
3eafA   0   5  +1||+2   (+2,+1,|+3|,|+4|,+5)
3eafA   0   7  +1||+2   (+7,-6,+5,+4,+3,|+1|,|+2|)
3eafA   1   7  +2|+1|+3   (|+2|,+1,|+3|,+4,+5,-6,+7)
3eafA   0   7  +1||+2   (+2,+1,|+3|,|+4|,+5,-6,+7)
3eafA   0   7  +1||+2   (+2,+1,+3,|+4|,|+5|,-6,+7)
3ebtA   4   6  +2|-1,-6,+5,-4|+3   (|+2|,-1,-6,+5,-4,|+3|)
3ec3A   0   5  +1||+2   (+5,-4,|+2|,|+3|,+1)
3ec3A   1   5  +1|+3|+2   (|+1|,+3,|+2|,-4,+5)
3ec3A   0   5  +1||+2   (+5,-4,|+2|,|+3|,+1)
3edfB   0   5  +1||+2   (+4,+5,|+1|,|+2|,+3)
3edfB   0   5  +1||+2   (|+4|,|+5|,+1,+2,+3)
3edfB   0   4  +1||+2   (|+1|,|+2|,+3,+4)
3edfB   0   4  +1||+2   (+1,|+2|,|+3|,+4)
3edoB   0   5  +1||+2   (+5,+4,+3,|+1|,|+2|)
3edoB   1   5  +2|+1|+3   (|+2|,+1,|+3|,+4,+5)
3edoB   0   5  +1||+2   (+2,+1,|+3|,|+4|,+5)
3edoB   0   5  +1||+2   (+2,+1,+3,|+4|,|+5|)
3edyA   1   4  +1|-3|+2   (-4,|+1|,-3,|+2|)
3eeaA   3   5  +2|-1,+5,-4|+3   (|+2|,-1,+5,-4,|+3|)
3eehA   3   5  +2|-1,+5,-4|+3   (|+2|,-1,+5,-4,|+3|)
3eeqA   0   6  +1||+2   (-6,-5,+4,+3,|+1|,|+2|)
3eeqA   1   6  +2|+1|+3   (|+2|,+1,|+3|,+4,-5,-6)
3eeqA   0   6  +1||+2   (+2,+1,|+3|,|+4|,-5,-6)
3eeqA   0   4  +1||+2   (|+2|,|+3|,+4,-1)
3eeqA   0   4  +1||+2   (+2,|+3|,|+4|,-1)
3eeqA   0   5  +1||+2   (+4,-5,|+1|,|+2|,+3)
3eeqA   0   5  +1||+2   (+4,-5,+1,|+2|,|+3|)
3eeqA   3   5  +3|+2,+1,-5|+4   (|+3|,+2,+1,-5,|+4|)
3ef8A   4   6  +2|-1,-6,+5,-4|+3   (|+2|,-1,-6,+5,-4,|+3|)
3egaA   1   4  +1|-3|+2   (|+1|,-3,|+2|,+4)
3egeA   0   7  +1||+2   (+6,-7,+5,+4,|+1|,|+2|,+3)
3egeA   0   7  +1||+2   (+6,-7,+5,+4,+1,|+2|,|+3|)
3egeA   2   7  +3|+2,+1|+4   (|+3|,+2,+1,|+4|,+5,-7,+6)
3egeA   0   7  +1||+2   (+3,+2,+1,|+4|,|+5|,-7,+6)
3egeA   1   7  +1|-3|+2   (+3,+2,+1,+4,|+5|,-7,|+6|)
3eglB   0   4  +1||+2   (+4,+3,|+1|,|+2|)
3eglB   1   4  +2|+1|+3   (|+2|,+1,|+3|,+4)
3eglB   0   4  +1||+2   (+2,+1,|+3|,|+4|)
3eglB   3   6  +3|-2,+1,-5|+4   (|+3|,-2,+1,-6,|+4|,+5)
3eglB   0   6  +1||+2   (+3,-2,+1,-6,|+4|,|+5|)
3eh1A   0   4  +1||+2   (+1,-2,|+3|,|+4|)
3ehdB   0   5  +1||+2   (+5,+4,+3,|+1|,|+2|)
3ehdB   1   5  +2|+1|+3   (|+2|,+1,|+3|,+4,+5)
3ehdB   0   5  +1||+2   (+2,+1,|+3|,|+4|,+5)
3ehdB   0   5  +1||+2   (+2,+1,+3,|+4|,|+5|)
3ehgA   0   5  +1||+2   (|+1|,|+2|,-3,+5,-4)
3ehgA   1   5  +1|-3|+2   (-1,-2,|+3|,-5,|+4|)
3einA   0   4  +1||+2   (+4,-3,|+1|,|+2|)
3ejfA   2   6  +1|+4,+3|+2   (|+1|,+6,+5,|+2|,+4,-3)
3ejfA   1   6  +2|+1|+3   (-3,|+4|,+2,|+5|,+6,+1)
3ejfA   0   6  +1||+2   (-3,+4,+2,|+5|,|+6|,+1)
3ejkA   3   6  +1|-4,+3,-5|+2   (-1,|+2|,-5,+4,-6,|+3|)
3ejvA   4   6  +2|-1,-6,+5,-4|+3   (|+2|,-1,-6,+5,-4,|+3|)
3ek3A   1   4  +1|-3|+2   (-1,|+2|,-4,|+3|)
3ekiA   0   5  +1||+2   (+5,-1,+4,|+2|,|+3|)
3ekiA   1   5  +2|+1|+3   (|+3|,+2,|+4|,-1,+5)
3ekiA   1   5  +2|-1|+3   (+3,+2,|+4|,-1,|+5|)
3eleA   4   7  +1|-6,+5,+4,+3|+2   (|+1|,-7,+6,+5,+4,|+2|,+3)
3eleA   0   7  +1||+2   (+1,-7,+6,+5,+4,|+2|,|+3|)
3eleA   1   7  +2|+1|+3   (|+3|,+2,|+4|,+5,+6,-7,+1)
3eleA   0   7  +1||+2   (+3,+2,|+4|,|+5|,+6,-7,+1)
3eleA   0   7  +1||+2   (+3,+2,+4,|+5|,|+6|,-7,+1)
3emxB   2   6  +2|-1,+4|+3   (|+2|,-1,+4,|+3|,-5,+6)
3emxB   0   6  +1||+2   (+6,-5,|+3|,|+4|,-1,+2)
3en0A   2   9  +1|+4,+3|+2   (+9,-8,+7,-6,|+1|,+5,+4,|+2|,+3)
3en0A   0   9  +1||+2   (+9,-8,+7,-6,+1,+5,+4,|+2|,|+3|)
3en0A   1   9  +2|+1|+3   (|+3|,+2,|+4|,+5,+1,-6,+7,-8,+9)
3en0A   0   9  +1||+2   (+3,+2,|+4|,|+5|,+1,-6,+7,-8,+9)
3en0A   0   4  +1||+2   (|+1|,|+2|,-3,+4)
3en8A   4   6  +2|-1,-6,+5,-4|+3   (|+2|,-1,-6,+5,-4,|+3|)
3eo4B   0   7  +1||+2   (-1,+2,-3,|+4|,|+5|,-7,+6)
3eo4B   1   7  +1|-3|+2   (-1,+2,-3,+4,|+5|,-7,|+6|)
3eo7A   1   7  +1|-3|+2   (+1,-4,+3,-2,|+5|,-7,|+6|)
3eo7A   1   7  +1|-3|+2   (+1,-4,+3,-2,|+5|,-7,|+6|)
3eofA   1   4  +1|-3|+2   (-1,|+2|,-4,|+3|)
3eoiB   1   5  +1|-3|+2   (-1,|+2|,-5,|+3|,-4)
3eoiB   1   5  +2|-1|+3   (|+4|,-3,|+5|,-2,+1)
3er6B   0   6  +1||+2   (-5,+6,+4,+3,|+1|,|+2|)
3er6B   1   6  +2|+1|+3   (|+2|,+1,|+3|,+4,+6,-5)
3er6B   0   6  +1||+2   (+2,+1,|+3|,|+4|,+6,-5)
3er9B   2   9  +1|+4,-3|+2   (+6,-7,-1,|+2|,+5,-4,|+3|,-8,+9)
3er9B   3   9  +3|+2,-1,-5|+4   (+9,-8,+3,-4,|+5|,+2,-1,-7,|+6|)
3er9B   2   6  +1|+4,-3|+2   (+1,-2,|+3|,+6,-5,|+4|)
3erwD   0   5  +1||+2   (+5,-4,|+1|,|+2|,+3)
3erwD   0   5  +1||+2   (+5,-4,+1,|+2|,|+3|)
3es1A   1   6  +1|-3|+2   (+1,-2,|+3|,-6,|+4|,-5)
3eshC   0   7  +1||+2   (-1,+2,-3,+4,+5,|+6|,|+7|)
3eshC   0   7  +1||+2   (-1,+2,-3,|+4|,|+5|,-6,+7)
3esiA   3   6  +1|-3,+4,-5|+2   (-1,|+2|,-4,+5,-6,|+3|)
3essA   0   4  +1||+2   (|+2|,|+3|,-4,+1)
3etvA   1   4  +1|-3|+2   (-1,|+2|,-4,|+3|)
3eulB   0   5  +1||+2   (+5,+4,+3,|+1|,|+2|)
3eulB   1   5  +2|+1|+3   (|+2|,+1,|+3|,+4,+5)
3eulB   0   5  +1||+2   (+2,+1,|+3|,|+4|,+5)
3eulB   0   5  +1||+2   (+2,+1,+3,|+4|,|+5|)
3euoB   2   9  +1|-4,+3|+2   (-7,-8,+9,-6,|+1|,-5,+4,|+2|,+3)
3euoB   0   9  +1||+2   (-7,-8,+9,-6,+1,-5,+4,|+2|,|+3|)
3euoB   1   9  +2|+1|+3   (|+3|,+2,|+4|,-5,+1,-6,+9,-8,-7)
3euoB   1   9  +2|-1|+3   (-3,-2,-4,|+5|,-1,|+6|,-9,+8,+7)
3euoB   2   9  +1|-4,+3|+2   (-3,-2,-4,+5,-1,|+6|,-9,+8,|+7|)
3euoB   0   9  +1||+2   (|+7|,|+8|,-9,+6,-1,+5,-4,-2,-3)
3eurA   3   7  +2|-1,+5,+4|+3   (|+2|,-1,+5,+4,|+3|,-6,+7)
3eurA   0   7  +1||+2   (+7,-6,|+3|,|+4|,+5,-1,+2)
3eurA   0   7  +1||+2   (+7,-6,+3,|+4|,|+5|,-1,+2)
3evnA   0   5  +1||+2   (+5,+4,+3,|+1|,|+2|)
3evnA   1   5  +2|+1|+3   (|+2|,+1,|+3|,+4,+5)
3evnA   0   5  +1||+2   (+2,+1,|+3|,|+4|,+5)
3evnA   0   5  +1||+2   (+2,+1,+3,|+4|,|+5|)
3evnA   2   8  +1|+4,-3|+2   (+8,-7,+6,-5,|+1|,+4,-3,|+2|)
3evzA   0   7  +1||+2   (+6,-7,+5,+4,|+1|,|+2|,+3)
3evzA   0   7  +1||+2   (+6,-7,+5,+4,+1,|+2|,|+3|)
3evzA   2   7  +3|+2,+1|+4   (|+3|,+2,+1,|+4|,+5,-7,+6)
3evzA   0   7  +1||+2   (+3,+2,+1,|+4|,|+5|,-7,+6)
3evzA   1   7  +1|-3|+2   (+3,+2,+1,+4,|+5|,-7,|+6|)
3ewgA   1   4  +1|-3|+2   (-4,|+1|,-3,|+2|)
3ewgA   1   4  +2|-1|+3   (-2,|+3|,-1,|+4|)
3exnA   0   7  +1||+2   (-1,+2,-3,|+4|,|+5|,-7,+6)
3exnA   1   7  +1|-3|+2   (-1,+2,-3,+4,|+5|,-7,|+6|)
3exzE   3   5  +1|-3,+4,-5|+2   (|+1|,-3,+4,-5,|+2|)
3ey5A   0   7  +1||+2   (-1,+2,-3,|+4|,|+5|,-7,+6)
3eyeA   1   7  +1|+3|+2   (-7,+6,+5,|+1|,+4,|+2|,+3)
3eyeA   0   7  +1||+2   (-7,+6,+5,+1,+4,|+2|,|+3|)
3eyeA   1   7  +2|+1|+3   (|+3|,+2,|+4|,+1,+5,+6,-7)
3eyeA   1   7  +2|+1|+3   (+3,+2,|+4|,+1,|+5|,+6,-7)
3eyeA   0   7  +1||+2   (+3,+2,+4,+1,|+5|,|+6|,-7)
3eytB   0   6  +1||+2   (+6,-5,|+2|,|+3|,+4,-1)
3eytB   0   6  +1||+2   (+6,-5,+2,|+3|,|+4|,-1)
3ez2A   1   8  +1|+3|+2   (+8,+7,+6,|+1|,+5,|+2|,+4,-3)
3ez2A   1   8  +2|+1|+3   (-3,|+4|,+2,|+5|,+1,+6,+7,+8)
3ez2A   1   8  +2|+1|+3   (-3,+4,+2,|+5|,+1,|+6|,+7,+8)
3ez2A   0   8  +1||+2   (-3,+4,+2,+5,+1,|+6|,|+7|,+8)
3f08A   5   7  +1|-7,+6,-5,+4,-3|+2   (|+1|,-7,+6,-5,+4,-3,|+2|)
3f0dF   0   5  +1||+2   (-2,+1,-5,|+3|,|+4|)
3f0hA   4   7  +1|-6,+5,+4,+3|+2   (|+1|,-7,+6,+5,+4,|+2|,+3)
3f0hA   0   7  +1||+2   (+1,-7,+6,+5,+4,|+2|,|+3|)
3f0hA   1   7  +2|+1|+3   (|+3|,+2,|+4|,+5,+6,-7,+1)
3f0hA   0   7  +1||+2   (+3,+2,|+4|,|+5|,+6,-7,+1)
3f0hA   0   7  +1||+2   (+3,+2,+4,|+5|,|+6|,-7,+1)
3f13B   2   4  +2|-1,-4|+3   (|+2|,-1,-4,|+3|)
3f14A   4   6  +2|-1,-6,+5,-4|+3   (|+2|,-1,-6,+5,-4,|+3|)
3f1lB   0   7  +1||+2   (+7,+6,+5,+4,|+1|,|+2|,+3)
3f1lB   0   7  +1||+2   (+7,+6,+5,+4,+1,|+2|,|+3|)
3f1lB   2   7  +3|+2,+1|+4   (|+3|,+2,+1,|+4|,+5,+6,+7)
3f1lB   0   7  +1||+2   (+3,+2,+1,|+4|,|+5|,+6,+7)
3f1lB   0   7  +1||+2   (+3,+2,+1,+4,|+5|,|+6|,+7)
3f1lB   0   7  +1||+2   (+3,+2,+1,+4,+5,|+6|,|+7|)
3f1pB   3   5  +2|-1,+5,-4|+3   (|+2|,-1,+5,-4,|+3|)
3f2iB   1   6  +1|+3|+2   (+6,-5,|+1|,+4,|+2|,+3)
3f2iB   0   6  +1||+2   (+6,-5,+1,+4,|+2|,|+3|)
3f2iB   1   6  +2|+1|+3   (|+3|,+2,|+4|,+1,-5,+6)
3f40A   4   6  +2|-1,-6,+5,-4|+3   (|+2|,-1,-6,+5,-4,|+3|)
3f43A   0   5  +1||+2   (-1,|+2|,|+3|,+4,+5)
3f43A   0   5  +1||+2   (-1,+2,|+3|,|+4|,+5)
3f4aA   2   5  +1|+4,+3|+2   (|+1|,+5,+4,|+2|,+3)
3f4aA   0   5  +1||+2   (+3,+2,|+4|,|+5|,+1)
3f4sA   0   5  +1||+2   (+5,-4,|+2|,|+3|,-1)
3f5bA   0   7  +1||+2   (-1,+2,-3,|+4|,|+5|,-7,+6)
3f5bA   1   7  +1|-3|+2   (-1,+2,-3,+4,|+5|,-7,|+6|)
3f5oF   3   6  +1|-3,+4,-5|+2   (-1,|+2|,-4,+5,-6,|+3|)
3f5rA   5   8  +4|-3,+2,-1,+7,-6|+5   (|+4|,-3,+2,-1,+7,-6,|+5|,+8)
3f67A   0   8  +1||+2   (+8,+7,+6,+5,|+3|,|+4|,-2,+1)
3f67A   1   8  +2|+1|+3   (+1,-2,|+4|,+3,|+5|,+6,+7,+8)
3f67A   0   8  +1||+2   (+1,-2,+4,+3,|+5|,|+6|,+7,+8)
3f67A   0   8  +1||+2   (+1,-2,+4,+3,+5,|+6|,|+7|,+8)
3f67A   0   8  +1||+2   (+1,-2,+4,+3,+5,+6,|+7|,|+8|)
3f6cA   0   5  +1||+2   (+5,+4,+3,|+1|,|+2|)
3f6cA   1   5  +2|+1|+3   (|+2|,+1,|+3|,+4,+5)
3f6cA   0   5  +1||+2   (+2,+1,|+3|,|+4|,+5)
3f6cA   0   5  +1||+2   (+2,+1,+3,|+4|,|+5|)
3f6yA   0   3  +1||+2   (|+1|,|+2|,+3)
3f6yA   0   3  +1||+2   (+1,|+2|,|+3|)
3f7wA   1   5  +1|-3|+2   (+1,-2,|+3|,-5,|+4|)
3f8kA   1   3  +1|-3|+2   (|+1|,-3,|+2|)
3f8tA   2   5  +1|+4,+3|+2   (+5,|+1|,+4,+3,|+2|)
3f8tA   0   5  +1||+2   (+2,|+3|,|+4|,+1,+5)
3f8tA   1   5  +2|+1|+3   (+2,+3,|+4|,+1,|+5|)
3f9tA   4   7  +1|-6,+5,+4,+3|+2   (|+1|,-7,+6,+5,+4,|+2|,+3)
3f9tA   0   7  +1||+2   (+1,-7,+6,+5,+4,|+2|,|+3|)
3f9tA   1   7  +2|+1|+3   (|+3|,+2,|+4|,+5,+6,-7,+1)
3f9tA   0   7  +1||+2   (+3,+2,|+4|,|+5|,+6,-7,+1)
3f9tA   0   7  +1||+2   (+3,+2,+4,|+5|,|+6|,-7,+1)
3f9uA   0   3  +1||+2   (-3,|+1|,|+2|)
3f9xD   1   3  +1|-3|+2   (|+1|,-3,|+2|)
3fakA   0   8  +1||+2   (+8,+7,+6,+5,|+3|,|+4|,-2,+1)
3fakA   1   8  +2|+1|+3   (+1,-2,|+4|,+3,|+5|,+6,+7,+8)
3fakA   0   8  +1||+2   (+1,-2,+4,+3,|+5|,|+6|,+7,+8)
3fakA   0   8  +1||+2   (+1,-2,+4,+3,+5,|+6|,|+7|,+8)
3fakA   0   8  +1||+2   (+1,-2,+4,+3,+5,+6,|+7|,|+8|)
3fanA   5   7  +5|-4,+1,-2,+3,-7|+6   (|+5|,-4,+1,-2,+3,-7,|+6|)
3fauB   1   4  +1|-3|+2   (+1,|+2|,-4,|+3|)
3fb9B   3   5  +4|-3,+2,-1|+5   (|+4|,-3,+2,-1,|+5|)
3fbgB   0   6  +1||+2   (+6,+5,+4,|+1|,|+2|,+3)
3fbgB   0   6  +1||+2   (+6,+5,+4,+1,|+2|,|+3|)
3fbgB   2   6  +3|+2,+1|+4   (|+3|,+2,+1,|+4|,+5,+6)
3fbgB   0   6  +1||+2   (+3,+2,+1,|+4|,|+5|,+6)
3fbgB   0   6  +1||+2   (+3,+2,+1,+4,|+5|,|+6|)
3fbuB   0   8  +1||+2   (+1,-2,+3,-4,|+5|,|+6|,-8,+7)
3fbuB   1   8  +1|-3|+2   (+1,-2,+3,-4,+5,|+6|,-8,|+7|)
3fd3A   0   5  +1||+2   (+4,-5,+3,|+1|,|+2|)
3fd3A   1   5  +2|+1|+3   (|+2|,+1,|+3|,-5,+4)
3fd3A   1   5  +1|-3|+2   (+2,+1,|+3|,-5,|+4|)
3fdiB   1   5  +2|+1|+3   (+2,|+3|,+1,|+4|,+5)
3fdiB   0   5  +1||+2   (+2,+3,+1,|+4|,|+5|)
3fdxA   0   5  +1||+2   (+5,+4,|+1|,|+2|,+3)
3fdxA   0   5  +1||+2   (+5,+4,+1,|+2|,|+3|)
3fdxA   2   5  +3|+2,+1|+4   (|+3|,+2,+1,|+4|,+5)
3fdxA   0   5  +1||+2   (+3,+2,+1,|+4|,|+5|)
3fedA   0   8  +1||+2   (-7,-6,+8,+5,|+3|,|+4|,-2,+1)
3fedA   1   8  +2|+1|+3   (+1,-2,|+4|,+3,|+5|,+8,-6,-7)
3fedA   0   4  +1||+2   (|+1|,|+2|,+3,+4)
3fedA   0   4  +1||+2   (+1,|+2|,|+3|,+4)
3fedA   0   4  +1||+2   (+1,+2,|+3|,|+4|)
3fegA   1   5  +1|-3|+2   (+1,-2,|+3|,-5,|+4|)
3fetD   0   7  +1||+2   (+5,+6,+4,|+1|,|+2|,+3,+7)
3fetD   0   7  +1||+2   (+5,+6,+4,+1,|+2|,|+3|,+7)
3fetD   2   7  +3|+2,+1|+4   (+7,|+3|,+2,+1,|+4|,+6,+5)
3fetD   1   7  +1|+3|+2   (+7,+3,+2,+1,|+4|,+6,|+5|)
3fetD   4   7  +5|+4,+1,+2,+3|+6   (+5,|+6|,+4,+1,+2,+3,|+7|)
3feuA   0   5  +1||+2   (-1,+5,-4,|+2|,|+3|)
3ff1B   0   5  +1||+2   (-1,+5,+4,|+2|,|+3|)
3ff1B   1   5  +2|+1|+3   (|+3|,+2,|+4|,+5,-1)
3ff1B   0   5  +1||+2   (+3,+2,|+4|,|+5|,-1)
3ff1B   0   5  +1||+2   (+5,+4,+3,|+1|,|+2|)
3ff1B   1   5  +2|+1|+3   (|+2|,+1,|+3|,+4,+5)
3ff1B   0   5  +1||+2   (+2,+1,|+3|,|+4|,+5)
3ff1B   0   5  +1||+2   (+2,+1,+3,|+4|,|+5|)
3ff2A   4   6  +2|-1,-6,+5,-4|+3   (|+2|,-1,-6,+5,-4,|+3|)
3ff4A   0   5  +1||+2   (+5,+4,+3,|+1|,|+2|)
3ff4A   1   5  +2|+1|+3   (|+2|,+1,|+3|,+4,+5)
3ff4A   0   5  +1||+2   (+2,+1,|+3|,|+4|,+5)
3ff4A   0   5  +1||+2   (+2,+1,+3,|+4|,|+5|)
3ffrA   4   7  +1|-6,+5,+4,+3|+2   (|+1|,-7,+6,+5,+4,|+2|,+3)
3ffrA   0   7  +1||+2   (+1,-7,+6,+5,+4,|+2|,|+3|)
3ffrA   1   7  +2|+1|+3   (|+3|,+2,|+4|,+5,+6,-7,+1)
3ffrA   0   7  +1||+2   (+3,+2,|+4|,|+5|,+6,-7,+1)
3ffrA   0   7  +1||+2   (+3,+2,+4,|+5|,|+6|,-7,+1)
3ffyA   0   5  +1||+2   (|+1|,|+2|,-5,+3,-4)
3ffyA   1   5  +1|-3|+2   (+1,|+2|,-5,|+3|,-4)
3ffyA   1   5  +2|-1|+3   (|+4|,-3,|+5|,-2,-1)
3fg8B   3   5  +2|-1,+5,-4|+3   (|+2|,-1,+5,-4,|+3|)
3fg9C   0   5  +1||+2   (+5,+4,|+1|,|+2|,+3)
3fg9C   0   5  +1||+2   (+5,+4,+1,|+2|,|+3|)
3fg9C   2   5  +3|+2,+1|+4   (|+3|,+2,+1,|+4|,+5)
3fg9C   0   5  +1||+2   (+3,+2,+1,|+4|,|+5|)
3fgrA   1   4  +2|-1|+3   (|+2|,-1,|+3|,-4)
3fgvA   1   4  +1|-3|+2   (-4,|+1|,-3,|+2|)
3fgvA   1   4  +2|-1|+3   (-2,|+3|,-1,|+4|)
3fh1A   4   7  +2|-1,-6,+5,-4|+3   (|+3|,-2,-7,+6,-5,|+4|,+1)
3fhkD   0   5  +1||+2   (+5,-4,|+2|,|+3|,+1)
3fhlB   0   6  +1||+2   (+6,+5,+4,|+1|,|+2|,+3)
3fhlB   0   6  +1||+2   (+6,+5,+4,+1,|+2|,|+3|)
3fhlB   2   6  +3|+2,+1|+4   (|+3|,+2,+1,|+4|,+5,+6)
3fhlB   0   6  +1||+2   (+3,+2,+1,|+4|,|+5|,+6)
3fhlB   0   6  +1||+2   (+3,+2,+1,+4,|+5|,|+6|)
3fhlB   2   9  +1|+4,-3|+2   (+8,-7,+6,-5,|+1|,+4,-3,|+2|,-9)
3fhvA   1   7  +1|-3|+2   (-1,+2,-3,|+4|,-7,|+5|,-6)
3fhvA   1   7  +2|-1|+3   (|+6|,-5,|+7|,-4,+3,-2,+1)
3fi9B   0  10  +1||+2   (+8,-7,+10,-9,+6,+5,+4,|+1|,|+2|,+3)
3fi9B   0  10  +1||+2   (+8,-7,+10,-9,+6,+5,+4,+1,|+2|,|+3|)
3fi9B   2  10  +3|+2,+1|+4   (|+3|,+2,+1,|+4|,+5,+6,-9,+10,-7,+8)
3fi9B   0  10  +1||+2   (+3,+2,+1,|+4|,|+5|,+6,-9,+10,-7,+8)
3fi9B   0  10  +1||+2   (+3,+2,+1,+4,|+5|,|+6|,-9,+10,-7,+8)
3fijH   0   7  +1||+2   (+5,-6,+7,+4,+3,|+1|,|+2|)
3fijH   1   7  +2|+1|+3   (|+2|,+1,|+3|,+4,+7,-6,+5)
3fijH   0   7  +1||+2   (+2,+1,|+3|,|+4|,+7,-6,+5)
3fijH   2   7  +1|+4,-3|+2   (+2,+1,+3,|+4|,+7,-6,|+5|)
3filA   2   4  +2|-1,-4|+3   (|+2|,-1,-4,|+3|)
3fj1A   0   5  +1||+2   (+5,+4,+3,|+1|,|+2|)
3fj1A   1   5  +2|+1|+3   (|+2|,+1,|+3|,+4,+5)
3fj1A   0   5  +1||+2   (+2,+1,|+3|,|+4|,+5)
3fj1A   0   5  +1||+2   (+2,+1,+3,|+4|,|+5|)
3fj1A   0   5  +1||+2   (+5,+4,+3,|+1|,|+2|)
3fj1A   1   5  +2|+1|+3   (|+2|,+1,|+3|,+4,+5)
3fj1A   0   5  +1||+2   (+2,+1,|+3|,|+4|,+5)
3fk4B   1   4  +1|-3|+2   (-4,|+1|,-3,|+2|)
3fk4B   1   4  +2|-1|+3   (-2,|+3|,-1,|+4|)
3fk4B   0   8  +1||+2   (+8,|+1|,|+2|,+3,+4,+5,+6,+7)
3fk4B   0   8  +1||+2   (+8,+1,|+2|,|+3|,+4,+5,+6,+7)
3fk4B   0   8  +1||+2   (+8,+1,+2,|+3|,|+4|,+5,+6,+7)
3fk4B   0   8  +1||+2   (+8,+1,+2,+3,|+4|,|+5|,+6,+7)
3fk4B   0   8  +1||+2   (+8,+1,+2,+3,+4,|+5|,|+6|,+7)
3fk4B   0   8  +1||+2   (+8,+1,+2,+3,+4,+5,|+6|,|+7|)
3fk4B   6   8  +7|+6,+5,+4,+3,+2,+1|+8   (|+7|,+6,+5,+4,+3,+2,+1,|+8|)
3fk8A   0   4  +1||+2   (+4,-3,|+1|,|+2|)
3fkaC   4   6  +2|-1,-6,+5,-4|+3   (|+2|,-1,-6,+5,-4,|+3|)
3fkjA   0   5  +1||+2   (+5,+4,+3,|+1|,|+2|)
3fkjA   1   5  +2|+1|+3   (|+2|,+1,|+3|,+4,+5)
3fkjA   0   5  +1||+2   (+2,+1,|+3|,|+4|,+5)
3fkjA   0   5  +1||+2   (+2,+1,+3,|+4|,|+5|)
3fkjA   0   4  +1||+2   (+4,+3,|+1|,|+2|)
3fkjA   1   4  +2|+1|+3   (|+2|,+1,|+3|,+4)
3fkjA   0   4  +1||+2   (+2,+1,|+3|,|+4|)
3fkqA   0   6  +1||+2   (-5,+6,+4,+3,|+1|,|+2|)
3fkqA   1   6  +2|+1|+3   (|+2|,+1,|+3|,+4,+6,-5)
3fkqA   0   6  +1||+2   (+2,+1,|+3|,|+4|,+6,-5)
3fkqA   1   8  +1|+3|+2   (+8,+7,+6,|+1|,+5,|+2|,+4,-3)
3fkqA   1   8  +2|+1|+3   (-3,+4,+2,|+5|,+1,|+6|,+7,+8)
3fkqA   0   8  +1||+2   (-3,+4,+2,+5,+1,|+6|,|+7|,+8)
3fkqA   0   8  +1||+2   (-3,+4,+2,+5,+1,+6,|+7|,|+8|)
3fkrA   0   8  +1||+2   (|+2|,|+3|,+4,+5,+6,+7,+8,+1)
3fkrA   0   8  +1||+2   (+2,|+3|,|+4|,+5,+6,+7,+8,+1)
3fkrA   0   8  +1||+2   (+2,+3,|+4|,|+5|,+6,+7,+8,+1)
3fkrA   0   8  +1||+2   (+2,+3,+4,|+5|,|+6|,+7,+8,+1)
3fkrA   0   8  +1||+2   (+2,+3,+4,+5,|+6|,|+7|,+8,+1)
3fldB   0   7  +1||+2   (+7,|+5|,|+6|,-4,+1,-2,+3)
3flhB   0   5  +1||+2   (+3,+2,|+4|,|+5|,+1)
3floA   0   6  +1||+2   (+6,-5,|+1|,|+2|,+3,+4)
3floA   0   6  +1||+2   (+6,-5,+1,|+2|,|+3|,+4)
3floA   0   6  +1||+2   (+6,-5,+1,+2,|+3|,|+4|)
3floA   0   5  +1||+2   (-1,|+2|,|+3|,+5,-4)
3fmcD   0  10  +1||+2   (+10,-9,-7,-6,+8,+5,|+3|,|+4|,-2,+1)
3fmcD   1  10  +2|+1|+3   (+1,-2,|+4|,+3,|+5|,+8,-6,-7,-9,+10)
3fmcD   0  10  +1||+2   (-1,+2,-4,-3,-5,-8,|+6|,|+7|,+9,-10)
3fn2B   1   3  +1|-3|+2   (|+1|,-3,|+2|)
3fnbA   0   8  +1||+2   (+8,+7,+6,+5,|+3|,|+4|,-2,+1)
3fnbA   1   8  +2|+1|+3   (+1,-2,|+4|,+3,|+5|,+6,+7,+8)
3fnbA   0   8  +1||+2   (+1,-2,+4,+3,|+5|,|+6|,+7,+8)
3fnbA   0   8  +1||+2   (+1,-2,+4,+3,+5,|+6|,|+7|,+8)
3fnbA   0   8  +1||+2   (+1,-2,+4,+3,+5,+6,|+7|,|+8|)
3fncB   0   7  +1||+2   (-1,+2,-3,|+4|,|+5|,-7,+6)
3fncB   1   7  +1|-3|+2   (-1,+2,-3,+4,|+5|,-7,|+6|)
3fniA   0   5  +1||+2   (+5,+4,+3,|+1|,|+2|)
3fniA   1   5  +2|+1|+3   (|+2|,+1,|+3|,+4,+5)
3fniA   0   5  +1||+2   (+2,+1,|+3|,|+4|,+5)
3fnrA   0   5  +1||+2   (+5,+4,|+1|,|+2|,+3)
3fnrA   0   5  +1||+2   (+5,+4,+1,|+2|,|+3|)
3fnrA   0   5  +1||+2   (+3,+2,+1,|+4|,|+5|)
3fotA   0   6  +1||+2   (|+2|,|+3|,-4,+1,-6,+5)
3fotA   2   4  +1|-4,+3|+2   (|+1|,-4,+3,|+2|)
3fovA   0   5  +1||+2   (+1,-2,|+3|,|+4|,-5)
3fpcD   0   6  +1||+2   (+6,+5,+4,|+1|,|+2|,+3)
3fpcD   0   6  +1||+2   (+6,+5,+4,+1,|+2|,|+3|)
3fpcD   2   6  +3|+2,+1|+4   (|+3|,+2,+1,|+4|,+5,+6)
3fpcD   0   6  +1||+2   (+3,+2,+1,|+4|,|+5|,+6)
3fpcD   0   6  +1||+2   (+3,+2,+1,+4,|+5|,|+6|)
3fpfB   0   7  +1||+2   (+6,-7,+5,+4,|+1|,|+2|,+3)
3fpfB   0   7  +1||+2   (+6,-7,+5,+4,+1,|+2|,|+3|)
3fpfB   2   7  +3|+2,+1|+4   (|+3|,+2,+1,|+4|,+5,-7,+6)
3fpfB   0   7  +1||+2   (+3,+2,+1,|+4|,|+5|,-7,+6)
3fpfB   1   7  +1|-3|+2   (+3,+2,+1,+4,|+5|,-7,|+6|)
3fpnA   1   6  +1|-3|+2   (+6,-5,|+1|,-4,|+2|,-3)
3fpnA   1   6  +2|-1|+3   (|+3|,-2,|+4|,-1,+5,-6)
3fpnA   1   6  +2|-1|+3   (+3,-2,|+4|,-1,|+5|,-6)
3fprA   3   5  +2|-1,+5,-4|+3   (|+2|,-1,+5,-4,|+3|)
3fqdA   3  11  +1|-5,+4,+3|+2   (|+1|,-7,+6,+5,|+2|,+3,+4,-8,+11,-10,+9)
3fqdA   0  11  +1||+2   (+1,-7,+6,+5,|+2|,|+3|,+4,-8,+11,-10,+9)
3fqdA   0  11  +1||+2   (+1,-7,+6,+5,+2,|+3|,|+4|,-8,+11,-10,+9)
3fqdA   2  11  +3|+2,+1|+4   (+9,-10,+11,-8,|+4|,+3,+2,|+5|,+6,-7,+1)
3fqdA   0  11  +1||+2   (+9,-10,+11,-8,+4,+3,+2,|+5|,|+6|,-7,+1)
3fqdA   5  11  +6|-5,-4,-1,-2,-3|+7   (-1,|+7|,-6,-5,-2,-3,-4,|+8|,-11,+10,-9)
3frhA   0   7  +1||+2   (+6,-7,+5,+4,|+1|,|+2|,+3)
3frhA   0   7  +1||+2   (+6,-7,+5,+4,+1,|+2|,|+3|)
3frhA   2   7  +3|+2,+1|+4   (|+3|,+2,+1,|+4|,+5,-7,+6)
3frhA   0   7  +1||+2   (+3,+2,+1,|+4|,|+5|,-7,+6)
3frhA   1   7  +1|-3|+2   (+3,+2,+1,+4,|+5|,-7,|+6|)
3frlB   2   5  +2|-4,+1|+3   (-4,|+2|,-5,+1,|+3|)
3frmD   0  11  +1||+2   (+1,-2,|+3|,|+4|,-11,+5,-10,-9,+8,-7,+6)
3frmD   1  11  +1|-3|+2   (+1,-2,+3,|+4|,-11,|+5|,-10,-9,+8,-7,+6)
3frmD   4  11  +1|-6,-5,+4,-3|+2   (+1,-2,+3,+4,-11,|+5|,-10,-9,+8,-7,|+6|)
3frmD   0  11  +1||+2   (-6,+7,-8,|+9|,|+10|,-5,+11,-4,-3,+2,-1)
3frmD   1  11  +2|-1|+3   (-6,+7,-8,+9,|+10|,-5,|+11|,-4,-3,+2,-1)
3fseB   0   7  +1||+2   (-6,+7,+5,+4,|+1|,|+2|,+3)
3fseB   0   7  +1||+2   (+3,+2,+1,|+4|,|+5|,+7,-6)
3fsgD   0   8  +1||+2   (+8,+7,+6,+5,|+3|,|+4|,-2,+1)
3fsgD   1   8  +2|+1|+3   (+1,-2,|+4|,+3,|+5|,+6,+7,+8)
3fsgD   0   8  +1||+2   (+1,-2,+4,+3,|+5|,|+6|,+7,+8)
3fsgD   0   8  +1||+2   (+1,-2,+4,+3,+5,|+6|,|+7|,+8)
3fsgD   0   8  +1||+2   (+1,-2,+4,+3,+5,+6,|+7|,|+8|)
3fssA   5   7  +4|-3,+2,-1,+7,-6|+5   (|+4|,-3,+2,-1,+7,-6,|+5|)
3fssA   5   7  +4|-3,+2,-1,+7,-6|+5   (|+4|,-3,+2,-1,+7,-6,|+5|)
3ftdA   0   7  +1||+2   (+6,-7,+5,+4,|+1|,|+2|,+3)
3ftdA   0   7  +1||+2   (+6,-7,+5,+4,+1,|+2|,|+3|)
3ftdA   2   7  +3|+2,+1|+4   (|+3|,+2,+1,|+4|,+5,-7,+6)
3ftdA   0   7  +1||+2   (+3,+2,+1,|+4|,|+5|,-7,+6)
3ftdA   1   7  +1|-3|+2   (+3,+2,+1,+4,|+5|,-7,|+6|)
3fuyA   0   6  +1||+2   (+1,-2,|+3|,|+4|,-5,-6)
3fuyA   0   6  +1||+2   (-1,+2,-3,-4,|+5|,|+6|)
3fvvA   0   6  +1||+2   (+6,+5,+4,|+1|,|+2|,+3)
3fvvA   0   6  +1||+2   (+6,+5,+4,+1,|+2|,|+3|)
3fvvA   2   6  +3|+2,+1|+4   (|+3|,+2,+1,|+4|,+5,+6)
3fvvA   0   6  +1||+2   (+3,+2,+1,|+4|,|+5|,+6)
3fw2D   0   5  +1||+2   (+5,-4,|+1|,|+2|,+3)
3fwkA   0   6  +1||+2   (-5,+6,+4,|+1|,|+2|,+3)
3fwkA   0   6  +1||+2   (-5,+6,+4,+1,|+2|,|+3|)
3fwkA   2   6  +3|+2,+1|+4   (|+3|,+2,+1,|+4|,+6,-5)
3fwyA   1   8  +1|+3|+2   (+8,+7,+6,|+1|,+5,|+2|,+4,-3)
3fwyA   1   8  +2|+1|+3   (-3,|+4|,+2,|+5|,+1,+6,+7,+8)
3fwyA   1   8  +2|+1|+3   (-3,+4,+2,|+5|,+1,|+6|,+7,+8)
3fwyA   0   8  +1||+2   (-3,+4,+2,+5,+1,|+6|,|+7|,+8)
3fwyA   0   8  +1||+2   (-3,+4,+2,+5,+1,+6,|+7|,|+8|)
3fwzB   0   6  +1||+2   (+6,+5,+4,|+1|,|+2|,+3)
3fwzB   0   6  +1||+2   (+6,+5,+4,+1,|+2|,|+3|)
3fwzB   2   6  +3|+2,+1|+4   (|+3|,+2,+1,|+4|,+5,+6)
3fwzB   0   6  +1||+2   (+3,+2,+1,|+4|,|+5|,+6)
3fwzB   0   6  +1||+2   (+3,+2,+1,+4,|+5|,|+6|)
3fxaD   0   5  +1||+2   (+5,+4,+3,|+1|,|+2|)
3fxaD   1   5  +2|+1|+3   (|+2|,+1,|+3|,+4,+5)
3fxaD   0   5  +1||+2   (+2,+1,|+3|,|+4|,+5)
3fxaD   0   5  +1||+2   (+2,+1,+3,|+4|,|+5|)
3fz5C   0   4  +1||+2   (+4,-3,|+1|,|+2|)
3fzeA   0   6  +1||+2   (+6,+5,+4,|+1|,|+2|,-3)
3fzeA   0   6  +1||+2   (-3,+2,+1,|+4|,|+5|,+6)
3fzeA   0   6  +1||+2   (-3,+2,+1,+4,|+5|,|+6|)
3fzqB   0   8  +1||+2   (+8,+7,+6,|+1|,|+2|,+3,-4,+5)
3fzqB   0   8  +1||+2   (+8,+7,+6,+1,|+2|,|+3|,-4,+5)
3fzqB   0   8  +1||+2   (+5,-4,+3,+2,+1,|+6|,|+7|,+8)
3fzqB   0   8  +1||+2   (+5,-4,+3,+2,+1,+6,|+7|,|+8|)
3fzqB   1   5  +2|-1|+3   (|+2|,-1,|+3|,-5,+4)
3fzqB   1   5  +1|-3|+2   (+2,-1,|+3|,-5,|+4|)
3fzyB   0   7  +1||+2   (-7,+6,+5,+4,|+1|,|+2|,-3)
3fzyB   0   7  +1||+2   (-3,+2,+1,|+4|,|+5|,+6,-7)
3fzyB   0   7  +1||+2   (-3,+2,+1,+4,|+5|,|+6|,-7)
3g02B   0   8  +1||+2   (+8,+7,+6,+5,|+3|,|+4|,-2,+1)
3g02B   1   8  +2|+1|+3   (+1,-2,|+4|,+3,|+5|,+6,+7,+8)
3g02B   0   8  +1||+2   (+1,-2,+4,+3,|+5|,|+6|,+7,+8)
3g02B   0   8  +1||+2   (+1,-2,+4,+3,+5,|+6|,|+7|,+8)
3g02B   0   8  +1||+2   (+1,-2,+4,+3,+5,+6,|+7|,|+8|)
3g0tB   4   7  +1|-6,+5,+4,+3|+2   (|+1|,-7,+6,+5,+4,|+2|,+3)
3g0tB   0   7  +1||+2   (+1,-7,+6,+5,+4,|+2|,|+3|)
3g0tB   1   7  +2|+1|+3   (|+3|,+2,|+4|,+5,+6,-7,+1)
3g0tB   0   7  +1||+2   (+3,+2,|+4|,|+5|,+6,-7,+1)
3g0tB   0   7  +1||+2   (+3,+2,+4,|+5|,|+6|,-7,+1)
3g13B   0   5  +1||+2   (-5,+4,+3,|+1|,|+2|)
3g13B   1   5  +2|+1|+3   (|+2|,+1,|+3|,+4,-5)
3g13B   0   5  +1||+2   (+2,+1,|+3|,|+4|,-5)
3g14B   2   4  +3|-2,+1|+4   (|+3|,-2,+1,|+4|)
3g1jA   3   5  +4|-3,+2,-1|+5   (|+4|,-3,+2,-1,|+5|)
3g23A   0   6  +1||+2   (-6,+5,+4,+3,|+1|,|+2|)
3g23A   1   6  +2|+1|+3   (|+2|,+1,|+3|,+4,+5,-6)
3g23A   0   6  +1||+2   (+2,+1,|+3|,|+4|,+5,-6)
3g23A   0   6  +1||+2   (+2,+1,+3,|+4|,|+5|,-6)
3g23A   0   4  +1||+2   (|+1|,|+2|,+3,+4)
3g23A   0   4  +1||+2   (+1,|+2|,|+3|,+4)
3g23A   0   4  +1||+2   (+1,+2,|+3|,|+4|)
3g2eA   0   3  +1||+2   (|+1|,|+2|,+3)
3g2eA   0   3  +1||+2   (+1,|+2|,|+3|)
3g2mA   0   7  +1||+2   (+6,-7,+5,+4,|+1|,|+2|,+3)
3g2mA   0   7  +1||+2   (+6,-7,+5,+4,+1,|+2|,|+3|)
3g2mA   2   7  +3|+2,+1|+4   (|+3|,+2,+1,|+4|,+5,-7,+6)
3g2mA   0   7  +1||+2   (+3,+2,+1,|+4|,|+5|,-7,+6)
3g3sB   0   7  +1||+2   (+1,-2,|+3|,|+4|,-7,+5,-6)
3g3sB   1   7  +1|-3|+2   (+1,-2,+3,|+4|,-7,|+5|,-6)
3g3sB   0   5  +1||+2   (-1,+2,-3,|+4|,|+5|)
3g40A   0  10  +1||+2   (-8,-7,-6,-9,-10,+5,+4,|+1|,|+2|,+3)
3g40A   0  10  +1||+2   (-8,-7,-6,-9,-10,+5,+4,+1,|+2|,|+3|)
3g40A   2  10  +3|+2,+1|+4   (|+3|,+2,+1,|+4|,+5,-10,-9,-6,-7,-8)
3g40A   0  10  +1||+2   (+3,+2,+1,|+4|,|+5|,-10,-9,-6,-7,-8)
3g40A   0  10  +1||+2   (-3,-2,-1,-4,-5,+10,+9,|+6|,|+7|,+8)
3g40A   0  10  +1||+2   (-3,-2,-1,-4,-5,+10,+9,+6,|+7|,|+8|)
3g40A   2  10  +3|+2,+1|+4   (|+8|,+7,+6,|+9|,+10,-5,-4,-1,-2,-3)
3g40A   0  10  +1||+2   (+8,+7,+6,|+9|,|+10|,-5,-4,-1,-2,-3)
3g5bA   1   5  +2|-1|+3   (+4,-5,|+2|,-1,|+3|)
3g5jB   0   5  +1||+2   (+3,+2,|+4|,|+5|,+1)
3g5tA   0   7  +1||+2   (+6,-7,+5,+4,|+1|,|+2|,+3)
3g5tA   0   7  +1||+2   (+6,-7,+5,+4,+1,|+2|,|+3|)
3g5tA   2   7  +3|+2,+1|+4   (|+3|,+2,+1,|+4|,+5,-7,+6)
3g5tA   0   7  +1||+2   (+3,+2,+1,|+4|,|+5|,-7,+6)
3g5tA   1   7  +1|-3|+2   (+3,+2,+1,+4,|+5|,-7,|+6|)
3g7qA   4   7  +1|-6,+5,+4,+3|+2   (|+1|,-7,+6,+5,+4,|+2|,+3)
3g7qA   0   7  +1||+2   (+1,-7,+6,+5,+4,|+2|,|+3|)
3g7qA   0   7  +1||+2   (+3,+2,|+4|,|+5|,+6,-7,+1)
3g7qA   0   7  +1||+2   (+3,+2,+4,|+5|,|+6|,-7,+1)
3g85A   0   6  +1||+2   (+6,+5,+4,+3,|+1|,|+2|)
3g85A   1   6  +2|+1|+3   (|+2|,+1,|+3|,+4,+5,+6)
3g85A   0   6  +1||+2   (+2,+1,|+3|,|+4|,+5,+6)
3g85A   0   6  +1||+2   (+2,+1,+3,|+4|,|+5|,+6)
3g85A   0   6  +1||+2   (-6,+5,+4,+3,|+1|,|+2|)
3g85A   1   6  +2|+1|+3   (|+2|,+1,|+3|,+4,+5,-6)
3g85A   0   6  +1||+2   (+2,+1,|+3|,|+4|,+5,-6)
3g85A   0   6  +1||+2   (+2,+1,+3,|+4|,|+5|,-6)
3g89A   0   7  +1||+2   (+6,-7,+5,+4,|+1|,|+2|,+3)
3g89A   0   7  +1||+2   (+6,-7,+5,+4,+1,|+2|,|+3|)
3g89A   2   7  +3|+2,+1|+4   (|+3|,+2,+1,|+4|,+5,-7,+6)
3g89A   0   7  +1||+2   (+3,+2,+1,|+4|,|+5|,-7,+6)
3g89A   1   7  +1|-3|+2   (+3,+2,+1,+4,|+5|,-7,|+6|)
3g8yA   0   9  +1||+2   (+9,+8,+7,+6,|+4|,|+5|,-3,+2,-1)
3g8yA   1   9  +2|+1|+3   (-1,+2,-3,|+5|,+4,|+6|,+7,+8,+9)
3g8yA   0   9  +1||+2   (-1,+2,-3,+5,+4,|+6|,|+7|,+8,+9)
3g8yA   0   9  +1||+2   (-1,+2,-3,+5,+4,+6,|+7|,|+8|,+9)
3g8yA   0   9  +1||+2   (-1,+2,-3,+5,+4,+6,+7,|+8|,|+9|)
3g8zA   4   6  +2|-1,-6,+5,-4|+3   (|+2|,-1,-6,+5,-4,|+3|)
3g91A   0   6  +1||+2   (+5,-6,|+1|,|+2|,-4,+3)
3g91A   1   6  +1|-3|+2   (+5,-6,+1,|+2|,-4,|+3|)
3g91A   0   6  +1||+2   (+1,-2,|+3|,|+4|,-6,+5)
3g91A   1   6  +1|-3|+2   (+1,-2,+3,|+4|,-6,|+5|)
3g98A   0   6  +1||+2   (-1,|+2|,|+3|,-4,+6,-5)
3g98A   1   6  +1|-3|+2   (+1,-2,-3,|+4|,-6,|+5|)
3ga4A   0   5  +1||+2   (+5,-4,|+2|,|+3|,+1)
3ga7A   0   8  +1||+2   (+8,+7,+6,+5,|+3|,|+4|,-2,+1)
3ga7A   1   8  +2|+1|+3   (+1,-2,|+4|,+3,|+5|,+6,+7,+8)
3ga7A   0   8  +1||+2   (+1,-2,+4,+3,|+5|,|+6|,+7,+8)
3ga7A   0   8  +1||+2   (+1,-2,+4,+3,+5,|+6|,|+7|,+8)
3ga7A   0   8  +1||+2   (+1,-2,+4,+3,+5,+6,|+7|,|+8|)
3gbvA   0   6  +1||+2   (+6,+5,+4,+3,|+1|,|+2|)
3gbvA   1   6  +2|+1|+3   (|+2|,+1,|+3|,+4,+5,+6)
3gbvA   0   6  +1||+2   (+2,+1,|+3|,|+4|,+5,+6)
3gbvA   0   6  +1||+2   (+2,+1,+3,|+4|,|+5|,+6)
3gbvA   0   6  +1||+2   (-6,+5,+4,+3,|+1|,|+2|)
3gbvA   1   6  +2|+1|+3   (|+2|,+1,|+3|,+4,+5,-6)
3gbvA   0   6  +1||+2   (+2,+1,|+3|,|+4|,+5,-6)
3gbvA   0   6  +1||+2   (+2,+1,+3,|+4|,|+5|,-6)
3gd6A   0   7  +1||+2   (|+1|,|+2|,+3,+4,+5,+6,+7)
3gd6A   0   7  +1||+2   (+1,|+2|,|+3|,+4,+5,+6,+7)
3gd6A   0   7  +1||+2   (+1,+2,|+3|,|+4|,+5,+6,+7)
3gd6A   0   7  +1||+2   (+1,+2,+3,|+4|,|+5|,+6,+7)
3gd6A   0   7  +1||+2   (+1,+2,+3,+4,|+5|,|+6|,+7)
3gd6A   0   7  +1||+2   (+1,+2,+3,+4,+5,|+6|,|+7|)
3gdhC   0   7  +1||+2   (+6,-7,+5,+4,|+1|,|+2|,+3)
3gdhC   0   7  +1||+2   (+6,-7,+5,+4,+1,|+2|,|+3|)
3gdhC   2   7  +3|+2,+1|+4   (|+3|,+2,+1,|+4|,+5,-7,+6)
3gdhC   0   7  +1||+2   (+3,+2,+1,|+4|,|+5|,-7,+6)
3gdhC   1   7  +1|-3|+2   (+3,+2,+1,+4,|+5|,-7,|+6|)
3gdwB   0   4  +1||+2   (+4,+3,|+1|,|+2|)
3gdwB   1   4  +2|+1|+3   (|+2|,+1,|+3|,+4)
3gdwB   0   4  +1||+2   (+2,+1,|+3|,|+4|)
3ge3C   2   4  +2|-1,-4|+3   (|+2|,-1,-4,|+3|)
3ge3E   1   4  +1|-3|+2   (-4,|+1|,-3,|+2|)
3gemB   0   7  +1||+2   (+7,+6,+5,+4,|+1|,|+2|,+3)
3gemB   0   7  +1||+2   (+7,+6,+5,+4,+1,|+2|,|+3|)
3gemB   2   7  +3|+2,+1|+4   (|+3|,+2,+1,|+4|,+5,+6,+7)
3gemB   0   7  +1||+2   (+3,+2,+1,|+4|,|+5|,+6,+7)
3gemB   0   7  +1||+2   (+3,+2,+1,+4,|+5|,|+6|,+7)
3gemB   0   7  +1||+2   (+3,+2,+1,+4,+5,|+6|,|+7|)
3getB   4   7  +1|-6,+5,+4,+3|+2   (|+1|,-7,+6,+5,+4,|+2|,+3)
3getB   0   7  +1||+2   (+1,-7,+6,+5,+4,|+2|,|+3|)
3getB   1   7  +2|+1|+3   (|+3|,+2,|+4|,+5,+6,-7,+1)
3getB   0   7  +1||+2   (+3,+2,|+4|,|+5|,+6,-7,+1)
3getB   0   7  +1||+2   (+3,+2,+4,|+5|,|+6|,-7,+1)
3gfaA   1   4  +1|-3|+2   (-1,|+2|,-4,|+3|)
3gffB   0   8  +1||+2   (+8,+7,+6,+5,|+3|,|+4|,-2,+1)
3gffB   1   8  +2|+1|+3   (+1,-2,|+4|,+3,|+5|,+6,+7,+8)
3gffB   0   8  +1||+2   (+1,-2,+4,+3,|+5|,|+6|,+7,+8)
3gffB   0   8  +1||+2   (+1,-2,+4,+3,+5,|+6|,|+7|,+8)
3gffB   0   8  +1||+2   (+1,-2,+4,+3,+5,+6,|+7|,|+8|)
3gfsL   0   5  +1||+2   (+5,+4,+3,|+1|,|+2|)
3gfsL   1   5  +2|+1|+3   (|+2|,+1,|+3|,+4,+5)
3gfsL   0   5  +1||+2   (+2,+1,|+3|,|+4|,+5)
3gfsL   0   5  +1||+2   (+2,+1,+3,|+4|,|+5|)
3gg7A   0   3  +1||+2   (|+1|,|+2|,+3)
3gg7A   0   3  +1||+2   (+1,|+2|,|+3|)
3gg7A   0   5  +1||+2   (|+1|,|+2|,+3,+4,+5)
3gg7A   0   5  +1||+2   (+1,|+2|,|+3|,+4,+5)
3gg7A   0   5  +1||+2   (+1,+2,|+3|,|+4|,+5)
3gg7A   0   5  +1||+2   (+1,+2,+3,|+4|,|+5|)
3ggdA   0   7  +1||+2   (+6,-7,+5,+4,|+1|,|+2|,+3)
3ggdA   0   7  +1||+2   (+6,-7,+5,+4,+1,|+2|,|+3|)
3ggdA   2   7  +3|+2,+1|+4   (|+3|,+2,+1,|+4|,+5,-7,+6)
3ggdA   0   7  +1||+2   (+3,+2,+1,|+4|,|+5|,-7,+6)
3ggdA   1   7  +1|-3|+2   (+3,+2,+1,+4,|+5|,-7,|+6|)
3ggnB   5   7  +1|-7,+6,-5,+4,-3|+2   (|+1|,-7,+6,-5,+4,-3,|+2|)
3ghaA   0   5  +1||+2   (+5,-4,|+2|,|+3|,-1)
3ghfA   0   3  +1||+2   (|+1|,|+2|,+3)
3ghfA   0   3  +1||+2   (+1,|+2|,|+3|)
3ghjA   2   4  +1|+4,-3|+2   (|+1|,+4,-3,|+2|)
3ghjA   2   4  +1|+4,-3|+2   (|+1|,+4,-3,|+2|)
3giuB   1   6  +2|+1|+3   (-2,|+3|,+1,|+4|,+6,-5)
3gj0A   2   7  +1|+4,-3|+2   (+7,+6,+5,|+1|,+4,-3,|+2|)
3gj0A   1   7  +2|+1|+3   (+2,-3,|+4|,+1,|+5|,+6,+7)
3gj0A   0   7  +1||+2   (+2,-3,+4,+1,|+5|,|+6|,+7)
3gj0A   0   7  +1||+2   (+2,-3,+4,+1,+5,|+6|,|+7|)
3gjyA   0   8  +1||+2   (-8,+6,-7,+5,+4,|+1|,|+2|,+3)
3gjyA   0   8  +1||+2   (-8,+6,-7,+5,+4,+1,|+2|,|+3|)
3gjyA   2   8  +3|+2,+1|+4   (|+3|,+2,+1,|+4|,+5,-7,+6,-8)
3gjyA   0   8  +1||+2   (+3,+2,+1,|+4|,|+5|,-7,+6,-8)
3gjyA   1   8  +1|-3|+2   (+3,+2,+1,+4,|+5|,-7,|+6|,-8)
3gjyA   1   8  +2|-1|+3   (-3,-2,-1,-4,-5,|+7|,-6,|+8|)
3gk6A   5   8  +1|-5,+7,-6,+3,-4|+2   (|+1|,-6,+8,-7,+3,-4,|+2|,-5)
3gk6A   1   8  +1|-3|+2   (-5,|+2|,-4,|+3|,-7,+8,-6,+1)
3gk6A   1   8  +2|-1|+3   (-1,+6,-8,+7,-3,|+4|,-2,|+5|)
3gk6A   5   8  +4|-1,+3,-2,+6,-7|+5   (|+5|,-2,+4,-3,+7,-8,|+6|,-1)
3gk6A   1   8  +1|-3|+2   (-1,|+6|,-8,|+7|,-3,+4,-2,+5)
3gk7A   0   7  +1||+2   (+7,+6,+5,|+1|,|+2|,+3,+4)
3gk7A   0   7  +1||+2   (+7,+6,+5,+1,|+2|,|+3|,+4)
3gk7A   0   7  +1||+2   (+4,+3,+2,+1,|+5|,|+6|,+7)
3gk7A   0   7  +1||+2   (+4,+3,+2,+1,+5,|+6|,|+7|)
3gk7A   0   8  +1||+2   (-8,+7,+6,+5,|+1|,|+2|,+3,+4)
3gk7A   0   8  +1||+2   (-8,+7,+6,+5,+1,|+2|,|+3|,+4)
3gk7A   0   8  +1||+2   (-8,+7,+6,+5,+1,+2,|+3|,|+4|)
3gk7A   3   8  +4|+3,+2,+1|+5   (|+4|,+3,+2,+1,|+5|,+6,+7,-8)
3gk7A   0   8  +1||+2   (+4,+3,+2,+1,|+5|,|+6|,+7,-8)
3gk7A   0   8  +1||+2   (+4,+3,+2,+1,+5,|+6|,|+7|,-8)
3gkeC   5   7  +1|-7,+6,-5,+4,-3|+2   (|+1|,-7,+6,-5,+4,-3,|+2|)
3gkrA   0   6  +1||+2   (+1,-2,|+3|,|+4|,-6,+5)
3gkrA   1   6  +1|-3|+2   (+1,-2,+3,|+4|,-6,|+5|)
3gkrA   4   6  +1|-6,-5,+4,-3|+2   (|+1|,-6,-5,+4,-3,|+2|)
3gkrA   0   6  +1||+2   (-2,+3,-4,|+5|,|+6|,-1)
3glvA   0   5  +1||+2   (+5,+4,|+1|,|+2|,+3)
3glvA   0   5  +1||+2   (+5,+4,+1,|+2|,|+3|)
3glvA   2   5  +3|+2,+1|+4   (|+3|,+2,+1,|+4|,+5)
3glvA   0   5  +1||+2   (+3,+2,+1,|+4|,|+5|)
3gm5A   2  10  +1|+4,-3|+2   (-2,+5,-6,-1,|+7|,+10,-9,|+8|,-3,+4)
3gmfA   0   5  +1||+2   (+5,-4,|+2|,|+3|,-1)
3gmgB   1   5  +1|-3|+2   (-5,|+1|,-4,|+2|,-3)
3gmgB   1   5  +2|-1|+3   (+3,-2,|+4|,-1,|+5|)
3gmiA   0   6  +1||+2   (+5,+4,|+1|,|+2|,+3,-6)
3gmiA   0   6  +1||+2   (+5,+4,+1,|+2|,|+3|,-6)
3gmiA   2   6  +3|+2,+1|+4   (-6,|+3|,+2,+1,|+4|,+5)
3gn3B   0   5  +1||+2   (+5,-4,|+2|,|+3|,-1)
3gnfB   1   3  +2|-1|+3   (|+2|,-1,|+3|)
3gnfB   1   3  +2|-1|+3   (|+2|,-1,|+3|)
3gnfB   1   3  +2|-1|+3   (|+2|,-1,|+3|)
3gnfB   1   3  +2|-1|+3   (|+2|,-1,|+3|)
3gnfB   1   3  +2|-1|+3   (|+2|,-1,|+3|)
3gnfB   1   3  +2|-1|+3   (|+2|,-1,|+3|)
3gnjD   0   4  +1||+2   (+4,-3,|+1|,|+2|)
3gnlB   0   7  +1||+2   (+6,-7,+5,+4,|+1|,|+2|,+3)
3gnlB   0   7  +1||+2   (+6,-7,+5,+4,+1,|+2|,|+3|)
3gnlB   2   7  +3|+2,+1|+4   (|+3|,+2,+1,|+4|,+5,-7,+6)
3gnlB   0   7  +1||+2   (+3,+2,+1,|+4|,|+5|,-7,+6)
3gnlB   1   7  +1|-3|+2   (+3,+2,+1,+4,|+5|,-7,|+6|)
3go9A   1   7  +1|-3|+2   (+1,-2,-7,|+3|,-5,|+4|,+6)
3go9A   1   5  +1|-3|+2   (-1,-5,|+2|,-4,|+3|)
3go9A   1   5  +2|-1|+3   (-3,|+4|,-2,|+5|,+1)
3gocB   2   9  +3|-2,+1|+4   (|+3|,-2,+1,|+4|,+5,-9,+8,-7,+6)
3gocB   0   9  +1||+2   (+3,-2,+1,|+4|,|+5|,-9,+8,-7,+6)
3goeA   2   5  +2|-1,-4|+3   (|+2|,-1,-5,|+3|,-4)
3gohA   0   6  +1||+2   (+6,+5,+4,|+1|,|+2|,+3)
3gohA   0   6  +1||+2   (+3,+2,+1,|+4|,|+5|,+6)
3gohA   0   6  +1||+2   (+3,+2,+1,+4,|+5|,|+6|)
3gonA   1   4  +1|-3|+2   (-4,|+1|,-3,|+2|)
3gonA   1   4  +2|-1|+3   (-2,|+3|,-1,|+4|)
3gozA   0  11  +1||+2   (|+1|,|+2|,+3,+4,+5,+6,+7,+8,+9,+10,+11)
3gozA   0  11  +1||+2   (+1,|+2|,|+3|,+4,+5,+6,+7,+8,+9,+10,+11)
3gozA   0  11  +1||+2   (+1,+2,|+3|,|+4|,+5,+6,+7,+8,+9,+10,+11)
3gozA   0  11  +1||+2   (+1,+2,+3,|+4|,|+5|,+6,+7,+8,+9,+10,+11)
3gozA   0  11  +1||+2   (+1,+2,+3,+4,|+5|,|+6|,+7,+8,+9,+10,+11)
3gozA   0  11  +1||+2   (+1,+2,+3,+4,+5,|+6|,|+7|,+8,+9,+10,+11)
3gozA   0  11  +1||+2   (+1,+2,+3,+4,+5,+6,|+7|,|+8|,+9,+10,+11)
3gozA   0  11  +1||+2   (+1,+2,+3,+4,+5,+6,+7,|+8|,|+9|,+10,+11)
3gozA   0  11  +1||+2   (+1,+2,+3,+4,+5,+6,+7,+8,|+9|,|+10|,+11)
3gozA   0  11  +1||+2   (+1,+2,+3,+4,+5,+6,+7,+8,+9,|+10|,|+11|)
3gpgB   2   6  +1|+4,+3|+2   (|+1|,+6,+5,|+2|,+4,-3)
3gpgB   1   6  +2|+1|+3   (-3,|+4|,+2,|+5|,+6,+1)
3gpgB   0   6  +1||+2   (-3,+4,+2,|+5|,|+6|,+1)
3gpiA   0   7  +1||+2   (+7,+6,+5,+4,|+1|,|+2|,+3)
3gpiA   0   7  +1||+2   (+7,+6,+5,+4,+1,|+2|,|+3|)
3gpiA   2   7  +3|+2,+1|+4   (|+3|,+2,+1,|+4|,+5,+6,+7)
3gpiA   0   7  +1||+2   (+3,+2,+1,|+4|,|+5|,+6,+7)
3gpiA   0   7  +1||+2   (+3,+2,+1,+4,|+5|,|+6|,+7)
3gpiA   0   7  +1||+2   (+3,+2,+1,+4,+5,|+6|,|+7|)
3gq8A   0  10  +1||+2   (|+1|,|+2|,+3,+4,+5,+6,+7,+8,-9,+10)
3gqvA   0   6  +1||+2   (+6,+5,+4,|+1|,|+2|,+3)
3gqvA   0   6  +1||+2   (+3,+2,+1,|+4|,|+5|,+6)
3gqvA   0   6  +1||+2   (+3,+2,+1,+4,|+5|,|+6|)
3gr3A   1   4  +1|-3|+2   (-1,|+2|,-4,|+3|)
3gr5A   1   3  +1|-3|+2   (|+1|,-3,|+2|)
3graA   0   7  +1||+2   (-6,+7,+5,+4,|+1|,|+2|,+3)
3graA   0   7  +1||+2   (+3,+2,+1,|+4|,|+5|,+7,-6)
3grcD   0   5  +1||+2   (+5,+4,+3,|+1|,|+2|)
3grcD   1   5  +2|+1|+3   (|+2|,+1,|+3|,+4,+5)
3grcD   0   5  +1||+2   (+2,+1,|+3|,|+4|,+5)
3grdB   4   6  +2|-1,-6,+5,-4|+3   (|+2|,-1,-6,+5,-4,|+3|)
3grzB   0   3  +1||+2   (-1,|+2|,|+3|)
3grzB   0   7  +1||+2   (+6,-7,+5,+4,|+1|,|+2|,+3)
3grzB   0   7  +1||+2   (+6,-7,+5,+4,+1,|+2|,|+3|)
3grzB   2   7  +3|+2,+1|+4   (|+3|,+2,+1,|+4|,+5,-7,+6)
3grzB   0   7  +1||+2   (+3,+2,+1,|+4|,|+5|,-7,+6)
3grzB   1   7  +1|-3|+2   (+3,+2,+1,+4,|+5|,-7,|+6|)
3gs2C   2   5  +2|-1,-4|+3   (|+2|,-1,-5,|+3|,-4)
3gs2C   1   5  +2|-1|+3   (|+4|,-3,|+5|,+1,-2)
3gtzC   1   6  +1|-3|+2   (+1,-2,|+3|,-6,|+4|,+5)
3gtzC   0   6  +1||+2   (+1,-2,+3,-6,|+4|,|+5|)
3gu3B   0   7  +1||+2   (+6,-7,+5,+4,|+1|,|+2|,+3)
3gu3B   0   7  +1||+2   (+6,-7,+5,+4,+1,|+2|,|+3|)
3gu3B   2   7  +3|+2,+1|+4   (|+3|,+2,+1,|+4|,+5,-7,+6)
3gu3B   0   7  +1||+2   (+3,+2,+1,|+4|,|+5|,-7,+6)
3guyC   0   7  +1||+2   (+7,+6,+5,+4,|+1|,|+2|,+3)
3guyC   0   7  +1||+2   (+7,+6,+5,+4,+1,|+2|,|+3|)
3guyC   2   7  +3|+2,+1|+4   (|+3|,+2,+1,|+4|,+5,+6,+7)
3guyC   0   7  +1||+2   (+3,+2,+1,|+4|,|+5|,+6,+7)
3guyC   0   7  +1||+2   (+3,+2,+1,+4,|+5|,|+6|,+7)
3guyC   0   7  +1||+2   (+3,+2,+1,+4,+5,|+6|,|+7|)
3gv0A   0   6  +1||+2   (+6,+5,+4,+3,|+1|,|+2|)
3gv0A   1   6  +2|+1|+3   (|+2|,+1,|+3|,+4,+5,+6)
3gv0A   0   6  +1||+2   (+2,+1,|+3|,|+4|,+5,+6)
3gv0A   0   6  +1||+2   (+2,+1,+3,|+4|,|+5|,+6)
3gv0A   0   5  +1||+2   (+2,+1,|+3|,|+4|,+5)
3gv0A   0   5  +1||+2   (+2,+1,+3,|+4|,|+5|)
3gveA   0   4  +1||+2   (+4,-3,|+1|,|+2|)
3gwbB   1   6  +1|-3|+2   (+1,-2,-6,|+3|,-5,|+4|)
3gwbB   1   6  +2|-1|+3   (-4,|+5|,-3,|+6|,+2,-1)
3gwbB   1   5  +1|-3|+2   (-1,-5,|+2|,-4,|+3|)
3gwbB   1   5  +2|-1|+3   (-3,|+4|,-2,|+5|,+1)
3gwcF   1   4  +1|-3|+2   (-1,|+2|,-4,|+3|)
3gwqA   0   7  +1||+2   (|+1|,|+2|,+3,+4,+5,+6,+7)
3gwqA   0   7  +1||+2   (+1,|+2|,|+3|,+4,+5,+6,+7)
3gwqA   0   7  +1||+2   (+1,+2,|+3|,|+4|,+5,+6,+7)
3gwqA   0   7  +1||+2   (+1,+2,+3,|+4|,|+5|,+6,+7)
3gwqA   0   7  +1||+2   (+1,+2,+3,+4,|+5|,|+6|,+7)
3gwqA   0   7  +1||+2   (+1,+2,+3,+4,+5,|+6|,|+7|)
3gwyA   2   4  +2|-1,-4|+3   (|+2|,-1,-4,|+3|)
3gx8A   0   4  +1||+2   (+4,-3,|+1|,|+2|)
3gxhA   1   5  +1|+3|+2   (-1,|+2|,+5,|+3|,+4)
3gxhA   0   5  +1||+2   (-1,+2,+5,|+3|,|+4|)
3gxhA   1   5  +2|+1|+3   (|+4|,+3,|+5|,+2,-1)
3gy9A   0   7  +1||+2   (-1,+2,-3,|+4|,|+5|,-7,+6)
3gybB   0   4  +1||+2   (-4,+3,|+1|,|+2|)
3gybB   1   4  +2|+1|+3   (|+2|,+1,|+3|,-4)
3gybB   0   5  +1||+2   (|+1|,|+2|,+3,+4,-5)
3gybB   0   5  +1||+2   (+1,|+2|,|+3|,+4,-5)
3gybB   0   5  +1||+2   (+1,+2,|+3|,|+4|,-5)
3gycA   0   8  +1||+2   (+6,+7,+8,|+1|,|+2|,+3,+4,+5)
3gycA   0   8  +1||+2   (+6,+7,+8,+1,|+2|,|+3|,+4,+5)
3gycA   0   8  +1||+2   (+6,+7,+8,+1,+2,|+3|,|+4|,+5)
3gycA   0   8  +1||+2   (|+6|,|+7|,+8,+1,+2,+3,+4,+5)
3gycA   0   8  +1||+2   (+6,|+7|,|+8|,+1,+2,+3,+4,+5)
3gygD   0   7  +1||+2   (+7,+6,|+1|,|+2|,+3,-4,+5)
3gygD   0   7  +1||+2   (+7,+6,+1,|+2|,|+3|,-4,+5)
3gygD   0   7  +1||+2   (+5,-4,+3,+2,+1,|+6|,|+7|)
3gykD   0   5  +1||+2   (+5,-4,|+2|,|+3|,-1)
3gyyD   0   5  +1||+2   (+4,-5,+3,|+1|,|+2|)
3gyyD   1   5  +2|+1|+3   (|+2|,+1,|+3|,-5,+4)
3gyyD   1   5  +1|-3|+2   (+2,+1,|+3|,-5,|+4|)
3gyyD   1   6  +2|-1|+3   (+3,+2,|+4|,-1,|+5|,+6)
3gzbF   4   6  +2|-1,-6,+5,-4|+3   (|+2|,-1,-6,+5,-4,|+3|)
3gzrB   4   6  +2|-1,-6,+5,-4|+3   (|+2|,-1,-6,+5,-4,|+3|)
3h05A   0   5  +1||+2   (+5,+4,|+1|,|+2|,+3)
3h05A   0   5  +1||+2   (+5,+4,+1,|+2|,|+3|)
3h05A   2   5  +3|+2,+1|+4   (|+3|,+2,+1,|+4|,+5)
3h05A   0   5  +1||+2   (+3,+2,+1,|+4|,|+5|)
3h0dB   1   3  +1|-3|+2   (|+1|,-3,|+2|)
3h0uB   0   4  +1||+2   (-1,|+2|,|+3|,+4)
3h0uB   0   4  +1||+2   (-1,+2,|+3|,|+4|)
3h14A   4   7  +1|-6,+5,+4,+3|+2   (|+1|,-7,+6,+5,+4,|+2|,+3)
3h14A   0   7  +1||+2   (+1,-7,+6,+5,+4,|+2|,|+3|)
3h14A   1   7  +2|+1|+3   (|+3|,+2,|+4|,+5,+6,-7,+1)
3h14A   0   7  +1||+2   (+3,+2,|+4|,|+5|,+6,-7,+1)
3h14A   0   7  +1||+2   (+3,+2,+4,|+5|,|+6|,-7,+1)
3h1dA   1   3  +2|-1|+3   (|+2|,-1,|+3|)
3h1dA   0   4  +1||+2   (|+1|,|+2|,+4,-3)
3h1nA   0   4  +1||+2   (+4,-3,|+1|,|+2|)
3h20A   1   4  +2|-1|+3   (|+2|,-1,|+3|,-4)
3h20A   1   4  +1|-3|+2   (|+1|,-3,|+2|,-4)
3h2bB   0   7  +1||+2   (+6,-7,+5,+4,|+1|,|+2|,+3)
3h2bB   0   7  +1||+2   (+6,-7,+5,+4,+1,|+2|,|+3|)
3h2bB   2   7  +3|+2,+1|+4   (|+3|,+2,+1,|+4|,+5,-7,+6)
3h2bB   0   7  +1||+2   (+3,+2,+1,|+4|,|+5|,-7,+6)
3h2bB   1   7  +1|-3|+2   (+3,+2,+1,+4,|+5|,-7,|+6|)
3h2gA   0   9  +1||+2   (+9,+8,+7,+6,|+4|,|+5|,-3,+2,-1)
3h2gA   1   9  +2|+1|+3   (-1,+2,-3,|+5|,+4,|+6|,+7,+8,+9)
3h2gA   0   9  +1||+2   (-1,+2,-3,+5,+4,|+6|,|+7|,+8,+9)
3h2gA   0   9  +1||+2   (-1,+2,-3,+5,+4,+6,|+7|,|+8|,+9)
3h2gA   0   9  +1||+2   (-1,+2,-3,+5,+4,+6,+7,|+8|,|+9|)
3h2sB   0   8  +1||+2   (-7,+8,+6,+5,+4,|+1|,|+2|,+3)
3h2sB   0   8  +1||+2   (-7,+8,+6,+5,+4,+1,|+2|,|+3|)
3h2sB   2   8  +3|+2,+1|+4   (|+3|,+2,+1,|+4|,+5,+6,+8,-7)
3h2sB   0   8  +1||+2   (+3,+2,+1,|+4|,|+5|,+6,+8,-7)
3h2sB   0   8  +1||+2   (+3,+2,+1,+4,|+5|,|+6|,+8,-7)
3h2yA   0   7  +1||+2   (+5,-6,+7,+4,|+1|,|+2|,+3)
3h2yA   0   7  +1||+2   (+5,-6,+7,+4,+1,|+2|,|+3|)
3h2yA   2   7  +3|+2,+1|+4   (|+3|,+2,+1,|+4|,+7,-6,+5)
3h2yA   2   7  +1|+4,-3|+2   (+3,+2,+1,|+4|,+7,-6,|+5|)
3h2yA   3   5  +3|-1,+2,-5|+4   (|+3|,-1,+2,-5,|+4|)
3h49A   0   8  +1||+2   (+2,+1,|+3|,|+4|,+5,+6,-7,+8)
3h4lA   1   8  +1|-3|+2   (+8,-7,-1,|+2|,-6,|+3|,-4,+5)
3h4lA   2   8  +3|-2,+1|+4   (-5,+4,-3,|+6|,-2,+1,|+7|,-8)
3h4tA   0   6  +1||+2   (+6,+5,+4,|+1|,|+2|,+3)
3h4tA   0   6  +1||+2   (+6,+5,+4,+1,|+2|,|+3|)
3h4tA   2   6  +3|+2,+1|+4   (|+3|,+2,+1,|+4|,+5,+6)
3h4tA   0   6  +1||+2   (+3,+2,+1,|+4|,|+5|,+6)
3h4tA   0   6  +1||+2   (+6,+5,+4,|+1|,|+2|,+3)
3h4tA   0   6  +1||+2   (+6,+5,+4,+1,|+2|,|+3|)
3h4tA   2   6  +3|+2,+1|+4   (|+3|,+2,+1,|+4|,+5,+6)
3h4tA   0   6  +1||+2   (+3,+2,+1,|+4|,|+5|,+6)
3h4tA   0   6  +1||+2   (+3,+2,+1,+4,|+5|,|+6|)
3h5jA   0   7  +1||+2   (-7,+6,-5,|+1|,|+2|,+3,+4)
3h5jA   0   7  +1||+2   (-7,+6,-5,+1,|+2|,|+3|,+4)
3h5jA   0   7  +1||+2   (-7,+6,-5,+1,+2,|+3|,|+4|)
3h5lA   0   6  +1||+2   (+6,+5,+4,+3,|+1|,|+2|)
3h5lA   0   6  +1||+2   (+2,+1,+3,|+4|,|+5|,+6)
3h5lA   0   7  +1||+2   (+7,-6,+5,+4,+3,|+1|,|+2|)
3h5lA   1   7  +2|+1|+3   (|+2|,+1,|+3|,+4,+5,-6,+7)
3h5lA   0   7  +1||+2   (+2,+1,|+3|,|+4|,+5,-6,+7)
3h5lA   0   7  +1||+2   (+2,+1,+3,|+4|,|+5|,-6,+7)
3h6eB   1   7  +1|-3|+2   (+7,-6,-5,-1,|+2|,-4,|+3|)
3h6eB   2   7  +3|-2,+1|+4   (-3,|+4|,-2,+1,|+5|,+6,-7)
3h6eB   0   7  +1||+2   (-3,+4,-2,+1,|+5|,|+6|,-7)
3h74A   0   6  +1||+2   (+6,+5,+4,+3,|+1|,|+2|)
3h74A   1   6  +2|+1|+3   (|+2|,+1,|+3|,+4,+5,+6)
3h74A   0   6  +1||+2   (+2,+1,|+3|,|+4|,+5,+6)
3h75A   0   6  +1||+2   (+6,+5,+4,+3,|+1|,|+2|)
3h75A   1   6  +2|+1|+3   (|+2|,+1,|+3|,+4,+5,+6)
3h75A   0   6  +1||+2   (+2,+1,|+3|,|+4|,+5,+6)
3h75A   0   6  +1||+2   (+2,+1,+3,|+4|,|+5|,+6)
3h75A   0   6  +1||+2   (-6,+5,+4,+3,|+1|,|+2|)
3h75A   1   6  +2|+1|+3   (|+2|,+1,|+3|,+4,+5,-6)
3h75A   0   6  +1||+2   (+2,+1,|+3|,|+4|,+5,-6)
3h75A   0   6  +1||+2   (+2,+1,+3,|+4|,|+5|,-6)
3h79A   0   5  +1||+2   (+5,-4,|+2|,|+3|,+1)
3h7aC   0   7  +1||+2   (+7,+6,+5,+4,|+1|,|+2|,+3)
3h7aC   0   7  +1||+2   (+7,+6,+5,+4,+1,|+2|,|+3|)
3h7aC   2   7  +3|+2,+1|+4   (|+3|,+2,+1,|+4|,+5,+6,+7)
3h7aC   0   7  +1||+2   (+3,+2,+1,|+4|,|+5|,+6,+7)
3h7aC   0   7  +1||+2   (+3,+2,+1,+4,|+5|,|+6|,+7)
3h7aC   0   7  +1||+2   (+3,+2,+1,+4,+5,|+6|,|+7|)
3h7cX   0   4  +1||+2   (-4,|+1|,|+2|,+3)
3h7cX   0   4  +1||+2   (-4,+1,|+2|,|+3|)
3h7cX   0   3  +1||+2   (-1,|+2|,|+3|)
3h7cX   0   3  +1||+2   (-1,|+2|,|+3|)
3h7cX   0   3  +1||+2   (-1,|+2|,|+3|)
3h7cX   0   3  +1||+2   (-1,|+2|,|+3|)
3h7iA   0   6  +1||+2   (-6,+5,+4,|+1|,|+2|,+3)
3h7iA   0   6  +1||+2   (-6,+5,+4,+1,|+2|,|+3|)
3h7iA   2   6  +3|+2,+1|+4   (|+3|,+2,+1,|+4|,+5,-6)
3h7iA   0   6  +1||+2   (+3,+2,+1,|+4|,|+5|,-6)
3h86G   1   5  +1|+3|+2   (+5,+4,|+1|,+3,|+2|)
3h86G   0   5  +1||+2   (|+2|,|+3|,+1,+4,+5)
3h86G   1   5  +2|+1|+3   (+2,|+3|,+1,|+4|,+5)
3h86G   0   5  +1||+2   (+2,+3,+1,|+4|,|+5|)
3h8gC   2   6  +1|+4,+3|+2   (|+1|,+6,+5,|+2|,+4,-3)
3h8gC   1   6  +2|+1|+3   (-3,|+4|,+2,|+5|,+6,+1)
3h8gC   0   6  +1||+2   (-3,+4,+2,|+5|,|+6|,+1)
3h8gC   0   8  +1||+2   (-7,-6,+8,+5,|+3|,|+4|,-2,+1)
3h8gC   0   8  +1||+2   (-1,+2,-4,-3,-5,-8,|+6|,|+7|)
3h8vB   0   8  +1||+2   (-8,+7,-6,+5,+4,|+1|,|+2|,+3)
3h8vB   0   8  +1||+2   (-8,+7,-6,+5,+4,+1,|+2|,|+3|)
3h8vB   2   8  +3|+2,+1|+4   (|+3|,+2,+1,|+4|,+5,-6,+7,-8)
3h8vB   0   8  +1||+2   (+3,+2,+1,|+4|,|+5|,-6,+7,-8)
3h9cA   0   5  +1||+2   (+5,+4,|+1|,|+2|,+3)
3h9cA   0   5  +1||+2   (+5,+4,+1,|+2|,|+3|)
3h9cA   0   5  +1||+2   (+3,+2,+1,|+4|,|+5|)
3h9mA   3  11  +1|-5,+4,-3|+2   (|+1|,-5,+4,-3,|+2|,-8,+9,-10,+11,-7,+6)
3h9mA   3  11  +1|-5,+4,-3|+2   (-6,|+7|,-11,+10,-9,|+8|,-2,+3,-4,+5,-1)
3h9mA   1   8  +1|-3|+2   (|+1|,-3,|+2|,-7,+8,-4,+5,-6)
3h9mA   3   8  +3|-2,+1,-5|+4   (|+6|,-5,+4,-8,|+7|,-2,+3,-1)
3h9wA   3   5  +2|-1,+5,-4|+3   (|+2|,-1,+5,-4,|+3|)
3ha9A   0   5  +1||+2   (+5,-4,|+1|,|+2|,+3)
3ha9A   0   5  +1||+2   (+5,-4,+1,|+2|,|+3|)
3hbmA   0   7  +1||+2   (+7,+6,+5,+4,|+1|,|+2|,+3)
3hbmA   0   7  +1||+2   (+7,+6,+5,+4,+1,|+2|,|+3|)
3hbmA   2   7  +3|+2,+1|+4   (|+3|,+2,+1,|+4|,+5,+6,+7)
3hbmA   0   7  +1||+2   (+3,+2,+1,|+4|,|+5|,+6,+7)
3hbmA   0   7  +1||+2   (+3,+2,+1,+4,|+5|,|+6|,+7)
3hbmA   0   7  +1||+2   (+3,+2,+1,+4,+5,|+6|,|+7|)
3hbmA   0   6  +1||+2   (+6,+5,+4,|+1|,|+2|,+3)
3hbmA   0   6  +1||+2   (+6,+5,+4,+1,|+2|,|+3|)
3hbmA   2   6  +3|+2,+1|+4   (|+3|,+2,+1,|+4|,+5,+6)
3hbmA   0   6  +1||+2   (+3,+2,+1,|+4|,|+5|,+6)
3hc7A   0   5  +1||+2   (+2,+1,|+3|,|+4|,+5)
3hc7A   0   5  +1||+2   (+2,+1,+3,|+4|,|+5|)
3hdjB   0   8  +1||+2   (+7,+6,+8,+5,+4,|+1|,|+2|,+3)
3hdjB   0   8  +1||+2   (+7,+6,+8,+5,+4,+1,|+2|,|+3|)
3hdjB   2   8  +3|+2,+1|+4   (|+3|,+2,+1,|+4|,+5,+8,+6,+7)
3hdjB   0   8  +1||+2   (+3,+2,+1,|+4|,|+5|,+8,+6,+7)
3hdjB   1   8  +1|+3|+2   (+3,+2,+1,+4,|+5|,+8,|+6|,+7)
3hdjB   0   8  +1||+2   (+3,+2,+1,+4,+5,+8,|+6|,|+7|)
3hdjB   1   8  +2|+1|+3   (|+7|,+6,|+8|,+5,+4,+1,+2,+3)
3hduC   3   6  +1|-3,+4,-5|+2   (-1,|+2|,-4,+5,-6,|+3|)
3hf5B   1   4  +1|-3|+2   (-4,|+1|,-3,|+2|)
3hf5B   1   4  +2|-1|+3   (-2,|+3|,-1,|+4|)
3hftA   0   8  +1||+2   (+8,|+1|,|+2|,+3,+4,+5,+7,-6)
3hftA   0   8  +1||+2   (+8,+1,|+2|,|+3|,+4,+5,+7,-6)
3hgtA   2   6  +1|+4,+3|+2   (|+1|,+6,+5,|+2|,+4,+3)
3hgtA   1   6  +1|+3|+2   (+1,+6,+5,|+2|,+4,|+3|)
3hgtA   0   6  +1||+2   (|+3|,|+4|,+2,+5,+6,+1)
3hgtA   1   6  +2|+1|+3   (+3,|+4|,+2,|+5|,+6,+1)
3hgtA   0   6  +1||+2   (+3,+4,+2,|+5|,|+6|,+1)
3hguA   0  11  +1||+2   (+2,+1,|+3|,|+4|,+5,-6,+7,-11,+10,-9,+8)
3hguA   0  11  +1||+2   (+2,+1,+3,|+4|,|+5|,-6,+7,-11,+10,-9,+8)
3hguA   3  11  +1|-5,+4,-3|+2   (+2,+1,+3,+4,+5,-6,|+7|,-11,+10,-9,|+8|)
3hhfB   0   5  +1||+2   (+4,-5,+3,|+1|,|+2|)
3hhfB   1   5  +2|+1|+3   (|+2|,+1,|+3|,-5,+4)
3hhfB   1   5  +1|-3|+2   (+2,+1,|+3|,-5,|+4|)
3hi0B   2   5  +3|-2,+1|+4   (|+3|,-2,+1,|+4|,+5)
3hi0B   2   6  +3|-2,+1|+4   (|+3|,-2,+1,|+4|,+6,-5)
3hi0B   0   3  +1||+2   (-1,|+2|,|+3|)
3hieB   5   7  +4|-3,+2,-1,+7,-6|+5   (|+4|,-3,+2,-1,+7,-6,|+5|)
3hj4B   2   5  +1|+4,-3|+2   (-1,|+2|,+5,-4,|+3|)
3hj7A   1   4  +1|-3|+2   (-1,|+2|,-4,|+3|)
3hjeA   0   7  +1||+2   (+6,+7,|+1|,|+2|,+3,+4,+5)
3hjeA   0   7  +1||+2   (+6,+7,+1,|+2|,|+3|,+4,+5)
3hjeA   0   7  +1||+2   (+6,+7,+1,+2,+3,|+4|,|+5|)
3hjeA   1   6  +1|-3|+2   (+1,-2,|+3|,-6,|+4|,-5)
3hjhA   2   7  +1|+4,+3|+2   (+7,|+1|,+6,+5,|+2|,+4,+3)
3hjhA   1   7  +1|+3|+2   (+7,+1,+6,+5,|+2|,+4,|+3|)
3hjhA   0   7  +1||+2   (|+3|,|+4|,+2,+5,+6,+1,+7)
3hjhA   0   7  +1||+2   (+3,+4,+2,|+5|,|+6|,+1,+7)
3hjhA   1   7  +2|+1|+3   (+3,+4,+2,+5,|+6|,+1,|+7|)
3hkaB   0   3  +1||+2   (|+1|,|+2|,+3)
3hkaB   0   5  +1||+2   (+1,|+2|,|+3|,+4,+5)
3hkaB   0   5  +1||+2   (+1,+2,|+3|,|+4|,+5)
3hkaB   0   5  +1||+2   (+1,+2,+3,|+4|,|+5|)
3hkmB   0   5  +1||+2   (|+4|,|+5|,-3,+2,-1)
3hkvB   1   9  +2|-1|+3   (+6,+7,-8,|+4|,-3,|+5|,-9,+2,-1)
3hkvB   4   9  +3|-1,+2,-6,+5|+4   (-1,+2,-9,|+5|,-3,+4,-8,+7,|+6|)
3hkvB   0   9  +1||+2   (|+6|,|+7|,-8,+4,-3,+5,-9,+2,-1)
3hkvB   3   9  +4|-2,+1,-3|+5   (-6,-7,|+8|,-4,+3,-5,|+9|,-2,+1)
3hkwC   2   5  +1|-4,+3|+2   (|+1|,-5,+4,|+2|,-3)
3hlkA   0   8  +1||+2   (+8,+7,+6,+5,|+3|,|+4|,-2,+1)
3hlkA   0   8  +1||+2   (+1,-2,+4,+3,|+5|,|+6|,+7,+8)
3hlkA   0   8  +1||+2   (+1,-2,+4,+3,+5,+6,|+7|,|+8|)
3hlzA   3   7  +1|-5,+4,-3|+2   (+1,-2,|+3|,-7,+6,-5,|+4|)
3hmsA   3   5  +1|-5,+3,-4|+2   (|+1|,-5,+3,-4,|+2|)
3hmsA   1   5  +1|-3|+2   (|+2|,-4,|+3|,-5,+1)
3hmsA   1   5  +2|-1|+3   (-2,|+4|,-3,|+5|,-1)
3hn0A   1   6  +2|+1|+3   (-2,|+3|,+1,|+4|,-6,+5)
3hn0A   1   5  +2|-1|+3   (+3,+2,|+4|,-1,|+5|)
3hn7A   0   5  +1||+2   (+5,+4,|+1|,|+2|,+3)
3hn7A   0   5  +1||+2   (+5,+4,+1,|+2|,|+3|)
3hn7A   2   5  +3|+2,+1|+4   (|+3|,+2,+1,|+4|,+5)
3hn7A   1  10  +1|+3|+2   (+10,-9,+8,+7,+6,+5,|+1|,+4,|+2|,-3)
3hn7A   1  10  +2|+1|+3   (-3,+2,|+4|,+1,|+5|,+6,+7,+8,-9,+10)
3hn7A   0  10  +1||+2   (-3,+2,+4,+1,|+5|,|+6|,+7,+8,-9,+10)
3hn7A   0  10  +1||+2   (-3,+2,+4,+1,+5,|+6|,|+7|,+8,-9,+10)
3hn7A   0  10  +1||+2   (-3,+2,+4,+1,+5,+6,|+7|,|+8|,-9,+10)
3hn7A   1   6  +1|+3|+2   (-1,|+2|,+6,|+3|,+4,+5)
3hn7A   0   6  +1||+2   (-1,+2,+6,|+3|,|+4|,+5)
3hn7A   0   6  +1||+2   (-1,+2,+6,+3,|+4|,|+5|)
3hn7A   2   6  +3|+2,+1|+4   (|+5|,+4,+3,|+6|,+2,-1)
3hnoC   0   5  +1||+2   (+5,+4,|+1|,|+2|,-3)
3hnoC   0   5  +1||+2   (-3,+2,+1,|+4|,|+5|)
3hnoC   1   4  +1|+3|+2   (+4,|+1|,+3,|+2|)
3hnoC   0   4  +1||+2   (|+2|,|+3|,+1,+4)
3hnoC   1   4  +2|+1|+3   (+2,|+3|,+1,|+4|)
3ho6A   0   9  +1||+2   (+9,-8,+7,+6,+5,|+1|,|+2|,-3,+4)
3ho6A   3   9  +4|-3,+2,+1|+5   (|+4|,-3,+2,+1,|+5|,+6,+7,-8,+9)
3ho6A   0   9  +1||+2   (+4,-3,+2,+1,|+5|,|+6|,+7,-8,+9)
3ho6A   0   9  +1||+2   (+4,-3,+2,+1,+5,|+6|,|+7|,-8,+9)
3holA   3   5  +2|-1,+5,-4|+3   (|+2|,-1,+5,-4,|+3|)
3hp7A   0   7  +1||+2   (+6,-7,+5,+4,|+1|,|+2|,+3)
3hp7A   0   7  +1||+2   (+6,-7,+5,+4,+1,|+2|,|+3|)
3hp7A   2   7  +3|+2,+1|+4   (|+3|,+2,+1,|+4|,+5,-7,+6)
3hp7A   0   7  +1||+2   (+3,+2,+1,|+4|,|+5|,-7,+6)
3hp7A   1   7  +1|-3|+2   (+3,+2,+1,+4,|+5|,-7,|+6|)
3hpyB   2   8  +1|+4,-3|+2   (-6,+7,-8,-5,|+1|,+4,-3,|+2|)
3hpyB   2   8  +1|+4,-3|+2   (-2,+3,-4,-1,|+5|,+8,-7,|+6|)
3hpyB   2   9  +1|+4,-3|+2   (-6,+7,-8,-5,|+1|,+4,-3,|+2|,+9)
3hpyB   2   9  +1|+4,-3|+2   (-9,-2,+3,-4,-1,|+5|,+8,-7,|+6|)
3hrdG   1   3  +1|+3|+2   (|+1|,+3,|+2|)
3hrdG   0   3  +1||+2   (|+2|,|+3|,+1)
3hrgA   2   5  +3|-2,+1|+4   (|+3|,-2,+1,|+4|,+5)
3hrgA   1   3  +1|-3|+2   (|+1|,-3,|+2|)
3hrgA   2   5  +3|-2,+1|+4   (|+3|,-2,+1,|+4|,+5)
3hrgA   0   5  +1||+2   (+3,-2,+1,|+4|,|+5|)
3hrlA   0   4  +1||+2   (+1,-2,|+3|,|+4|)
3hrqB   7  13  +2|-1,+6,-9,+8,-7,+5,-4|+3   (+1,-2,+4,-5,|+6|,-3,+10,-13,+12,-11,+9,-8,|+7|)
3hrqB   3  13  +1|-3,+4,-5|+2   (+7,-8,|+9|,-11,+12,-13,|+10|,-3,+6,-5,+4,-2,+1)
3hrzA   1   5  +2|-1|+3   (|+3|,-2,|+4|,-5,-1)
3hs3B   0   4  +1||+2   (+4,+3,|+1|,|+2|)
3hs3B   1   4  +2|+1|+3   (|+2|,+1,|+3|,+4)
3hs3B   0   4  +1||+2   (+2,+1,|+3|,|+4|)
3hs3B   0   4  +1||+2   (+4,+3,|+1|,|+2|)
3hs3B   1   4  +2|+1|+3   (|+2|,+1,|+3|,+4)
3hs3B   0   4  +1||+2   (+2,+1,|+3|,|+4|)
3hshD   0   4  +1||+2   (|+1|,|+2|,-3,+4)
3hsiB   3  10  +1|-5,+4,-3|+2   (+2,-1,|+3|,-9,+8,-7,|+4|,+5,+6,-10)
3hsiB   0  10  +1||+2   (+2,-1,+3,-9,+8,-7,|+4|,|+5|,+6,-10)
3hsiB   0  10  +1||+2   (+2,-1,+3,-9,+8,-7,+4,|+5|,|+6|,-10)
3hsiB   5  10  +6|-5,+4,-1,-2,-3|+7   (-2,+1,-3,|+9|,-8,+7,-4,-5,-6,|+10|)
3hsiB   3   8  +1|-5,+4,-3|+2   (|+1|,-7,+6,-5,|+2|,+3,+4,-8)
3hsiB   0   8  +1||+2   (+1,-7,+6,-5,|+2|,|+3|,+4,-8)
3hsiB   0   8  +1||+2   (+1,-7,+6,-5,+2,|+3|,|+4|,-8)
3hsyA   0   5  +1||+2   (+5,+4,+3,|+1|,|+2|)
3hsyA   1   5  +2|+1|+3   (|+2|,+1,|+3|,+4,+5)
3hsyA   0   5  +1||+2   (+2,+1,|+3|,|+4|,+5)
3hsyA   0   5  +1||+2   (+2,+1,+3,|+4|,|+5|)
3hsyA   0   8  +1||+2   (-8,+7,-6,+5,+4,+3,|+1|,|+2|)
3hsyA   1   8  +2|+1|+3   (|+2|,+1,|+3|,+4,+5,-6,+7,-8)
3hsyA   0   8  +1||+2   (+2,+1,|+3|,|+4|,+5,-6,+7,-8)
3hsyA   0   8  +1||+2   (+2,+1,+3,|+4|,|+5|,-6,+7,-8)
3htkC   1   3  +2|-1|+3   (|+2|,-1,|+3|)
3htrB   4   6  +4|-3,+2,-1,-6|+5   (|+4|,-3,+2,-1,-6,|+5|)
3hufC   0   5  +1||+2   (-5,+4,-3,|+1|,|+2|)
3hufC   0   4  +1||+2   (+2,+1,|+3|,|+4|)
3hufC   0   4  +1||+2   (+4,+3,|+1|,|+2|)
3huhC   2   4  +1|+4,-3|+2   (|+1|,+4,-3,|+2|)
3huhC   2   4  +1|+4,-3|+2   (|+1|,+4,-3,|+2|)
3hutA   0   5  +1||+2   (+5,+4,+3,|+1|,|+2|)
3hutA   1   5  +2|+1|+3   (|+2|,+1,|+3|,+4,+5)
3hutA   0   5  +1||+2   (+2,+1,|+3|,|+4|,+5)
3hutA   0   5  +1||+2   (+2,+1,+3,|+4|,|+5|)
3hutA   0   7  +1||+2   (+7,-6,+5,+4,+3,|+1|,|+2|)
3hutA   1   7  +2|+1|+3   (|+2|,+1,|+3|,+4,+5,-6,+7)
3hutA   0   7  +1||+2   (+2,+1,|+3|,|+4|,+5,-6,+7)
3hutA   0   7  +1||+2   (+2,+1,+3,|+4|,|+5|,-6,+7)
3huuB   0   6  +1||+2   (+6,+5,+4,+3,|+1|,|+2|)
3huuB   1   6  +2|+1|+3   (|+2|,+1,|+3|,+4,+5,+6)
3huuB   0   6  +1||+2   (+2,+1,|+3|,|+4|,+5,+6)
3huuB   0   6  +1||+2   (+2,+1,+3,|+4|,|+5|,+6)
3huuB   0   6  +1||+2   (-6,+5,+4,+3,|+1|,|+2|)
3huuB   1   6  +2|+1|+3   (|+2|,+1,|+3|,+4,+5,-6)
3huuB   0   6  +1||+2   (+2,+1,|+3|,|+4|,+5,-6)
3huuB   0   6  +1||+2   (+2,+1,+3,|+4|,|+5|,-6)
3hv2B   0   5  +1||+2   (+5,+4,+3,|+1|,|+2|)
3hv2B   1   5  +2|+1|+3   (|+2|,+1,|+3|,+4,+5)
3hv2B   0   5  +1||+2   (+2,+1,|+3|,|+4|,+5)
3hv2B   0   5  +1||+2   (+2,+1,+3,|+4|,|+5|)
3hvaB   1   5  +1|-3|+2   (-5,-4,|+1|,-3,|+2|)
3hvaB   1   5  +2|-1|+3   (-2,|+3|,-1,|+4|,+5)
3hvwA   1   5  +1|-3|+2   (-5,-4,|+1|,-3,|+2|)
3hvwA   1   5  +2|-1|+3   (-2,|+3|,-1,|+4|,+5)
3hx3A   0   5  +1||+2   (-1,|+2|,|+3|,+4,+5)
3hx3A   0   5  +1||+2   (-1,+2,|+3|,|+4|,+5)
3hx3A   0   5  +1||+2   (-1,+2,+3,|+4|,|+5|)
3hxlA   0   6  +1||+2   (-2,+3,+1,|+4|,|+5|,+6)
3hxlA   0   6  +1||+2   (-2,+3,+1,+4,|+5|,|+6|)
3hyiA   1   4  +1|-3|+2   (-1,|+2|,-4,|+3|)
3hyiA   1   4  +1|-3|+2   (-1,|+2|,-4,|+3|)
3hynA   0   5  +1||+2   (|+1|,|+2|,+3,+4,+5)
3hynA   0   5  +1||+2   (+1,|+2|,|+3|,+4,+5)
3hynA   0   5  +1||+2   (+1,+2,|+3|,|+4|,+5)
3hz6A   2   6  +3|-2,+1|+4   (|+3|,-2,+1,|+4|,+6,-5)
3hz6A   1   6  +1|-3|+2   (-6,-5,-1,|+2|,-4,|+3|)
3hz6A   2   6  +3|-2,+1|+4   (-3,|+4|,-2,+1,|+5|,+6)
3hz6A   0   6  +1||+2   (-3,+4,-2,+1,|+5|,|+6|)
3hz8A   0   5  +1||+2   (-1,+5,-4,|+2|,|+3|)
3hzhB   1   6  +2|-1|+3   (-1,+5,-6,|+3|,-2,|+4|)
3hzhB   3   6  +3|-1,+2,-5|+4   (|+4|,-2,+3,-6,|+5|,-1)
3i09B   1   6  +2|+1|+3   (-2,|+3|,+1,|+4|,+5,+6)
3i09B   0   6  +1||+2   (-2,+3,+1,|+4|,|+5|,+6)
3i09B   0   6  +1||+2   (-2,+3,+1,+4,|+5|,|+6|)
3i09B   0   4  +1||+2   (+4,+3,|+1|,|+2|)
3i09B   1   4  +2|+1|+3   (|+2|,+1,|+3|,+4)
3i09B   0   4  +1||+2   (+2,+1,|+3|,|+4|)
3i0wA   3   6  +1|-5,+4,-3|+2   (-1,|+2|,-6,+5,-4,|+3|)
3i0yC   4   6  +2|-1,-6,+5,-4|+3   (|+2|,-1,-6,+5,-4,|+3|)
3i0zB   0   5  +1||+2   (+5,+4,+3,|+1|,|+2|)
3i0zB   1   5  +2|+1|+3   (|+2|,+1,|+3|,+4,+5)
3i0zB   0   5  +1||+2   (+2,+1,|+3|,|+4|,+5)
3i0zB   0   5  +1||+2   (+2,+1,+3,|+4|,|+5|)
3i0zB   0   5  +1||+2   (+5,+4,+3,|+1|,|+2|)
3i0zB   1   5  +2|+1|+3   (|+2|,+1,|+3|,+4,+5)
3i0zB   0   5  +1||+2   (+2,+1,|+3|,|+4|,+5)
3i0zB   0   5  +1||+2   (+2,+1,+3,|+4|,|+5|)
3i2kA   0  10  +1||+2   (-10,+9,+8,+7,+6,+5,|+3|,|+4|,-2,+1)
3i2kA   1  10  +2|+1|+3   (+1,-2,|+4|,+3,|+5|,+6,+7,+8,+9,-10)
3i2kA   0  10  +1||+2   (+1,-2,+4,+3,|+5|,|+6|,+7,+8,+9,-10)
3i2kA   0  10  +1||+2   (+1,-2,+4,+3,+5,|+6|,|+7|,+8,+9,-10)
3i2kA   0  10  +1||+2   (+1,-2,+4,+3,+5,+6,|+7|,|+8|,+9,-10)
3i2kA   0  10  +1||+2   (+1,-2,+4,+3,+5,+6,+7,|+8|,|+9|,-10)
3i2vA   0   5  +1||+2   (+3,+2,|+4|,|+5|,+1)
3i3vB   0   4  +1||+2   (-4,+3,|+1|,|+2|)
3i3vB   1   4  +2|+1|+3   (|+2|,+1,|+3|,-4)
3i3vB   1   3  +2|-1|+3   (|+2|,-1,|+3|)
3i3wA   2   6  +1|-4,+3|+2   (|+1|,-5,+4,|+2|,+3,+6)
3i3wA   0   6  +1||+2   (+1,-5,+4,|+2|,|+3|,+6)
3i3wA   1   6  +2|+1|+3   (+6,|+3|,+2,|+4|,-5,+1)
3i3wA   0   5  +1||+2   (+5,-4,+3,|+1|,|+2|)
3i3wA   1   5  +2|+1|+3   (|+2|,+1,|+3|,-4,+5)
3i3wA   0   4  +1||+2   (-4,+3,|+1|,|+2|)
3i3wA   1   4  +2|+1|+3   (|+2|,+1,|+3|,-4)
3i3wA   1   3  +1|-3|+2   (|+1|,-3,|+2|)
3i45A   0   5  +1||+2   (+5,+4,+3,|+1|,|+2|)
3i45A   1   5  +2|+1|+3   (|+2|,+1,|+3|,+4,+5)
3i45A   0   5  +1||+2   (+2,+1,|+3|,|+4|,+5)
3i45A   0   5  +1||+2   (+2,+1,+3,|+4|,|+5|)
3i45A   0   7  +1||+2   (+7,-6,+5,+4,+3,|+1|,|+2|)
3i45A   1   7  +2|+1|+3   (|+2|,+1,|+3|,+4,+5,-6,+7)
3i45A   0   7  +1||+2   (+2,+1,|+3|,|+4|,+5,-6,+7)
3i45A   0   7  +1||+2   (+2,+1,+3,|+4|,|+5|,-6,+7)
3i57B   2   4  +2|-1,-4|+3   (|+2|,-1,-4,|+3|)
3i6eA   0   7  +1||+2   (|+1|,|+2|,+3,+4,+5,+6,+7)
3i6eA   0   7  +1||+2   (+1,|+2|,|+3|,+4,+5,+6,+7)
3i6eA   0   7  +1||+2   (+1,+2,+3,+4,|+5|,|+6|,+7)
3i6eA   0   7  +1||+2   (+1,+2,+3,+4,+5,|+6|,|+7|)
3i7mA   0   5  +1||+2   (+5,+1,-2,|+3|,|+4|)
3i83B   0   8  +1||+2   (-8,-7,+6,+5,+4,|+1|,|+2|,+3)
3i83B   0   8  +1||+2   (+3,+2,+1,|+4|,|+5|,+6,-7,-8)
3i83B   0   8  +1||+2   (+3,+2,+1,+4,|+5|,|+6|,-7,-8)
3i83B   0   8  +1||+2   (-3,-2,-1,-4,-5,-6,|+7|,|+8|)
3i8bA   1   7  +1|-3|+2   (+7,-6,-5,-1,|+2|,-4,|+3|)
3i8bA   2   7  +3|-2,+1|+4   (-3,|+4|,-2,+1,|+5|,+6,-7)
3i8bA   0   7  +1||+2   (-3,+4,-2,+1,|+5|,|+6|,-7)
3i9fB   0   7  +1||+2   (+6,-7,+5,+4,|+1|,|+2|,+3)
3i9fB   0   7  +1||+2   (+6,-7,+5,+4,+1,|+2|,|+3|)
3i9fB   2   7  +3|+2,+1|+4   (|+3|,+2,+1,|+4|,+5,-7,+6)
3i9fB   0   7  +1||+2   (+3,+2,+1,|+4|,|+5|,-7,+6)
3i9fB   1   7  +1|-3|+2   (+3,+2,+1,+4,|+5|,-7,|+6|)
3ia1B   0   6  +1||+2   (-1,+6,-5,|+2|,|+3|,+4)
3iacB   0   7  +1||+2   (|+1|,|+2|,+3,+4,+5,+6,+7)
3iacB   0   7  +1||+2   (+1,|+2|,|+3|,+4,+5,+6,+7)
3iacB   0   7  +1||+2   (+1,+2,|+3|,|+4|,+5,+6,+7)
3iacB   0   7  +1||+2   (+1,+2,+3,|+4|,|+5|,+6,+7)
3iacB   0   7  +1||+2   (+1,+2,+3,+4,|+5|,|+6|,+7)
3iacB   0   7  +1||+2   (+1,+2,+3,+4,+5,|+6|,|+7|)
3iarA   0   8  +1||+2   (|+1|,|+2|,+3,+4,+5,+6,+7,+8)
3iarA   0   8  +1||+2   (+1,|+2|,|+3|,+4,+5,+6,+7,+8)
3iarA   0   8  +1||+2   (+1,+2,|+3|,|+4|,+5,+6,+7,+8)
3iarA   0   8  +1||+2   (+1,+2,+3,|+4|,|+5|,+6,+7,+8)
3iarA   0   8  +1||+2   (+1,+2,+3,+4,|+5|,|+6|,+7,+8)
3iarA   0   8  +1||+2   (+1,+2,+3,+4,+5,|+6|,|+7|,+8)
3iarA   0   8  +1||+2   (+1,+2,+3,+4,+5,+6,|+7|,|+8|)
3ib5A   0   6  +1||+2   (+1,-2,|+3|,|+4|,-5,+6)
3ib5A   0   6  +1||+2   (+1,-2,|+3|,|+4|,-5,+6)
3ib7A   0   5  +1||+2   (+5,-4,|+1|,|+2|,+3)
3ib7A   0   5  +1||+2   (+5,-4,+1,|+2|,|+3|)
3ib7A   0   6  +1||+2   (-1,|+2|,|+3|,+4,+6,-5)
3ib7A   0   6  +1||+2   (-1,+2,|+3|,|+4|,+6,-5)
3ibwB   1   4  +1|-3|+2   (-4,|+1|,-3,|+2|)
3ibwB   1   4  +2|-1|+3   (-2,|+3|,-1,|+4|)
3ic9B   0   5  +1||+2   (+5,+4,|+1|,|+2|,+3)
3ic9B   0   5  +1||+2   (+5,+4,+1,|+2|,|+3|)
3ic9B   0   5  +1||+2   (+1,+5,|+2|,|+3|,+4)
3idfA   0   5  +1||+2   (+5,+4,|+1|,|+2|,+3)
3idfA   0   5  +1||+2   (+5,+4,+1,|+2|,|+3|)
3idfA   2   5  +3|+2,+1|+4   (|+3|,+2,+1,|+4|,+5)
3idfA   0   5  +1||+2   (+3,+2,+1,|+4|,|+5|)
3ie7A   0   9  +1||+2   (+2,+1,|+3|,|+4|,+5,+6,-7,+8,-9)
3iekA   0   7  +1||+2   (-7,+1,-2,+3,+4,|+5|,|+6|)
3iekA   0   7  +1||+2   (-1,+2,-3,|+4|,|+5|,+6,+7)
3iekA   0   7  +1||+2   (-1,+2,-3,+4,+5,|+6|,|+7|)
3iekA   1   6  +1|+3|+2   (+6,+5,|+1|,+4,|+2|,+3)
3iekA   0   6  +1||+2   (+6,+5,+1,+4,|+2|,|+3|)
3iekA   1   6  +2|+1|+3   (|+3|,+2,|+4|,+1,+5,+6)
3iekA   1   6  +2|+1|+3   (+3,+2,|+4|,+1,|+5|,+6)
3iekA   0   6  +1||+2   (+3,+2,+4,+1,|+5|,|+6|)
3ieyB   0   5  +1||+2   (+1,-2,|+3|,|+4|,-5)
3if4B   1   4  +1|-3|+2   (-1,|+2|,-4,|+3|)
3ifeA   1   8  +2|+1|+3   (+1,-2,|+4|,+3,|+5|,+8,-6,-7)
3ifeA   1   4  +1|-3|+2   (-4,|+1|,-3,|+2|)
3ifeA   1   4  +2|-1|+3   (-2,|+3|,-1,|+4|)
3ifrB   2   6  +3|-2,+1|+4   (|+3|,-2,+1,|+4|,+6,-5)
3ifrB   1   7  +1|-3|+2   (+7,-6,-5,-1,|+2|,-4,|+3|)
3ifrB   2   7  +3|-2,+1|+4   (-3,|+4|,-2,+1,|+5|,+6,-7)
3ifrB   0   7  +1||+2   (-3,+4,-2,+1,|+5|,|+6|,-7)
3ifuA   1   4  +1|-3|+2   (|+1|,-4,|+2|,-3)
3ig2B   3   7  +1|-5,+4,-3|+2   (-1,-2,|+3|,-7,+6,-5,|+4|)
3ig3A   2   5  +2|-1,-4|+3   (|+2|,-1,-5,|+3|,-4)
3ig9D   1   3  +2|-1|+3   (|+2|,-1,|+3|)
3igfA   1   8  +1|+3|+2   (+8,+7,+6,|+1|,+5,|+2|,+4,-3)
3igfA   1   8  +2|+1|+3   (-3,|+4|,+2,|+5|,+1,+6,+7,+8)
3igfA   1   8  +2|+1|+3   (-3,+4,+2,|+5|,+1,|+6|,+7,+8)
3igfA   0   8  +1||+2   (-3,+4,+2,+5,+1,|+6|,|+7|,+8)
3igfA   0   8  +1||+2   (-3,+4,+2,+5,+1,+6,|+7|,|+8|)
3ighX   2   4  +3|-2,+1|+4   (|+3|,-2,+1,|+4|)
3ighX   0   6  +1||+2   (+1,|+2|,|+3|,-4,+6,-5)
3igrA   0   8  +1||+2   (+1,-2,+3,-4,|+5|,|+6|,-8,+7)
3igrA   1   8  +1|-3|+2   (+1,-2,+3,-4,+5,|+6|,-8,|+7|)
3ih6E   1   5  +1|-3|+2   (-5,|+2|,-4,|+3|,-1)
3ih6E   1   5  +2|-1|+3   (+1,-3,|+4|,-2,|+5|)
3ihmB   0   6  +1||+2   (-5,+6,+4,|+1|,|+2|,+3)
3ihmB   2   6  +3|+2,+1|+4   (|+3|,+2,+1,|+4|,+6,-5)
3ihmB   1   7  +2|-1|+3   (-2,+1,+4,-5,|+6|,-3,|+7|)
3ihtB   0   7  +1||+2   (+6,-7,+5,+4,|+1|,|+2|,+3)
3ihtB   0   7  +1||+2   (+6,-7,+5,+4,+1,|+2|,|+3|)
3ihtB   2   7  +3|+2,+1|+4   (|+3|,+2,+1,|+4|,+5,-7,+6)
3ihtB   0   7  +1||+2   (+3,+2,+1,|+4|,|+5|,-7,+6)
3iibA   0   7  +1||+2   (-6,+7,+5,|+3|,|+4|,-2,+1)
3iibA   1   7  +2|+1|+3   (+1,-2,|+4|,+3,|+5|,+7,-6)
3iibA   0   8  +1||+2   (-2,+1,-8,|+4|,|+5|,+6,+7,-3)
3iibA   0   8  +1||+2   (-2,+1,-8,+4,|+5|,|+6|,+7,-3)
3iibA   0   8  +1||+2   (-2,+1,-8,+4,+5,|+6|,|+7|,-3)
3ij6D   0   3  +1||+2   (|+1|,|+2|,+3)
3ij6D   0   3  +1||+2   (+1,|+2|,|+3|)
3ij6D   0   4  +1||+2   (|+1|,|+2|,+3,+4)
3ij6D   0   4  +1||+2   (+1,|+2|,|+3|,+4)
3ijlA   0   6  +1||+2   (|+1|,|+2|,+3,+4,+5,+6)
3ijlA   0   6  +1||+2   (+1,|+2|,|+3|,+4,+5,+6)
3ijlA   0   6  +1||+2   (+1,+2,|+3|,|+4|,+5,+6)
3ijlA   0   6  +1||+2   (+1,+2,+3,|+4|,|+5|,+6)
3ijlA   0   6  +1||+2   (+1,+2,+3,+4,|+5|,|+6|)
3ijmA   0   5  +1||+2   (+1,-2,|+3|,|+4|,-5)
3ikbB   0   4  +1||+2   (+4,+3,|+1|,|+2|)
3ikbB   1   4  +2|+1|+3   (|+2|,+1,|+3|,+4)
3ikbB   0   4  +1||+2   (+2,+1,|+3|,|+4|)
3ikwA   3   5  +2|-1,+5,-4|+3   (|+2|,-1,+5,-4,|+3|)
3ilsA   0   7  +1||+2   (+7,+6,+5,+4,|+2|,|+3|,-1)
3ilsA   1   7  +2|+1|+3   (-1,|+3|,+2,|+4|,+5,+6,+7)
3ilsA   0   7  +1||+2   (-1,+3,+2,|+4|,|+5|,+6,+7)
3ilsA   0   7  +1||+2   (-1,+3,+2,+4,|+5|,|+6|,+7)
3ilsA   0   7  +1||+2   (-1,+3,+2,+4,+5,|+6|,|+7|)
3ilvA   0   8  +1||+2   (-8,|+1|,|+2|,+3,-4,+5,+7,-6)
3ilvA   0   8  +1||+2   (-8,+1,|+2|,|+3|,-4,+5,+7,-6)
3ilvA   0   6  +1||+2   (-1,|+2|,|+3|,+4,-5,+6)
3ilvA   0   6  +1||+2   (-1,+2,|+3|,|+4|,-5,+6)
3ilvA   0   4  +1||+2   (+4,|+1|,|+2|,+3)
3ilvA   0   4  +1||+2   (+4,+1,|+2|,|+3|)
3ilwB   1   4  +1|-3|+2   (-1,|+2|,-4,|+3|)
3ilxA   0   4  +1||+2   (+4,+3,|+1|,|+2|)
3ilxA   1   4  +2|+1|+3   (|+2|,+1,|+3|,+4)
3ilxA   0   4  +1||+2   (+2,+1,|+3|,|+4|)
3imkA   0   5  +1||+2   (+2,+1,+5,|+3|,|+4|)
3imkA   1   5  +2|+1|+3   (|+4|,+3,|+5|,+1,+2)
3in6B   5   7  +2|-1,+5,-6,+7,-4|+3   (|+2|,-1,+5,-6,+7,-4,|+3|)
3io1A   0   6  +1||+2   (+6,+5,|+3|,|+4|,-2,+1)
3io1A   1   6  +2|+1|+3   (+1,-2,|+4|,+3,|+5|,+6)
3io1A   1   4  +1|-3|+2   (-4,|+1|,-3,|+2|)
3io1A   1   4  +2|-1|+3   (-2,|+3|,-1,|+4|)
3io3A   1   8  +1|+3|+2   (+8,+7,+6,|+1|,+5,|+2|,+4,-3)
3io3A   1   8  +2|+1|+3   (-3,|+4|,+2,|+5|,+1,+6,+7,+8)
3io3A   1   8  +2|+1|+3   (-3,+4,+2,|+5|,+1,|+6|,+7,+8)
3io3A   0   8  +1||+2   (-3,+4,+2,+5,+1,|+6|,|+7|,+8)
3io3A   0   8  +1||+2   (-3,+4,+2,+5,+1,+6,|+7|,|+8|)
3io5B   2   8  +1|+4,+3|+2   (+8,-7,+6,|+1|,+5,+4,|+2|,+3)
3io5B   0   8  +1||+2   (+8,-7,+6,+1,+5,+4,|+2|,|+3|)
3io5B   1   8  +2|+1|+3   (|+3|,+2,|+4|,+5,+1,+6,-7,+8)
3io5B   0   8  +1||+2   (+3,+2,|+4|,|+5|,+1,+6,-7,+8)
3io5B   1   8  +2|+1|+3   (+3,+2,+4,|+5|,+1,|+6|,-7,+8)
3ip3G   0   6  +1||+2   (+6,+5,+4,|+1|,|+2|,+3)
3ip3G   0   6  +1||+2   (+3,+2,+1,|+4|,|+5|,+6)
3ip3G   0   6  +1||+2   (+3,+2,+1,+4,|+5|,|+6|)
3ip3G   2   9  +1|+4,-3|+2   (+8,-7,+6,-5,|+1|,+4,-3,|+2|,-9)
3ip4B   1   9  +2|-1|+3   (-2,+3,-4,|+5|,-1,|+6|,-7,-8,+9)
3ip4B   0   9  +1||+2   (+2,-3,+4,-5,+1,-6,|+7|,|+8|,-9)
3ipfB   3   5  +1|-5,+4,-3|+2   (|+1|,-5,+4,-3,|+2|)
3ipjA   1   4  +1|-3|+2   (-1,|+2|,-4,|+3|)
3iprE   0   4  +1||+2   (+4,+3,|+1|,|+2|)
3iprE   1   4  +2|+1|+3   (|+2|,+1,|+3|,+4)
3iprE   0   4  +1||+2   (+2,+1,|+3|,|+4|)
3ir4A   0   4  +1||+2   (+4,-3,|+1|,|+2|)
3iraA   0   4  +1||+2   (+4,-3,|+1|,|+2|)
3irbA   1   4  +2|-1|+3   (+4,|+2|,-1,|+3|)
3irsA   0   7  +1||+2   (+1,|+2|,|+3|,+4,+5,+6,+7)
3irsA   0   7  +1||+2   (+1,+2,|+3|,|+4|,+5,+6,+7)
3irsA   0   7  +1||+2   (+1,+2,+3,|+4|,|+5|,+6,+7)
3irsA   0   7  +1||+2   (+1,+2,+3,+4,|+5|,|+6|,+7)
3irsA   0   7  +1||+2   (+1,+2,+3,+4,+5,|+6|,|+7|)
3iruB   0   6  +1||+2   (+6,+5,+4,|+1|,|+2|,+3)
3iruB   0   6  +1||+2   (+6,+5,+4,+1,|+2|,|+3|)
3iruB   2   6  +3|+2,+1|+4   (|+3|,+2,+1,|+4|,+5,+6)
3iruB   0   6  +1||+2   (+3,+2,+1,|+4|,|+5|,+6)
3iruB   0   6  +1||+2   (+3,+2,+1,+4,|+5|,|+6|)
3isaA   0   5  +1||+2   (-1,|+2|,|+3|,+4,+5)
3isaA   0   5  +1||+2   (-1,+2,|+3|,|+4|,+5)
3it4A   0   4  +1||+2   (+1,-2,|+3|,|+4|)
3iteA   0   9  +1||+2   (+9,-8,+7,+6,+5,|+3|,|+4|,+1,-2)
3iteA   1   9  +2|+1|+3   (-2,+1,|+4|,+3,|+5|,+6,+7,-8,+9)
3iteA   0   9  +1||+2   (-2,+1,+4,+3,|+5|,|+6|,+7,-8,+9)
3iteA   0   9  +1||+2   (-2,+1,+4,+3,+5,|+6|,|+7|,-8,+9)
3iteA   0   7  +1||+2   (+4,+3,|+1|,|+2|,+5,-6,+7)
3iteA   1   7  +2|+1|+3   (+7,-6,+5,|+2|,+1,|+3|,+4)
3iteA   0   7  +1||+2   (+7,-6,+5,+2,+1,|+3|,|+4|)
3iteA   3   7  +4|+3,+1,+2|+5   (|+4|,+3,+1,+2,|+5|,-6,+7)
3itwB   2   4  +1|+4,-3|+2   (|+1|,+4,-3,|+2|)
3itwB   2   4  +1|+4,-3|+2   (|+1|,+4,-3,|+2|)
3iu0A   3   7  +4|-3,+2,-1|+5   (-1,|+6|,-5,+4,-3,|+7|,-2)
3iupB   0   6  +1||+2   (+6,+5,+4,|+1|,|+2|,+3)
3iupB   0   6  +1||+2   (+6,+5,+4,+1,|+2|,|+3|)
3iupB   2   6  +3|+2,+1|+4   (|+3|,+2,+1,|+4|,+5,+6)
3iupB   0   6  +1||+2   (+3,+2,+1,|+4|,|+5|,+6)
3iupB   0   6  +1||+2   (+3,+2,+1,+4,|+5|,|+6|)
3iuuA   1   6  +2|+1|+3   (-2,|+3|,+1,|+4|,+5,+6)
3iuuA   0   6  +1||+2   (-2,+3,+1,|+4|,|+5|,+6)
3iuuA   0   6  +1||+2   (-2,+3,+1,+4,|+5|,|+6|)
3iuuA   1   4  +1|-3|+2   (-4,|+1|,-3,|+2|)
3iuuA   1   8  +1|+3|+2   (+8,|+1|,+7,|+2|,+6,-5,+4,-3)
3iuuA   1   8  +2|+1|+3   (-3,+4,-5,|+6|,+2,|+7|,+1,+8)
3iuuA   1   8  +2|+1|+3   (-3,+4,-5,+6,+2,|+7|,+1,|+8|)
3iuzA   2   8  +1|+4,-3|+2   (-6,+7,-8,-5,|+1|,+4,-3,|+2|)
3iv4A   1   5  +1|+3|+2   (|+1|,+3,|+2|,-4,+5)
3iv4A   0   5  +1||+2   (+5,-4,|+2|,|+3|,+1)
3iwgA   0  12  +1||+2   (-1,+2,-3,|+4|,|+5|,-12,+6,-11,-10,+9,-8,+7)
3iwgA   1  12  +1|-3|+2   (-1,+2,-3,+4,|+5|,-12,|+6|,-11,-10,+9,-8,+7)
3iwgA   0  12  +1||+2   (-7,+8,-9,|+10|,|+11|,-6,+12,-5,-4,+3,-2,+1)
3iwgA   1  12  +2|-1|+3   (-7,+8,-9,+10,|+11|,-6,|+12|,-5,-4,+3,-2,+1)
3ix7B   0   5  +1||+2   (+5,+4,|+1|,|+2|,+3)
3ix7B   0   5  +1||+2   (+5,+4,+1,|+2|,|+3|)
3ix7B   2   5  +3|+2,+1|+4   (|+3|,+2,+1,|+4|,+5)
3ixlA   0   4  +1||+2   (+4,+3,|+1|,|+2|)
3ixlA   1   4  +2|+1|+3   (|+2|,+1,|+3|,+4)
3ixlA   0   4  +1||+2   (+2,+1,|+3|,|+4|)
3ixlA   0   4  +1||+2   (+4,+3,|+1|,|+2|)
3ixlA   1   4  +2|+1|+3   (|+2|,+1,|+3|,+4)
3ixlA   0   4  +1||+2   (+2,+1,|+3|,|+4|)
3jr1B   1   5  +1|-3|+2   (+1,-2,|+3|,-5,|+4|)
3jrnA   0   5  +1||+2   (+2,+1,|+3|,|+4|,+5)
3js6A   7  10  +3|-2,+1,+7,+9,-8,+5,-6|+4   (|+3|,-2,+1,+8,+10,-9,+5,-6,|+4|,-7)
3js6A   1  10  +1|-3|+2   (-7,|+4|,-6,|+5|,-9,+10,+8,+1,-2,+3)
3js6A   2   5  +3|-2,+1|+4   (|+3|,-2,+1,|+4|,+5)
3js8A   1   4  +1|+3|+2   (-1,|+2|,+4,|+3|)
3js8A   0   4  +1||+2   (|+3|,|+4|,+2,-1)
3js8A   1   5  +1|-3|+2   (-1,|+2|,-5,|+3|,-4)
3js8A   1   5  +2|-1|+3   (|+4|,-3,|+5|,-2,+1)
3js8A   1   9  +1|-3|+2   (-4,-5,|+1|,-3,|+2|,-7,+8,-6,+9)
3js8A   5   9  +4|-1,+3,-2,+6,-7|+5   (+4,|+5|,-1,+3,-2,+7,-8,|+6|,-9)
3js8A   1   9  +1|-3|+2   (-9,|+6|,-8,|+7|,-2,+3,-1,+5,+4)
3js8A   1   9  +2|-1|+3   (-4,-5,+1,-3,+2,-7,|+8|,-6,|+9|)
3jsaA   0   6  +1||+2   (+6,+5,+4,|+1|,|+2|,-3)
3jsaA   0   6  +1||+2   (-3,+2,+1,|+4|,|+5|,+6)
3jsyB   1   5  +1|-3|+2   (+5,-4,|+1|,-3,|+2|)
3jtnA   1   5  +1|-3|+2   (-4,|+1|,-3,|+2|,-5)
3jtnA   1   5  +2|-1|+3   (+5,-2,|+3|,-1,|+4|)
3jtnA   3   5  +4|-1,+3,-2|+5   (|+4|,-1,+3,-2,|+5|)
3jtwA   1   8  +1|+3|+2   (+7,-8,+6,|+1|,+5,|+2|,+3,+4)
3jtwA   0   8  +1||+2   (+7,-8,+6,+1,+5,|+2|,|+3|,+4)
3jtwA   0   8  +1||+2   (+7,-8,+6,+1,+5,+2,|+3|,|+4|)
3jtwA   2   8  +3|+2,+1|+4   (|+4|,+3,+2,|+5|,+1,+6,-8,+7)
3jtwA   1   8  +2|+1|+3   (+4,+3,+2,|+5|,+1,|+6|,-8,+7)
3jtwA   1   8  +1|-3|+2   (+4,+3,+2,+5,+1,|+6|,-8,|+7|)
3jtxB   4   7  +1|-6,+5,+4,+3|+2   (|+1|,-7,+6,+5,+4,|+2|,+3)
3jtxB   0   7  +1||+2   (+1,-7,+6,+5,+4,|+2|,|+3|)
3jtxB   1   7  +2|+1|+3   (|+3|,+2,|+4|,+5,+6,-7,+1)
3jtxB   0   7  +1||+2   (+3,+2,|+4|,|+5|,+6,-7,+1)
3jtxB   0   7  +1||+2   (+3,+2,+4,|+5|,|+6|,-7,+1)
3ju3A   0   3  +1||+2   (|+2|,|+3|,-1)
3ju4A   0   7  +1||+2   (|+1|,|+2|,-3,-7,+6,-5,+4)
3ju7B   0   4  +1||+2   (|+2|,|+3|,-4,+1)
3ju7B   0   3  +1||+2   (+3,|+1|,|+2|)
3ju7B   1   3  +2|+1|+3   (|+2|,+1,|+3|)
3jumA   4   6  +2|-1,-6,+5,-4|+3   (|+2|,-1,-6,+5,-4,|+3|)
3juwC   0   8  +1||+2   (+1,-2,+3,-4,|+5|,|+6|,-8,+7)
3juwC   1   8  +1|-3|+2   (+1,-2,+3,-4,+5,|+6|,-8,|+7|)
3jwgA   0   7  +1||+2   (+6,-7,+5,+4,|+1|,|+2|,+3)
3jwgA   0   7  +1||+2   (+6,-7,+5,+4,+1,|+2|,|+3|)
3jwgA   2   7  +3|+2,+1|+4   (|+3|,+2,+1,|+4|,+5,-7,+6)
3jwgA   0   7  +1||+2   (+3,+2,+1,|+4|,|+5|,-7,+6)
3jwgA   1   7  +1|-3|+2   (+3,+2,+1,+4,|+5|,-7,|+6|)
3jx9B   0   5  +1||+2   (+5,+4,+3,|+1|,|+2|)
3jx9B   1   5  +2|+1|+3   (|+2|,+1,|+3|,+4,+5)
3jx9B   0   5  +1||+2   (+2,+1,|+3|,|+4|,+5)
3jxoB   1   5  +1|-3|+2   (-1,|+2|,-5,|+3|,-4)
3jxoB   1   5  +2|-1|+3   (|+4|,-3,|+5|,-2,+1)
3jy6D   0   6  +1||+2   (+6,+5,+4,+3,|+1|,|+2|)
3jy6D   1   6  +2|+1|+3   (|+2|,+1,|+3|,+4,+5,+6)
3jy6D   0   6  +1||+2   (+2,+1,|+3|,|+4|,+5,+6)
3jy6D   0   6  +1||+2   (+2,+1,+3,|+4|,|+5|,+6)
3jy6D   0   4  +1||+2   (+4,+3,|+1|,|+2|)
3jy6D   1   4  +2|+1|+3   (|+2|,+1,|+3|,+4)
3jy6D   0   4  +1||+2   (+2,+1,|+3|,|+4|)
3jygD   2   8  +1|+4,-3|+2   (-8,+7,-2,+1,|+3|,+6,-5,|+4|)
3jygD   3   8  +4|+3,+1,-2|+5   (+4,-5,|+6|,+3,+1,-2,|+7|,-8)
3jyoA   0   6  +1||+2   (+4,+6,-5,+3,|+1|,|+2|)
3jyoA   1   6  +2|+1|+3   (|+2|,+1,|+3|,-5,+6,+4)
3jyoA   0   6  +1||+2   (+6,+5,+4,|+1|,|+2|,+3)
3jyoA   0   6  +1||+2   (+6,+5,+4,+1,|+2|,|+3|)
3jyoA   2   6  +3|+2,+1|+4   (|+3|,+2,+1,|+4|,+5,+6)
3jyoA   0   6  +1||+2   (+3,+2,+1,|+4|,|+5|,+6)
3jz0B   2   6  +1|+4,-3|+2   (+6,-1,|+2|,+5,-4,|+3|)
3jz0B   2   6  +3|+2,-1|+4   (+3,-4,|+5|,+2,-1,|+6|)
3jzlA   4   7  +1|-6,+5,+4,+3|+2   (|+1|,-7,+6,+5,+4,|+2|,+3)
3jzlA   0   7  +1||+2   (+1,-7,+6,+5,+4,|+2|,|+3|)
3jzlA   1   7  +2|+1|+3   (|+3|,+2,|+4|,+5,+6,-7,+1)
3jzlA   0   7  +1||+2   (+3,+2,|+4|,|+5|,+6,-7,+1)
3jzlA   0   7  +1||+2   (+3,+2,+4,|+5|,|+6|,-7,+1)
3k01A   0   5  +1||+2   (+4,-5,+3,|+1|,|+2|)
3k01A   1   5  +2|+1|+3   (|+2|,+1,|+3|,-5,+4)
3k01A   1   5  +1|-3|+2   (+2,+1,|+3|,-5,|+4|)
3k01A   1   5  +2|-1|+3   (+3,+2,|+4|,-1,|+5|)
[truncated: 528,903 more chars]
